# Supplementary material for: Knowledge domain and emerging trends in HIV pre-exposure prophylaxis: A visualization analysis via CiteSpace
Source: Front Microbiol. 2023 Mar 16;14:1099132. doi: 10.3389/fmicb.2023.1099132 (PMC10060873; doi:10.3389/fmicb.2023.1099132)
Supplement: Supplementary file 1 [file Data_Sheet_1.ZIP]

Archive with 21 entries (21 files):
- download2005u2pt1.txt
- download2006u4pt1.txt
- download2007u5pt1.txt
- download2008u7pt1.txt
- download2009u8pt1.txt
- download2010u28pt1.txt
- download2011u49pt1.txt
- download2012u90pt1.txt
- download2013u125pt1.txt
- download2014u132pt1.txt
- download2015u145pt1.txt
- download2016u222pt1.txt
- download2017u252pt1.txt
- download2018u375pt1.txt
- download2019u457pt1.txt
- download2020u506pt1.txt
- download2020u506pt2.txt
- download2021u544pt1.txt
- download2021u544pt2.txt
- download2022u395pt1.txt
- log.txt
