# Supplementary material for: Knowledge domain and emerging trends in HIV pre-exposure prophylaxis: A visualization analysis via CiteSpace
Source: Front Microbiol. 2023 Mar 16;14:1099132. doi: 10.3389/fmicb.2023.1099132 (PMC10060873; doi:10.3389/fmicb.2023.1099132)
Supplement: Supplementary file 1 [file Data_Sheet_1.ZIP › download2005u2pt1.txt]

PT J
AU Berger, JR
   Avison, M
   Mootoor, Y
   Beach, C
AF Berger, JR
   Avison, M
   Mootoor, Y
   Beach, C
TI Cerebrospinal fluid proteomics and human immunodeficiency virus
   dementia: Preliminary observations
SO JOURNAL OF NEUROVIROLOGY
LA English
DT Article
DE AIDS; cerebrospinal fluid; dementia; HIV; proteomics
ID IMMUNITY
AB Protein profiling using mass spectrometry may be useful in identifying previously unknown protein markers in human immunodeficiency virus (HIV) dementia and provide insight into disease pathogenesis. Six samples of matched cerebrospinal (CSF) and blood serum from patients with no, mild, and moderate dementia were prepped for biomarker screening by the Ciphergen system. Chips were analyzed in the matrix-assisted laser desorption/ionization (MALDI) mass spectrometer at low mass (700 to 20,000 Da) and at higher mass (5000 to 100,000 Da). In both serum and CSF samples, differences in protein intensity appeared to correlate with degree of dementia. This preliminary study suggests that protein markers of HIV dementia may be detected by MALDI mass spectrometry.
C1 Univ Kentucky, Coll Med, Dept Neurol, Lexington, KY 40536 USA.
   Univ Kentucky, Coll Med, Dept Internal Med, Lexington, KY 40536 USA.
   Univ Kentucky, Coll Med, Dept Biochem, Lexington, KY 40536 USA.
   Vanderbilt Univ, Dept Radiol, Nashville, TN USA.
RP Berger, JR (通讯作者)，Univ Kentucky, Coll Med, Dept Neurol, Kentucky Clin L445,740 S Limestone St, Lexington, KY 40536 USA.
EM jrbneuro@uky.edu
FU NCRR NIH HHS [M01RR02602] Funding Source: Medline; NIDCD NIH HHS
   [DC04969-03] Funding Source: Medline; NIMH NIH HHS [MH63040] Funding
   Source: Medline; NATIONAL CENTER FOR RESEARCH RESOURCES [M01RR002602]
   Funding Source: NIH RePORTER; NATIONAL INSTITUTE OF MENTAL HEALTH
   [R01MH063040] Funding Source: NIH RePORTER; NATIONAL INSTITUTE ON
   DEAFNESS AND OTHER COMMUNICATION DISORDERS [R01DC004969] Funding Source:
   NIH RePORTER
CR Aldred S, 2004, CLIN BIOCHEM, V37, P943, DOI 10.1016/j.clinbiochem.2004.09.002
   Benveniste EN, 1995, FASEB J, V9, P1577, DOI 10.1096/fasebj.9.15.8529837
   BREW BJ, 1990, ANN NEUROL, V28, P556, DOI 10.1002/ana.410280413
   BROUWERS P, 1993, J INFECT DIS, V168, P1380, DOI 10.1093/infdis/168.6.1380
   Ciborowski P, 2004, J NEUROIMMUNOL, V157, P11, DOI 10.1016/j.jneuroim.2004.08.033
   Ferguson PL, 2003, ANNU REV BIOPH BIOM, V32, P399, DOI 10.1146/annurev.biophys.32.110601.141854
   LEBLANC J, 2001, 8 C RETR OPP INF CHI
   Luo X, 2003, NEUROLOGY, V60, P1931, DOI 10.1212/01.WNL.0000064396.54554.26
   MCARTHUR JC, 1992, NEUROLOGY, V42, P1707, DOI 10.1212/WNL.42.9.1707
   Persidsky Y, 2003, J LEUKOCYTE BIOL, V74, P691, DOI 10.1189/jlb.0503205
   Pocernich CB, 2005, MOL BRAIN RES, V133, P307, DOI 10.1016/j.molbrainres.2004.10.023
   Pocernich CB, 2005, MOL BRAIN RES, V133, P299, DOI 10.1016/j.molbrainres.2004.10.024
   Towfighi A, 2004, NEUROLOGY, V62, P654, DOI 10.1212/01.WNL.0000110188.37546.51
   Wojna V, 2004, J NEUROVIROL, V10, P74, DOI 10.1080/13550280490270860
NR 14
TC 12
Z9 15
U1 0
U2 0
PU SPRINGER
PI NEW YORK
PA 233 SPRING ST, NEW YORK, NY 10013 USA
SN 1355-0284
EI 1538-2443
J9 J NEUROVIROL
JI J. Neurovirol.
PD DEC
PY 2005
VL 11
IS 6
BP 557
EP 562
DI 10.1080/13550280500385237
PG 6
WC Neurosciences; Virology
WE Science Citation Index Expanded (SCI-EXPANDED)
SC Neurosciences & Neurology; Virology
GA 992AI
UT WOS:000233855800007
PM 16338749
DA 2022-08-26
ER

PT J
AU Celum, CL
   Robinson, NJ
   Cohen, MS
AF Celum, CL
   Robinson, NJ
   Cohen, MS
TI Potential effect of HIV type 1 antiretroviral and herpes simplex virus
   type 2 antiviral therapy on transmission and acquisition of HIV type 1
   infection
SO JOURNAL OF INFECTIOUS DISEASES
LA English
DT Article
ID HUMAN-IMMUNODEFICIENCY-VIRUS; SEXUALLY-TRANSMITTED-DISEASES;
   PLACEBO-CONTROLLED TRIAL; GENITAL ULCER DISEASE; SAN-FRANCISCO;
   DOUBLE-BLIND; DC-SIGN; RISK; MEN; PREVALENCE
AB Biological strategies for interrupting transmission of human immunodeficiency virus (HIV) type 1 should be directed at reducing infectiousness of and susceptibility to HIV-1. Potential antiretroviral interventions include reducing the likelihood of transmission of HIV-1 by reducing HIV-1 load in the blood and genital tract of HIV-1-infected person, prophylaxis after high-risk exposure, and pre-exposure prophylaxis for very high risk populations. Antiviral treatment of herpes simplex virus (HSV) type 2, the most common cause of genital ulcers, should be evaluated as a strategy for HIV-1 infection prevention by reducing infectiousness of and susceptibility to HIV-1, on the basis of biological and epidemiological data indicating that HSV-2 facilitates transmission and acquisition of HIV-1. The rationale for antiretroviral and HSV-2-specific interventions and studies to test these strategies are described.
C1 Univ Washington, Dept Med, Seattle, WA 98104 USA.
   Univ Washington, Dept Epidemiol, Seattle, WA 98104 USA.
   Univ N Carolina, Dept Med, Chapel Hill, NC USA.
   GlaxoSmithKline, Res & Dev, Greenford, Middx, England.
RP Celum, CL (通讯作者)，Univ Washington, Dept Med, 901 Boren Ave,Ste 1300, Seattle, WA 98104 USA.
EM ccelum@u.washington.edu
CR AUGENBRAUN M, 1995, ANN INTERN MED, V123, P845, DOI 10.7326/0003-4819-123-11-199512010-00006
   BALLARD R, 2001, GLOB HERP DIAGN SUMM, P33
   Ballard R., 1999, SEXUALLY TRANSMITTED, P887
   Beyrer C, 1998, J INFECT DIS, V178, P243, DOI 10.1086/515603
   Blower SM, 2000, SCIENCE, V287, P650, DOI 10.1126/science.287.5453.650
   Blower SM, 1998, NAT MED, V4, P673, DOI 10.1038/nm0698-673
   BOGAERTS J, 1989, SEX TRANSM DIS, V16, P123, DOI 10.1097/00007435-198907000-00001
   Brown AJL, 2003, J INFECT DIS, V187, P683, DOI 10.1086/367989
   Chakraborty H, 2001, AIDS, V15, P621, DOI 10.1097/00002030-200103300-00012
   Cohen MS, 2002, CURR CLIN TOPICS INF, V22, P214
   Cohen MS, 1997, LANCET, V349, P1868, DOI 10.1016/S0140-6736(97)02190-9
   Colfax GN, 2002, AIDS, V16, P1529, DOI 10.1097/00002030-200207260-00010
   Corey L, 2004, NEW ENGL J MED, V350, P11, DOI 10.1056/NEJMoa035144
   Dukers NHTM, 2001, AIDS, V15, P369, DOI 10.1097/00002030-200102160-00010
   Gadkari DA, 1998, J ACQ IMMUN DEF SYND, V18, P277, DOI 10.1097/00042560-199807010-00012
   Garcia PM, 1999, NEW ENGL J MED, V341, P394, DOI 10.1056/NEJM199908053410602
   Geijtenbeek TBH, 2003, CURR TOP MICROBIOL, V276, P31
   Geijtenbeek TBH, 2000, CELL, V100, P587, DOI 10.1016/S0092-8674(00)80694-7
   Gershengorn HB, 2003, BMC INFECT DIS, V3, DOI 10.1186/1471-2334-3-1
   Gray RH, 2001, LANCET, V357, P1149, DOI 10.1016/S0140-6736(00)04331-2
   Greene WC, 2002, NAT MED, V8, P673, DOI 10.1038/nm0702-673
   Grosskurth H, 2000, LANCET, V355, P1981, DOI 10.1016/S0140-6736(00)02336-9
   Hosseinipour M, 2002, CLIN INFECT DIS, V34, P1391, DOI 10.1086/340403
   Kashuba ADM, 1999, ANTIMICROB AGENTS CH, V43, P1817, DOI 10.1128/AAC.43.8.1817
   Katz MH, 2002, AM J PUBLIC HEALTH, V92, P388, DOI 10.2105/AJPH.92.3.388
   Keou FXM, 1999, AIDS, V13, P536, DOI 10.1097/00002030-199903110-00021
   Ketas TJ, 2003, AIDS RES HUM RETROV, V19, P177, DOI 10.1089/088922203763315678
   LATIF AS, 1989, AIDS, V3, P519, DOI 10.1097/00002030-198908000-00006
   Mbopi-Keou FX, 2003, CLIN MICROBIOL INFEC, V9, P161, DOI 10.1046/j.1469-0691.2003.00550.x
   Mbopi-Keou FX, 2000, J INFECT DIS, V182, P1090, DOI 10.1086/315836
   McClelland RS, 2002, AIDS, V16, P2425, DOI 10.1097/00002030-200212060-00007
   MERTZ GJ, 1984, JAMA-J AM MED ASSOC, V252, P1147, DOI 10.1001/jama.252.9.1147
   Mertz KJ, 1998, J INFECT DIS, V178, P1795, DOI 10.1086/314502
   MIN SS, 2002, 14 INT AIDS C BARC S, P612
   OBrien TR, 1997, LANCET, V349, P1219, DOI 10.1016/S0140-6736(97)24017-1
   Overbaugh J, 1999, J INFECT DIS, V179, pS401, DOI 10.1086/314792
   Patterson BK, 2002, AM J PATHOL, V161, P867, DOI 10.1016/S0002-9440(10)64247-2
   Pilcher CD, 2004, AIDS, V18, P517, DOI 10.1097/00002030-200402200-00019
   Ping LH, 2000, J VIROL, V74, P8946, DOI 10.1128/JVI.74.19.8946-8952.2000
   Quinn TC, 2000, NEW ENGL J MED, V342, P921, DOI 10.1056/NEJM200003303421303
   Roland ME, 2001, J INFECT DIS, V184, P1608, DOI 10.1086/324580
   Rottingen JA, 2001, SEX TRANSM DIS, V28, P579
   Royce RA, 1997, NEW ENGL J MED, V336, P1072, DOI 10.1056/NEJM199704103361507
   Schacker T, 1998, J INFECT DIS, V178, P1616, DOI 10.1086/314486
   Schacker T, 1998, ANN INTERN MED, V128, P21, DOI 10.7326/0003-4819-128-1-199801010-00004
   Schacker T, 1998, JAMA-J AM MED ASSOC, V280, P61, DOI 10.1001/jama.280.1.61
   SCHECHTER M, 2002, 9 C RETR OPP INF SEA, P58
   Serwadda D, 2003, J INFECT DIS, V188, P1492, DOI 10.1086/379333
   Smith JS, 2002, J INFECT DIS, V186, pS3, DOI 10.1086/343739
   Steinman RM, 2003, CURR TOP MICROBIOL, V276, P1
   Taha TE, 1998, AIDS, V12, P1699, DOI 10.1097/00002030-199813000-00019
   Tsai CC, 1998, J VIROL, V72, P4265, DOI 10.1128/JVI.72.5.4265-4273.1998
   Vernazza PL, 2001, LANCET, V358, P1564, DOI 10.1016/S0140-6736(01)06665-X
   WALD A, 1995, NEW ENGL J MED, V333, P770, DOI 10.1056/NEJM199509213331205
   Wald A, 2002, J INFECT DIS, V185, P45, DOI 10.1086/338231
   WAWER MJ, 2003, 10 C RETR OPP INF BO, P71
   *WHO, 2001, HERP SIMPL VIR TYP 2, P13
   Zagury D, 1998, P NATL ACAD SCI USA, V95, P3857, DOI 10.1073/pnas.95.7.3857
   Zuckerman RA, 2003, J INFECT DIS, V188, P142, DOI 10.1086/375741
NR 59
TC 63
Z9 63
U1 0
U2 6
PU OXFORD UNIV PRESS INC
PI CARY
PA JOURNALS DEPT, 2001 EVANS RD, CARY, NC 27513 USA
SN 0022-1899
EI 1537-6613
J9 J INFECT DIS
JI J. Infect. Dis.
PD FEB 1
PY 2005
VL 191
SU 1
BP S107
EP S114
DI 10.1086/425272
PG 8
WC Immunology; Infectious Diseases; Microbiology
WE Science Citation Index Expanded (SCI-EXPANDED)
SC Immunology; Infectious Diseases; Microbiology
GA 885BV
UT WOS:000226132300012
PM 15627220
OA Bronze
DA 2022-08-26
ER
