# Supplementary material for: Knowledge domain and emerging trends in HIV pre-exposure prophylaxis: A visualization analysis via CiteSpace
Source: Front Microbiol. 2023 Mar 16;14:1099132. doi: 10.3389/fmicb.2023.1099132 (PMC10060873; doi:10.3389/fmicb.2023.1099132)
Supplement: Supplementary file 1 [file Data_Sheet_1.ZIP › download2006u4pt1.txt]

PT J
AU Katsarava, Z
   Yaldizli, O
   Voulkoudis, C
   Diener, HC
   Kaube, H
   Maschke, M
AF Katsarava, Zaza
   Yaldizli, Ozgut
   Voulkoudis, Christina
   Diener, Hans-Christoph
   Kaube, Helger
   Maschke, Matthias
TI Pain related potentials by electrical stimulation of skin for detection
   of small-fiber neuropathy in HIV
SO JOURNAL OF NEUROLOGY
LA English
DT Article
DE pain; evoked potentials; HIV; neuropathy
ID EVOKED-POTENTIALS; POLYNEUROPATHY; INFECTION
AB We compared the sensitivity of pain related evoked potentials (PREP), a novel electrophysiological technique, with standard nerve conduction (SNC) testing in the diagnosis of small fiber neuropathy in 47 patients with HIV infection and 31 age matched controls. SNC testing revealed a neuropathy in only 31%, whereas PREP was abnormal in 74% of symptomatic patients. This result hints that PREP is more sensitive in the detection of HIV-associated small fiber neuropathy than standard neurography.
C1 Univ Essen Gesamthsch, Dept Neurol, D-45122 Essen, Germany.
   UCL Natl Hosp Neurol & Neurosurg, Inst Neurol, London WC1N 3BG, England.
RP Katsarava, Z (通讯作者)，Univ Essen Gesamthsch, Dept Neurol, Hufelandstr 55, D-45122 Essen, Germany.
EM zaza.katsarava@uni-essen.de
RI Diener, Hans-Christoph/AAF-7275-2019; Katsarava, Zaza/M-3967-2016;
   Yaldizli, Özgür/AAP-5585-2021; katsarava, zaza/AAH-6404-2019; Yaldizli,
   Özgür/AAN-3351-2021; Yaldizli, Özgür/AAV-1423-2020
OI Katsarava, Zaza/0000-0001-8401-2583; Yaldizli,
   Özgür/0000-0002-0800-4845; katsarava, zaza/0000-0002-9932-1159; 
CR Agostino R, 2000, CLIN NEUROPHYSIOL, V111, P270, DOI 10.1016/S1388-2457(99)00247-3
   Arendt-Nielsen L, 1999, EEG CL N SU, V50, P311
   AYZENBERG I, 2006, IN PRESS CEPHALALGIA
   BROMM B, 1987, EXP BRAIN RES, V67, P153, DOI 10.1007/BF00269463
   BROMM B, 1984, METHOD FIND EXP CLIN, V6, P405
   CHATRIAN GE, 1975, NEUROLOGY, V25, P745, DOI 10.1212/WNL.25.8.745
   Chen ACN, 2001, NEUROSCI LETT, V316, P79, DOI 10.1016/S0304-3940(01)02374-6
   HASLBECK M, 2000, GERMAN DIABETES ASS, P30
   Inui K, 2002, PAIN, V96, P247, DOI 10.1016/S0304-3959(01)00453-5
   KAKIGI R, 1989, ELECTROEN CLIN NEURO, V74, P139, DOI 10.1016/0168-5597(89)90019-1
   Katsarava Z, 2005, NEUROLOGY, V64, pA345
   Katsarava Z, 2002, CLIN NEUROPHYSIOL, V113, P1932, DOI 10.1016/S1388-2457(02)00307-3
   Katsarava Z, 2002, NEUROLOGY, V59, P1450, DOI 10.1212/WNL.59.9.1450
   KATSARAVA Z, 2006, IN PRESS HEADACHE
   Kaube H, 2000, CLIN NEUROPHYSIOL, V111, P413, DOI 10.1016/S1388-2457(99)00295-3
   Kaube H, 2002, NEUROLOGY, V58, P1234, DOI 10.1212/WNL.58.8.1234
   Lacomis D, 2002, MUSCLE NERVE, V26, P173, DOI 10.1002/mus.10181
   Morgello S, 2004, ARCH NEUROL-CHICAGO, V61, P546, DOI 10.1001/archneur.61.4.546
   Parry O, 1997, ACTA NEUROL SCAND, V96, P218, DOI 10.1111/j.1600-0404.1997.tb00272.x
   Polydefkis M, 2002, NEUROLOGY, V58, P115, DOI 10.1212/WNL.58.1.115
   Tagliati M, 1999, ARCH NEUROL-CHICAGO, V56, P84, DOI 10.1001/archneur.56.1.84
NR 21
TC 29
Z9 29
U1 0
U2 2
PU SPRINGER HEIDELBERG
PI HEIDELBERG
PA TIERGARTENSTRASSE 17, D-69121 HEIDELBERG, GERMANY
SN 0340-5354
EI 1432-1459
J9 J NEUROL
JI J. Neurol.
PD DEC
PY 2006
VL 253
IS 12
BP 1581
EP 1584
DI 10.1007/s00415-006-0262-4
PG 4
WC Clinical Neurology
WE Science Citation Index Expanded (SCI-EXPANDED)
SC Neurosciences & Neurology
GA 125TN
UT WOS:000243465700008
PM 17063317
DA 2022-08-26
ER

PT J
AU Wecker, M
   Ridzon, R
   Graham, SM
   Duerr, A
AF Wecker, Margaret
   Ridzon, Renee
   Graham, Susan M.
   Duerr, Ann
TI Strategies for global HIV prevention
SO FUTURE VIROLOGY
LA English
DT Review
DE circumcision; genital herpes; HIV; microbicides; pre-exposure
   prophylaxis; preventative HIV vaccine; sexually transmitted infections
ID IMMUNODEFICIENCY-VIRUS TYPE-1; HERPES-SIMPLEX-VIRUS; RANDOMIZED
   CONTROLLED-TRIAL; SEX WORKERS; INFECTION; TRANSMISSION; VACCINES;
   NONOXYNOL-9; ACQUISITION; VECTORS
AB Despite significant advances in the development of therapeutic strategies for HIV over the past 25 years, the AIDS pandemic continues to grow worldwide. Access to life-saving medicines is not universal and there is a critical need for better prevention strategies. This review will highlight current research in the area of HIV prevention strategies, including preventive HIV vaccines, effective microbicides, treatment of sexually transmitted infections and the impact on HIV transmission, in addition to the role of male circumcision and pre-exposure prophylaxis with antiretroviral medications in HIV prevention.
C1 Fred Hutchinson Canc Res Ctr, HIV Vaccine Trials Network, Seattle, WA 98109 USA.
RP Duerr, A (通讯作者)，Fred Hutchinson Canc Res Ctr, HIV Vaccine Trials Network, Fairview Ave No LE-500, PO Box 19024, Seattle, WA 98109 USA.
EM mwecker@hvtn.org; renee.ridzon@gatesfoundation.org;
   graha00@earthlink.net; aduerr@hvtn.org
CR Bangari DS, 2006, VACCINE, V24, P849, DOI 10.1016/j.vaccine.2005.08.101
   Barouch DH, 2005, HUM GENE THER, V16, P149, DOI 10.1089/hum.2005.16.149
   Barouch DH, 2004, J IMMUNOL, V172, P6290, DOI 10.4049/jimmunol.172.10.6290
   Celum CL, 2005, J INFECT DIS, V191, pS107, DOI 10.1086/425272
   Cohen MS, 1997, LANCET, V349, P1868, DOI 10.1016/S0140-6736(97)02190-9
   Coombs RW, 2003, AIDS, V17, P455, DOI 10.1097/00002030-200303070-00001
   Girard MP, 2006, VACCINE, V24, P4062, DOI 10.1016/j.vaccine.2006.02.031
   Goonetilleke N, 2006, J VIROL, V80, P4717, DOI 10.1128/JVI.80.10.4717-4728.2006
   Guay LA, 1999, LANCET, V354, P795, DOI 10.1016/S0140-6736(99)80008-7
   Harrison PF, 2003, CLIN INFECT DIS, V36, P1290, DOI 10.1086/374834
   Hillier SL, 2005, JAIDS-J ACQ IMM DEF, V39, P1, DOI 10.1097/01.qai.0000159671.25950.74
   Kaul R, 2004, JAMA-J AM MED ASSOC, V291, P2555, DOI 10.1001/jama.291.21.2555
   Klasse PJ, 2006, PLOS MED, V3, P1501, DOI 10.1371/journal.pmed.0030351
   Korenromp EL, 2005, J INFECT DIS, V191, pS168, DOI 10.1086/425274
   Lederman MM, 2004, SCIENCE, V306, P485, DOI 10.1126/science.1099288
   McClelland RS, 2001, AIDS, V15, P105, DOI 10.1097/00002030-200101050-00015
   McClelland RS, 2005, J INFECT DIS, V191, P333, DOI 10.1086/427262
   McClelland RS, 2002, AIDS, V16, P2425, DOI 10.1097/00002030-200212060-00007
   *MDS WORK GROUP, 2006, MICR DEV STRAT
   MORGAN C, 2005, AIDS VACCINE
   NAGOT N, 2006, 13 C RETR OPP INF CO
   Reynolds SJ, 2005, INFECT DIS CLIN N AM, V19, P415, DOI 10.1016/j.idc.2005.04.005
   Robinson HL, 2005, NAT MED, V11, pS25, DOI 10.1038/nm1212
   Rottingen JA, 2001, SEX TRANSM DIS, V28, P579
   Shiver JW, 2004, ANNU REV MED, V55, P355, DOI 10.1146/annurev.med.55.091902.104344
   Spinillo A, 1996, EUR J OBSTET GYN R B, V68, P175, DOI 10.1016/0301-2115(96)02505-5
   Thompson JM, 2006, P NATL ACAD SCI USA, V103, P3722, DOI 10.1073/pnas.0600287103
   Van Damme L, 2002, LANCET, V360, P971, DOI 10.1016/S0140-6736(02)11079-8
   Wald A, 2002, J INFECT DIS, V185, P45, DOI 10.1086/338231
   Wang CC, 2001, J INFECT DIS, V183, P1017, DOI 10.1086/319287
   Wawer MJ, 2005, J INFECT DIS, V191, P1403, DOI 10.1086/429411
NR 31
TC 0
Z9 0
U1 1
U2 4
PU FUTURE MEDICINE LTD
PI LONDON
PA UNITEC HOUSE, 3RD FLOOR, 2 ALBERT PLACE, FINCHLEY CENTRAL, LONDON, N3
   1QB, ENGLAND
SN 1746-0794
J9 FUTURE VIROL
JI Future Virol.
PD NOV
PY 2006
VL 1
IS 6
BP 759
EP 767
DI 10.2217/17460794.1.6.759
PG 9
WC Virology
WE Science Citation Index Expanded (SCI-EXPANDED)
SC Virology
GA 209ZL
UT WOS:000249426400011
DA 2022-08-26
ER

PT J
AU Karim, QB
   Ahrens, H
   Arroyo, LGF
   Baksi, P
   Bukusi, E
   Cates, W
   Chatani, M
   Chuachoowong, R
   Djueche, SL
   Duerr, A
   Fanning, M
   Ghosh, J
   Gonsalves, G
   Gray, G
   Halima, Y
   Heise, L
   Kambili, C
   Kaplan, K
   Kayawe, IM
   Kayo, JC
   Koulla-Shiro, S
   Loff, B
   MacQueen, K
   Makgarapa, FG
   Makgoba, W
   McGrory, E
   Mellors, S
   Muganwa, M
   Mugerwa, R
   Muthuswamy, V
   Ocheret, D
   Ongolo-Zogo, P
   Opoku, KB
   Phanuphak, P
   Pilorge, F
   Ridzon, R
   Rosenberg, Z
   Smith, DK
   Sopha, N
   Sotheavy, S
   Tall, CT
   Tazvivinga-Chihota, E
   Tienudom, N
   Trenado, E
   Ukpong, M
   Wakefield, S
   Warren, M
   Weber, J
   Zibelli, M
   Thomson, K
   Timberlake, S
AF Karim, QB
   Ahrens, H
   Arroyo, LGF
   Baksi, P
   Bukusi, E
   Cates, W
   Chatani, M
   Chuachoowong, R
   Djueche, SL
   Duerr, A
   Fanning, M
   Ghosh, J
   Gonsalves, G
   Gray, G
   Halima, Y
   Heise, L
   Kambili, C
   Kaplan, K
   Kayawe, IM
   Kayo, JC
   Koulla-Shiro, S
   Loff, B
   MacQueen, K
   Makgarapa, FG
   Makgoba, W
   McGrory, E
   Mellors, S
   Muganwa, M
   Mugerwa, R
   Muthuswamy, V
   Ocheret, D
   Ongolo-Zogo, P
   Opoku, KB
   Phanuphak, P
   Pilorge, F
   Ridzon, R
   Rosenberg, Z
   Smith, DK
   Sopha, N
   Sotheavy, S
   Tall, CT
   Tazvivinga-Chihota, E
   Tienudom, N
   Trenado, E
   Ukpong, M
   Wakefield, S
   Warren, M
   Weber, J
   Zibelli, M
   Thomson, K
   Timberlake, S
CA WHO UNAIDS
TI Creating effective partnerships for HIV prevention trials: report of a
   UNAIDS Consultation, Geneva 20-21 June 2005
SO AIDS
LA English
DT Article
DE HIV prevention trials; community; research; ethics; antiretroviral
   treatment
AB With an estimated 5 million adults and children newly infected worldwide in 2005, research into new HIV prevention technologies and approaches is urgently needed. Prompted by the heated debate in 2004 about trials of tenofovir for HIV pre-exposure prophylaxis, UNAIDS initiated a year-long process to promote effective partnerships between researchers and civil society in HIV prevention trials, culminating in the 'Creating effective partnerships for HIV prevention trials' consultation in June 2005. Key stakeholders, including researchers, activists, ethicists, government officials, international agencies, civil society, trial participants, sponsors and funders addressed a wide range of issues concerning the rapidly evolving and sometimes tense dynamics of HIV prevention research partnerships. Implementation of the technical and procedural recommendations from this consultation requires collaboration, commitment and a willingness to experiment with new approaches and work with new partners. Researchers, donors, governments, community groups and activists must all be willing to define responsibilities and be held accountable for their contributions to HIV prevention research partnerships, weighing and balancing gains against the costs of time, money, and capacity as the HIV epidemic progresses. (C) 2006 Lippincott Williams & Wilkins.
C1 UNAIDS, Dept Policy Evidence & Partnerships, CH-1211 Geneva 27, Switzerland.
RP Karim, QB (通讯作者)，UNAIDS, Dept Policy Evidence & Partnerships, 20 Ave Appia, CH-1211 Geneva 27, Switzerland.
RI Karim, Quarraisha Abdool/Q-2834-2019; Heise, LORI/AAI-6251-2020
OI Karim, Quarraisha Abdool/0000-0002-0985-477X; Hankins,
   Catherine/0000-0002-1642-8592
CR Collins C, 2005, GAPS INCONSISTENCIES
   International AIDS Society, 2005, BUILD COLL ADV HIV P
   MCGRORY E, 2006, INF CONS HIV PREV TR
   MELLORS S, 2005, CREATING EFFECTIVE P
   UNAIDS WHO, 2005, AIDS EP UPD
   WEIJER C, 2005, REVISITING ETHICS HI
   *WHO UNAIDS, 2004, P WHO UNAIDS CONS GE, V18, P1
NR 7
TC 12
Z9 12
U1 0
U2 5
PU LIPPINCOTT WILLIAMS & WILKINS
PI PHILADELPHIA
PA 530 WALNUT ST, PHILADELPHIA, PA 19106-3621 USA
SN 0269-9370
J9 AIDS
JI Aids
PD APR 4
PY 2006
VL 20
IS 6
BP W1
EP W11
PG 11
WC Immunology; Infectious Diseases; Virology
WE Science Citation Index Expanded (SCI-EXPANDED)
SC Immunology; Infectious Diseases; Virology
GA 031OI
UT WOS:000236713500032
PM 16549961
DA 2022-08-26
ER

PT J
AU Julg, B
   Goebel, FD
AF Juelg, B.
   Goebel, F. D.
TI What's new in HIV/AIDS - Clinical news from the XVI International AIDS
   Conference: The attempt of a summing up
SO INFECTION
LA English
DT Article
AB Topics highlighted at the XVI International AIDS Conference in Toronto included HIV/AIDS vaccine research, entry inhibitors, integrase inhibitors, new NNRTIs and PIs, single-agent therapies, pre-exposure prophylaxis and microbicides. Beside the large scientific part, policy and funding were of great concern. Within this article we are trying to focus on topics with direct clinical relevance. This includes new epidemiological and resistance data, results from current studies investigating established and novel antiretroviral drugs and drug classes as well as new findings in therapy management and strategies.
C1 Univ Munich, Med Policlin, Dept Infect Dis, D-80336 Munich, Germany.
RP Goebel, FD (通讯作者)，Univ Munich, Med Policlin, Dept Infect Dis, Pettenkoferstr 8a, D-80336 Munich, Germany.
EM Frank.Goebel@med.uni-muenchen.de
RI Juelg, Boris/ABA-1955-2020
OI Juelg, Boris/0000-0002-4687-9626
CR ARRIBAS J, 2006, 16 INT AIDS C TOR
   Auvert B, 2005, PLOS MED, V2, P1112, DOI 10.1371/journal.pmed.0020298
   Auvert B, 2006, PLOS MED, V3, P705, DOI 10.1371/journal.pmed.0030226
   BONNET F, 2006, 16 INT AIDS C TOR
   CAMERON W, 2006, 16 INT AIDS C TOR
   COHEN C, 2006, 16 INT AIDS C TOR
   DELFRAISSY JF, 2006, 16 INT AIDS C TOR
   ELSADR W, 2006, 16 INT AIDS C TOR
   ERON J, 2006, 16 INT AIDS C TOR
   GALLANT JE, 2006, 16 INT AIDS C TOR
   MARKOWITZ M, 2006, 16 INT AIDS C TOR
   Mayer H, 2006, 16 INT AIDS C TOR
   MOLINA JM, 2006, 16 INT AIDS C TOR
   NUNES EP, 2006, 16 INT AIDS C TOR
   RIDDLER SA, 2006, 16 INT AIDS C TOR
   TRIANT V, 2006, 16 INT AIDS C TOR
   VANSIGHEM A, 2006, 16 INT AIDS C TOR
   WENSING AM, 2006, 16 INT AIDS C TOR
NR 18
TC 1
Z9 1
U1 0
U2 2
PU SPRINGER HEIDELBERG
PI HEIDELBERG
PA TIERGARTENSTRASSE 17, D-69121 HEIDELBERG, GERMANY
SN 0300-8126
EI 1439-0973
J9 INFECTION
JI Infection
PD OCT
PY 2006
VL 34
IS 5
BP 294
EP 297
DI 10.1007/s15010-006-6506-5
PG 4
WC Infectious Diseases
WE Science Citation Index Expanded (SCI-EXPANDED)
SC Infectious Diseases
GA 099NI
UT WOS:000241601300014
PM 17033758
DA 2022-08-26
ER
