# Supplementary material for: Knowledge domain and emerging trends in HIV pre-exposure prophylaxis: A visualization analysis via CiteSpace
Source: Front Microbiol. 2023 Mar 16;14:1099132. doi: 10.3389/fmicb.2023.1099132 (PMC10060873; doi:10.3389/fmicb.2023.1099132)
Supplement: Supplementary file 1 [file Data_Sheet_1.ZIP › download2007u5pt1.txt]

PT J
AU MacQueen, KM
   Karim, QA
AF MacQueen, Kathleen M.
   Karim, Quarraisha Abdool
TI Practice brief: Adolescents and HIV clinical trials: Ethics, culture,
   and context
SO JANAC-JOURNAL OF THE ASSOCIATION OF NURSES IN AIDS CARE
LA English
DT Article
DE HIV; prevention; research; adolescents; South Africa
ID PREVENTION
AB One quarter of HIV infections globally occur among young people 15 to 24 years of age, and more than half of all new infections are in people younger than 25 years. Clearly, there is a need to identify and implement effective HIV prevention strategies among at-risk teens. Some of the most effective options for slowing the epidemic are biomedical, and several promising methods are in development, including microbicides, vaccines, and preexposure prophylaxis (PREP, or the daily use of antiretrovirals to prevent the acquisition of HIV). There is widespread reluctance to enroll minors in such biomedical prevention trials because of concerns about vulnerability related to physical maturity, experiential maturity, and diminished autonomy as well as legal and social challenges that vary across and within nations. However, excluding minors from trials misses an important opportunity to evaluate the effectiveness, acceptability, and safety of innovative interventions under the best conditions for identifying and resolving potential problems. The challenges of including minors in HIV prevention trials are highlighted through the example of one rural South African community that has been particularly devastated by the HIV epidemic.
C1 Family Hlth Int, Res Triangle Pk, NC USA.
   Columbia Univ, Dept Epidemiol, New York, NY USA.
RP MacQueen, KM (通讯作者)，Family Hlth Int, Res Triangle Pk, NC USA.
RI Karim, Quarraisha Abdool/Q-2834-2019
OI Karim, Quarraisha Abdool/0000-0002-0985-477X
FU FIC NIH HHS [D43 TW00231, D43 TW000231, D43 TW000231-12] Funding Source:
   Medline; NIAID NIH HHS [1 U19 AI51794, U19 AI051794, U19 AI051794-01]
   Funding Source: Medline; FOGARTY INTERNATIONAL CENTER [D43TW000231]
   Funding Source: NIH RePORTER; NATIONAL INSTITUTE OF ALLERGY AND
   INFECTIOUS DISEASES [U19AI051794] Funding Source: NIH RePORTER
CR Francis DP, 2003, AIDS, V17, P147, DOI 10.1097/00002030-200301240-00003
   FROLICH JA, 2004, TEMPORAL TRENDS HIV
   Grant RM, 2005, SCIENCE, V309, P2170, DOI 10.1126/science.1116204
   Karim QB, 2006, AIDS, V20, pW1, DOI 10.1097/01.aids.0000218573.29930.67
   KHARSANY A, 2005, 2 S AFR AIDS C DURB
   MacQueen KM, 2005, AM J PREV MED, V28, P491, DOI 10.1016/j.amepre.2005.02.020
   Mammel KA, 1995, J ADOLESCENT HEALTH, V17, P323, DOI 10.1016/1054-139X(95)00176-S
   Parker RG, 2000, AIDS, V14, pS22, DOI 10.1097/00002030-200006001-00004
   Rogers Audrey Smith, 1999, IRB, V21, P6, DOI 10.2307/3564586
   Santelli JS, 1995, J ADOLESCENT HEALTH, V17, P270, DOI 10.1016/1054-139X(95)00181-Q
   Shelton JD, 2004, BMJ-BRIT MED J, V328, P891, DOI 10.1136/bmj.328.7444.891
   Singh JA, 2006, PLOS MED, V3, P984, DOI 10.1371/journal.pmed.0030180
   *UNAIDS, 2004, 2004 REP GLOB HIV AI
   UNAIDS (Joint United Nations Programme on HIV/AIDS) and WHO (World Health Organization), 2005, AIDS EP UPD DEC 2005
NR 14
TC 22
Z9 22
U1 0
U2 4
PU LIPPINCOTT WILLIAMS & WILKINS
PI PHILADELPHIA
PA TWO COMMERCE SQ, 2001 MARKET ST, PHILADELPHIA, PA 19103 USA
SN 1055-3290
EI 1552-6917
J9 J ASSOC NURSE AIDS C
JI J. Assoc. Nurses Aids Care
PD MAR-APR
PY 2007
VL 18
IS 2
BP 78
EP 82
DI 10.1016/j.jana.2007.01.002
PG 5
WC Nursing
WE Science Citation Index Expanded (SCI-EXPANDED); Social Science Citation Index (SSCI)
SC Nursing
GA 161WX
UT WOS:000246048600010
PM 17403499
OA Green Accepted
DA 2022-08-26
ER

PT J
AU Abbas, UL
   Anderson, RM
   Mellors, JW
AF Abbas, Ume L.
   Anderson, Roy M.
   Mellors, John W.
TI Potential Impact of Antiretroviral Chemoprophylaxis on HIV-1
   Transmission in Resource-Limited Settings
SO PLOS ONE
LA English
DT Article
ID HUMAN-IMMUNODEFICIENCY-VIRUS; SUB-SAHARAN AFRICA; REVERSE-TRANSCRIPTASE;
   TENOFOVIR MONOTHERAPY; DEVELOPING-COUNTRIES; SENSITIVITY ANALYSIS;
   TYPE-1 POPULATIONS; INFECTED PATIENTS; NEWBORN MACAQUES; RESISTANT HIV-1
AB Background. The potential impact of pre-exposure chemoprophylaxis (PrEP) on heterosexual transmission of HIV-1 infection in resource-limited settings is uncertain. Methodology/Principle Findings. A deterministic mathematical model was used to simulate the effects of antiretroviral PrEP on an HIV-1 epidemic in sub-Saharan Africa under different scenarios (optimistic, neutral and pessimistic) both with and without sexual disinhibition. Sensitivity analyses were used to evaluate the effect of uncertainty in input parameters on model output and included calculation of partial rank correlations and standardized rank regressions. In the scenario without sexual disinhibition after PrEP initiation, key parameters influencing infections prevented were effectiveness of PrEP (partial rank correlation coefficient (PRCC) = 0.94), PrEP discontinuation rate (PRCC = -0.94), level of coverage (PRCC = 0.92), and time to achieve target coverage (PRCC = -0.82). In the scenario with sexual disinhibition, PrEP effectiveness and the extent of sexual disinhibition had the greatest impact on prevention. An optimistic scenario of PrEP with 90% effectiveness and 75% coverage of the general population predicted a 74% decline in cumulative HIV-1 infections after 10 years, and a 28.8% decline with PrEP targeted to the highest risk groups (16% of the population). Even with a 100% increase in at-risk behavior from sexual disinhibition, a beneficial effect (23.4%-62.7% decrease in infections) was seen with 90% effective PrEP across a broad range of coverage (25%-75%). Similar disinhibition led to a rise in infections with lower effectiveness of PrEP (<= 50%). Conclusions/Significance. Mathematical modeling supports the potential public health benefit of PrEP. Approximately 2.7 to 3.2 million new HIV-1 infections could be averted in southern sub-Saharan Africa over 10 years by targeting PrEP (having 90% effectiveness) to those at highest behavioral risk and by preventing sexual disinhibition. This benefit could be lost, however, by sexual disinhibition and by high PrEP discontinuation, especially with lower PrEP effectiveness (<= 50%).
C1 [Abbas, Ume L.; Mellors, John W.] Univ Pittsburgh, Sch Med, Div Infect Dis, Pittsburgh, PA 15260 USA.
   [Anderson, Roy M.] Univ London, Fac Med, Imperial Coll, Dept Infect Dis Epidemiol, London, England.
RP Abbas, UL (通讯作者)，Univ Pittsburgh, Sch Med, Div Infect Dis, Pittsburgh, PA 15260 USA.
EM abbasu@dom.pitt.edu
RI Abbas, Ume/AAW-4590-2021
OI Anderson, Roy/0000-0002-9528-3175
FU National Institute of Allergy and Infectious Diseases [R21AI064092,
   U01AI38858]; Bristol Myers Squibb Research Foundation; National Cancer
   Institute [20XS190A]; Microbicide Trials Network [U01AI068633]; NATIONAL
   INSTITUTE OF ALLERGY AND INFECTIOUS DISEASES [U01AI038858, U01AI068633,
   R21AI064092] Funding Source: NIH RePORTER
FX This research was supported by the National Institute of Allergy and
   Infectious Diseases (R21AI064092). Ume L. Abbas acknowledges grant
   support from the National Institute of Allergy and Infectious Diseases (
   R21AI064092). Roy M. Anderson acknowledges grant support from the
   Wellcome Trust. John W. Mellors acknowledges support from the Bristol
   Myers Squibb Research Foundation and grants from the National Institute
   of Allergy and Infectious Diseases (U01AI38858), the National Cancer
   Institute (SAIC contract 20XS190A) and the Microbicide Trials Network
   (U01AI068633).
CR Abbas UL, 2006, JAIDS-J ACQ IMM DEF, V41, P632, DOI 10.1097/01.qai.0000194234.31078.bf
   ANDERSON R M, 1991
   ANDERSON RM, 1992, PHILOS T R SOC B, V336, P135, DOI 10.1098/rstb.1992.0052
   ANDERSON RM, 1989, ANN NY ACAD SCI, V569, P240, DOI 10.1111/j.1749-6632.1989.tb27374.x
   Aral SO, 2000, SEX TRANSM DIS, V27, P327, DOI 10.1097/00007435-200007000-00005
   Asamoah-Odei E, 2004, LANCET, V364, P35, DOI 10.1016/S0140-6736(04)16587-2
   ATCHISON R, 2005, ANTIVIR THER S, V10, P45
   Blower S, 2004, CLIN INFECT DIS, V39, pS240, DOI 10.1086/422361
   BLOWER SM, 1994, INT STAT REV, V62, P229, DOI 10.2307/1403510
   Brenner BG, 2002, J VIROL, V76, P1753, DOI 10.1128/JVI.76.4.1753-1761.2002
   Brenner BG, 2006, AIDS, V20, pF9, DOI 10.1097/01.aids.0000232228.88511.0b
   Brown AJL, 2003, J INFECT DIS, V187, P683, DOI 10.1086/367989
   *CDCP, CDC TRIALS PREEXP PR
   Charpentier C, 2004, J VIROL, V78, P4234, DOI 10.1128/JVI.78.8.4234-4247.2004
   Clavel F, 2004, NEW ENGL J MED, V350, P1023, DOI 10.1056/NEJM2ra025195
   COFFIN JM, 1995, SCIENCE, V267, P483, DOI 10.1126/science.7824947
   Cong ME, 2007, J VIROL, V81, P3037, DOI 10.1128/JVI.02712-06
   Deeks SG, 2001, NEW ENGL J MED, V344, P472, DOI 10.1056/NEJM200102153440702
   Deeks SG, 2005, J INFECT DIS, V192, P1537, DOI 10.1086/496892
   Delaugerre C, 2001, AIDS, V15, P2189, DOI 10.1097/00002030-200111090-00016
   Department of Economic and Social Affairs Population Division, 2005, WORLD POP PROSP 2004
   DESAI K, 2006, 16 INT AIDS C TOR CA
   Deschamps MM, 1996, ANN INTERN MED, V125, P324, DOI 10.7326/0003-4819-125-4-199608150-00011
   Doualla-Bell F, 2006, ANTIMICROB AGENTS CH, V50, P4182, DOI 10.1128/AAC.00714-06
   Drummond MF, 2005, METHODS EC EVALUATIO
   EIGEN M, 1977, NATURWISSENSCHAFTEN, V64, P541, DOI 10.1007/BF00450633
   FERRY B, 2001, AIDS S, V15, P41
   Foss AM, 2003, AIDS, V17, P1227, DOI 10.1097/00002030-200305230-00015
   Gandhi RT, 2003, CLIN INFECT DIS, V37, P1693, DOI 10.1086/379773
   Garcia-Calleja JM, 2006, SEX TRANSM INFECT, V82, pIII64, DOI 10.1136/sti.2006.019901
   Garcia-Lerma JG, 2006, ANTIVIR THER, V11, pS52
   GARCIALERMA J, 2006, 13 C RETR OPP INF DE
   GARNETT GP, 1993, PHILOS T R SOC B, V342, P137, DOI 10.1098/rstb.1993.0143
   GARNETT GP, 1995, J ACQ IMMUN DEF SYND, V9, P500
   GARNETT GP, 1994, IMA J MATH APPL MED, V11, P161
   GENTLEMAN A, 2006, AIDS DRUG PROVOKES P
   *GIL SCI, 2005, INV BROCH EMTR TEN D
   *GIL SCI INC, 2005, GIL RED PRIC VIR TRU
   Gilead Sciences, 2004, INV BROCH TEN DIS FU
   *GOV REP ZAMB MIN, 2005, ZAMB 2004 ANT CLIN S
   GRANT R, 2006, 16 INT AIDS C TOR CA
   Grant RM, 2005, SCIENCE, V309, P2170, DOI 10.1126/science.1116204
   Grassly N. C., 2003, International Journal of Drug Policy, V14, P25, DOI 10.1016/S0955-3959(02)00224-4
   Hance AJ, 2001, J VIROL, V75, P6410, DOI 10.1128/JVI.75.14.6410-6417.2001
   Hemelaar J, 2006, AIDS, V20, pW13, DOI 10.1097/01.aids.0000247564.73009.bc
   Iman RL, 2002, RELIAB ENG SYST SAFE, V78, P131, DOI 10.1016/S0951-8320(02)00133-3
   IMAN RL, 1981, J QUAL TECHNOL, V13, P232, DOI 10.1080/00224065.1981.11978763
   IMAN RL, 1981, J QUAL TECHNOL, V13, P174, DOI 10.1080/00224065.1981.11978748
   Izopet J, 2002, J INFECT DIS, V185, P1506, DOI 10.1086/340215
   Kantor R, 2005, PLOS MED, V2, P325, DOI 10.1371/journal.pmed.0020112
   Lifson JD, 2000, J VIROL, V74, P2584, DOI 10.1128/JVI.74.6.2584-2593.2000
   Margot NA, 2006, ANTIMICROB AGENTS CH, V50, P4087, DOI 10.1128/AAC.00816-06
   MAY RM, 1988, PHILOS T ROY SOC B, V321, P565, DOI 10.1098/rstb.1988.0108
   MCKAY MD, 1979, TECHNOMETRICS, V21, P239, DOI 10.2307/1268522
   Miller MD, 2007, AIDS, V21, P265, DOI 10.1097/QAD.0b013e32801199ee
   Mills EJ, 2006, JAMA-J AM MED ASSOC, V296, P679, DOI 10.1001/jama.296.6.679
   Moatti JP, 2003, AIDS, V17, pS69, DOI 10.1097/00002030-200317003-00010
   Morgan D, 2002, AIDS, V16, P597, DOI 10.1097/00002030-200203080-00011
   Morgan D, 2000, SEX TRANSM INFECT, V76, P193, DOI 10.1136/sti.76.3.193
   Morison L, 2001, AIDS, V15, pS61, DOI 10.1097/00002030-200108004-00007
   Palmer S, 2006, AIDS, V20, P701, DOI 10.1097/01.aids.0000216370.69066.7f
   *PREP WATCH, AIDS VACC ADV COAL P
   Rosenwirth B, 2000, J VIROL, V74, P1704, DOI 10.1128/JVI.74.4.1704-1711.2000
   SALTELLI A, 2000, SENSITIVITY ANAL, P475
   Shelton JD, 2006, LANCET, V367, P1120, DOI 10.1016/S0140-6736(06)68436-5
   Shisana O., 2005, S AFRICAN NATL HIV P
   Stover J, 2006, SCIENCE, V311, P1474, DOI 10.1126/science.1121176
   STOVER J, 2002, EPIDEMIOLOGICAL IMPA, P1
   Subbarao S, 2006, J INFECT DIS, V194, P904, DOI 10.1086/507306
   Surveillance and Survey and the Laboratory Working Groups to the Office of the Global AIDS Coordinator, 2006, INT REC US BED CAPT
   TSAI CC, 1995, SCIENCE, V270, P1197, DOI 10.1126/science.270.5239.1197
   Turner D, 2004, JAIDS-J ACQ IMM DEF, V37, P1627, DOI 10.1097/00126334-200412150-00017
   UNAIDS, 2006, REP GLOB AIDS EP
   *UNAIDS WHO, 2006, EST STAT AIDS EP COU
   *UNAIDS WHO, EP UPD DEC 2006
   *UNAIDS WHO WORK G, 2003, EST SIZ POP RISK HIV
   *US AG INT DEV MAC, DEM HLTH SURV
   *US BUR CENS, US CENS BUR INT DAT
   Van Rompay KKA, 2001, J INFECT DIS, V184, P429, DOI 10.1086/322781
   Van Rompay KKA, 2000, J VIROL, V74, P1767, DOI 10.1128/JVI.74.4.1767-1774.2000
   Van Rompay KKA, 2007, RETROVIROLOGY, V4, DOI 10.1186/1742-4690-4-25
   Van Rompay KKA, 2006, J VIROL, V80, P6399, DOI 10.1128/JVI.02308-05
   Wawer MJ, 2005, J INFECT DIS, V191, P1403, DOI 10.1086/429411
   Weber J, 2005, J CLIN MICROBIOL, V43, P1395, DOI 10.1128/JCM.43.3.1395-1400.2005
   Wegbreit J, 2006, AIDS, V20, P1217, DOI 10.1097/01.aids.0000232229.96134.56
   WEINSTEIN MC, 1989, CONFRONTING AIDS SEX, P471
   White KL, 2002, ANTIMICROB AGENTS CH, V46, P3437, DOI 10.1128/AAC.46.11.3437-3446.2002
   Williams BG, 2006, PLOS MED, V3, P1032, DOI 10.1371/journal.pmed.0030262
   Yerly S, 2004, ANTIVIR THER, V9, P375
NR 89
TC 129
Z9 134
U1 0
U2 12
PU PUBLIC LIBRARY SCIENCE
PI SAN FRANCISCO
PA 1160 BATTERY STREET, STE 100, SAN FRANCISCO, CA 94111 USA
SN 1932-6203
J9 PLOS ONE
JI PLoS One
PD SEP 19
PY 2007
VL 2
IS 9
AR e875
DI 10.1371/journal.pone.0000875
PG 11
WC Multidisciplinary Sciences
WE Science Citation Index Expanded (SCI-EXPANDED)
SC Science & Technology - Other Topics
GA V10HS
UT WOS:000207455700001
PM 17878928
OA gold, Green Published
DA 2022-08-26
ER

PT J
AU MacQueen, KM
   Johnson, L
   Alleman, P
   Akumatey, B
   Lawoyin, T
   Nyiama, T
AF MacQueen, Kathleen M.
   Johnson, Laura
   Alleman, Patty
   Akumatey, Betty
   Lawoyin, Taiwo
   Nyiama, Tiburce
TI Pregnancy prevention practices among women with multiple partners in an
   HIV prevention trial
SO JAIDS-JOURNAL OF ACQUIRED IMMUNE DEFICIENCY SYNDROMES
LA English
DT Article
DE condoms; contraception; pregnancy; prevention trials
AB Background: Women enrolled in microbicide and pre-exposure prophylaxis (PrEP) HIV prevention trials are not allowed to continue use of study products when pregnant because of fetal safety concerns. High pregnancy rates among women in trials can undermine statistical measures of safety and effectiveness.
   Methods: Women enrolled in a PrEP trial in Ghana, Nigeria, and Cameroon had an overall pregnancy rate of 52 per 100 person-years of observation. In-depth interviews were conducted with 67 women who were asked to describe any changes made in their pregnancy prevention practices after enrolling in the trial.
   Results: Most women (n = 44, 65%) reported changing pregnancy prevention practices after enrolling in the trial. Twice as many reported using condoms for pregnancy prevention after enrollment (n = 56, 84%) than before (n = 27, 40%). Cluster analysis identified site-specific patterns. Nigerian women tended to report using condoms for dual protection before and after trial enrollment. Cameroonian women tended to rely on natural methods before and after trial enrollment. Ghanaian women tended to switch from hormonal methods to condoms.
   Conclusions: The role of condoms in HIV prevention trials must not be diminished. Their use-effectiveness for contraception is likely too low for microbicide and PrEP trial needs, however. HIV prevention trials with women should be appropriately staffed to provide effective contraceptive counseling and, if needed, direct provision of contraceptives. This must be done without undermining women's reproductive rights.
C1 Family Hlth Int, Res Triangle Pk, NC 27709 USA.
   Univ Ghana, Legon, Ghana.
   Univ Coll Ibadan Hosp, Ibadan, Nigeria.
   Inst Res Socioecon Dev & Commun, Yaounde, Cameroon.
RP MacQueen, KM (通讯作者)，Family Hlth Int, POB 13950, Res Triangle Pk, NC 27709 USA.
EM kmacqueen@thi.org
CR Bernard H. R., 1998, HDB METHODS CULTURAL, P595
   Borgatti S.P., 1996, ANTHROPAC 4 0
   Carey J. W., 1996, CULTURAL ANTHR METHO, V8, P1, DOI DOI 10.1177/1525822X960080030101
   Cates W, 2002, SEX TRANSM DIS, V29, P168, DOI 10.1097/00007435-200203000-00007
   Dey I., 2003, QUALITATIVE DATA ANA
   FELDBLUM P, 2006, MICR 2006 C
   Grant RM, 2005, SCIENCE, V309, P2170, DOI 10.1126/science.1116204
   Guest G., 2003, FIELD METHOD, V15, P186, DOI [10.1177/1525822X03015002005, DOI 10.1177/1525822X03015002005]
   HALPERN V, 2006, MICR 2006 C
   MACQUEEN KM, 2004, 15 INT AIDS C
   MacQueen KM., 1998, CULTURAL ANTHR METHO, V10, P31, DOI DOI 10.1177/1525822X980100020301
   MCLELLAN E, 2003, FIELD METHOD, V15, P63, DOI DOI 10.1177/1525822X02239573
   MCLELLAN E, 2004, ANSWR USERS GUIDE
   Peterson Leigh, 2007, PLoS Clin Trials, V2, pe27, DOI 10.1371/journal.pctr.0020027
   RAYMOND E, IN PRESS SEX TRANSM
   SCHREIBER CA, 2006, MICR 2006 C
   Trussell J., 2004, CONTRACEPTIVE TECHNO, P773
NR 17
TC 11
Z9 11
U1 0
U2 1
PU LIPPINCOTT WILLIAMS & WILKINS
PI PHILADELPHIA
PA 530 WALNUT ST, PHILADELPHIA, PA 19106-3621 USA
SN 1525-4135
J9 JAIDS-J ACQ IMM DEF
JI JAIDS
PD SEP 1
PY 2007
VL 46
IS 1
BP 32
EP 38
PG 7
WC Immunology; Infectious Diseases
WE Science Citation Index Expanded (SCI-EXPANDED)
SC Immunology; Infectious Diseases
GA 206RZ
UT WOS:000249201900005
PM 17667340
DA 2022-08-26
ER

PT J
AU Paxton, LA
   Hope, T
   Jaffe, HW
AF Paxton, Lynn A.
   Hope, Tony
   Jaffe, Harold W.
TI Pre-exposure prophylaxis for HIV infection: what if it works?
SO LANCET
LA English
DT Article
ID HUMAN-IMMUNODEFICIENCY-VIRUS; RANDOMIZED CONTROLLED-TRIAL; SEXUAL RISK
   BEHAVIOR; INJECTION-DRUG USERS; MALE CIRCUMCISION; ANTIRETROVIRAL
   THERAPY; EFFICACY TRIAL; PREVENTION; VACCINE; TRANSMISSION
C1 Ctr Dis Control & Prevent, Div HIV AIDS Prevent, Natl Ctr HIV AIDS Viral Hepatitis STD & TB Preven, Coordinating Ctr Infect Dis, Atlanta, GA 30333 USA.
   Univ Oxford, Ethox Ctr, Oxford, England.
   Univ Oxford, Dept Publ Hlth, Oxford, England.
RP Paxton, LA (通讯作者)，Ctr Dis Control & Prevent, Div HIV AIDS Prevent, Natl Ctr HIV AIDS Viral Hepatitis STD & TB Preven, Coordinating Ctr Infect Dis, 1600 Clifton Rd,Mailstop E45, Atlanta, GA 30333 USA.
EM lap5@cdc.gov
CR ABBAS U, 2007, 14 C RETR OPP INF FE
   [Anonymous], COMMUNICATION
   [Anonymous], 2004, INVESTIGATORS BROCHU
   Auvert B, 2005, PLOS MED, V2, P1112, DOI 10.1371/journal.pmed.0020298
   Baggaley RF, 2006, PLOS MED, V3, P493, DOI 10.1371/journal.pmed.0030124
   Bailey RC, 2007, LANCET, V369, P643, DOI 10.1016/S0140-6736(07)60312-2
   Bartholow BN, 2005, JAIDS-J ACQ IMM DEF, V39, P90, DOI 10.1097/01.qai.0000143600.41363.78
   Blower SM, 2000, SCIENCE, V287, P650, DOI 10.1126/science.287.5453.650
   Cardo DM, 1997, NEW ENGL J MED, V337, P1485, DOI 10.1056/NEJM199711203372101
   COHEN J, 2006, NY TIMES MAGAZI 0122
   CONNOR EM, 1994, NEW ENGL J MED, V331, P1173, DOI 10.1056/NEJM199411033311801
   *CONRAD, 2007, PHAS III TRIALS CELL
   Crepaz N, 2004, JAMA-J AM MED ASSOC, V292, P224, DOI 10.1001/jama.292.2.224
   DOBSON J, COMPLETE MARRIAGE FA
   Flynn MN, 2005, J INFECT DIS, V191, P654, DOI 10.1086/428404
   Foss AM, 2003, AIDS, V17, P1227, DOI 10.1097/00002030-200305230-00015
   GARCIALERMA J, 2006, 13 C RETR OPP INF FE
   *GLOB HIV PREV WOR, 2006, ACC RES ENS FUT ACC
   Gray RH, 2007, LANCET, V369, P657, DOI 10.1016/S0140-6736(07)60313-4
   Guay LA, 1999, LANCET, V354, P795, DOI 10.1016/S0140-6736(99)80008-7
   JOHNSON J, 2006, 13 C RETR OPP INF FE
   Martin JN, 2004, AIDS, V18, P787, DOI 10.1097/00002030-200403260-00010
   OKWEMBA A, 2006, DAILY NATION KE 0615
   Peterson Leigh, 2007, PLoS Clin Trials, V2, pe27, DOI 10.1371/journal.pctr.0020027
   Pitisuttithum P, 2006, J INFECT DIS, V194, P1661, DOI 10.1086/508748
   *PUBL HLTH WORK GR, 2002, PUBL HLTH BEN MICR L
   ROSENBERG Z, 2006, MICROBICIDE RES PROM
   Schechter M, 2004, JAIDS-J ACQ IMM DEF, V35, P519, DOI 10.1097/00126334-200404150-00010
   Shaffer N, 1999, LANCET, V353, P773, DOI 10.1016/S0140-6736(98)10411-7
   Smith RJ, 2005, AIDS, V19, P413, DOI 10.1097/01.aids.0000161771.44276.92
   Subbarao S, 2006, J INFECT DIS, V194, P904, DOI 10.1086/507306
   Tsai CC, 1998, J VIROL, V72, P4265, DOI 10.1128/JVI.72.5.4265-4273.1998
   UNAIDS, 2006, REP GLOB AIDS EP
   van de Wijgert Janneke, 2002, BETA, V15, P23
   van Griensven F, 2004, AIDS, V18, P295, DOI 10.1097/00002030-200401230-00020
   Van Rompay KKA, 2001, J INFECT DIS, V184, P429, DOI 10.1086/322781
   Whitcomb JM, 2003, J INFECT DIS, V188, P992, DOI 10.1086/378281
   2006, MED LETT, V4, P67
   2005, INVESTIGATORS BROCHU
NR 39
TC 74
Z9 78
U1 2
U2 7
PU ELSEVIER SCIENCE INC
PI NEW YORK
PA 360 PARK AVE SOUTH, NEW YORK, NY 10010-1710 USA
SN 0140-6736
EI 1474-547X
J9 LANCET
JI Lancet
PD JUL 7
PY 2007
VL 370
IS 9581
BP 89
EP 93
DI 10.1016/S0140-6736(07)61053-8
PG 5
WC Medicine, General & Internal
WE Science Citation Index Expanded (SCI-EXPANDED); Social Science Citation Index (SSCI)
SC General & Internal Medicine
GA 187QE
UT WOS:000247862300034
PM 17617276
DA 2022-08-26
ER

PT J
AU Dumond, JB
   Yeh, RF
   Patterson, KB
   Corbett, AH
   Jung, BH
   Rezk, NL
   Bridges, AS
   Stewart, PW
   Cohen, MS
   Kashuba, ADM
AF Dumond, Julie B.
   Yeh, Rosa F.
   Patterson, Kristine B.
   Corbett, Amanda H.
   Jung, Byung Hwa
   Rezk, Naser L.
   Bridges, Arlene S.
   Stewart, Paul W.
   Cohen, Myron S.
   Kashuba, Angela D. M.
TI Antiretroviral drug exposure in the female genital tract: implications
   for oral pre- and post-exposure prophylaxis
SO AIDS
LA English
DT Article
DE antiretroviral therapy; genital tract; HIV; pharmacokinetics;
   prophylaxis; sexual transmission; women
ID TRICHOMONAS-VAGINALIS; LIQUID-CHROMATOGRAPHY; CEREBROSPINAL-FLUID;
   PROTEASE INHIBITOR; INFECTION; MACAQUES; PENETRATION; VALIDATION;
   PREVENTION; TENOFOVIR
AB Objectives: To describe first dose and steady state antiretroviral drug exposure in the female genital tract.
   Design: Non-blinded, single center, open-label pharmacokinetic study in HIV-infected women.
   Method: Twenty-seven women initiating combination antiretroviral therapy underwent comprehensive blood plasma and cervicovaginal fluid sampling for drug concentrations during the first dose of antiretroviral therapy and at steady-state. Drug concentrations were measured by validated HPLC/UV or HPLC-MS/MS methods. Pharmacokinetic parameters were estimated for 11 drugs by non-compartmental analysis. Descriptive statistics and 95% confidence intervals were generated using Intercooled STATA Release 8.0 (Stata Corporation, College Station, Texas, USA). Results: For all antiretroviral drugs, genital tract concentrations were detected rapidly after the first dose. Drugs were stratified according to the genital tract concentrations achieved relative to blood plasma. Median rank order of highest to lowest genital tract concentrations relative to blood plasma at steady state were: lamivudine (concentrations achieved were 411% greater than blood plasma), emtricitabine (395%), zidovudine (235%) tenofovir (75%), ritonavir (26%), didanosine (21%), atazanavir (118%), lopinavir (8%), abacavir (8%), stavudine (5%), and efavirenz (0.4%).
   Conclusions: This is the first study to comprehensively evaluate antiretroviral drug exposure in the female genital tract. These findings support the use of lamivudine, zidovudine, tenofovir and emtricitabine as excellent pre-exposure/post-exposure prophylaxis (PrEP/PEP) candidates. Atazanavir and lopinavir might be useful agents for these applications due to favorable therapeutic indices, despite lower genital tract concentrations. Agents such as stavudine, abacavir, and efavirenz that achieve genital tract exposures less than 10% of blood plasma are less attractive PrEP/PEP candidates. (C) 2007 Lippincott Williams & Wilkins.
C1 Univ N Carolina, Sch Pharm, Chapel Hill, NC 27514 USA.
   Univ Houston, Coll Pharm, Houston, TX 77030 USA.
   Univ N Carolina, Sch Med, Chapel Hill, NC USA.
   Korea Inst Sci & Technol, Bioanal & Biotransformat Res Ctr, Seoul 130650, South Korea.
RP Kashuba, ADM (通讯作者)，Univ N Carolina, Sch Pharm, 3318 Kerr Hall,CB,7360, Chapel Hill, NC 27514 USA.
EM akashuba@unc.edu
RI BRIDGES, ARLENE/N-4534-2013
FU NCRR NIH HHS [RR00046, M01 RR000046-476338, M01 RR000046] Funding
   Source: Medline; NIAID NIH HHS [P30 AI050410, K23 AI054980, AI50410,
   AI54980, K23 AI054980-05, P30 AI050410-129004] Funding Source: Medline;
   NICHD NIH HHS [K12 HD001441, K12 HD001441-07, HD001441] Funding Source:
   Medline; EUNICE KENNEDY SHRIVER NATIONAL INSTITUTE OF CHILD HEALTH &
   HUMAN DEVELOPMENT [K12HD001441] Funding Source: NIH RePORTER; NATIONAL
   CENTER FOR RESEARCH RESOURCES [M01RR000046] Funding Source: NIH
   RePORTER; NATIONAL INSTITUTE OF ALLERGY AND INFECTIOUS DISEASES
   [P30AI050410, K23AI054980] Funding Source: NIH RePORTER
CR *ABB LAB, 2005, KAL TABL OR SOL FULL
   *BRIST MYERS SQUIB, 2006, VID EX DEL REL CAPS
   *BRIST MYERS SQUIB, 2006, ZER CAP OR SOL FULL
   *BRIST MYERS SQUIB, 2006, REYAT CAPS FULL US
   Droste JAH, 2003, JAIDS-J ACQ IMM DEF, V32, P287, DOI 10.1097/00126334-200303010-00007
   Fletcher CV, 2002, AIDS, V16, P551, DOI 10.1097/00002030-200203080-00006
   Fletcher CV, 1998, CLIN PHARMACOL THER, V64, P331, DOI 10.1016/S0009-9236(98)90182-5
   *GLAXOSMITHKLINE, 2006, RETR TABL FULL US PR
   *GLAXOSMITHKLINE, 2006, EP TABL OR SOL FULL
   HERRERA IGS, 1991, HUM EXP TOXICOL, V10, P137, DOI 10.1177/096032719101000209
   Holland DT, 2006, THER DRUG MONIT, V28, P367, DOI 10.1097/01.ftd.0000211817.58052.b8
   Hosseinipour M, 2002, CLIN INFECT DIS, V34, P1391, DOI 10.1086/340403
   JUNG BH, 2007, IN PRESS BIOMEDL CHR
   KATOH N, 1992, UROL INT, V48, P191, DOI 10.1159/000282329
   KATZENSTEIN D, 2006, 13 C RETR OPP INF DE
   Kaydos SC, 2002, J CLIN MICROBIOL, V40, P89, DOI 10.1128/JCM.40.1.89-95.2002
   Kemal KS, 2007, J INFECT DIS, V195, P535, DOI 10.1086/510855
   KUHNEN E, 1987, INFECTION, V15, P422, DOI 10.1007/BF01647220
   McClelland RS, 2007, J INFECT DIS, V195, P698, DOI 10.1086/511278
   Min SS, 2004, JAIDS-J ACQ IMM DEF, V37, P1577, DOI 10.1097/00126334-200412150-00008
   Moretti MV, 2000, ANTIMICROB AGENTS CH, V44, P73, DOI 10.1128/AAC.44.1.73-77.2000
   NEELY MN, 2007, J ACQ IMMUN DEF SYND, V1, P38
   Otten RA, 2000, J VIROL, V74, P9771, DOI 10.1128/JVI.74.20.9771-9775.2000
   Reddy S, 2003, 10 C RETR OPP INF BO
   Rezk NL, 2006, THER DRUG MONIT, V28, P517, DOI 10.1097/00007691-200608000-00006
   Rezk NL, 2005, J CHROMATOGR B, V822, P201, DOI 10.1016/j.jchromb.2005.06.019
   Rezk NL, 2003, J CHROMATOGR B, V791, P137, DOI 10.1016/S1570-0232(03)00224-1
   Sewankambo N, 1997, LANCET, V350, P546, DOI 10.1016/S0140-6736(97)01063-5
   Subbarao S, 2006, J INFECT DIS, V194, P904, DOI 10.1086/507306
   Taha TE, 1998, AIDS, V12, P1699, DOI 10.1097/00002030-199813000-00019
   TSAI CC, 1995, SCIENCE, V270, P1197, DOI 10.1126/science.270.5239.1197
   Tsai CC, 1998, J VIROL, V72, P4265, DOI 10.1128/JVI.72.5.4265-4273.1998
   *UNAIDS, 2005, 3 IAS C HIV PATH TRE
   *US DEP HHS, 2006, GUID US ANT AG HIV 1
   Van Rompay KKA, 1998, AIDS, V12, pF79, DOI 10.1097/00002030-199809000-00001
   Van Rompay KKA, 2002, J INFECT DIS, V186, P1508, DOI 10.1086/344360
   Wang LH, 2004, AIDS RES HUM RETROV, V20, P1173, DOI 10.1089/aid.2004.20.1173
   Winslow DL, 1996, AIDS, V10, P1205, DOI 10.1097/00002030-199609000-00005
   2005, EMTRIVA TABLETS ORAL
   2006, SUSTIVA US PRESCRIBI
NR 40
TC 148
Z9 150
U1 0
U2 1
PU LIPPINCOTT WILLIAMS & WILKINS
PI PHILADELPHIA
PA TWO COMMERCE SQ, 2001 MARKET ST, PHILADELPHIA, PA 19103 USA
SN 0269-9370
EI 1473-5571
J9 AIDS
JI Aids
PD SEP 12
PY 2007
VL 21
IS 14
BP 1899
EP 1907
DI 10.1097/QAD.0b013e328270385a
PG 9
WC Immunology; Infectious Diseases; Virology
WE Science Citation Index Expanded (SCI-EXPANDED)
SC Immunology; Infectious Diseases; Virology
GA 213DA
UT WOS:000249645000009
PM 17721097
OA Green Accepted, Green Submitted
DA 2022-08-26
ER
