# Supplementary material for: Knowledge domain and emerging trends in HIV pre-exposure prophylaxis: A visualization analysis via CiteSpace
Source: Front Microbiol. 2023 Mar 16;14:1099132. doi: 10.3389/fmicb.2023.1099132 (PMC10060873; doi:10.3389/fmicb.2023.1099132)
Supplement: Supplementary file 1 [file Data_Sheet_1.ZIP › download2008u7pt1.txt]

PT J
AU Garcia-Lerma, JG
   Otten, RA
   Qari, SH
   Jackson, E
   Cong, ME
   Masciotra, S
   Luo, W
   Kim, C
   Adams, DR
   Monsour, M
   Lipscomb, J
   Johnson, JA
   Delinsky, D
   Schinazi, RF
   Janssen, R
   Folks, TM
   Heneine, W
AF Garcia-Lerma, J. Gerardo
   Otten, Ron A.
   Qari, Shoukat H.
   Jackson, Eddie
   Cong, Mian-er
   Masciotra, Silvina
   Luo, Wei
   Kim, Caryn
   Adams, Debra R.
   Monsour, Michael
   Lipscomb, Jonathan
   Johnson, Jeffrey A.
   Delinsky, David
   Schinazi, Raymond F.
   Janssen, Robert
   Folks, Thomas M.
   Heneine, Walid
TI Prevention of rectal SHIV transmission in macaques by daily or
   intermittent prophylaxis with emtricitabine and tenofovir
SO PLOS MEDICINE
LA English
DT Article
ID SIMIAN IMMUNODEFICIENCY VIRUS; PROTECT NEWBORN MACAQUES; T-CELL
   DEPLETION; DISOPROXIL FUMARATE; HIV-INFECTION; SEXUAL TRANSMISSION;
   VIRAL REPLICATION; RHESUS MACAQUES; SIV; CHEMOPROPHYLAXIS
AB Background
   In the absence of an effective vaccine, HIV continues to spread globally, emphasizing the need for novel strategies to limit its transmission. Pre-exposure prophylaxis (PrEP) with antiretroviral drugs could prove to be an effective intervention strategy if highly efficacious and cost-effective PrEP modalities are identified. We evaluated daily and intermittent PrEP regimens of increasing antiviral activity in a macaque model that closely resembles human transmission.
   Methods and Findings
   We used a repeat-exposure macaque model with 14 weekly rectal virus challenges. Three drug treatments were given once daily, each to a different group of six rhesus macaques. Group 1 was treated subcutaneously with a human-equivalent dose of emtricitabine (FTC), group 2 received orally the human-equivalent dosing of both FTC and tenofovir-disoproxil fumarate (TDF), and group 3 received subcutaneously a similar dosing of FTC and a higher dose of tenofovir. A fourth group of six rhesus macaques ( group 4) received intermittently a PrEP regimen similar to group 3 only 2 h before and 24 h after each weekly virus challenge. Results were compared to 18 control macaques that did not receive any drug treatment. The risk of infection in macaques treated in groups 1 and 2 was 3.8- and 7.8-fold lower than in untreated macaques (p = 0.02 and p = 0.008, respectively). All six macaques in group 3 were protected. Breakthrough infections had blunted acute viremias; drug resistance was seen in two of six animals. All six animals in group 4 that received intermittent PrEP were protected.
   Conclusions
   This model suggests that single drugs for daily PrEP can be protective but a combination of antiretroviral drugs may be required to increase the level of protection. Short but potent intermittent PrEP can provide protection comparable to that of daily PrEP in this SHIV/macaque model. These findings support PrEP trials for HIV prevention in humans and identify promising PrEP modalities.
C1 [Garcia-Lerma, J. Gerardo; Otten, Ron A.; Qari, Shoukat H.; Cong, Mian-er; Masciotra, Silvina; Luo, Wei; Kim, Caryn; Adams, Debra R.; Monsour, Michael; Lipscomb, Jonathan; Johnson, Jeffrey A.; Janssen, Robert; Folks, Thomas M.; Heneine, Walid] Ctr Dis Control & Prevent, Natl Ctr HIV AIDS Viral Hepatitis STD & TB Preven, Div HIV AIDS Prevent, Atlanta, GA 30333 USA.
   [Jackson, Eddie] Ctr Dis Control & Prevent, Natl Ctr Preparedness Detect & Control Infect Dis, Div Sci Resources, Atlanta, GA USA.
   [Delinsky, David; Schinazi, Raymond F.] Emory Univ, Sch Med, Vet Affairs Med Ctr, Decatur, GA 30033 USA.
RP Garcia-Lerma, JG (通讯作者)，Ctr Dis Control & Prevent, Natl Ctr HIV AIDS Viral Hepatitis STD & TB Preven, Div HIV AIDS Prevent, Atlanta, GA 30333 USA.
EM GGarcia-Lerma@cdc.gov; WHeneine@cdc.gov
OI Qari, Shoukat/0000-0002-0016-4414
FU NIAID NIH HHS [5P30-AI50409, P30 AI050409] Funding Source: Medline;
   NATIONAL INSTITUTE OF ALLERGY AND INFECTIOUS DISEASES [P30AI050409]
   Funding Source: NIH RePORTER
CR Abbas UL, 2007, PLOS ONE, V2, DOI 10.1371/journal.pone.0000875
   Barditch-Crovo P, 2001, ANTIMICROB AGENTS CH, V45, P2733, DOI 10.1128/AAC.45.10.2733-2739.2001
   Borroto-Esoda K, 2006, ANTIVIR THER, V11, P377
   Cohen MS, 2007, ANN INTERN MED, V146, P591, DOI 10.7326/0003-4819-146-8-200704170-00010
   Couedel-Courteille A, 2003, VIROLOGY, V316, P290, DOI 10.1016/j.virol.2003.08.021
   Derdelinckx I, 2006, PLOS MED, V3, P1999, DOI 10.1371/journal.pmed.0030454
   Dyer JR, 1998, J INFECT DIS, V177, P1742, DOI 10.1086/517436
   Grant RM, 2005, SCIENCE, V309, P2170, DOI 10.1126/science.1116204
   Grant RM, 2006, J INFECT DIS, V194, P874, DOI 10.1086/507314
   Gupta SB, 2007, J INFECT DIS, V195, P546, DOI 10.1086/510909
   Haase AT, 2005, NAT REV IMMUNOL, V5, P783, DOI 10.1038/nri1706
   Harouse JM, 1999, SCIENCE, V284, P816, DOI 10.1126/science.284.5415.816
   Hawkins T, 2005, JAIDS-J ACQ IMM DEF, V39, P406, DOI 10.1097/01.qai.0000167155.44980.e8
   Johnson JA, 2007, PLOS ONE, V2, DOI 10.1371/journal.pone.0000638
   Johnson JA, 2006, AIDS RES HUM RETROV, V22, P912, DOI 10.1089/aid.2006.22.912
   Johnson MA, 2006, JAIDS-J ACQ IMM DEF, V43, P153, DOI 10.1097/01.qai.0000242449.67155.1a
   Joint United Nations Programme on HIV/AIDS and the World Health Organization, 2007, 2007 AIDS EP UPD
   Kim CN, 2006, J MED PRIMATOL, V35, P210, DOI 10.1111/j.1600-0684.2006.00169.x
   Liu AY, 2006, JAMA-J AM MED ASSOC, V296, P863, DOI 10.1001/jama.296.7.863
   LUCIW PA, 1995, P NATL ACAD SCI USA, V92, P7490, DOI 10.1073/pnas.92.16.7490
   Magierowska M, 2004, J VIROL, V78, P2434, DOI 10.1128/JVI.78.5.2434-2444.2004
   Mattapallil JJ, 2005, NATURE, V434, P1093, DOI 10.1038/nature03501
   Mehandru S, 2004, J EXP MED, V200, P761, DOI 10.1084/jem.20041196
   Miller CJ, 2005, J VIROL, V79, P9217, DOI 10.1128/JVI.79.14.9217-9227.2005
   MORDENTI J, 1986, J PHARM SCI, V75, P1028, DOI 10.1002/jps.2600751104
   Operskalski EA, 1997, AM J EPIDEMIOL, V146, P655, DOI 10.1093/oxfordjournals.aje.a009331
   Otten RA, 2000, J VIROL, V74, P9771, DOI 10.1128/JVI.74.20.9771-9775.2000
   Otten RA, 2005, J INFECT DIS, V191, P164, DOI 10.1086/426452
   Peterson Leigh, 2007, PLoS Clin Trials, V2, pe27, DOI 10.1371/journal.pctr.0020027
   Pilcher CD, 2004, J INFECT DIS, V189, P1785, DOI 10.1086/386333
   Pilcher CD, 2007, AIDS, V21, P1723, DOI 10.1097/QAD.0b013e3281532c82
   Pruvost A, 2005, ANTIMICROB AGENTS CH, V49, P1907, DOI 10.1128/AAC.49.5.1907-1914.2005
   Regoes RR, 2005, PLOS MED, V2, P798, DOI 10.1371/journal.pmed.0020249
   Subbarao S, 2006, J INFECT DIS, V194, P904, DOI 10.1086/507306
   TSAI CC, 1995, SCIENCE, V270, P1197, DOI 10.1126/science.270.5239.1197
   Tsai CC, 1998, J VIROL, V72, P4265, DOI 10.1128/JVI.72.5.4265-4273.1998
   Van Rompay KKA, 1998, AIDS, V12, pF79, DOI 10.1097/00002030-199809000-00001
   Van Rompay KKA, 2004, ANTIMICROB AGENTS CH, V48, P1469, DOI 10.1128/AAC.48.5.1469-1487.2004
   Van Rompay KKA, 2002, J VIROL, V76, P6083, DOI 10.1128/JVI.76.12.6083-6092.2002
   Van Rompay KKA, 2001, J INFECT DIS, V184, P429, DOI 10.1086/322781
   Van Rompay KKA, 2006, J VIROL, V80, P6399, DOI 10.1128/JVI.02308-05
   Van Rompay KKA, 2006, JAIDS-J ACQ IMM DEF, V43, P6, DOI 10.1097/01.qai.0000224972.60339.7c
   vanRompay KKA, 1996, ANTIMICROB AGENTS CH, V40, P2586, DOI 10.1128/AAC.40.11.2586
   Veazey RS, 2005, NAT MED, V11, P1293, DOI 10.1038/nm1321
   Veazey RS, 2005, NATURE, V438, P99, DOI 10.1038/nature04055
   Veazey RS, 1998, SCIENCE, V280, P427, DOI 10.1126/science.280.5362.427
   Wang LH, 2004, AIDS RES HUM RETROV, V20, P1173, DOI 10.1089/aid.2004.20.1173
   Wawer MJ, 2005, J INFECT DIS, V191, P1403, DOI 10.1086/429411
NR 48
TC 259
Z9 272
U1 1
U2 26
PU PUBLIC LIBRARY SCIENCE
PI SAN FRANCISCO
PA 1160 BATTERY STREET, STE 100, SAN FRANCISCO, CA 94111 USA
SN 1549-1277
EI 1549-1676
J9 PLOS MED
JI PLos Med.
PD FEB
PY 2008
VL 5
IS 2
BP 291
EP 299
AR e28
DI 10.1371/journal.pmed.0050028
PG 9
WC Medicine, General & Internal
WE Science Citation Index Expanded (SCI-EXPANDED)
SC General & Internal Medicine
GA 287PK
UT WOS:000254928800019
PM 18254653
OA Green Published, gold
DA 2022-08-26
ER

PT J
AU Guest, G
   Shattuck, D
   Johnson, L
   Akumatey, B
   Clarke, EEK
   Chen, PL
   MacQueen, KM
AF Guest, Greg
   Shattuck, Dominick
   Johnson, Laura
   Akumatey, Betty
   Clarke, Edith Essie Kekawo
   Chen, Pai-Lien
   MacQueen, Kathleen M.
TI Changes in Sexual Risk Behavior Among Participants in a PrEP HIV
   Prevention Trial
SO SEXUALLY TRANSMITTED DISEASES
LA English
DT Article
ID INFECTION; ACCEPTABILITY; COMPENSATION
AB Background: One of the concerns raised regarding the introduction of any new HIV-prevention measure, such as PrEP, is the potential for risk disinhibition or sexual risk compensation. The oral tenofovir HIV prevention trial has been the subject of international discussion in this regard.
   Methods: This article maps the changes in sexual risk behavior among women participating in the oral tenofovir HIV prevention trial in Ghana. Content-driven, thematic analysis was carried out on qualitative data obtained from in-depth interviews with study participants. Growth curve analysis was the primary method used to document trends over time in self-reported sexual behavior collected monthly.
   Results: Overall, the study found that sexual risk behavior did not increase during the trial. Number of sexual partners and rate of unprotected sex acts decreased across the 12-month period of study enrollment. Certain subgroups of women, however, exhibited different growth curves. Data indicate that the HIV prevention counseling associated with the trial was effective.
   Conclusions: Counseling during the trial was effective. Different types of counseling and messaging may be needed for different subgroups within a population. These findings also have implications for required sample sizes for future HIV prevention trials where seroconversion is the main outcome.
C1 [Guest, Greg; Shattuck, Dominick; Johnson, Laura; MacQueen, Kathleen M.] Family Hlth Int, Div Behav & Biomed Res, Res Triangle Pk, NC 27709 USA.
   [Chen, Pai-Lien] Family Hlth Int, Div Biostat, Res Triangle Pk, NC 27709 USA.
   [Akumatey, Betty] Univ Ghana, Dept Sociol, Legon, Ghana.
RP Guest, G (通讯作者)，Family Hlth Int, Div Behav & Biomed Res, POB 13950, Res Triangle Pk, NC 27709 USA.
EM gguest@fhi.org
RI Guest, Greg/AAO-8335-2020
OI Shattuck, Dominick/0000-0002-8524-8149
FU Bill and Melinda Gates Foundation [19789]
FX The contents of this publication do not necessarily reflect the views or
   policies of or imply endorsement by the financial supporter.; Supported
   by the Bill and Melinda Gates Foundation (Oral Tenofovir for HIV
   Prevention, grant 19789).
CR ABIDJAN NC, 2005, VOA COM         0215
   Ahmad K, 2004, LANCET INFECT DIS, V4, P597, DOI 10.1016/S1473-3099(04)01159-4
   Bartholow BN, 2005, JAIDS-J ACQ IMM DEF, V39, P90, DOI 10.1097/01.qai.0000143600.41363.78
   BLOWER SM, 1994, SCIENCE, V265, P1451, DOI 10.1126/science.8073289
   BONN D, 2004, LANCET INFECT DIS, V5, P78
   Cassell MM, 2006, BMJ-BRIT MED J, V332, P605, DOI 10.1136/bmj.332.7541.605
   *CDCP, 2004, ANSWR AN SOFTW WORD
   Chesney MA, 1997, J ACQ IMMUN DEF SYND, V16, P266, DOI 10.1097/00042560-199712010-00007
   DECHAMBENOIT G, 2005, AFR J NEUROL SCI, P24
   ELIAS P, 1914, SAN JOSE MERCUR 0704
   Farley TA, 2003, SEX TRANSM DIS, V30, P844, DOI 10.1097/01.OLQ.0000086604.54282.F2
   Foss AM, 2003, AIDS, V17, P1227, DOI 10.1097/00002030-200305230-00015
   Grant RM, 2005, SCIENCE, V309, P2170, DOI 10.1126/science.1116204
   Guest G, 2005, AIDS CARE, V17, P46, DOI 10.1080/09540120412331305124
   JACK A, 2005, FINANCIAL TIMES 0803
   JOHNSON S, 2005, MERCURY NEWS    0613
   Kaul R, 2002, J ACQ IMMUN DEF SYND, V30, P69, DOI 10.1097/00042560-200205010-00009
   Lagarde E, 2003, AIDS, V17, P89, DOI 10.1097/00002030-200301030-00012
   Loff B, 2005, LANCET, V365, P1618, DOI 10.1016/S0140-6736(05)66502-6
   MacQueen KM., 1998, CULTURAL ANTHR METHO, V10, P31, DOI DOI 10.1177/1525822X980100020301
   MCLELLAN E, 2003, FIELD METHOD, V15, P63, DOI DOI 10.1177/1525822X02239573
   Peterson Leigh, 2007, PLoS Clin Trials, V2, pe27, DOI 10.1371/journal.pctr.0020027
   Pinkerton SD, 2001, RISK ANAL, V21, P727, DOI 10.1111/0272-4332.214146
   PYNE S, 2004, CAMBODIA DAILY  0813
   Richards Tessa, 2005, BMJ, V330, P1466, DOI 10.1136/bmj.330.7506.1466-a
   Singer JD, 1998, J EDUC BEHAV STAT, V23, P323
   Wong EL, 2005, SEX TRANSM DIS, V32, P300, DOI 10.1097/01.olq.0000162362.98248.27
NR 27
TC 87
Z9 91
U1 0
U2 7
PU LIPPINCOTT WILLIAMS & WILKINS
PI PHILADELPHIA
PA TWO COMMERCE SQ, 2001 MARKET ST, PHILADELPHIA, PA 19103 USA
SN 0148-5717
EI 1537-4521
J9 SEX TRANSM DIS
JI Sex. Transm. Dis.
PD DEC
PY 2008
VL 35
IS 12
BP 1002
EP 1008
DI 10.1097/OLQ.0b013e3181812939
PG 7
WC Infectious Diseases
WE Science Citation Index Expanded (SCI-EXPANDED); Social Science Citation Index (SSCI)
SC Infectious Diseases
GA 377WU
UT WOS:000261283700009
PM 19051397
OA Bronze
DA 2022-08-26
ER

PT J
AU Selemogo, M
AF Selemogo, Mpho
TI HIV pre-exposure prophylaxis trials: socio-economic and ethical
   perspectives for sub-Saharan Africa
SO AJAR-AFRICAN JOURNAL OF AIDS RESEARCH
LA English
DT Article
DE antiretrovirals; developing countries; ethical research; HIV prevention;
   PrEP; research methods; socio-economic factors; sub-Saharan Africa
ID PREVENTION TRIALS; TRANSMISSION
AB The advent of HIV pre-exposure prophylaxis (PrEP) as a HIV-prevention strategy has received optimistic support among HIV researchers. However, discourse on PrEP trials has tended to be dominated by the disputes arising between some activist groups and researchers about the research methodologies. Instead, this paper discusses other issues often times neglected in discussions relating to PrEP trials. Specifically, I focus on the possible ethical implications and the potential impact of sub-Saharan Africa's socio-economic conditions on the promised benefits of PrEP trials for the region and the continent. I argue that the concept of PrEP as a affordable and practical HIV-prevention intervention presents challenges and questions that urgently need addressing as we await results from several ongoing trials. If research is undertaken with no plans on how the results of specific trials can render actual HIV-prevention-benefits - especially for the world's poor - then such endeavours risk being merely information-acquiring ventures.
C1 Nyangabgwe Referral Hosp, Francistown, Botswana.
RP Selemogo, M (通讯作者)，Nyangabgwe Referral Hosp, Private Bag 127, Francistown, Botswana.
EM mselemogo@gov.bw
CR Abbas UL, 2007, PLOS ONE, V2, DOI 10.1371/journal.pone.0000875
   *AFAO, 2005, AFAO NAT FOR PREEXP
   Annas GJ, 1998, AM J PUBLIC HEALTH, V88, P560, DOI 10.2105/AJPH.88.4.560
   Benatar SR, 2000, BMJ-BRIT MED J, V321, P824, DOI 10.1136/bmj.321.7264.824
   Benatar SR, 2005, PLOS MED, V2, P1207, DOI 10.1371/journal.pmed.0020400
   Cassell MM, 2006, BMJ-BRIT MED J, V332, P605, DOI 10.1136/bmj.332.7541.605
   Cohen DA, 2004, LANCET, V364, P13, DOI 10.1016/S0140-6736(04)16611-7
   COHEN J, 2006, NY TIMES        0122
   Council for International Organizations of Medical Sciences (CIOMS), 2002, INT ETH GUID BIOM RE
   Glantz LH, 1998, HASTINGS CENT REP, V28, P38, DOI 10.2307/3528268
   Lange JMA, 2005, PLOS MED, V2, P833, DOI 10.1371/journal.pmed.0020248
   Liu AY, 2006, JAMA-J AM MED ASSOC, V296, P863, DOI 10.1001/jama.296.7.863
   Lurie P, 1997, NEW ENGL J MED, V337, P853, DOI 10.1056/NEJM199709183371212
   Mills EJ, 2005, BRIT MED J, V331, P1403, DOI 10.1136/bmj.331.7529.1403
   Nuffield Council on Bioethics, 2002, ETH RES REL HEALTHC
   PALCA J, 1990, SCIENCE, V250, P199, DOI 10.1126/science.2218518
   Paxton LA, 2007, LANCET, V370, P89, DOI 10.1016/S0140-6736(07)61053-8
   Poku N., 2001, INT RELAT, VXV, P5
   Poku NK, 2002, INT AFF, V78, P531, DOI 10.1111/1468-2346.00265
   *PREP WATCH, 2007, TABL PREP TRIALS
   Shelton JD, 2001, BRIT MED J, V323, P139, DOI 10.1136/bmj.323.7305.139
   Singh JA, 2005, PLOS MED, V2, P824, DOI 10.1371/journal.pmed.0020234
   UNAIDS, 2006, AIDS EP UPD
   Unaids, 2008, SUBS AFR AIDS EP UPD
   UNAIDS, 2006, REP GLOB AIDS EP
   UNFPA WHO PATH, 2005, COND PROGR HIV PREV
   World Health Organization (WHO), 2006, ANT DRUGS TREAT PREG
NR 27
TC 2
Z9 2
U1 0
U2 0
PU NATL INQUIRY SERVICES CENTRE PTY LTD
PI GRAHAMSTOWN
PA 19 WORCESTER STREET, PO BOX 377, GRAHAMSTOWN 6140, SOUTH AFRICA
SN 1608-5906
EI 1727-9445
J9 AJAR-AFR J AIDS RES
JI AJAR-Afr. J. Aids Res.
PD JUL
PY 2008
VL 7
IS 2
BP 243
EP 247
DI 10.2989/AJAR.2008.7.2.10.527
PG 5
WC Public, Environmental & Occupational Health
WE Science Citation Index Expanded (SCI-EXPANDED); Social Science Citation Index (SSCI)
SC Public, Environmental & Occupational Health
GA 355UT
UT WOS:000259735300010
PM 25864401
DA 2022-08-26
ER

PT J
AU Vissers, DCJ
   Voeten, HACM
   Nagelkerke, NJD
   Habbema, JDF
   de Vlas, SJ
AF Vissers, Debby C. J.
   Voeten, Helene A. C. M.
   Nagelkerke, Nico J. D.
   Habbema, J. Dik F.
   de Vlas, Sake J.
TI The Impact of Pre-Exposure Prophylaxis (PrEP) on HIV Epidemics in Africa
   and India: A Simulation Study
SO PLOS ONE
LA English
DT Article
ID TENOFOVIR DISOPROXIL FUMARATE; ACTIVE ANTIRETROVIRAL THERAPY; RISK
   BEHAVIOR; SOUTH-INDIA; PREVENTION; INFECTION; CHEMOPROPHYLAXIS;
   TRANSMISSION; INTERVENTIONS; PREVALENCE
AB Background: Pre-exposure prophylaxis (PrEP) is a promising new HIV prevention method, especially for women. An urgent demand for implementation of PrEP is expected at the moment efficacy has been demonstrated in clinical trials. We explored the long-term impact of PrEP on HIV transmission in different HIV epidemics.
   Methodology/Principal Findings: We used a mathematical model that distinguishes the general population, sex workers and their clients. PrEP scenarios varying in effectiveness, coverage and target group were modeled in the epidemiological settings of Botswana, Nyanza Province in Kenya, and Southern India. We also studied the effect of condom addition or condom substitution during PrEP use. Main outcome was number of HIV infections averted over ten years of PrEP use. PrEP strategies with high effectiveness and high coverage can have a substantial impact in African settings. In Southern India, by contrast, the number of averted HIV infections in different PrEP scenarios would be much lower. The impact of PrEP may be strongly diminished or even reversed by behavioral disinhibition, especially in scenarios with low coverage and low effectiveness. However, additional condom use during low coverage and low effective PrEP doubled the amount of averted HIV infections.
   Conclusions/Significance: The public health impact of PrEP can be substantial. However, this impact may be diminished, or even reversed, by changes in risk behavior. Implementation of PrEP strategies should therefore come on top of current condom campaigns, not as a substitution.
C1 [Vissers, Debby C. J.; Voeten, Helene A. C. M.; Habbema, J. Dik F.; de Vlas, Sake J.] Univ Med Ctr Rotterdam, Erasmus MC, Dept Publ Hlth, Rotterdam, Netherlands.
   [Nagelkerke, Nico J. D.] United Arab Emirates Univ, Dept Community Med, Al Ain, U Arab Emirates.
RP Vissers, DCJ (通讯作者)，Univ Med Ctr Rotterdam, Erasmus MC, Dept Publ Hlth, Rotterdam, Netherlands.
EM d.vissers@erasmusmc.nl
OI Voeten, Helene/0000-0003-1358-6752; de Vlas, Sake J./0000-0002-1830-5668
CR ABBAS UL, 2007, PLOS ONE, V875, P1
   Becker ML, 2007, AIDS, V21, P739, DOI 10.1097/QAD.0b013e328012b885
   Bunnell R, 2006, AIDS, V20, P85, DOI 10.1097/01.aids.0000196566.40702.28
   Cardo DM, 1997, NEW ENGL J MED, V337, P1485, DOI 10.1056/NEJM199711203372101
   Cassell MM, 2006, BMJ-BRIT MED J, V332, P605, DOI 10.1136/bmj.332.7541.605
   Castilla J, 2005, JAIDS-J ACQ IMM DEF, V40, P96, DOI 10.1097/01.qai.0000157389.78374.45
   Cohen J, 2007, SCIENCE, V318, P1048, DOI 10.1126/science.318.5853.1048
   Crepaz N, 2004, JAMA-J AM MED ASSOC, V292, P224, DOI 10.1001/jama.292.2.224
   Denton PW, 2008, PLOS MED, V5, P79, DOI 10.1371/journal.pmed.0050016
   EISELE TP, 2007, AIDS BEHAV
   Grant RM, 2005, SCIENCE, V309, P2170, DOI 10.1126/science.1116204
   Grant RM, 2006, J INFECT DIS, V194, P874, DOI 10.1086/507314
   Hallett T B, 2006, Sex Transm Infect, V82 Suppl 1, pi1
   Kaona FAD, 2004, BMC PUBLIC HEALTH, V4, DOI 10.1186/1471-2458-4-68
   Kumar R, 2006, LANCET, V367, P1164, DOI 10.1016/S0140-6736(06)68435-3
   Lallemant M, 2004, NEW ENGL J MED, V351, P217, DOI 10.1056/NEJMoa033500
   Liu AY, 2006, JAMA-J AM MED ASSOC, V296, P863, DOI 10.1001/jama.296.7.863
   Martin JN, 2004, AIDS, V18, P787, DOI 10.1097/00002030-200403260-00010
   MARUM L, 2003, KENYA DEMOGRAPHIC HL, pCH13
   *NACO, 2005, NAT AIDS CONTR ORG F
   *NACO, 2005, BEH SURV SURV REP
   Nagelkerke NJD, 2007, BMC INFECT DIS, V7, DOI 10.1186/1471-2334-7-16
   Nagelkerke NJD, 2002, B WORLD HEALTH ORGAN, V80, P89
   Padian NS, 2007, LANCET, V370, P251, DOI 10.1016/S0140-6736(07)60950-7
   Paxton LA, 2007, LANCET, V370, P89, DOI 10.1016/S0140-6736(07)61053-8
   Peterson Leigh, 2007, PLoS Clin Trials, V2, pe27, DOI 10.1371/journal.pctr.0020027
   *PREP WATCH, 2007, CLEAR AV PREP WATCH
   Ramjee G, 2007, PLOS MED, V4, P1167, DOI 10.1371/journal.pmed.0040235
   Schechter M, 2004, JAIDS-J ACQ IMM DEF, V35, P519, DOI 10.1097/00126334-200404150-00010
   Smith Stephen M, 2004, Retrovirology, V1, P16, DOI 10.1186/1742-4690-1-16
   Stephenson J, 2004, JAMA-J AM MED ASSOC, V292, P1163, DOI 10.1001/jama.292.10.1163
   Subbarao S, 2006, J INFECT DIS, V194, P904, DOI 10.1086/507306
   TSAI CC, 1995, SCIENCE, V270, P1197, DOI 10.1126/science.270.5239.1197
   UNAIDS, 2006, REP GLOB AIDS EP
   *UNAIDS WHO, 2004, IND EP FACT SHEET HI
   Voeten HACM, 2002, SEX TRANSM DIS, V29, P444, DOI 10.1097/00007435-200208000-00003
   Weller S. C., 2002, COCHRANE DB SYST REV, DOI [10.1002/14651858.CD003255, DOI 10.1002/14651858.CD003255]
   WHO/UNAIDS, 2007, GUID PROV IN HIV TES
   Youle M, 2003, AIDS, V17, P937, DOI 10.1097/00002030-200304110-00027
   Youle Mike, 2003, J Int Assoc Physicians AIDS Care (Chic), V2, P102, DOI 10.1177/154510970300200302
   2007, NATURE, V446, P1
NR 41
TC 85
Z9 93
U1 1
U2 8
PU PUBLIC LIBRARY SCIENCE
PI SAN FRANCISCO
PA 1160 BATTERY STREET, STE 100, SAN FRANCISCO, CA 94111 USA
SN 1932-6203
J9 PLOS ONE
JI PLoS One
PD MAY 7
PY 2008
VL 3
IS 5
AR e2077
DI 10.1371/journal.pone.0002077
PG 7
WC Multidisciplinary Sciences
WE Science Citation Index Expanded (SCI-EXPANDED)
SC Science & Technology - Other Topics
GA 382YX
UT WOS:000261642400003
PM 18461185
OA Green Published, gold, Green Submitted
DA 2022-08-26
ER

PT J
AU Kersh, EN
   Luo, W
   Adams, DR
   Mitchell, J
   Garcia-Lerma, JG
   Heneine, W
   Folks, TM
   Butera, S
   Otten, RA
AF Kersh, Ellen N.
   Luo, Wei
   Adams, Debra R.
   Mitchell, James
   Garcia-Lerma, J. Gerardo
   Heneine, Walid
   Folks, Thomas M.
   Butera, Sal
   Otten, Ron A.
TI No evidence of occult SHIV infection as demonstrated by CD8(+) cell
   depletion after chemoprophylaxis-induced protection from mucosal
   infection in rhesus Macaques
SO AIDS RESEARCH AND HUMAN RETROVIRUSES
LA English
DT Article
ID SIMIAN IMMUNODEFICIENCY VIRUS; ANTIRETROVIRAL TREATMENT; RECHALLENGE;
   CHALLENGES; TRANSMISSION; PROPHYLAXIS; LYMPHOCYTES; SHIVSF162P3;
   RESISTANCE; RESPONSES
AB Preexposure prophylaxis ( PrEP) with antiretroviral drugs constitutes a promising strategy for HIV prevention. Potent PrEP regimens with reverse transcriptase inhibitors can prevent detectable SHIV infection in a repeated low- dose macaque model that resembles human transmission, supporting plans to quickly move this approach into human trials. However, the possibility remains that extremely low levels of virus replication could nonetheless occur during PrEP and seed viral reservoirs in tissues. Therefore, seemingly protected macaques may harbor occult virus that may be initially contained by cytotoxic T cells, but could emerge later. To explore this possibility, we studied whether CD8(+) cells suppress viremia in four rhesus macaques apparently protected by daily or intermittent Truvada ( FTC and tenofovir) during 14 low- dose, rectal SHIVSF162P3 challenges and during a subsequent drug washout period. CD8(+) cells were efficiently ablated with antibodies in these and two additional control macaques that were previously infected but had reached undetectable virus set points. During 4 weeks of follow-up, all four macaques remained free of plasma viremia and provirus in blood lymphocytes. In contrast, plasma viremia resurged to 10(6) to 10(7) copies per milliliter within 2 weeks in both control macaques. Thus, these results indicate that the undetectable viremia in the PrEP- protected macaques was not due to CD8(+) cells that were containing a low- level infection. Rather, the PrEP treatment created conditions in which infection was prevented, eliminated, or controlled by unknown mechanisms. These data provide important information for PrEP usage to prevent HIV transmission, and fully support the continued pursuit of PrEP prevention measures in humans.
C1 [Kersh, Ellen N.; Luo, Wei; Adams, Debra R.; Mitchell, James; Garcia-Lerma, J. Gerardo; Heneine, Walid; Folks, Thomas M.; Butera, Sal; Otten, Ron A.] Ctr Dis Control & Prevent, Div HIV AIDS Prevent, NCHHSTP, CCID, Atlanta, GA 30333 USA.
RP Otten, RA (通讯作者)，1600 Clifton Rd,Mailstop G45, Atlanta, GA 30333 USA.
EM ROtten@cdc.gov
CR Aidoo M, 2007, VACCINE, V25, P6474, DOI 10.1016/j.vaccine.2007.06.014
   Barry AP, 2007, J IMMUNOL, V178, P8002, DOI 10.4049/jimmunol.178.12.8002
   Ellenberger D, 2006, VIROLOGY, V352, P216, DOI 10.1016/j.virol.2006.04.005
   Garcia-Lerma JG, 2008, PLOS MED, V5, P291, DOI 10.1371/journal.pmed.0050028
   Harouse JM, 2001, J VIROL, V75, P1990, DOI 10.1128/JVI.75.4.1990-1995.2001
   Jin X, 1999, J EXP MED, V189, P991, DOI 10.1084/jem.189.6.991
   Letvin NL, 2003, NAT MED, V9, P861, DOI 10.1038/nm0703-861
   Lifson JD, 2001, J VIROL, V75, P10187, DOI 10.1128/JVI.75.21.10187-10199.2001
   Lifson JD, 2000, J VIROL, V74, P2584, DOI 10.1128/JVI.74.6.2584-2593.2000
   Lifson JD, 2003, J MED PRIMATOL, V32, P201, DOI 10.1034/j.1600-0684.2003.00026.x
   Miller CJ, 2005, J VIROL, V79, P9217, DOI 10.1128/JVI.79.14.9217-9227.2005
   Otten RA, 2000, J VIROL, V74, P9771, DOI 10.1128/JVI.74.20.9771-9775.2000
   Otten RA, 2005, J INFECT DIS, V191, P164, DOI 10.1086/426452
   Pahar B, 2007, VIROLOGY, V363, P36, DOI 10.1016/j.virol.2007.01.010
   Paxton LA, 2007, LANCET, V370, P89, DOI 10.1016/S0140-6736(07)61053-8
   Schmitz JE, 1999, SCIENCE, V283, P857, DOI 10.1126/science.283.5403.857
   Subbarao S, 2006, J INFECT DIS, V194, P904, DOI 10.1086/507306
   Van Rompay KKA, 1999, J VIROL, V73, P2947, DOI 10.1128/JVI.73.4.2947-2955.1999
   Veazey RS, 2005, NAT MED, V11, P1293, DOI 10.1038/nm1321
NR 19
TC 12
Z9 12
U1 1
U2 3
PU MARY ANN LIEBERT INC
PI NEW ROCHELLE
PA 140 HUGUENOT STREET, 3RD FL, NEW ROCHELLE, NY 10801 USA
SN 0889-2229
J9 AIDS RES HUM RETROV
JI Aids Res. Hum. Retrovir.
PD APR
PY 2008
VL 24
IS 4
BP 543
EP 546
DI 10.1089/aid.2007.0222
PG 4
WC Immunology; Infectious Diseases; Virology
WE Science Citation Index Expanded (SCI-EXPANDED)
SC Immunology; Infectious Diseases; Virology
GA 294GV
UT WOS:000255394900003
PM 18370590
DA 2022-08-26
ER

PT J
AU Denton, PW
   Estes, JD
   Sun, ZF
   Othieno, FA
   Wei, BDL
   Wege, AK
   Powell, DA
   Payne, D
   Haase, AT
   Garcia, JV
AF Denton, Paul W.
   Estes, Jacob D.
   Sun, Zhifeng
   Othieno, Florence A.
   Wei, Bangdong L.
   Wege, Anja K.
   Powell, Daniel A.
   Payne, Deborah
   Haase, Ashley T.
   Garcia, J. Victor
TI Antiretroviral pre-exposure prophylaxis prevents vaginal transmission of
   HIV-1 in humanized BLT mice
SO PLOS MEDICINE
LA English
DT Article
ID HUMAN-IMMUNODEFICIENCY-VIRUS; T-CELL DEPLETION; SCID-HU MOUSE; RHESUS
   MACAQUES; GASTROINTESTINAL-TRACT; MUCOSAL TRANSMISSION; SEXUAL
   TRANSMISSION; TYPE-1 INFECTION; SHIV CHALLENGE; IMMUNE-SYSTEM
AB Background Worldwide, vaginal transmission now accounts for more than half of newly acquired HIV-1 infections. Despite the urgency to develop and implement novel approaches capable of preventing HIV transmission, this process has been hindered by the lack of adequate small animal models for preclinical efficacy and safety testing. Given the importance of this route of transmission, we investigated the susceptibility of humanized mice to intravaginal HIV-1 infection.
   Methods and Findings We show that the female reproductive tract of humanized bone marrow - liver - thymus (BLT) mice is reconstituted with human CD4(+) T and other relevant human cells, rendering these humanized mice susceptible to intravaginal infection by HIV-1. Effects of HIV-1 infection include CD4(+) T cell depletion in gut-associated lymphoid tissue (GALT) that closely mimics what is observed in HIV-1 - infected humans. We also show that pre-exposure prophylaxis with antiretroviral drugs is a highly effective method for preventing vaginal HIV-1 transmission. Whereas 88% (7/8) of BLT mice inoculated vaginally with HIV-1 became infected, none of the animals (0/5) given pre-exposure prophylaxis of emtricitabine (FTC)/tenofovir disoproxil fumarate (TDF) showed evidence of infection (Chi square 7.5, df 1, p=0.006).
   Conclusions The fact that humanized BLT mice are susceptible to intravaginal infection makes this system an excellent candidate for preclinical evaluation of both microbicides and pre-exposure prophylactic regimens. The utility of humanized mice to study intravaginal HIV-1 transmission is particularly highlighted by the demonstration that pre-exposure prophylaxis can prevent intravaginal HIV-1 transmission in the BLT mouse model.
C1 [Denton, Paul W.; Sun, Zhifeng; Othieno, Florence A.; Wei, Bangdong L.; Wege, Anja K.; Powell, Daniel A.; Garcia, J. Victor] Univ Texas SW Med Ctr Dallas, Div Infect Dis, Dept Internal Med, Dallas, TX 75390 USA.
   [Estes, Jacob D.; Haase, Ashley T.] Univ Minnesota, Sch Med, Dept Microbiol, Minneapolis, MN 55455 USA.
   [Payne, Deborah] Univ Texas SW Med Ctr Dallas, Dept Pathol, Dallas, TX 75390 USA.
RP Garcia, JV (通讯作者)，Univ Texas SW Med Ctr Dallas, Div Infect Dis, Dept Internal Med, Dallas, TX 75390 USA.
EM victor.garcia@utsouthwestern.edu
OI Powell, Daniel/0000-0003-0503-3330; Denton, Paul/0000-0003-2458-8147
FU NCI NIH HHS [R01 CA082055, CA082055] Funding Source: Medline; NIAID NIH
   HHS [AI028246, AI039416, AI071940, R33 AI071940, R01 AI039416, R21
   AI071940, R37 AI028246] Funding Source: Medline; NICHD NIH HHS [P01
   HD011149, HD011149] Funding Source: Medline; EUNICE KENNEDY SHRIVER
   NATIONAL INSTITUTE OF CHILD HEALTH & HUMAN DEVELOPMENT [P01HD011149]
   Funding Source: NIH RePORTER; EUNICE KENNEDY SHRIVER NATIONAL INSTITUTE
   OF CHILD HEALTH &HUMAN DEVELOPMENT [P50HD011149] Funding Source: NIH
   RePORTER; NATIONAL CANCER INSTITUTE [R01CA082055] Funding Source: NIH
   RePORTER; NATIONAL INSTITUTE OF ALLERGY AND INFECTIOUS DISEASES
   [R37AI028246, R33AI071940, R01AI039416, R21AI071940] Funding Source: NIH
   RePORTER
CR ALDROVANDI GM, 1993, NATURE, V363, P732, DOI 10.1038/363732a0
   Anton PA, 2000, AIDS, V14, P1761, DOI 10.1097/00002030-200008180-00011
   Brenchley JM, 2004, J EXP MED, V200, P749, DOI 10.1084/jem.20040874
   Cohen MS, 2007, ANN INTERN MED, V146, P591, DOI 10.7326/0003-4819-146-8-200704170-00010
   Cranston R D, 2000, Gastrointest Endosc Clin N Am, V10, P637
   Dao H, 2007, AM J OBSTET GYNECOL, V197, pS42, DOI 10.1016/j.ajog.2007.03.001
   De Clercq E, 2007, ANTIVIR RES, V75, P1, DOI 10.1016/j.antiviral.2006.10.006
   Derdelinckx I, 2006, PLOS MED, V3, P1999, DOI 10.1371/journal.pmed.0030454
   Di Fabio S, 2001, AIDS, V15, P2231, DOI 10.1097/00002030-200111230-00003
   Fredericksen BL, 2002, J VIROL, V76, P11440, DOI 10.1128/JVI.76.22.11440-11446.2002
   FRICK LW, 1994, ANTIMICROB AGENTS CH, V38, P2722, DOI 10.1128/AAC.38.12.2722
   Givan AL, 1997, AM J REPROD IMMUNOL, V38, P350
   Grant RM, 2005, SCIENCE, V309, P2170, DOI 10.1126/science.1116204
   Guadalupe M, 2003, J VIROL, V77, P11708, DOI 10.1128/JVI.77.21.11708-11717.2003
   Guay LA, 1999, LANCET, V354, P795, DOI 10.1016/S0140-6736(99)80008-7
   Gupta K, 2006, PLOS MED, V3, P181, DOI 10.1371/journal.pmed.0030079
   Harouse JM, 1999, SCIENCE, V284, P816, DOI 10.1126/science.284.5415.816
   Hladik F, 2007, IMMUNITY, V26, P257, DOI 10.1016/j.immuni.2007.01.007
   Hsu M, 2005, JAIDS-J ACQ IMM DEF, V40, P383, DOI 10.1097/01.qai.0000184857.39318.4f
   Hu JJ, 2000, J VIROL, V74, P6087, DOI 10.1128/JVI.74.13.6087-6095.2000
   Ishikawa F, 2005, BLOOD, V106, P1565, DOI 10.1182/blood-2005-02-0516
   Johansson EL, 1999, IMMUNOLOGY, V96, P272
   KOYANAGI Y, 1987, SCIENCE, V236, P819, DOI 10.1126/science.3646751
   Lan P, 2006, BLOOD, V108, P487, DOI 10.1182/blood-2005-11-4388
   Li QS, 2005, NATURE, V434, P1148, DOI 10.1038/nature03513
   Liu AY, 2006, JAMA-J AM MED ASSOC, V296, P863, DOI 10.1001/jama.296.7.863
   Lu YC, 1996, J VIROL, V70, P3045, DOI 10.1128/JVI.70.5.3045-3050.1996
   Mattapallil JJ, 2005, NATURE, V434, P1093, DOI 10.1038/nature03501
   MCCUNE JM, 1988, SCIENCE, V241, P1632, DOI 10.1126/science.2971269
   Mehandru S, 2004, J EXP MED, V200, P761, DOI 10.1084/jem.20041196
   Melkus MW, 2006, NAT MED, V12, P1316, DOI 10.1038/nm1431
   MILLER CJ, 1989, J VIROL, V63, P4277, DOI 10.1128/JVI.63.10.4277-4284.1989
   Miller CJ, 2005, J VIROL, V79, P9217, DOI 10.1128/JVI.79.14.9217-9227.2005
   MOSIER DE, 1991, SCIENCE, V251, P791, DOI 10.1126/science.1990441
   Naesens L, 1998, ANTIMICROB AGENTS CH, V42, P1568, DOI 10.1128/AAC.42.7.1568
   Pauza CD, 1998, AIDS RES HUM RETROV, V14, pS83
   Poonia B, 2006, J REPROD IMMUNOL, V72, P74, DOI 10.1016/j.jri.2006.02.004
   Shultz LD, 2007, NAT REV IMMUNOL, V7, P118, DOI 10.1038/nri2017
   Stoddart CA, 2007, PLOS ONE, V2, DOI 10.1371/journal.pone.0000655
   Stone A, 2006, LANCET, V368, P431, DOI 10.1016/S0140-6736(06)69131-9
   Subbarao S, 2006, J INFECT DIS, V194, P904, DOI 10.1086/507306
   Sun ZF, 2007, J EXP MED, V204, P705, DOI 10.1084/jem.20062411
   Traggiai E, 2004, SCIENCE, V304, P104, DOI 10.1126/science.1093933
   VANDEKERCKHOVE BAE, 1991, J IMMUNOL, V146, P4173
   Veazey RS, 2005, NAT MED, V11, P1293, DOI 10.1038/nm1321
   Veazey RS, 2005, NATURE, V438, P99, DOI 10.1038/nature04055
   Veazey RS, 2000, J VIROL, V74, P11001, DOI 10.1128/JVI.74.23.11001-11007.2000
   Wei BDL, 2005, J VIROL, V79, P5705, DOI 10.1128/JVI.79.9.5705-5712.2005
   *WHO UNAIDS, 2007, 2007 AIDS EP UPD
   Youle M, 2003, AIDS, V17, P937, DOI 10.1097/00002030-200304110-00027
   Zeitlin L, 2001, SEX TRANSM DIS, V28, P417, DOI 10.1097/00007435-200107000-00010
NR 51
TC 250
Z9 258
U1 0
U2 13
PU PUBLIC LIBRARY SCIENCE
PI SAN FRANCISCO
PA 1160 BATTERY STREET, STE 100, SAN FRANCISCO, CA 94111 USA
SN 1549-1676
J9 PLOS MED
JI PLos Med.
PD JAN
PY 2008
VL 5
IS 1
BP 79
EP 89
AR e16
DI 10.1371/journal.pmed.0050016
PG 11
WC Medicine, General & Internal
WE Science Citation Index Expanded (SCI-EXPANDED)
SC General & Internal Medicine
GA 287PJ
UT WOS:000254928700016
PM 18198941
OA Green Published, gold, Green Submitted
DA 2022-08-26
ER

PT J
AU Liu, AY
   Kittredge, PV
   Vittinghoff, E
   Raymond, HF
   Ahrens, K
   Matheson, T
   Hecht, J
   Klausner, JD
   Buchbinder, SP
AF Liu, Albert Y.
   Kittredge, Pravina V.
   Vittinghoff, Eric
   Raymond, H. Fisher
   Ahrens, Katherine
   Matheson, Tim
   Hecht, Jennifer
   Klausner, Jeffrey D.
   Buchbinder, Susan P.
TI Limited knowledge and use of HIV post- and pre-exposure prophylaxis
   among gay and bisexual men
SO JAIDS-JOURNAL OF ACQUIRED IMMUNE DEFICIENCY SYNDROMES
LA English
DT Article; Proceedings Paper
CT 16th International AIDS Conference
CY AUG 13-18, 2006
CL Toronto, CANADA
DE postexposure prophylaxis; pre-exposure prophylaxis; prevalence
ID IMMUNODEFICIENCY-VIRUS-INFECTION; PROTECT NEWBORN MACAQUES;
   SAN-FRANCISCO; SEX; PREVENTION; CHEMOPROPHYLAXIS; TRANSMISSION; IMPACT
AB Background: Post-exposure prophylaxis (PEP) is currently recommended after certain high-risk exposures, and pre-exposure prophylaxis (PrEP) is undergoing evaluation in clinical trials. Media reports have suggested substantial levels of community PrEP use despite its unproven effectiveness.
   Methods: We conducted a cross-sectional survey of 1819 HIV- uninfected gay/bisexual men in California to assess PEP and PrEP awareness and use.
   Results: Overall, 47% reported PEP awareness and 4% ever used PEP. Men who were older than 25 years of age (odds ratio [OR] = 2.2, 95% confidence interval [CI]: 1.5 to 3.1), were white (OR = 2.2, 95% CI: 1.6 to 3.0), had an annual income >$ 100,000 (OR = 2.0, 95% CI: 1.2 to 3.4), self-identified as gay/homosexual (OR = 2.4, 95% CI: 1.4 to 4.3), and had unprotected anal sex (OR 1.8, 95% CI: 1.3 to 2.3) or sex under the influence of a drug (OR 2.0, 95% CI: 1.5 to 2.7) were more likely to be aware of PEP, whereas speed users (OR = 0.6, 95% CI: 0.4 to 0.9) were less likely to be aware of PEP. Only 16% reported PrEP awareness, and < 1 % ever used PrEP. Unprotected anal sex (OR = 1.6, 95% CI: 1.1 to 2.3) and sex under the influence of a drug (OR = 1.5, 95% CI: 1.0 to 2.2) were associated with PrEP awareness.
   Conclusions: PEP awareness and use were modest and PrEP use was rare among gay/bisexual men in California. Although PrEP is not currently recommended, community education on the availability of PEP is suggested.
C1 [Liu, Albert Y.; Kittredge, Pravina V.; Raymond, H. Fisher; Ahrens, Katherine; Matheson, Tim; Klausner, Jeffrey D.; Buchbinder, Susan P.] San Francisco Dept Publ Hlth, Dept Med, San Francisco, CA USA.
   [Liu, Albert Y.; Vittinghoff, Eric; Klausner, Jeffrey D.; Buchbinder, Susan P.] Univ Calif San Francisco, Dept Epidemiol & Biostat, San Francisco, CA 94143 USA.
   [Hecht, Jennifer] STOP AIDS Project, San Francisco, CA USA.
RP Liu, AY (通讯作者)，25 Van Ness Ave,Suite 500, San Francisco, CA 94102 USA.
EM albert.liu@sfdph.org
OI Ahrens, Katherine/0000-0001-5139-9208; Raymond,
   Henry/0000-0001-8621-2749
CR *BEH CLIN SURV BRA, 2003, NAT SURV HIV RISK PR
   *CDCP, 2004, SUMM REP EXP CONS IM
   COHEN J, 2006, NY TIMES        0122
   Cohen MS, 2007, ANN INTERN MED, V146, P591, DOI 10.7326/0003-4819-146-8-200704170-00010
   COSTELLO D, 2005, LOS ANGELES TIM 1219
   GARCIALERMA J, 2006, C RETR OPP INF DENV
   *JOINT UN PROGR HI, 2006, REP GLOB AIDS EP 200
   Kahn JO, 2001, J INFECT DIS, V183, P707, DOI 10.1086/318829
   Kalton G., 1993, METHODOLOGICAL ISSUE, P53
   Katz MH, 2002, AM J PUBLIC HEALTH, V92, P388, DOI 10.2105/AJPH.92.3.388
   Kellerman SE, 2006, JAIDS-J ACQ IMM DEF, V43, P376, DOI 10.1097/01.qai.0000234085.18914.d5
   Liu AY, 2006, JAMA-J AM MED ASSOC, V296, P863, DOI 10.1001/jama.296.7.863
   MacKellar D, 1996, PUBLIC HEALTH REP, V111, P138
   Muhib FB, 2001, PUBLIC HEALTH REP, V116, P216, DOI 10.1093/phr/116.S1.216
   Osmond DH, 2007, AM J PUBLIC HEALTH, V97, P1677, DOI 10.2105/AJPH.2005.062851
   Palella FJ, 1998, NEW ENGL J MED, V338, P853, DOI 10.1056/NEJM199803263381301
   Pollack LM, 2005, SEX TRANSM DIS, V32, P581, DOI 10.1097/01.olq.0000175419.02839.d6
   Schechter M, 2004, JAIDS-J ACQ IMM DEF, V35, P519, DOI 10.1097/00126334-200404150-00010
   Schwarcz S, 2007, AM J PUBLIC HEALTH, V97, P1067, DOI 10.2105/AJPH.2005.072249
   Smith Dawn K., 2005, Morbidity and Mortality Weekly Report, V54, P1
   *STD CONTR SECT, 2007, SAN FRANC SEX TRANSM
   Stueve A, 2001, AM J PUBLIC HEALTH, V91, P922, DOI 10.2105/AJPH.91.6.922
   Subbarao S, 2006, J INFECT DIS, V194, P904, DOI 10.1086/507306
   Szekeres G, 2006, POLICY PRACTICE IMPL
   TSAI CC, 1995, SCIENCE, V270, P1197, DOI 10.1126/science.270.5239.1197
   Tsai CC, 1998, J VIROL, V72, P4265, DOI 10.1128/JVI.72.5.4265-4273.1998
   VALLEROY L, 2000, JAMA-J AM MED ASSOC, V284, P194
   Van Rompay KKA, 1998, AIDS, V12, pF79, DOI 10.1097/00002030-199809000-00001
   Van Rompay KKA, 2001, J INFECT DIS, V184, P429, DOI 10.1086/322781
   VOETSCH A, 2007, C RETR OPP INF LOS A
   Waldo CR, 2000, AIDS, V14, P1035, DOI 10.1097/00002030-200005260-00016
NR 31
TC 151
Z9 164
U1 0
U2 22
PU LIPPINCOTT WILLIAMS & WILKINS
PI PHILADELPHIA
PA 530 WALNUT ST, PHILADELPHIA, PA 19106-3621 USA
SN 1525-4135
J9 JAIDS-J ACQ IMM DEF
JI JAIDS
PD FEB 1
PY 2008
VL 47
IS 2
BP 241
EP 247
PG 7
WC Immunology; Infectious Diseases
WE Conference Proceedings Citation Index - Science (CPCI-S); Science Citation Index Expanded (SCI-EXPANDED); Social Science Citation Index (SSCI)
SC Immunology; Infectious Diseases
GA 255VA
UT WOS:000252684600015
PM 18340656
DA 2022-08-26
ER
