# Supplementary material for: Knowledge domain and emerging trends in HIV pre-exposure prophylaxis: A visualization analysis via CiteSpace
Source: Front Microbiol. 2023 Mar 16;14:1099132. doi: 10.3389/fmicb.2023.1099132 (PMC10060873; doi:10.3389/fmicb.2023.1099132)
Supplement: Supplementary file 1 [file Data_Sheet_1.ZIP › download2009u8pt1.txt]

PT J
AU Amornkul, PN
   Vandenhoudt, H
   Nasokho, P
   Odhiambo, F
   Mwaengo, D
   Hightower, A
   Buve, A
   Misore, A
   Vulule, J
   Vitek, C
   Glynn, J
   Greenberg, A
   Slutsker, L
   De Cock, KM
AF Amornkul, Pauli N.
   Vandenhoudt, Hilde
   Nasokho, Peter
   Odhiambo, Frank
   Mwaengo, Dufton
   Hightower, Allen
   Buve, Anne
   Misore, Ambrose
   Vulule, John
   Vitek, Charles
   Glynn, Judith
   Greenberg, Alan
   Slutsker, Laurence
   De Cock, Kevin M.
TI HIV Prevalence and Associated Risk Factors among Individuals Aged 13-34
   Years in Rural Western Kenya
SO PLOS ONE
LA English
DT Article
ID SUB-SAHARAN AFRICA; HEALTH-CARE TRANSMISSION; SIMPLEX-VIRUS TYPE-2; MALE
   CIRCUMCISION; SEXUAL-BEHAVIOR; YOUNG MEN; INFECTION; PREVENTION; WOMEN;
   HIV/AIDS
AB Objectives: To estimate HIV prevalence and characterize risk factors among young adults in Asembo, rural western Kenya.
   Design: Community-based cross-sectional survey.
   Methods: From a demographic surveillance system, we selected a random sample of residents aged 13-34 years, who were contacted at home and invited to a nearby mobile study site. Consent procedures for non-emancipated minors required assent and parental consent. From October 2003-April 2004, consenting participants were interviewed on risk behavior and tested for HIV and HSV-2. HIV voluntary counseling and testing was offered.
   Results: Of 2606 eligible residents, 1822 (70%) enrolled. Primary reasons for refusal included not wanting blood taken, not wanting to learn HIV status, and partner/parental objection. Females comprised 53% of 1762 participants providing blood. Adjusted HIV prevalence was 15.4% overall: 20.5% among females and 10.2% among males. HIV prevalence was highest in women aged 25-29 years (36.5%) and men aged 30-34 years (41.1%). HSV-2 prevalence was 40.0% overall: 53% among females, 25.8% among males. In multivariate models stratified by gender and marital status, HIV infection was strongly associated with age, higher number of sex partners, widowhood, and HSV-2 seropositivity.
   Conclusions: Asembo has extremely high HIV and HSV-2 prevalence, and probable high incidence, among young adults. Further research on circumstances around HIV acquisition in young women and novel prevention strategies (vaccines, microbicides, pre-exposure prophylaxis, HSV-2 prevention, etc.) are urgently needed.
RP Amornkul, PN (通讯作者)，Int AIDS Vaccine Initiat, San Francisco, CA USA.
EM pamornkul@iavi.org
CR Adazu K, 2005, AM J TROP MED HYG, V73, P1151, DOI 10.4269/ajtmh.2005.73.1151
   Auvert B, 2005, PLOS MED, V2, P1112, DOI 10.1371/journal.pmed.0020298
   Auvert B, 2001, AIDS, V15, pS15, DOI 10.1097/00002030-200108004-00003
   Auvert B, 2001, AIDS, V15, pS31, DOI 10.1097/00002030-200108004-00004
   Auvert B, 2001, AIDS, V15, P885, DOI 10.1097/00002030-200105040-00009
   Bailey RC, 2007, LANCET, V369, P643, DOI 10.1016/S0140-6736(07)60312-2
   BUHLER C, INFLUENCE COMMUNICAT
   Buve A, 2001, AIDS, V15, pS5, DOI 10.1097/00002030-200108004-00002
   *CEC, 1989, MMWR S7, V38
   Celum Connie L, 2004, Herpes, V11 Suppl 1, p36A
   *CENTR BUR STAT K, 2004, KEN DEM HLTH SURV 20
   Coffee MP, 2005, J INFECT DIS, V191, pS159, DOI 10.1086/425270
   Cohen CR, 2009, PLOS ONE, V4, DOI 10.1371/journal.pone.0004573
   de Walque D, 2008, SEX TRANSM INFECT, V84, P122, DOI 10.1136/sti.2007.028167
   Deuchert E, 2007, INT J STD AIDS, V18, P290, DOI 10.1258/095646207780658881
   Deuchert E, 2006, INT J STD AIDS, V17, P749, DOI 10.1258/095646206778691167
   Dilger Hansjorg, 2003, Med Anthropol, V22, P23, DOI 10.1080/01459740306768
   Freeman EE, 2006, AIDS, V20, P73, DOI 10.1097/01.aids.0000198081.09337.a7
   Gisselquist D, 2003, INT J STD AIDS, V14, P148, DOI 10.1258/095646203762869151
   Glynn JR, 2001, AIDS, V15, pS51, DOI 10.1097/00002030-200108004-00006
   Gray RH, 2001, LANCET, V357, P1149, DOI 10.1016/S0140-6736(00)04331-2
   Gray RH, 2007, LANCET, V369, P657, DOI 10.1016/S0140-6736(07)60313-4
   Gregson S, 2002, LANCET, V359, P1896, DOI 10.1016/S0140-6736(02)08780-9
   Grosskurth H, 2000, LANCET, V355, P1981, DOI 10.1016/S0140-6736(00)02336-9
   Joesoef MR, 2003, INT J STD AIDS, V14, P193, DOI 10.1258/095646203762869214
   Kamali A, 1999, SEX TRANSM INFECT, V75, P98, DOI 10.1136/sti.75.2.98
   Luginaah I, 2005, SOC SCI MED, V60, P1219, DOI 10.1016/j.socscimed.2004.07.010
   Luke N, 2006, ECON DEV CULT CHANGE, V54, P319, DOI 10.1086/497011
   Luke N, 2005, INT FAM PLAN PERSPEC, V31, P6, DOI 10.1363/3100605
   LUKE N, 2006, AFRICAN HOUSEHOLDS C
   LUKE N, 2002, WIDOWS PROFESSIONAL
   Lurie MN, 2003, AIDS, V17, P2245, DOI 10.1097/00002030-200310170-00013
   Lydie N, 2004, JAIDS-J ACQ IMM DEF, V35, P67, DOI 10.1097/00126334-200401010-00010
   MARUM L, 2008, RESPONSE ROLE HLTH C
   Mastro T D, 1996, AIDS, V10 Suppl A, pS75, DOI 10.1097/00002030-199601001-00011
   National AIDS and STI Control Programme Ministry of Health Kenya, 2007, KEN AIDS IND SURV 20
   Phillips-Howard PA, 2003, AM J TROP MED HYG, V68, P23, DOI 10.4269/ajtmh.2003.68.23
   Reynolds SJ, 2005, INFECT DIS CLIN N AM, V19, P415, DOI 10.1016/j.idc.2005.04.005
   Rodriguez MDM, 2002, AIDS, V16, P451
   Royce RA, 1997, NEW ENGL J MED, V336, P1072, DOI 10.1056/NEJM199704103361507
   Schmid GP, 2004, LANCET, V363, P482, DOI 10.1016/S0140-6736(04)15497-4
   SHINO W, 1997, AFRICAN STUDY MONOGR, V18, P213
   UNAIDS WHO, 2005, AIDS EP UPD
   Van Dyck E, 2004, J CLIN MICROBIOL, V42, P2961, DOI 10.1128/JCM.42.7.2961-2965.2004
   VANDENHOUDT H, 2004, FIRST SEXUAL INTERCO
   VANDENHOUDT H, 2006, 16 INT AIDS C TOR CA
   Watson-Jones D, 2009, AIDS, V23, P415, DOI 10.1097/QAD.0b013e32831ef523
   Weiss Helen, 2004, Herpes, V11 Suppl 1, p24A
NR 48
TC 96
Z9 96
U1 1
U2 4
PU PUBLIC LIBRARY SCIENCE
PI SAN FRANCISCO
PA 1160 BATTERY STREET, STE 100, SAN FRANCISCO, CA 94111 USA
SN 1932-6203
J9 PLOS ONE
JI PLoS One
PD JUL 31
PY 2009
VL 4
IS 7
AR e6470
DI 10.1371/journal.pone.0006470
PG 11
WC Multidisciplinary Sciences
WE Science Citation Index Expanded (SCI-EXPANDED)
SC Science & Technology - Other Topics
GA 479CU
UT WOS:000268637600018
PM 19649242
OA Green Accepted, Green Submitted, Green Published, gold
DA 2022-08-26
ER

PT J
AU Okwundu, CI
   Okoromah, CAN
AF Okwundu, Charles I.
   Okoromah, Christy A. N.
TI Antiretroviral pre-exposure prophylaxis (PrEP) for preventing HIV in
   high-risk individuals
SO COCHRANE DATABASE OF SYSTEMATIC REVIEWS
LA English
DT Review
AB Background
   Twenty-five years into the global HIV/AIDS epidemic, infection rates remain alarmingly high, with over 4 million people becoming infected every year. There is a need for HIV prevention strategies that are more effective. Oral antiretroviral pre-exposure prophylaxis (PrEP) in high-risk individuals may be a reliable tool in preventing the transmission of HIV.
   Objectives
   To evaluate the risk reduction and side effects of antiretroviral chemoprophylaxis in preventing HIV infection in high-risk individuals
   Search strategy
   We conducted electronic searches of MEDLINE (1980 through June 2008); the Cochrane Central Register of Controlled Trials (March 2008); EMBASE (June 2008); and AIDSearch (June 2008). We also searched the WHO International Clinical Trials Registry Platform in June 2008 for ongoing or prospective trials.
   Selection criteria
   Randomized controlled trials that evaluated the effects of any antiretroviral agent in preventing HIV infection in high-risk individuals
   Data collection and analysis
   Data concerning outcomes, details of the interventions, and other study characteristics were extracted by two independent authors using a standardized data extraction form. The information gathered from each included trial were location of the trial, date, publication status, demographics of participants (e.g. age, gender, risk behaviour), exposure modality, type of antiretroviral drug used, duration of drug use, and outcomes. Relative risk with a 95% confidence interval (CI) was used as the measure of effect. Only one trial met our inclusion criteria, so we did not perform a meta-analysis.
   Main results
   One randomised controlled trial met the criteria for the review, although it was not completed as planned. The trial did not have the statistical power to answer questions about the efficacy of antiretroviral PrEP for HIV prevention in the assessed risk group.
   Authors' conclusions
   Presently there is no reliable evidence to support the use of any antiretroviral agent for HIV chemoprophylaxis. The value of chemoprophylaxis for HIV prevention cannot be assessed on the basis of the included trial. The result was not statistically significant and, moreover, the trial was not completed as planned; therefore, the use of antiretroviral agents for HIV chemoprophylaxis cannot be recommended at present. To assess the value of antiretroviral agents for HIV chemoprophylaxis, we advocate well-conducted trials with the statistical power to answer questions about PrEP efficacy and safety in various populations and risk groups. These trials also should evaluate other important issues of concern, such as drug safety, adherence, drug resistance, and the effect of PrEP on risk behaviour.
C1 [Okwundu, Charles I.] Univ Lagos, Teaching Hosp, Dept Obstet & Gynaecol, Lagos, Nigeria.
   [Okoromah, Christy A. N.] Univ Lagos, Dept Paediat & Child Hlth, Lagos, Nigeria.
RP Okwundu, CI (通讯作者)，Univ Lagos, Teaching Hosp, Dept Obstet & Gynaecol, PMB 12003, Lagos, Nigeria.
EM okwundu2006@yahoo.com
CR *ALL MICR DEV, 2006, MICROBICIDE Q, V4, P1
   *AVAC, 2005, WILL PILL PREV HIV A
   BAHUGUNA NJ, 2006, PUTTING WOMEN CHARGE
   Cardo DM, 1997, NEW ENGL J MED, V337, P1485, DOI 10.1056/NEJM199711203372101
   Center for Disease Control and Prevention (CDC), 2007, Q A CDCS CLIN STUD P
   *CTR HIV ID PREV T, 2004, ANT EFF HIV PREEXP
   Global HIV. Prevention working group, 2006, NEW APPR HIV PREV
   Grant AM, 2005, HEALTH TECHNOL ASSES, V9, P1
   Grant RM, 2005, SCIENCE, V309, P2170, DOI 10.1126/science.1116204
   Guay LA, 1999, LANCET, V354, P795, DOI 10.1016/S0140-6736(99)80008-7
   Higgins JPT, 2003, BRIT MED J, V327, P557, DOI 10.1136/bmj.327.7414.557
   HIGHLEYMAN L, 2006, AIDS 2006 16 INT AID
   Jackson JB, 2003, AIDS, V17, P547, DOI 10.1097/00002030-200303070-00010
   JULIA M, 2006, SO AFRICAN J HIV MED, P7
   PETERSON L, 2007, PLOS CLIN TRIAL 0525
   Smith Stephen M, 2004, Retrovirology, V1, P16, DOI 10.1186/1742-4690-1-16
   *UNAIDS, 2006, REP GLOB AIDS GLOB A
   Volmink J, 2007, COCHRANE DB SYST REV, DOI 10.1002/14651858.CD003510.pub2
   Youle Mike, 2003, J Int Assoc Physicians AIDS Care (Chic), V2, P102, DOI 10.1177/154510970300200302
NR 19
TC 15
Z9 15
U1 0
U2 2
PU WILEY
PI HOBOKEN
PA 111 RIVER ST, HOBOKEN 07030-5774, NJ USA
SN 1469-493X
EI 1361-6137
J9 COCHRANE DB SYST REV
JI Cochrane Database Syst Rev.
PY 2009
IS 1
AR CD007189
DI 10.1002/14651858.CD007189.pub2
PG 23
WC Medicine, General & Internal
WE Science Citation Index Expanded (SCI-EXPANDED)
SC General & Internal Medicine
GA 402TG
UT WOS:000263035400020
PM 19160329
DA 2022-08-26
ER

PT J
AU Hendrix, CW
   Cao, YJ
   Fuchs, EJ
AF Hendrix, Craig W.
   Cao, Ying Jun
   Fuchs, Edward J.
TI Topical Microbicides to Prevent HIV: Clinical Drug Development
   Challenges
SO ANNUAL REVIEW OF PHARMACOLOGY AND TOXICOLOGY
SE Annual Review of Pharmacology and Toxicology
LA English
DT Review; Book Chapter
DE pre-exposure prophylaxis; antiretroviral drugs; adverse events;
   pharmacokinetics; pharmacodynamics; clinical trial simulation
ID HUMAN-IMMUNODEFICIENCY-VIRUS; VAGINAL GEL; IN-VIVO;
   LAMIVUDINE-TRIPHOSPHATE; TENOFOVIR DIPHOSPHATE; RISK-FACTORS;
   SELF-REPORT; TRANSMISSION; NONOXYNOL-9; INFECTION
AB Microbicides, Substances applied topically to prevent sexual HIV infection, are needed to empower receptive sexual partners with effective prevention methods. Several large microbicide trials, however, failed to demonstrate efficacy, thus motivating a reevaluation of the current microbicide development paradigm, which has been largely empirically based. Microbicide use occurs in a highly complex environment involving multi-level interactions, behavioral and biochemical, among host, virus, and drug, yet many details of these interactions remain unknown. Fundamental information regarding virus and drug distribution over time in sexually receptive body compartments that is necessary to design a microbicide able to outdistance and outlast the virus is largely absent-Recent efforts have been made to establish a simple conceptual framework for obtaining the knowledge that is likely to inform a more mechanistic, model-based development paradigm. These efforts have also advanced the development of numerous methodological approaches to obtain the knowledge needed to improve microbicide development.
C1 [Hendrix, Craig W.; Cao, Ying Jun; Fuchs, Edward J.] Johns Hopkins Univ, Div Clin Pharmacol, Sch Med, Baltimore, MD 21218 USA.
RP Hendrix, CW (通讯作者)，Johns Hopkins Univ, Div Clin Pharmacol, Sch Med, Baltimore, MD 21218 USA.
EM chendrix@jhmi.edu; ycao3@jhmi.edu; efuchs1@jhmi.edu
RI Hendrix, Craig W/G-4182-2014
OI Hendrix, Craig W/0000-0002-5696-8665
FU Institutional Clinical and Translational Science [NIGMS RFA-RM-06-002];
   NIH [U19 AI060614]; HIV Prevention Trials Network [U01 AI 068613];
   Microbicide Trials Network [U01 AI 068633]; Centers for Disease Control
   and prevention [200-2001-08015, GAB-05-C-0459]; International
   Partnership for Microbicides [USAID GPOA 0005004100]; American
   Foundation for AIDS Research [106755-41-RGMT]; Johns Hopkins Center for
   AIDS Research [P30 AI042855]; American Society of Clinical Pharmacology
   and Therapeutics; Johns Hopkins Clinical. Pharmacology Training Program
   [T32 GM066691]; NATIONAL INSTITUTE OF ALLERGY AND INFECTIOUS DISEASES
   [U01AI068633, U19AI060614, P30AI042855, U01AI068613] Funding Source: NIH
   RePORTER; NATIONAL INSTITUTE OF GENERAL MEDICAL SCIENCES [T32GM066691]
   Funding Source: NIH RePORTER
FX C.W.H. and E.J.F. are funded by the Institutional Clinical and
   Translational Science Award (CTSA) (NIGMS RFA-RM-06-002), Microbicide
   Development Program (NIH U19 AI060614), HIV Prevention Trials Network
   (U01 AI 068613), Microbicide Trials Network (U01 AI 068633), the Centers
   for Disease Control and prevention (200-2001-08015 and GAB-05-C-0459),
   the International Partnership for Microbicides (through USAID GPOA
   0005004100), the American Foundation for AIDS Research (106755-41-RGMT),
   and the Johns Hopkins Center for AIDS Research (P30 AI042855). Y.J.C.
   was founded by the Young Investigator Award of the American Society of
   Clinical Pharmacology and Therapeutics and the Johns Hopkins Clinical.
   Pharmacology Training Program (T32 GM066691).
CR Abner SR, 2005, J INFECT DIS, V192, P1545, DOI 10.1086/462424
   ALEXANDER NJ, 1987, AM J REPROD IMMUNOL, V15, P47
   *ALL MICR RES, 2008, MICR PIP
   Anderson PL, 2007, AIDS, V21, P1849, DOI 10.1097/QAD.0b013e3282741feb
   Aungst BJ, 2000, J PHARM SCI, V89, P429, DOI 10.1002/(SICI)1520-6017(200004)89:4<429::AID-JPS1>3.0.CO;2-J
   Bangsberg DR, 2000, AIDS, V14, P357, DOI 10.1097/00002030-200003100-00008
   Bangsberg DR, 2001, AIDS BEHAV, V5, P275, DOI DOI 10.1023/A:1011396711486
   Barditch-Crovo P, 2001, ANTIMICROB AGENTS CH, V45, P2733, DOI 10.1128/AAC.45.10.2733-2739.2001
   Barnhart KT, 2005, CONTRACEPTION, V72, P196, DOI 10.1016/j.contraception.2005.03.012
   Barnhart KT, 2005, CONTRACEPTION, V72, P65, DOI 10.1016/j.contraception.2005.02.006
   Barnhart KT, 2005, CONTRACEPTION, V71, P357, DOI 10.1016/j.contraception.2004.11.005
   Barnhart KT, 2004, CONTRACEPTION, V70, P498, DOI 10.1016/j.contraception.2004.06.013
   Barnhart KT, 2001, HUM REPROD, V16, P1151, DOI 10.1093/humrep/16.6.1151
   BILLICH CO, 1969, J CLIN INVEST, V48, P1336, DOI 10.1172/JCI106100
   BJARNASON I, 1984, LANCET, V2, P523
   Borkow G, 1997, J VIROL, V71, P3023, DOI 10.1128/JVI.71.4.3023-3030.1997
   Braun KE, 2006, J BIOMED OPT, V11, DOI 10.1117/1.2192767
   CAI C, 2008, MICR 2008 C NEW DELH
   CAO YJ, 2008, ANN M AM SOC CLIN PH
   Carballo-Dieguez A, 1999, J SEX RES, V36, P152, DOI 10.1080/00224499909551980
   CARBALLODIEGUEZ A, 2007, AIDS BEHAV IN PRESS
   CHMIEL JS, 1987, AM J EPIDEMIOL, V126, P568, DOI 10.1093/oxfordjournals.aje.a114696
   COATES RA, 1988, AM J EPIDEMIOL, V128, P729, DOI 10.1093/oxfordjournals.aje.a115026
   Cone RA, 2006, BMC INFECT DIS, V6, DOI 10.1186/1471-2334-6-90
   DEGRUTTOLA V, 1989, J CLIN EPIDEMIOL, V42, P849, DOI 10.1016/0895-4356(89)90098-X
   Dezzutti CS, 2004, ANTIMICROB AGENTS CH, V48, P3834, DOI 10.1128/AAC.48.10.3834-3844.2004
   DEZZUTTI CS, 2008, MICR 2008 C NEW DELH
   Dumond JB, 2007, AIDS, V21, P1899, DOI 10.1097/QAD.0b013e328270385a
   Exner TM, 2008, AIDS EDUC PREV, V20, P148, DOI 10.1521/aeap.2008.20.2.148
   FEIL W, 1989, GASTROENTEROLOGY, V97, P685, DOI 10.1016/0016-5085(89)90640-9
   Fernandez-Romero JA, 2007, SEX TRANSM DIS, V34, P9, DOI 10.1097/01.olq.0000223287.46097.4b
   Fuchs EJ, 2007, J INFECT DIS, V195, P703, DOI 10.1086/511279
   FUCHS EJ, 2008, MICR 2008 C NEW DELH
   Geonnotti AR, 2006, BIOPHYS J, V91, P2121, DOI 10.1529/biophysj.106.086322
   GORBACH PM, 2006, 16 INT AIDS C TOR CA
   Grymonpre RE, 1998, ANN PHARMACOTHER, V32, P749, DOI 10.1345/aph.17423
   Haase AT, 2005, NAT REV IMMUNOL, V5, P783, DOI 10.1038/nri1706
   HAMER DH, 2008, MICR 2008 C NEW DELH
   HASTIE T, 1989, J AM STAT ASSOC, V84, P502, DOI 10.2307/2289936
   Hawkins T, 2005, JAIDS-J ACQ IMM DEF, V39, P406, DOI 10.1097/01.qai.0000167155.44980.e8
   Henderson MH, 2007, CONTRACEPTION, V75, P142, DOI 10.1016/j.contraception.2006.08.014
   Henderson MG, 2005, REV SCI INSTRUM, V76, DOI 10.1063/1.1884190
   Hendrix C, 2008, CLIN PHARMACOL THER, V83, P97, DOI 10.1038/sj.clpt.6100236
   HEROLD B, 2008, MICR 2008 C NEW DELH
   HILLIER S, 2008, MICR 2008 C NEW DELH
   Hillier SL, 2005, JAIDS-J ACQ IMM DEF, V39, P1, DOI 10.1097/01.qai.0000159671.25950.74
   HILLIER SL, 2008, ANN M MICR TRIALS NE
   Hogarty K, 2007, SEX TRANSM DIS, V34, P1000, DOI 10.1097/OLQ.0b013e3180f62f81
   HYLTON J, 2006, 16 INT AIDS C TOR CA
   HYLTON J, 2004, MICR 2004 LOND
   JAY M, 1986, DIGEST DIS SCI, V31, P139, DOI 10.1007/BF01300698
   JOHANSSON E, 2008, MICR 2008 C NEW DELH
   JOHNSON EJ, 2008, MICR 2008 C NEW DELH
   KAMEDA H, 1968, AM J PHYSIOL, V214, P1090, DOI 10.1152/ajplegacy.1968.214.5.1090
   KASHUBA A, 2008, 15 C RETR OPP INF BO
   Kiser JJ, 2008, JAIDS-J ACQ IMM DEF, V47, P298, DOI 10.1097/QAI.0b013e31815e7478
   Lackman-Smith C, 2008, ANTIMICROB AGENTS CH, V52, P1768, DOI 10.1128/AAC.01328-07
   Lagakos SW, 2008, NEW ENGL J MED, V358, P1543, DOI 10.1056/NEJMp0802028
   Lee JY, 1996, CONTROL CLIN TRIALS, V17, pS34, DOI 10.1016/S0197-2456(97)82680-3
   Mastro T D, 1996, AIDS, V10 Suppl A, pS75, DOI 10.1097/00002030-199601001-00011
   Mauck CK, 2008, CONTRACEPTION, V77, P195, DOI 10.1016/j.contraception.2007.11.016
   Mayer KH, 2006, AIDS, V20, P543, DOI 10.1097/01.aids.0000210608.70762.c3
   McGowan I, 2007, JAIDS-J ACQ IMM DEF, V46, P417, DOI 10.1097/QAI.0b013e318156ef16
   MEISEL JL, 1977, GASTROENTEROLOGY, V72, P1274
   MENDIZABAL MV, 1992, CLIN SCI, V83, P417, DOI 10.1042/cs0830417
   MESQUITA P, 2008, 15 C RETR OPP INF BO
   Miller CJ, 2003, MICROBES INFECT, V5, P59, DOI 10.1016/S1286-4579(02)00056-4
   MOSS AR, 1987, AM J EPIDEMIOL, V125, P1035, DOI 10.1093/oxfordjournals.aje.a114619
   MOSS GB, 1991, J INFECT DIS, V164, P588, DOI 10.1093/infdis/164.3.588
   MURANISHI S, 1990, CRIT REV THER DRUG, V7, P1
   Myer L, 2006, AM J EPIDEMIOL, V163, P552, DOI 10.1093/aje/kwj071
   Myer L, 2006, SEX TRANSM DIS, V33, P683, DOI 10.1097/01.olq.0000216026.67352.f9
   NIMMAGADDA S, 2007, 4 IAS C HIV PATH TRE
   Padian NS, 2007, LANCET, V370, P251, DOI 10.1016/S0140-6736(07)60950-7
   Phillips DM, 2004, CONTRACEPTION, V70, P107, DOI 10.1016/j.contraception.2004.04.008
   Phillips DM, 2000, CONTRACEPTION, V62, P149, DOI 10.1016/S0010-7824(00)00156-6
   Robbins BL, 1998, ANTIMICROB AGENTS CH, V42, P612, DOI 10.1128/AAC.42.3.612
   Robertson M., 2008, 15 C RETR OPP INF BO, P3
   ROMANO J, 2007, 14 C RETR OPP INF LO
   RUBSAMEN K, 1982, PFLUG ARCH EUR J PHY, V395, P306, DOI 10.1007/BF00580794
   Schmelzer M, 2004, APPL NURS RES, V17, P265, DOI 10.1016/S0897-1897(04)00080-1
   SCHWARTZ JL, 2008, MICR 2008 C NEW DELH
   Shattock RJ, 2003, NAT REV MICROBIOL, V1, P25, DOI 10.1038/nrmicro729
   Sheiner LB, 1997, CLIN PHARMACOL THER, V61, P275, DOI 10.1016/S0009-9236(97)90160-0
   Simoni JM, 2006, AIDS BEHAV, V10, P227, DOI 10.1007/s10461-006-9078-6
   Tabet SR, 1999, SEX TRANSM DIS, V26, P564, DOI 10.1097/00007435-199911000-00005
   Van Damme L, 2002, LANCET, V360, P971, DOI 10.1016/S0140-6736(02)11079-8
   VANDAMME L, 2008, ANN M HIV PREV TRIAL
   Villarroel MA, 2008, SEX TRANSM DIS, V35, P499, DOI 10.1097/OLQ.0b013e318165925a
   Vincent KL, 2008, SEX TRANSM DIS, V35, P269, DOI 10.1097/OLQ.0b013e31815abad8
   Vourvahis M, 2008, JAIDS-J ACQ IMM DEF, V47, P329, DOI 10.1097/QAI.0b013e3181632cc3
   Wallace A, 2004, SEX TRANSM DIS, V31, P465, DOI 10.1097/01.olq.0000135986.35216.ba
   Watson-Jones D, 2008, NEW ENGL J MED, V358, P1560, DOI 10.1056/NEJMoa0800260
   WILEY JA, 1989, STAT MED, V8, P93, DOI 10.1002/sim.4780080110
   Wilkinson J, 2006, CURR DRUG TARGETS, V7, P1563, DOI 10.2174/138945006779025482
   Witter FR, 1999, INT J GYNECOL OBSTET, V65, P165, DOI 10.1016/S0020-7292(99)00018-1
   2006, FAMILY HLTH INT 0828
NR 97
TC 59
Z9 60
U1 0
U2 4
PU ANNUAL REVIEWS
PI PALO ALTO
PA 4139 EL CAMINO WAY, PO BOX 10139, PALO ALTO, CA 94303-0139 USA
SN 0362-1642
EI 1545-4304
J9 ANNU REV PHARMACOL
JI Annu. Rev. Pharmacol. Toxicol.
PY 2009
VL 49
BP 349
EP 375
DI 10.1146/annurev.pharmtox.48.113006.094906
PG 27
WC Pharmacology & Pharmacy; Toxicology
WE Book Citation Index– Science (BKCI-S); Science Citation Index Expanded (SCI-EXPANDED)
SC Pharmacology & Pharmacy; Toxicology
GA 410GQ
UT WOS:000263565900016
PM 19006450
DA 2022-08-26
ER

PT J
AU Mimiaga, MJ
   Case, P
   Johnson, CV
   Safren, SA
   Mayer, KH
AF Mimiaga, Matthew J.
   Case, Patricia
   Johnson, Carey V.
   Safren, Steven A.
   Mayer, Kenneth H.
TI Preexposure Antiretroviral Prophylaxis Attitudes in High-Risk Boston
   Area Men Who Report Having Sex With Men: Limited Knowledge and
   Experience but Potential for Increased Utilization After Education
SO JAIDS-JOURNAL OF ACQUIRED IMMUNE DEFICIENCY SYNDROMES
LA English
DT Article
DE HIV/AIDS; MSM; nPEP; preexposure prophylaxis; prevention
ID GAY PRIDE EVENTS; POSTEXPOSURE PROPHYLAXIS; CAGE QUESTIONNAIRE; HIV
   PREVENTION; BISEXUAL MEN; CHEMOPROPHYLAXIS; ALCOHOLISM; ATTENDEES;
   BEHAVIOR; EXPOSURE
AB Background: Preexposure prophylaxis (PrEP) Could protect individuals engaging in repeated high-risk behaviors from HIV infection. Understanding the demographic and behavioral predictors of intent-to-use PrEP may prove useful to identify clinical trial participants.
   Methods: In 2007, 227 HIV uninfected men who report having sex with men (MSM) recruited through modified respondent-driven sampling completed an interviewer-administered survey assessing prior PrEP use and awareness, future intent-to-use PrEP, demographics, Sexual risk, psychosocial variables, and drug/alcohol use. Bivariate and multivariable logistic regression procedures examined predictors of intent-to-use PrEP.
   Results: Mean age of participants was 41 (SD = 9.1); 54% were nonwhite. One participant reported prior off-label PrEP use (medication obtained from his HIV infected brother). Nineteen percent had previously heard of PrEP, whereas 74% reported intent-to-use PrEP if available after being educated about its potential. In multivariable analysis controlling for age and race/ethnicity, significant predictors of intent-to-use PrEP included the following: less education [odds ratio (OR) = 7.7; P = 0.04], moderate income (OR = 13.0; P = 0.04), no perceived side effects from taking PrEP (OR = 3.5; P = 0.001), and not having to pay for PrEP (OR 4.2; P = 0.05).
   Discussion: Many New England MSM indicated an interest in using PrEP after learning about its potential, particularly if they could obtain PrEP at no expense and if PrEP had no side effects. Less educated MSM and those who knew less about PrEP and antiretroviral therapy before entering the study were more open to using antiretroviral therapy for prevention once they had received some information suggesting its potential value. Findings suggest that careful educational messages are necessary to ensure appropriate PrEP use if clinical trials reveal partial efficacy.
C1 [Mimiaga, Matthew J.; Case, Patricia; Johnson, Carey V.; Safren, Steven A.; Mayer, Kenneth H.] Fenway Community Hlth, Fenway Inst, Boston, MA 02119 USA.
   [Mimiaga, Matthew J.; Safren, Steven A.] Harvard Univ, Massachusetts Gen Hosp, Sch Med, Boston, MA USA.
   [Case, Patricia] Boston Univ, Sch Publ Hlth, Boston, MA USA.
   [Mayer, Kenneth H.] Miriam Hosp, Brown Med Sch, Providence, RI 02906 USA.
RP Mimiaga, MJ (通讯作者)，Fenway Community Hlth, Fenway Inst, Prudential Tower,4th Floor,800 Boylston St, Boston, MA 02119 USA.
EM mmimiaga@fenwayhealth.org
FU National Institute of Mental Health [R01MH068746]; Lifespan-Tufts-Brown
   Center for AIDS Research [P30AI42853]; NATIONAL INSTITUTE OF ALLERGY AND
   INFECTIOUS DISEASES [P30AI042853] Funding Source: NIH RePORTER; NATIONAL
   INSTITUTE OF MENTAL HEALTH [R01MH068746] Funding Source: NIH RePORTER
FX Supported by an Office of AIDS Research supplement to grant number
   R01MH068746, from the National Institute of Mental Health to Dr. K.H.M.,
   and from the Lifespan-Tufts-Brown Center for AIDS Research grant number
   P30AI42853 (Principal Investigator Dr. Charles C. J. Carpenter).
CR Afifi A, 2004, COMPUTER AIDED MULTI
   Ajzen I., 1980, UNDERSTANDING ATTITU
   Boldero J, 1999, J APPL SOC PSYCHOL, V29, P2143, DOI 10.1111/j.1559-1816.1999.tb02299.x
   Cardo DM, 1997, NEW ENGL J MED, V337, P1485, DOI 10.1056/NEJM199711203372101
   *CDCP, 2007, CDC TRIALS PREEXP PR
   *CDCP, 2007, HIV AIDS SURV REP 20, V17
   Cohen MS, 2007, ANN INTERN MED, V146, P591, DOI 10.7326/0003-4819-146-8-200704170-00010
   COSTELLO D, 2005, LOS ANGELES TIM 1219
   *DEP HHS, 2004, CES D SCAL
   EWING JA, 1984, JAMA-J AM MED ASSOC, V252, P1905, DOI 10.1001/jama.252.14.1905
   FISHBEIN M, 1975, BELIEF ATTITUDE LINT
   FISHER WA, 1995, HEALTH PSYCHOL, V14, P255, DOI 10.1037/0278-6133.14.3.255
   Heckathorn DD, 1997, SOC PROBL, V44, P174, DOI 10.1525/sp.1997.44.2.03x0221m
   Kalichman SC, 1998, AM J PREV MED, V15, P120, DOI 10.1016/S0749-3797(98)00037-3
   Kellerman SE, 2006, JAIDS-J ACQ IMM DEF, V43, P376, DOI 10.1097/01.qai.0000234085.18914.d5
   KNOWLTON R, 1994, J STUD ALCOHOL, V55, P692, DOI 10.15288/jsa.1994.55.692
   Liu AY, 2008, JAIDS-J ACQ IMM DEF, V47, P241, DOI 10.1097/QAI.0b013e31815e4041
   Lurie P, 1998, JAMA-J AM MED ASSOC, V280, P1769, DOI 10.1001/jama.280.20.1769
   Mayer KH, 2008, JAIDS-J ACQ IMM DEF, V47, P494, DOI 10.1097/QAI.0b013e318162afcb
   MAYER KH, 2007, HLTH SEXUAL MINORITI
   MAYFIELD D, 1974, AM J PSYCHIAT, V131, P1121
   MCLAWS ML, 1992, APPL THEORY REASONED
   Mimiaga MJ, 2007, SEX TRANSM DIS, V34, P113, DOI 10.1097/01.olq.0000225327.13214.bf
   ROSS MW, 1992, HEALTH EDUC RES, V7, P335, DOI 10.1093/her/7.3.335
   Sanchez Travis, 2006, Morbidity and Mortality Weekly Report, V55, P1
   Schechter M, 2004, JAIDS-J ACQ IMM DEF, V35, P519, DOI 10.1097/00126334-200404150-00010
   Smith Dawn K., 2005, Morbidity and Mortality Weekly Report, V54, P1
   Van de Ven P, 2000, AIDS CARE, V12, P171, DOI 10.1080/09540120050001841
   Voetsch AC, 2007, JAIDS-J ACQ IMM DEF, V46, P378, DOI 10.1097/QAI.0b013e3181576874
   Youle M, 2003, AIDS, V17, P937, DOI 10.1097/00002030-200304110-00027
NR 30
TC 187
Z9 200
U1 0
U2 26
PU LIPPINCOTT WILLIAMS & WILKINS
PI PHILADELPHIA
PA 530 WALNUT ST, PHILADELPHIA, PA 19106-3621 USA
SN 1525-4135
J9 JAIDS-J ACQ IMM DEF
JI JAIDS
PD JAN 1
PY 2009
VL 50
IS 1
BP 77
EP 83
DI 10.1097/QAI.0b013e31818d5a27
PG 7
WC Immunology; Infectious Diseases
WE Science Citation Index Expanded (SCI-EXPANDED); Social Science Citation Index (SSCI)
SC Immunology; Infectious Diseases
GA 388KQ
UT WOS:000262019100009
PM 19295337
OA Green Accepted
DA 2022-08-26
ER

PT J
AU Duncombe, C
   Ananworanich, J
   Phanuphak, N
   Vermund, SH
AF Duncombe, Chris
   Ananworanich, Jintanat
   Phanuphak, Nittaya
   Vermund, Sten H.
TI Evidence-based strategies for preventing HIV transmission and the
   Thailand perspective
SO ASIAN BIOMEDICINE
LA English
DT Review
DE Evidence-based; HIV; prevention; Thailand
ID SEXUALLY-TRANSMITTED-DISEASES; HUMAN-IMMUNODEFICIENCY-VIRUS; RANDOMIZED
   CONTROLLED-TRIAL; TENOFOVIR DISOPROXIL FUMARATE; HERPES-SIMPLEX VIRUS-2;
   SUB-SAHARAN AFRICA; MALE CIRCUMCISION; BEHAVIORAL INTERVENTIONS;
   PROSPECTIVE COHORT; UNITED-STATES
AB A wide range of HIV prevention strategies have been evaluated or are in late-stage clinical trials. These include male circumcision, microbicides, diagnosis and treatment of sexually transmitted diseases, barriers, pre-exposure and post-exposure sexual prophylaxis with antiretroviral drugs, and behavioral interventions. While condoms are widely available and highly effective if used consistently and correctly, they have not been the answer to the problem, with UNAIDS reporting that 2.7 million new HIV infections occur each year. Current behavioural prevention interventions have been associated with a decline in HIV prevalence in some settings but have yet to demonstrate a generalizable impact. Biomedical interventions, such as male circumcision, substitution therapy for injection drug users, management of sexually transmitted diseases, antiretroviral therapy, female barrier methods and topical microbicides offer promise, with many under investigation in clinical trials. However, no single biomedical or behavioral intervention is likely to be effective and the focus of research is switching to the investigation of combinations of strategies.
   This review examines proven biomedical methods of reducing HIV transmission, such as male circumcision, efforts which have failed (e.g. first generation microbicides) and strategies for the future, including pre-exposure prophylaxis and next generation microbicides. Behavioural interventions are the keys to any successful efforts to reduce HIV transmission. While such interventions may provide (short-term) changes in individual behavior, new strategies seek to effect behavioural change at a population level.
C1 [Duncombe, Chris; Ananworanich, Jintanat] Thai Red Cross Aids Res Ctr TRCARC, HIV Netherlands Australia Thailand Res Collaborat, Bangkok 10330, Thailand.
   [Ananworanich, Jintanat; Phanuphak, Nittaya] SE Res Collaborat Hawaii, Bangkok 10330, Thailand.
   [Vermund, Sten H.] Vanderbilt Univ, Sch Med, Inst Global Hlth, Nashville, TN 37201 USA.
RP Duncombe, C (通讯作者)，Thai Red Cross Aids Res Ctr TRCARC, HIV Netherlands Australia Thailand Res Collaborat, Bangkok 10330, Thailand.
EM chris.d@hivnat.org
RI Vermund, Sten/AAD-3592-2020; Phanuphak, Nittaya/AAA-8579-2019;
   Ananworanich, Jintanat/AAC-6348-2021
OI Vermund, Sten/0000-0001-7289-8698; Ananworanich,
   Jintanat/0000-0003-1369-3224
CR Agot KE, 2007, JAIDS-J ACQ IMM DEF, V44, P66, DOI 10.1097/01.qai.0000242455.05274.20
   Ahmed S, 2001, AIDS, V15, P2171, DOI 10.1097/00002030-200111090-00013
   Auvert B, 2005, PLOS MED, V2, P1112, DOI 10.1371/journal.pmed.0020298
   Bailey RC, 2007, LANCET, V369, P643, DOI 10.1016/S0140-6736(07)60312-2
   Buchbinder SP, 2005, JAIDS-J ACQ IMM DEF, V39, P82, DOI 10.1097/01.qai.0000134740.41585.f4
   CATES W, 2007, 4 INT AIDS SOC C HIV
   CELUM C, 2007, STUDY ACYCLOVIR HELP
   CHANDERING A, 2004, EPIDEMIOLOGY HIV SEX, V1, P209
   Coates TJ, 2008, LANCET, V372, P669, DOI 10.1016/S0140-6736(08)60886-7
   Corey L, 2004, JAIDS-J ACQ IMM DEF, V35, P435, DOI 10.1097/00126334-200404150-00001
   COWAN FM, 2008, SEX TRANSM INFECT
   Crepaz N, 2007, SEX TRANSM DIS, V34, P319, DOI 10.1097/01.olq.0000240342.12960.73
   Dallabetta Gina, 2005, Curr Infect Dis Rep, V7, P79, DOI 10.1007/s11908-005-0027-8
   Denton PW, 2008, PLOS MED, V5, P79, DOI 10.1371/journal.pmed.0050016
   *DHHS, 2005, GUID MAN OCC EXP HIV
   Dickerson MC, 1996, SEX TRANSM DIS, V23, P429, DOI 10.1097/00007435-199609000-00015
   Freeman EE, 2006, AIDS, V20, P73, DOI 10.1097/01.aids.0000198081.09337.a7
   Garcia-Lerma JG, 2008, PLOS MED, V5, P291, DOI 10.1371/journal.pmed.0050028
   Gisselquist D, 2003, JAIDS-J ACQ IMM DEF, V33, P119, DOI 10.1097/00126334-200305010-00020
   Gray RH, 2007, LANCET, V369, P657, DOI 10.1016/S0140-6736(07)60313-4
   Grosskurth H, 2000, LANCET, V355, P1981, DOI 10.1016/S0140-6736(00)02336-9
   Grulich AE, 2001, AIDS, V15, P1188, DOI 10.1097/00002030-200106150-00020
   Hamlyn E, 2006, SEX TRANSM INFECT, V82, P21, DOI 10.1136/sti.2005.014662
   HARRISON DLR, 2001, 8 C RETR OPP INF CHI
   Herbst JH, 2007, AM J PREV MED, V32, pS38, DOI 10.1016/j.amepre.2006.12.006
   Jin FY, 2006, J INFECT DIS, V194, P561, DOI 10.1086/506455
   Joint United Nations Program on HIV/AIDS (UNAIDS) and World Health Organization (WHO), 2007, AIDS EP UPD
   KIGOZI GGR, 2007, 4 INT AIDS SOC C HIV
   KRIESS JK, 1993, J INFECT DIS, V168, P1404, DOI 10.1093/infdis/168.6.1404
   KUIKEN CL, 1990, AM J EPIDEMIOL, V132, P523, DOI 10.1093/oxfordjournals.aje.a115688
   Kumwenda NI, 2008, NEW ENGL J MED, V359, P119, DOI 10.1056/NEJMoa0801941
   Lancet, 2008, LANCET
   Lyles CM, 2007, AM J PUBLIC HEALTH, V97, P133, DOI 10.2105/AJPH.2005.076182
   MARAIS H, 2004, THAILANDS RESPONSE H
   Mathiti V, 2005, SAHARA J, V2, P267
   *MMRW, 2005, MORBIDITY MORTALITY, V54, pRR2
   Nelson KE, 1996, NEW ENGL J MED, V335, P297, DOI 10.1056/NEJM199608013350501
   *NIMH NCHSPTG, 2007, AIDS, pS37
   Orroth KK, 2003, AIDS, V17, P2653, DOI 10.1097/00002030-200312050-00013
   Orroth KK, 2003, SEX TRANSM INFECT, V79, P98, DOI 10.1136/sti.79.2.98
   OTTEN MW, 1994, AIDS, V8, P549, DOI 10.1097/00002030-199404000-00020
   Ouedraogo A, 2006, AIDS, V20, P2305, DOI 10.1097/QAD.0b013e328010238d
   Padian NS, 2008, LANCET, V372, P585, DOI 10.1016/S0140-6736(08)60885-5
   Peterson Leigh, 2007, PLoS Clin Trials, V2, pe27, DOI 10.1371/journal.pctr.0020027
   PHANUPHAK P, 1985, ASIAN PAC J ALLERGY, V3, P195
   PORAPAKKHAM Y, 1996, AIDSCAP POLICY WORKI
   *PWG GHPWG, 2007, BRING HIV PREV SCAL
   Roddy RE, 1998, NEW ENGL J MED, V339, P504, DOI 10.1056/NEJM199808203390803
   Rogers E M, 1995, NIDA Res Monogr, V155, P90
   Rogers EM, 2004, J HEALTH COMMUN, V9, P13, DOI 10.1080/10810730490271449
   ROGERS EM, 1995, JOINT COMM J QUAL IM, V21, P324, DOI 10.1016/S1070-3241(16)30155-9
   Sahasrabuddhe VV, 2007, INFECT DIS CLIN N AM, V21, P241, DOI 10.1016/j.idc.2007.03.005
   Schenker Inon, 2007, Harefuah, V146, P957
   Subbarao S, 2006, J INFECT DIS, V194, P904, DOI 10.1086/507306
   Sullivan PS, 2007, PLOS MED, V4, P1162, DOI 10.1371/journal.pmed.0040223
   *UNAIDS, 2008, REP GLOB AIDS EP VOL
   *UNGASS, 2006, MILL DEV GOALS REP
   Van Damme L, 2002, LANCET, V360, P971, DOI 10.1016/S0140-6736(02)11079-8
   van der Straten A, 2005, SEX TRANSM DIS, V32, P64, DOI 10.1097/01.olq.0000148301.90343.3a
   van Griensven F, 2005, AIDS, V19, P521, DOI 10.1097/01.aids.0000162341.50933.e8
   VANDAMME L, 2007, 4 INT AIDS SOC C HIV
   Vion-Dury J, 1998, PRESSE MED, V27, P1398
   Viputtijul K, 2002, AIDS RES HUM RETROV, V18, P1235, DOI 10.1089/08892220260387986
   Watson-Jones D, 2008, NEW ENGL J MED, V358, P1560, DOI 10.1056/NEJMoa0800260
   Weiss HA, 2000, AIDS, V14, P2361, DOI 10.1097/00002030-200010200-00018
   Weiss HA, 2007, CURR OPIN INFECT DIS, V20, P66, DOI 10.1097/QCO.0b013e328011ab73
   Westercamp N, 2007, AIDS BEHAV, V11, P341, DOI 10.1007/s10461-006-9169-4
   Wimonsate W, 2008, 17 INT AIDS C MEX CI
NR 69
TC 0
Z9 0
U1 0
U2 0
PU WALTER DE GRUYTER GMBH
PI BERLIN
PA GENTHINER STRASSE 13, D-10785 BERLIN, GERMANY
SN 1905-7415
EI 1875-855X
J9 ASIAN BIOMED
JI Asian Biomed.
PD FEB
PY 2009
VL 3
IS 1
BP 39
EP 51
PG 13
WC Medicine, Research & Experimental
WE Science Citation Index Expanded (SCI-EXPANDED)
SC Research & Experimental Medicine
GA 399YM
UT WOS:000262835200006
DA 2022-08-26
ER

PT J
AU Hatziioannou, T
   Ambrose, Z
   Chung, NPY
   Piatak, M
   Yuan, F
   Trubey, CM
   Coalter, V
   Kiser, R
   Schneider, D
   Smedley, J
   Pung, R
   Gathuka, M
   Estes, JD
   Veazey, RS
   KewalRamani, VN
   Lifson, JD
   Bieniasz, PD
AF Hatziioannou, Theodora
   Ambrose, Zandrea
   Chung, Nancy P. Y.
   Piatak, Michael, Jr.
   Yuan, Fang
   Trubey, Charles M.
   Coalter, Vicky
   Kiser, Rebecca
   Schneider, Doug
   Smedley, Jeremy
   Pung, Rhonda
   Gathuka, Mercy
   Estes, Jacob D.
   Veazey, Ronald S.
   KewalRamani, Vineet N.
   Lifson, Jeffrey D.
   Bieniasz, Paul D.
TI A macaque model of HIV-1 infection
SO PROCEEDINGS OF THE NATIONAL ACADEMY OF SCIENCES OF THE UNITED STATES OF
   AMERICA
LA English
DT Article
DE AIDS; PrEP; SIV; stHIV-1
ID IMMUNODEFICIENCY-VIRUS TYPE-1; MACACA-NEMESTRINA; ENZYME APOBEC3G;
   CYCLOPHILIN-A; RESISTANCE; SENSITIVITY; GENERATION; RETROVIRUS;
   EVOLUTION; TRIMCYP
AB The lack of a primate model that utilizes HIV-1 as the challenge virus is an impediment to AIDS research; existing models generally employ simian viruses that are divergent from HIV-1, reducing their usefulness in preclinical investigations. Based on an understanding of species-specific variation in primate TRIM5 and APOBEC3 antiretroviral genes, we constructed simian-tropic (st) HIV-1 strains that differ from HIV-1 only in the vif gene. We demonstrate that such minimally modified stHIV-1 strains are capable of high levels of replication in vitro in pig-tailed macaque (Macaca nemestrina) lymphocytes. Importantly, infection of pig-tailed macaques with stHIV-1 results in acute viremia, approaching the levels observed in HIV-1-infected humans, and an ensuing persistent infection for several months. stHIV-1 replication was controlled thereafter, at least in part, by CD8+ T cells. We demonstrate the potential utility of this HIV-1-based animal model in a chemoprophylaxis experiment, by showing that a commonly used HIV-1 therapeutic regimen can provide apparently sterilizing protection from infection following a rigorous high-dose stHIV-1 challenge.
C1 [Hatziioannou, Theodora; Bieniasz, Paul D.] Rockefeller Univ, Aaron Diamond AIDS Res Ctr, New York, NY 10021 USA.
   [Bieniasz, Paul D.] Rockefeller Univ, Howard Hughes Med Inst, New York, NY 10021 USA.
   [Bieniasz, Paul D.] Rockefeller Univ, Lab Retrovirol, New York, NY 10021 USA.
   [Ambrose, Zandrea; Chung, Nancy P. Y.; KewalRamani, Vineet N.] NCI, HIV Drug Resistance Program, Frederick, MD 21702 USA.
   [Piatak, Michael, Jr.; Yuan, Fang; Trubey, Charles M.; Coalter, Vicky; Kiser, Rebecca; Schneider, Doug; Estes, Jacob D.; Lifson, Jeffrey D.] NCI, AIDS & Canc Virus Program, Frederick, MD 21702 USA.
   [Smedley, Jeremy; Pung, Rhonda; Gathuka, Mercy] NCI, Lab Anim Sci Program, Sci Applicat Int Corp Frederick Inc, Frederick, MD 21702 USA.
   [Veazey, Ronald S.] Tulane Univ, Sch Med, Tulane Natl Primate Res Ctr, Covington, LA 70433 USA.
RP Hatziioannou, T (通讯作者)，Rockefeller Univ, Aaron Diamond AIDS Res Ctr, 1230 York Ave, New York, NY 10021 USA.
EM thatziio@adarc.org; vineet@ncifcrf.gov; lifson@ncifcrf.gov;
   pbienias@adarc.org
RI Liu, FL/D-1795-2009; KewalRamani, Vineet/V-5084-2019
OI Smedley, Jeremy/0000-0003-3369-4662; Ambrose,
   Zandrea/0000-0002-8610-2766
FU NIH [R01AI078788, R01AI64003]; American Foundation for AIDS Research
   [106404-33-RFMC, 107149-44-RGRL]; National Cancer Institute, NIH
   [N01-CO-12400, HHSN266200400088C]; Intramural Center for Cancer
   Research; NATIONAL CANCER INSTITUTE [ZIABC010488] Funding Source: NIH
   RePORTER; NATIONAL CENTER FOR RESEARCH RESOURCES [R24RR016001] Funding
   Source: NIH RePORTER; NATIONAL INSTITUTE OF ALLERGY AND INFECTIOUS
   DISEASES [R01AI064003, R01AI040101, R01AI078788] Funding Source: NIH
   RePORTER
FX We thank Zerina Kratovac, Cesar Virgen, Bernice Kaack, Lara Doyle, Linda
   Green, Kelsi Rasmussen, Janell LeBlanc, and Adam Wiles for assistance,
   Sunil Ahuja for the pR1-D plasmid, Norbert Bischofberger and Gilead
   Sciences for providing TDF and FTC, and Ronald Desrosiers and Joseph
   Sodroski for the SIV<INF>MAC239</INF> and SHIV<INF>KB9</INF> clones,
   which were obtained through the National Institutes of Health (NIH) AIDS
   Research and Reference Reagent program, Division of AIDS, National
   Institute of Allergy and Infectious Diseases, NIH, as were the
   overlapping 15-mer SIVMAC239 and HIV-1 peptides. The cM-T807 antibody
   was provided by the NIH Nonhuman Primate Reagent Resource (R24 RR016001,
   N01 AI040101). This work was supported by Grants from the NIH,
   R01AI078788 (to T. H.) and R01AI64003 (to P. D. B.), American Foundation
   for AIDS Research (amFAR) 106404-33-RFMC and 107149-44-RGRL (to Z. A.),
   and with federal funds from the National Cancer Institute, NIH, under
   contracts N01-CO-12400 and HHSN266200400088C (to J. D. L.) and through
   the Intramural Center for Cancer Research, which supports the HIV Drug
   Resistance Program (V. N. K.). The content of this publication does not
   necessarily reflect the views or policies of the Department of Health
   and Human Services, nor does mention of trade names, commercial
   products, or organizations imply endorsement by the United States
   Government.
CR AGY MB, 1992, SCIENCE, V257, P103, DOI 10.1126/science.1621083
   Ambrose Z, 2007, J VIROL, V81, P12145, DOI 10.1128/JVI.01301-07
   Ambrose Z, 2007, TRENDS BIOTECHNOL, V25, P333, DOI 10.1016/j.tibtech.2007.05.004
   Bogerd HP, 2004, P NATL ACAD SCI USA, V101, P3770, DOI 10.1073/pnas.0307713101
   Brennan G, 2008, P NATL ACAD SCI USA, V105, P3569, DOI 10.1073/pnas.0709511105
   DANIEL MD, 1985, SCIENCE, V228, P1201, DOI 10.1126/science.3159089
   Desrosiers RC, 2004, NAT MED, V10, P221, DOI 10.1038/nm0304-221
   FULTZ PN, 1993, CLIN INFECT DIS, V17, pS230, DOI 10.1093/clinids/17.Supplement_1.S230
   GARTNER S, 1994, AIDS RES HUM RETROV, V10, pS129
   Grant RM, 2005, SCIENCE, V309, P2170, DOI 10.1126/science.1116204
   Harouse JM, 1999, SCIENCE, V284, P816, DOI 10.1126/science.284.5415.816
   Harris RS, 2003, CELL, V113, P803, DOI 10.1016/S0092-8674(03)00423-9
   Hatziioannou T, 2006, SCIENCE, V314, P95, DOI 10.1126/science.1130994
   Igarashi T, 2007, J VIROL, V81, P11549, DOI 10.1128/JVI.00960-07
   Kamada K, 2006, P NATL ACAD SCI USA, V103, P16959, DOI 10.1073/pnas.0608289103
   KENT SJ, 1995, J CLIN INVEST, V95, P248, DOI 10.1172/JCI117647
   Kimata JT, 1999, NAT MED, V5, P535, DOI 10.1038/8414
   Lackner AA, 2007, ANNU REV MED, V58, P461, DOI 10.1146/annurev.med.58.082405.094316
   Liao CH, 2007, AIDS, V21, pS19, DOI 10.1097/01.aids.0000304692.09143.1b
   Mangeat B, 2003, NATURE, V424, P99, DOI 10.1038/nature01709
   Mangeat B, 2004, J BIOL CHEM, V279, P14481, DOI 10.1074/jbc.C400060200
   Mariani R, 2003, CELL, V114, P21, DOI 10.1016/S0092-8674(03)00515-4
   Marin M, 2003, NAT MED, V9, P1398, DOI 10.1038/nm946
   Newman RM, 2008, PLOS PATHOG, V4, DOI 10.1371/journal.ppat.1000003
   Nishimura Y, 2004, P NATL ACAD SCI USA, V101, P12324, DOI 10.1073/pnas.0404620101
   Nisole S, 2004, P NATL ACAD SCI USA, V101, P13324, DOI 10.1073/pnas.0404640101
   Perez-Caballero D, 2005, J VIROL, V79, P8969, DOI 10.1128/JVI.79.14.8969-8978.2005
   Reimann KA, 1996, J VIROL, V70, P6922, DOI 10.1128/JVI.70.10.6922-6928.1996
   Sato S, 2007, CURR HIV RES, V5, P594, DOI 10.2174/157016207782418515
   Sawyer SL, 2005, P NATL ACAD SCI USA, V102, P2832, DOI 10.1073/pnas.0409853102
   Sayah DM, 2004, NATURE, V430, P569, DOI 10.1038/nature02777
   Schmitz JE, 1999, AM J PATHOL, V154, P1923, DOI 10.1016/S0002-9440(10)65450-8
   Sebastian S, 2005, RETROVIROLOGY, V2, DOI 10.1186/1742-4690-2-40
   Sheehy AM, 2003, NAT MED, V9, P1404, DOI 10.1038/nm945
   Sheehy AM, 2002, NATURE, V418, P646, DOI 10.1038/nature00939
   SHIBATA R, 1995, J GEN VIROL, V76, P2723, DOI 10.1099/0022-1317-76-11-2723
   Stremlau M, 2006, P NATL ACAD SCI USA, V103, P5514, DOI 10.1073/pnas.0509996103
   Stremlau M, 2004, NATURE, V427, P848, DOI 10.1038/nature02343
   TSAI CC, 1995, SCIENCE, V270, P1197, DOI 10.1126/science.270.5239.1197
   UBERLA K, 1995, P NATL ACAD SCI USA, V92, P8210, DOI 10.1073/pnas.92.18.8210
   Virgen CA, 2008, P NATL ACAD SCI USA, V105, P3563, DOI 10.1073/pnas.0709258105
   Virgen CA, 2007, J VIROL, V81, P13932, DOI 10.1128/JVI.01760-07
   Wilson SJ, 2008, P NATL ACAD SCI USA, V105, P3557, DOI 10.1073/pnas.0709003105
   Xu HZ, 2004, P NATL ACAD SCI USA, V101, P5652, DOI 10.1073/pnas.0400830101
   Yap MW, 2005, CURR BIOL, V15, P73, DOI 10.1016/j.cub.2004.12.042
   Yu XH, 2003, SCIENCE, V302, P1056, DOI 10.1126/science.1089591
   Zhang H, 2003, NATURE, V424, P94, DOI 10.1038/nature01707
NR 47
TC 110
Z9 120
U1 0
U2 15
PU NATL ACAD SCIENCES
PI WASHINGTON
PA 2101 CONSTITUTION AVE NW, WASHINGTON, DC 20418 USA
SN 0027-8424
J9 P NATL ACAD SCI USA
JI Proc. Natl. Acad. Sci. U. S. A.
PD MAR 17
PY 2009
VL 106
IS 11
BP 4425
EP 4429
DI 10.1073/pnas.0812587106
PG 5
WC Multidisciplinary Sciences
WE Science Citation Index Expanded (SCI-EXPANDED)
SC Science & Technology - Other Topics
GA 420HD
UT WOS:000264278800067
PM 19255423
OA Green Published, Bronze
DA 2022-08-26
ER

PT J
AU van de Vijver, DAMC
   Derdelinckx, I
   Boucher, CAB
AF van de Vijver, David A. M. C.
   Derdelinckx, Inge
   Boucher, Charles A. B.
TI Circulating HIV Type 1 Drug Resistance Will Have Limited Impact on the
   Effectiveness of Preexposure Prophylaxis among Young Women in Zimbabwe
SO JOURNAL OF INFECTIOUS DISEASES
LA English
DT Article; Proceedings Paper
CT 6th European HIV Drug Resistance Workshop
CY MAR 26-28, 2008
CL Budapest, HUNGARY
ID HUMAN-IMMUNODEFICIENCY-VIRUS; TENOFOVIR DISOPROXIL FUMARATE; VAGINAL
   SHIV CHALLENGE; SEXUAL TRANSMISSION; POTENTIAL IMPACT; BEHAVIOR-CHANGE;
   CONDOM USE; INFECTION; PREVALENCE; MACAQUES
AB Background. Preexposure prophylaxis (PrEP) with antiretroviral drugs may prevent transmission of human immunodeficiency virus (HIV). Our objective was to predict whether PrEP, in the presence of circulating drug resistance, will reduce the risk of infection with HIV.
   Methods. We used risk equations to calculate the monthly risk of infection with HIV before and after the introduction of PrEP. Uncertainty and sensitivity analyses were performed for 2 ranges of PrEP effectiveness (40%-60% and 60%-80%). Circulating drug resistance was assumed to reduce the effectiveness of PrEP by 50%-90% and the transmissibility of HIV by 0%-30%. Parameter ranges were chosen for women 17-29 years of age from publications on HIV in Manicaland in Zimbabwe.
   Results. PrEP would decrease the median risk of HIV transmission by 21%-33% ( effectiveness of PrEP, 40%-60% and 60%-80%). If 50% of HIV strains are drug resistant, then the median risk reduction would be 19%-26% if drug-resistant strains were less transmissible than wild-type HIV and 12%-19% if they were equally transmissible. The risk would increase if condoms were frequently replaced with PrEP. Use of PrEP for sexual acts for which no protection is currently used would be beneficial.
   Conclusion. The public health impact of PrEP will depend on its effectiveness and on risk behavior. Circulating drug resistance will have only a small impact on the effectiveness of PrEP.
C1 [van de Vijver, David A. M. C.; Boucher, Charles A. B.] Univ Med Ctr Rotterdam, Dept Virol, Erasmus MC, Utrecht, Netherlands.
   [Derdelinckx, Inge; Boucher, Charles A. B.] Univ Med Ctr Utrecht, Dept Med Microbiol, Utrecht, Netherlands.
RP van de Vijver, DAMC (通讯作者)，Univ Med Ctr Rotterdam, Dept Virol, Erasmus MC, Utrecht, Netherlands.
EM d.vandevijver@erasmusmc.nl
CR Abbas UL, 2007, PLOS ONE, V2, DOI 10.1371/journal.pone.0000875
   [Anonymous], 1992, BMJ, V304, P809
   Baeten JM, 2005, J INFECT DIS, V191, P546, DOI 10.1086/427656
   BLOWER SM, 1994, INT STAT REV, V62, P229, DOI 10.2307/1403510
   Brenner BG, 2007, J INFECT DIS, V195, P951, DOI 10.1086/512088
   Cleland J, 2006, LANCET, V368, P1788, DOI 10.1016/S0140-6736(06)69738-9
   Cohen MS, 2007, ANN INTERN MED, V146, P591, DOI 10.7326/0003-4819-146-8-200704170-00010
   Costagliola D, 2007, JAIDS-J ACQ IMM DEF, V46, P12
   Crosby R, 2004, JAIDS-J ACQ IMM DEF, V37, P1496, DOI 10.1097/01.qai.0000127065.61454.b4
   De Luca A, 2003, J INFECT DIS, V187, P1934, DOI 10.1086/375355
   Derdelinckx I, 2006, PLOS MED, V3, P1999, DOI 10.1371/journal.pmed.0030454
   Desai K, 2008, AIDS, V22, P1829, DOI 10.1097/QAD.0b013e32830e00f5
   Foss AM, 2003, AIDS, V17, P1227, DOI 10.1097/00002030-200305230-00015
   Garcia-Lerma JG, 2008, PLOS MED, V5, P291, DOI 10.1371/journal.pmed.0050028
   GARNETT GP, 1995, J ACQ IMMUN DEF SYND, V9, P500
   Gregson S, 2006, SCIENCE, V311, P664, DOI 10.1126/science.1121054
   Gregson S, 2002, LANCET, V359, P1896, DOI 10.1016/S0140-6736(02)08780-9
   Helleringer S, 2007, AIDS, V21, P2323, DOI 10.1097/QAD.0b013e328285df98
   Kamali A, 2003, LANCET, V361, P645, DOI 10.1016/S0140-6736(03)12598-6
   Kellerman SE, 2006, JAIDS-J ACQ IMM DEF, V43, P376, DOI 10.1097/01.qai.0000234085.18914.d5
   Mwaluko G, 2003, AIDS, V17, P2645, DOI 10.1097/00002030-200312050-00012
   NICOLOSI A, 1994, EPIDEMIOLOGY, V5, P570, DOI 10.1097/00001648-199411000-00003
   Paxton LA, 2007, LANCET, V370, P89, DOI 10.1016/S0140-6736(07)61053-8
   Peterson Leigh, 2007, PLoS Clin Trials, V2, pe27, DOI 10.1371/journal.pctr.0020027
   Powers KA, 2008, LANCET INFECT DIS, V8, P553, DOI 10.1016/S1473-3099(08)70156-7
   *PREP WATCH, 2008, PREP CLIN TRIALS
   Quinn TC, 2000, NEW ENGL J MED, V342, P921, DOI 10.1056/NEJM200003303421303
   SCHUURMAN R, 1995, J INFECT DIS, V171, P1411, DOI 10.1093/infdis/171.6.1411
   Smith RJ, 2005, AIDS, V19, P413, DOI 10.1097/01.aids.0000161771.44276.92
   Subbarao S, 2006, J INFECT DIS, V194, P904, DOI 10.1086/507306
   Turner D, 2004, JAIDS-J ACQ IMM DEF, V37, P1627, DOI 10.1097/00126334-200412150-00017
   Valleroy LA, 2000, JAMA-J AM MED ASSOC, V284, P198, DOI 10.1001/jama.284.2.198
   VANDEVIJVER D, 2007, HIV SEQUENCE COMPEND, P17
   VANDEVIJVER DA, 2005, 3 EUR HIV DRUG RES W, P3
   Veazey RS, 2005, NAT MED, V11, P1293, DOI 10.1038/nm1321
   Veazey RS, 2005, NATURE, V438, P99, DOI 10.1038/nature04055
   Vissers DCJ, 2008, PLOS ONE, V3, DOI 10.1371/journal.pone.0002077
   Wawer MJ, 1999, LANCET, V353, P525, DOI 10.1016/S0140-6736(98)06439-3
   WEINSTEIN MC, 1989, CONFRONTING AIDS SEX, P471
   Weller S. C., 2002, COCHRANE DB SYST REV, DOI [10.1002/14651858.CD003255, DOI 10.1002/14651858.CD003255]
   Welz T, 2007, AIDS, V21, P1467, DOI 10.1097/QAD.0b013e3280ef6af2
   Wensing AMJ, 2005, J INFECT DIS, V192, P958, DOI 10.1086/432916
NR 42
TC 19
Z9 19
U1 1
U2 2
PU OXFORD UNIV PRESS INC
PI CARY
PA JOURNALS DEPT, 2001 EVANS RD, CARY, NC 27513 USA
SN 0022-1899
EI 1537-6613
J9 J INFECT DIS
JI J. Infect. Dis.
PD MAY 1
PY 2009
VL 199
IS 9
BP 1310
EP 1317
DI 10.1086/597804
PG 8
WC Immunology; Infectious Diseases; Microbiology
WE Science Citation Index Expanded (SCI-EXPANDED); Conference Proceedings Citation Index - Science (CPCI-S)
SC Immunology; Infectious Diseases; Microbiology
GA 431BE
UT WOS:000265035500011
PM 19301982
OA Bronze
DA 2022-08-26
ER

PT J
AU Paltiel, AD
   Freedberg, KA
   Scott, CA
   Schackman, BR
   Losina, E
   Wang, BX
   Seage, GR
   Sloan, CE
   Sax, PE
   Walensky, RP
AF Paltiel, A. David
   Freedberg, Kenneth A.
   Scott, Callie A.
   Schackman, Bruce R.
   Losina, Elena
   Wang, Bingxia
   Seage, George R., III
   Sloan, Caroline E.
   Sax, Paul E.
   Walensky, Rochelle P.
TI HIV Preexposure Prophylaxis in the United States: Impact on Lifetime
   Infection Risk, Clinical Outcomes, and Cost-Effectiveness
SO CLINICAL INFECTIOUS DISEASES
LA English
DT Article
ID RANDOMIZED CONTROLLED-TRIAL; ACUTE-RENAL-FAILURE; ANTIRETROVIRAL
   THERAPY; MALE CIRCUMCISION; TENOFOVIR DF; PREVENTION; MEN; SEX;
   EMTRICITABINE; TRANSMISSION
AB Background. The combination of tenofovir and emtricitabine shows promise as HIV preexposure prophylaxis (PrEP). We sought to forecast clinical, epidemiologic, and economic outcomes of PrEP, taking into account uncertainties regarding efficacy, the risks of developing drug resistance and toxicity, behavioral disinhibition, and drug costs.
   Methods. We adapted a computer simulation of HIV acquisition, detection, and care to model PrEP among men who have sex with men and are at high risk of HIV infection (i.e., 1.6% mean annual incidence of HIV infection) in the United States. Base-case assumptions included 50% PrEP efficacy and monthly tenofovir-emtricitabine costs of $753. We used sensitivity analyses to examine the stability of results and to identify critical input parameters.
   Results. In a cohort with a mean age of 34 years, PrEP reduced lifetime HIV infection risk from 44% to 25% and increased mean life expectancy from 39.9 to 40.7 years (21.7 to 22.2 discounted quality-adjusted life-years). Discounted mean lifetime treatment costs increased from $81,100 to $232,700 per person, indicating an incremental cost-effectiveness ratio of $298,000 per quality-adjusted life-year gained. Markedly larger reductions in lifetime infection risk (from 44% to 6%) were observed with the assumption of greater (90%) PrEP efficacy. More-favorable incremental cost-effectiveness ratios were obtained by targeting younger populations with a higher incidence of infection and by improvements in the efficacy and cost of PrEP.
   Conclusions. PrEP could substantially reduce the incidence of HIV transmission in populations at high risk of HIV infection in the United States. Although it is unlikely to confer sufficient benefits to justify the current costs of tenofovir-emtricitabine, price reductions and/or increases in efficacy could make PrEP a cost-effective option in younger populations or populations at higher risk of infection. Given recent disappointments in HIV infection prevention and vaccine development, additional study of PrEP-based HIV prevention is warranted.
C1 [Paltiel, A. David; Schackman, Bruce R.] Yale Univ, Dept Epidemiol & Publ Hlth, Sch Med, New Haven, CT 06520 USA.
   [Freedberg, Kenneth A.; Sax, Paul E.; Walensky, Rochelle P.] Massachusetts Gen Hosp, Dept Med, Partners AIDS Res Ctr, Boston, MA 02114 USA.
   [Freedberg, Kenneth A.; Sax, Paul E.; Walensky, Rochelle P.] Harvard Univ, Sch Med, Harvard Ctr AIDS Res, Boston, MA USA.
   [Seage, George R., III] Harvard Univ, Sch Publ Hlth, Dept Epidemiol, Boston, MA 02115 USA.
   [Freedberg, Kenneth A.] Harvard Univ, Sch Publ Hlth, Dept Hlth Policy & Management, Boston, MA 02115 USA.
   [Freedberg, Kenneth A.; Losina, Elena] Boston Univ, Sch Publ Hlth, Dept Biostat, Boston, MA USA.
   [Freedberg, Kenneth A.; Losina, Elena] Boston Univ, Sch Publ Hlth, Dept Epidemiol, Boston, MA USA.
   [Losina, Elena] Brigham & Womens Hosp, Dept Orthoped Surg, Boston, MA 02115 USA.
   [Sax, Paul E.; Walensky, Rochelle P.] Brigham & Womens Hosp, Div Infect Dis, Boston, MA 02115 USA.
   [Schackman, Bruce R.] Weill Cornell Med Coll, Dept Publ Hlth, New York, NY USA.
RP Paltiel, AD (通讯作者)，Yale Univ, Dept Epidemiol & Publ Hlth, Sch Med, 60 Coll St, New Haven, CT 06520 USA.
EM david.paltiel@yale.edu
RI Schackman, Bruce R./J-8208-2019
OI Schackman, Bruce R./0000-0002-1132-2932; Sloan,
   Caroline/0000-0003-1611-3846; Walensky, Rochelle P./0000-0002-8795-379X;
   Losina, ELENA/0000-0002-3424-0892; Paltiel, A. David/0000-0002-4861-3290
FU National Institute of Mental Health [R01MH65869]; National Institute of
   Allergy and Infectious Diseases [K24AI062476, K25AI50436, R37AI42006,
   P30AI42851]; National Institute on Drug Abuse [K01DA17179, R01DA015612];
   Doris Duke Charitable Foundation; Abbott; Bristol-Myers Squibb; Gilead;
   Merck; Tibotec; NATIONAL INSTITUTE OF ALLERGY AND INFECTIOUS DISEASES
   [P30AI042851, R37AI042006, K25AI050436, K24AI062476] Funding Source: NIH
   RePORTER; NATIONAL INSTITUTE OF MENTAL HEALTH [R01MH065869] Funding
   Source: NIH RePORTER; NATIONAL INSTITUTE ON DRUG ABUSE [R01DA015612,
   R37DA015612, K01DA017179] Funding Source: NIH RePORTER
FX P.E.S. has served as a consultant to Abbott, Bristol-Myers Squibb,
   Gilead, GlaxoSmithKline, Merck, and Tibotec; has received honoraria for
   teaching from Abbott, Bristol-Myers Squibb, Gilead, Merck, and Tibotec;
   and has received grant support from Merck. All other authors: no
   conflicts.
CR ATCHISON R, 2008, 15 C RETR OPP INF BO
   Auvert B, 2005, PLOS MED, V2, P1112, DOI 10.1371/journal.pmed.0020298
   Bailey RC, 2007, LANCET, V369, P643, DOI 10.1016/S0140-6736(07)60312-2
   Booth CL, 2007, J ANTIMICROB CHEMOTH, V59, P1047, DOI 10.1093/jac/dkm082
   Center for the Evaluation of Value and Risk in Health, COST EFF AN REG
   CHOOPANYA K, 2008, 15 C RETR OPP INF BO
   Coca S, 2002, AM J MED SCI, V324, P342, DOI 10.1097/00000441-200212000-00011
   COHEN J, 2006, NY TIMES MAGAZI 0122
   Cohen MS, 2008, PLOS MED, V5, P190, DOI 10.1371/journal.pmed.0050030
   Crepaz N, 2004, JAMA-J AM MED ASSOC, V292, P224, DOI 10.1001/jama.292.2.224
   *CTR MED MED SERV, 2006, MED PHYS FEE SCHED
   *CTR MED MED SERV, 2006, CLIN LAB FEE SCHED
   Denton PW, 2008, PLOS MED, V5, P79, DOI 10.1371/journal.pmed.0050016
   DESAI K, 2006, 16 INT AIDS C TOR CA
   *DHHS PAN ANT GUID, 2008, GUID US ANT AG HIV 1
   Doncel G, 2007, 14 C RETR OPP INF LO
   Dybul M, 2002, J INFECT DIS, V185, P1818, DOI 10.1086/340650
   Family Health International, 2006, PHAS 3 TRIAL NIG EV
   Flynn MN, 2005, J INFECT DIS, V191, P654, DOI 10.1086/428404
   Freedberg KA, 2001, NEW ENGL J MED, V344, P824, DOI 10.1056/NEJM200103153441108
   FRENKEL L, 2008, 15 C RETR OPP INF BO
   Gallant JE, 2006, NEW ENGL J MED, V354, P251, DOI 10.1056/NEJMoa051871
   Garcia-Lerma JG, 2008, PLOS MED, V5, P291, DOI 10.1371/journal.pmed.0050028
   GARCIALERMA J, 16 INT HIV DRUG RES
   GARCIALERMA J, 2006, 13 C RETR OPP INF DE
   Gold MR, 1996, COST EFFECTIVENESS H
   Grant RM, 2005, SCIENCE, V309, P2170, DOI 10.1126/science.1116204
   Gray RH, 2007, LANCET, V369, P657, DOI 10.1016/S0140-6736(07)60313-4
   Grinsztejn B, 2007, LANCET, V369, P1261, DOI 10.1016/S0140-6736(07)60597-2
   Hightow LB, 2006, SEX TRANSM DIS, V33, P585, DOI 10.1097/01.olq.0000216031.93089.68
   HILL A, 2006, 13 C RETR OPP INF DE
   HILTON H, 2008, TIME            0128
   Hirth RA, 2000, MED DECIS MAKING, V20, P332, DOI 10.1177/0272989X0002000310
   HORBERG M, 2008, 15 C RETR OPP INF BO
   Johnson M, 2005, AIDS, V19, P685, DOI 10.1097/01.aids.0000166091.39317.99
   Johnson MA, 2006, JAIDS-J ACQ IMM DEF, V43, P153, DOI 10.1097/01.qai.0000242449.67155.1a
   *JOINT UN PROGR HI, 2007, UNAIDS WHO AIDS EP U
   Koblin B, 2004, LANCET, V364, P41, DOI 10.1016/S0140-6736(04)16588-4
   Krishnan M, 2000, AM J KIDNEY DIS, V36, P1075, DOI 10.1053/ajkd.2000.19114
   Lalezari J, 2007, 14 C RETR OPP INF LO
   *MACS PUBL DAT, 1995, REL P O4
   MADRUGA JV, 2007, 4 INT AIDS SOC C HIV
   Mayer KH, 2008, JAIDS-J ACQ IMM DEF, V47, P494, DOI 10.1097/QAI.0b013e318162afcb
   McConnell J.J., 2008, 15 C RETR OPP INF BO
   Millett GA, 2008, JAMA-J AM MED ASSOC, V300, P1674, DOI 10.1001/jama.300.14.1674
   MURRAY L, 2006, RED BOOK
   Nelson M, 2005, JAIDS-J ACQ IMM DEF, V40, P404, DOI 10.1097/01.qai.0000185314.56556.c3
   Padian NS, 2007, LANCET, V370, P251, DOI 10.1016/S0140-6736(07)60950-7
   Paltiel AD, 2006, ANN INTERN MED, V145, P797, DOI 10.7326/0003-4819-145-11-200612050-00004
   Paltiel AD, 2005, NEW ENGL J MED, V352, P586, DOI 10.1056/NEJMsa042088
   Paxton LA, 2007, LANCET, V370, P89, DOI 10.1016/S0140-6736(07)61053-8
   Peterson Leigh, 2007, PLoS Clin Trials, V2, pe27, DOI 10.1371/journal.pctr.0020027
   PLoS Medicine Editors, 2007, PLoS Med, V4, pe347
   Posner Richard A., 1993, PRIVATE CHOICES PUBL
   Ramjee G, 2007, PLOS MED, V4, P1167, DOI 10.1371/journal.pmed.0040235
   Robertson M., 2008, 15 C RETR OPP INF BO, P3
   Saag MS, 2004, JAMA-J AM MED ASSOC, V292, P180, DOI 10.1001/jama.292.2.180
   Schackman BR, 2006, MED CARE, V44, P990, DOI 10.1097/01.mlr.0000228021.89490.2a
   Seage GR, 2001, AM J EPIDEMIOL, V153, P619, DOI 10.1093/aje/153.7.619
   Smith DM, 2006, JAIDS-J ACQ IMM DEF, V43, P582
   TENGS TO, 1995, RISK ANAL, V15, P369, DOI 10.1111/j.1539-6924.1995.tb00330.x
   Ubel PA, 2003, ARCH INTERN MED, V163, P1637, DOI 10.1001/archinte.163.14.1637
   Walensky RP, 2006, J INFECT DIS, V194, P11, DOI 10.1086/505147
   *WHO, 2007, CELL SULF MICR TRIAL
   Youle Mike, 2003, J Int Assoc Physicians AIDS Care (Chic), V2, P102, DOI 10.1177/154510970300200302
NR 65
TC 195
Z9 203
U1 0
U2 38
PU UNIV CHICAGO PRESS
PI CHICAGO
PA 1427 E 60TH ST, CHICAGO, IL 60637-2954 USA
SN 1058-4838
J9 CLIN INFECT DIS
JI Clin. Infect. Dis.
PD MAR 15
PY 2009
VL 48
IS 6
BP 806
EP 815
DI 10.1086/597095
PG 10
WC Immunology; Infectious Diseases; Microbiology
WE Science Citation Index Expanded (SCI-EXPANDED)
SC Immunology; Infectious Diseases; Microbiology
GA 415QI
UT WOS:000263949000018
PM 19193111
OA Green Accepted, Bronze
DA 2022-08-26
ER
