# Supplementary material for: Knowledge domain and emerging trends in HIV pre-exposure prophylaxis: A visualization analysis via CiteSpace
Source: Front Microbiol. 2023 Mar 16;14:1099132. doi: 10.3389/fmicb.2023.1099132 (PMC10060873; doi:10.3389/fmicb.2023.1099132)
Supplement: Supplementary file 1 [file Data_Sheet_1.ZIP › download2010u28pt1.txt]

PT J
AU Pretorius, C
   Stover, J
   Bollinger, L
   Bacaer, N
   Williams, B
AF Pretorius, Carel
   Stover, John
   Bollinger, Lori
   Bacaer, Nicolas
   Williams, Brian
TI Evaluating the Cost-Effectiveness of Pre-Exposure Prophylaxis (PrEP) and
   Its Impact on HIV-1 Transmission in South Africa
SO PLOS ONE
LA English
DT Article
ID ANTIRETROVIRAL THERAPY; DRUG-RESISTANCE; PREVENTION; MORTALITY;
   EPIDEMIC; TREAT
AB Background: Mathematical modelers have given little attention to the question of how pre-exposure prophylaxis (PrEP) may impact on a generalized national HIV epidemic and its cost-effectiveness, in the context of control strategies such as condom use promotion and expanding ART programs.
   Methodology/Principal Findings: We use an age-and gender-structured model of the generalized HIV epidemic in South Africa to investigate the potential impact of PrEP in averting new infections. The model utilizes age-structured mortality, fertility, partnership and condom use data to model the spread of HIV and the shift of peak prevalence to older age groups. The model shows that universal PrEP coverage would have to be impractically high to have a significant effect on incidence reduction while ART coverage expands. PrEP targeted to 15-35-year-old women would avert 10%-25% (resp. 13%-28%) of infections in this group and 5%-12% (resp. 7%-16%) of all infections in the period 2014-2025 if baseline incidence is 0.5% per year at 2025 (resp. 0.8% per year at 2025). The cost would be $12,500-$20,000 per infection averted, depending on the level of ART coverage and baseline incidence. An optimistic scenario of 30%-60% PrEP coverage, efficacy of at least 90%, no behavior change among PrEP users and ART coverage less than three times its 2010 levels is required to achieve this result. Targeting PrEP to 25-35-year-old women (at highest risk of infection) improves impact and cost-effectiveness marginally. Relatively low levels of condom substitution (e. g., 30%) do not nullify the efficacy of PrEP, but reduces cost-effectiveness by 35%-40%.
   Conclusions/Significance: PrEP can avert as many as 30% of new infections in targeted age groups of women at highest risk of infection. The cost-effectiveness of PrEP relative to ART decreases rapidly as ART coverage increases beyond three times its coverage in 2010, after which the ART program would provide coverage to more than 65% of HIV+ individuals. To have a high relative cost-effective impact on reducing infections in generalized epidemics, PrEP must utilize a window of opportunity until ART has been scaled up beyond this level.
C1 [Pretorius, Carel; Stover, John; Bollinger, Lori] Futures Inst, Glastonbury, CT USA.
   [Bacaer, Nicolas] IRD, Bondy, France.
   [Williams, Brian] Univ Stellenbosch, SACEMA, DST NRF Ctr Excellence Epidemiol Modelling & Anal, ZA-7600 Stellenbosch, South Africa.
RP Pretorius, C (通讯作者)，Futures Inst, Glastonbury, CT USA.
EM cpretorius@futuresinstitute.org
OI Williams, Brian/0000-0002-3174-4876
FU Bill and Melinda Gates Foundation [GH5182]
FX Funding: Support for this work was provided by the Bill and Melinda
   Gates Foundation under Grant GH5182. The funders had no role in study
   design, data collection and analysis, decision to publish, or
   preparation of the manuscript.
CR Abbas UL, 2007, PLOS ONE, V2, DOI 10.1371/journal.pone.0000875
   ANDERSON BA, 2006, 030905 STAT S AFR
   [Anonymous], 2009, UN ACC SCAL PRIOR HI
   [Anonymous], COUNTRY PROGR REPORT
   *AVAC, PREEXP PROPH TRIALS
   Bacaer N, 2010, B MATH BIOL, V72, P2180, DOI 10.1007/s11538-010-9535-2
   BOLLINGER L, CHANGING HIV AIDS LA, P1
   Bongaarts J, 2007, POP STUD-J DEMOG, V61, P73, DOI 10.1080/00324720601048343
   Braitstein P, 2006, LANCET, V367, P817, DOI 10.1016/S0140-6736(06)68337-2
   Commission on Macroeconomics and Health, 2001, MACR HLTH INV HLTH E
   Dandona Lalit, 2010, BMC Health Serv Res, V10, P117, DOI 10.1186/1472-6963-10-117
   *DEP HLTH, HIV AIDS STI STRAT P
   *DEP HLTH, NAT ANT SENT HIV SYP
   Dodd PJ, 2010, AIDS, V24, P729, DOI 10.1097/QAD.0b013e32833433fe
   Donnell D, 2010, LANCET, V375, P2092, DOI 10.1016/S0140-6736(10)60705-2
   DORRINGTON R, 2006, DEM IMP HIV AIDS S A
   Evans DB, 2005, BMJ-BRIT MED J, V331, P1137, DOI 10.1136/bmj.331.7525.1137
   Gallant JE, 2004, JAMA-J AM MED ASSOC, V292, P191, DOI 10.1001/jama.292.2.191
   Granich RM, 2009, LANCET, V373, P48, DOI 10.1016/S0140-6736(08)61697-9
   Grant RM, 2010, CLIN INFECT DIS, V50, pS96, DOI 10.1086/651479
   Guay LA, 1999, LANCET, V354, P795, DOI 10.1016/S0140-6736(99)80008-7
   Hallett TB, 2008, PLOS ONE, V3, DOI 10.1371/journal.pone.0002212
   Hankins C, 2009, PLOS MED, V6, DOI 10.1371/journal.pmed.1000109
   Hargrove J, 2008, S AFR J SCI, V104, P53
   Jahn A, 2008, LANCET, V371, P1603, DOI 10.1016/S0140-6736(08)60693-5
   Johnson LF, 2006, DEMOGR RES, V14, P541, DOI 10.4054/DemRes.2006.14.22
   Johnson LF, 2009, DEMOGR RES, V21, P289, DOI 10.4054/DemRes.2009.21.11
   Karim QA, 2010, SCIENCE, V329, P1168, DOI 10.1126/science.1193748
   Paltiel AD, 2009, CLIN INFECT DIS, V48, P806, DOI 10.1086/597095
   Rehle TM, 2010, PLOS ONE, V5, DOI 10.1371/journal.pone.0011094
   Shisana O, 2002, N MANDELA HSRC STUDY
   Shisana O., 2009, S AFRICAN NATL HIV P
   SMITH D, 2006, 16 INT AIDS C TOR CA
   Supervie V, 2010, P NATL ACAD SCI USA, V107, P12381, DOI 10.1073/pnas.1006061107
   Szekeres G., 2004, ANTICIPATING EFFICAC
   The World Bank, WORLD BANK WORLD DEV
   *US BUR CENS, US CENS BUR INT DAT
   van de Vijver DAMC, 2009, J INFECT DIS, V199, P1310, DOI 10.1086/597804
   Vissers DCJ, 2008, PLOS ONE, V3, DOI 10.1371/journal.pone.0002077
   Wagner BG, 2010, AIDS, V24, P775, DOI 10.1097/QAD.0b013e3283366782
   *WHO, 2010, RIGHTS HER RIGHTS NO
   Williams BG, 2006, PLOS MED, V3, P1032, DOI 10.1371/journal.pmed.0030262
   2009, MORTALITY CAUSES DEA
NR 43
TC 86
Z9 87
U1 0
U2 10
PU PUBLIC LIBRARY SCIENCE
PI SAN FRANCISCO
PA 1160 BATTERY STREET, STE 100, SAN FRANCISCO, CA 94111 USA
SN 1932-6203
J9 PLOS ONE
JI PLoS One
PD NOV 5
PY 2010
VL 5
IS 11
AR e13646
DI 10.1371/journal.pone.0013646
PG 10
WC Multidisciplinary Sciences
WE Science Citation Index Expanded (SCI-EXPANDED)
SC Science & Technology - Other Topics
GA 675OD
UT WOS:000283839100002
PM 21079767
OA Green Submitted, Green Published, gold
DA 2022-08-26
ER

PT J
AU Rudy, BJ
   Kapogiannis, BG
   Lally, MA
   Gray, GE
   Bekker, LG
   Krogstad, P
   McGowan, I
AF Rudy, Bret J.
   Kapogiannis, Bill G.
   Lally, Michelle A.
   Gray, Glenda E.
   Bekker, Linda-Gail
   Krogstad, Paul
   McGowan, Ian
TI Youth-Specific Considerations in the Development of Preexposure
   Prophylaxis, Microbicide, and Vaccine Research Trials
SO JAIDS-JOURNAL OF ACQUIRED IMMUNE DEFICIENCY SYNDROMES
LA English
DT Article
DE adolescents; youth; biomedical HIV prevention; vaccines; PrEP;
   microbicides
ID HUMAN-IMMUNODEFICIENCY-VIRUS; TENOFOVIR DISOPROXIL FUMARATE;
   HIV-INFECTED CHILDREN; SEXUAL RISK BEHAVIOR; DOUBLE-BLIND;
   ANTIRETROVIRAL THERAPY; IMMUNE RECONSTITUTION; VAGINAL GEL;
   CLINICAL-TRIALS; THYMIC FUNCTION
AB Preventing HIV infection in adolescents and young adults will require a multimodal targeted approach, including individual-directed behavioral risk reduction, community-level structural change, and biomedical interventions to prevent sexual transmission. Trials testing biomedical interventions to prevent HIV transmission will require special attention in this population due to the unique psychosocial and physiologic characteristics that differentiate them from older populations. For example, microbicide research will need to consider acceptability, dosing requirements, and coinfection rates that are unique to this population. Preexposure prophylaxis studies also will need to consider potential unique psychosocial issues such as sexual disinhibition and acceptability as well as unique pharmacokinetic parameters of antiretroviral agents. Vaccine trials also face unique issues with this population, including attitudes toward vaccines, risks related to false-positive HIV tests related to vaccine, and different immune responses based on more robust immunity. In this article, we will discuss issues around implementing each of these biomedical prevention modalities in trials among adolescents and young adults to help to guide future successful research targeting this population.
C1 [Kapogiannis, Bill G.] Eunice Kennedy Shriver Natl Inst Child Hlth & Hum, Pediat Adolescent & Maternal AIDS Branch, Ctr Res Mothers & Children, NIH, Bethesda, MD 20892 USA.
   [Rudy, Bret J.] NYU, Dept Pediat, Sch Med, New York, NY 10016 USA.
   [Lally, Michelle A.] Miriam Hosp, Dept Med, Providence, RI 02906 USA.
   [Lally, Michelle A.] Brown Univ, Alpert Med Sch, Providence, RI 02912 USA.
   [Gray, Glenda E.] Univ Witwatersrand, Perinatal HIV Res Unit, Johannesburg, South Africa.
   [Bekker, Linda-Gail] Univ Cape Town, Desmond Tutu HIV Ctr, ZA-7925 Cape Town, South Africa.
   [Krogstad, Paul] Univ Calif Los Angeles, AIDS Inst, Los Angeles, CA USA.
   [Krogstad, Paul] Univ Calif Los Angeles, David Geffen Sch Med, Dept Pediat, Los Angeles, CA 90095 USA.
   [Krogstad, Paul] Univ Calif Los Angeles, David Geffen Sch Med, Dept Mol & Med Pharmacol, Los Angeles, CA 90095 USA.
   [McGowan, Ian] Univ Pittsburgh, Sch Med, Dept Med, Pittsburgh, PA USA.
RP Kapogiannis, BG (通讯作者)，Eunice Kennedy Shriver Natl Inst Child Hlth & Hum, Pediat Adolescent & Maternal AIDS Branch, Ctr Res Mothers & Children, NIH, 6100 Execut Blvd,Room 4B11J, Bethesda, MD 20892 USA.
EM kapogiannisb@mail.nih.gov
RI Krogstad, Paul/AAQ-8495-2020; Lally, Michelle/I-4865-2016; M,
   Ian/AAP-1032-2021; Bekker, Linda-Gail/AAZ-8929-2020
OI Lally, Michelle/0000-0003-0716-4668; M, Ian/0000-0002-6470-8476; BEKKER,
   LINDA-GAIL/0000-0002-0755-4386
FU US National Institutes of Health [5U19AI060614, 5U01AI066734,
   1R01HD059533]; EUNICE KENNEDY SHRIVER NATIONAL INSTITUTE OF CHILD HEALTH
   & HUMAN DEVELOPMENT [R01HD059533] Funding Source: NIH RePORTER; NATIONAL
   INSTITUTE OF ALLERGY AND INFECTIOUS DISEASES [U19AI060614, P30AI042853,
   U01AI066734, R01AI051996] Funding Source: NIH RePORTER
FX Dr McGowan gratefully acknowledges funding from the US National
   Institutes of Health to support his research in microbicide development
   including this review article (5U19AI060614, 5U01AI066734, and
   1R01HD059533).
CR Adusumilli S, 2009, DRUG TODAY, V45, P679, DOI [10.1358/dot.2009.45.9.1416420, 1396674/dot.2009.45.9.1416420]
   Allen M, 2001, AIDS RES HUM RETROV, V17, P667, DOI 10.1089/088922201750236942
   ALLEN M, 2006, AIDS VACC AUG 29 SEP
   [Anonymous], PREEXPOSURE PROPHYLA
   ANTON P, 2009, 16 C RETR OPP INF 20
   Arvin A, 2005, NEW ENGL J MED, V352, P2266, DOI 10.1056/NEJMp058091
   Autran B, 1997, SCIENCE, V277, P112, DOI 10.1126/science.277.5322.112
   Baral S, 2009, PLOS ONE, V4, DOI 10.1371/journal.pone.0004997
   Bartholow BN, 2005, JAIDS-J ACQ IMM DEF, V39, P90, DOI 10.1097/01.qai.0000143600.41363.78
   BRADLEY S, 2007, PRACTICE GERIATRICS, P410
   Buchbinder SP, 2008, LANCET, V372, P1881, DOI 10.1016/S0140-6736(08)61591-3
   Calmy A, 2009, J INFECT DIS, V200, P1746, DOI 10.1086/644785
   Carballo-Dieguez A, 2008, SEX TRANSM INFECT, V84, P483, DOI 10.1136/sti.2008.030478
   Clute SC, 2005, J CLIN INVEST, V115, P3602, DOI 10.1172/JCI25078
   CONNOR EM, 1995, PEDIATR INFECT DIS J, V14, P536, DOI 10.1097/00006454-199506000-00012
   Cornberg M, 2006, J CLIN INVEST, V116, P1443, DOI 10.1172/JCI27804
   Cummins JE, 2009, SEX TRANSM DIS, V36, pS84, DOI 10.1097/OLQ.0b013e3181994191
   Dore GJ, 2010, AIDS, V24, P857, DOI 10.1097/QAD.0b013e328334bddb
   Dorshkind K, 2009, CURR OPIN IMMUNOL, V21, P404, DOI 10.1016/j.coi.2009.07.001
   Douek DC, 1998, NATURE, V396, P690, DOI 10.1038/25374
   Dumond JB, 2007, AIDS, V21, P1899, DOI 10.1097/QAD.0b013e328270385a
   Dumond JB, 2009, JAIDS-J ACQ IMM DEF, V51, P546, DOI 10.1097/QAI.0b013e3181ae69c5
   Edwards MS, 2005, CLIN INFECT DIS, V41, P839, DOI 10.1086/432804
   Effros RB, 2007, VACCINE, V25, P599, DOI 10.1016/j.vaccine.2006.08.032
   Eron Joseph J Jr, 2009, Top HIV Med, V17, P146
   Fauci AS, 2008, SCIENCE, V321, P530, DOI 10.1126/science.1161000
   Feldblum PJ, 2008, PLOS ONE, V3, DOI 10.1371/journal.pone.0001474
   Fiore Anthony E., 2007, Morbidity and Mortality Weekly Report, V56, P1
   Flynn MN, 2005, J INFECT DIS, V191, P654, DOI 10.1086/428404
   Garcia-Lerma JG, 2008, PLOS MED, V5, P291, DOI 10.1371/journal.pmed.0050028
   GARCIALERMA JG, TRENDS PHARM SCI, V31, P74
   *GIL SCI, 2010, TRUV TEN DIS FUM EMT
   Gorbach PM, 2009, SEX TRANSM DIS, V36, P193, DOI 10.1097/OLQ.0b013e3181901ccf
   Grant RM, 2008, SCIENCE, V321, P532, DOI 10.1126/science.1160355
   GRAY G, 2009, AIDS VACC OCT 20 PAR
   Guest G, 2008, SEX TRANSM DIS, V35, P1002, DOI 10.1097/OLQ.0b013e3181812939
   Hakim FT, 2005, J CLIN INVEST, V115, P930, DOI 10.1172/JCI200522492
   Halpern V, 2008, PLOS ONE, V3, DOI 10.1371/journal.pone.0003784
   Harris JM, 2005, CLIN IMMUNOL, V115, P138, DOI 10.1016/j.clim.2004.12.008
   Haynes BF, 2000, ANNU REV IMMUNOL, V18, P529, DOI 10.1146/annurev.immunol.18.1.529
   Hendrix C, 2008, CLIN PHARMACOL THER, V83, P97, DOI 10.1038/sj.clpt.6100236
   Hendrix CW, 2009, ANNU REV PHARMACOL, V49, P349, DOI 10.1146/annurev.pharmtox.48.113006.094906
   *HIV VACC TRIALS N, PART BILL RIGHTS RES
   Hoody Dorie W, 2003, Semin Pediatr Infect Dis, V14, P286, DOI 10.1053/j.spid.2003.09.004
   Jamieson BD, 1999, IMMUNITY, V10, P569, DOI 10.1016/S1074-7613(00)80056-4
   Kalichman SC, 2009, SEX TRANSM INFECT, V85, P411, DOI 10.1136/sti.2008.035287
   Khokhar A, 2008, AM J MED, V121, P33, DOI 10.1016/j.amjmed.2008.09.027
   Kollman C, 2001, BLOOD, V98, P2043, DOI 10.1182/blood.V98.7.2043
   Lee JC, 2006, AIDS, V20, P667, DOI 10.1097/01.aids.0000216366.46195.81
   Lee V, 2006, J FAM PLAN REPROD H, V32, P104, DOI 10.1783/147118906776276440
   Lewinsohn DA, 2004, INT J TUBERC LUNG D, V8, P658
   Lewinsohn DA, 2008, PEDIATR RES, V63, P115, DOI 10.1203/PDR.0b013e3181652085
   Lewis DB, 2004, IMMUNOLOGIC DISORDER, P687
   Leynaert B, 1998, AM J EPIDEMIOL, V148, P88, DOI 10.1093/oxfordjournals.aje.a009564
   MACKALL CL, 1995, NEW ENGL J MED, V332, P143, DOI 10.1056/NEJM199501193320303
   McGowan I, 2008, SEX TRANSM INFECT, V84, P413, DOI 10.1136/sti.2008.031328
   McGowan I, 2007, JAIDS-J ACQ IMM DEF, V46, P417, DOI 10.1097/QAI.0b013e318156ef16
   McGowan I, 2006, BIOLOGICALS, V34, P241, DOI 10.1016/j.biologicals.2006.08.002
   McGowan I, 2010, CURR OPIN INFECT DIS, V23, P26, DOI 10.1097/QCO.0b013e328334fe70
   Micheloud D, 2008, J INFECTION, V56, P130, DOI 10.1016/j.jinf.2007.12.001
   MONROY OL, 1947, J CLIN VIROL, V43, P48
   Naylor K, 2005, J IMMUNOL, V174, P7446, DOI 10.4049/jimmunol.174.11.7446
   Padian NS, 2008, LANCET, V372, P585, DOI 10.1016/S0140-6736(08)60885-5
   Pakker NG, 1999, AIDS, V13, P203, DOI 10.1097/00002030-199902040-00008
   Palacios R, 2009, EUR J CLIN MICROBIOL, V28, P399, DOI 10.1007/s10096-008-0636-x
   Peterson Leigh, 2007, PLoS Clin Trials, V2, pe27, DOI 10.1371/journal.pctr.0020027
   Peterson L, 2007, PLOS ONE, V2, DOI 10.1371/journal.pone.0001312
   Pitisuttithum P, 2006, J INFECT DIS, V194, P1661, DOI 10.1086/508748
   Poynten IM, 2009, AIDS, V23, P1245, DOI 10.1097/QAD.0b013e32832b4271
   Pozniak AL, 2010, AIDS, V24, P55, DOI 10.1097/QAD.0b013e32833032ed
   Rerks-Ngarm S, 2009, NEW ENGL J MED, V361, P2209, DOI 10.1056/NEJMoa0908492
   Resino S, 2004, CLIN EXP IMMUNOL, V137, P570, DOI 10.1111/j.1365-2249.2004.02583.x
   Riordan A, 2009, PEDIATR INFECT DIS J, V28, P204, DOI 10.1097/INF.0b013e31818c8d2c
   Rogol AD, 2002, J ADOLESCENT HEALTH, V31, P192, DOI 10.1016/S1054-139X(02)00485-8
   Rosenwirth B, 2000, J VIROL, V74, P1704, DOI 10.1128/JVI.74.4.1704-1711.2000
   Rudy BJ, 2006, AIDS RES HUM RETROV, V22, P213, DOI 10.1089/aid.2006.22.213
   Short MB, 2008, INT J STD AIDS, V19, P115, DOI 10.1258/ijsa.2007.007155
   Short MB, 2009, J PEDIATR ADOL GYNEC, V22, P313, DOI 10.1016/j.jpag.2009.02.003
   Skoler-Karpoff S, 2008, LANCET, V372, P1977, DOI 10.1016/S0140-6736(08)61842-5
   Skowronski DM, 2008, J INFECT DIS, V197, P490, DOI 10.1086/524146
   SLAP GB, 1986, J ADOLESCENT HEALTH, V7, pS13
   Sleasman JW, 1999, J PEDIATR-US, V134, P597, DOI 10.1016/S0022-3476(99)70247-7
   Stirratt Michael J, 2008, Curr HIV/AIDS Rep, V5, P186, DOI 10.1007/s11904-008-0027-z
   TSAI CC, 1995, SCIENCE, V270, P1197, DOI 10.1126/science.270.5239.1197
   *US FDA, 2006, GUID IND DEV PREV HI
   Van Damme L, 2002, LANCET, V360, P971, DOI 10.1016/S0140-6736(02)11079-8
   Van Damme L, 2008, NEW ENGL J MED, V359, P463, DOI 10.1056/NEJMoa0707957
   van Rossum AMC, 2001, AIDS, V15, P2267, DOI 10.1097/00002030-200111230-00008
   Ventuneac A, 2010, AIDS BEHAV, V14, P618, DOI 10.1007/s10461-009-9611-5
   Vigano A, 2007, CLIN DRUG INVEST, V27, P573, DOI 10.2165/00044011-200727080-00006
   Vittinghoff E, 1999, AM J EPIDEMIOL, V150, P306, DOI 10.1093/oxfordjournals.aje.a010003
   Volmink J, 2007, COCHRANE DB SYST REV, DOI 10.1002/14651858.CD003510.pub2
   WHITE CJ, 1991, PEDIATRICS, V87, P604
NR 93
TC 22
Z9 22
U1 0
U2 3
PU LIPPINCOTT WILLIAMS & WILKINS
PI PHILADELPHIA
PA TWO COMMERCE SQ, 2001 MARKET ST, PHILADELPHIA, PA 19103 USA
SN 1525-4135
EI 1077-9450
J9 JAIDS-J ACQ IMM DEF
JI JAIDS
PD JUL 1
PY 2010
VL 54
SU 1
BP S31
EP S42
DI 10.1097/QAI.0b013e3181e3a922
PG 12
WC Immunology; Infectious Diseases
WE Science Citation Index Expanded (SCI-EXPANDED)
SC Immunology; Infectious Diseases
GA 614LB
UT WOS:000279059100007
PM 20571421
OA Green Accepted
DA 2022-08-26
ER

PT J
AU Broder, S
AF Broder, Samuel
TI The development of antiretroviral therapy and its impact on the
   HIV-1/AIDS pandemic
SO ANTIVIRAL RESEARCH
LA English
DT Review
DE HIV-1; AIDS; Antiretroviral therapy; Zidovudine; Nucleoside reverse
   transcriptase inhibitors
ID HUMAN-IMMUNODEFICIENCY-VIRUS; REVERSE-TRANSCRIPTASE INHIBITORS; HIV
   PROTEASE INHIBITORS; DRUG-RESISTANCE; KAPOSIS-SARCOMA; IN-VIVO;
   PREEXPOSURE PROPHYLAXIS; UNITED-STATES; T-CELLS; MYOCARDIAL-INFARCTION
AB In the last 25 years, HIV-1, the retrovirus responsible for the acquired immunodeficiency syndrome (AIDS), has gone from being an "inherently untreatable" infectious agent to one eminently susceptible to a range of approved therapies. During a five-year period, starting in the mid-1980s, my group at the National Cancer institute played a role in the discovery and development of the first generation of antiretroviral agents, starting in 1985 with Retrovir (R) (zidovudine, AZT) in a collaboration with scientists at the Burroughs-Wellcome Company (now GlaxoSmithlKline). We focused on AZT and related congeners in the dideoxynucleoside family of nucleoside reverse transcriptase inhibitors (NRTIs), taking them from the laboratory to the clinic in response to the pandemic of AIDS, then a terrifying and lethal disease. These drugs proved, above all else, that HIV-1 infection is treatable, and such proof provided momentum for new therapies from many sources, directed at a range of viral targets, at a pace that has rarely if ever been matched in modern drug development. Antiretroviral therapy has brought about a Substantial decrease in the death rate due to HIV-1 infection, changing it from a rapidly lethal disease into a chronic manageable condition, compatible with very long survival. This has special implications within the classic boundaries of public health around the world, but at the same time in certain regions may also affect a cycle of economic and civil instability in which HIV-1/AIDS is both cause and consequence. Many challenges remain, including (1) the life-long duration of therapy: (2) the ultimate role of pre-exposure prophylaxis (PrEP); (3) the cardiometabolic side-effects or other toxicities of long-term therapy; (4) the emergence of drug-resistance and viral genetic diversity (non-B subtypes): (5) the specter of new cross-species transmissions from established retroviral reservoirs in apes and Old World monkeys; and (6) the continued pace of new HIV-1 infections in many parts of the world. All of these factors make refining current therapies and developing new therapeutic paradigms essential priorities, topics covered in articles within this special issue of Antiviral Research. Fortunately, there are exciting new insights into the biology of HIV-1, its interaction with cellular resistance factors, and novel points of attack for future therapies. Moreover, it is a short journey from basic research to public health benefit around the world. The current science will lead to new therapeutic strategies with far-reaching implications in the HIV-1/AIDS pandemic. This article forms part of a special issue of Antiviral Research marking the 25th anniversary of antiretroviral drug discovery and development, Vol. 85, issue 1, 2010. (C) 2009 Elsevier B.V. All rights reserved.
C1 Celera Corp, Alameda, CA 94502 USA.
RP Broder, S (通讯作者)，Celera Corp, 1401 Harbor Bay Pkwy, Alameda, CA 94502 USA.
EM broderse@celera.com
FU National Institutes of Health
FX I wish to thank all of my colleagues at the National Institutes of
   Health for their commitment, dedication, and support during the
   discovery and development of the earliest antiretroviral therapies for
   patients with HIV-1/AIDS. Very special thanks go to Drs. Hiroaki Mitsuya
   and Robert Yarchoan for their unwavering efforts to advance these
   programs.
CR Adamson CS, 2010, ANTIVIR RES, V85, P119, DOI 10.1016/j.antiviral.2009.09.009
   BRODER S, 1990, SEMIN ONCOL, V17, P375
   BRODER S, 1990, ANN INTERN MED, V113, P604, DOI 10.7326/0003-4819-113-8-604
   BRODER S, 1990, MED RES REV, V10, P419, DOI 10.1002/med.2610100403
   Broder S, 2002, EMBO REP, V3, P806, DOI 10.1093/embo-reports/kvf187
   BRODER S, 1988, PUBLIC HEALTH REP, V103, P224
   BRODER S, 2004, MOL MICROBIOLOGY DIA, P679
   Brouwers P, 1997, AIDS, V11, P59, DOI 10.1097/00002030-199701000-00009
   BRUNETTI A, 1989, J NUCL MED, V30, P581
   Buckheit RW, 2010, ANTIVIR RES, V85, P142, DOI 10.1016/j.antiviral.2009.10.013
   Carr A, 2008, AIDS, V22, P257, DOI 10.1097/QAD.0b013e3282f20a77
   Centers for Disease Control, 1981, MMWR-MORBID MORTAL W, V30, P305
   Chiu YL, 2008, ANNU REV IMMUNOL, V26, P317, DOI 10.1146/annurev.immunol.26.021607.090350
   Cihlar T, 2010, ANTIVIR RES, V85, P39, DOI 10.1016/j.antiviral.2009.09.014
   Cocohoba J, 2008, CLIN THER, V30, P1747, DOI 10.1016/j.clinthera.2008.10.012
   CONNOR EM, 1994, NEW ENGL J MED, V331, P1173, DOI 10.1056/NEJM199411033311801
   COONEY DA, 1987, BIOCHEM PHARMACOL, V36, P1765, DOI 10.1016/0006-2952(87)90235-8
   COONEY DA, 1986, BIOCHEM PHARMACOL, V35, P2065, DOI 10.1016/0006-2952(86)90571-X
   Cosenza MA, 2004, NEUROPATH APPL NEURO, V30, P478, DOI 10.1111/j.1365-2990.2004.00563.x
   Dahl V, 2010, ANTIVIR RES, V85, P286, DOI 10.1016/j.antiviral.2009.09.016
   de Bethune MP, 2010, ANTIVIR RES, V85, P75, DOI 10.1016/j.antiviral.2009.09.008
   De Clercq E, 2005, NAT REV DRUG DISCOV, V4, P928, DOI 10.1038/nrd1877
   De Clercq E, 2004, CHEM BIODIVERS, V1, P44, DOI 10.1002/cbdv.200490012
   DECARLI C, 1991, J ACQ IMMUN DEF SYND, V4, P585
   Delaugerre C, 2009, J CLIN MICROBIOL, V47, P3763, DOI 10.1128/JCM.00206-09
   Denton PW, 2008, PLOS MED, V5, P79, DOI 10.1371/journal.pmed.0050016
   DEVITA VT, 1970, ANN INTERN MED, V73, P881, DOI 10.7326/0003-4819-73-6-881
   Dixon S, 2002, BRIT MED J, V324, P232, DOI 10.1136/bmj.324.7331.232
   Dolin R, 2008, NEW ENGL J MED, V359, P1509, DOI 10.1056/NEJMe0806598
   Egger M, 2008, LANCET, V371, P1558, DOI 10.1016/S0140-6736(08)60669-8
   Eltom MA, 2002, J NATL CANCER I, V94, P1204, DOI 10.1093/jnci/94.16.1204
   Elzaouk LW, 2009, ANTIVIR RES, V82, P22, DOI 10.1016/j.antiviral.2009.01.002
   Eshleman SH, 2004, J CLIN MICROBIOL, V42, P2711, DOI 10.1128/JCM.42.6.2711-2717.2004
   Eshleman SH, 2009, AIDS RES HUM RETROV, V25, P343, DOI 10.1089/aid.2008.0236
   Evering TH, 2007, DRUG TODAY, V43, P865, DOI 10.1358/dot.2007.43.12.1146063
   Filardi Pasquale Perrone, 2008, Cardiovascular & Hematological Disorders - Drug Targets, V8, P238, DOI 10.2174/187152908786786232
   FISCHL MA, 1987, NEW ENGL J MED, V317, P185, DOI 10.1056/NEJM198707233170401
   Ford N, 2009, NEW ENGL J MED, V360, P1808, DOI 10.1056/NEJMp0902820
   FRIEDMANKIEN AE, 1981, J AM ACAD DERMATOL, V5, P468, DOI 10.1016/S0190-9622(81)80010-2
   Friis-Moller N, 2007, NEW ENGL J MED, V356, P1723, DOI 10.1056/NEJMoa062744
   FURMAN PA, 1986, P NATL ACAD SCI USA, V83, P8333, DOI 10.1073/pnas.83.21.8333
   Gallo RC, 2004, DNA CELL BIOL, V23, P191, DOI 10.1089/104454904773819770
   Gallo RC, 2003, NEW ENGL J MED, V349, P2283, DOI 10.1056/NEJMp038194
   Garcia-Perez J, 2007, J MED VIROL, V79, P127, DOI 10.1002/jmv.20770
   Ghosh AK, 2007, BIOORGAN MED CHEM, V15, P7576, DOI 10.1016/j.bmc.2007.09.010
   GIAQUINTO C, 2010, ANTIVIRAL RES
   Goffinet C, 2009, CELL HOST MICROBE, V5, P285, DOI 10.1016/j.chom.2009.01.009
   Granich RM, 2009, LANCET, V373, P48, DOI 10.1016/S0140-6736(08)61697-9
   Greene WC, 2008, ANTIVIR RES, V80, P251, DOI 10.1016/j.antiviral.2008.08.003
   Hahn BH, 2000, SCIENCE, V287, P607, DOI 10.1126/science.287.5453.607
   Han J, 2007, P NATL ACAD SCI USA, V104, P12422, DOI 10.1073/pnas.0701635104
   Hariri S, 2007, CLIN MICROBIOL REV, V20, P478, DOI 10.1128/CMR.00006-07
   HARTMAN NR, 1991, MOL PHARMACOL, V40, P118
   Hawkins PG, 2009, NUCLEIC ACIDS RES, V37, P2984, DOI 10.1093/nar/gkp127
   Hawkins T, 2010, ANTIVIR RES, V85, P201, DOI 10.1016/j.antiviral.2009.10.016
   Heinrich J, 2009, AIDS, V23, P213, DOI 10.1097/QAD.0b013e32831c5480
   Hirsch MS, 2008, CLIN INFECT DIS, V47, P266, DOI 10.1086/589297
   Hirschel B, 2008, NEW ENGL J MED, V358, P2170, DOI 10.1056/NEJMe0803013
   Hoetelmans RMW, 1997, PHARM WORLD SCI, V19, P159, DOI 10.1023/A:1008629608556
   Hogg R, 2008, LANCET, V372, P293, DOI 10.1016/S0140-6736(08)61113-7
   HORWITZ JP, 1964, J ORG CHEM, V29, P2076, DOI 10.1021/jo01030a546
   Hsue PY, 2004, CIRCULATION, V109, P1603, DOI 10.1161/01.CIR.0000124480.32233.8A
   Hutcheson HB, 2008, VACCINE, V26, P2951, DOI 10.1016/j.vaccine.2007.12.054
   HYMES KB, 1981, LANCET, V2, P598
   Iakoubova OA, 2008, J AM COLL CARDIOL, V51, P435, DOI 10.1016/j.jacc.2007.05.057
   Jahn A, 2008, LANCET, V371, P1603, DOI 10.1016/S0140-6736(08)60693-5
   JOHNSON MA, 1988, J BIOL CHEM, V263, P15354
   Jones JL, 2000, J ACQ IMMUN DEF SYND, V24, P270
   KANKI PJ, 2009, LINE DRAWN SAND RESP
   Keele BF, 2009, NATURE, V460, P515, DOI 10.1038/nature08200
   KEITH BR, 1989, ANTIMICROB AGENTS CH, V33, P479, DOI 10.1128/AAC.33.4.479
   Kilby JM, 1998, NAT MED, V4, P1302, DOI 10.1038/3293
   KLECKER RW, 1987, CLIN PHARMACOL THER, V41, P407, DOI 10.1038/clpt.1987.49
   KOHL NE, 1988, P NATL ACAD SCI USA, V85, P4686, DOI 10.1073/pnas.85.13.4686
   Kumar P, 2008, CELL, V134, P577, DOI 10.1016/j.cell.2008.06.034
   Kumwenda NI, 2008, NEW ENGL J MED, V359, P119, DOI 10.1056/NEJMoa0801941
   Kuritzkes DR, 2009, CURR OPIN HIV AIDS, V4, P82, DOI 10.1097/COH.0b013e328322402e
   KWOK S, 1987, J VIROL, V61, P1690, DOI 10.1128/JVI.61.5.1690-1694.1987
   LARDER BA, 1989, SCIENCE, V246, P1155, DOI 10.1126/science.2479983
   Lee WA, 2006, ANTIVIR RES, V71, P254, DOI 10.1016/j.antiviral.2006.05.020
   Lehrman G, 2005, LANCET, V366, P549, DOI 10.1016/S0140-6736(05)67098-5
   Lim HG, 2008, MOL THER, V16, P565, DOI 10.1038/sj.mt.6300380
   Lin HH, 2006, JAIDS-J ACQ IMM DEF, V41, P399, DOI 10.1097/01.qai.0000200663.47838.f1
   LIN TS, 1978, J MED CHEM, V21, P109, DOI 10.1021/jm00199a020
   Malim MH, 2008, CELL HOST MICROBE, V3, P388, DOI 10.1016/j.chom.2008.04.008
   Marcello A, 2006, RETROVIROLOGY, V3, DOI 10.1186/1742-4690-3-7
   Martin JC, 2010, ANTIVIR RES, V85, P34, DOI 10.1016/j.antiviral.2009.10.006
   Matskevich AA, 2006, AIDS RES HUM RETROV, V22, P1220, DOI 10.1089/aid.2006.22.1220
   Matzen K, 2007, NAT BIOTECHNOL, V25, P669, DOI 10.1038/nbt1311
   Mellors JW, 1996, SCIENCE, V272, P1167, DOI 10.1126/science.272.5265.1167
   Menendez-Arias L, 2010, ANTIVIR RES, V85, P210, DOI 10.1016/j.antiviral.2009.07.006
   MITSUYA H, 1987, NATURE, V325, P773, DOI 10.1038/325773a0
   MITSUYA H, 1987, P NATL ACAD SCI USA, V84, P2033, DOI 10.1073/pnas.84.7.2033
   MITSUYA H, 1984, SCIENCE, V226, P172, DOI 10.1126/science.6091268
   MITSUYA H, 1988, AIDS RES HUM RETROV, V4, P107, DOI 10.1089/aid.1988.4.107
   MITSUYA H, 1990, SCIENCE, V249, P1533, DOI 10.1126/science.1699273
   MITSUYA H, 1986, P NATL ACAD SCI USA, V83, P1911, DOI 10.1073/pnas.83.6.1911
   MITSUYA H, 1985, P NATL ACAD SCI USA, V82, P7096, DOI 10.1073/pnas.82.20.7096
   MITSUYA H, 1988, UCLA S MOL CELLULAR, V71, P407
   Moelling K, 2006, COLD SPRING HARB SYM, V71, P365, DOI 10.1101/sqb.2006.71.010
   Morris KV, 2008, CURR TOP MICROBIOL, V320, P211
   MULDER J, 1994, J CLIN MICROBIOL, V32, P292, DOI 10.1128/JCM.32.2.292-300.1994
   Naeger LK, 2010, ANTIVIR RES, V85, P232, DOI 10.1016/j.antiviral.2009.07.016
   Napoli S, 2009, EMBO J, V28, P1708, DOI 10.1038/emboj.2009.139
   Nathans R, 2008, NAT BIOTECHNOL, V26, P1187, DOI 10.1038/nbt.1496
   OSTERTAG W, 1974, P NATL ACAD SCI USA, V71, P4980, DOI 10.1073/pnas.71.12.4980
   OU CY, 1988, SCIENCE, V239, P295, DOI 10.1126/science.3336784
   Paltiel AD, 2009, CLIN INFECT DIS, V48, P806, DOI 10.1086/597095
   Parkin NT, 2004, ANTIVIR THER, V9, P3
   PARKS WP, 1988, J ACQ IMMUN DEF SYND, V1, P125
   Peeters M, 2002, EMERG INFECT DIS, V8, P451, DOI 10.3201/eid0805.010522
   PERNO CF, 1988, J EXP MED, V168, P1111, DOI 10.1084/jem.168.3.1111
   PIATAK M, 1993, AIDS, V7, pS65, DOI 10.1097/00002030-199311002-00014
   Piot P, 2009, LANCET, V374, P260, DOI 10.1016/S0140-6736(09)60321-4
   PIZZO PA, 1988, NEW ENGL J MED, V319, P889, DOI 10.1056/NEJM198810063191401
   PIZZO PA, 1990, AM J MED, V88, pS16, DOI 10.1016/0002-9343(90)90416-B
   Plantier JC, 2009, NAT MED, V15, P871, DOI 10.1038/nm.2016
   Richman DD, 2009, SCIENCE, V323, P1304, DOI 10.1126/science.1165706
   ROBINS T, 1993, J ACQ IMMUN DEF SYND, V6, P162
   Sabin CA, 2008, LANCET, V371, P1417, DOI 10.1016/S0140-6736(08)60423-7
   Sax PE, 2009, NEW ENGL J MED, V360, P1897, DOI 10.1056/NEJMe0902713
   SHEEHY AM, 2008, RNA DNA EDITING MOL, P231
   Silverberg MJ, 2009, ANN INTERN MED, V150, P301, DOI 10.7326/0003-4819-150-5-200903030-00006
   SNINSKY JJ, 1993, AIDS, V7, pS29, DOI 10.1097/00002030-199311002-00007
   Suzuki K, 2008, J BIOL CHEM, V283, P23353, DOI 10.1074/jbc.M709651200
   Suzuki Kazuo, 2005, J RNAi Gene Silencing, V1, P66
   Swanson P, 2007, J VIROL METHODS, V141, P49, DOI 10.1016/j.jviromet.2006.11.026
   Swanton C, 2004, LANCET ONCOL, V5, P653, DOI 10.1016/S1470-2045(04)01604-3
   Takeuchi H, 2008, MICROBIOL IMMUNOL, V52, P318, DOI 10.1111/j.1348-0421.2008.00040.x
   Tang N, 2007, J VIROL METHODS, V146, P236, DOI 10.1016/j.jviromet.2007.07.003
   Taylor BS, 2008, NEW ENGL J MED, V358, P1590, DOI 10.1056/NEJMra0706737
   Tilton JC, 2010, ANTIVIR RES, V85, P91, DOI 10.1016/j.antiviral.2009.07.022
   Vahlne A, 2009, RETROVIROLOGY, V6, DOI 10.1186/1742-4690-6-40
   Van Heuverswyn Fran, 2007, Curr Infect Dis Rep, V9, P338, DOI 10.1007/s11908-007-0052-x
   Verdel A, 2009, INT J DEV BIOL, V53, P245, DOI 10.1387/ijdb.082691av
   Vermund SH, 2006, J INFECT DIS, V194, P1, DOI 10.1086/505154
   Verweel G, 2002, PEDIATRICS, V109, DOI 10.1542/peds.109.2.e25
   Vissers DCJ, 2008, PLOS ONE, V3, DOI 10.1371/journal.pone.0002077
   Wain LV, 2007, MOL BIOL EVOL, V24, P1853, DOI 10.1093/molbev/msm110
   Walensky RP, 2008, J INFECT DIS, V197, P1324, DOI 10.1086/587184
   Walensky RP, 2006, J INFECT DIS, V194, P11, DOI 10.1086/505147
   WASILA L, 1990, J CLIN RES PHARMACOE, V4, P25
   Weinberg MS, 2006, RNA, V12, P256, DOI 10.1261/rna.2235106
   Wensing AMJ, 2010, ANTIVIR RES, V85, P59, DOI 10.1016/j.antiviral.2009.10.003
   Williams PL, 2009, HIV MED, V10, P290, DOI 10.1111/j.1468-1293.2008.00685.x
   Wolfe ND, 2004, LANCET, V363, P932, DOI 10.1016/S0140-6736(04)15787-5
   WOLTERS PL, 1994, J PEDIATR PSYCHOL, V19, P47, DOI 10.1093/jpepsy/19.1.47
   Yamagishi M, 2009, MICROBES INFECT, V11, P500, DOI 10.1016/j.micinf.2009.02.003
   YARCHOAN R, 1990, ANN NY ACAD SCI, V616, P328
   YARCHOAN R, 1990, LANCET, V336, P526, DOI 10.1016/0140-6736(90)92085-V
   YARCHOAN R, 1986, LANCET, V1, P575
   YARCHOAN R, 1989, SCIENCE, V245, P412, DOI 10.1126/science.2502840
   YARCHOAN R, 1988, LANCET, V1, P76
   YARCHOAN R, 1987, NEW ENGL J MED, V316, P557, DOI 10.1056/NEJM198702263160925
   YARCHOAN R, 1987, LANCET, V1, P132, DOI 10.1016/S0140-6736(87)91968-4
   Zolopa AR, 2006, J INFECT DIS, V194, pS59, DOI 10.1086/505360
   [No title captured]
NR 157
TC 292
Z9 309
U1 3
U2 113
PU ELSEVIER
PI AMSTERDAM
PA RADARWEG 29, 1043 NX AMSTERDAM, NETHERLANDS
SN 0166-3542
EI 1872-9096
J9 ANTIVIR RES
JI Antiviral Res.
PD JAN
PY 2010
VL 85
IS 1
SI SI
BP 1
EP 18
DI 10.1016/j.antiviral.2009.10.002
PG 18
WC Pharmacology & Pharmacy; Virology
WE Science Citation Index Expanded (SCI-EXPANDED)
SC Pharmacology & Pharmacy; Virology
GA 561LH
UT WOS:000274978200001
PM 20018391
OA Green Accepted
DA 2022-08-26
ER

PT J
AU Nelson, RM
   Lewis, LL
   Struble, K
   Wood, SF
AF Nelson, Robert M.
   Lewis, Linda L.
   Struble, Kimberly
   Wood, Susan F.
TI Ethical and Regulatory Considerations for the Inclusion of Adolescents
   in HIV Biomedical Prevention Research
SO JAIDS-JOURNAL OF ACQUIRED IMMUNE DEFICIENCY SYNDROMES
LA English
DT Article
DE adolescent; clinical trials; control group; ethics; HIV; informed
   consent; microbicides; placebo; pre-exposure prophylaxis; pregnancy;
   vaccines
ID INFLUENZA IMMUNIZATION; VACCINE
AB Adolescents should be enrolled in ethically appropriate and scientifically rigorous HIV biomedical prevention research involving vaccines, pre-exposure prophylaxis, or microbicides. There is general agreement that children should only be enrolled in a clinical trial if the scientific objectives cannot be met either through enrolling adult subjects who can provide informed consent personally or through conducting research using animal models. In addition, the risks to which children are exposed in a clinical trial without the possibility of direct therapeutic benefit must be low. Children also should not be placed at a disadvantage after being enrolled in a clinical trial by, for example, being exposed to an unnecessarily risky intervention or by failing to receive a comparable treatment that would prevent significant morbidity or mortality. In light of this shared framework, we discuss the timing of enrolling adolescents in HIV prevention trials; some general study design considerations that may be necessary for adequate labeling of products for an adolescent indication; the use of data obtained from international studies for licensure applications in the United States; the role of parental permission and adolescent assent to research participation; and the inclusion of pregnant adolescents in HIV biomedical prevention research.
C1 [Nelson, Robert M.] US FDA, Off Pediat Therapeut, Off Commissioner, Silver Spring, MD 20993 USA.
   [Lewis, Linda L.; Struble, Kimberly] Ctr Drug Evaluat & Res, Div Antiviral Prod, Off New Drugs, US FDA, Silver Spring, MD USA.
   [Wood, Susan F.] George Washington Univ, Sch Publ Hlth & Hlth Serv, Jacobs Inst Womens Hlth, Washington, DC USA.
RP Nelson, RM (通讯作者)，US FDA, Off Pediat Therapeut, Off Commissioner, 10903 New Hampshire Ave, Silver Spring, MD 20993 USA.
EM robert.nelson@fda.hhs.gov
CR [Anonymous], 2002, INT ETH GUID BIOM RE
   Behrman, 2004, ETHICAL CONDUCT CLIN
   *CAN I HLTH RES NA, 2009, TRI COUNC P IN PRESS
   *CAN I HLTH RES NA, 1998, TRI COUNC POL STAT E
   Council of Europe, 1997, CONV PROT HUM RIGHTS
   El-Sadr WM, 2010, NEW ENGL J MED, V362, P967, DOI 10.1056/NEJMp1000069
   *ETH CONS CLIN TRI, 2008, REC AD HOC GROUP DEV
   Federal Register, 2008, FED REGISTER, V73, P22800
   *HLTH CAN, 2003, REL AD HLTH CAN ADD
   International Conference on Harmonisation, 1997, FED REGISTER, V62, P25691
   International Conference on Harmonization, 1999, FED REGISTER, V64, P51767
   Lau CY, 2008, EXPERT REV VACCINES, V7, P259, DOI 10.1586/14760584.7.2.259
   MacDonald NE, 2009, OBSTET GYNECOL, V114, P365, DOI 10.1097/AOG.0b013e3181af6ce8
   *MIN HLTH NAT COUN, 2003, RUL RES INV HUM SUBJ
   National Health and Medical Research Council Australian Research Council Universities Australia, 2018, ETH PRINC RES HUM PA
   NELSON RM, 2009, PAEDIAT DRUG DEV CON, P81
   *OFF GAZ FED GEN H, 1984, REG GEN HLTH ACT FIE
   Osmanov S, 2007, AIDS, V21, P539, DOI 10.1097/QAD.0b013e328011a0c9
   Shah S, 2004, JAMA-J AM MED ASSOC, V291, P476, DOI 10.1001/jama.291.4.476
   World Medical Association, 2008, DECL HELS ETH PRINC
   Wright PF, 1999, J INFECT DIS, V180, P1080, DOI 10.1086/314985
   Zaman K, 2008, NEW ENGL J MED, V359, P1555, DOI 10.1056/NEJMoa0708630
   2001, FED REG, V66, P20589
   1978, FED REG, V43, P2114
   2001, OFFICIAL J EUROPEAN, V121, P34
NR 25
TC 42
Z9 42
U1 1
U2 8
PU LIPPINCOTT WILLIAMS & WILKINS
PI PHILADELPHIA
PA TWO COMMERCE SQ, 2001 MARKET ST, PHILADELPHIA, PA 19103 USA
SN 1525-4135
EI 1077-9450
J9 JAIDS-J ACQ IMM DEF
JI JAIDS
PD JUL 1
PY 2010
VL 54
SU 1
BP S18
EP S24
DI 10.1097/QAI.0b013e3181e2012e
PG 7
WC Immunology; Infectious Diseases
WE Science Citation Index Expanded (SCI-EXPANDED)
SC Immunology; Infectious Diseases
GA 614LB
UT WOS:000279059100005
PM 20571419
DA 2022-08-26
ER

PT J
AU Sanders, EJ
   Thiong'o, AN
   Okuku, HS
   Mwambi, J
   Priddy, F
   Shafi, J
   de Vries, H
   McClelland, RS
   Graham, SM
AF Sanders, Eduard J.
   Thiong'o, Alexander N.
   Okuku, Haile Selassie
   Mwambi, John
   Priddy, Frances
   Shafi, Juma
   de Vries, Henry
   McClelland, R. Scott
   Graham, Susan M.
TI High prevalence of Chlamydia trachomatis and Neisseria gonorrhoeae
   infections among HIV-1 negative men who have sex with men in coastal
   Kenya
SO SEXUALLY TRANSMITTED INFECTIONS
LA English
DT Article
AB Objectives To assess the burden of Chlamydia trachomatis (CT) and Neisseria gonorrhoeae (NG) in high-risk HIV-1 negative men who have sex with men (MSM) in Africa.
   Methods Before the start of a pre-exposure prophylaxis trial, HIV-1 negative volunteers were screened for sexually transmitted infection (STI) including CT and NO, using a highly sensitive and specific nucleic acid amplification test. Samples positive for CT by Aptima testing, were evaluated for the presence of lymphogranuloma venereum (LGV) serovars using an in-house PCR assay. All men were asked to submit a urine specimen, and all had a rectal swab collected by a clinician. Men were asked if they had dysuria, urethral or rectal discharge, or rectal pain.
   Results 43 HIV-1 negative MSM were screened, of whom 13 reported sex with men only: the majority (27/43) reported sex work, One volunteer had dysuria and another, rectal pain. Eleven MSM (26%, 95% Cl 14% to 41%) had infections with either or both pathogens. Homosexual men had a higher prevalence of any infection than bisexual men (46% vs 17%, p=0.04), and all cases of rectal infections, including one with CT, two with NO and two with CT/NG co-infection. All patients with CT were negative for LGV. One patient with a rectal NO infection reported rectal pain.
   Conclusions A remarkably high burden of STI infection was found among HIV-1 negative MSM. Most (12/13) infections, including three of four rectal NG infections, were subclinical. These findings suggest that high-risk MSM will benefit from effective STI screening in Kenya.
C1 [Sanders, Eduard J.; Thiong'o, Alexander N.; Okuku, Haile Selassie; Mwambi, John; Graham, Susan M.] Kenya Govt Med Res Ctr, Ctr Geog Med Res Coast, Kilifi, Kenya.
   [Sanders, Eduard J.] Univ Oxford, Ctr Clin Vaccinol & Trop Med, Headington, England.
   [Priddy, Frances] Int AIDS Vaccine Initiat, New York, NY USA.
   [Shafi, Juma; McClelland, R. Scott] Univ Nairobi, Dept Med, Nairobi, Kenya.
   [de Vries, Henry] Publ Hlth Serv Amsterdam GGD Amsterdam, STI Outpatient Clin, Amsterdam, Netherlands.
   [de Vries, Henry] Univ Amsterdam, Acad Med Ctr, Dept Dermatol, NL-1105 AZ Amsterdam, Netherlands.
   [McClelland, R. Scott; Graham, Susan M.] Univ Washington, Dept Med, Seattle, WA USA.
RP Sanders, EJ (通讯作者)，Kenya Govt Med Res Ctr, Ctr Geog Med Res Coast, POB 230, Kilifi, Kenya.
EM esanders@kilifi.kemri-wellcome.org
RI de Vries, Henry/K-5963-2012; Graham, Susan/W-6133-2019
OI de Vries, Henry/0000-0001-9784-547X; Graham, Susan/0000-0001-7847-8686
FU International AIDS Vaccine Initiative; NATIONAL INSTITUTE OF ALLERGY AND
   INFECTIOUS DISEASES [P30AI027757] Funding Source: NIH RePORTER
FX International AIDS Vaccine Initiative.
CR Alexander S, 2007, SEX TRANSM INFECT, V83, DOI 10.1136/sti.2006.024620
   Grijsen ML, 2008, SEX TRANSM INFECT, V84, P364, DOI 10.1136/sti.2007.028852
   Moncada J, 2009, J CLIN MICROBIOL, V47, P1657, DOI 10.1128/JCM.02269-08
   MWANGOME M, 2009, INT AIDS SOC M CAP T
   Sanders EJ, 2007, AIDS, V21, P2513, DOI 10.1097/QAD.0b013e3282f2704a
   Smith AD, 2009, LANCET, V374, P416, DOI 10.1016/S0140-6736(09)61118-1
   Spaargaren J, 2005, EMERG INFECT DIS, V11, P1090
   World Health Organization, 2003, ASTR SEX TRANSM INF
NR 8
TC 34
Z9 34
U1 0
U2 10
PU BMJ PUBLISHING GROUP
PI LONDON
PA BRITISH MED ASSOC HOUSE, TAVISTOCK SQUARE, LONDON WC1H 9JR, ENGLAND
SN 1368-4973
EI 1472-3263
J9 SEX TRANSM INFECT
JI Sex. Transm. Infect.
PD NOV
PY 2010
VL 86
IS 6
BP 440
EP 441
DI 10.1136/sti.2010.043224
PG 2
WC Infectious Diseases
WE Science Citation Index Expanded (SCI-EXPANDED)
SC Infectious Diseases
GA 671TG
UT WOS:000283533300008
PM 20656722
OA Green Published
DA 2022-08-26
ER

PT J
AU Chirenje, ZM
   Marrazzo, J
   Parikh, UM
AF Chirenje, Z. Mike
   Marrazzo, Jeanne
   Parikh, Urvi M.
TI Antiretroviral-based HIV prevention strategies for women
SO EXPERT REVIEW OF ANTI-INFECTIVE THERAPY
LA English
DT Review
DE antiretroviral agents; biological plausibility; chemoprophylaxis;
   post-exposure prophylaxis; pre-exposure prophylaxis; topical
   microbicides
ID HUMAN-IMMUNODEFICIENCY-VIRUS; POSTEXPOSURE PROPHYLAXIS; MALE
   CIRCUMCISION; SIV INFECTION; GENITAL-TRACT; TRANSMISSION; MACAQUES;
   PREEXPOSURE; TENOFOVIR; THERAPY
AB Almost three decades have elapsed since researchers identified HIV as the cause of AIDS, with current estimates from UNAIDS that 33.4 million adults were living with HIV/AIDS in 2008. Two-thirds of this burden of disease is in Sub-Saharan Africa, and 60% of those infected are women. The disease still remains incurable and current prevention strategies including abstinence, male/female condom use and male circumcision are only partially effective. New strategies to curb the epidemic are urgently needed. Scientists are diligently exploring HIV prevention methods that are safe, effective and affordable. These new biological interventions include oral pre-exposure prophylaxis using oral antiretroviral (ARV) drugs, ARV treatment in HIV-infected persons to reduce transmission and topical ARV-based microbicide formulations.
C1 [Chirenje, Z. Mike] Univ Zimbabwe UZ UCSF, Dept Obstet & Gynaecol, Harare, Zimbabwe.
   [Marrazzo, Jeanne] Univ Washington, Div Allergy & Infect Dis, Seattle STD HIV Prevent Training Ctr, Seattle, WA 98195 USA.
   [Parikh, Urvi M.] Univ Pittsburgh, Microbicide Trials Network Virol Core, Pittsburgh, PA 15260 USA.
RP Chirenje, ZM (通讯作者)，Univ Zimbabwe UZ UCSF, Dept Obstet & Gynaecol, Harare, Zimbabwe.
EM chirenje@uz-ucsf.co.zw
OI Marrazzo, Jeanne/0000-0002-9277-7364
FU NIAID NIH HHS [U01 AI069436-04, U01 AI069436] Funding Source: Medline;
   NATIONAL INSTITUTE OF ALLERGY AND INFECTIOUS DISEASES [U01AI069436]
   Funding Source: NIH RePORTER
CR [Anonymous], GUIDELINES USE ANTIR
   [Anonymous], 2009, UN ACC SCAL PRIOR HI
   Auvert B, 2004, JAIDS-J ACQ IMM DEF, V36, P613, DOI 10.1097/00126334-200405010-00010
   Auvert B, 2005, PLOS MED, V2, P1112, DOI 10.1371/journal.pmed.0020298
   Bailey RC, 2007, LANCET, V369, P643, DOI 10.1016/S0140-6736(07)60312-2
   Chenine AL, 2010, J INFECT DIS, V201, P1155, DOI 10.1086/651274
   Cohen J, 2005, SCIENCE, V309, P99, DOI 10.1126/science.309.5731.99
   Cranage M, 2008, PLOS MED, V5, P1238, DOI 10.1371/journal.pmed.0050157
   DASDOUGLAS M, 2010, 17 C RETR OPP INF SA
   Denton PW, 2008, PLOS MED, V5, P79, DOI 10.1371/journal.pmed.0050016
   Dumond JB, 2007, AIDS, V21, P1899, DOI 10.1097/QAD.0b013e328270385a
   Elias CJ, 1996, AIDS, V10, pS43
   Feldblum PJ, 2008, PLOS ONE, V3, DOI 10.1371/journal.pone.0001474
   Fleming TR, 2004, J INFECT DIS, V190, P666, DOI 10.1086/422603
   Garcia-Lerma JG, 2008, PLOS MED, V5, P291, DOI 10.1371/journal.pmed.0050028
   Garcia-Lerma JG, 2010, SCI TRANSL MED, V2, DOI 10.1126/scitranslmed.3000391
   Garcia-Lerma JG, 2010, TRENDS PHARMACOL SCI, V31, P74, DOI 10.1016/j.tips.2009.10.009
   Granich R, 2010, J INT AIDS SOC, V13, DOI 10.1186/1758-2652-13-1
   Granich RM, 2009, LANCET, V373, P48, DOI 10.1016/S0140-6736(08)61697-9
   Gray RH, 2007, LANCET, V369, P657, DOI 10.1016/S0140-6736(07)60313-4
   Halpern V, 2008, PLOS ONE, V3, DOI 10.1371/journal.pone.0003784
   Hillier SL, 2005, JAIDS-J ACQ IMM DEF, V39, P1, DOI 10.1097/01.qai.0000159671.25950.74
   Jones A, 2009, 10 INT WORKSH CLIN P
   Kalichman SC, 2010, HIV MED, V11, P502, DOI 10.1111/j.1468-1293.2009.00818.x
   Karim QA, 2010, SCIENCE, V329, P1168, DOI 10.1126/science.1193748
   Karim SA, 2009, 16 C RETR OPP INF MO
   Kubo M, 2009, J VIROL, V83, P7099, DOI 10.1128/JVI.02522-08
   LAGAKOS SW, 2008, METHODOLOGICAL CHALL, P69
   Landovitz RJ, 2009, NEW ENGL J MED, V361, P1768, DOI 10.1056/NEJMcp0904189
   Mayer K, 2009, 5 IAS C HIV PATH TRE
   MCCORMACK S, 2010, LANCET IN PRESS
   Miller CJ, 2003, MICROBES INFECT, V5, P59, DOI 10.1016/S1286-4579(02)00056-4
   Min SS, 2004, JAIDS-J ACQ IMM DEF, V37, P1577, DOI 10.1097/00126334-200412150-00008
   Parikh UM, 2009, J VIROL, V83, P10358, DOI 10.1128/JVI.01073-09
   Pereira AS, 1999, J INFECT DIS, V180, P2039, DOI 10.1086/315149
   Peterson Leigh, 2007, PLoS Clin Trials, V2, pe27, DOI 10.1371/journal.pctr.0020027
   Rerks-Ngarm S, 2009, NEW ENGL J MED, V361, P2209, DOI 10.1056/NEJMoa0908492
   Roddy RE, 1998, NEW ENGL J MED, V339, P504, DOI 10.1056/NEJM199808203390803
   Siegfried N, 2010, COCHRANE DB SYST REV, DOI 10.1002/14651858.CD008272.pub2
   Skoler-Karpoff S, 2008, LANCET, V372, P1977, DOI 10.1016/S0140-6736(08)61842-5
   Smith Dawn K., 2005, Morbidity and Mortality Weekly Report, V54, P1
   Subbarao S, 2006, J INFECT DIS, V194, P904, DOI 10.1086/507306
   Susser I, 2000, AM J PUBLIC HEALTH, V90, P1042, DOI 10.2105/AJPH.90.7.1042
   Taber R, 2006, VIROLOGY, V354, P116, DOI 10.1016/j.virol.2006.06.025
   TSAI C, 1998, VITOL, V72, P4265
   TSAI CC, 1995, SCIENCE, V270, P1197, DOI 10.1126/science.270.5239.1197
   Van Damme L, 2002, LANCET, V360, P971, DOI 10.1016/S0140-6736(02)11079-8
   Van Damme L, 2008, NEW ENGL J MED, V359, P463, DOI 10.1056/NEJMoa0707957
   Van Rompay KKA, 2007, RETROVIROLOGY, V4, DOI 10.1186/1742-4690-4-25
   VANROMPAY KKA, 1992, ANTIMICROB AGENTS CH, V36, P2381, DOI 10.1128/AAC.36.11.2381
   Vourvahis M, 2008, JAIDS-J ACQ IMM DEF, V47, P329, DOI 10.1097/QAI.0b013e3181632cc3
   AVAC PREVENTION METH
   INT PARTNERSHIP MICR
   REVISIONS WHO GUIDEL
   GLOBAL CAMPAIGN MICR
   2008 REPORT GLOBAL A
NR 56
TC 7
Z9 7
U1 0
U2 3
PU TAYLOR & FRANCIS LTD
PI ABINGDON
PA 2-4 PARK SQUARE, MILTON PARK, ABINGDON OR14 4RN, OXON, ENGLAND
SN 1478-7210
EI 1744-8336
J9 EXPERT REV ANTI-INFE
JI Expert Rev. Anti-Infect. Ther.
PD OCT
PY 2010
VL 8
IS 10
BP 1177
EP 1186
DI 10.1586/ERI.10.79
PG 10
WC Infectious Diseases; Microbiology; Pharmacology & Pharmacy
WE Science Citation Index Expanded (SCI-EXPANDED)
SC Infectious Diseases; Microbiology; Pharmacology & Pharmacy
GA 675KM
UT WOS:000283829600017
PM 20954882
OA Green Accepted
DA 2022-08-26
ER

PT J
AU Celentano, DD
   Davis, WW
   Beyrer, CC
AF Celentano, David D.
   Davis, Wendy W.
   Beyrer, Chris C.
TI Biomedical prevention: what is the current status?
SO ASIAN BIOMEDICINE
LA English
DT Review
DE Biomedical prevention; HIV
ID HIV PREVENTION; DOUBLE-BLIND; MALE CIRCUMCISION; MEN; WOMEN; RISK;
   INFECTION; INTERVENTIONS; ACQUISITION; EFFICACY
AB Biomedical HIV prevention strategies for primary or secondary prevention of HIV transmission can be seen as an adjunct to behavioral prevention approaches. These interventions include vaccination, female controlled vaginal microbicides, male circumcision, treatment of sexually transmitted infections that cause genital ulceration, Pre-Exposure Prophylaxis (PREP) and Post-Exposure Prophylaxis (PEP). This article reviews results from recent randomized controlled trials of novel biomedical prevention approaches and discusses interpretation of the results. The only intervention consistently demonstrating reductions in HIV transmission was adult male circumcision in Sub-Saharan Africa. Results of PREP trials will be available in the next several years.
C1 [Celentano, David D.] Johns Hopkins Bloomberg Sch Publ Hlth, Dept Epidemiol, Baltimore, MD 21205 USA.
RP Celentano, DD (通讯作者)，Johns Hopkins Bloomberg Sch Publ Hlth, Dept Epidemiol, 615 N Wolfe St,Suite W6041, Baltimore, MD 21205 USA.
EM dcelenta@jhsph.edu
CR Auvert B, 2005, PLOS MED, V2, P1112, DOI 10.1371/journal.pmed.0020298
   Bailey RC, 2007, LANCET, V369, P643, DOI 10.1016/S0140-6736(07)60312-2
   Buchbinder SP, 2008, LANCET, V372, P1881, DOI 10.1016/S0140-6736(08)61591-3
   Celentano D, 2008, PUBLIC HLTH ASPECTS
   Celum C, 2008, LANCET, V371, P2109, DOI 10.1016/S0140-6736(08)60920-4
   Copenhaver MM, 2006, J SUBST ABUSE TREAT, V31, P163, DOI 10.1016/j.jsat.2006.04.002
   Crepaz N, 2006, AIDS, V20, P143, DOI 10.1097/01.aids.0000196166.48518.a0
   Dickson NP, 2008, J PEDIATR, V152, P383, DOI 10.1016/j.jpeds.2007.07.044
   DOYLE A, 2009, 16 C RETR OPP INF MO
   FAURCI AS, 2009, HEALTH AFFAIR, V28, P1629
   Freeman EE, 2006, AIDS, V20, P73, DOI 10.1097/01.aids.0000198081.09337.a7
   Gray RH, 2007, LANCET, V370, P200, DOI 10.1016/S0140-6736(07)61058-7
   Gray RH, 2007, LANCET, V369, P657, DOI 10.1016/S0140-6736(07)60313-4
   GROSSKURTH H, 1995, LANCET, V346, P530, DOI 10.1016/S0140-6736(95)91380-7
   Herbst JH, 2005, JAIDS-J ACQ IMM DEF, V39, P228
   Hillier SL, 2005, JAIDS-J ACQ IMM DEF, V39, P1, DOI 10.1097/01.qai.0000159671.25950.74
   Koblin B, 2004, LANCET, V364, P41, DOI 10.1016/S0140-6736(04)16588-4
   Latkin CA, 2009, SOC SCI MED, V68, P740, DOI 10.1016/j.socscimed.2008.11.019
   Microbicides Development Programme, 2009, HIV PREV GEL PRO 200
   NEUMANN MS, J ACQUIR IMMUNE D S1, V30, pS106
   *NIMH COLL HIV STD, 2007, AIDS S, V2, pS91
   Padian NS, 2007, LANCET, V370, P251, DOI 10.1016/S0140-6736(07)60950-7
   Pozniak A, 2004, CURR OPIN INFECT DIS, V17, P39, DOI 10.1097/00001432-200402000-00007
   Rotheram-Borus MJ, 2009, ANNU REV CLIN PSYCHO, V5, P143, DOI 10.1146/annurev.clinpsy.032408.153530
   Semaan S, 2002, J ACQ IMMUN DEF SYND, V30, pS73, DOI 10.1097/01.QAI.0000017613.32101.90
   Sherman SG, 2009, SOC SCI MED, V68, P69, DOI 10.1016/j.socscimed.2008.09.061
   Skoler-Karpoff S, 2008, LANCET, V372, P1977, DOI 10.1016/S0140-6736(08)61842-5
   Templeton DJ, 2009, J INFECT DIS, V200, P1813, DOI 10.1086/648376
   Watson-Jones D, 2008, NEW ENGL J MED, V358, P1560, DOI 10.1056/NEJMoa0800260
NR 29
TC 0
Z9 1
U1 0
U2 1
PU WALTER DE GRUYTER GMBH
PI BERLIN
PA GENTHINER STRASSE 13, D-10785 BERLIN, GERMANY
SN 1905-7415
EI 1875-855X
J9 ASIAN BIOMED
JI Asian Biomed.
PD OCT
PY 2010
VL 4
IS 5
BP 679
EP 682
DI 10.2478/abm-2010-0089
PG 4
WC Medicine, Research & Experimental
WE Science Citation Index Expanded (SCI-EXPANDED)
SC Research & Experimental Medicine
GA 677DM
UT WOS:000283969300002
OA hybrid
DA 2022-08-26
ER

PT J
AU Barash, EA
   Golden, M
AF Barash, Elizabeth Anne
   Golden, Matthew
TI Awareness and Use of HIV Pre-Exposure Prophylaxis Among Attendees of a
   Seattle Gay Pride Event and Sexually Transmitted Disease Clinic
SO AIDS PATIENT CARE AND STDS
LA English
DT Article
ID LIMITED KNOWLEDGE; RISK; MEN
AB We surveyed a convenience sample of 215 HIV-negative men who have sex with men (MSM) recruited at a Gay Pride event and in an STD clinic about their willingness to use pre-exposure prophylaxis (PrEP). Overall, 44% reported that they would take PrEP every day if it helped prevent HIV. There was no association between sexual risk behavior and interest in taking PrEP.
C1 [Barash, Elizabeth Anne] Publ Hlth Seattle & King Cty, Dept HIV AIDS Epidemiol, Seattle, WA USA.
   [Golden, Matthew] Univ Washington, Ctr AIDS & STD, Harborview Med Ctr, Seattle, WA 98195 USA.
RP Barash, EA (通讯作者)，Publ Hlth Seattle King Cty, HIV AIDS Epidemiol, 400 Yesler Way,3rd Floor, Seattle, WA 98104 USA.
EM elizabeth.barash@kingcounty.gov
RI Golden, Matthew/AAE-4314-2020
CR *CDCP, 2009, HIV AIDS SURV REP, V19, P18
   Kellerman SE, 2006, JAIDS-J ACQ IMM DEF, V43, P376, DOI 10.1097/01.qai.0000234085.18914.d5
   Liu AY, 2008, JAIDS-J ACQ IMM DEF, V47, P241, DOI 10.1097/QAI.0b013e31815e4041
   Mimiaga MJ, 2009, JAIDS-J ACQ IMM DEF, V50, P77, DOI 10.1097/QAI.0b013e31818d5a27
   Paltiel AD, 2009, CLIN INFECT DIS, V48, P806, DOI 10.1086/597095
NR 5
TC 77
Z9 82
U1 0
U2 11
PU MARY ANN LIEBERT INC
PI NEW ROCHELLE
PA 140 HUGUENOT STREET, 3RD FL, NEW ROCHELLE, NY 10801 USA
SN 1087-2914
J9 AIDS PATIENT CARE ST
JI Aids Patient Care STDS
PD NOV
PY 2010
VL 24
IS 11
BP 689
EP 691
DI 10.1089/apc.2010.0173
PG 3
WC Public, Environmental & Occupational Health; Infectious Diseases
WE Science Citation Index Expanded (SCI-EXPANDED); Social Science Citation Index (SSCI)
SC Public, Environmental & Occupational Health; Infectious Diseases
GA 678RP
UT WOS:000284098200001
PM 20863247
DA 2022-08-26
ER

PT J
AU Matthews, LT
   Baeten, JM
   Celum, C
   Bangsberg, DR
AF Matthews, Lynn T.
   Baeten, Jared M.
   Celum, Connie
   Bangsberg, David R.
TI Periconception pre-exposure prophylaxis to prevent HIV transmission:
   benefits, risks, and challenges to implementation
SO AIDS
LA English
DT Article
DE antiretroviral prophylaxis; fertility; HIV; HIV prevention; HIV
   transmission; reproduction; serodiscordant couples
ID SUB-SAHARAN AFRICA; IMMUNODEFICIENCY-VIRUS-INFECTION;
   SEXUALLY-TRANSMITTED INFECTIONS; ANTIRETROVIRAL THERAPY; MALE
   CIRCUMCISION; DISCORDANT COUPLES; FERTILITY DESIRES; POSITIVE PATIENTS;
   AIDS-PREVENTION; SEMINAL PLASMA
AB HIV-serodiscordant couples face complicated choices between fulfilling reproductive desire and risking HIV transmission to their partners and children. Sexual HIV transmission can be dramatically reduced through artificial insemination and sperm washing; however, most couples cannot access these resources. We propose that periconception pre-exposure prophylaxis (PrEP) could offer an important, complementary therapy to harm reduction counseling programs that aim to decrease HIV transmission for couples who choose to conceive.
   In this paper, we describe the potential benefits of periconception PrEP and define critical points of clarification prior to implementation of PrEP as part of a reproductive health program. We consider sexual transmission risk, current risk reduction options, PrEP efficacy, cost, adherence, resistance, fetal toxicity, and impact of PrEP counseling on entry into health services. We address PrEP in the context of other periconception HIV-prevention strategies, including antiretroviral treatment of the HIV-infected partner. We conclude that, should PrEP prove safe and efficacious in ongoing trials, periconception PrEP may offer a useful approach to minimize risk of HIV transmission for individuals of reproductive age in HIV-endemic countries. (C) 2010 Wolters Kluwer Health vertical bar Lippincott Williams & Wilkins
C1 [Matthews, Lynn T.] Beth Israel Deaconess Med Ctr, Div Infect Dis, Boston, MA 02215 USA.
   [Baeten, Jared M.; Celum, Connie] Univ Washington, Dept Global Hlth, Seattle, WA 98195 USA.
   [Baeten, Jared M.; Celum, Connie] Univ Washington, Dept Med, Seattle, WA 98195 USA.
   [Bangsberg, David R.] Harvard Univ, Sch Med, Massachusetts Gen Hosp, Ragon Inst,Ctr Global Hlth, Cambridge, MA 02138 USA.
   [Bangsberg, David R.] Mbarara Univ Sci & Technol, Mbarara, Uganda.
RP Matthews, LT (通讯作者)，Beth Israel Deaconess Med Ctr, Div Infect Dis, 110 Francis St,Lowry Med Off Bldg,Suite GB, Boston, MA 02215 USA.
EM ltmatthe@bidmc.harvard.edu
FU Mark and Lisa Schwartz Family Foundation;  [MH K-24 87227]; NATIONAL
   INSTITUTE OF MENTAL HEALTH [K24MH087227] Funding Source: NIH RePORTER
FX L. T. M. and D. R. B. received support from the Mark and Lisa Schwartz
   Family Foundation. D. R. B. received support from MH K-24 87227.
CR Abbas UL, 2007, PLOS ONE, V2, DOI 10.1371/journal.pone.0000875
   Allen S, 2003, AIDS, V17, P733, DOI 10.1097/00002030-200303280-00012
   ALLEN S, 1992, BRIT MED J, V304, P1605, DOI 10.1136/bmj.304.6842.1605
   Allen S, 2007, BMC PUBLIC HEALTH, V7, DOI 10.1186/1471-2458-7-349
   *ANT PREGN REG STE, 2009, ANT PREGN REG INT RE
   Attia S, 2009, AIDS, V23, P1397, DOI 10.1097/QAD.0b013e32832b7dca
   Auvert B, 2005, PLOS MED, V2, P1112, DOI 10.1371/journal.pmed.0020298
   Bailey RC, 2007, LANCET, V369, P643, DOI 10.1016/S0140-6736(07)60312-2
   Barreiro P, 2006, JAIDS-J ACQ IMM DEF, V43, P324, DOI 10.1097/01.qai.0000243091.40490.fd
   Bartholow BN, 2005, JAIDS-J ACQ IMM DEF, V39, P90, DOI 10.1097/01.qai.0000143600.41363.78
   Braitstein P, 2006, LANCET, V367, P817, DOI 10.1016/S0140-6736(06)68337-2
   BRUBAKER S, 2009, IAS
   Bujan L, 2007, AIDS, V21, P1909, DOI 10.1097/QAD.0b013e3282703879
   Chen JL, 2001, FAM PLANN PERSPECT, V33, P144, DOI 10.2307/2673717
   Coates TJ, 2000, LANCET, V356, P103, DOI 10.1016/S0140-6736(00)02446-6
   Cohen MS, 2007, ANN INTERN MED, V146, P591, DOI 10.7326/0003-4819-146-8-200704170-00010
   Cranage M, 2008, PLOS MED, V5, P1238, DOI 10.1371/journal.pmed.0050157
   Cremin I, 2010, AIDS BEHAV, V14, P708, DOI 10.1007/s10461-009-9592-4
   Derdelinckx I, 2006, PLOS MED, V3, P1999, DOI 10.1371/journal.pmed.0030454
   Donnell D, LANCET
   Dunkle KL, 2008, LANCET, V371, P2183, DOI 10.1016/S0140-6736(08)60953-8
   Dyer SJ, 2005, HUM REPROD, V20, P1938, DOI 10.1093/humrep/deh845
   Dyer SJ, 2002, HUM REPROD, V17, P1663, DOI 10.1093/humrep/17.6.1663
   Eaton Lisa A, 2007, Curr HIV/AIDS Rep, V4, P165, DOI 10.1007/s11904-007-0024-7
   Frodsham LCG, 2006, FERTIL STERIL, V85, P285, DOI 10.1016/j.fertnstert.2005.07.1326
   Garcia-Lerma JG, 2008, PLOS MED, V5, P291, DOI 10.1371/journal.pmed.0050028
   *GIL, VIR PACK INS
   *GIL SCI, 2009, ADV SUST ACC HIV AID
   Girardi E, 2007, JAIDS-J ACQ IMM DEF, V46, pS3, DOI 10.1097/01.qai.0000286597.57066.2b
   *GLOB HIV PREV WOR, 2008, BEH CHANG PREV REC 2
   Gray RH, 2007, LANCET, V369, P657, DOI 10.1016/S0140-6736(07)60313-4
   Gregson S, 2007, PLOS MED, V4, P545, DOI 10.1371/journal.pmed.0040102
   GROSSKURTH H, 1995, LANCET, V346, P530, DOI 10.1016/S0140-6736(95)91380-7
   Guest G, 2008, SEX TRANSM DIS, V35, P1002, DOI 10.1097/OLQ.0b013e3181812939
   Guthrie BL, 2007, CURR HIV RES, V5, P416, DOI 10.2174/157016207781023992
   Heard I, 2007, AIDS, V21, pS77, DOI 10.1097/01.aids.0000255089.44297.6f
   Hugonnet S, 2002, J ACQ IMMUN DEF SYND, V30, P73, DOI 10.1097/00042560-200205010-00010
   Kahn JO, 2001, J INFECT DIS, V183, P707, DOI 10.1086/318829
   Kaida Angela, 2006, Curr HIV/AIDS Rep, V3, P187, DOI 10.1007/s11904-006-0015-0
   Kamali A, 2003, LANCET, V361, P645, DOI 10.1016/S0140-6736(03)12598-6
   KARIM SA, 2009, CROI
   Kaul R, 2004, JAMA-J AM MED ASSOC, V291, P2555, DOI 10.1001/jama.291.21.2555
   Kitahata MM, 2009, NEW ENGL J MED, V360, P1815, DOI 10.1056/NEJMoa0807252
   Korenromp EL, 2005, J INFECT DIS, V191, pS168, DOI 10.1086/425274
   Larsen U, 2000, INT J EPIDEMIOL, V29, P285, DOI 10.1093/ije/29.2.285
   Laurent C, 2002, AIDS, V16, P1363, DOI 10.1097/00002030-200207050-00008
   Maier M, 2009, AIDS BEHAV, V13, pS28, DOI 10.1007/s10461-008-9371-7
   Mandelbrot L, 1997, LANCET, V349, P850, DOI 10.1016/S0140-6736(05)61754-0
   Marcelin AG, 2008, AIDS, V22, P1677, DOI 10.1097/QAD.0b013e32830abdc8
   Matthews LT, 2009, AIDS BEHAV, V13, pS5, DOI 10.1007/s10461-009-9551-0
   Mayer KH, 2008, JAIDS-J ACQ IMM DEF, V47, P494, DOI 10.1097/QAI.0b013e318162afcb
   Mayer KH, 2006, AIDS, V20, P543, DOI 10.1097/01.aids.0000210608.70762.c3
   Miller MD, 2004, AIDS REV, V6, P22
   Mills EJ, 2006, JAMA-J AM MED ASSOC, V296, P679, DOI 10.1001/jama.296.6.679
   Myer L, 2007, AIDS PATIENT CARE ST, V21, P278, DOI 10.1089/apc.2006.0108
   Nurutdinova D, 2008, ANN PHARMACOTHER, V42, P1581, DOI 10.1345/aph.1L083
   Okwundu CI, 2009, COCHRANE DB SYST REV, DOI 10.1002/14651858.CD007189.pub2
   Orrell C, 2003, AIDS, V17, P1369, DOI 10.1097/00002030-200306130-00011
   Oxford Centre for Evidence Based Medicine, 2009, LEV EV
   Padian NS, 2007, LANCET, V370, P251, DOI 10.1016/S0140-6736(07)60950-7
   Paltiel AD, 2009, CLIN INFECT DIS, V48, P806, DOI 10.1086/597095
   Panozzo L, 2003, SWISS MED WKLY, V133, P124
   Peterson Leigh, 2007, PLoS Clin Trials, V2, pe27, DOI 10.1371/journal.pctr.0020027
   *PREP WATCH, 2009, AIDS VACC ADV COAL U
   Rosen RK, 2008, J WOMENS HEALTH, V17, P383, DOI 10.1089/jwh.2006.0325
   RUSSELL S, 2010, NEW YORK TIMES  0402
   Rutstein SO, 2004, DHS COMP REPORTS
   Sadiq ST, 2002, AIDS, V16, P219, DOI 10.1097/00002030-200201250-00011
   Siika AM, 2009, JAIDS-J ACQ IMM DEF, V51, P47, DOI 10.1097/QAI.0b013e318198a96a
   Skoler-Karpoff S, 2008, LANCET, V372, P1977, DOI 10.1016/S0140-6736(08)61842-5
   SONKO S, 1994, INT SOC SCI J, V46, P397
   Speizer IS, 2008, AIDS EDUC PREV, V20, P531, DOI 10.1521/aeap.2008.20.6.531
   Sweat M, 2000, LANCET, V356, P113, DOI 10.1016/S0140-6736(00)02447-8
   Tarantal AF, 2002, J ACQ IMMUN DEF SYND, V29, P207
   *UN DEP EC SOC AFF, 2008, MILL DEV GOALS REP
   *UNAIDS, 2008, UNAIDS0825EJC1510E W
   *UNICEF, 2007, UN ACC SCAL PRIOR HI
   van de Vijver DAMC, 2009, J INFECT DIS, V199, P1310, DOI 10.1086/597804
   van Griensven F, 2004, AIDS, V18, P295, DOI 10.1097/00002030-200401230-00020
   Van Rompay KKA, 2008, ANTIMICROB AGENTS CH, V52, P3144, DOI 10.1128/AAC.00350-08
   VANBALEN F, 2008, ESHRE MONOGR, V1, P25
   VERNAZZA P, 2007, 4 IAS C HIV PATH TRE
   Vissers DCJ, 2008, PLOS ONE, V3, DOI 10.1371/journal.pone.0002077
   Wainberg MA, 2004, JAIDS-J ACQ IMM DEF, V37, pS36, DOI 10.1097/01.qai.0000137005.63376.6e
   Wawer MJ, 2005, J INFECT DIS, V191, P1403, DOI 10.1086/429411
   Wawer MJ, 1998, AIDS, V12, P1211, DOI 10.1097/00002030-199810000-00014
   Wawer MJ, 1999, LANCET, V353, P525, DOI 10.1016/S0140-6736(98)06439-3
   World Health Organization, 2009, RAP ADV US ANT DRUGS
   Young TN, 2007, COCHRANE DB SYST REV, DOI 10.1002/14651858.CD002835.pub3
   PREVENTING SEXUAL TR
NR 90
TC 69
Z9 69
U1 0
U2 14
PU LIPPINCOTT WILLIAMS & WILKINS
PI PHILADELPHIA
PA TWO COMMERCE SQ, 2001 MARKET ST, PHILADELPHIA, PA 19103 USA
SN 0269-9370
EI 1473-5571
J9 AIDS
JI Aids
PD AUG 24
PY 2010
VL 24
IS 13
BP 1975
EP 1982
DI 10.1097/QAD.0b013e32833bedeb
PG 8
WC Immunology; Infectious Diseases; Virology
WE Science Citation Index Expanded (SCI-EXPANDED); Social Science Citation Index (SSCI)
SC Immunology; Infectious Diseases; Virology
GA 634BY
UT WOS:000280555200001
PM 20679759
OA Green Accepted
DA 2022-08-26
ER

PT J
AU Mack, N
   Robinson, ET
   MacQueen, KM
   Moffett, J
   Johnson, LM
AF Mack, Natasha
   Robinson, Elizabeth T.
   MacQueen, Kathleen M.
   Moffett, Jill
   Johnson, Laura M.
TI THE EXPLOITATION OF "EXPLOITATION" IN THE TENOFOVIR PREP TRIAL IN
   CAMEROON: LESSONS LEARNED FROM MEDIA COVERAGE OF AN HIV PREVENTION TRIAL
SO JOURNAL OF EMPIRICAL RESEARCH ON HUMAN RESEARCH ETHICS
LA English
DT Article
DE discourse analysis; TDF; tenofovir; HIV prevention trial;
   communications; controversy; media analysis; research ethics; Cameroon;
   Africa
ID GLOBALIZATION; CARE
AB MEDIA COVERAGE INFLUENCES HOW clinical trials are perceived internationally and in communities where trials occur, affecting recruitment, retention, and political support for research. We conducted a discourse analysis of news coverage from 2004-2005 of a trial in Cameroon on oral PrEP for HIV prevention, to identify messages, communication techniques, and sources of messages that were amplified via media. We identified two parallel discourses: one on ethical concerns about the Cameroon trial, and a second, more general "science exploitation" discourse concerned with the potential for trials with vulnerable participant populations to be conducted unethically, benefiting only wealthy populations. Researchers should overtly address exploitation as an integral, ongoing component of research, particularly where historical or cultural conditions set the stage for controversy to emerge.
FU Bill & Melinda Gates Foundation
FX This research was supported by the Bill & Melinda Gates Foundation.
   Thanks to Tiburce Niyama, IRESCO, and the oral tenovofir Cameroon data
   collection team. Thanks also to Amy Corneli and Kelly L'Engle.
CR ABIDJAN NC, 2005, VOA NEWS        0215
   *ACT UP PAR, 2004, TEN IN TRIAL
   *ACT UP PAR, 2004, GIL ORG CONT TRAV SE
   [Anonymous], 2005, LANCET, V365, P1111
   [Anonymous], 2004, BBC NEWS
   Bailey W., 2009, MAKE YOUR MOVE TAKIN
   BEYALA C, 1995, LETTRE AFRICAINE SES
   COTTER C, 2001, HDB DISCOURSE ANAL
   Department of Health and Human Services Office of the Inspector General, 2001, OEI010000190 DEP HLT
   Downing Raymond, 2005, THEY SEE IT DEV AFRI
   ELIAS P, 2004, SAN JOSE MERCUR 0715
   ENTMAN RM, 1993, J COMMUN, V43, P51, DOI 10.1111/j.1460-2466.1993.tb01304.x
   ENTMAN RM, 1991, J COMMUN, V41, P6, DOI 10.1111/j.1460-2466.1991.tb02328.x
   Excler JL, 2008, INDIAN J MED RES, V127, P531
   Fairclough Norman, 1997, DISCOURSE STUDIES MU, V2, P258, DOI DOI 10.4135/9781446289068.N17
   Fanon Frantz, 2008, BLACK SKIN WHITE MAS
   Forbes A., 2009, PREVENTING PREVENTIN
   Foucault Michel, 1979, DISCIPLINE PUNISH BI
   Glickman SW, 2009, NEW ENGL J MED, V360, P816, DOI 10.1056/NEJMsb0803929
   HALL S, 1980, WORKING PAPERS CULTU, P107
   Hawkins JS, 2008, EXPLOITATION AND DEVELOPING COUNTRIES: THE ETHICS OF CLINICAL RESEARCH, P1
   Heath RL, 2006, J APPL COMMUN RES, V34, P245, DOI 10.1080/00909880600771577
   HERTOG JK, 1995, COMMUN RES, V22, P545, DOI 10.1177/009365095022005002
   Huckin Thomas N, 1997, FUNCTIONAL APPROACHE
   JACK A, 2005, FINANCIAL TIMES 0223
   Jones John H., 1993, BAD BLOOD TUSKEGEE S
   KANG Y, 2006, ANN M INT COMM ASS D
   Kitzinger J, 2000, MEDIA CULT SOC, V22, P61, DOI 10.1177/016344300022001004
   Kuypers Jim A., 2006, BUSHS WAR MEDIA BIAS
   Lang A, 1996, J BROADCAST ELECTRON, V40, P460
   LENRIOS M, 2005, ANN M INT COMM ASS S
   MacQueen KM, 2007, AIDS CARE, V19, P554, DOI 10.1080/09540120601035284
   MacQueen Kathleen M, 2004, Account Res, V11, P49, DOI 10.1080/08989620490280230
   MacQueen KM, 2008, J EMPIR RES HUM RES, V3, P5, DOI 10.1525/jer.2008.3.4.5
   Marx Karl, 1886, CAPITAL CRITIQUE POL, V1
   McGrory E., 2009, RES RASHOMON LESSONS
   Memmi Albert, 1957, PORTRAIT COLONISE PR
   Miles R., 1989, RACISM
   Mills Edward, 2005, BMC Int Health Hum Rights, V5, P6, DOI 10.1186/1472-698X-5-6
   Mohanty C. T., 1991, 3 WORLD WOMEN POLITI
   MORRISON J, 1992, PRIMER I RES
   NYIAMA TA, 2006, 16 INT AIDS C TOR CA
   O'Malley AS, 1999, AM J PREV MED, V17, P198, DOI 10.1016/S0749-3797(99)00067-7
   Page-Shafer K, 2005, LANCET, V366, P1499, DOI 10.1016/S0140-6736(05)67146-2
   Pan Z., 1993, POLIT COMMUN, V10, P55, DOI DOI 10.1080/10584609.1993.9962963
   Parpart Jane L., 1995, DECONSTRUCTING DEV E
   Peterson Leigh, 2007, PLoS Clin Trials, V2, pe27, DOI 10.1371/journal.pctr.0020027
   Potter J., 2004, HDB DATA ANAL, P607, DOI [10.4135/9781848608184.n27, DOI 10.4135/9781848608184.N27]
   RAMAZZOTTI SA, 2005, STAMPA          0415
   Rowland C, 2004, INT J HEALTH SERV, V34, P555, DOI 10.2190/N8AU-6AG6-30M9-FN6T
   Said Edward W, 1991, MUSICAL ELABORATIONS
   SEME N, 2005, AFRICAN INDEPEN 0128
   SEME N, 2005, AFRICAN INDEPEN 0129
   Shah S, 2003, INT J HEALTH SERV, V33, P29, DOI 10.2190/5FGJ-03AQ-BKW2-GLAA
   SHEPHERD M, 2005, FAM HLTH INT
   Singh JA, 2005, PLOS MED, V2, P824, DOI 10.1371/journal.pmed.0020234
   TALOM JM, 2004, NOVELLE EXPRESS 1201
   TETCHIADA S, 2005, INTERPRESS SERV 0209
   Thiers FA, 2008, NAT REV DRUG DISCOV, V7, P13, DOI 10.1038/nrd2441
   Thompson J. D., 1967, ORG ACTION SOCIAL SC
   *TOM BROADC CORP, 2005, RAD BROADC
   UNAIDS, 2007, GOOD PART PRACT GUID
   Van Dijk T., 2001, DISCOURSE THEORY PRA
   Van Dijk T, 1995, POLIT COMMUN, P9
   van Dijk TA, 1993, ELITE DISCOURSE RACI
   van Dijk Teun A., 1988, NEWS AS DISCOURSE, P75
   VANDIJK TA, 1991, HDB QUALITATIVE METH, P108
   WETHERELL M, 1992, MAPPING LANGUAGE RAC
   Wodak Ruth, 2004, QUALITATIVE RES PRAC, P197, DOI DOI 10.4135/9781848608191.D17
   Wood Linda A., 2000, DOING DISCOURSE ANAL
   2004, ASS PRESS       0326
   2005, IRIN PLUS NEWS  0128
   2005, FRANCE 2        0117
   2005, IRIN PLUS NEWS  0204
   2005, IRIN PLUS NEWS  0419
   2005, MESSAGER        0224
   2005, CAMEROON TRIBUN 0215
   2004, DTSCH PRESSE AG 0803
NR 78
TC 16
Z9 16
U1 0
U2 2
PU SAGE PUBLICATIONS INC
PI THOUSAND OAKS
PA 2455 TELLER RD, THOUSAND OAKS, CA 91320 USA
SN 1556-2646
EI 1556-2654
J9 J EMPIR RES HUM RES
JI J. Empir. Res. Hum. Res. Ethics
PD JUN
PY 2010
VL 5
IS 2
BP 3
EP 19
DI 10.1525/jer.2010.5.2.3
PG 17
WC Ethics; Medical Ethics
WE Science Citation Index Expanded (SCI-EXPANDED); Social Science Citation Index (SSCI)
SC Social Sciences - Other Topics; Medical Ethics
GA 621JU
UT WOS:000279573500001
PM 20569146
DA 2022-08-26
ER

PT J
AU Neff, CP
   Ndolo, T
   Tandon, A
   Habu, Y
   Akkina, R
AF Neff, C. Preston
   Ndolo, Thomas
   Tandon, Apurva
   Habu, Yuichiro
   Akkina, Ramesh
TI Oral Pre-Exposure Prophylaxis by Anti-Retrovirals Raltegravir and
   Maraviroc Protects against HIV-1 Vaginal Transmission in a Humanized
   Mouse Model
SO PLOS ONE
LA English
DT Article
ID HUMAN-IMMUNODEFICIENCY-VIRUS; TENOFOVIR DISOPROXIL FUMARATE;
   IMMUNE-RESPONSES; MICE; INFECTION; MACAQUES; CHALLENGES; INHIBITOR;
   ANTAGONIST; PREVENTION
AB Sexual HIV-1 transmission by vaginal route is the most predominant mode of viral transmission, resulting in millions of new infections every year. In the absence of an effective vaccine, there is an urgent need to develop other alternative methods of pre-exposure prophylaxis (PrEP). Many novel drugs that are currently approved for clinical use also show great potential to prevent viral sexual transmission when administered systemically. A small animal model that permits rapid preclinical evaluation of potential candidates for their systemic PrEP efficacy will greatly enhance progress in this area of investigation. We have previously shown that RAG-hu humanized mouse model permits HIV-1 mucosal transmission via both vaginal and rectal routes and displays CD4 T cell loss typical to that seen in the human. Thus far systemic PrEP studies have been primarily limited to RT inhibitors exemplified by tenofovir and emtricitabine. In these proof-of-concept studies we evaluated two new classes of clinically approved drugs with different modes of action namely, an integrase inhibitor raltegravir and a CCR5 inhibitor maraviroc as potential systemically administered chemo-prophylactics. Our results showed that oral administration of either of these drugs fully protects against vaginal HIV-1 challenge in the RAG-hu mouse model. Based on these results both these drugs show great promise for further development as orally administered PrEPs.
C1 [Neff, C. Preston; Ndolo, Thomas; Tandon, Apurva; Habu, Yuichiro; Akkina, Ramesh] Colorado State Univ, Dept Microbiol Immunol & Pathol, Ft Collins, CO 80523 USA.
RP Neff, CP (通讯作者)，Colorado State Univ, Dept Microbiol Immunol & Pathol, Ft Collins, CO 80523 USA.
EM akkina@colostate.edu
FU National Institutes of Health [AI057066, AI073255]; NATIONAL INSTITUTE
   OF ALLERGY AND INFECTIOUS DISEASES [R01AI057066, R01AI073255] Funding
   Source: NIH RePORTER
FX Work reported here was supported by National Institutes of Health RO1
   grants AI057066 and AI073255 to RA. The funders had no role in study
   design, data collection and analysis, decision to publish, or
   preparation of the manuscript.
CR Abbas UL, 2007, PLOS ONE, V2, DOI 10.1371/journal.pone.0000875
   An DS, 2007, CLIN VACCINE IMMUNOL, V14, P391, DOI 10.1128/CVI.00403-06
   Baenziger S, 2006, P NATL ACAD SCI USA, V103, P15951, DOI 10.1073/pnas.0604493103
   Barouch DH, 2008, NATURE, V455, P613, DOI 10.1038/nature07352
   Berges BK, 2008, VIROLOGY, V373, P342, DOI 10.1016/j.virol.2007.11.020
   Berges BK, 2006, RETROVIROLOGY, V3, DOI 10.1186/1742-4690-3-76
   Berges BK, 2010, VIROLOGY, V397, P100, DOI 10.1016/j.virol.2009.10.034
   Broder S, 2010, ANTIVIR RES, V85, P1, DOI 10.1016/j.antiviral.2009.10.002
   *CLIN, FEM PREP TRU STUD AS
   D'Cruz OJ, 2007, AM J REPROD IMMUNOL, V57, P353, DOI 10.1111/j.1600-0897.2007.00478.x
   Denton PW, 2010, PLOS ONE, V5, DOI 10.1371/journal.pone.0008829
   Denton Paul W, 2009, Curr HIV/AIDS Rep, V6, P13, DOI 10.1007/s11904-009-0003-2
   Denton PW, 2008, PLOS MED, V5, P79, DOI 10.1371/journal.pmed.0050016
   Di Fabio S, 2003, AIDS, V17, P1597, DOI 10.1097/00002030-200307250-00003
   Di Fabio S, 2001, AIDS, V15, pS19, DOI 10.1097/00002030-200102001-00020
   FREIREICH EMIL J., 1966, CANCER CHEMOTHERAP REP, V50, P219
   Garcia-Lerma JG, 2008, PLOS MED, V5, P291, DOI 10.1371/journal.pmed.0050028
   Garcia-Lerma JG, 2010, TRENDS PHARMACOL SCI, V31, P74, DOI 10.1016/j.tips.2009.10.009
   Gorantla S, 2007, J VIROL, V81, P2700, DOI 10.1128/JVI.02010-06
   Grinsztejn B, 2007, LANCET, V369, P1261, DOI 10.1016/S0140-6736(07)60597-2
   Hazuda DJ, 2000, SCIENCE, V287, P646, DOI 10.1126/science.287.5453.646
   *JOINT UN HIV AIDS, 2008, REP GLOB AIDS EP
   Khanna KV, 2002, J CLIN INVEST, V109, P205
   Kromdijk W, 2010, EXPERT OPIN PHARMACO, V11, P1215, DOI 10.1517/14656561003801081
   Kumwenda NI, 2008, NEW ENGL J MED, V359, P119, DOI 10.1056/NEJMoa0801941
   Legrand N, 2009, CELL HOST MICROBE, V6, P5, DOI 10.1016/j.chom.2009.06.006
   Lieberman-Blum SS, 2008, CLIN THER, V30, P1228, DOI 10.1016/S0149-2918(08)80048-3
   MacArthur RD, 2008, CLIN INFECT DIS, V47, P236, DOI 10.1086/589289
   Melkus MW, 2006, NAT MED, V12, P1316, DOI 10.1038/nm1431
   Polhemus ME, 2008, ANTIMICROB AGENTS CH, V52, P1493, DOI 10.1128/AAC.01367-07
   Reagan-Shaw S, 2008, FASEB J, V22, P659, DOI 10.1096/fj.07-9574LSF
   Shultz LD, 2007, NAT REV IMMUNOL, V7, P118, DOI 10.1038/nri2017
   Subbarao S, 2006, J INFECT DIS, V194, P904, DOI 10.1086/507306
   Traggiai E, 2004, SCIENCE, V304, P104, DOI 10.1126/science.1093933
   TSAI CC, 1995, SCIENCE, V270, P1197, DOI 10.1126/science.270.5239.1197
   *US FDA, 2009, ANT DRUGS US TREATM
   Van Duyne R, 2009, RETROVIROLOGY, V6, DOI 10.1186/1742-4690-6-76
   Van Rompay KKA, 1998, AIDS, V12, pF79, DOI 10.1097/00002030-199809000-00001
   Van Rompay KKA, 2006, JAIDS-J ACQ IMM DEF, V43, P6, DOI 10.1097/01.qai.0000224972.60339.7c
   Veazey RS, 2010, J INFECT DIS, V202, P739, DOI 10.1086/655661
   Veazey RS, 2005, NATURE, V438, P99, DOI 10.1038/nature04055
   Volmink J, 2007, COCHRANE DB SYST REV, DOI 10.1002/14651858.CD003510.pub2
   Watanabe S, 2007, BLOOD, V109, P212, DOI 10.1182/blood-2006-04-017681
   World Health Organization (WHO), 2007, NEW DAT MAL CIRC HIV
   Zhang LG, 2007, BLOOD, V109, P2978, DOI 10.1182/blood-2006-07-033159
NR 45
TC 85
Z9 88
U1 1
U2 5
PU PUBLIC LIBRARY SCIENCE
PI SAN FRANCISCO
PA 185 BERRY ST, STE 1300, SAN FRANCISCO, CA 94107 USA
SN 1932-6203
J9 PLOS ONE
JI PLoS One
PD DEC 21
PY 2010
VL 5
IS 12
AR e15257
DI 10.1371/journal.pone.0015257
PG 6
WC Multidisciplinary Sciences
WE Science Citation Index Expanded (SCI-EXPANDED)
SC Science & Technology - Other Topics
GA 698EY
UT WOS:000285576900024
PM 21203568
OA Green Published, Green Submitted, gold
DA 2022-08-26
ER

PT J
AU Schneider, JA
   Dandona, R
   Pasupneti, S
   Lakshmi, V
   Liao, CH
   Yeldandi, V
   Mayer, KH
AF Schneider, John A.
   Dandona, Rakhi
   Pasupneti, Shravani
   Lakshmi, Vemu
   Liao, Chuanhong
   Yeldandi, Vijay
   Mayer, Kenneth H.
TI Initial Commitment to Pre-Exposure Prophylaxis and Circumcision for HIV
   Prevention amongst Indian Truck Drivers
SO PLOS ONE
LA English
DT Article
ID RISK REDUCTION MODEL; CONDOM USE; ANDHRA-PRADESH; PLANNED BEHAVIOR;
   YOUNG MEN; ACCEPTABILITY; HEALTH; IMPACT; SEX; HIV/AIDS
AB Studies of HIV prevention interventions such as pre-exposure prophylaxis (PREP) and circumcision in India are limited. The present study sought to investigate Indian truck-drivers initial commitment to PREP and circumcision utilizing the AIDS Risk Reduction Model. Ninety truck-drivers completed an in-depth qualitative interview and provided a blood sample for HIV and HSV-2 testing. Truck-drivers exhibited low levels of initial commitment towards PREP and even lower for circumcision. However, potential leverage points for increasing commitment were realized in fear of infecting family rather than self, self-perceptions of risk, and for PREP focusing on cultural beliefs towards medication and physicians. Cost was a major barrier to both HIV prevention interventions. Despite these barriers, our findings suggest that the ARRM may be useful in identifying several leverage points that may be used by peers, health care providers and public health field workers to enhance initial commitment to novel HIV prevention interventions in India.
C1 [Schneider, John A.] Univ Chicago, Dept Med, Chicago, IL 60637 USA.
   [Schneider, John A.; Liao, Chuanhong] Univ Chicago, Dept Hlth Studies, Chicago, IL 60637 USA.
   [Dandona, Rakhi] Publ Hlth Fdn India, New Delhi, India.
   [Pasupneti, Shravani] Univ Chicago, Pritzker Sch Med, Chicago, IL 60637 USA.
   [Lakshmi, Vemu] Nizams Inst Med Sci, Dept Microbiol, Hyderabad, Andhra Pradesh, India.
   [Yeldandi, Vijay] SHARE India, Hyderabad, Andhra Pradesh, India.
   [Mayer, Kenneth H.] Brown Univ, Dept Med, Providence, RI 02912 USA.
   [Mayer, Kenneth H.] Brown Univ, Dept Community Hlth, Providence, RI 02912 USA.
RP Schneider, JA (通讯作者)，Univ Chicago, Dept Med, 5841 S Maryland Ave, Chicago, IL 60637 USA.
EM jschnei1@medicine.bsd.uchicago.edu
OI Dandona, Rakhi/0000-0003-0926-788X; Pasupneti,
   Shravani/0000-0002-7112-601X
FU Lancet International Fellowship; National Center for Research Resources
   [KL2RR025000]; NATIONAL CENTER FOR RESEARCH RESOURCES [KL2RR025000]
   Funding Source: NIH RePORTER
FX Lancet International Fellowship and grant KL2RR025000 from the National
   Center for Research Resources. The funders had no role in study design,
   data collection and analysis, decision to publish, or preparation of the
   manuscript.
CR AKHAVI N, 2008, AIDS UNTOLD STORIES
   Albarracin D, 2004, AIDS CARE, V16, P700, DOI 10.1080/09540120412331269558
   Albarracin D, 2001, PSYCHOL BULL, V127, P142, DOI 10.1037//0033-2909.127.1.142
   Amirkhanian YA, 2003, AIDS EDUC PREV, V15, P205, DOI 10.1521/aeap.15.4.205.23832
   [Anonymous], 2005, NFHS3, VI
   Auvert B, 2005, PLOS MED, V2, P1112, DOI 10.1371/journal.pmed.0020298
   Bailey RC, 2007, LANCET, V369, P643, DOI 10.1016/S0140-6736(07)60312-2
   BANDURA A, 1997, ESSENCE CONTROL
   *BBC N, 2005, HIV IS OUT CONTR IND
   Bhattacharya G, 2004, HEALTH EDUC BEHAV, V31, P101, DOI 10.1177/1090198103259204
   Brecht ML, 2009, J BEHAV HEALTH SER R, V36, P247, DOI 10.1007/s11414-007-9106-y
   Brito MO, 2009, PLOS ONE, V4, DOI 10.1371/journal.pone.0007687
   Cardo DM, 1997, NEW ENGL J MED, V337, P1485, DOI 10.1056/NEJM199711203372101
   CATANIA JA, 1990, HEALTH EDUC QUART, V17, P53, DOI 10.1177/109019819001700107
   CATANIA JA, 1994, HEALTH PSYCHOL, V13, P548, DOI 10.1037/0278-6133.13.6.548
   Chakraborty K, 2009, SOC PSYCH PSYCH EPID, V44, P482, DOI 10.1007/s00127-008-0468-0
   Chandhiok N, 2007, REPROD HEALTH MATTER, V15, P53, DOI 10.1016/S0968-8080(07)29309-7
   Chandrasekaran P, 2006, LANCET INFECT DIS, V6, P508, DOI 10.1016/S1473-3099(06)70551-5
   Corbin J., 1998, BASICS QUALITATIVE R, P10
   Cornman DH, 2007, SOC SCI MED, V64, P1572, DOI 10.1016/j.socscimed.2006.11.011
   Dandona L, 2008, INT J EPIDEMIOL, V37, P1274, DOI 10.1093/ije/dyn161
   Datye V, 2006, HEALTH POLICY PLANN, V21, P343, DOI 10.1093/heapol/czl021
   Fauci AS, 2007, CLIN INFECT DIS, V45, pS206, DOI 10.1086/522540
   Fochsen G, 2006, QUAL HEALTH RES, V16, P1236, DOI 10.1177/1049732306293776
   Gibney L, 2003, SOC SCI MED, V56, P1411, DOI 10.1016/S0277-9536(02)00138-7
   Gray RH, 2007, LANCET, V369, P657, DOI 10.1016/S0140-6736(07)60313-4
   Greene J. C., 1989, EDUC EVAL POLICY AN, V11, P255, DOI [DOI 10.3102/01623737011003255, 10.3102/01623737011003255]
   Herbst JH, 2007, AM J PREV MED, V32, pS38, DOI 10.1016/j.amepre.2006.12.006
   Hoffman S, 2003, AM J PUBLIC HEALTH, V93, P1897, DOI 10.2105/AJPH.93.11.1897
   *IPS, 2005, HLTH HIV AIDS CAMP T
   Janesick V, 2003, STRATEGIES QUALITATI
   Kumar SGP, 2009, BMC HEALTH SERV RES, V9, DOI 10.1186/1472-6963-9-82
   Lal A, 1999, J Assoc Physicians India, V47, P224
   LANDIS JR, 1977, BIOMETRICS, V33, P174
   Lyles CM, 2007, AM J PUBLIC HEALTH, V97, P133, DOI 10.2105/AJPH.2005.076182
   Madhivanan P, 2008, AIDS, V22, P983, DOI 10.1097/QAD.0b013e3282ffde52
   MALOW RM, 1994, AIDS EDUC PREV, V6, P113
   Mattson CL, 2005, AIDS CARE, V17, P182, DOI 10.1080/09540120512331325671
   Mazumdar PG, 2007, J BIOSOC SCI, V39, P819, DOI 10.1017/S0021932007002106
   Mimiaga MJ, 2009, JAIDS-J ACQ IMM DEF, V50, P77, DOI 10.1097/QAI.0b013e31818d5a27
   MISHRA V, 2009, CONCURRENT SEXUAL PA
   *NACO, 2007, COND PROM
   ONG LML, 1995, SOC SCI MED, V40, P903, DOI 10.1016/0277-9536(94)00155-M
   ORNER P, 2004, PAVING PATH CHALLENG
   Paltiel AD, 2009, CLIN INFECT DIS, V48, P806, DOI 10.1086/597095
   Pandey A, 2008, AIDS, V22, pS81, DOI 10.1097/01.aids.0000343766.00573.15
   Rao KD, 2006, INT J QUAL HEALTH C, V18, P414, DOI 10.1093/intqhc/mzl049
   Rosengarten M, 2009, SOC SCI MED, V69, P1049, DOI 10.1016/j.socscimed.2009.07.039
   Rosenstock I. M., 1990, HLTH BEHAV HLTH ED T, P39
   Ruan YH, 2009, AIDS PATIENT CARE ST, V23, P315, DOI 10.1089/apc.2008.0199
   Schechter M, 2004, JAIDS-J ACQ IMM DEF, V35, P519, DOI 10.1097/00126334-200404150-00010
   Schneider JA, 2009, INT J STD AIDS, V20, P39, DOI 10.1258/ijsa.2008.008163
   Severy LJ, 2005, AIDS BEHAV, V9, P121, DOI 10.1007/s10461-005-1687-y
   Sheeran P, 2001, HEALTH PSYCHOL, V20, P12, DOI 10.1037/0278-6133.20.1.12
   SINGH YN, 1993, J ACQUIR IMMUNE DEFI, V6
   Singhal A., 2003, COMBATING AIDS COMMU
   Steinbrook R, 2008, NEW ENGL J MED, V358, P107, DOI 10.1056/NEJMp0708474
   Steinbrook R, 2007, NEW ENGL J MED, V357, P2653, DOI 10.1056/NEJMp0708117
   Stueve A, 2001, AM J PUBLIC HEALTH, V91, P922, DOI 10.2105/AJPH.91.6.922
   Taylor S. J., 1984, INTRO QUALITATIVE RE
   *UNAIDS, 2007, AIDS EP UPD
   *UNAIDS, 2007, 3 WAV NAT AIDS CONTR
   van de Vijver DAMC, 2009, J INFECT DIS, V199, P1310, DOI 10.1086/597804
   Vissers DCJ, 2008, PLOS ONE, V3, DOI 10.1371/journal.pone.0002077
   Weller S. C., 2002, COCHRANE DB SYST REV, DOI [10.1002/14651858.CD003255, DOI 10.1002/14651858.CD003255]
   Westercamp N, 2007, AIDS BEHAV, V11, P341, DOI 10.1007/s10461-006-9169-4
   Zou GY, 2004, AM J EPIDEMIOL, V159, P702, DOI 10.1093/aje/kwh090
NR 67
TC 28
Z9 28
U1 0
U2 9
PU PUBLIC LIBRARY SCIENCE
PI SAN FRANCISCO
PA 1160 BATTERY STREET, STE 100, SAN FRANCISCO, CA 94111 USA
SN 1932-6203
J9 PLOS ONE
JI PLoS One
PD JUL 30
PY 2010
VL 5
IS 7
AR e11922
DI 10.1371/journal.pone.0011922
PG 10
WC Multidisciplinary Sciences
WE Science Citation Index Expanded (SCI-EXPANDED); Social Science Citation Index (SSCI)
SC Science & Technology - Other Topics
GA 633QZ
UT WOS:000280520300031
PM 20689602
OA Green Submitted, Green Published, gold
DA 2022-08-26
ER

PT J
AU Kamali, A
AF Kamali, Anatoli
TI What is new in HIV/AIDS research in developing countries?
SO TROPICAL MEDICINE & INTERNATIONAL HEALTH
LA English
DT Review
DE HIV; research; developing countries
ID HUMAN-IMMUNODEFICIENCY-VIRUS; TO-CHILD TRANSMISSION; MALE CIRCUMCISION;
   HIV PREVENTION; VAGINAL MICROBICIDE; DOUBLE-BLIND; INFECTION; UGANDA;
   WOMEN; MEN
AB HIV epidemic has had greatest impact in sub-Saharan Africa (SSA) and mainly in East and Southern Africa with HIV prevalence in some parts going up to 30%. In the recent years, considerable HIV research on prevention, treatment and care, and vaccine has been conducted in many developing countries and provided evidence-based knowledge to control the epidemic. However, there have also been disappointing results in HIV prevention trials such as in HIV vaccine and microbicide trials. Despite these outcomes, important lessons have been learnt that help in designing future trials. This article examines the recent advances in HIV research in developing countries. The most recent HIV prevention research has demonstrated the effect of male circumcision on HIV acquisition, and lack of impact of HSV-2 treatment on HIV transmission and acquisition. Use of HIV antiretroviral drugs (ARVs) for HIV prevention is a new area that has attracted interest and a number of trials are examining the effect of oral Pre-Exposure Prophylaxis on HIV acquisition and also looking at the potential of ARVs in reducing infectiousness. Progress has been made in HIV treatment, monitoring treatment efficacy and toxicity as well as evaluation of different models of ART delivery. HIV vaccine research has, however, faced most challenges despite many efforts that have been put in. Looking into the future, there are ongoing trials that will hopefully generate important information to strengthen HIV policies in the next few years. There are, however, many other gaps in HIV research that need to be urgently addressed.
C1 Uganda Virus Res Inst, Uganda Res Unit AIDS, MRC, Entebbe, Uganda.
RP Kamali, A (通讯作者)，Uganda Virus Res Inst, Uganda Res Unit AIDS, MRC, POB 49, Entebbe, Uganda.
EM anatoli.kamali@mrcuganda.org
FU Medical Research Council [MC_U950080930] Funding Source: Medline; MRC
   [MC_U950080930] Funding Source: UKRI
CR Apondi R, 2007, JAIDS-J ACQ IMM DEF, V44, P71, DOI 10.1097/01.qai.0000243113.29412.dd
   Auvert B, 2005, PLOS MED, V2, P1112, DOI 10.1371/journal.pmed.0020298
   Baggaley RF, 2006, PLOS MED, V3, P493, DOI 10.1371/journal.pmed.0030124
   Bailey RC, 2007, LANCET, V369, P643, DOI 10.1016/S0140-6736(07)60312-2
   Bakobaki JM, 2005, AIDS, V19, P2149, DOI 10.1097/01.aids.0000194129.05264.55
   Bentley ME, 2004, AM J PUBLIC HEALTH, V94, P1159, DOI 10.2105/AJPH.94.7.1159
   Buchbinder SP, 2008, LANCET, V372, P1881, DOI 10.1016/S0140-6736(08)61591-3
   Castilla J, 2005, JAIDS-J ACQ IMM DEF, V40, P96, DOI 10.1097/01.qai.0000157389.78374.45
   Cates W, 2008, LANCET, V372, P1932, DOI 10.1016/S0140-6736(08)61824-3
   Celum C, 2010, NEW ENGL J MED, V362, P427, DOI 10.1056/NEJMoa0904849
   Celum C, 2008, LANCET, V371, P2109, DOI 10.1016/S0140-6736(08)60920-4
   CHISEMBELE M, 2010, PRO2000 VAGINAL GEL
   Granich RM, 2009, LANCET, V373, P48, DOI 10.1016/S0140-6736(08)61697-9
   Gray RH, 2007, LANCET, V369, P657, DOI 10.1016/S0140-6736(07)60313-4
   GROSSKURTH H, 1995, LANCET, V346, P530, DOI 10.1016/S0140-6736(95)91380-7
   Guay LA, 1999, LANCET, V354, P795, DOI 10.1016/S0140-6736(99)80008-7
   Jaffar S, 2009, LANCET, V374, P2080, DOI 10.1016/S0140-6736(09)61674-3
   Joint United Nations Programme on HIV/AIDS (UNAIDS) and World Health Organization (WHO), 2009, AIDS EP UPD
   KARIM SA, 2009, SAFETY EFFECTIVENESS
   KLASSE PJ, 2008, ANNU REV MED, V59, P291
   McCormack S, 2001, BRIT MED J, V322, P410, DOI 10.1136/bmj.322.7283.410
   Mugyenyi P, 2010, LANCET, V375, P123, DOI 10.1016/S0140-6736(09)62067-5
   PARKESRATANSHI R, 2009, SUCCESSFUL PRIMARY P
   Pinkerton SD, 2008, AIDS BEHAV, V12, P677, DOI 10.1007/s10461-007-9329-1
   Ramjee G, 2001, INT FAM PLAN PERSPEC, V27, P164, DOI 10.2307/2673851
   Rerks-Ngarm S, 2009, NEW ENGL J MED, V361, P2209, DOI 10.1056/NEJMoa0908492
   Shafer LA, 2008, AIDS, V22, P1641, DOI 10.1097/QAD.0b013e32830a7502
   Shaffer N, 1999, LANCET, V353, P773, DOI 10.1016/S0140-6736(98)10411-7
   Smith Dawn K., 2005, Morbidity and Mortality Weekly Report, V54, P1
   Smith Stephen M, 2004, Retrovirology, V1, P16, DOI 10.1186/1742-4690-1-16
   Subbarao S, 2006, J INFECT DIS, V194, P904, DOI 10.1086/507306
   TSAI CC, 1995, SCIENCE, V270, P1197, DOI 10.1126/science.270.5239.1197
   Vernazza PL, 1997, AIDS, V11, P987, DOI 10.1097/00002030-199708000-00006
   Walker LM, 2009, SCIENCE, V326, P285, DOI 10.1126/science.1178746
   Watson-Jones D, 2008, NEW ENGL J MED, V358, P1560, DOI 10.1056/NEJMoa0800260
   Wawer MJ, 2009, LANCET, V374, P229, DOI 10.1016/S0140-6736(09)60998-3
   *WHO UNAIDS, 2005, UPD REP
   Wiktor SZ, 1999, LANCET, V353, P781, DOI 10.1016/S0140-6736(98)10412-9
   Youle M, 2003, AIDS, V17, P937, DOI 10.1097/00002030-200304110-00027
   Zachariah R, 2007, LANCET INFECT DIS, V7, P686, DOI 10.1016/S1473-3099(07)70239-6
   Zhang H, 1998, NEW ENGL J MED, V339, P1803, DOI 10.1056/NEJM199812173392502
NR 41
TC 2
Z9 2
U1 1
U2 18
PU WILEY
PI HOBOKEN
PA 111 RIVER ST, HOBOKEN 07030-5774, NJ USA
SN 1360-2276
EI 1365-3156
J9 TROP MED INT HEALTH
JI Trop. Med. Int. Health
PD AUG
PY 2010
VL 15
IS 8
BP 975
EP 980
DI 10.1111/j.1365-3156.2010.02566.x
PG 6
WC Public, Environmental & Occupational Health; Tropical Medicine
WE Science Citation Index Expanded (SCI-EXPANDED); Social Science Citation Index (SSCI)
SC Public, Environmental & Occupational Health; Tropical Medicine
GA 626BE
UT WOS:000279939900133
PM 20545914
DA 2022-08-26
ER

PT J
AU Doncel, GF
   Clark, MR
AF Doncel, Gustavo F.
   Clark, Meredith R.
TI Preclinical evaluation of anti-HIV microbicide products: New models and
   biomarkers
SO ANTIVIRAL RESEARCH
LA English
DT Review
DE Microbicide; Antiviral; Drug development; Non-clinical studies; HIV
   prevention; Pre-exposure prophylaxis
ID CELLULOSE-ACETATE 1,2-BENZENEDICARBOXYLATE; REVERSE-TRANSCRIPTASE
   INHIBITOR; HUMAN CERVICAL TISSUE; IMMUNODEFICIENCY-VIRUS; TOPICAL
   MICROBICIDES; RABBIT VAGINA; DOUBLE-BLIND; TRANSMISSION; PREVENTION;
   INFECTION
AB A safe and effective microbicide product designed to prevent sexual transmission of HIV-1 rests on a solid foundation provided by the proper selection and preclinical characterization of both its active pharmaceutical ingredient (API) and formulation. The evaluation of API and formulation physicochemical properties, drug release, specific antiviral activity, cell and tissue toxicity, organ toxicity, pharmacokinetics, and pharmacodynamics and efficacy provides information to understand the product, make go/no go decisions in the critical path of product development and complete a regulatory dossier to file an investigational new drug (IND) with the US Food and Drug Administration. Incorporation of new models, assays and biomarkers has expanded our ability to understand the mechanisms of action underlying microbicide toxicity and efficacy, enabling a more rational selection of drug and formulation candidates. This review presents an overview of the models and endpoints used to comprehensively evaluate an anti-HIV microbicide in preclinical development. This article forms part of a special supplement on presentations covering HIV transmission and microbicides, based on the symposium "Trends in Microbicide Formulations", held on 25 and 26 January 2010, Arlington, VA. (C) 2010 Elsevier B.V. All rights reserved.
C1 [Doncel, Gustavo F.; Clark, Meredith R.] Eastern Virginia Med Sch, CONRAD, Dept Obstet & Gynecol, Norfolk, VA 23507 USA.
RP Doncel, GF (通讯作者)，Eastern Virginia Med Sch, CONRAD, Dept Obstet & Gynecol, Norfolk, VA 23507 USA.
EM DoncelGF@evms.edu; mclark@conrad.org
OI Clark, Meredith/0000-0002-4476-8287
FU US Agency for International Development [GPO-8-00-08-00005-00]; Bill and
   Melinda Gates Foundation [41266]
FX This work was supported by CONRAD intramural funds (GD, MC) from the US
   Agency for International Development (grant GPO-8-00-08-00005-00) and
   the Bill and Melinda Gates Foundation (grant 41266). The views of the
   authors do not necessarily represent those of their funding agencies.
   The authors are also grateful to Nancy Gonyea for her assistance in the
   preparation of this with manuscript.
CR Abner SR, 2005, J INFECT DIS, V192, P1545, DOI 10.1086/462424
   [Anonymous], 2009, 1099312009 ISO
   Anton P., 2010, MICROBICIDES 2010
   Aranha CC, 2008, CYTOKINE, V43, P63, DOI 10.1016/j.cyto.2008.04.005
   Ayehunie S, 2006, TOXICOL IN VITRO, V20, P689, DOI 10.1016/j.tiv.2005.10.002
   BARBERINI F, 1991, ARCH HISTOL CYTOL, V54, P365, DOI 10.1679/aohc.54.365
   BARBERINI F, 1992, EUR J OBSTET GYN R B, V44, P221, DOI 10.1016/0028-2243(92)90103-6
   Boadi T, 2005, AIDS, V19, P1587, DOI 10.1097/01.aids.0000186020.24426.62
   Buckheit RW, 2010, ANTIVIR RES, V85, P142, DOI 10.1016/j.antiviral.2009.10.013
   CHOU TC, 1984, ADV ENZYME REGUL, V22, P27, DOI 10.1016/0065-2571(84)90007-4
   Clark M., 2010, ANN M EXP CONTR REL
   Cole AM, 2006, CURR TOP MICROBIOL, V306, P199
   Cone RA, 2006, BMC INFECT DIS, V6, DOI 10.1186/1471-2334-6-90
   Cummins JE, 2007, ANTIMICROB AGENTS CH, V51, P1770, DOI 10.1128/AAC.01129-06
   Cummins JE, 2009, SEX TRANSM DIS, V36, pS84, DOI 10.1097/OLQ.0b013e3181994191
   Damian F., 2010, MICROBICIDES 2010
   Denton Paul W, 2009, Curr HIV/AIDS Rep, V6, P13, DOI 10.1007/s11904-009-0003-2
   Denton PW, 2008, PLOS MED, V5, P79, DOI 10.1371/journal.pmed.0050016
   Doncel GF, 2006, HUM REPROD UPDATE, V12, P103, DOI 10.1093/humupd/dmi040
   Doncel GF, 2004, JAIDS-J ACQ IMM DEF, V37, pS174, DOI 10.1097/00126334-200410013-00008
   Doncel Gustavo, 2004, Curr HIV/AIDS Rep, V1, P25, DOI 10.1007/s11904-004-0004-0
   ECKSTEIN P, 1969, J REPROD FERTIL, V20, P85
   FDA, 2006, GUID IND INV REV EXP
   Feldblum PJ, 2008, PLOS ONE, V3, DOI 10.1371/journal.pone.0001474
   Fetherston S., 2010, MICROBICIDES 2010
   Fichorova RN, 2004, JAIDS-J ACQ IMM DEF, V37, pS184, DOI 10.1097/00126334-200410013-00010
   Fichorova RN, 2001, J INFECT DIS, V184, P418, DOI 10.1086/322047
   Fletcher P, 2005, J VIROL, V79, P11179, DOI 10.1128/JVI.79.17.11179-11186.2005
   Friend DR, 2010, ANTIVIR RES, V88, pS47, DOI 10.1016/j.antiviral.2010.09.005
   Gali Y, 2010, J VIROL METHODS, V165, P186, DOI 10.1016/j.jviromet.2010.01.018
   Garg S, 2003, AIDS PATIENT CARE ST, V17, P17, DOI 10.1089/108729103321042881
   Garg S, 2010, ANTIVIR RES, V88, pS19, DOI 10.1016/j.antiviral.2010.09.010
   Greenhead P, 2000, J VIROL, V74, P5577, DOI 10.1128/JVI.74.12.5577-5586.2000
   Gupta KM, 2008, J PHARM SCI-US, V97, P4228, DOI 10.1002/jps.21331
   Gupta SM, 2008, MEDIAT INFLAMM, V2008, DOI 10.1155/2008/534532
   Halpern V, 2008, PLOS ONE, V3, DOI 10.1371/journal.pone.0003784
   Hjelm BE, 2010, BIOL REPROD, V82, P617, DOI 10.1095/biolreprod.109.080408
   Hladik F, 2010, ANTIVIR RES, V88, pS3, DOI 10.1016/j.antiviral.2010.09.011
   Ho E.A., 2010, MICROBICIDES 2010
   Ho E.A., 2010, TRENDS MICROBICIDE F
   Horton R, 2008, LANCET, V372, P421, DOI 10.1016/S0140-6736(08)60882-X
   ICH, 2009, INT C HARM M3 GUID G
   Johnson TJ, 2010, EUR J PHARM SCI, V39, P203, DOI 10.1016/j.ejps.2009.11.007
   Karim QA, 2010, SCIENCE, V329, P1168, DOI 10.1126/science.1193748
   Karim SSA, 2010, FUTURE MICROBIOL, V5, P527, DOI [10.2217/FMB.10.29, 10.2217/fmb.10.29]
   Katz D., 2010, MICROBICIDES 2010
   Keller MJ, 2010, PLOS ONE, V5, DOI 10.1371/journal.pone.0008781
   Keller MJ, 2006, J INFECT DIS, V193, P27, DOI 10.1086/498533
   Kieweg SL, 2007, J PHARM SCI-US, V96, P835, DOI 10.1002/jps.20774
   Lackman-Smith C, 2008, ANTIMICROB AGENTS CH, V52, P1768, DOI 10.1128/AAC.01328-07
   Lard S.L., 1994, CONSIDERATIONS DEV V
   Lard-Whiteford SL, 2004, JAIDS-J ACQ IMM DEF, V36, P541, DOI 10.1097/00126334-200405010-00001
   Li QS, 2009, NATURE, V458, P1034, DOI 10.1038/nature07831
   Liu SW, 2005, ANTIMICROB AGENTS CH, V49, P1830, DOI 10.1128/AAC.49.5.1830-1836.2005
   Lowry D., 2010, MICROBICIDES 2010
   Mahalingam A., 2010, PHARM RES
   Malcolm K., 2010, TRENDS MICROBICIDE F
   Malcolm RK, 2010, ANTIVIR RES, V88, pS30, DOI 10.1016/j.antiviral.2010.09.003
   Malcolm RK, 2005, J ANTIMICROB CHEMOTH, V56, P954, DOI 10.1093/jac/dki326
   Mauck C., 2010, MICROBICIDES 2010
   McBride M., 2010, MICROBICIDES 2010
   McConville C., 2010, MICROBICIDES 2010
   McGowan I, 2010, CURR OPIN INFECT DIS, V23, P26, DOI 10.1097/QCO.0b013e328334fe70
   Mellors J., 2010, M2010
   Mesquita PMM, 2009, J INFECT DIS, V200, P599, DOI 10.1086/600867
   MILLER CJ, 1992, FERTIL STERIL, V57, P1126
   Milligan GN, 2005, J REPROD IMMUNOL, V66, P103, DOI 10.1016/j.jri.2005.04.003
   Milligan GN, 2004, BIOL REPROD, V71, P1638, DOI 10.1095/biolreprod.104.029215
   Moncla B.J., 2010, MICROBICIDES 2010
   Morrow K., 2010, MICROBICIDES 2010
   Morrow KM, 2010, ANTIVIR RES, V88, pS40, DOI 10.1016/j.antiviral.2010.09.008
   Moss J.A., 2010, TRENDS MICROBICIDE F
   Nasu K, 2010, MEDIAT INFLAMM, V2010, DOI 10.1155/2010/976024
   Nel A.M., 2010, J ACQUIR IMMUNE DEFI
   Nuttall J., 2010, MICROBICIDES 2010
   Parikh UM, 2009, J VIROL, V83, P10358, DOI 10.1128/JVI.01073-09
   Patton DL, 2007, ANTIMICROB AGENTS CH, V51, P1608, DOI 10.1128/AAC.00984-06
   Patton DL, 2004, J MED PRIMATOL, V33, P105, DOI 10.1111/j.1600-0684.2004.00059.x
   Peterson L, 2007, PLOS ONE, V2, DOI 10.1371/journal.pone.0001312
   RODDY RE, 1993, INT J STD AIDS, V4, P165, DOI 10.1177/095646249300400308
   Rodriguez-Antolin J, 2009, INT UROGYNECOL J, V20, P53, DOI 10.1007/s00192-008-0727-3
   Rohan LC, 2010, PLOS ONE, V5, DOI 10.1371/journal.pone.0009310
   Schwartz J., 2010, MICROBICIDES 2010
   Schwartz JL, 2008, SEX TRANSM DIS, V35, P414, DOI 10.1097/OLQ.0b013e318162c4d8
   Segarra T.J., 2010, MICROBICIDES 2010
   Stover J, 2002, LANCET, V360, P73, DOI 10.1016/S0140-6736(02)09339-X
   Subbarao S, 2007, J MED PRIMATOL, V36, P238, DOI 10.1111/j.1600-0684.2007.00241.x
   Szeri AJ, 2008, PHYS FLUIDS, V20, DOI 10.1063/1.2973188
   Trifonova RT, 2009, ANTIMICROB AGENTS CH, V53, P1490, DOI 10.1128/AAC.01152-08
   Trifonova RT, 2007, BIOMARKERS, V12, P608, DOI 10.1080/13547500701600670
   Trifonova RT, 2006, ANTIMICROB AGENTS CH, V50, P4005, DOI 10.1128/AAC.00588-06
   *UNAIDS, 2009, 09 AIDS EP UPD
   Van Damme L, 2002, LANCET, V360, P971, DOI 10.1016/S0140-6736(02)11079-8
   Van Damme L, 2008, NEW ENGL J MED, V359, P463, DOI 10.1056/NEJMoa0707957
   Van Herrewege Y, 2007, ANTIVIR RES, V74, P111, DOI 10.1016/j.antiviral.2006.10.010
   Veazey RS, 2005, NATURE, V438, P99, DOI 10.1038/nature04055
   Vincent K.L., 2010, MICROBICIDES 2010
   Vincent KL, 2009, SEX TRANSM DIS, V36, P312, DOI 10.1097/OLQ.0b013e31819496e4
   Wang L., 2010, MICROBICIDES 2010
   Watson KM, 2008, ANTIMICROB AGENTS CH, V52, P2787, DOI 10.1128/AAC.01657-07
   Whaley KJ, 2010, ANTIVIR RES, V88, pS55, DOI 10.1016/j.antiviral.2010.09.006
   Wilson SS, 2009, ANTIVIR THER, V14, P1113, DOI 10.3851/IMP1463
   Zalenskaya I.A., 2010, MICROBICIDES 2010
NR 103
TC 47
Z9 47
U1 0
U2 10
PU ELSEVIER
PI AMSTERDAM
PA RADARWEG 29, 1043 NX AMSTERDAM, NETHERLANDS
SN 0166-3542
EI 1872-9096
J9 ANTIVIR RES
JI Antiviral Res.
PD DEC
PY 2010
VL 88
SU 1
BP S10
EP S18
DI 10.1016/j.antiviral.2010.09.018
PG 9
WC Pharmacology & Pharmacy; Virology
WE Science Citation Index Expanded (SCI-EXPANDED)
SC Pharmacology & Pharmacy; Virology
GA 699JP
UT WOS:000285660000003
PM 21109063
DA 2022-08-26
ER

PT J
AU Poynten, IM
   Jin, F
   Prestage, GP
   Kaldor, JM
   Kippax, S
   Grulich, AE
AF Poynten, I. M.
   Jin, F.
   Prestage, G. P.
   Kaldor, J. M.
   Kippax, S.
   Grulich, A. E.
TI Defining high HIV incidence subgroups of Australian homosexual men:
   implications for conducting HIV prevention trials in low HIV prevalence
   settings
SO HIV MEDICINE
LA English
DT Article
DE biomedical prevention; clinical trials; HIV; HIV incidence; pre-exposure
   prophylaxis; rectal microbicides
ID IMMUNODEFICIENCY-VIRUS VACCINE; DOUBLE-BLIND; HIGH-RISK; NONOXYNOL-9
   USE; GAY MEN; INFECTION; EFFICACY; COHORT; WOMEN; SEX
AB Objectives
   The aim of the study was to assess whether subpopulations with sufficiently high HIV incidences for HIV prevention trials can be identified in low HIV incidence settings such as Australia.
   Methods
   In a community-based cohort study of HIV-negative homosexually active men in Sydney, Australia, potential risk factors associated with an annual HIV incidence of >= 2 per 100 person-years (PY) were identified. A stepwise procedure ranked these factors according to HIV incidence, to create a 'high-incidence' subgroup of participants. Willingness to participate in HIV prevention trials was assessed.
   Results
   Although the incidence in the cohort overall was only 0.78 per 100 PY, nine risk variables were associated with an HIV incidence of 2 per 100 PY or greater. Stepwise inclusion of these variables revealed a 'high-incidence' subgroup of men representing 24% of the total follow-up time with a combined HIV incidence of 2.71 per 100 PY, who reported at least one of three risk factors in the past 6 months. These men were more willing than others to participate in vaccine and antiretroviral therapy HIV prevention trials.
   Conclusions
   These findings demonstrate that it is possible to identify high HIV incidence subpopulations in low-incidence settings such as Australia, and these men are of above average willingness to participate in HIV prevention trials.
C1 [Poynten, I. M.; Jin, F.; Prestage, G. P.; Kaldor, J. M.; Grulich, A. E.] Univ New S Wales, Natl Ctr HIV Epidemiol & Clin Res, Sydney, NSW, Australia.
   [Kippax, S.] Univ New S Wales, Natl Ctr HIV Social Res, Sydney, NSW, Australia.
RP Poynten, IM (通讯作者)，Natl Ctr HIV Epidemiol & Clin Res, Level 2,376 Victoria St, Darlinghurst, NSW 2010, Australia.
EM mpoynten@nchecr.unsw.edu.au
RI Kaldor, John M/D-4545-2011
OI Prestage, Garrett/0000-0003-3917-8992; Jin, Fengyi/0000-0002-8573-637X
FU Australian Government Department of Health and Ageing; National Health
   and Medical Research Council in Australia [400944]; Australian
   Government Department of Health and Ageing (Canberra); New South Wales
   Health Department (Sydney); National Institutes of Health, US Department
   of Health and Human Services (NIH/NIAID/DAIDS: HVDDT) [N01-AI-05395];
   National Health and Medical Research Council (NHMRC); NATIONAL INSTITUTE
   OF ALLERGY AND INFECTIOUS DISEASES [N01AI005395] Funding Source: NIH
   RePORTER
FX The National Centre in HIV Epidemiology and Clinical Research and the
   National Centre in HIV Social Research are funded by the Australian
   Government Department of Health and Ageing. The Health in Men Cohort
   study was funded by the National Institutes of Health, a component of
   the US Department of Health and Human Services (NIH/NIAID/DAIDS: HVDDT
   Award N01-AI-05395), the National Health and Medical Research Council in
   Australia (Project grant 400944), the Australian Government Department
   of Health and Ageing (Canberra) and the New South Wales Health
   Department (Sydney). M.P. is supported by a National Health and Medical
   Research Council (NHMRC) Public Health Postgraduate Scholarship.
CR *ALL MICR DEV, HIV STI PREV RES DEV
   Bartholow BN, 2006, JAIDS-J ACQ IMM DEF, V43, P594
   Buchbinder SP, 1996, J INFECT DIS, V174, P954, DOI 10.1093/infdis/174.5.954
   Buchbinder SP, 2008, LANCET, V372, P1881, DOI 10.1016/S0140-6736(08)61591-3
   Colfax G, 2005, JAIDS-J ACQ IMM DEF, V39, P359, DOI 10.1097/01.qai.0000152039.88422.ec
   Djomand G, 2008, JAIDS-J ACQ IMM DEF, V48, P82, DOI 10.1097/QAI.0b013e31817236ab
   Duerr A, 2006, CLIN INFECT DIS, V43, P500, DOI 10.1086/505979
   Feldblum PJ, 2008, PLOS ONE, V3, DOI 10.1371/journal.pone.0001474
   Flynn MN, 2005, J INFECT DIS, V191, P654, DOI 10.1086/428404
   Grulich AE, 2008, SEX HEALTH, V5, P113, DOI 10.1071/SH07075
   Harrison LH, 1999, J ACQ IMMUN DEF SYND, V21, P408
   Harro CD, 2004, JAIDS-J ACQ IMM DEF, V37, P1385, DOI 10.1097/01.qai.0000122983.87519.b5
   Hira SK, 1997, INT J STD AIDS, V8, P243, DOI 10.1258/0956462971919994
   *HIV PREV TRIALS N, ONG STUD STUD DEV
   *HIV VACC TRIALS N, CURR VACC TRIALS
   Jin FJ, 2008, SEX HEALTH, V5, P109, DOI 10.1071/SH07073
   Jin FY, 2006, J INFECT DIS, V194, P561, DOI 10.1086/506455
   Jin FY, 2010, JAIDS-J ACQ IMM DEF, V53, P144, DOI 10.1097/QAI.0b013e3181b48f33
   Jin FY, 2009, AIDS, V23, P243, DOI 10.1097/QAD.0b013e32831fb51a
   Kelleher AD, 2006, AIDS, V20, P294, DOI 10.1097/01.aids.0000199819.40079.e9
   Koblin BA, 2006, AIDS, V20, P731, DOI 10.1097/01.aids.0000216374.61442.55
   Koblin BA, 1998, AIDS, V12, P785, DOI 10.1097/00002030-199807000-00015
   KREISS J, 1992, JAMA-J AM MED ASSOC, V268, P521
   Merson MH, 2008, LANCET, V372, P475, DOI 10.1016/S0140-6736(08)60884-3
   Mitsch A, 2008, JAMA-J AM MED ASSOC, V300, P497
   Padian NS, 2008, LANCET, V372, P585, DOI 10.1016/S0140-6736(08)60885-5
   Peterson Leigh, 2007, PLoS Clin Trials, V2, pe27, DOI 10.1371/journal.pctr.0020027
   Peterson L, 2007, PLOS ONE, V2, DOI 10.1371/journal.pone.0001312
   Poynten IM, 2009, AIDS, V23, P1119, DOI 10.1097/QAD.0b013e32832c1776
   Prestage G, 2009, J SEX MED, V6, P2311, DOI 10.1111/j.1743-6109.2009.01323.x
   Rerks-Ngarm S, 2006, AIDS, V20, P1471, DOI 10.1097/01.aids.0000237362.26370.f8
   Roddy RE, 1998, NEW ENGL J MED, V339, P504, DOI 10.1056/NEJM199808203390803
   Seage GR, 2001, AM J EPIDEMIOL, V153, P619, DOI 10.1093/aje/153.7.619
   Skoler-Karpoff S, 2008, LANCET, V372, P1977, DOI 10.1016/S0140-6736(08)61842-5
   Templeton DJ, 2009, J INFECT DIS, V200, P1813, DOI 10.1086/648376
   Van Damme L, 2002, LANCET, V360, P971, DOI 10.1016/S0140-6736(02)11079-8
   Van Damme L, 2008, NEW ENGL J MED, V359, P463, DOI 10.1056/NEJMoa0707957
   Van de Ven P, 2005, INT J STD AIDS, V16, P314, DOI 10.1258/0956462053654212
   Van de Ven P, 2002, AIDS RES HUM RETROV, V18, P1333, DOI 10.1089/088922202320935401
   van de Wijgert J, 2006, STUD FAMILY PLANN, V37, P123, DOI 10.1111/j.1728-4465.2006.00091.x
   WEIR SS, 1995, GENITOURIN MED, V71, P78
   ZEKENG L, 1993, AIDS, V7, P725, DOI 10.1097/00002030-199305000-00018
NR 42
TC 15
Z9 15
U1 3
U2 6
PU WILEY
PI HOBOKEN
PA 111 RIVER ST, HOBOKEN 07030-5774, NJ USA
SN 1464-2662
EI 1468-1293
J9 HIV MED
JI HIV Med.
PD NOV
PY 2010
VL 11
IS 10
BP 635
EP 641
DI 10.1111/j.1468-1293.2010.00833.x
PG 7
WC Infectious Diseases
WE Science Citation Index Expanded (SCI-EXPANDED)
SC Infectious Diseases
GA 666YY
UT WOS:000283160300003
PM 20456511
OA Bronze
DA 2022-08-26
ER

PT J
AU van Griensven, F
   Thienkrua, W
   Sukwicha, W
   Wimonsate, W
   Chaikummao, S
   Varangrat, A
   Mock, PA
AF van Griensven, Frits
   Thienkrua, Warunee
   Sukwicha, Wichuda
   Wimonsate, Wipas
   Chaikummao, Supaporn
   Varangrat, Anchalee
   Mock, Philip A.
TI RSeesexarc fhrequency and sex planning among men who have sex with men
   in Bangkok, Thailand: implications for pre- and post-exposure
   prophylaxis against HIV infection
SO JOURNAL OF THE INTERNATIONAL AIDS SOCIETY
LA English
DT Article
ID PREEXPOSURE PROPHYLAXIS; LIMITED KNOWLEDGE; UNITED-STATES; RISK;
   CHEMOPROPHYLAXIS; SEROCONVERSION; MACAQUES; IMPACT
AB Background: Daily HIV antiretroviral pre-exposure prophylaxis (PrEP) is being evaluated in clinical trials among men who have sex with men (MSM). However, daily PrEP may not be congruent with sexual exposure profiles of MSM. Here, we investigate sex frequency and sex planning to identify and inform appropriate PrEP strategies for MSM.
   Methods: We evaluated sex frequency and sex planning in a cohort of HIV-negative MSM in Bangkok, Thailand. Chi-squared test was used to compare reports of sex on different weekdays; logistic regression was used to identify predictors of sex frequency and sex planning.
   Results: Of 823 MSM (with a mean age of 28.3 years), 86% reported having sex on two days per week or less, and 65% reported their last sex to have been planned. Sex on the weekend (similar to 30%) was more often reported than sex on weekdays (similar to 23%). In multivariate analysis, use of alcohol, erectile dysfunction drugs, group sex, sex with a foreigner, buying and selling sex, and a history of HIV testing were associated with having sex on three days or more per week. Being aged 22 to 29 years, not identifying as homosexual, having receptive anal intercourse, and not engaging in group sex were associated with unplanned sex.
   Conclusions: Intermittently dosed PrEP (as opposed to daily) may be a feasible HIV prevention strategy and should be considered for evaluation in clinical trials. Risk factors for sex frequency and sex planning may help to identify those in need for daily PrEP and those who may not be able to take a timely pre-exposure dose.
C1 [van Griensven, Frits; Thienkrua, Warunee; Sukwicha, Wichuda; Wimonsate, Wipas; Chaikummao, Supaporn; Varangrat, Anchalee; Mock, Philip A.] US Ctr Dis Control & Prevent Collaborat, Thailand Minist Publ Hlth, Nonthaburi, Thailand.
   [van Griensven, Frits] Ctr Dis Control & Prevent, Div HIV AIDS Prevent, Atlanta, GA USA.
RP van Griensven, F (通讯作者)，US Ctr Dis Control & Prevent Collaborat, Thailand Minist Publ Hlth, Nonthaburi, Thailand.
EM fav1@cdc.gov
RI van Griensven, Frits/G-4719-2013
OI van Griensven, Frits/0000-0002-0971-2843
CR *AVAC, 2009, PIEC TOG HIV PREV PU
   Buchbinder SP, 2005, JAIDS-J ACQ IMM DEF, V39, P82, DOI 10.1097/01.qai.0000134740.41585.f4
   Cardo DM, 1997, NEW ENGL J MED, V337, P1485, DOI 10.1056/NEJM199711203372101
   Desai K, 2008, AIDS, V22, P1829, DOI 10.1097/QAD.0b013e32830e00f5
   FUX C, 2009, 16 C RETR OPP INF MO
   Garcia-Lerma JG, 2008, PLOS MED, V5, P291, DOI 10.1371/journal.pmed.0050028
   Grant RM, 2006, J INFECT DIS, V194, P874, DOI 10.1086/507314
   LERMA JGG, 2010, SCI TRANSL MED, V2
   Liu AY, 2008, JAIDS-J ACQ IMM DEF, V47, P241, DOI 10.1097/QAI.0b013e31815e4041
   Mimiaga MJ, 2009, JAIDS-J ACQ IMM DEF, V50, P77, DOI 10.1097/QAI.0b013e31818d5a27
   Paltiel AD, 2009, CLIN INFECT DIS, V48, P806, DOI 10.1086/597095
   Sanders EJ, 2007, AIDS, V21, P2513, DOI 10.1097/QAD.0b013e3282f2704a
   Subbarao S, 2006, J INFECT DIS, V194, P904, DOI 10.1086/507306
   van Griensven F, 2009, CURR OPIN HIV AIDS, V4, P300, DOI 10.1097/COH.0b013e32832c3bb3
   VANGRIENSVEN F, 2009, 16 C RETR OPP INF MO
   YOULE M, 2003, AIDS, V309, P2170
   Youle Mike, 2003, J Int Assoc Physicians AIDS Care (Chic), V2, P102, DOI 10.1177/154510970300200302
NR 17
TC 39
Z9 39
U1 0
U2 6
PU JOHN WILEY & SONS LTD
PI CHICHESTER
PA THE ATRIUM, SOUTHERN GATE, CHICHESTER PO19 8SQ, W SUSSEX, ENGLAND
EI 1758-2652
J9 J INT AIDS SOC
JI J. Int. AIDS Soc.
PD APR 14
PY 2010
VL 13
AR 13
DI 10.1186/1758-2652-13-13
PG 14
WC Immunology; Infectious Diseases
WE Science Citation Index Expanded (SCI-EXPANDED)
SC Immunology; Infectious Diseases
GA 839BX
UT WOS:000296340700001
PM 20398261
OA Green Published, gold
DA 2022-08-26
ER

PT J
AU Poynten, IM
   Jin, F
   Prestage, GP
   Kaldor, JM
   Imrie, J
   Grulich, AE
AF Poynten, I. M.
   Jin, F.
   Prestage, G. P.
   Kaldor, J. M.
   Imrie, J.
   Grulich, A. E.
TI Attitudes towards new HIV biomedical prevention technologies among a
   cohort of HIV-negative gay men in Sydney, Australia
SO HIV MEDICINE
LA English
DT Article
DE biomedical prevention; HIV; HIV prevention; pre-exposure prophylaxis;
   rectal microbicides
ID HOMOSEXUAL-MEN; ANTIRETROVIRAL THERAPY; RECTAL-MICROBICIDES;
   CONTROLLED-TRIAL; VACCINE TRIALS; TRANSMISSION; PARTICIPATE; INFECTION;
   CIRCUMCISION; POSTEXPOSURE
AB Objectives
   The aim of the study was to explore the awareness of rectal microbicides, the use of pre-exposure prophylaxis (PREP) and the willingness to participate in biomedical HIV prevention trials in a cohort of HIV-negative gay men.
   Methods
   In a community-based cohort study, HIV-negative homosexually active men in Sydney, Australia were questioned about awareness of rectal microbicides, use of PREP, and willingness to participate in trials of such products. Predictors of awareness and willingness to participate were analysed by logistic regression. Use of PREP was examined prospectively.
   Results
   Overall, 14% had heard of rectal microbicides. Older (P=0.05) and university-educated men (P=0.001) were more likely to have knowledge of rectal microbicides. Almost one-quarter (24%) of men reported that they were likely/very likely to participate in rectal microbicide trials. Among those men with definite opinions on participation, awareness of rectal microbicides was significantly associated with unwillingness to participate [odds ratio (OR) 0.78, 95% confidence interval (CI) 0.65-0.93, P=0.007]. Willingness to participate in trials using antiretroviral drugs (ARVs) to prevent HIV infection was reported by 43% of men, and was higher among those who reported unprotected anal intercourse (UAI) with HIV-positive partners (OR 1.88, 95% CI 0.99-3.56). There was no evidence of current PREP use.
   Conclusions
   This study demonstrates that Australian gay men have had little experience with PREP use and rectal microbicides. About half would be willing to consider participation in trials using ARVs to prevent HIV infection. Extensive community education and consultation would be required before PREP or rectal microbicides could be trialled in populations of gay Australian men.
C1 [Poynten, I. M.; Jin, F.; Prestage, G. P.; Kaldor, J. M.; Grulich, A. E.] Univ New S Wales, Natl Ctr HIV Epidemiol & Clin Res, Sydney, NSW, Australia.
   [Imrie, J.] Univ New S Wales, Natl Ctr HIV Social Res, Sydney, NSW, Australia.
RP Poynten, IM (通讯作者)，Natl Ctr HIV Epidemiol & Clin Res, Level 2,376 Victoria St, Darlinghurst, NSW 2010, Australia.
EM mpoynten@nchecr.unsw.edu.au
RI Kaldor, John M/D-4545-2011
OI Jin, Fengyi/0000-0002-8573-637X; Prestage, Garrett/0000-0003-3917-8992
FU Australian Government Department of Health and Ageing; National
   Institutes of Health; US Department of Health and Human Services
   (NIH/NIAID/DAIDS) [N01-AI-05395]; National Health and Medical Research
   Council in Australia [400944]; Australian Government Department of
   Health and Ageing (Canberra); New South Wales Health Department
   (Sydney); National Health and Medical Research Council (NHMRC); NATIONAL
   INSTITUTE OF ALLERGY AND INFECTIOUS DISEASES [N01AI005395] Funding
   Source: NIH RePORTER
FX The authors thank all the participants, the dedicated HIM study team and
   the participating doctors and clinics. The National Centre in HIV
   Epidemiology and Clinical Research and the National Centre in HIV Social
   Research are funded by the Australian Government Department of Health
   and Ageing. The Health in Men Cohort study was funded by the National
   Institutes of Health, a component of the US Department of Health and
   Human Services (NIH/NIAID/DAIDS: HVDDT Award N01-AI-05395), the National
   Health and Medical Research Council in Australia (Project grant no.
   400944), the Australian Government Department of Health and Ageing
   (Canberra) and the New South Wales Health Department (Sydney). IMP is
   supported by a National Health and Medical Research Council (NHMRC)
   Public Health Postgraduate Scholarship.
CR Anema A, 2008, CAN MED ASSOC J, V179, P13, DOI 10.1503/cmaj.071809
   Bailey RC, 2007, LANCET, V369, P643, DOI 10.1016/S0140-6736(07)60312-2
   Cohen MS, 2007, ANN INTERN MED, V146, P591, DOI 10.7326/0003-4819-146-8-200704170-00010
   CONNELL RW, 1988, SOCIAL ASPECTS PREVE
   Gross M, 1998, SEX TRANSM DIS, V25, P296, DOI 10.1097/00007435-199807000-00005
   Grulich AE, 2008, SEX HEALTH, V5, P113, DOI 10.1071/SH07075
   *HIV PREV TRIALS N, 2009, ONG STUD STUD DEV 20
   Holmes WR, 2008, SEX HEALTH, V5, P273, DOI 10.1071/SH07093
   Jenkins RA, 2000, SEX TRANSM INFECT, V76, P386, DOI 10.1136/sti.76.5.386
   Jin FY, 2006, J INFECT DIS, V194, P561, DOI 10.1086/506455
   Jin FY, 2009, AIDS, V23, P243, DOI 10.1097/QAD.0b013e32831fb51a
   Koblin BA, 1998, AIDS, V12, P785, DOI 10.1097/00002030-199807000-00015
   Lagakos SW, 2008, NEW ENGL J MED, V358, P1543, DOI 10.1056/NEJMp0802028
   Liu AY, 2008, JAIDS-J ACQ IMM DEF, V47, P241, DOI 10.1097/QAI.0b013e31815e4041
   McGowan I, 2008, SEX TRANSM INFECT, V84, P413, DOI 10.1136/sti.2008.031328
   Montaner JSG, 2006, LANCET, V368, P531, DOI 10.1016/S0140-6736(06)69162-9
   NCHECR (National Centre in HIV Epidemiology and Clinical Research), 2007, HIV AIDS VIR HEP SEX
   Nodin N, 2008, AIDS CARE, V20, P106, DOI 10.1080/09540120701449096
   Padian NS, 2008, LANCET, V372, P585, DOI 10.1016/S0140-6736(08)60885-5
   Peterson Leigh, 2007, PLoS Clin Trials, V2, pe27, DOI 10.1371/journal.pctr.0020027
   Phillips DM, 2004, CONTRACEPTION, V70, P107, DOI 10.1016/j.contraception.2004.04.008
   Poynten IM, 2009, AIDS, V23, P1119, DOI 10.1097/QAD.0b013e32832c1776
   Shaffer DN, 2007, JAIDS-J ACQ IMM DEF, V45, P371, DOI 10.1097/QAI.0b013e318095a3da
   UNAIDS, 2007, GOOD PART PRACT GUID
   Van de Ven P, 2005, INT J STD AIDS, V16, P314, DOI 10.1258/0956462053654212
   VOETSCH A, 2006, J ACQ IMMUN DEF SYND, V46, P378
   2009, PREP WATCH
NR 27
TC 26
Z9 28
U1 0
U2 11
PU WILEY-BLACKWELL PUBLISHING, INC
PI MALDEN
PA COMMERCE PLACE, 350 MAIN ST, MALDEN 02148, MA USA
SN 1464-2662
J9 HIV MED
JI HIV Med.
PD APR
PY 2010
VL 11
IS 4
BP 282
EP 288
DI 10.1111/j.1468-1293.2009.00777.x
PG 7
WC Infectious Diseases
WE Science Citation Index Expanded (SCI-EXPANDED)
SC Infectious Diseases
GA 563AM
UT WOS:000275097600009
PM 20015220
DA 2022-08-26
ER

PT J
AU van de Vijver, DAMC
   Boucher, CAB
AF van de Vijver, David A. M. C.
   Boucher, Charles A. B.
TI The risk of HIV drug resistance following implementation of pre-exposure
   prophylaxis
SO CURRENT OPINION IN INFECTIOUS DISEASES
LA English
DT Review
DE drug resistance; emtricitabine; HIV; pre-exposure prophylaxis; tenofovir
ID HUMAN-IMMUNODEFICIENCY-VIRUS; TENOFOVIR DISOPROXIL FUMARATE;
   ANTIRETROVIRAL THERAPY; REVERSE-TRANSCRIPTASE; UNITED-STATES;
   TRANSMISSION; INFECTION; LAMIVUDINE; COST; EMTRICITABINE
AB Purpose of review
   Results of trials determining if pre-exposure prophylaxis (PrEP) with antiretroviral drugs prevents transmission of HIV are expected soon. Tenofovir and emtricitabine - currently evaluated as PrEP - are popular in treatment of HIV. Drug resistance could, therefore, be critical in the use of PrEP. We review the literature regarding risks associated with drug resistance owing to PrEP.
   Recent findings
   Few studies addressed the issue of drug resistance to tenofovir and/or emtricitabine. Studies in HIV-1-infected individuals followed small numbers of patients for a short time. Studies in macaques were well designed, but used SHIV, which has an attenuated course of infection. The available information suggests that the probability of emergence of drug resistance is small. Infections that occurred despite use of PrEP had reduced peak viremia, which could reduce HIV transmissibility. Mathematical modeling suggests that, although transmitted drug resistance may under some circumstances increase, the benefits of PrEP outweigh the risks associated with resistance.
   Summary
   Tenofovir and emtricitabine are recommended in first-line treatment. The potentially limited impact of drug resistance should, therefore, be confirmed in daily practice. Surveillance of drug resistance is recommended in areas where PrEP is used. Patients that became infected despite use of PrEP should be closely monitored for virological failure.
C1 [van de Vijver, David A. M. C.; Boucher, Charles A. B.] Univ Med Ctr Rotterdam, Erasmus MC, Dept Virol, NL-3000 CA Rotterdam, Netherlands.
RP van de Vijver, DAMC (通讯作者)，Univ Med Ctr Rotterdam, Erasmus MC, Dept Virol, POB 2040, NL-3000 CA Rotterdam, Netherlands.
EM d.vandevijver@erasmusmc.nl
FU European Union [223131, 233847]
FX The work has been partially funded by the European Union FP7 grants
   CHAIN (No. 223131) and DynaNets (no. 233847).
CR *AVAC, GLOB ADV HIV PREV ON
   Barditch-Crovo P, 2001, ANTIMICROB AGENTS CH, V45, P2733, DOI 10.1128/AAC.45.10.2733-2739.2001
   Barth RE, 2010, LANCET INFECT DIS, V10, P155, DOI 10.1016/S1473-3099(09)70328-7
   Boyd M, 2009, LANCET, V374, P185, DOI 10.1016/S0140-6736(09)61313-1
   Brenner BG, 2007, J INFECT DIS, V195, P951, DOI 10.1086/512088
   Cane P, 2005, BMJ-BRIT MED J, V331, P1368, DOI 10.1136/bmj.38665.534595.55
   Castagna A, 2006, AIDS, V20, P795, DOI 10.1097/01.aids.0000218542.08845.b2
   Cozzi-Lepri A, 2010, CLIN INFECT DIS, V50, P1275, DOI 10.1086/651684
   Dabis F, 2009, AIDS, V23, P825, DOI 10.1097/QAD.0b013e32832949d5
   Denton PW, 2010, PLOS ONE, V5, DOI 10.1371/journal.pone.0008829
   Denton PW, 2008, PLOS MED, V5, P79, DOI 10.1371/journal.pmed.0050016
   Frankel FA, 2007, AIDS, V21, P665, DOI 10.1097/QAD.0b013e3280187505
   Freedberg KA, 2001, NEW ENGL J MED, V344, P824, DOI 10.1056/NEJM200103153441108
   Garcia-Lerma JG, 2008, PLOS MED, V5, P291, DOI 10.1371/journal.pmed.0050028
   Garcia-Lerma JG, 2010, SCI TRANSL MED, V2, DOI 10.1126/scitranslmed.3000391
   Garcia-Lerma JG, 2010, TRENDS PHARMACOL SCI, V31, P74, DOI 10.1016/j.tips.2009.10.009
   Gill VS, 2010, CLIN INFECT DIS, V50, P98, DOI 10.1086/648729
   Grant PM, 2010, ANTIMICROB AGENTS CH, V54, P1520, DOI 10.1128/AAC.01380-09
   Grant RM, 2010, CLIN INFECT DIS, V50, pS96, DOI 10.1086/651479
   Gregson S, 2006, SCIENCE, V311, P664, DOI 10.1126/science.1121054
   Gregson S, 2002, LANCET, V359, P1896, DOI 10.1016/S0140-6736(02)08780-9
   Hammer SM, 2006, JAMA-J AM MED ASSOC, V296, P827, DOI 10.1001/jama.296.7.827
   Keele BF, 2008, P NATL ACAD SCI USA, V105, P7552, DOI 10.1073/pnas.0802203105
   Kousiappa I, 2009, AIDS RES HUM RETROV, V25, P23, DOI 10.1089/aid.2008.0168
   Long L, 2010, AIDS, V24, P915, DOI 10.1097/QAD.0b013e3283360976
   Louie M, 2003, AIDS, V17, P1151, DOI 10.1097/00002030-200305230-00006
   Margot NA, 2006, ANTIMICROB AGENTS CH, V50, P4087, DOI 10.1128/AAC.00816-06
   Margot NA, 2009, JAIDS-J ACQ IMM DEF, V52, P209, DOI 10.1097/QAI.0b013e3181b05f7c
   Maserati R, 2010, AIDS, V24, P1013, DOI 10.1097/QAD.0b013e328336e962
   Miller V, 1998, AIDS, V12, P705, DOI 10.1097/00002030-199807000-00006
   Nijhuis M, 1997, J INFECT DIS, V176, P398, DOI 10.1086/514056
   Nijhuis M, 2001, CURR OPIN INFECT DIS, V14, P23, DOI 10.1097/00001432-200102000-00005
   Nijhuis M, 1999, AIDS, V13, P2349, DOI 10.1097/00002030-199912030-00006
   Paltiel AD, 2009, CLIN INFECT DIS, V48, P806, DOI 10.1086/597095
   Paltiel AD, 2005, NEW ENGL J MED, V352, P586, DOI 10.1056/NEJMsa042088
   Peterson Leigh, 2007, PLoS Clin Trials, V2, pe27, DOI 10.1371/journal.pctr.0020027
   Pilcher CD, 2001, JAMA-J AM MED ASSOC, V286, P1713, DOI 10.1001/jama.286.14.1713
   Pilcher CD, 2007, AIDS, V21, P1723, DOI 10.1097/QAD.0b013e3281532c82
   Prada N, 2008, JAIDS-J ACQ IMM DEF, V49, P117, DOI 10.1097/QAI.0b013e3181869a9b
   Quinn TC, 2000, NEW ENGL J MED, V342, P921, DOI 10.1056/NEJM200003303421303
   SCHUURMAN R, 1995, J INFECT DIS, V171, P1411, DOI 10.1093/infdis/171.6.1411
   Stringer JSA, 2010, PLOS MED, V7, DOI 10.1371/journal.pmed.1000233
   Subbarao S, 2006, J INFECT DIS, V194, P904, DOI 10.1086/507306
   Supervie V, 2010, P NATL ACAD SCI USA, V107, P12381, DOI 10.1073/pnas.1006061107
   Thompson MA, 2010, JAMA-J AM MED ASSOC, V304, P321, DOI 10.1001/jama.2010.1004
   Van Rompay KKA, 1999, ANTIMICROB AGENTS CH, V43, P802, DOI 10.1128/AAC.43.4.802
   Van Rompay KKA, 2004, JAIDS-J ACQ IMM DEF, V36, P900, DOI 10.1097/00126334-200408010-00003
   Van Rompay KKA, 2007, RETROVIROLOGY, V4, DOI 10.1186/1742-4690-4-25
   VANDE V, 2009, J Infect Dis */* ZIM, V199, P1310
   VANDEVIJVER D, 2007, HIV SEQUENCE COMPEND, P17
   VANROMPAY KK, 2000, J VIROL */* PMPA J V, V9, P1767
   vanRompay KKA, 1996, ANTIMICROB AGENTS CH, V40, P2586, DOI 10.1128/AAC.40.11.2586
   Vercauteren J, 2009, J INFECT DIS, V200, P1503, DOI 10.1086/644505
   Volberding PA, 2010, LANCET, V376, P49, DOI 10.1016/S0140-6736(10)60676-9
   Weinstein MC, 2001, ANN INTERN MED, V134, P440, DOI 10.7326/0003-4819-134-6-200103200-00008
   Wensing AMJ, 2008, AIDS, V22, P625, DOI 10.1097/QAD.0b013e3282f5e062
   WHO, 2009, WHO TECH REP SER, V958, P1
   Yerly S, 2001, AIDS, V15, P2287, DOI 10.1097/00002030-200111230-00010
NR 58
TC 23
Z9 23
U1 0
U2 2
PU LIPPINCOTT WILLIAMS & WILKINS
PI PHILADELPHIA
PA TWO COMMERCE SQ, 2001 MARKET ST, PHILADELPHIA, PA 19103 USA
SN 0951-7375
EI 1473-6527
J9 CURR OPIN INFECT DIS
JI Curr. Opin. Infect. Dis.
PD DEC
PY 2010
VL 23
IS 6
BP 621
EP 627
DI 10.1097/QCO.0b013e32833ff1e6
PG 7
WC Infectious Diseases
WE Science Citation Index Expanded (SCI-EXPANDED)
SC Infectious Diseases
GA 673FX
UT WOS:000283645600013
PM 20847692
DA 2022-08-26
ER

PT J
AU Guest, G
   Shattuck, D
   Johnson, L
   Akumatey, B
   Clarke, EEK
   Chen, PL
   MacQueen, KM
AF Guest, Greg
   Shattuck, Dominick
   Johnson, Laura
   Akumatey, Betty
   Clarke, Edith Essie Kekawo
   Chen, Pai-Lien
   MacQueen, Kathleen M.
TI Acceptability of PrEP for HIV Prevention Among Women at High Risk for
   HIV
SO JOURNAL OF WOMENS HEALTH
LA English
DT Article
ID VAGINAL GEL; CONTRACEPTIVE EFFICACY; MICROBICIDES; PROPHYLAXIS;
   INFECTION; ADHERENCE; EXPOSURE; AFRICA; SAFETY; TRIAL
AB Objective: To assess the acceptability of a daily pill for prevention of HIV acquisition among 400 Ghanaian women in the oral tenofovir disoproxil fumarate (TDF) clinical trial.
   Methods: Structured questionnaires were conducted with women enrolled in the trial at enrollment and at each of the 12 monthly follow-up visits. Growth curve analysis was used to examine adherence patterns over time. Qualitative interviews were carried out with a subsample of the clinical trial population, and thematic analysis was applied to these data.
   Results: Overall, acceptability of the pill was good. Adherence remained >82% throughout the 12-month trial. Consistent access to the pill and study assignment were both associated with adherence. Most reported problems diminished over time as women became accustomed to the pill and developed strategies to incorporate pill taking into their daily routines.
   Conclusions: If daily preexposure prophylaxis (PrEP) for HIV is found to be efficacious and has as few physical side effects as TDF, acceptability of this method among women in the study population may not be problematic. However, future studies must develop better acceptability measures, in order to more fully address the relationship among adherence, safety, and effectiveness.
C1 [Guest, Greg; Shattuck, Dominick; Johnson, Laura; Chen, Pai-Lien; MacQueen, Kathleen M.] Family Hlth Int, Res Triangle Pk, NC 27709 USA.
   [Akumatey, Betty] Univ Ghana, Dept Sociol, Legon, Ghana.
   [Clarke, Edith Essie Kekawo] Ghana Hlth Serv, Occupat & Environm Hlth Unit, Accra, Ghana.
RP Guest, G (通讯作者)，Family Hlth Int, POB 13950, Res Triangle Pk, NC 27709 USA.
EM gguest@fhi.org
RI Guest, Greg/AAO-8335-2020
OI Shattuck, Dominick/0000-0002-8524-8149
FU Bill and Melinda Gates Foundation [19789]
FX Support for this work was provided by the Bill and Melinda Gates
   Foundation (Oral Tenofovir for HIV Prevention, grant 19789). The
   contents of this publication do not necessarily reflect the views or
   policies of or imply endorsement by the financial supporter.
CR Archer DF, 2004, CONTRACEPTION, V69, P189, DOI 10.1016/j.contraception.2003.10.006
   Bentley ME, 2004, AM J PUBLIC HEALTH, V94, P1159, DOI 10.2105/AJPH.94.7.1159
   Brown H, 2004, LANCET, V363, P1042, DOI 10.1016/S0140-6736(04)15881-9
   Bukusi EA, 2007, JAIDS-J ACQ IMM DEF, V44, P423, DOI 10.1097/QAI.0b013e31802f852b
   *CDCP, 2004, ANSWR AN SOFTW WORLD
   Doh AS, 2007, CONTRACEPTION, V76, P245, DOI 10.1016/j.contraception.2007.05.083
   FRANK ML, 1995, WOMEN HEALTH, V23, P31, DOI 10.1300/J013v23n02_03
   Ghana AIDS Commission, 2004, 2004 HIV SENT SURV R
   Grant RM, 2005, SCIENCE, V309, P2170, DOI 10.1126/science.1116204
   Gupta GR, 2002, BRIT MED J, V324, P183, DOI 10.1136/bmj.324.7331.183
   Gupta GR, 1993, WOMEN AIDS DEV NEW H
   Gutierrez EB, 2005, SCAND J INFECT DIS, V37, P295, DOI 10.1080/00365540410026103
   Joglekar N, 2007, AIDS CARE, V19, P817, DOI 10.1080/09540120601133576
   Khan MA, 2004, J BIOSOC SCI, V36, P647, DOI 10.1017/S0021932003006394
   Lacombe K, 2006, AIDS, V20, P291, DOI 10.1097/01.aids.0000199832.10478.83
   Macdonald DS, 1996, SOC SCI MED, V42, P1325, DOI 10.1016/0277-9536(95)00223-5
   MACQUEEN K, 2004, INT AIDS C BANGK THA
   MacQueen KM., 1998, CULTURAL ANTHR METHO, V10, P31, DOI DOI 10.1177/1525822X980100020301
   Maman S, 2000, SOC SCI MED, V50, P459, DOI 10.1016/S0277-9536(99)00270-1
   MCLELLAN E, 2003, FIELD METHOD, V15, P63, DOI DOI 10.1177/1525822X02239573
   Mills EJ, 2006, JAMA-J AM MED ASSOC, V296, P679, DOI 10.1001/jama.296.6.679
   Paxton LA, 2007, LANCET, V370, P89, DOI 10.1016/S0140-6736(07)61053-8
   Peterson Leigh, 2007, PLoS Clin Trials, V2, pe27, DOI 10.1371/journal.pctr.0020027
   ROSENBERG MJ, 1992, AM J PUBLIC HEALTH, V82, P1473, DOI 10.2105/AJPH.82.11.1473
   Severy LJ, 2005, AIDS BEHAV, V9, P121, DOI 10.1007/s10461-005-1687-y
   Severy LJ, 2005, J SOC ISSUES, V61, P45, DOI 10.1111/j.0022-4537.2005.00393.x
   SMITH SM, 2004, RETROVIROLOGY, V1, P1
   Thomsen S, 2004, SEX TRANSM INFECT, V80, P430, DOI 10.1136/sti.2004.010421
   Tolley EE, 2006, AM J PUBLIC HEALTH, V96, P79, DOI 10.2105/AJPH.2004.043471
   Turmen T, 2003, INT J GYNECOL OBSTET, V82, P411, DOI 10.1016/S0020-7292(03)00202-9
   Urdl W, 2005, EUR J OBSTET GYN R B, V121, P202, DOI 10.1016/j.ejogrb.2005.01.021
   Weir SS, 2002, SEX TRANSM INFECT, V78, pI106, DOI 10.1136/sti.78.suppl_1.i106
   Whitehead SJ, 2006, AIDS, V20, P2141, DOI 10.1097/QAD.0b013e32801086c9
   *WHO, 2005, WHO SUMM COUNTR PROF
NR 34
TC 27
Z9 27
U1 0
U2 11
PU MARY ANN LIEBERT INC
PI NEW ROCHELLE
PA 140 HUGUENOT STREET, 3RD FL, NEW ROCHELLE, NY 10801 USA
SN 1540-9996
J9 J WOMENS HEALTH
JI J. Womens Health
PD APR
PY 2010
VL 19
IS 4
BP 791
EP 798
DI 10.1089/jwh.2009.1576
PG 8
WC Public, Environmental & Occupational Health; Medicine, General &
   Internal; Obstetrics & Gynecology; Women's Studies
WE Science Citation Index Expanded (SCI-EXPANDED); Social Science Citation Index (SSCI)
SC Public, Environmental & Occupational Health; General & Internal
   Medicine; Obstetrics & Gynecology; Women's Studies
GA 587XS
UT WOS:000277030400020
PM 20210540
DA 2022-08-26
ER

PT J
AU Denton, PW
   Krisko, JF
   Powell, DA
   Mathias, M
   Kwak, YT
   Martinez-Torres, F
   Zou, W
   Payne, DA
   Estes, JD
   Garcia, JV
AF Denton, Paul W.
   Krisko, John F.
   Powell, Daniel A.
   Mathias, Melissa
   Kwak, Youn Tae
   Martinez-Torres, Francisco
   Zou, Wei
   Payne, Deborah A.
   Estes, Jacob D.
   Garcia, J. Victor
TI Systemic Administration of Antiretrovirals Prior to Exposure Prevents
   Rectal and Intravenous HIV-1 Transmission in Humanized BLT Mice
SO PLOS ONE
LA English
DT Article
ID HUMAN-IMMUNODEFICIENCY-VIRUS; VAGINAL SHIV CHALLENGE; PREEXPOSURE
   PROPHYLAXIS; REVERSE-TRANSCRIPTASE; SEXUAL TRANSMISSION;
   IMMUNE-RESPONSES; SIV INFECTION; MACAQUES; CHEMOPROPHYLAXIS; VACCINE
AB Successful antiretroviral pre-exposure prophylaxis (PrEP) for mucosal and intravenous HIV-1 transmission could reduce new infections among targeted high-risk populations including discordant couples, injection drug users, high-risk women and men who have sex with men. Targeted antiretroviral PrEP could be particularly effective at slowing the spread of HIV-1 if a single antiretroviral combination were found to be broadly protective across multiple routes of transmission. Therefore, we designed our in vivo preclinical study to systematically investigate whether rectal and intravenous HIV-1 transmission can be blocked by antiretrovirals administered systemically prior to HIV-1 exposure. We performed these studies using a highly relevant in vivo model of mucosal HIV-1 transmission, humanized Bone marrow/Liver/Thymus mice (BLT). BLT mice are susceptible to HIV-1 infection via three major physiological routes of viral transmission: vaginal, rectal and intravenous. Our results show that BLT mice given systemic antiretroviral PrEP are efficiently protected from HIV-1 infection regardless of the route of exposure. Specifically, systemic antiretroviral PrEP with emtricitabine and tenofovir disoproxil fumarate prevented both rectal (Chi square = 8.6, df = 1, p = 0.003) and intravenous (Chi square = 13, df = 1, p = 0.0003) HIV-1 transmission. Our results indicate that antiretroviral PrEP has the potential to be broadly effective at preventing new rectal or intravenous HIV transmissions in targeted high risk individuals. These in vivo preclinical findings provide strong experimental evidence supporting the potential clinical implementation of antiretroviral based pre-exposure prophylactic measures to prevent the spread of HIV/AIDS.
C1 [Denton, Paul W.; Krisko, John F.; Powell, Daniel A.; Mathias, Melissa; Kwak, Youn Tae; Martinez-Torres, Francisco; Zou, Wei; Garcia, J. Victor] Univ Texas SW Med Ctr Dallas, Dept Internal Med, Dallas, TX 75390 USA.
   [Payne, Deborah A.] Univ Texas SW Med Ctr Dallas, Dept Pathol, Dallas, TX 75390 USA.
   [Estes, Jacob D.] NCI, AIDS & Canc Virus Program, SAIC Frederick Inc, Frederick, MD 21701 USA.
RP Denton, PW (通讯作者)，Univ N Carolina, Ctr AIDS Res, Div Infect Dis, Chapel Hill, NC 27515 USA.
EM victor_garcia@med.unc.edu
OI Denton, Paul/0000-0003-2458-8147; Powell, Daniel/0000-0003-0503-3330
FU National Institutes of Health [AI073146, AI071940, 5T32AI005284,
   HHSN266200400088C]; Foundation for AIDS Research (amfAR)
   [107183-44-RFRL]; UT Southwestern Summer Medical Student Research
   Program; NATIONAL INSTITUTE OF ALLERGY AND INFECTIOUS DISEASES
   [R33AI071940, R01AI073146, T32AI005284, R21AI071940] Funding Source: NIH
   RePORTER
FX This work was supported in part with federal funds from National
   Institute of Allergy and Infectious Diseases, National Institutes of
   Health grants AI073146 and AI071940 (J. V. G.), 5T32AI005284 (J. F. K.),
   and the National Cancer Institute, National Institutes of Health, under
   contract HHSN266200400088C (J. E. D.). This work was supported in part
   by fellowship number 107183-44-RFRL from The Foundation for AIDS
   Research (amfAR) (P. W. D.). M. M. was supported by the UT Southwestern
   Summer Medical Student Research Program. The funders had no role in
   study design, data collection, and analysis, decision to publish, or
   preparation of the manuscript.
CR Abbas UL, 2007, PLOS ONE, V2, DOI 10.1371/journal.pone.0000875
   Brainard DM, 2009, J VIROL, V83, P7305, DOI 10.1128/JVI.02207-08
   Cohen MS, 2008, J CLIN INVEST, V118, P1244, DOI 10.1172/JCI34706
   Cohen MS, 2007, ANN INTERN MED, V146, P591, DOI 10.7326/0003-4819-146-8-200704170-00010
   Cranage M, 2008, PLOS MED, V5, P1238, DOI 10.1371/journal.pmed.0050157
   Cutler B, 2008, LANCET INFECT DIS, V8, P685, DOI 10.1016/S1473-3099(08)70254-8
   Denton PW, 2008, PLOS MED, V5, P79, DOI 10.1371/journal.pmed.0050016
   Derdelinckx I, 2006, PLOS MED, V3, P1999, DOI 10.1371/journal.pmed.0030454
   Emau Peter, 2006, AIDS Res Ther, V3, P29, DOI 10.1186/1742-6405-3-29
   Fauci AS, 2008, SCIENCE, V321, P530, DOI 10.1126/science.1161000
   Ferrantelli F, 2007, VIROLOGY, V358, P69, DOI 10.1016/j.virol.2006.07.056
   Fredericksen BL, 2002, J VIROL, V76, P11440, DOI 10.1128/JVI.76.22.11440-11446.2002
   FRICK LW, 1994, ANTIMICROB AGENTS CH, V38, P2722, DOI 10.1128/AAC.38.12.2722
   Garcia-Lerma JG, 2008, PLOS MED, V5, P291, DOI 10.1371/journal.pmed.0050028
   Gay CL, 2009, HIV PREVENTION: A COMPREHENSIVE APPROACH, P107, DOI 10.1016/B978-0-12-374235-3.00005-4
   Grant RM, 2005, SCIENCE, V309, P2170, DOI 10.1126/science.1116204
   GU ZX, 1994, ANTIMICROB AGENTS CH, V38, P275, DOI 10.1128/AAC.38.2.275
   Gupta K, 2006, PLOS MED, V3, P181, DOI 10.1371/journal.pmed.0030079
   Hatziioannou T, 2009, P NATL ACAD SCI USA, V106, P4425, DOI 10.1073/pnas.0812587106
   Johnson Victoria A, 2008, Top HIV Med, V16, P138
   KOYANAGI Y, 1987, SCIENCE, V236, P819, DOI 10.1126/science.3646751
   Lan P, 2006, BLOOD, V108, P487, DOI 10.1182/blood-2005-11-4388
   Landovitz Raphael J, 2007, Top HIV Med, V15, P99
   Lederman MM, 2006, NAT REV IMMUNOL, V6, P371, DOI 10.1038/nri1848
   Letvin NL, 2006, NAT REV IMMUNOL, V6, P930, DOI 10.1038/nri1959
   Liu AY, 2006, JAMA-J AM MED ASSOC, V296, P863, DOI 10.1001/jama.296.7.863
   Mascolini Mark, 2009, J Int AIDS Soc, V12 Suppl 1, pS4, DOI 10.1186/1758-2652-12-S1-S4
   Masse PJ, 2008, ANNU REV MED, V59, P455, DOI 10.1146/annurev.med.59.061206.112737
   Mathers BM, 2008, LANCET, V372, P1733, DOI 10.1016/S0140-6736(08)61311-2
   MCCUNE JM, 1988, SCIENCE, V241, P1632, DOI 10.1126/science.2971269
   McGowan I, 2009, HIV PREVENTION: A COMPREHENSIVE APPROACH, P85, DOI 10.1016/B978-0-12-374235-3.00004-2
   Melkus MW, 2006, NAT MED, V12, P1316, DOI 10.1038/nm1431
   Misegades L, 2001, AIDS, V15, P534, DOI 10.1097/00002030-200103090-00017
   Naesens L, 1998, ANTIMICROB AGENTS CH, V42, P1568, DOI 10.1128/AAC.42.7.1568
   Nunn A, 2009, TRIALS, V10, DOI 10.1186/1745-6215-10-99
   Otten RA, 2000, J VIROL, V74, P9771, DOI 10.1128/JVI.74.20.9771-9775.2000
   Paxton LA, 2007, LANCET, V370, P89, DOI 10.1016/S0140-6736(07)61053-8
   Sekaly RP, 2008, J EXP MED, V205, P7, DOI 10.1084/jem.20072681
   Stoddart CA, 2007, PLOS ONE, V2, DOI 10.1371/journal.pone.0000655
   Stone A, 2006, LANCET, V368, P431, DOI 10.1016/S0140-6736(06)69131-9
   Subbarao S, 2006, J INFECT DIS, V194, P904, DOI 10.1086/507306
   Sun ZF, 2007, J EXP MED, V204, P705, DOI 10.1084/jem.20062411
   Tsai CC, 2000, J MED PRIMATOL, V29, P248, DOI 10.1034/j.1600-0684.2000.290318.x
   TSAI CC, 1995, SCIENCE, V270, P1197, DOI 10.1126/science.270.5239.1197
   Tsai CC, 1998, J VIROL, V72, P4265, DOI 10.1128/JVI.72.5.4265-4273.1998
   *US CDC, 2007, HIV AIDS SURV REP, V19
   Veazey RS, 2005, NAT MED, V11, P1293, DOI 10.1038/nm1321
   Veazey RS, 2005, NATURE, V438, P99, DOI 10.1038/nature04055
   Wainberg MA, 1999, ANTIVIR THER, V4, P87
   Watkins DI, 2008, NAT MED, V14, P617, DOI 10.1038/nm.f.1759
   Wei BDL, 2005, J VIROL, V79, P5705, DOI 10.1128/JVI.79.9.5705-5712.2005
   White KL, 2002, ANTIMICROB AGENTS CH, V46, P3437, DOI 10.1128/AAC.46.11.3437-3446.2002
   *WHO UNAIDS, 2008, 2008 REP GLOB AIDS E, P95
   *WHO UNAIDS, 2006, 2006 REP GLOB AIDS E, P124
   Youle M, 2003, AIDS, V17, P937, DOI 10.1097/00002030-200304110-00027
   Zeitlin L, 2001, SEX TRANSM DIS, V28, P417, DOI 10.1097/00007435-200107000-00010
NR 56
TC 117
Z9 119
U1 1
U2 9
PU PUBLIC LIBRARY SCIENCE
PI SAN FRANCISCO
PA 1160 BATTERY STREET, STE 100, SAN FRANCISCO, CA 94111 USA
SN 1932-6203
J9 PLOS ONE
JI PLoS One
PD JAN 21
PY 2010
VL 5
IS 1
AR e8829
DI 10.1371/journal.pone.0008829
PG 11
WC Multidisciplinary Sciences
WE Science Citation Index Expanded (SCI-EXPANDED)
SC Science & Technology - Other Topics
GA 546AJ
UT WOS:000273779100020
PM 20098623
OA Green Published, Green Submitted, gold
DA 2022-08-26
ER

PT J
AU Supervie, V
   Garcia-Lerma, JG
   Heneine, W
   Blower, S
AF Supervie, Virginie
   Garcia-Lerma, J. Gerardo
   Heneine, Walid
   Blower, Sally
TI HIV, transmitted drug resistance, and the paradox of preexposure
   prophylaxis
SO PROCEEDINGS OF THE NATIONAL ACADEMY OF SCIENCES OF THE UNITED STATES OF
   AMERICA
LA English
DT Article
DE mathematical model; men who have sex with men; prevention; epidemics;
   antiretrovirals
ID HUMAN-IMMUNODEFICIENCY-VIRUS; TENOFOVIR DISOPROXIL FUMARATE;
   HETEROSEXUAL TRANSMISSION; VIRAL LOAD; INFECTION; PREVALENCE;
   PREVENTION; MACAQUES; MEN; CHEMOPROPHYLAXIS
AB The administration of antiretrovirals before HIV exposure to prevent infection (i.e., preexposure prophylaxis; PrEP) is under evaluation in clinical trials. Because PrEP is based on antiretrovirals, there is considerable concern that it could substantially increase transmitted resistance, particularly in resource-rich countries. Here we use a mathematical model to predict the effect of PrEP interventions on the HIV epidemic in the men-who-have-sex-with-men community in San Francisco. The model is calibrated using Monte Carlo filtering and analyzed by constructing nonlinear response hypersurfaces. We predict PrEP interventions could substantially reduce transmission but significantly increase the proportion of new infections caused by resistant strains. Two mechanisms can cause this increase. If risk compensation occurs, the proportion increases due to increasing transmission of resistant strains and decreasing transmission of wild-type strains. If risk behavior remains stable, the increase occurs because of reduced transmission of resistant strains coupled with an even greater reduction in transmission of wild-type strains. We de. ne this as the paradox of PrEP (i.e., resistance appears to be increasing, but is actually decreasing). We determine this paradox is likely to occur if the efficacy of PrEP regimens against wild-type strains is greater than 30% and the relative efficacy against resistant strains is greater than 0.2 but less than the efficacy against wildtype. Our modeling shows, if risk behavior increases, that it is a valid concern that PrEP could significantly increase transmitted resistance. However, if risk behavior remains stable, we find the concern is unfounded and PrEP interventions are likely to decrease transmitted resistance.
C1 [Supervie, Virginie; Blower, Sally] Univ Calif Los Angeles, David Geffen Sch Med, Semel Inst Neurosci & Human Behav, Ctr Biomed Modeling, Los Angeles, CA 90024 USA.
   [Garcia-Lerma, J. Gerardo; Heneine, Walid] Ctr Dis Control & Prevent, Branch Lab, Div HIV AIDS Prevent, Atlanta, GA 30329 USA.
RP Blower, S (通讯作者)，Univ Calif Los Angeles, David Geffen Sch Med, Semel Inst Neurosci & Human Behav, Ctr Biomed Modeling, Los Angeles, CA 90024 USA.
EM sblower@mednet.ucla.edu
RI Supervie, Virginie/N-8032-2015
OI Supervie, Virginie/0000-0003-0399-1957
FU US National Institutes of Health, National Institute of Allergy and
   Infectious Diseases [RO1 AI041935]; John Simon Guggenheim Foundation;
   NATIONAL INSTITUTE OF ALLERGY AND INFECTIOUS DISEASES [R01AI041935]
   Funding Source: NIH RePORTER
FX S. B. and V. S. thank James Kahn for clinical expertise and parameter
   estimates from the literature as well as Brad Wagner, Justin Okano,
   Meagan Barrett, Romulus Breban, and Yasmin Halima for helpful
   discussions. S. B. thanks Timothy Pylko for clinical consultations. S.
   B. and V. S. are grateful for the financial support of the US National
   Institutes of Health, National Institute of Allergy and Infectious
   Diseases (Grant RO1 AI041935) and the John Simon Guggenheim Foundation.
CR *AVAC, 2010, PREP CLIN TRIALS
   Booth CL, 2007, J ANTIMICROB CHEMOTH, V59, P1047, DOI 10.1093/jac/dkm082
   Brown AJL, 2003, J INFECT DIS, V187, P683, DOI 10.1086/367989
   BRYANT J, 2009, HLTH TECHNOL ASSESS, V13, P1
   Dyer JR, 1998, J INFECT DIS, V177, P1742, DOI 10.1086/517436
   Eshleman SH, 2007, AIDS, V21, P1165, DOI 10.1097/QAD.0b013e32810fd72e
   Garcia-Lerma JG, 2008, PLOS MED, V5, P291, DOI 10.1371/journal.pmed.0050028
   Garcia-Lerma JG, 2010, SCI TRANSL MED, V2, DOI 10.1126/scitranslmed.3000391
   Grant RM, 2006, J INFECT DIS, V194, P874, DOI 10.1086/507314
   Karim Salim S. Abdool, 2009, HIV Therapy, V3, P3, DOI 10.2217/17584310.3.1.3
   Little SJ, 2006, ANTIVIR THER, V11, pS110
   Little SJ, 2002, NEW ENGL J MED, V347, P385, DOI 10.1056/NEJMoa013552
   Liu AY, 2006, JAMA-J AM MED ASSOC, V296, P863, DOI 10.1001/jama.296.7.863
   Murray JM, 2003, J INFECT DIS, V188, P1258, DOI 10.1086/378679
   Operskalski EA, 1997, AM J EPIDEMIOL, V146, P655, DOI 10.1093/oxfordjournals.aje.a009331
   Osmond DH, 2007, AM J PUBLIC HEALTH, V97, P1677, DOI 10.2105/AJPH.2005.062851
   Owen SM, 2008, J CLIN MICROBIOL, V46, P1588, DOI 10.1128/JCM.02196-07
   Paxton LA, 2007, LANCET, V370, P89, DOI 10.1016/S0140-6736(07)61053-8
   Peterson Leigh, 2007, PLoS Clin Trials, V2, pe27, DOI 10.1371/journal.pctr.0020027
   Prada N, 2008, JAIDS-J ACQ IMM DEF, V49, P117, DOI 10.1097/QAI.0b013e3181869a9b
   Quinn TC, 2000, NEW ENGL J MED, V342, P921, DOI 10.1056/NEJM200003303421303
   ROSE KA, 1991, J FORECASTING, V10, P117, DOI 10.1002/for.3980100108
   Ross LL, 2006, ANTIVIR THER, V11, pS120
   Smith D, 2007, CLIN INFECT DIS, V44, P456, DOI 10.1086/510748
   Smith RJ, 2004, LANCET INFECT DIS, V4, P636, DOI 10.1016/S1473-3099(04)01148-X
   Smith RJ, 2010, SCIENCE, V327, P697, DOI 10.1126/science.1180556
   Subbarao S, 2006, J INFECT DIS, V194, P904, DOI 10.1086/507306
   van de Vijver DAMC, 2005, ANTIVIR THER, V10, pS126
   Vanrompay D, 2000, SEMIN AVIAN EXOT PET, V9, P2, DOI 10.1016/S1055-937X(00)80011-0
   Veazey RS, 2005, NAT MED, V11, P1293, DOI 10.1038/nm1321
   Verhofstede C, 1999, AIDS, V13, P2541, DOI 10.1097/00002030-199912240-00007
   Wawer MJ, 2005, J INFECT DIS, V191, P1403, DOI 10.1086/429411
NR 32
TC 90
Z9 94
U1 0
U2 14
PU NATL ACAD SCIENCES
PI WASHINGTON
PA 2101 CONSTITUTION AVE NW, WASHINGTON, DC 20418 USA
SN 0027-8424
J9 P NATL ACAD SCI USA
JI Proc. Natl. Acad. Sci. U. S. A.
PD JUL 6
PY 2010
VL 107
IS 27
BP 12381
EP 12386
DI 10.1073/pnas.1006061107
PG 6
WC Multidisciplinary Sciences
WE Science Citation Index Expanded (SCI-EXPANDED)
SC Science & Technology - Other Topics
GA 621JI
UT WOS:000279572100061
PM 20616092
OA Green Published, Bronze
DA 2022-08-26
ER

PT J
AU Garcia-Lerma, JG
   Paxton, L
   Kilmarx, PH
   Heneine, W
AF Garcia-Lerma, J. Gerardo
   Paxton, Lynn
   Kilmarx, Peter H.
   Heneine, Walid
TI Oral pre-exposure prophylaxis for HIV prevention
SO TRENDS IN PHARMACOLOGICAL SCIENCES
LA English
DT Review
ID SIMIAN IMMUNODEFICIENCY VIRUS; TENOFOVIR DISOPROXIL FUMARATE; PROTECT
   NEWBORN MACAQUES; GENITAL-TRACT; INTRAVAGINAL INOCULATION; VAGINAL
   TRANSMISSION; SEXUAL TRANSMISSION; INFANT MACAQUES; INFECTION;
   CHEMOPROPHYLAXIS
AB In the absence of an effective vaccine, HIV continues to spread worldwide, emphasizing the need for new biomedical interventions to limit its transmission. Appreciation of the challenges that HIV has to face to initiate an infection mucosally has spurred interest in evaluating the use of antiretroviral drugs to prevent infection. Recent animal studies using macaques or humanized mice models of mucosall transmission of SIV or HIV have shown that daily or intermittent pre-exposure prophylaxis (PrEP) with tenofovir disoproxill fumarate (TDF) and erntricitabine (FTC) can exploit early virus vulnerabilities and effectively prevent establishment of infection. These preclinical findings have fueled interest in evaluating the safety and efficacy of PrEP in humans. We provide an overview of the rationale behind PrEP and discuss the next steps in PrEP research, including the need to better define the ability of current drugs to reach and accumulate in mucosal tissues and protect cells that are primary targets during early HIV infection.
C1 [Garcia-Lerma, J. Gerardo; Paxton, Lynn; Kilmarx, Peter H.; Heneine, Walid] Ctr Dis Control & Prevent, Div HIV AIDS Prevent, Natl Ctr HIV Hepatitis STD & Prevent, Atlanta, GA 30329 USA.
RP Garcia-Lerma, JG (通讯作者)，Ctr Dis Control & Prevent, Div HIV AIDS Prevent, Natl Ctr HIV Hepatitis STD & Prevent, 1600 Clifton Rd, Atlanta, GA 30329 USA.
EM GGarcia-Lerma@cdc.gov
OI Kilmarx, Peter/0000-0001-6464-3345
CR Abbas UL, 2007, PLOS ONE, V2, DOI 10.1371/journal.pone.0000875
   Balzarini J, 2002, AIDS, V16, P2159, DOI 10.1097/00002030-200211080-00008
   Booth CL, 2007, J ANTIMICROB CHEMOTH, V59, P1047, DOI 10.1093/jac/dkm082
   Borroto-Esoda K, 2006, ANTIVIR THER, V11, P377
   Cardo DM, 1997, NEW ENGL J MED, V337, P1485, DOI 10.1056/NEJM199711203372101
   Cohen MS, 2007, ANN INTERN MED, V146, P591, DOI 10.7326/0003-4819-146-8-200704170-00010
   Denton PW, 2008, PLOS MED, V5, P79, DOI 10.1371/journal.pmed.0050016
   Derdelinckx I, 2006, PLOS MED, V3, P1999, DOI 10.1371/journal.pmed.0030454
   Dumond JB, 2008, JAIDS-J ACQ IMM DEF, V48, P156, DOI 10.1097/QAI.0b013e31816de21e
   Dumond JB, 2007, AIDS, V21, P1899, DOI 10.1097/QAD.0b013e328270385a
   Dumond JB, 2009, JAIDS-J ACQ IMM DEF, V51, P546, DOI 10.1097/QAI.0b013e3181ae69c5
   Garcia-Lerma JG, 2008, PLOS MED, V5, P291, DOI 10.1371/journal.pmed.0050028
   GARCIALERMA JG, 2009, 16 C RETR OPP INF MO
   Ghosn J, 2004, AIDS, V18, P1958, DOI 10.1097/00002030-200409240-00014
   Grant RM, 2005, SCIENCE, V309, P2170, DOI 10.1126/science.1116204
   Gupta SB, 2007, J INFECT DIS, V195, P546, DOI 10.1086/510909
   Haaland RE, 2009, PLOS PATHOG, V5, DOI 10.1371/journal.ppat.1000274
   Haase AT, 2005, NAT REV IMMUNOL, V5, P783, DOI 10.1038/nri1706
   Hawkins T, 2005, JAIDS-J ACQ IMM DEF, V39, P406, DOI 10.1097/01.qai.0000167155.44980.e8
   Hladik F, 2008, NAT REV IMMUNOL, V8, P447, DOI 10.1038/nri2302
   Hu JJ, 2000, J VIROL, V74, P6087, DOI 10.1128/JVI.74.13.6087-6095.2000
   Johnson MA, 2006, JAIDS-J ACQ IMM DEF, V43, P153, DOI 10.1097/01.qai.0000242449.67155.1a
   Keele BF, 2008, P NATL ACAD SCI USA, V105, P7552, DOI 10.1073/pnas.0802203105
   Keele BF, 2009, J EXP MED, V206, P1117, DOI 10.1084/jem.20082831
   Kumwenda NI, 2008, NEW ENGL J MED, V359, P119, DOI 10.1056/NEJMoa0801941
   Li QS, 2009, NATURE, V458, P1034, DOI 10.1038/nature07831
   Liu AY, 2006, JAMA-J AM MED ASSOC, V296, P863, DOI 10.1001/jama.296.7.863
   Miller CJ, 2005, J VIROL, V79, P9217, DOI 10.1128/JVI.79.14.9217-9227.2005
   Min SS, 2004, JAIDS-J ACQ IMM DEF, V37, P1577, DOI 10.1097/00126334-200412150-00008
   Otten RA, 2000, J VIROL, V74, P9771, DOI 10.1128/JVI.74.20.9771-9775.2000
   Otten RA, 2005, J INFECT DIS, V191, P164, DOI 10.1086/426452
   Paltiel AD, 2009, CLIN INFECT DIS, V48, P806, DOI 10.1086/597095
   Pereira AS, 1999, J INFECT DIS, V180, P2039, DOI 10.1086/315149
   Peterson Leigh, 2007, PLoS Clin Trials, V2, pe27, DOI 10.1371/journal.pctr.0020027
   Pilcher CD, 2004, J INFECT DIS, V189, P1785, DOI 10.1086/386333
   Powers KA, 2008, LANCET INFECT DIS, V8, P553, DOI 10.1016/S1473-3099(08)70156-7
   Pruvost A, 2005, ANTIMICROB AGENTS CH, V49, P1907, DOI 10.1128/AAC.49.5.1907-1914.2005
   Reynolds MR, 2005, J VIROL, V79, P9228, DOI 10.1128/JVI.79.14.9228-9235.2005
   Subbarao S, 2006, J INFECT DIS, V194, P904, DOI 10.1086/507306
   Taylor S, 2000, AIDS, V14, P1979, DOI 10.1097/00002030-200009080-00014
   TSAI CC, 1995, SCIENCE, V270, P1197, DOI 10.1126/science.270.5239.1197
   Tsai CC, 1998, J VIROL, V72, P4265, DOI 10.1128/JVI.72.5.4265-4273.1998
   *UNAIDS WHO, 2007, AIDS EP UPD DEC 2007
   UNAIDS/WHO, 2008, REP GLOB HIV AIDS EP
   *US FDA, 2009, ANT DRUGS US TREATM
   Van Rompay KKA, 1998, AIDS, V12, pF79, DOI 10.1097/00002030-199809000-00001
   Van Rompay KKA, 2002, J INFECT DIS, V186, P1508, DOI 10.1086/344360
   Van Rompay KKA, 2001, J INFECT DIS, V184, P429, DOI 10.1086/322781
   Van Rompay KKA, 2006, JAIDS-J ACQ IMM DEF, V43, P6, DOI 10.1097/01.qai.0000224972.60339.7c
   Veazey RS, 2005, NAT MED, V11, P1293, DOI 10.1038/nm1321
   Volmink J, 2007, COCHRANE DB SYST REV, DOI 10.1002/14651858.CD003510.pub2
   Vourvahis M, 2008, JAIDS-J ACQ IMM DEF, V47, P329, DOI 10.1097/QAI.0b013e3181632cc3
   Walker BD, 2008, SCIENCE, V320, P760, DOI 10.1126/science.1152622
   Wang LH, 2004, AIDS RES HUM RETROV, V20, P1173, DOI 10.1089/aid.2004.20.1173
   Weiler AM, 2008, J VIROL, V82, P4154, DOI 10.1128/JVI.01947-07
   Wira CR, 2008, AIDS, V22, P1909, DOI 10.1097/QAD.0b013e3283060ea4
NR 56
TC 57
Z9 64
U1 0
U2 8
PU ELSEVIER SCIENCE LONDON
PI LONDON
PA 84 THEOBALDS RD, LONDON WC1X 8RR, ENGLAND
SN 0165-6147
EI 1873-3735
J9 TRENDS PHARMACOL SCI
JI Trends Pharmacol. Sci.
PD FEB
PY 2010
VL 31
IS 2
BP 74
EP 81
DI 10.1016/j.tips.2009.10.009
PG 8
WC Pharmacology & Pharmacy
WE Science Citation Index Expanded (SCI-EXPANDED)
SC Pharmacology & Pharmacy
GA 559OO
UT WOS:000274835300004
PM 19963288
DA 2022-08-26
ER

PT J
AU Sun, K
   Zhou, ST
   Chen, RY
   Cohen, MS
   Zhang, FJ
AF Sun, Kai
   Zhou, Shuntai
   Chen, Ray Y.
   Cohen, Myron S.
   Zhang, Fujie
TI Recent key advances in human immunodeficiency virus medicine and
   implications for China
SO AIDS RESEARCH AND THERAPY
LA English
DT Review
ID COMBINATION ANTIRETROVIRAL THERAPY; COST-EFFECTIVENESS; HIV-1 INFECTION;
   RISK; AIDS; SEX; TRANSMISSION; EFAVIRENZ; MEN; INTERRUPTION
AB In this article we summarize several recent major developments in human immunodeficiency virus treatment, prevention, outcome, and social policy change. Updated international guidelines endorse more aggressive treatment strategies and safer antiretroviral drugs. New antiretroviral options are being tested. Important lessons were learned in the areas of human immunodeficiency virus vaccines and microbicide gels from clinical studies, and additional trials in prevention, especially pre-exposure prophylaxis, are nearing completion. Insight into the role of the virus in the pathogenesis of diseases traditionally thought to be unrelated to acquired immunodeficiency syndrome has become a driving force for earlier and universal therapy. Lastly, we review important achievements of and future challenges facing China as she steps into her eighth year of the National Free Antiretroviral Treatment Program.
C1 [Sun, Kai] Washington Univ, St Louis, MO USA.
   [Zhou, Shuntai; Zhang, Fujie] Chinese Ctr Dis Control & Prevent, Natl Ctr AIDS STD Control & Prevent, Div Treatment & Care, Beijing 100050, Peoples R China.
   [Chen, Ray Y.] Natl Inst Hlth, NIAID, Beijing 100600, Peoples R China.
   [Zhang, Fujie] China Med Univ, Shenyang, Liaoning, Peoples R China.
RP Cohen, MS (通讯作者)，Univ N Carolina, Sch Med, Chapel Hill, NC 27599 USA.
EM mscohen@med.unc.edu; treatment@chinaaids.cn
RI Chen, Ray/T-5102-2019; Zhou, Shuntai/R-4367-2016
OI Chen, Ray/0000-0001-6344-1442
FU Doris Duke Fellowship through the University of North Carolina at Chapel
   Hill School of Medicine; University of North Carolina Center for AIDS
   Research [P30AI50410]; NIH Fogarty AITRP [5-D43-TW001039-11-12];
   Eleventh Key Science and Technology Five Year Plan of China
   [2008ZX10001-007]
FX We acknowledge the support of the Doris Duke Fellowship through the
   University of North Carolina at Chapel Hill School of Medicine. This
   work was also supported by the University of North Carolina Center for
   AIDS Research (P30AI50410), NIH Fogarty AITRP (5-D43-TW001039-11-12),
   and the Eleventh Key Science and Technology Five Year Plan of China
   (2008ZX10001-007).
CR Abbas U, 2010, 17 C RETR OPP INF CR
   [Anonymous], 2009, NIH NEWS
   [Anonymous], ANT DRUGS US TREATM
   [Anonymous], ANT GEL SHOWS PROM L
   Armon C, 2008, 17 INT AIDS C
   Baker JV, 2009, CURR OPIN HIV AIDS, V4, P176, DOI 10.1097/COH.0b013e328329c62f
   Baker JV, 2009, JAIDS-J ACQ IMM DEF, V52, P25, DOI 10.1097/QAI.0b013e3181b02e6a
   Bender MA, 2010, CLIN INFECT DIS, V50, P416, DOI 10.1086/649884
   Benson HR, 16 C RETR OPP INF CR
   Brenchley JM, 2006, NAT MED, V12, P1365, DOI 10.1038/nm1511
   C Satchell EOC, 16 C RETR OPP INF CR
   Calmy A, 2009, AIDS, V23, P929, DOI 10.1097/QAD.0b013e32832995fa
   Chen RY, 2006, CLIN INFECT DIS, V42, P1003, DOI 10.1086/500453
   Cohen C., 2010, 17 C RETR OPP INF CR
   Cohen MS, 2008, J CLIN INVEST, V118, P1244, DOI 10.1172/JCI34706
   Cohen MS, 2010, CLIN INFECT DIS, V50, pS85, DOI 10.1086/651478
   Cooper DA, 2010, J INFECT DIS, V201, P803, DOI 10.1086/650697
   Cooper V, 2010, JAIDS-J ACQ IMM DEF, V53, P369, DOI 10.1097/QAI.0b013e3181ccb762
   Currier Judith S, 2009, Top HIV Med, V17, P98
   Cutrell AHJ, 2008, 17 INT AIDS C
   De Cock KM, 2009, LANCET, V373, P7, DOI 10.1016/S0140-6736(08)61732-8
   El-Sadr W, 2009, 5 INT AIDS SOC C HIV, V104, P19
   El-Sadr WM, 2006, NEW ENGL J MED, V355, P2283, DOI 10.1056/NEJMoa062360
   European AIDS Clinical Society (EACS), 2009, GUID CLIN MAN TREATM
   Freedberg KA, 2001, NEW ENGL J MED, V344, P824, DOI 10.1056/NEJM200103153441108
   Friis-Moller N, 2003, NEW ENGL J MED, V349, P1993, DOI 10.1056/NEJMoa030218
   Friis-Moller N, 2007, NEW ENGL J MED, V356, P1723, DOI 10.1056/NEJMoa062744
   Gao Y, 2001, REPROD FERT DEVELOP, V13, P729, DOI 10.1071/RD01082
   Garnett GP, 2009, LANCET, V373, P9, DOI 10.1016/S0140-6736(08)61698-0
   Geng EH, 2009, CLIN INFECT DIS, V48, P362, DOI 10.1086/595889
   Granich RM, 2009, LANCET, V373, P48, DOI 10.1016/S0140-6736(08)61697-9
   Gu J, 2008, DRUG ALCOHOL DEPEN, V97, P257, DOI 10.1016/j.drugalcdep.2008.03.029
   GULNIK S, 2009, 16 C RETR OPP INF CR
   Heneine W, 2010, 17 C RETR OPP INF CR
   HILLIER S, 2009, 16 C RETR OPP INF CR
   Kitahata MM, 2009, NEW ENGL J MED, V360, P1815, DOI 10.1056/NEJMoa0807252
   Kuller LH, 2008, PLOS MED, V5, P1496, DOI 10.1371/journal.pmed.0050203
   LANG S, 2009, 16 C RETR OPP INF CR
   Lennox JL, 2009, LANCET, V374, P796, DOI 10.1016/S0140-6736(09)60918-1
   Li JH, 2010, HARM REDUCT J, V7, DOI 10.1186/1477-7517-7-4
   Lichtenstein KAAC, 2006, 14 C RETR OPP INF CR
   LIN C, 2009, INT J DRUG POLICY
   Liu H, 2006, SEX TRANSM DIS, V33, P68, DOI 10.1097/01.olq.0000187266.29927.11
   LUNDGREN J, 2009, 16 C RETR OPP INF CR
   Lundgren JD, 2008, AIDS, V22, pF17, DOI 10.1097/QAD.0b013e32830fe35e
   Ma XY, 2007, JAIDS-J ACQ IMM DEF, V45, P581, DOI 10.1097/QAI.0b013e31811eadbc
   Mathias AA, 2010, CLIN PHARMACOL THER, V87, P322, DOI 10.1038/clpt.2009.228
   Mauskopf J, 2005, JAIDS-J ACQ IMM DEF, V39, P562
   McIntyre J, 2010, CURR OPIN HIV AIDS, V5, P48, DOI 10.1097/COH.0b013e328333b8ab
   Mugyenyi P, 2010, LANCET, V375, P123, DOI 10.1016/S0140-6736(09)62067-5
   Palella FJ, 1998, NEW ENGL J MED, V338, P853, DOI 10.1056/NEJM199803263381301
   PAONE D, 1995, INT J ADDICT, V30, P1647, DOI 10.3109/10826089509104419
   Parienti JJ, 2009, CLIN INFECT DIS, V48, P484, DOI 10.1086/596482
   Peterson L, 2006, 16 INT AIDS C
   Pinkerton SD, 2008, AIDS BEHAV, V12, P677, DOI 10.1007/s10461-007-9329-1
   Rerks-Ngarm S, 2009, NEW ENGL J MED, V361, P2209, DOI 10.1056/NEJMoa0908492
   Robbins GK, 2009, CLIN INFECT DIS, V48, P350, DOI 10.1086/595888
   Ross AC, 2008, JAIDS-J ACQ IMM DEF, V49, P499, DOI 10.1097/QAI.0b013e318189a794
   SAAG M, 2007, 4 INT AIDS SOC C HIV
   Schackman B, 2010, 17 C RETR OPP INF CR
   Schackman BR, 2001, AM J PUBLIC HEALTH, V91, P1456, DOI 10.2105/AJPH.91.9.1456
   SMITH C, 2009, 16 C RETR OPP INF CR
   Sterne JAC, 2009, LANCET, V373, P1352, DOI 10.1016/S0140-6736(09)60612-7
   U.K. Medical Research Council, HIV PREV GEL PRO 200
   U.S. Food and Drug Administration, IS RALT IND EXT TREA
   US Department of Health and Human Services Panel on Antiretroviral Guidelines for Adults and Adolescents, GUIDELINES USE ANTIR
   Van Rompay KKA, 2001, J INFECT DIS, V184, P429, DOI 10.1086/322781
   Vittinghoff E, 1999, J INFECT DIS, V179, P717, DOI 10.1086/314623
   Wang L, 2009, JAIDS-J ACQ IMM DEF, V50, P414, DOI 10.1097/QAI.0b013e3181958530
   Wawer MJ, 2005, J INFECT DIS, V191, P1403, DOI 10.1086/429411
   Wong FY, 2009, AIDS EDUC PREV, V21, P430, DOI 10.1521/aeap.2009.21.5.430
   World Health Organization, RAP ADV ANT THER HIV
   Worm SW, 2010, J INFECT DIS, V201, P318, DOI 10.1086/649897
   Zeldin RK, 2004, J ANTIMICROB CHEMOTH, V53, P4, DOI 10.1093/jac/dkh029
   Zhang BLX, 2002, J CHINA AIDS STD PRE, V8
   Zhang F, 2009, ANN INTERN MED, V151, p[241, W]
   Zhang FJ, 2008, CLIN INFECT DIS, V47, P825, DOI 10.1086/590945
   Zolopa AR, 2009, PLOS ONE, V4, DOI 10.1371/journal.pone.0005575
   Zwahlen M, 2009, INT J EPIDEMIOL, V38, P1624, DOI 10.1093/ije/dyp306
NR 79
TC 2
Z9 2
U1 1
U2 6
PU BMC
PI LONDON
PA CAMPUS, 4 CRINAN ST, LONDON N1 9XW, ENGLAND
SN 1742-6405
J9 AIDS RES THER
JI Aids Res. Ther.
PY 2010
VL 7
AR 12
DI 10.1186/1742-6405-7-12
PG 8
WC Infectious Diseases
WE Science Citation Index Expanded (SCI-EXPANDED)
SC Infectious Diseases
GA V29JM
UT WOS:000208744700012
PM 20500898
OA gold, Green Published
DA 2022-08-26
ER

PT J
AU Golub, SA
   Kowalczyk, W
   Weinberger, CL
   Parsons, JT
AF Golub, Sarit A.
   Kowalczyk, William
   Weinberger, Corina L.
   Parsons, Jeffrey T.
TI Preexposure Prophylaxis and Predicted Condom Use Among High-Risk Men Who
   Have Sex With Men
SO JAIDS-JOURNAL OF ACQUIRED IMMUNE DEFICIENCY SYNDROMES
LA English
DT Article
DE HIV/AIDS; MSM; preexposure prophylaxis; condom use; behavioral
   disinhibition; risk compensation
ID ACTIVE ANTIRETROVIRAL THERAPY; HIV-INFECTION; POSTEXPOSURE PROPHYLAXIS;
   COST-EFFECTIVENESS; LIMITED KNOWLEDGE; CONTROLLED TRIAL; HOMOSEXUAL-MEN;
   UNITED-STATES; PREVENTION; BEHAVIOR
AB Objectives: Preexposure prophylaxis (PREP) is an emerging HIV prevention strategy; however, many fear it may lead to neglect of traditional risk reduction practices through behavioral disinhibition or risk compensation.
   Methods: Participants were 180 HIV-negative high-risk men who have sex with men recruited in New York City, who completed an Audio Computer Assisted Self Interview-administered survey between September 2007 and July 2009. Bivariate and multivariate logistic regression models were used to predict intention to use PREP and perceptions that PREP would decrease condom use.
   Results: Almost 70% (n = 124) of participants reported that they would be likely to use PREP if it were at least 80% effective in preventing HIV. Of those who would use PREP, over 35% reported that they would be likely to decrease condom use while on PREP. In multivariate analyses, arousal/pleasure barriers to condom use significantly predicted likelihood of PREP use (odds ratio = 1.71, P < 0.05) and risk perception motivations for condom use significantly predicted decreased condom use on PREP (odds ratio = 2.48, P < 0.05).
   Discussion: These data provide support for both behavioral disinhibition and risk compensation models and underscore the importance of developing behavioral interventions to accompany any wide-scale provision of PREP to high-risk populations.
C1 [Golub, Sarit A.] CUNY Hunter Coll, Ctr HIV Educ Studies & Training, Dept Psychol, New York, NY 10065 USA.
   [Golub, Sarit A.; Kowalczyk, William; Weinberger, Corina L.; Parsons, Jeffrey T.] Ctr HIV AIDS Educ Studies & Training CHEST, New York, NY USA.
   [Golub, Sarit A.; Parsons, Jeffrey T.] CUNY, Grad Ctr, Social & Personal Psychol Doctoral Subprogram, New York, NY USA.
   [Golub, Sarit A.; Kowalczyk, William] CUNY, Grad Ctr, Neuropsychol Doctoral Subprogram, New York, NY USA.
RP Golub, SA (通讯作者)，CUNY Hunter Coll, Ctr HIV Educ Studies & Training, Dept Psychol, 695 Pk Ave,Room 714N, New York, NY 10065 USA.
EM sarit.golub@hunter.cuny.edu
RI Kowalczyk, William/AAU-2843-2020
OI Kowalczyk, William/0000-0001-8026-285X; Lelutiu-Weinberger,
   Corina/0000-0001-9652-1852; Parsons, Jeffrey/0000-0002-6875-7566
FU National Institute on Drug Abuse (NIDA) [R01-DA020366]; CHEST
   recruitment team; Richard Jenkins; NATIONAL INSTITUTE ON DRUG ABUSE
   [R01DA020366] Funding Source: NIH RePORTER
FX Collection of these data was supported by a grant from the National
   Institute on Drug Abuse (NIDA) (R01-DA020366, J.T.P., Principal
   Investigator).; The authors gratefully acknowledge the contributions of
   the Young Men's Health Project team-Michael Adams, Virginia Andersen,
   Anthony Bamonte, Marty Cooper, Erica Friedman, Kristi Gamarel, Christian
   Grov, Chris Hietikko, Catherine Holder, Juline Koken, Dasha Kouznetsova,
   John Pachankis, Mark Pawson, Gregory Payton, Jonathan Rendina, Kevin
   Robin, Tyrel Starks, Anthony Surace, Julia Tomassilli, Jaye Walker,
   Brooke Wells, and the CHEST recruitment team and Richard Jenkins for his
   support of the project. We are also indebted to 2 anonymous reviewers
   for their comments on an earlier draft of this article.
CR Blower SM, 2000, SCIENCE, V287, P650, DOI 10.1126/science.287.5453.650
   Cardo DM, 1997, NEW ENGL J MED, V337, P1485, DOI 10.1056/NEJM199711203372101
   Cassell MM, 2006, BMJ-BRIT MED J, V332, P605, DOI 10.1136/bmj.332.7541.605
   *CDC, 2005, HIV AIDS SURV REP 20
   Chesney MA, 1997, J ACQ IMMUN DEF SYND, V16, P266, DOI 10.1097/00042560-199712010-00007
   CONNOR EM, 1994, NEW ENGL J MED, V331, P1173, DOI 10.1056/NEJM199411033311801
   Crepaz N, 2004, JAMA-J AM MED ASSOC, V292, P224, DOI 10.1001/jama.292.2.224
   Desai K, 2008, AIDS, V22, P1829, DOI 10.1097/QAD.0b013e32830e00f5
   Eaton Lisa A, 2007, Curr HIV/AIDS Rep, V4, P165, DOI 10.1007/s11904-007-0024-7
   Farr G, 1996, SEX TRANSM DIS, V23, P206, DOI 10.1097/00007435-199605000-00008
   First M.B., 2007, STRUCTURED CLIN INTE
   Garcia-Lerma JG, 2008, PLOS MED, V5, P291, DOI 10.1371/journal.pmed.0050028
   Garcia-Lerma JG, 2010, TRENDS PHARMACOL SCI, V31, P74, DOI 10.1016/j.tips.2009.10.009
   Grant RM, 2005, SCIENCE, V309, P2170, DOI 10.1126/science.1116204
   Gray GE, 2005, AIDS, V19, P1289, DOI 10.1097/01.aids.0000180100.42770.a7
   Guest G, 2008, SEX TRANSM DIS, V35, P1002, DOI 10.1097/OLQ.0b013e3181812939
   Hogben M, 2008, SEX TRANSM DIS, V35, P1009, DOI 10.1097/OLQ.0b013e31818eb752
   Kellerman SE, 2006, JAIDS-J ACQ IMM DEF, V43, P376, DOI 10.1097/01.qai.0000234085.18914.d5
   Lemeshow S, 1989, APPL LOGISTIC REGRES
   Liu AY, 2008, JAIDS-J ACQ IMM DEF, V47, P241, DOI 10.1097/QAI.0b013e31815e4041
   Martin JN, 2004, AIDS, V18, P787, DOI 10.1097/00002030-200403260-00010
   Mimiaga MJ, 2009, JAIDS-J ACQ IMM DEF, V50, P77, DOI 10.1097/QAI.0b013e31818d5a27
   Ostrow DE, 2002, AIDS, V16, P775, DOI 10.1097/00002030-200203290-00013
   Paltiel AD, 2009, CLIN INFECT DIS, V48, P806, DOI 10.1086/597095
   Paxton LA, 2007, LANCET, V370, P89, DOI 10.1016/S0140-6736(07)61053-8
   Peterson Leigh, 2007, PLoS Clin Trials, V2, pe27, DOI 10.1371/journal.pctr.0020027
   Rawson RA, 2002, J SUBST ABUSE TREAT, V22, P103, DOI 10.1016/S0740-5472(01)00215-X
   Roddy RE, 2002, JAMA-J AM MED ASSOC, V287, P1117, DOI 10.1001/jama.287.9.1117
   Schechter M, 2004, JAIDS-J ACQ IMM DEF, V35, P519, DOI 10.1097/00126334-200404150-00010
   Sobell MB, 1993, PROBLEM DRINKERS GUI
   TSAI CC, 1995, SCIENCE, V270, P1197, DOI 10.1126/science.270.5239.1197
   Van Rompay KKA, 2001, J INFECT DIS, V184, P429, DOI 10.1086/322781
   Vissers DCJ, 2008, PLOS ONE, V3, DOI 10.1371/journal.pone.0002077
NR 33
TC 202
Z9 203
U1 1
U2 27
PU LIPPINCOTT WILLIAMS & WILKINS
PI PHILADELPHIA
PA 530 WALNUT ST, PHILADELPHIA, PA 19106-3621 USA
SN 1525-4135
J9 JAIDS-J ACQ IMM DEF
JI JAIDS
PD AUG 15
PY 2010
VL 54
IS 5
BP 548
EP 555
DI 10.1097/QAI.0b013e3181e19a54
PG 8
WC Immunology; Infectious Diseases
WE Science Citation Index Expanded (SCI-EXPANDED)
SC Immunology; Infectious Diseases
GA 628UU
UT WOS:000280149000016
PM 20512046
OA Green Accepted
DA 2022-08-26
ER

PT J
AU Rohan, LC
   Moncla, BJ
   Ayudhya, RPKN
   Cost, M
   Huang, Y
   Gai, F
   Billitto, N
   Lynam, JD
   Pryke, K
   Graebing, P
   Hopkins, N
   Rooney, JF
   Friend, D
   Dezzutti, CS
AF Rohan, Lisa C.
   Moncla, Bernard J.
   Ayudhya, Ratiya Pamela Kunjara Na
   Cost, Marilyn
   Huang, Yunda
   Gai, Fang
   Billitto, Nicole
   Lynam, J. D.
   Pryke, Kara
   Graebing, Phillip
   Hopkins, Nicole
   Rooney, James F.
   Friend, David
   Dezzutti, Charlene S.
TI In Vitro and Ex Vivo Testing of Tenofovir Shows It Is Effective As an
   HIV-1 Microbicide
SO PLOS ONE
LA English
DT Article
ID NONOXYNOL-9 VAGINAL GEL; PLACEBO-CONTROLLED TRIAL; FEMALE SEX WORKERS;
   TOPICAL MICROBICIDES; NEISSERIA-GONORRHOEAE; RECTAL TRANSMISSION;
   EXPLANT CULTURE; CLINICAL-TRIALS; SOUTH-AFRICA; DOUBLE-BLIND
AB Background: Tenofovir gel has entered into clinical trials for use as a topical microbicide to prevent HIV-1 infection but has no published data regarding pre-clinical testing using in vitro and ex vivo models. To validate our findings with on-going clinical trial results, we evaluated topical tenofovir gel for safety and efficacy. We also modeled systemic application of tenofovir for efficacy.
   Methods and Findings: Formulation assessment of tenofovir gel included osmolality, viscosity, in vitro release, and permeability testing. Safety was evaluated by measuring the effect on the viability of vaginal flora, PBMCs, epithelial cells, and ectocervical and colorectal explant tissues. For efficacy testing, PBMCs were cultured with tenofovir or vehicle control gels and HIV-1 representing subtypes A, B, and C. Additionally, polarized ectocervical and colorectal explant cultures were treated apically with either gel. Tenofovir was added basolaterally to simulate systemic application. All tissues were challenged with HIV-1 applied apically. Infection was assessed by measuring p24 by ELISA on collected supernatants and immunohistochemistry for ectocervical explants. Formulation testing showed the tenofovir and vehicle control gels were >10 times isosmolar. Permeability through ectocervical tissue was variable but in all cases the receptor compartment drug concentration reached levels that inhibit HIV-1 infection in vitro. The gels were non-toxic toward vaginal flora, PBMCs, or epithelial cells. A transient reduction in epithelial monolayer integrity and epithelial fracture for ectocervical and colorectal explants was noted and likely due to the hyperosmolar nature of the formulation. Tenofovir gel prevented HIV-1 infection of PBMCs regardless of HIV-1 subtype. Topical and systemic tenofovir were effective at preventing HIV-1 infection of explant cultures.
   Conclusions: These studies provide a mechanism for pre-clinical prediction of safety and efficacy of formulated microbicides. Tenofovir was effective against HIV-1 infection in our algorithm. These data support the use of tenofovir for pre-exposure prophylaxis.
C1 [Rohan, Lisa C.; Moncla, Bernard J.; Ayudhya, Ratiya Pamela Kunjara Na; Cost, Marilyn; Billitto, Nicole; Lynam, J. D.; Pryke, Kara; Graebing, Phillip; Hopkins, Nicole; Dezzutti, Charlene S.] Univ Pittsburgh, Magee Womens Res Inst, Pittsburgh, PA 15260 USA.
   [Huang, Yunda; Gai, Fang] Fred Hutchinson Canc Res Ctr, Seattle, WA 98104 USA.
   [Rooney, James F.] Gilead Sci Inc, Foster City, CA 94404 USA.
   [Friend, David] CONRAD, Arlington, VA USA.
RP Rohan, LC (通讯作者)，Univ Pittsburgh, Magee Womens Res Inst, Pittsburgh, PA 15260 USA.
EM cdezzutti@mwri.magee.edu
OI Huang, Yunda/0000-0003-1546-6172; Dezzutti, Charlene/0000-0001-5902-5841
FU National Institute of Allergy and Infectious Diseases [U01 AI068633];
   National Institute of Child Health and Development; National Institute
   of Mental Health; United States National Institutes of Health; NATIONAL
   INSTITUTE OF ALLERGY AND INFECTIOUS DISEASES [U01AI068633] Funding
   Source: NIH RePORTER
FX This work was supported by the Microbicide Trials Network funded by the
   National Institute of Allergy and Infectious Diseases (U01 AI068633),
   the National Institute of Child Health and Development, and the National
   Institute of Mental Health, all of the United States National Institutes
   of Health. The NIH had no role in the study design, data collection and
   analysis, decision to publish, or preparation of the manuscript.
CR Abner SR, 2005, J INFECT DIS, V192, P1545, DOI 10.1086/462424
   ANTON P, 2009, STRONG SUPPRESSION H
   Antonio MAD, 1999, J INFECT DIS, V180, P1950, DOI 10.1086/315109
   AYUDHYA RPK, KEYST S PREV HIV AID
   Beer BE, 2006, ANTIMICROB AGENTS CH, V50, P713, DOI 10.1128/AAC.50.2.713-723.2006
   Carballo-Dieguez A, 2006, ARCH SEX BEHAV, V35, P473, DOI 10.1007/s10508-006-9078-7
   Celum C, 2008, LANCET, V371, P2109, DOI 10.1016/S0140-6736(08)60920-4
   Cosentino LA, 2003, J CLIN MICROBIOL, V41, P3592, DOI 10.1128/JCM.41.8.3592-3596.2003
   Cranage M, 2008, PLOS MED, V5, P1238, DOI 10.1371/journal.pmed.0050157
   Cummins JE, 2007, ANTIMICROB AGENTS CH, V51, P1770, DOI 10.1128/AAC.01129-06
   Dezzutti CS, 2004, ANTIMICROB AGENTS CH, V48, P3834, DOI 10.1128/AAC.48.10.3834-3844.2004
   Fletcher PS, 2006, AIDS, V20, P1237, DOI 10.1097/01.aids.0000232230.96134.80
   FOGH J, 1977, J NATL CANCER I, V58, P209, DOI 10.1093/jnci/58.2.209
   Fuchs EJ, 2007, J INFECT DIS, V195, P703, DOI 10.1086/511279
   Garcia-Lerma JG, 2008, PLOS MED, V5, P291, DOI 10.1371/journal.pmed.0050028
   Gray Ronald H, 2008, Curr Infect Dis Rep, V10, P121, DOI 10.1007/s11908-008-0022-y
   Greig FE, 2003, AIDS BEHAV, V7, P195, DOI 10.1023/A:1023954526639
   Harwood B, 2008, AM J OBSTET GYNECOL, V198, DOI 10.1016/j.ajog.2007.05.020
   Herrera C, 2009, ANTIMICROB AGENTS CH, V53, P1797, DOI 10.1128/AAC.01096-08
   Hillier SL, 2008, SAFETY ACCEPTABILITY
   JENNINGS R, 1993, J ANTIMICROB CHEMOTH, V32, P71, DOI 10.1093/jac/32.1.71
   Kalichman SC, 1998, J WOMENS HEALTH, V7, P371, DOI 10.1089/jwh.1998.7.371
   KARIM SA, 2009, SAFETY EFFECTIVENESS
   KREISS J, 1992, JAMA-J AM MED ASSOC, V268, P477, DOI 10.1001/jama.268.4.477
   KURAMOTO H, 1972, Acta Obstetrica et Gynaecologica Japonica (English Edition), V19, P47
   MALKOVSKY M, 1988, LANCET, V1, P645
   Martin HL, 1997, SEX TRANSM DIS, V24, P279, DOI 10.1097/00007435-199705000-00008
   Mayer KH, 2006, AIDS, V20, P543, DOI 10.1097/01.aids.0000210608.70762.c3
   Microbicides Development Programme, 2009, HIV PREV GEL PRO 200
   Mills E, 2008, HIV MED, V9, P332, DOI 10.1111/j.1468-1293.2008.00596.x
   Moncla BJ, 2008, ANTIMICROB AGENTS CH, V52, P1577, DOI 10.1128/AAC.01023-07
   Moncla BJ, 2005, SEX TRANSM DIS, V32, P491, DOI 10.1097/01.olq.0000170444.13666.e9
   MONCLA BJ, 1991, J CLIN MICROBIOL, V29, P1955, DOI 10.1128/JCM.29.9.1955-1958.1991
   Moszynski P, 2007, BRIT MED J, V334, P276, DOI 10.1136/bmj.39118.473356.DB
   NIRUTHISARD S, 1992, LANCET, V339, P1371, DOI 10.1016/0140-6736(92)91195-E
   NIRUTHISARD S, 1991, SEX TRANSM DIS, V18, P176, DOI 10.1097/00007435-199107000-00010
   Olmsted SS, 2005, BMC INFECT DIS, V5, DOI 10.1186/1471-2334-5-79
   Palmer S, 2001, AIDS RES HUM RETROV, V17, P1167, DOI 10.1089/088922201316912772
   Parikh UM, 2009, J VIROL, V83, P10358, DOI 10.1128/JVI.01073-09
   Patel S, 2007, J INFECT DIS, V196, P1394, DOI 10.1086/522606
   Patton DL, 2002, SEX TRANSM DIS, V29, P581, DOI 10.1097/00007435-200210000-00004
   Phillips DM, 2004, CONTRACEPTION, V70, P107, DOI 10.1016/j.contraception.2004.04.008
   Phillips DM, 2000, CONTRACEPTION, V62, P149, DOI 10.1016/S0010-7824(00)00156-6
   Roddy RE, 1998, NEW ENGL J MED, V339, P504, DOI 10.1056/NEJM199808203390803
   Rustomjee R, 1999, AIDS, V13, P1511, DOI 10.1097/00002030-199908200-00011
   Skoler-Karpoff S, 2008, LANCET, V372, P1977, DOI 10.1016/S0140-6736(08)61842-5
   Steinbrook R, 2007, NEW ENGL J MED, V357, P2653, DOI 10.1056/NEJMp0708117
   Tabet SR, 1999, SEX TRANSM DIS, V26, P564, DOI 10.1097/00007435-199911000-00005
   Tien D, 2005, AIDS RES HUM RETROV, V21, P845, DOI 10.1089/aid.2005.21.845
   Tuyama ACG, 2006, J INFECT DIS, V194, P795, DOI 10.1086/506948
   *UNAIDS WHO, 2008, REP GLOB AIDS EP
   Van Damme L, 2000, AIDS, V14, P85, DOI 10.1097/00002030-200001070-00010
   Van Damme L, 1998, AIDS, V12, P433, DOI 10.1097/00002030-199804000-00013
   Van Damme L, 2002, LANCET, V360, P971, DOI 10.1016/S0140-6736(02)11079-8
   Van Damme L, 2008, NEW ENGL J MED, V359, P463, DOI 10.1056/NEJMoa0707957
NR 55
TC 153
Z9 154
U1 0
U2 2
PU PUBLIC LIBRARY SCIENCE
PI SAN FRANCISCO
PA 1160 BATTERY STREET, STE 100, SAN FRANCISCO, CA 94111 USA
SN 1932-6203
J9 PLOS ONE
JI PLoS One
PD FEB 19
PY 2010
VL 5
IS 2
AR e9310
DI 10.1371/journal.pone.0009310
PG 13
WC Multidisciplinary Sciences
WE Science Citation Index Expanded (SCI-EXPANDED)
SC Science & Technology - Other Topics
GA 560SS
UT WOS:000274923700014
PM 20174579
OA Green Published, gold
DA 2022-08-26
ER

PT J
AU Mueller, D
   Obermann, M
   Koeppen, S
   Kavuk, I
   Yoon, MS
   Sack, F
   Diener, HC
   Kaube, H
   Katsarava, Z
AF Mueller, D.
   Obermann, M.
   Koeppen, S.
   Kavuk, I.
   Yoon, M. -S.
   Sack, F.
   Diener, H. -C.
   Kaube, H.
   Katsarava, Z.
TI Electrically evoked nociceptive potentials for early detection of
   diabetic small-fiber neuropathy
SO EUROPEAN JOURNAL OF NEUROLOGY
LA English
DT Article
DE diabetes mellitus; pain-related evoked potentials; small-fiber
   neuropathy
ID PAIN-RELATED POTENTIALS; BLINK REFLEX; SENSORY NEUROPATHIES;
   STIMULATION; AFFERENTS; MELLITUS; HIV
AB Background and purpose:
   This study investigated the utility of pain-related evoked potentials (PREP's) elicited by a nociceptive electrical stimulation of the skin (= electrically evoked nociceptive potentials) in early detection of diabetic small-fiber neuropathy.
   Methods:
   We studied 36 'young' (19-35 years) and 24 'older' (36-65 years) healthy subjects as well as 35 patients (35-64 years) with diabetes and neuropathic symptoms and 22 patients (34-64 years) with diabetes without neuropathic symptoms. Only patients with normal standard nerve conduction testing were included.
   Results:
   In patients with neuropathic symptoms, we found a significant increase in PREP latencies and decrease of amplitudes elicited from both, upper and lower limbs. In non-symptomatic diabetic patients, we observed PREP abnormalities from lower limbs only.
   Conclusions:
   These data suggest that the method of pain-related evoked potentials elicited by a nociceptive electrical stimulation of the skin may contribute to the early detection of diabetic sensory neuropathy.
C1 [Mueller, D.; Obermann, M.; Koeppen, S.; Kavuk, I.; Yoon, M. -S.; Sack, F.; Diener, H. -C.; Katsarava, Z.] Univ Duisburg Essen, Dept Neurol, D-45122 Essen, Germany.
   [Kaube, H.] Univ Hosp Freiburg, Interdisciplinary Pain Ctr, Freiburg, Germany.
RP Mueller, D (通讯作者)，Univ Duisburg Essen, Dept Neurol, Hufelandstr 55, D-45122 Essen, Germany.
EM daniel.mueller@uni-due.de
RI katsarava, zaza/AAH-6404-2019; Diener, Hans-Christoph/AAF-7275-2019;
   Obermann, Mark/F-2374-2015; Katsarava, Zaza/M-3967-2016
OI katsarava, zaza/0000-0002-9932-1159; Obermann, Mark/0000-0002-5533-2657;
   Katsarava, Zaza/0000-0001-8401-2583
CR Agostino R, 2000, CLIN NEUROPHYSIOL, V111, P270, DOI 10.1016/S1388-2457(99)00247-3
   ARENDTNIELSEN L, 1988, EUR J APPL PHYSIOL, V58, P266, DOI 10.1007/BF00417261
   BEYDOUN A, 1993, ELECTROEN CLIN NEURO, V88, P173, DOI 10.1016/0168-5597(93)90002-7
   Bromm B, 1998, ELECTROEN CLIN NEURO, V107, P227, DOI 10.1016/S0013-4694(98)00075-3
   Chen ACN, 2001, NEUROSCI LETT, V316, P79, DOI 10.1016/S0304-3940(01)02374-6
   Coppola G, 2007, CEPHALALGIA, V27, P803, DOI 10.1111/j.1468-2982.2007.01323.x
   Devigili G, 2008, BRAIN, V131, P1912, DOI 10.1093/brain/awn093
   DIMARIO U, 1995, DIABETES METAB REV, V11, P259, DOI 10.1002/dmr.5610110306
   DYCK PJ, 1976, NEUROLOGY, V26, P466, DOI 10.1212/WNL.26.5.466
   Ellrich J, 2004, BRAIN RES, V996, P255, DOI 10.1016/j.brainres.2003.08.068
   HASLBECK M, 2000, GERMAN DIABETES ASS, V42, P30
   Holland NR, 1998, ANN NEUROL, V44, P47, DOI 10.1002/ana.410440111
   KAKIGI R, 1991, MUSCLE NERVE, V14, P1193, DOI 10.1002/mus.880141209
   Katsarava Z, 2002, CLIN NEUROPHYSIOL, V113, P1932, DOI 10.1016/S1388-2457(02)00307-3
   Katsarava Z, 2006, J NEUROL, V253, P1581, DOI 10.1007/s00415-006-0262-4
   Katsarava Z, 2006, HEADACHE, V46, P1511, DOI 10.1111/j.1526-4610.2006.00446.x
   Kaube H, 2000, CLIN NEUROPHYSIOL, V111, P413, DOI 10.1016/S1388-2457(99)00295-3
   KENNEDY WR, 1993, J NEUROL SCI, V115, P184, DOI 10.1016/0022-510X(93)90223-L
   Lacomis D, 2002, MUSCLE NERVE, V26, P173, DOI 10.1002/mus.10181
   Lauria G, 2005, CURR OPIN NEUROL, V18, P591, DOI 10.1097/01.wco.0000177330.35147.70
   Obermann M, 2008, PAIN, V138, P79, DOI 10.1016/j.pain.2007.11.009
   Rossi P, 2002, NEUROREPORT, V13, P1009, DOI 10.1097/00001756-200206120-00005
   STEWART JD, 1992, MUSCLE NERVE, V15, P661, DOI 10.1002/mus.880150605
   STOEHR M, 2002, EINFUEHRUNG KLIN NEU
   Valeriani M, 1996, EVOKED POTENTIAL, V100, P343, DOI 10.1016/0168-5597(96)95625-7
   Vlckova-Moravcova E, 2008, MUSCLE NERVE, V37, P50, DOI 10.1002/mus.20889
NR 26
TC 39
Z9 40
U1 0
U2 1
PU WILEY-BLACKWELL
PI MALDEN
PA COMMERCE PLACE, 350 MAIN ST, MALDEN 02148, MA USA
SN 1351-5101
J9 EUR J NEUROL
JI Eur. J. Neurol.
PD JUN
PY 2010
VL 17
IS 6
BP 834
EP 841
DI 10.1111/j.1468-1331.2009.02938.x
PG 8
WC Clinical Neurology; Neurosciences
WE Science Citation Index Expanded (SCI-EXPANDED)
SC Neurosciences & Neurology
GA 596NJ
UT WOS:000277691600014
PM 20192984
DA 2022-08-26
ER

PT J
AU Ramjee, G
   Kamali, A
   McCormack, S
AF Ramjee, Gita
   Kamali, Anatoli
   McCormack, Sheena
TI The last decade of microbicide clinical trials in Africa: from
   hypothesis to facts
SO AIDS
LA English
DT Article
DE Africa; HIV; microbicide clinical trials; women
ID IMMUNODEFICIENCY-VIRUS TYPE-1; CELLULOSE SULFATE GEL;
   SEXUALLY-TRANSMITTED DISEASES; VAGINAL GEL; HIV-INFECTION; TOPICAL
   MICROBICIDES; DOUBLE-BLIND; SAFETY; PREVENTION; TRANSMISSION
AB Microbicide clinical trials have dominated biomedical HIV prevention research in the past decade Two generations of microbicides have gone through large-scale human clinical trials Candidate microbicides assessed in clinical trials in Africa have fallen into the categories of surfactants, polyanionic entry inhibitors, or vaginal milieu protectors These include compounds such as nonoxynol-9, SAVVY, cellulose sulphate, Carraguard, PRO 2000, and Buffer Gel Disappointingly, none of the products have shown efficacy against HIV Each successive trial has benefited from the lessons learned in preceding trials The trials have provided important lessons in basic, clinical, social, and behavioural science More importantly, we have learned that the concept of a vaginally inserted product for HIV prevention is acceptable by women We have now reached an end of an era of clinical testing with non-HIV-specific microbicides and move forward to testing novel strategies of antiretroviral therapeutic products such as preexposure prophylaxis (PrEP) for HIV prevention PrEP for vaginal administration in various formulations is being tested to continue our commitment to providing more HIV prevention options to millions of women worldwide (c) 2010 Wolters Kluwer Health vertical bar Lippincott Williams & Wilkins
C1 [Ramjee, Gita] MRC, HIV Prevent Res Unit, Durban, South Africa.
   [Kamali, Anatoli] MRC UVRI Uganda Res Unit AIDS, HIV Prevent Res Programme, Entebbe, Uganda.
   [McCormack, Sheena] MRC, Clin Trials Unit, London, England.
RP Ramjee, G (通讯作者)，MRC, HIV Prevent Res Unit, Durban, South Africa.
FU Medical Research Council [G0901756, MC_U122861322] Funding Source:
   Medline; MRC [MC_U122861322, G0901756] Funding Source: UKRI
CR ANTON P, 2009, 16 C RETR OPP INF MO
   Balzarini J, 2007, LANCET, V369, P787, DOI 10.1016/S0140-6736(07)60202-5
   BELLO IS, 2005, ANTIMICROB AGENTS CH, V49, P3607
   Borkow G, 1997, J VIROL, V71, P3023, DOI 10.1128/JVI.71.4.3023-3030.1997
   Bourne N, 1999, J INFECT DIS, V180, P203, DOI 10.1086/314853
   Buckheit RW, 2010, ANTIVIR RES, V85, P142, DOI 10.1016/j.antiviral.2009.10.013
   CALDWELL JC, 1987, POPUL DEV REV, V13, P409, DOI 10.2307/1973133
   *CAPRISA, MICR
   Cheshenko N, 2004, ANTIMICROB AGENTS CH, V48, P2025, DOI 10.1128/AAC.48.6.2025-2036.2004
   Coggins C, 2000, SEX TRANSM INFECT, V76, P480, DOI 10.1136/sti.76.6.480
   *CONRAD INV, 2006, SOD CELL SULF 6 VAG
   Council for International Organizations of Medical Sciences (CIOMS), 2002, INT ETH GUID BIOM RE
   Cranage M, 2008, PLOS MED, V5, P1238, DOI 10.1371/journal.pmed.0050157
   Cutler B, 2008, LANCET INFECT DIS, V8, P685, DOI 10.1016/S1473-3099(08)70254-8
   Denton PW, 2008, PLOS MED, V5, P79, DOI 10.1371/journal.pmed.0050016
   Di Fabio S, 2003, AIDS, V17, P1597, DOI 10.1097/00002030-200307250-00003
   DOBARD C, 2009, 16 C RETR OPP INF MO
   Doh AS, 2007, CONTRACEPTION, V76, P245, DOI 10.1016/j.contraception.2007.05.083
   Elias CJ, 1997, CONTRACEPTION, V56, P387, DOI 10.1016/S0010-7824(97)00176-5
   Feldblum PJ, 2008, PLOS ONE, V3, DOI 10.1371/journal.pone.0001474
   Halpern V, 2008, PLOS ONE, V3, DOI 10.1371/journal.pone.0003784
   Hilber AM, 2007, SEX TRANSM INFECT, V83, P505, DOI 10.1136/sti.2007.028597
   Hladik Florian, 2009, Curr HIV/AIDS Rep, V6, P20, DOI 10.1007/s11904-009-0004-1
   Hosegood V, 2009, DEMOGR RES, V20, P279, DOI 10.4054/DemRes.2009.20.13
   JENNINGS R, 1993, J ANTIMICROB CHEMOTH, V32, P71, DOI 10.1093/jac/32.1.71
   Joint United Nations Programme on HIV/AIDS (UNAIDS) and World Health Organization (WHO), 2009, AIDS EP UPD
   Karim SA, 2009, 16 C RETR OPP INF MO
   Kilmarx PH, 2006, JAIDS-J ACQ IMM DEF, V43, P327, DOI 10.1097/01.qai.0000243056.59860.c1
   Krebs FC, 1999, ANTIVIR RES, V43, P157, DOI 10.1016/S0166-3542(99)00044-3
   KREISS J, 1992, JAMA-J AM MED ASSOC, V268, P477, DOI 10.1001/jama.268.4.477
   KUNJARA N, 2009, 16 C RETR OPP INF MO
   LERMA JGG, 2008, PLOS MED, V5, pE28
   LEWIS M, 2002, MICROBICIDES 2002
   Maharaj P., 2005, Development Southern Africa, V22, P187, DOI 10.1080/03768350500163097
   Mantell JE, 2006, SOC SCI MED, V63, P1998, DOI 10.1016/j.socscimed.2006.05.008
   Masse BR, 2009, EMERG THEMES EPIDEMI, V6, DOI 10.1186/1742-7622-6-5
   Mauck C, 2001, CONTRACEPTION, V64, P383, DOI 10.1016/S0010-7824(01)00271-2
   Mayer KH, 2006, AIDS, V20, P543, DOI 10.1097/01.aids.0000210608.70762.c3
   McGowan I, 2008, SEX TRANSM INFECT, V84, P413, DOI 10.1136/sti.2008.031328
   McGowan I, 2010, CURR OPIN INFECT DIS, V23, P26, DOI 10.1097/QCO.0b013e328334fe70
   *MDP, TECHN FACT SHEET SCI
   Mesquita PMM, 2009, J INFECT DIS, V200, P599, DOI 10.1086/600867
   MILLER CJ, 1992, FERTIL STERIL, V57, P1126
   MOENCH TR, 1993, AIDS, V7, P797, DOI 10.1097/00002030-199306000-00006
   *MTN, 003 MTN
   Myer L, 2005, LANCET INFECT DIS, V5, P786, DOI 10.1016/S1473-3099(05)70298-X
   Ndesendo VMK, 2008, AAPS PHARMSCITECH, V9, P505, DOI 10.1208/s12249-008-9073-5
   Nel A, 2009, JAIDS-J ACQ IMM DEF, V51, P416, DOI 10.1097/QAI.0b013e3181acb536
   Nel AA, 2009, AIDS, V23, P1531, DOI 10.1097/QAD.0b013e32832c413d
   Nunn A, 2009, TRIALS, V10, DOI 10.1186/1745-6215-10-99
   OCONNOR TJ, 1995, INT J STD AIDS, V6, P267, DOI 10.1177/095646249500600409
   Olmsted SS, 2000, FERTIL STERIL, V73, P687, DOI 10.1016/S0015-0282(99)00640-8
   ONGRADI J, 1990, AIDS RES HUM RETROV, V6, P1433, DOI 10.1089/aid.1990.6.1433
   Patton DL, 2007, ANTIMICROB AGENTS CH, V51, P1608, DOI 10.1128/AAC.00984-06
   Patton DL, 2006, SEX TRANSM DIS, V33, P691, DOI 10.1097/01.olq.0000216022.18321.d3
   Patton DL, 2009, SEX TRANSM DIS, V36, P350, DOI 10.1097/OLQ.0b013e318195c31a
   Peterson L, 2007, PLOS CLIN TRIALS, V2, pe27TN
   POLSKY B, 1988, LANCET, V1, P1456
   *POP COUNC, 2005, CARR INV BROCH
   PRATT RP, 1996, BIOL REPROD, V54, P173
   Richardson BA, 2001, SEX TRANSM DIS, V28, P394, DOI 10.1097/00007435-200107000-00006
   Rusconi S, 1996, ANTIMICROB AGENTS CH, V40, P234, DOI 10.1128/AAC.40.1.234
   SAIFUDDIN M, 2008, MICR 2008 C DELH IND
   Schwartz JL, 2008, SEX TRANSM DIS, V35, P414, DOI 10.1097/OLQ.0b013e318162c4d8
   Schwartz JL, 2006, CONTRACEPTION, V74, P133, DOI 10.1016/j.contraception.2006.02.008
   Simoes JA, 2002, ANTIMICROB AGENTS CH, V46, P2692, DOI 10.1128/AAC.46.8.2692-2695.2002
   Skoler-Karpoff S, 2008, LANCET, V372, P1977, DOI 10.1016/S0140-6736(08)61842-5
   STEIN ZA, 1990, AM J PUBLIC HEALTH, V80, P460, DOI 10.2105/AJPH.80.4.460
   Stover J, 2006, SCIENCE, V311, P1474, DOI 10.1126/science.1121176
   Van Damme L, 2002, LANCET, V360, P971, DOI 10.1016/S0140-6736(02)11079-8
   Van Damme L, 2008, NEW ENGL J MED, V359, P463, DOI 10.1056/NEJMoa0707957
   van de Wijgert JHHM, 1999, INT FAM PLAN PERSPEC, V25, P15, DOI 10.2307/2991897
   Van Herrewege Y, 2004, ANTIMICROB AGENTS CH, V48, P337, DOI 10.1128/AAC.48.1.337-339.2004
   Ventuneac A, 2010, AIDS BEHAV, V14, P618, DOI 10.1007/s10461-009-9611-5
   Wilson DP, 2008, P NATL ACAD SCI USA, V105, P9835, DOI 10.1073/pnas.0711813105
   Wood K, 1997, Gend Dev, V5, P41
   Zeitlin L, 2001, SEX TRANSM DIS, V28, P417, DOI 10.1097/00007435-200107000-00010
   2003, PROTOCOL RANDOMIZED
NR 78
TC 34
Z9 35
U1 0
U2 5
PU LIPPINCOTT WILLIAMS & WILKINS
PI PHILADELPHIA
PA TWO COMMERCE SQ, 2001 MARKET ST, PHILADELPHIA, PA 19103 USA
SN 0269-9370
EI 1473-5571
J9 AIDS
JI Aids
PD OCT
PY 2010
VL 24
SU 4
BP S40
EP S49
DI 10.1097/01.aids.0000390706.81383.f3
PG 10
WC Immunology; Infectious Diseases; Virology
WE Science Citation Index Expanded (SCI-EXPANDED)
SC Immunology; Infectious Diseases; Virology
GA 683VZ
UT WOS:000284507000005
PM 21042052
DA 2022-08-26
ER

PT J
AU Padian, NS
   Mccoy, SI
   Balkus, JE
   Wasserheit, JN
AF Padian, Nancy S.
   McCoy, Sandra I.
   Balkus, Jennifer E.
   Wasserheit, Judith N.
TI Weighing the gold in the gold standard: challenges in HIV prevention
   research
SO AIDS
LA English
DT Review
DE adherence; behavior circumcision; control group HIV infection;
   microbicide; PrEP prevention; sexually transmitted infections
   statistical power; vaccines
ID SEXUALLY-TRANSMITTED-DISEASES; RANDOMIZED CONTROLLED-TRIAL; FEMALE SEX
   WORKERS; RURAL SOUTH-AFRICA; DOUBLE-BLIND; BEHAVIORAL INTERVENTION; MALE
   CIRCUMCISION; VAGINAL GEL; AIDS-PREVENTION; INFECTION
AB Objective(s): Few HIV prevention interventions have been evaluated in randomized controlled trials (RCTs). We examined design, implementation, and contextual considerations that may limit detection of a positive or adverse effect in HIV prevention trials.
   Design: A systematic review of late phase RCTs for prevention of sexual transmission of HIV that randomly allocated intervention and comparison groups; evaluated interventions to prevent sexual transmission in nonpregnant populations; and reported HIV incidence as the primary or secondary outcome.
   Methods: PubMed/MEDLINE, other electronic databases, and electronic conference proceedings of recent HIV/AIDS-related conferences were searched to identify published or unpublished trials meeting the inclusion criteria. Descriptive, methodological, and contextual factors were abstracted from each trial.
   Results: The review included 37 HIV prevention RCTs reporting on 39 unique interventions. Only six RCTs, all evaluating biomedical interventions, demonstrated definitive effects on HIV incidence. Five of the six RCTs significantly reduced HIV infection: all three male circumcision trials, one trial of sexually transmitted infection treatment and care, and one vaccine trial. One microbicide trial of nonoxynol-9 gel produced adverse results. Lack of statistical power, poor adherence, and diluted versions of the intervention in comparison groups may have been important issues for the other trials that demonstrated 'flat' results.
   Conclusion: Almost 90% of HIV prevention trials had 'flat' results, which may be attributable to trial design and/or implementation. The HIV prevention community must not only examine evidence from significant RCTs, but must also examine flat trials and address design and implementation issues that limit detection of an effect. (C) 2010 Wolters Kluwer Health vertical bar Lippincott Williams & Wilkins
C1 [Padian, Nancy S.] Univ Calif Berkeley, Sch Publ Hlth, Ctr Evaluat Global Act, Berkeley, CA 94720 USA.
   [Padian, Nancy S.; McCoy, Sandra I.] Univ Calif Berkeley, Inst Business & Econ Res, Berkeley, CA 94720 USA.
   [Balkus, Jennifer E.] Univ Washington, Dept Epidemiol, Seattle, WA 98195 USA.
   [Wasserheit, Judith N.] Univ Washington, Dept Global Hlth, Seattle, WA 98195 USA.
RP Padian, NS (通讯作者)，Univ Calif Berkeley, Sch Publ Hlth, Ctr Evaluat Global Act, F508 Haas Bldg, Berkeley, CA 94720 USA.
EM npadian@berkeley.edu
FU Bill and Melinda Gates Foundation [21082]; National Institute of Allergy
   and Infectious Diseases [RO1 AI083034]; NATIONAL INSTITUTE OF ALLERGY
   AND INFECTIOUS DISEASES [R01AI083034] Funding Source: NIH RePORTER
FX N.S.P. was supported by a grant from the Bill and Melinda Gates
   Foundation (No. 21082) and J.N.W. was supported by a grant from the
   National Institute of Allergy and Infectious Diseases (RO1 AI083034).
CR Auvert B, 2005, PLOS MED, V2, P1112, DOI 10.1371/journal.pmed.0020298
   Baeten JM, 2000, J ACQ IMMUN DEF SYND, V24, P458, DOI 10.1097/00126334-200008150-00011
   Bailey RC, 2007, LANCET, V369, P643, DOI 10.1016/S0140-6736(07)60312-2
   Baker SA, 2003, AIDS EDUC PREV, V15, P1, DOI 10.1521/aeap.15.1.1.23845
   Branson BM, 1998, SEX TRANSM DIS, V25, P553, DOI 10.1097/00007435-199811000-00011
   Brown CA., 2006, BMC MED RES METHODOL, V6, P54, DOI [10.1186/1471-2288-6-54, DOI 10.1186/1471-2288-6-54]
   BUCHBINDER S, 2009, AIDS VACCINE PARIS
   Buchbinder SP, 2008, LANCET, V372, P1881, DOI 10.1016/S0140-6736(08)61591-3
   *CDCP, 2009, CDC FACT SHEET
   Celum C, 2010, NEW ENGL J MED, V362, P427, DOI 10.1056/NEJMoa0904849
   Celum C, 2008, LANCET, V371, P2109, DOI 10.1016/S0140-6736(08)60920-4
   Cohen MS, 2007, CLIN INFECT DIS, V45, pS287, DOI 10.1086/522552
   Corbett EL, 2007, AIDS, V21, P483, DOI 10.1097/QAD.0b013e3280115402
   Corey L, 2009, AIDS, V23, P3, DOI 10.1097/QAD.0b013e32830e6d6d
   Cowan FM, 2009, 18 INT SOC SEX TRANS
   Cowan FM, 2008, TROP MED INT HEALTH, V13, P1235, DOI 10.1111/j.1365-3156.2008.02137.x
   de Zoysa I, 2000, AM J PUBLIC HEALTH, V90, P1155
   Delany S, 2009, AIDS, V23, P461, DOI 10.1097/QAD.0b013e32831db217
   Feldblum PJ, 2008, PLOS ONE, V3, DOI 10.1371/journal.pone.0001474
   Flynn MN, 2005, J INFECT DIS, V191, P654, DOI 10.1086/428404
   Ghys PD, 2001, AIDS, V15, P1421, DOI 10.1097/00002030-200107270-00012
   Grant RM, 2008, SCIENCE, V321, P532, DOI 10.1126/science.1160355
   GRAY G, 2009, AIDS VACCINE PARIS
   GRAY GE, 2008, AIDS VACCINE CAPE TO
   Gray RH, 2007, LANCET, V369, P657, DOI 10.1016/S0140-6736(07)60313-4
   Gray RH, 2009, CURR OPIN HIV AIDS, V4, P274, DOI 10.1097/COH.0b013e32832c2553
   Green EC, 2006, AIDS BEHAV, V10, P335, DOI 10.1007/s10461-006-9073-y
   Gregson S, 2007, PLOS MED, V4, P545, DOI 10.1371/journal.pmed.0040102
   Grosskurth H, 2000, LANCET, V355, P1981, DOI 10.1016/S0140-6736(00)02336-9
   GROSSKURTH H, 1995, LANCET, V346, P530, DOI 10.1016/S0140-6736(95)91380-7
   Halpern V, 2009, BMC MED RES METHODOL, V9, DOI 10.1186/1471-2288-9-44
   Halpern V, 2008, PLOS ONE, V3, DOI 10.1371/journal.pone.0003784
   Hargreaves JR, 2007, AIDS, V21, pS39, DOI 10.1097/01.aids.0000300534.97601.d6
   Higgins JPT, 2011, COCHRANE COLLABORATI
   HILL AB, 1965, P ROY SOC MED, V58, P295, DOI 10.1177/003591576505800503
   Hobfoll SE, 2002, J CONSULT CLIN PSYCH, V70, P950, DOI 10.1037//0022-006X.70.4.950
   IOM (Institute of Medicine), 2008, METH CHALL BIOM HIV
   Jewkes R, 2008, BMJ-BRIT MED J, V337, DOI 10.1136/bmj.a506
   Kamali A, 2003, LANCET, V361, P645, DOI 10.1016/S0140-6736(03)12598-6
   Kamb ML, 1998, JAMA-J AM MED ASSOC, V280, P1161, DOI 10.1001/jama.280.13.1161
   Karim SA, 2009, 16 C RETR OPP INF MO
   Kaul R, 2004, JAMA-J AM MED ASSOC, V291, P2555, DOI 10.1001/jama.291.21.2555
   Kaul R, 2002, J ACQ IMMUN DEF SYND, V30, P69, DOI 10.1097/00042560-200205010-00009
   Koblin B, 2004, LANCET, V364, P41, DOI 10.1016/S0140-6736(04)16588-4
   KREISS J, 1992, JAMA-J AM MED ASSOC, V268, P477, DOI 10.1001/jama.268.4.477
   Lagakos SW, 2008, NEW ENGL J MED, V358, P1543, DOI 10.1056/NEJMp0802028
   LAY PD, 2008, BMJ RAPID RESPONSE
   Lurie P, 2000, AM J PUBLIC HEALTH, V90, P1154
   Manhart LE, 2005, J INFECT DIS, V191, pS7, DOI 10.1086/425275
   *MED RES COUNC, 2009, MICR GEL SAF NOT EFF
   Merson M, 2008, LANCET, V372, P1805, DOI 10.1016/S0140-6736(08)61752-3
   Padian NS, 2008, LANCET, V372, P585, DOI 10.1016/S0140-6736(08)60885-5
   Padian NS, 2007, LANCET, V370, P251, DOI 10.1016/S0140-6736(07)60950-7
   PADIAN NS, 2007, 4 ANN INT AIDS SOC S
   Patterson TL, 2008, AM J PUBLIC HEALTH, V98, P2051, DOI 10.2105/AJPH.2007.130096
   Patterson TL, 2006, J HIV-AIDS SOC SERV, V5, P115, DOI 10.1300/J187v05n02_09
   PEQUAGNAT W, AIDS 2008 17 INT AID
   Peterson Leigh, 2007, PLoS Clin Trials, V2, pe27, DOI 10.1371/journal.pctr.0020027
   Peterson L, 2007, PLOS ONE, V2, DOI 10.1371/journal.pone.0001312
   Piot P, 2008, LANCET, V372, P845, DOI 10.1016/S0140-6736(08)60888-0
   Potts M, 2000, AM J PUBLIC HEALTH, V90, P188, DOI 10.2105/AJPH.90.2.188
   Potts M, 2008, SCIENCE, V320, P749, DOI 10.1126/science.1153843
   Pronyk PM, 2006, LANCET, V368, P1973, DOI 10.1016/S0140-6736(06)69744-4
   Quigley MA, 2004, AIDS, V18, P2055, DOI 10.1097/00002030-200410210-00010
   RERKSNGARM S, 2009, N ENGL J MED
   Richardson BA, 2001, SEX TRANSM DIS, V28, P394, DOI 10.1097/00007435-200107000-00006
   Roddy RE, 1998, NEW ENGL J MED, V339, P504, DOI 10.1056/NEJM199808203390803
   Ross DA, 2007, AIDS, V21, P1943, DOI 10.1097/QAD.0b013e3282ed3cf5
   Rothman K, 2009, MODERN EPIDEMIOLOGY
   Skoler-Karpoff S, 2008, LANCET, V372, P1977, DOI 10.1016/S0140-6736(08)61842-5
   UNAIDS, 2000, EV 100 COND PROGR TH
   UNAIDS, 2008, REP GLOB AIDS EP
   United States Preventive Services Task Force, 1996, GUID CLIN PREV SERV
   Van Damme L, 2002, LANCET, V360, P971, DOI 10.1016/S0140-6736(02)11079-8
   Van Damme L, 2008, NEW ENGL J MED, V359, P463, DOI 10.1056/NEJMoa0707957
   van de Wijgert J, 2000, AM J PUBLIC HEALTH, V90, P1153, DOI 10.2105/AJPH.90.7.1153
   Vermund SH, 2009, CURR OPIN HIV AIDS, V4, P266, DOI 10.1097/COH.0b013e32832c91dd
   WASSERHEIT J, 2007, 14 C RETR OPP INF LO
   WASSERHEIT JN, 2009, 18 INT SOC SEX TRANS
   Watson-Jones D, 2008, NEW ENGL J MED, V358, P1560, DOI 10.1056/NEJMoa0800260
   Wawer MJ, 2009, LANCET, V374, P229, DOI 10.1016/S0140-6736(09)60998-3
   Wawer MJ, 1999, LANCET, V353, P525, DOI 10.1016/S0140-6736(98)06439-3
   Weiss HA, 2008, EMERG THEMES EPIDEMI, V5, DOI 10.1186/1742-7622-5-8
   ZHU J, 2009, NAT MED
NR 84
TC 170
Z9 173
U1 0
U2 37
PU LIPPINCOTT WILLIAMS & WILKINS
PI PHILADELPHIA
PA TWO COMMERCE SQ, 2001 MARKET ST, PHILADELPHIA, PA 19103 USA
SN 0269-9370
EI 1473-5571
J9 AIDS
JI Aids
PD MAR 13
PY 2010
VL 24
IS 5
BP 621
EP 635
DI 10.1097/QAD.0b013e328337798a
PG 15
WC Immunology; Infectious Diseases; Virology
WE Science Citation Index Expanded (SCI-EXPANDED); Social Science Citation Index (SSCI)
SC Immunology; Infectious Diseases; Virology
GA 563QQ
UT WOS:000275148900002
PM 20179575
OA Green Accepted
DA 2022-08-26
ER
