# Supplementary material for: Knowledge domain and emerging trends in HIV pre-exposure prophylaxis: A visualization analysis via CiteSpace
Source: Front Microbiol. 2023 Mar 16;14:1099132. doi: 10.3389/fmicb.2023.1099132 (PMC10060873; doi:10.3389/fmicb.2023.1099132)
Supplement: Supplementary file 1 [file Data_Sheet_1.ZIP › download2011u49pt1.txt]

PT J
AU Denton, PW
   Garcia, JV
AF Denton, Paul W.
   Garcia, J. Victor
TI Humanized Mouse Models of HIV Infection
SO AIDS REVIEWS
LA English
DT Article
DE Humanized mice; BLT; Prevention; Therapy; Efficacy evaluation;
   Microbicides; PrEP
ID HUMAN-IMMUNODEFICIENCY-VIRUS; HUMAN IMMUNE-SYSTEM; HEMATOPOIETIC
   STEM-CELLS; SCID IL2R-GAMMA(NULL) MICE; BLOOD CD34(+) CELLS;
   SALMONELLA-TYPHI INFECTION; RECEPTOR-GAMMA CHAIN; EPSTEIN-BARR-VIRUS;
   RAG-HU MICE; IN-VIVO
AB Because of the limited tropism of HIV, in vivo modeling of this virus has been almost exclusively limited to other lentiviruses, such as simian immunodeficiency virus, that reproduce many important characteristics of HIV infection. However, there are significant genetic and biological differences among lentiviruses and some HIV-specific interventions are not effective against other lentiviruses in nonhuman hosts. For these reasons, much emphasis has recently been placed on developing alternative animal models that support HIV replication and recapitulate key aspects of HIV infection and pathogenesis in humans. Humanized mice, CD34(+) hematopoietic progenitor cell transplanted immunodeficient mice, and in particular mice also implanted with human thymus/liver tissue (bone marrow liver thymus mice) that develop a functional human immune system, have been the focus of a great deal of attention as possible models to study virtually all aspects of HIV biology and pathogenesis.
   Humanized mice are systemically reconstituted with human lymphoid cells, offering rapid, reliable, and reproducible experimental systems for HIV research. Peripheral blood of humanized mice can be readily sampled longitudinally to assess reconstitution with human cells and to monitor HIV replication, permitting the evaluation of multiple parameters of HIV infection such as viral load levels, CD4(+) T-cell depletion, immune activation, as well as the effects of therapeutic interventions. Of high relevance to HIV transmission is the extensive characterization and validation of the reconstitution with human lymphoid cells of the female reproductive tract and of the gastrointestinal tract of humanized bone marrow liver thymus mice that renders them susceptible to both vaginal and rectal HIV infection. Other important attributes of all types of humanized mice include: (i) their small size and cost that make them widely accessible; (ii) multiple cohorts of humanized mice can be made from multiple human donors and each cohort has identical human cells, permitting control of intra genetic variables; (iii) continuous de novo production of human immune cells from the transplanted CD34+ cells within each humanized mouse facilitates long-term experiments; (iv) both primary and laboratory HIV isolates can be used for experiments; and (v) in addition to therapeutic interventions, rectal and vaginal HIV prevention approaches can be studied. In summary, humanized mice can have an important role in virtually all aspects of HIV research, including the analysis of HIV replication, the evaluation of HIV restriction factors, the characterization of successful biomedical HIV prevention strategies, the evaluation of new treatment regimens, and the evaluation of novel HIV eradication strategies. (AIDS Rev. 2011;13:135-48) Corresponding author: Paul W Denton, pdenton@med.unc.edu
C1 [Denton, Paul W.; Garcia, J. Victor] Univ N Carolina, Sch Med, Div Infect Dis, UNC Ctr AIDS Res, Chapel Hill, NC 27599 USA.
RP Denton, PW (通讯作者)，Univ N Carolina, Sch Med, Div Infect Dis, UNC Ctr AIDS Res, Genet Med Bldg 2046, Chapel Hill, NC 27599 USA.
EM pdenton@med.unc.edu
OI Denton, Paul/0000-0003-2458-8147
FU Foundation for AIDS Research (amfAR) [107752-44-RFRL]; National
   Institutes of Health [AI33331, AI073146, AI071940, AI082608, AI082637];
   UNC Center for AIDS Research [P30 AI50410]; NATIONAL INSTITUTE OF
   ALLERGY AND INFECTIOUS DISEASES [R33AI071940, P30AI050410, U19AI082608,
   U19AI082637, R01AI033331, R21AI071940, R01AI073146] Funding Source: NIH
   RePORTER
FX This work was supported in part by The Foundation for AIDS Research
   (amfAR) Fellowship 107752-44-RFRL (PWD), National Institutes of Health
   grants AI33331, AI073146, AI071940, AI082608, AI082637 (JVG) and the UNC
   Center for AIDS Research Grant P30 AI50410.
CR Abner SR, 2005, J INFECT DIS, V192, P1545, DOI 10.1086/462424
   Abuzakouk M, 1998, EUR J GASTROEN HEPAT, V10, P325, DOI 10.1097/00042737-199804000-00009
   ALDROVANDI GM, 1993, NATURE, V363, P732, DOI 10.1038/363732a0
   Allers K, 2011, BLOOD, V117, P2791, DOI 10.1182/blood-2010-09-309591
   An DS, 2007, CLIN VACCINE IMMUNOL, V14, P391, DOI 10.1128/CVI.00403-06
   Andre MC, 2010, J IMMUNOL, V185, P2710, DOI 10.4049/jimmunol.1000583
   Baenziger S, 2006, P NATL ACAD SCI USA, V103, P15951, DOI 10.1073/pnas.0604493103
   Banerjea A, 2003, MOL THER, V8, P62, DOI 10.1016/S1525-0016(03)00140-0
   Becker PD, 2010, PLOS ONE, V5, DOI 10.1371/journal.pone.0013137
   Behringer RR, 2007, CELL STEM CELL, V1, P259, DOI 10.1016/j.stem.2007.07.021
   Bente DA, 2005, J VIROL, V79, P13797, DOI 10.1128/JVI.79.21.13797-13799.2005
   Berges BK, 2008, VIROLOGY, V373, P342, DOI 10.1016/j.virol.2007.11.020
   Berges BK, 2006, RETROVIROLOGY, V3, DOI 10.1186/1742-4690-3-76
   Berges BK, 2010, VIROLOGY, V397, P100, DOI 10.1016/j.virol.2009.10.034
   Bernard D, 2008, CLIN EXP IMMUNOL, V152, P406, DOI 10.1111/j.1365-2249.2008.03659.x
   Bieniasz PD, 2000, J VIROL, V74, P9868, DOI 10.1128/JVI.74.21.9868-9877.2000
   Billerbeck E, 2011, BLOOD
   BIRD P, 1990, IMMUNOLOGY, V69, P355
   Boberg A, 2008, EXPERT REV VACCINES, V7, P117, DOI 10.1586/14760584.7.1.117
   Brainard DM, 2009, J VIROL, V83, P7305, DOI 10.1128/JVI.02207-08
   Brehm MA, 2010, CURR OPIN ENDOCRINOL, V17, P120, DOI 10.1097/MED.0b013e328337282f
   Brehm MA, 2010, CLIN IMMUNOL, V135, P84, DOI 10.1016/j.clim.2009.12.008
   Brenchley JM, 2004, J EXP MED, V200, P749, DOI 10.1084/jem.20040874
   Brooks DG, 2001, NAT MED, V7, P459, DOI 10.1038/86531
   CAO XQ, 1995, IMMUNITY, V2, P223, DOI 10.1016/1074-7613(95)90047-0
   Carton J, 2004, EUR J GASTROEN HEPAT, V16, P961, DOI 10.1097/00042737-200410000-00003
   Centlivre M, 2010, GENE THER, V17, P14, DOI 10.1038/gt.2009.109
   Chang NH, 2010, J RHEUMATOL, V37, P496, DOI 10.3899/jrheum.090317
   Chen QF, 2009, P NATL ACAD SCI USA, V106, P21783, DOI 10.1073/pnas.0912274106
   CHOI B, J CLIN IMMUNOL
   Choudhary SK, 2009, J VIROL, V83, P8254, DOI 10.1128/JVI.00580-09
   Coles MC, 2006, P NATL ACAD SCI USA, V103, P13457, DOI 10.1073/pnas.0604183103
   D'Cruz OJ, 2007, AM J REPROD IMMUNOL, V57, P353, DOI 10.1111/j.1600-0897.2007.00478.x
   Dash PK, 2011, J NEUROSCI, V31, P3148, DOI 10.1523/JNEUROSCI.5473-10.2011
   Delhem N, 1998, J IMMUNOL, V161, P2060
   Denton PW, 2010, PLOS ONE, V5, DOI 10.1371/journal.pone.0008829
   Denton Paul W, 2009, Curr HIV/AIDS Rep, V6, P13, DOI 10.1007/s11904-009-0003-2
   Denton PW, 2008, PLOS MED, V5, P79, DOI 10.1371/journal.pmed.0050016
   Eldjerou LK, 2010, BLOOD, V116, P3999, DOI 10.1182/blood-2010-03-276212
   Garcia-Lerma JG, 2008, PLOS MED, V5, P291, DOI 10.1371/journal.pmed.0050028
   Garg H, 2011, VIROL J, V8, DOI 10.1186/1743-422X-8-34
   Gimeno R, 2004, BLOOD, V104, P3886, DOI 10.1182/blood-2004-02-0656
   Goldstein Harris, 2008, AIDS Res Ther, V5, P3, DOI 10.1186/1742-6405-5-3
   Gorantla S, 2007, J VIROL, V81, P2700, DOI 10.1128/JVI.02010-06
   Gorantla S, 2010, AM J PATHOL, V177, P2938, DOI 10.2353/ajpath.2010.100536
   Gorantla S, 2010, J IMMUNOL, V184, P7082, DOI 10.4049/jimmunol.1000438
   Grant RM, 2010, NEW ENGL J MED, V363, P2587, DOI 10.1056/NEJMoa1011205
   GREINER DL, 1995, AM J PATHOL, V146, P888
   Hatziioannou T, 2009, P NATL ACAD SCI USA, V106, P4425, DOI 10.1073/pnas.0812587106
   Hayakawa J, 2009, STEM CELLS, V27, P175, DOI 10.1634/stemcells.2008-0583
   Hiramatsu H, 2003, BLOOD, V102, P873, DOI 10.1182/blood-2002-09-2755
   Hladik F, 2007, IMMUNITY, V26, P257, DOI 10.1016/j.immuni.2007.01.007
   Hofer U, 2010, PLOS PATHOG, V6, DOI 10.1371/journal.ppat.1000867
   Hofer U, 2008, J VIROL, V82, P12145, DOI 10.1128/JVI.01105-08
   Holt N, 2010, NAT BIOTECHNOL, V28, P839, DOI 10.1038/nbt.1663
   Huang YX, 1996, NAT MED, V2, P1240, DOI 10.1038/nm1196-1240
   Hutter G, 2009, NEW ENGL J MED, V360, P692, DOI 10.1056/NEJMoa0802905
   Huntington ND, 2009, J EXP MED, V206, P25, DOI 10.1084/jem.20082013
   Ince WL, 2010, J VIROL, V84, P2740, DOI 10.1128/JVI.02180-09
   Ishikawa F, 2005, BLOOD, V106, P1565, DOI 10.1182/blood-2005-02-0516
   Islas-Ohlmayer M, 2004, J VIROL, V78, P13891, DOI 10.1128/JVI.78.24.13891-13900.2004
   Jaiswal S, 2009, PLOS ONE, V4, DOI 10.1371/journal.pone.0007251
   Jiang Q, 2008, BLOOD, V112, P2858, DOI 10.1182/blood-2008-03-145946
   Jin X, 1999, J EXP MED, V189, P991, DOI 10.1084/jem.189.6.991
   Joseph A, 2010, J VIROL, V84, P6645, DOI 10.1128/JVI.02339-09
   Karim QA, 2010, SCIENCE, V329, P1168, DOI 10.1126/science.1193748
   Keele BF, 2006, SCIENCE, V313, P523, DOI 10.1126/science.1126531
   Keele BF, 2009, NATURE, V460, P515, DOI 10.1038/nature08200
   Kiem HP, 2010, GENE THER, V17, P37, DOI 10.1038/gt.2009.118
   Kim DW, 2004, BLOOD, V103, P1941, DOI 10.1182/blood-2003-05-1601
   Kim SS, 2010, MOL THER, V18, P370, DOI 10.1038/mt.2009.271
   King M, 2008, ANN NY ACAD SCI, V1150, P46, DOI 10.1196/annals.1447.009
   Kumar P, 2008, CELL, V134, P577, DOI 10.1016/j.cell.2008.06.034
   Kuruvilla JG, 2007, VIROLOGY, V369, P143, DOI 10.1016/j.virol.2007.06.005
   Kwant-Mitchell A, 2009, PLOS ONE, V4, DOI 10.1371/journal.pone.0008379
   Kwant-Mitchell A, 2009, J VIROL, V83, P10664, DOI 10.1128/JVI.02584-08
   Lan P, 2006, BLOOD, V108, P487, DOI 10.1182/blood-2005-11-4388
   Legrand Nicolas, 2008, V415, P65, DOI 10.1007/978-1-59745-570-1_4
   Lepus CM, 2009, HUM IMMUNOL, V70, P790, DOI 10.1016/j.humimm.2009.06.005
   Libby SJ, 2010, P NATL ACAD SCI USA, V107, P15589, DOI 10.1073/pnas.1005566107
   Luo XM, 2010, PLOS PATHOG, V6, DOI 10.1371/journal.ppat.1001225
   Ma SD, 2011, J VIROL, V85, P165, DOI 10.1128/JVI.01512-10
   Manz MG, 2007, IMMUNITY, V26, P537, DOI 10.1016/j.immuni.2007.05.001
   Manz Markus G, 2009, Nat Immunol, V10, P1039, DOI 10.1038/ni1009-1039
   Mariani R, 2000, J VIROL, V74, P3859, DOI 10.1128/JVI.74.8.3859-3870.2000
   Martin-Padura I, 2010, BLOOD, V116, P2616, DOI 10.1182/blood-2010-07-295584
   Matano T, 1998, J VIROL, V72, P164, DOI 10.1128/JVI.72.1.164-169.1998
   Mazurier F, 1999, J INTERF CYTOK RES, V19, P533, DOI 10.1089/107999099313983
   MCCUNE JM, 1988, SCIENCE, V241, P1632, DOI 10.1126/science.2971269
   McDermott SP, 2010, BLOOD, V116, P193, DOI 10.1182/blood-2010-02-271841
   Melkus MW, 2006, NAT MED, V12, P1316, DOI 10.1038/nm1431
   Mian MF, 2011, CELL MOL IMMUNOL, V8, P83, DOI 10.1038/cmi.2010.52
   MOSIER DE, 1988, NATURE, V335, P256, DOI 10.1038/335256a0
   Mota J, 2009, J VIROL, V83, P8638, DOI 10.1128/JVI.00581-09
   Nauta AJ, 2005, EXP HEMATOL, V33, P1249, DOI 10.1016/j.exphem.2005.06.019
   Neel C, 2010, J VIROL, V84, P1464, DOI 10.1128/JVI.02129-09
   Neff CP, 2010, PLOS ONE, V5, DOI 10.1371/journal.pone.0015257
   Neff CP, 2011, SCI TRANSL MED, V3, DOI 10.1126/scitranslmed.3001581
   Nie CY, 2009, VIROLOGY, V394, P64, DOI 10.1016/j.virol.2009.08.011
   Notta F, 2010, BLOOD, V115, P3704, DOI 10.1182/blood-2009-10-249326
   Ohbo K, 1996, BLOOD, V87, P956, DOI 10.1182/blood.V87.3.956.bloodjournal873956
   OLESEN R, J REPROD IMMUNOL
   Parikh UM, 2009, J VIROL, V83, P10358, DOI 10.1128/JVI.01073-09
   Pearson T, 2008, CLIN EXP IMMUNOL, V154, P270, DOI 10.1111/j.1365-2249.2008.03753.x
   Pedroza-Gonzalez A, 2011, J EXP MED, V208, P479, DOI 10.1084/jem.20102131
   Pek EA, 2011, IMMUNOBIOLOGY, V216, P218, DOI 10.1016/j.imbio.2010.04.008
   Rabin L, 1996, ANTIMICROB AGENTS CH, V40, P755, DOI 10.1128/AAC.40.3.755
   Rajesh D, 2010, HUM IMMUNOL, V71, P551, DOI 10.1016/j.humimm.2010.02.019
   Rohan LC, 2010, PLOS ONE, V5, DOI 10.1371/journal.pone.0009310
   Rongvaux A, 2011, P NATL ACAD SCI USA, V108, P2378, DOI 10.1073/pnas.1019524108
   Sango K, 2010, AIDS RES HUM RETROV, V26, P735, DOI 10.1089/aid.2009.0136
   Sato K, 2010, J VIROL, V84, P9546, DOI 10.1128/JVI.00823-10
   Sato K, 2010, VACCINE, V28, pB32, DOI 10.1016/j.vaccine.2009.10.154
   Sato Y, 2010, PLOS ONE, V5, DOI 10.1371/journal.pone.0013109
   Scheeren FA, 2008, J EXP MED, V205, P2033, DOI 10.1084/jem.20070447
   Sellier-Leclerc AL, 2007, J AM SOC NEPHROL, V18, P2732, DOI 10.1681/ASN.2006121346
   Shimizu S, 2010, BLOOD, V115, P1534, DOI 10.1182/blood-2009-04-215855
   Shultz LD, 2005, J IMMUNOL, V174, P6477, DOI 10.4049/jimmunol.174.10.6477
   Shultz LD, 2007, NAT REV IMMUNOL, V7, P118, DOI 10.1038/nri2017
   Shultz LD, 2010, P NATL ACAD SCI USA, V107, P13022, DOI 10.1073/pnas.1000475107
   Smith MS, 2010, CELL HOST MICROBE, V8, P284, DOI 10.1016/j.chom.2010.08.001
   Song JM, 2010, CELL HOST MICROBE, V8, P369, DOI 10.1016/j.chom.2010.09.003
   Stoddart CA, 2007, PLOS ONE, V2, DOI 10.1371/journal.pone.0000655
   Strowig T, 2009, J EXP MED, V206, P1423, DOI 10.1084/jem.20081720
   Subramanya S, 2010, EXPERT OPIN BIOL TH, V10, P201, DOI 10.1517/14712590903448158
   Subramanya S, 2010, J VIROL, V84, P2490, DOI 10.1128/JVI.02105-08
   Sun ZF, 2007, J EXP MED, V204, P705, DOI 10.1084/jem.20062411
   ter Brake O, 2009, GENE THER, V16, P148, DOI 10.1038/gt.2008.124
   Tonomura N, 2008, XENOTRANSPLANTATION, V15, P129, DOI 10.1111/j.1399-3089.2008.00450.x
   Tonomura N, 2008, BLOOD, V111, P4293, DOI 10.1182/blood-2007-11-121319
   Traggiai E, 2004, SCIENCE, V304, P104, DOI 10.1126/science.1093933
   Ueda T, 2000, STEM CELLS, V18, P204, DOI 10.1634/stemcells.18-3-204
   Unsinger J, 2009, J LEUKOCYTE BIOL, V86, P219, DOI 10.1189/jlb.1008615
   Van Duyne R, 2008, VIROLOGY, V376, P308, DOI 10.1016/j.virol.2008.02.036
   Van Duyne R, 2009, RETROVIROLOGY, V6, DOI 10.1186/1742-4690-6-76
   van Lent AU, 2009, J IMMUNOL, V183, P7645, DOI 10.4049/jimmunol.0902019
   Vasilakis N, 2010, J VIROL, V84, P3726, DOI 10.1128/JVI.02640-09
   Veazey RS, 2008, CURR OPIN HIV AIDS, V3, P567, DOI 10.1097/COH.0b013e32830891bb
   Veazey RS, 2005, NAT MED, V11, P1293, DOI 10.1038/nm1321
   WASHBURN M, GASTROENTEROLOGY
   Watanabe S, 2007, J VIROL, V81, P13259, DOI 10.1128/JVI.01353-07
   Watanabe S, 2007, BLOOD, V109, P212, DOI 10.1182/blood-2006-04-017681
   Watanabe Y, 2009, INT IMMUNOL, V21, P843, DOI 10.1093/intimm/dxp050
   Watkins DI, 2008, NAT MED, V14, P617, DOI 10.1038/nm.f.1759
   Wege AK, 2008, CURR TOP MICROBIOL, V324, P149
   Wei BDL, 2005, J VIROL, V79, P5705, DOI 10.1128/JVI.79.9.5705-5712.2005
   *WHO UNAIDS, 2010, 2010 REP GLOB AIDS E
   Yahata T, 2002, J IMMUNOL, V169, P204, DOI 10.4049/jimmunol.169.1.204
   Yajima M, 2008, J INFECT DIS, V198, P673, DOI 10.1086/590502
   Yu CI, 2008, BLOOD, V112, P3671, DOI 10.1182/blood-2008-05-157016
   Zhang JH, 2011, CELL MOL IMMUNOL, V8, P1, DOI 10.1038/cmi.2010.38
   Zhang JX, 2008, PLOS ONE, V3, DOI 10.1371/journal.pone.0002035
   Zhang LG, 2007, BLOOD, V109, P2978, DOI 10.1182/blood-2006-07-033159
   Zhang LG, 2010, SCI CHINA LIFE SCI, V53, P195, DOI 10.1007/s11427-010-0059-7
   Zink MC, 2006, CURR HIV RES, V4, P293
NR 155
TC 125
Z9 128
U1 1
U2 23
PU PERMANYER PUBL
PI BARCELONA
PA MALLORCA, 310, BARCELONA, 08037, SPAIN
SN 1139-6121
EI 1698-6997
J9 AIDS REV
JI Aids Rev.
PD JUL-SEP
PY 2011
VL 13
IS 3
BP 135
EP 148
PG 14
WC Immunology; Infectious Diseases
WE Science Citation Index Expanded (SCI-EXPANDED)
SC Immunology; Infectious Diseases
GA 804UB
UT WOS:000293678400001
PM 21799532
DA 2022-08-26
ER

PT J
AU Yao, J
   Du, H
   Yan, SQ
   Fang, F
   Wang, CD
   Lue, LF
   Guo, L
   Chen, D
   Stern, DM
   Gunn-Moore, F
   Chen, JX
   Arancio, O
   Yan, SS
AF Yao, Jun
   Du, Heng
   Yan, Shiqiang
   Fang, Fang
   Wang, Chaodong
   Lue, Lih-Fen
   Guo, Lan
   Chen, Doris
   Stern, David M.
   Gunn-Moore, Frank J.
   Chen, John Xi
   Arancio, Ottavio
   Yan, Shirley ShiDu
TI Inhibition of Amyloid-beta (A beta) Peptide-Binding Alcohol
   Dehydrogenase-A beta Interaction Reduces A beta Accumulation and
   Improves Mitochondrial Function in a Mouse Model of Alzheimer's Disease
SO JOURNAL OF NEUROSCIENCE
LA English
DT Article
ID CYTOCHROME-C-OXIDASE; OXIDATIVE STRESS; TRANSGENIC MICE; DYSFUNCTION;
   PROTEIN; BRAIN; DAMAGE; ABAD; ABNORMALITIES; PERTURBATION
AB Amyloid- beta (A beta) peptide-binding alcohol dehydrogenase (ABAD), an enzyme present in neuronal mitochondria, exacerbates A beta-induced cell stress. The interaction of ABAD with A beta exacerbates A beta-induced mitochondrial and neuronal dysfunction. Here, we show that inhibition of the ABAD-A beta interaction, using a decoy peptide (DP) in vitro and in vivo, protects against aberrant mitochondrial and neuronal function and improves spatial learning/memory. Intraperitoneal administration of ABAD-DP [fused to the transduction of human immunodeficiency virus 1-transactivator (Tat) protein and linked to the mitochondrial targeting sequence (Mito) (TAT-mito-DP) to transgenic APP mice (Tg mAPP)] blocked formation of ABAD-A beta complex in mitochondria, increased oxygen consumption and enzyme activity associated with the mitochondrial respiratory chain, attenuated mitochondrial oxidative stress, and improved spatial memory. Similar protective effects were observed in Tg mAPP mice overexpressing neuronal ABAD decoy peptide (Tg mAPP/mito-ABAD). Notably, inhibition of the ABAD-A beta interaction significantly reduced mitochondrial A beta accumulation. In parallel, the activity of mitochondrial A beta-degrading enzyme PreP (presequence peptidase) was enhanced in Tg mAPP mitochondria expressing the ABAD decoy peptide. These data indicate that segregating ABAD from A beta protects mitochondria/neurons from A beta toxicity; thus, ABAD-A beta interaction is an important mechanism underlying A beta-mediated mitochondrial and neuronal perturbation. Inhibitors of ABAD-A beta interaction may hold promise as targets for the prevention and treatment of Alzheimer's disease.
C1 [Yan, Shirley ShiDu] Columbia Univ, Dept Pathol, Coll Phys & Surg, Taub Inst Res Alzheimer Dis & Aging Brain, New York, NY 10032 USA.
   [Yao, Jun; Du, Heng; Yan, Shiqiang; Fang, Fang; Wang, Chaodong; Guo, Lan; Chen, Doris; Arancio, Ottavio; Yan, Shirley ShiDu] Columbia Univ, Taub Inst Res Alzheimer Dis & Aging Brain, Dept Surg, New York, NY 10032 USA.
   [Lue, Lih-Fen] Sun Hlth Res Inst, Sun City, AZ 85351 USA.
   [Stern, David M.] Univ Cincinnati, Coll Med, Cincinnati, OH 45229 USA.
   [Gunn-Moore, Frank J.] Univ St Andrews, Sch Biol, St Andrews KY16 9TF, Fife, Scotland.
   [Chen, John Xi] Mem Sloan Kettering Canc Ctr, Dept Neurol, New York, NY 10065 USA.
RP Yan, SS (通讯作者)，Columbia Univ, Dept Pathol, Coll Phys & Surg, Taub Inst Res Alzheimer Dis & Aging Brain, 630 W 168th St, New York, NY 10032 USA.
EM sdy1@columbia.edu
RI arancio, ottavio/AAB-7959-2019
OI arancio, ottavio/0000-0001-6335-164X; Gunn-Moore, Francis
   James/0000-0003-3422-3387
FU United States Public Health Service [P01AG17490, AG037319]; Alzheimer
   Association; Alzheimer's Research Trust, United Kingdom; Alzheimers
   Research UK [ART-PG2009-3] Funding Source: researchfish; NATIONAL
   INSTITUTE ON AGING [P01AG017490, R37AG037319] Funding Source: NIH
   RePORTER
FX This work was supported by grants from the United States Public Health
   Service (P01AG17490 and AG037319) and the Alzheimer Association. FJ.G.M.
   is supported by grants from the Alzheimer's Research Trust, United
   Kingdom.
CR Aarts M, 2002, SCIENCE, V298, P846, DOI 10.1126/science.1072873
   Arancio O, 2004, EMBO J, V23, P4096, DOI 10.1038/sj.emboj.7600415
   Beal MF, 2004, J BIOENERG BIOMEMBR, V36, P381, DOI 10.1023/B:JOBB.0000041772.74810.92
   Birch-Machin MA, 2001, METHOD CELL BIOL, V65, P97, DOI 10.1016/S0091-679X(01)65006-4
   Blass JP, 2000, ANN NY ACAD SCI, V924, P170
   Bosetti F, 2002, NEUROBIOL AGING, V23, P371, DOI 10.1016/S0197-4580(01)00314-1
   Cao GD, 2002, J NEUROSCI, V22, P5423
   Caspersen C, 2005, FASEB J, V19, P2040, DOI 10.1096/fj.05-3735fje
   Chaney MO, 2005, BBA-MOL BASIS DIS, V1741, P199, DOI 10.1016/j.bbadis.2005.03.014
   Chen JX, 2007, J ALZHEIMERS DIS, V12, P177
   Davis RE, 1997, P NATL ACAD SCI USA, V94, P4526, DOI 10.1073/pnas.94.9.4526
   Devi L, 2006, J NEUROSCI, V26, P9057, DOI 10.1523/JNEUROSCI.1469-06.2006
   Du H, 2008, NAT MED, V14, P1097, DOI 10.1038/nm.1868
   Du H, 2011, NEUROBIOL AGING, V32, P398, DOI 10.1016/j.neurobiolaging.2009.03.003
   Du Yan S, 1999, J BIOL CHEM, V274, P2145, DOI 10.1074/jbc.274.4.2145
   Falkevall A, 2006, J BIOL CHEM, V281, P29096, DOI 10.1074/jbc.M602532200
   Fang F, 2009, AM J PATHOL, V174, P297, DOI 10.2353/ajpath.2009.080753
   Floyd RA, 2002, NEUROBIOL AGING, V23, P795, DOI 10.1016/S0197-4580(02)00019-2
   Geula C, 1998, NEUROLOGY, V51, pS18, DOI 10.1212/WNL.51.1_Suppl_1.S18
   He XY, 2002, MOL BRAIN RES, V99, P46, DOI 10.1016/S0169-328X(02)00102-X
   Hirai K, 2001, J NEUROSCI, V21, P3017, DOI 10.1523/JNEUROSCI.21-09-03017.2001
   Humphries KM, 1998, BIOCHEMISTRY-US, V37, P15835, DOI 10.1021/bi981512h
   Lin MT, 2006, NAT MED, V12, P1241, DOI 10.1038/nm1106-1241
   Lissy NA, 2000, NATURE, V407, P642, DOI 10.1038/35036608
   Lustbader JW, 2004, SCIENCE, V304, P448, DOI 10.1126/science.1091230
   Manczak M, 2006, HUM MOL GENET, V15, P1437, DOI 10.1093/hmg/ddl066
   Maurer I, 2000, NEUROBIOL AGING, V21, P455, DOI 10.1016/S0197-4580(00)00112-3
   Mucke L, 2000, J NEUROSCI, V20, P4050, DOI 10.1523/jneurosci.20-11-04050.2000
   Murakami K, 1998, J NEUROSCI, V18, P205
   Petersen CAH, 2008, P NATL ACAD SCI USA, V105, P13145, DOI 10.1073/pnas.0806192105
   Ren Y, 2008, J BIOL CHEM, V283, P5685, DOI 10.1074/jbc.M707932200
   Sheehan JP, 1997, J NEUROSCI, V17, P4612
   Shukkur EA, 2006, HUM MOL GENET, V15, P2752, DOI 10.1093/hmg/ddl211
   Takuma K, 2005, FASEB J, V19, P597, DOI 10.1096/fj.04-2582fje
   Wadia JS, 2002, CURR OPIN BIOTECH, V13, P52, DOI 10.1016/S0958-1669(02)00284-7
   Yan SD, 2005, INT J EXP PATHOL, V86, P161, DOI 10.1111/j.0959-9673.2005.00427.x
   Yan SD, 1997, NATURE, V389, P689
   Yan SD, 2006, J ALZHEIMERS DIS, V9, P127
   Yao J, 2010, BBA-GEN SUBJECTS, V1800, P1121, DOI 10.1016/j.bbagen.2010.06.002
   Yao J, 2009, P NATL ACAD SCI USA, V106, P14670, DOI 10.1073/pnas.0903563106
   Yao J, 2007, MOL CELL NEUROSCI, V35, P377, DOI 10.1016/j.mcn.2007.03.013
NR 41
TC 135
Z9 140
U1 2
U2 38
PU SOC NEUROSCIENCE
PI WASHINGTON
PA 11 DUPONT CIRCLE, NW, STE 500, WASHINGTON, DC 20036 USA
SN 0270-6474
J9 J NEUROSCI
JI J. Neurosci.
PD FEB 9
PY 2011
VL 31
IS 6
BP 2313
EP 2320
DI 10.1523/JNEUROSCI.4717-10.2011
PG 8
WC Neurosciences
WE Science Citation Index Expanded (SCI-EXPANDED)
SC Neurosciences & Neurology
GA 721WV
UT WOS:000287389400038
PM 21307267
OA Bronze, Green Accepted, Green Published
DA 2022-08-26
ER

PT J
AU Supervie, V
   Barrett, M
   Kahn, JS
   Musuka, G
   Moeti, TL
   Busang, L
   Blower, S
AF Supervie, Virginie
   Barrett, Meagan
   Kahn, James S.
   Musuka, Godfrey
   Moeti, Themba Lebogang
   Busang, Lesogo
   Blower, Sally
TI Modeling dynamic interactions between pre-exposure prophylaxis
   interventions & treatment programs: predicting HIV transmission &
   resistance
SO SCIENTIFIC REPORTS
LA English
DT Article
ID HUMAN-IMMUNODEFICIENCY-VIRUS; ANTIRETROVIRAL-NAIVE INDIVIDUALS;
   SUB-SAHARAN AFRICA; DRUG-RESISTANCE; HETEROSEXUAL TRANSMISSION;
   REVERSE-TRANSCRIPTASE; VIRAL LOAD; INFECTION; MACAQUES; PREVENTION
AB Clinical trials have recently demonstrated the effectiveness of Pre-Exposure Prophylaxis (PrEP) in preventing HIV infection. Consequently, PrEP may soon be used for epidemic control. We model the dynamic interactions that will occur between treatment programs and potential PrEP interventions in resource-constrained countries. We determine the consequences for HIV transmission and drug resistance. We use response hypersurface modeling to predict the effect of PrEP on decreasing transmission as a function of effectiveness, adherence and coverage. We predict PrEP will increase need for second-line therapies (SLT) for treatment-naive individuals, but could significantly decrease need for SLT for treatment-experienced individuals. If the rollout of PrEP is carefully planned it could increase the sustainability of treatment programs. If not, need for SLT could increase and the sustainability of treatment programs could be compromised. Our results show the optimal strategy for rolling out PrEP in resource-constrained countries is to begin around the "worst" treatment programs.
C1 [Supervie, Virginie; Barrett, Meagan; Blower, Sally] Univ Calif Los Angeles, David Geffen Sch Med, Semel Inst Neurosci & Human Behav, Los Angeles, CA 90095 USA.
   [Kahn, James S.] Univ Calif San Francisco, Dept Med, Div Aids, San Francisco, CA USA.
   [Musuka, Godfrey; Moeti, Themba Lebogang; Busang, Lesogo] African Comprehens HIV AIDS Partnerships, Gaborone, Botswana.
RP Blower, S (通讯作者)，Univ Calif Los Angeles, David Geffen Sch Med, Semel Inst Neurosci & Human Behav, Los Angeles, CA 90095 USA.
EM sblower@mednet.ucla.edu
RI Supervie, Virginie/N-8032-2015
OI Supervie, Virginie/0000-0003-0399-1957
FU NIAID/NIH [R01 AI041935, R01 AI041935-12S1, R21 AI086701]; John Simon
   Guggenheim Foundation; African Comprehensive HIV and AIDS Partnership;
   Sidaction; NATIONAL INSTITUTE OF ALLERGY AND INFECTIOUS DISEASES
   [R01AI041935, R21AI086701] Funding Source: NIH RePORTER
FX All authors thank Brad Wagner, Justin Okano, Agnes Paquet and Colombe
   Chappey for helpful discussions, Kellie Swanson for editorial
   assistance, Walid Heneine and J. Gerardo Garcia-Lerma for their
   expertise on PrEP, the expertise and advice of the Committee for the
   Clinical Care of HIV/AIDS in the Department of HIV/AIDS Prevention and
   Care in Botswana, the Ministry of Health in Botswana for epidemiological
   data and the Central Statistics Office in Botswana for demographic data.
   We gratefully acknowledge NIAID/NIH (R01 AI041935, R01 AI041935-12S1 and
   R21 AI086701), the John Simon Guggenheim Foundation and the African
   Comprehensive HIV and AIDS Partnership for financial support. VS is
   grateful for the financial support of the Sidaction, in the form of a
   postdoctoral research fellowship. J. S. K. acknowledges NIAID/NIH
   (RR024369 and AI27763). The funders had no role in study design, data
   collection and analysis, decision to publish, or preparation of the
   manuscript.
CR Abbas UL, 2007, PLOS ONE, V2, DOI 10.1371/journal.pone.0000875
   Abbas UL, 2011, PLOS ONE, V6, DOI 10.1371/journal.pone.0018165
   Aghokeng AF, 2011, AIDS, V25, P2183, DOI 10.1097/QAD.0b013e32834bbbe9
   AVAC, 2011, TABL ONG COMPL PREP
   Baeten JM, 2011, 6 IAS C HIV PATH TRE
   BLOWER SM, 1994, INT STAT REV, V62, P229, DOI 10.2307/1403510
   Box GE., 2007, WILEY SERIES PROBABI, V2nd edn.
   Brodard V, 2005, JAIDS-J ACQ IMM DEF, V39, P250
   Bussmann H, 2008, AIDS, V22, P2303, DOI 10.1097/QAD.0b013e3283129db0
   Devereux HL, 1999, AIDS, V13, pF123, DOI 10.1097/00002030-199912240-00001
   Doualla-Bell F, 2009, J INT AIDS SOC, V12, DOI 10.1186/1758-2652-12-25
   Dyer JR, 1998, J INFECT DIS, V177, P1742, DOI 10.1086/517436
   Family Health International, 2011, FHI IN ORD CLOS FEM
   Fiebig EW, 2003, AIDS, V17, P1871, DOI 10.1097/00002030-200309050-00005
   Garcia-Lerma JG, 2008, PLOS MED, V5, P291, DOI 10.1371/journal.pmed.0050028
   Garcia-Lerma JG, 2010, SCI TRANSL MED, V2, DOI 10.1126/scitranslmed.3000391
   GRANT RM, 2010, N ENGL J MED
   Hamers RL, 2011, LANCET INFECT DIS, V11, P750, DOI 10.1016/S1473-3099(11)70149-9
   Hillier S., 2009, C RETR OPP INF
   Hurt C. B., 2011, CLIN INFECT DIS
   Karim Salim S. Abdool, 2009, HIV Therapy, V3, P3, DOI 10.2217/17584310.3.1.3
   Masse BR, 2009, EMERG THEMES EPIDEMI, V6, DOI 10.1186/1742-7622-6-5
   Mine M., 2011, 18 C RETR OPP INF BO
   Ministry of Health in Botswana, 2008, BOTSW NAT HIV AIDS T
   Ministry of Health in Botswana, 2008, BOTSW ANN COUNTR REP
   National AIDS Coordinating Agency (NACA) and Central Statistics Office (CSO), 2009, 2008 BOTSW AIDS IMP
   National AIDS Coordinating Agency (NACA) and Central Statistics Office (CSO), 2005, BOTSW AIDS IMP SURV
   National AIDS Coordination Agency (NACA), 2008, HIV AIDS BOTSW EST T
   Operskalski EA, 1997, AM J EPIDEMIOL, V146, P655, DOI 10.1093/oxfordjournals.aje.a009331
   Owen SM, 2008, J CLIN MICROBIOL, V46, P1588, DOI 10.1128/JCM.02196-07
   Paxton LA, 2007, LANCET, V370, P89, DOI 10.1016/S0140-6736(07)61053-8
   Plate DK, 2007, AIDS RES HUM RETROV, V23, P1491, DOI 10.1089/aid.2007.0020
   Pretorius C, 2010, PLOS ONE, V5, DOI 10.1371/journal.pone.0013646
   Quinn TC, 2000, NEW ENGL J MED, V342, P921, DOI 10.1056/NEJM200003303421303
   Smith D, 2007, CLIN INFECT DIS, V44, P456, DOI 10.1086/510748
   Smith RJ, 2004, LANCET INFECT DIS, V4, P636, DOI 10.1016/S1473-3099(04)01148-X
   Steen TW, 2007, JAIDS-J ACQ IMM DEF, V44, P484, DOI 10.1097/QAI.0b013e318030ffa9
   Subbarao S, 2006, J INFECT DIS, V194, P904, DOI 10.1086/507306
   Supervie V, 2010, P NATL ACAD SCI USA, V107, P12381, DOI 10.1073/pnas.1006061107
   Thigpen MC, 2011, 6 IAS C HIV PATH TRE
   *UNAIDS, 2008, 2008 REP GLOB AIDS E
   van de Vijver DAMC, 2009, J INFECT DIS, V199, P1310, DOI 10.1086/597804
   Van Rompay KKA, 2000, J VIROL, V74, P1767, DOI 10.1128/JVI.74.4.1767-1774.2000
   Veazey RS, 2005, NAT MED, V11, P1293, DOI 10.1038/nm1321
   Verhofstede C, 1999, AIDS, V13, P2541, DOI 10.1097/00002030-199912240-00007
   Vissers DCJ, 2008, PLOS ONE, V3, DOI 10.1371/journal.pone.0002077
   Wawer MJ, 2005, J INFECT DIS, V191, P1403, DOI 10.1086/429411
   Weiss HA, 2008, EMERG THEMES EPIDEMI, V5, DOI 10.1186/1742-7622-5-8
   WHO, 2008, UN ACC SCAL PRIOR HI
NR 49
TC 44
Z9 44
U1 0
U2 9
PU NATURE PUBLISHING GROUP
PI LONDON
PA MACMILLAN BUILDING, 4 CRINAN ST, LONDON N1 9XW, ENGLAND
SN 2045-2322
J9 SCI REP-UK
JI Sci Rep
PD DEC 7
PY 2011
VL 1
AR 185
DI 10.1038/srep00185
PG 11
WC Multidisciplinary Sciences
WE Science Citation Index Expanded (SCI-EXPANDED)
SC Science & Technology - Other Topics
GA 896KF
UT WOS:000300563900002
PM 22355700
OA Green Published, gold
DA 2022-08-26
ER

PT J
AU Belec, L
   Jenabian, MA
   Charpentier, C
   Saidi, H
AF Belec, Laurent
   Jenabian, Mohammad-Ali
   Charpentier, Charlotte
   Saidi, Hela
TI Combinatorial prevention of HIV transmission in women: the case for a
   vaginal microbicide
SO FUTURE MICROBIOLOGY
LA English
DT Article
DE Africa; developing countries; HIV; HIV prevention; microbicide;
   pre-exposure prophylaxis; preventive vaccine; sexual transmission; women
ID GENITAL HERPES; TOPICAL MICROBICIDES; SEXUAL TRANSMISSION; MALE
   CIRCUMCISION; INFECTION; VIRUS; MEN; SUSCEPTIBILITY; PERSPECTIVE;
   PROTECTION
AB Women are now becoming pivotal in the epidemiological spread of HIV infection throughout the world, especially in developing countries, where heterosexual transmission accounts for more than 80% of all new HIV infections. Recently, significant but partial successes have occurred in the field of HIV prevention, including male circumcision, preventive HIV vaccines, vaginal microbicides and oral pre-exposure prophylaxis, and there is increasingly widespread access to antiretroviral treatment. However, none of the currently available tools for HIV intervention are sufficiently effective, particularly for women, and all require further development. Among all biomedical approaches, microbicides could hold the greatest hope of curtailing AIDS worldwide, especially if used by women in Africa. Research for an efficacious microbicide constitutes a priority in the global agenda to prevent HIV infection. Finally, the combination of existing partially effective strategies for HIV prevention should be promoted, scaled-up and evaluated.
C1 [Belec, Laurent; Jenabian, Mohammad-Ali; Charpentier, Charlotte; Saidi, Hela] Hop Europeen Georges Pompidou, Lab Virol, F-75908 Paris 15, France.
RP Belec, L (通讯作者)，Hop Europeen Georges Pompidou, Lab Virol, 15-20 Rue Leblanc, F-75908 Paris 15, France.
EM laurent.belec@egp.aphp.fr
RI Saïdi, Héla/P-2519-2014; Charpentier, Charlotte/C-3579-2019
CR Abbas UL, 2007, PLOS ONE, V2, DOI 10.1371/journal.pone.0000875
   Auvert B, 2005, PLOS MED, V2, P1112, DOI 10.1371/journal.pmed.0020298
   Bailey RC, 2007, LANCET, V369, P643, DOI 10.1016/S0140-6736(07)60312-2
   Barth RE, 2010, LANCET INFECT DIS, V10, P155, DOI 10.1016/S1473-3099(09)70328-7
   Belec L, 2001, J INFECT DIS, V184, P1412, DOI 10.1086/324375
   Bomsel M, 2011, IMMUNITY, V34, P269, DOI 10.1016/j.immuni.2011.01.015
   Buckheit RW, 2010, ANTIVIR RES, V85, P142, DOI 10.1016/j.antiviral.2009.10.013
   Burns DN, 2010, CLIN INFECT DIS, V51, P725, DOI 10.1086/655889
   Centers for Disease Control and Prevention (CDC), PREEXP PROPH PREP
   Doncel GF, 2011, AM J REPROD IMMUNOL, V65, P292, DOI 10.1111/j.1600-0897.2010.00931.x
   Donnell D, 2010, LANCET, V375, P2092, DOI 10.1016/S0140-6736(10)60705-2
   Galen BT, 2007, J INFECT DIS, V195, P1332, DOI 10.1086/513279
   Granich RM, 2009, LANCET, V373, P48, DOI 10.1016/S0140-6736(08)61697-9
   Grant RM, 2008, SCIENCE, V321, P532, DOI 10.1126/science.1160355
   Grant RM, 2010, NEW ENGL J MED, V363, P2587, DOI 10.1056/NEJMoa1011205
   Gray RH, 2007, LANCET, V369, P657, DOI 10.1016/S0140-6736(07)60313-4
   GROSSKURTH H, 1995, LANCET, V346, P530, DOI 10.1016/S0140-6736(95)91380-7
   Hallett TB, 2011, SEX TRANSM INFECT, V87, P88, DOI 10.1136/sti.2010.043372
   Hilber AM, 2007, SEX TRANSM INFECT, V83, P505, DOI 10.1136/sti.2007.028597
   Hilber AM, 2010, PLOS ONE, V5, DOI 10.1371/journal.pone.0009119
   Jenabian MA, 2010, AIDS RES THER, V7, DOI 10.1186/1742-6405-7-16
   Jenabian MA, 2009, J ANTIMICROB CHEMOTH, V64, P1192, DOI 10.1093/jac/dkp380
   Karim QA, 2010, SCIENCE, V329, P1168, DOI 10.1126/science.1193748
   Karim QA, 2010, CLIN INFECT DIS, V50, pS122, DOI 10.1086/651483
   Keller MJ, 2005, J ANTIMICROB CHEMOTH, V55, P420, DOI 10.1093/jac/dki056
   Low N, 2011, PLOS MED, V8, DOI 10.1371/journal.pmed.1000416
   Moench TR, 2010, BMC INFECT DIS, V10, DOI 10.1186/1471-2334-10-331
   Padian NS, 2010, AIDS, V24, P621, DOI 10.1097/QAD.0b013e328337798a
   Palliser D, 2006, NATURE, V439, P89, DOI 10.1038/nature04263
   Pilcher CD, 2004, J INFECT DIS, V189, P1785, DOI 10.1086/386333
   Rerks-Ngarm S, 2009, NEW ENGL J MED, V361, P2209, DOI 10.1056/NEJMoa0908492
   Saidi H, 2009, FUTURE VIROL, V4, P259, DOI 10.2217/FVL.09.10
   Shearer G, 2010, J INFECT DIS, V202, pS329, DOI 10.1086/655974
   UNAIDS, 2010, GLOB HIV AIDS EP 202
   Vallely A, 2010, BMC MED ETHICS, V11, DOI 10.1186/1472-6939-11-10
   Van de Perre P, 2008, LANCET INFECT DIS, V8, P490, DOI 10.1016/S1473-3099(08)70181-6
   Veldhuijzen N, 2006, CULT HEALTH SEX, V8, P395, DOI 10.1080/13691050600859302
   Vermund SH, 2011, SCIENCE, V331, P284, DOI 10.1126/science.331.6015.284-a
   Wheeler LA, 2011, J CLIN INVEST, V121, P2401, DOI 10.1172/JCI45876
   *WHO, 2010, WHO REC ANTI THER HI
   Wu YC, 2009, CELL HOST MICROBE, V5, P84, DOI 10.1016/j.chom.2008.12.003
NR 41
TC 7
Z9 7
U1 0
U2 4
PU FUTURE MEDICINE LTD
PI LONDON
PA UNITEC HOUSE, 3RD FLOOR, 2 ALBERT PLACE, FINCHLEY CENTRAL, LONDON, N3
   1QB, ENGLAND
SN 1746-0913
EI 1746-0921
J9 FUTURE MICROBIOL
JI Future Microbiol.
PD JUL
PY 2011
VL 6
IS 7
BP 731
EP 737
DI 10.2217/FMB.11.64
PG 7
WC Microbiology
WE Science Citation Index Expanded (SCI-EXPANDED)
SC Microbiology
GA 806ID
UT WOS:000293798700007
PM 21797688
DA 2022-08-26
ER

PT J
AU Hallett, TB
   Baeten, JM
   Heffron, R
   Barnabas, R
   de Bruyn, G
   Cremin, I
   Delany, S
   Garnett, GP
   Gray, G
   Johnson, L
   McIntyre, J
   Rees, H
   Celum, C
AF Hallett, Timothy B.
   Baeten, Jared M.
   Heffron, Renee
   Barnabas, Ruanne
   de Bruyn, Guy
   Cremin, Ide
   Delany, Sinead
   Garnett, Geoffrey P.
   Gray, Glenda
   Johnson, Leigh
   McIntyre, James
   Rees, Helen
   Celum, Connie
TI Optimal Uses of Antiretrovirals for Prevention in HIV-1 Serodiscordant
   Heterosexual Couples in South Africa: A Modelling Study
SO PLOS MEDICINE
LA English
DT Article
ID SUB-SAHARAN AFRICA; PREEXPOSURE PROPHYLAXIS; DISCORDANT COUPLES;
   SCALE-UP; DRUG-RESISTANCE; SEXUAL-BEHAVIOR; VIRAL LOAD; THERAPY;
   TRANSMISSION; INFECTION
AB Background: Antiretrovirals have substantial promise for HIV-1 prevention, either as antiretroviral treatment (ART) for HIV-1-infected persons to reduce infectiousness, or as pre-exposure prophylaxis (PrEP) for HIV-1-uninfected persons to reduce the possibility of infection with HIV-1. HIV-1 serodiscordant couples in long-term partnerships (one member is infected and the other is uninfected) are a priority for prevention interventions. Earlier ART and PrEP might both reduce HIV-1 transmission in this group, but the merits and synergies of these different approaches have not been analyzed.
   Methods and Findings: We constructed a mathematical model to examine the impact and cost-effectiveness of different strategies, including earlier initiation of ART and/or PrEP, for HIV-1 prevention for serodiscordant couples. Although the cost of PrEP is high, the cost per infection averted is significantly offset by future savings in lifelong treatment, especially among couples with multiple partners, low condom use, and a high risk of transmission. In some situations, highly effective PrEP could be cost-saving overall. To keep couples alive and without a new infection, providing PrEP to the uninfected partner could be at least as cost-effective as initiating ART earlier in the infected partner, if the annual cost of PrEP is <40% of the annual cost of ART and PrEP is >70% effective.
   Conclusions: Strategic use of PrEP and ART could substantially and cost-effectively reduce HIV-1 transmission in HIV-1 serodiscordant couples. New and forthcoming data on the efficacy of PrEP, the cost of delivery of ART and PrEP, and couples behaviours and preferences will be critical for optimizing the use of antiretrovirals for HIV-1 prevention.
C1 [Hallett, Timothy B.; Cremin, Ide; Garnett, Geoffrey P.] Univ London Imperial Coll Sci Technol & Med, Dept Infect Dis Epidemiol, London SW7 2AZ, England.
   [Baeten, Jared M.; Heffron, Renee; Barnabas, Ruanne; Celum, Connie] Univ Washington, Dept Global Hlth, Seattle, WA 98195 USA.
   [Baeten, Jared M.; Barnabas, Ruanne; Celum, Connie] Univ Washington, Dept Med, Seattle, WA USA.
   [Baeten, Jared M.; Heffron, Renee; Barnabas, Ruanne; Celum, Connie] Univ Washington, Dept Epidemiol, Seattle, WA 98195 USA.
   [de Bruyn, Guy; Gray, Glenda; McIntyre, James] Univ Witwatersrand, Perinatal HIV Res Unit, Johannesburg, South Africa.
   [Delany, Sinead; Rees, Helen] Univ Witwatersrand, Reprod Hlth Res Unit, Johannesburg, South Africa.
   [Johnson, Leigh] Univ Cape Town, Ctr Infect Dis Epidemiol & Res, ZA-7925 Cape Town, South Africa.
RP Hallett, TB (通讯作者)，Univ London Imperial Coll Sci Technol & Med, Dept Infect Dis Epidemiol, London SW7 2AZ, England.
EM timothy.hallett@imperial.ac.uk
RI McIntyre, James/V-7115-2019; Heffron, Renee/AAG-5002-2020; Garnett,
   Geoffrey P/A-9312-2008
OI Rees, Helen/0000-0003-1442-6734; Cremin, Ide/0000-0003-2560-6247; de
   Bruyn, Guy/0000-0002-8028-4474; Hallett, Timothy/0000-0002-9681-0424
FU Wellcome Trust; Bill & Melinda Gates Foundation; US National Institutes
   of Health [1R01MH095507-01]; Qatar National Research Fund [NPRP
   08-068-3-024]; Medical Research Council [G0600719B] Funding Source:
   researchfish; NATIONAL CENTER FOR RESEARCH RESOURCES [UL1RR025014]
   Funding Source: NIH RePORTER; NATIONAL INSTITUTE OF MENTAL HEALTH
   [R01MH095507] Funding Source: NIH RePORTER
FX The authors thank The Wellcome Trust (fellowship to TBH), and the Bill &
   Melinda Gates Foundation (grant support to all authors), the US National
   Institutes of Health (1R01MH095507-01), and the Qatar National Research
   Fund (NPRP 08-068-3-024). No funding bodies had any role in study
   design, data collection and analysis, decision to publish, or
   preparation of the manuscript.
CR *AIDS2031 CONS, 2011, AIDS TAK LONG TERM V
   Allen S, 2003, AIDS, V17, P733, DOI 10.1097/00002030-200303280-00012
   [Anonymous], ORG WH CHOOSING INTE
   Attia S, 2009, AIDS, V23, P1397, DOI 10.1097/QAD.0b013e32832b7dca
   Baggaley RF, 2010, INT J EPIDEMIOL, V39, P1048, DOI 10.1093/ije/dyq057
   Bongaarts J, 2010, SCIENCE, V328, P1359, DOI 10.1126/science.1191804
   Bunnell R, 2006, AIDS, V20, P85, DOI 10.1097/01.aids.0000196566.40702.28
   Celum C, 2010, NEW ENGL J MED, V362, P427, DOI 10.1056/NEJMoa0904849
   Centers for Diseases Control and Prevention, 2011, CDC TRIAL AN MAJ STU
   Chemaitelly H, 2011, SEX TRANSM IN PRESS
   Chimbiri AM, 2007, SOC SCI MED, V64, P1102, DOI 10.1016/j.socscimed.2006.10.012
   Cohen MS, 2016, NEW ENGL J MED, V375, P830, DOI [10.1056/NEJMoa1105243, 10.1056/NEJMoa1600693]
   Cohen MS, 2011, NEW ENGL J MED, V364, P1943, DOI 10.1056/NEJMra1011874
   De Cock KM, 2009, B WORLD HEALTH ORGAN, V87, P488, DOI 10.2471/BLT.09.067330
   De Walque D, 2007, POPUL DEV REV, V33, P501, DOI 10.1111/j.1728-4457.2007.00182.x
   Dodd PJ, 2010, AIDS, V24, P729, DOI 10.1097/QAD.0b013e32833433fe
   Donnell D, 2010, LANCET, V375, P2092, DOI 10.1016/S0140-6736(10)60705-2
   Etard JF, 2006, AIDS, V20, P1181, DOI 10.1097/01.aids.0000226959.87471.01
   Eyawo O, 2010, LANCET INFECT DIS, V10, P770, DOI 10.1016/S1473-3099(10)70189-4
   Family Health International, 2011, FHI IN ORD CLOS FEM
   Fideli OS, 2001, AIDS RES HUM RETROV, V17, P901, DOI 10.1089/088922201750290023
   Garnett GP, 2002, SEX TRANSM INFECT, V78, P7, DOI 10.1136/sti.78.1.7
   Gostin LO, 2011, JAMA-J AM MED ASSOC, V305, P191, DOI 10.1001/jama.2010.1975
   Graham SM, 2007, AIDS, V21, P501, DOI 10.1097/QAD.0b013e32801424bd
   Granich RM, 2009, LANCET, V373, P48, DOI 10.1016/S0140-6736(08)61697-9
   Grant RM, 2010, NEW ENGL J MED, V363, P2587, DOI 10.1056/NEJMoa1011205
   Hastings A, 2011, ESTIMATES COSTS DELI
   Hecht R, 2010, LANCET, V376, P1254, DOI 10.1016/S0140-6736(10)61255-X
   Hollingsworth TD, 2008, J INFECT DIS, V198, P687, DOI 10.1086/590501
   Hollingsworth TD, 2010, PLOS PATHOG, V6, DOI 10.1371/journal.ppat.1000876
   Jahn A, 2008, LANCET, V371, P1603, DOI 10.1016/S0140-6736(08)60693-5
   Jamison DT, 2006, DISEASE CONTROL PRIORITIES IN DEVELOPING COUNTRIES, 2ND EDITION, P1
   Karim QA, 2010, SCIENCE, V329, P1168, DOI 10.1126/science.1193748
   Kim SC, 2010, J INT AIDS SOC, V13, DOI 10.1186/1758-2652-13-24
   Kitahata MM, 2009, NEW ENGL J MED, V360, P1815, DOI 10.1056/NEJMoa0807252
   Lingappa JR, 2010, LANCET, V375, P824, DOI 10.1016/S0140-6736(09)62038-9
   Lingappa JR, 2009, PLOS ONE, V4, DOI 10.1371/journal.pone.0005272
   Lingappa JR, 2008, PLOS ONE, V3, DOI 10.1371/journal.pone.0001411
   Mahy M, 2010, SEX TRANSM INFECT, V86, pI28, DOI 10.1136/sti.2010.044255
   Matovu JKB, 2010, CURR HIV RES, V8, P430, DOI 10.2174/157016210793499303
   May M, 2010, LANCET, V376, P449, DOI 10.1016/S0140-6736(10)60666-6
   Menzies NA, 2011, AIDS, V25, P1753, DOI 10.1097/QAD.0b013e3283463eec
   Meyer-Rath G, 2010, P 18 INT AIDS C 18 2
   Microbicide Trials Network, 2011, MTN STAT DEC DISC US
   Mishra V, 2006, P HIV AIDS IMPL M 16
   Montaner JSG, 2006, LANCET, V368, P531, DOI 10.1016/S0140-6736(06)69162-9
   Montaner JSG, 2010, LANCET, V376, P532, DOI 10.1016/S0140-6736(10)60936-1
   Mugo NR, 2011, AIDS, V25, P1887, DOI 10.1097/QAD.0b013e32834a9338
   Over M., 2010, SUSTAINING LEVERAGIN
   Paxton LA, 2007, LANCET, V370, P89, DOI 10.1016/S0140-6736(07)61053-8
   Phillips AN, 2001, JAMA-J AM MED ASSOC, V286, P2560, DOI 10.1001/jama.286.20.2560
   Powers KA, 2011, LANCET, V378, P256, DOI 10.1016/S0140-6736(11)60842-8
   Pretorius C, 2010, PLOS ONE, V5, DOI 10.1371/journal.pone.0013646
   Reynolds SJ, 2011, AIDS
   Rottingen JA, 2001, SEX TRANSM DIS, V28, P579
   Schwartlander B, 2011, LANCET, V377, P2031, DOI 10.1016/S0140-6736(11)60702-2
   South African National AIDS Council, 2010, S AFR ANT TREATM GUI
   Stover J, COSTS ANTIRETROVIRAL
   Stringer JSA, 2006, JAMA-J AM MED ASSOC, V296, P782, DOI 10.1001/jama.296.7.782
   Supervie V, 2010, P NATL ACAD SCI USA, V107, P12381, DOI 10.1073/pnas.1006061107
   Tengs TO, 2002, MED DECIS MAKING, V22, P475, DOI 10.1177/0272989X02238300
   UNAIDS, 2010, GLOB HIV AIDS EP 202
   Underhill Kristen, 2010, Curr HIV/AIDS Rep, V7, P210, DOI 10.1007/s11904-010-0062-4
   United Nations General Assembly, 2011, POL DECL HIV AIDS IN
   University of Washington, 2011, PIV STUD FINDS HIV M
   van de Vijver DAMC, 2009, J INFECT DIS, V199, P1310, DOI 10.1086/597804
   Williams BG, 2003, SCIENCE, V301, P1535, DOI 10.1126/science.1086845
   World Health Organization, 2009, ANT THER HIV INF AD
   Zwahlen M, 2008, SEX TRANSM INFECT, V84, pI31, DOI 10.1136/sti.2008.029793
NR 69
TC 110
Z9 110
U1 0
U2 12
PU PUBLIC LIBRARY SCIENCE
PI SAN FRANCISCO
PA 1160 BATTERY STREET, STE 100, SAN FRANCISCO, CA 94111 USA
SN 1549-1676
J9 PLOS MED
JI PLos Med.
PD NOV
PY 2011
VL 8
IS 11
AR e1001123
DI 10.1371/journal.pmed.1001123
PG 12
WC Medicine, General & Internal
WE Science Citation Index Expanded (SCI-EXPANDED)
SC General & Internal Medicine
GA 862ZR
UT WOS:000298133100009
PM 22110407
OA Green Published, gold, Green Submitted
DA 2022-08-26
ER

PT J
AU Martin, M
   Vanichseni, S
   Suntharasamai, P
   Sangkum, U
   Chuachoowong, R
   Mock, PA
   Leethochawalit, M
   Chiamwongpaet, S
   Kittimunkong, S
   van Griensven, F
   McNicholl, JM
   Paxton, L
   Choopanya, K
AF Martin, Michael
   Vanichseni, Suphak
   Suntharasamai, Pravan
   Sangkum, Udomsak
   Chuachoowong, Rutt
   Mock, Philip A.
   Leethochawalit, Manoj
   Chiamwongpaet, Sithisat
   Kittimunkong, Somyot
   van Griensven, Frits
   McNicholl, Janet M.
   Paxton, Lynn
   Choopanya, Kachit
CA Bangkok Tenofovir Study Grp
TI Enrollment Characteristics and Risk Behaviors of Injection Drug Users
   Participating in the Bangkok Tenofovir Study, Thailand
SO PLOS ONE
LA English
DT Article
ID HIV VACCINE TRIAL; HUMAN-IMMUNODEFICIENCY-VIRUS; DISOPROXIL FUMARATE;
   INFECTION; MACAQUES; EMTRICITABINE; PREVENTION; INCARCERATION;
   EFAVIRENZ; EFFICACY
AB Background: The Bangkok Tenofovir Study was launched in 2005 to determine if pre-exposure prophylaxis with tenofovir will reduce the risk of HIV infection among injecting drug users (IDUs). We describe recruitment, screening, enrollment, and baseline characteristics of study participants and contrast risk behavior of Tenofovir Study participants with participants in the 1999-2003 AIDSVAX B/E Vaccine Trial.
   Methods: The Bangkok Tenofovir Study is an ongoing, phase-3, randomized, double-blind, placebo-controlled, HIV pre-exposure prophylaxis trial of daily oral tenofovir. The Tenofovir Study and the Vaccine Trial were conducted among IDUs at 17 drug-treatment clinics in Bangkok. Tenofovir Study sample size was based on HIV incidence in the Vaccine Trial. Standardized questionnaires were used to collect demographic, risk behavior, and incarceration data. The Tenofovir Study is registered with ClinicalTrials.gov, number-NCT00119106.
   Results: From June 2005 through July 2010, 4094 IDUs were screened and 2413 enrolled in the Bangkok Tenofovir Study. The median age of enrolled participants was 31 years (range, 20-59), 80% were male, and 63% reported they injected drugs during the 3 months before enrollment. Among those who injected, 53% injected methamphetamine, 37% midazolam, and 35% heroin. Tenofovir Study participants were less likely to inject drugs, inject daily, or share needles (all, p<0.001) than Vaccine Trial participants.
   Discussion: The Bangkok Tenofovir Study has been successfully launched and is fully enrolled. Study participants are significantly less likely to report injecting drugs and sharing needles than participants in the 1999-2003 AIDSVAX B/E Vaccine Trial suggesting HIV incidence will be lower than expected. In response, the Bangkok Tenofovir Study enrollment was increased from 1600 to 2400 and the study design was changed from a defined 1-year follow-up period to an endpoint-driven design. Trial results demonstrating whether or not daily oral tenofovir reduces the risk of HIV infection among IDUs are expected in 2012.
C1 [Martin, Michael; Chuachoowong, Rutt; Mock, Philip A.; van Griensven, Frits; McNicholl, Janet M.] US Ctr Dis Control & Prevent Collaborat, Thailand Minist Publ Hlth, Nonthaburi, Thailand.
   [Martin, Michael; McNicholl, Janet M.; Paxton, Lynn] Ctr Dis Control & Prevent, Atlanta, GA USA.
   [Vanichseni, Suphak; Suntharasamai, Pravan; Sangkum, Udomsak; Choopanya, Kachit] Bangkok Tenofovir Study Grp, Bangkok, Thailand.
   [Leethochawalit, Manoj; Chiamwongpaet, Sithisat] Bangkok Metropolitan Adm, Bangkok, Thailand.
RP Martin, M (通讯作者)，US Ctr Dis Control & Prevent Collaborat, Thailand Minist Publ Hlth, Nonthaburi, Thailand.
EM Znd9@cdc.gov
RI van Griensven, Frits/G-4719-2013
OI van Griensven, Frits/0000-0002-0971-2843; Cherdtrakulkiat,
   Thitima/0000-0001-5006-6145
FU US Centers for Disease Control and Prevention
FX Sponsor (US Centers for Disease Control and Prevention) staff had a role
   in study design, the collection, analysis, and interpretation of data,
   writing the report, and in the decision to submit the paper for
   publication.
CR Anonymous, 2005, Morbidity and Mortality Weekly Report, V54, P1
   Baeten J, 2011, 6 INT AIDS SOC C
   Cardo DM, 1997, NEW ENGL J MED, V337, P1485, DOI 10.1056/NEJM199711203372101
   Choopanya K, 2002, J ACQ IMMUN DEF SYND, V29, P86, DOI 10.1097/00126334-200201010-00012
   Chuachoowong R, 2008, 17 INT AIDS C 2008 M
   Daniell HW, 2002, J ADDICT DIS, V21, P47, DOI 10.1300/J069v21n04_05
   De Clercq E, 2003, CLIN MICROBIOL REV, V16, P569, DOI 10.1128/CMR.16.4.569-596.2003
   DECLERCQ E, 1987, ANTIVIR RES, V8, P261
   Des Jarlais DC, 1999, LANCET, V353, P1657, DOI 10.1016/S0140-6736(98)07026-3
   FHI, FEM PREP PROJ
   Gallant JE, 2006, NEW ENGL J MED, V354, P251, DOI 10.1056/NEJMoa051871
   Gallant JE, 2003, CLIN INFECT DIS, V37, P944, DOI 10.1086/378068
   Gallant JE, 2004, JAMA-J AM MED ASSOC, V292, P191, DOI 10.1001/jama.292.2.191
   Garcia-Lerma JG, 2008, PLOS MED, V5, P291, DOI 10.1371/journal.pmed.0050028
   Gilead Sciences, 2010, VIR TEN DIS FUM TABL
   Grant RM, 2010, NEW ENGL J MED, V363, P2587, DOI 10.1056/NEJMoa1011205
   Human Rights Watch, 2004, 8C HUM RIGHTS WATCH
   Karim QA, 2010, SCIENCE, V329, P1168, DOI 10.1126/science.1193748
   Kearney BP, 2003, INT C ANT AG CHEM
   KONINGS E, 1995, AIDS, V9, P375, DOI 10.1097/00002030-199509040-00009
   Margot NA, 2009, JAIDS-J ACQ IMM DEF, V52, P209, DOI 10.1097/QAI.0b013e3181b05f7c
   Martin M, 2010, INT J DRUG POLICY, V21, P296, DOI 10.1016/j.drugpo.2009.12.002
   MASTRO TD, 1994, AM J PUBLIC HEALTH, V84, P1094, DOI 10.2105/AJPH.84.7.1094
   Metzger DS, 2000, AM J EPIDEMIOL, V152, P99, DOI 10.1093/aje/152.2.99
   MIRIN SM, 1980, AM J PSYCHIAT, V137, P909
   National AIDS Prevention and Alleviation Committee, UNGASS COUNTR PROGR
   Panel on Treatment of HIV-Infected Pregnant Women and Prevention of Perinatal Transmission, 2018, RECOMMENDATIONS USE
   Pitisuttithum P, 2006, J INFECT DIS, V194, P1661, DOI 10.1086/508748
   Smith PF, 2004, PHARMACOTHERAPY, V24, P970, DOI 10.1592/phco.24.11.970.36141
   Subbarao S, 2006, J INFECT DIS, V194, P904, DOI 10.1086/507306
   Suntharasamai P, 2009, ADDICTION, V104, P235, DOI 10.1111/j.1360-0443.2008.02436.x
   Thigpen MC, 2011, 6 INT AIDS SOC C
   TSAI CC, 1995, SCIENCE, V270, P1197, DOI 10.1126/science.270.5239.1197
   van Griensven F, 2006, AM J EPIDEMIOL, V163, P271, DOI 10.1093/aje/kwj038
   Van Griensven F, 2005, INT J DRUG POLICY, V16, P171, DOI 10.1016/j.drugpo.2005.02.003
   van Griensven F, 2004, AIDS, V18, P295, DOI 10.1097/00002030-200401230-00020
   Van Rompay KKA, 2006, JAIDS-J ACQ IMM DEF, V43, P6, DOI 10.1097/01.qai.0000224972.60339.7c
   Vanichseni S, 2001, AIDS, V15, P397, DOI 10.1097/00002030-200102160-00013
   Vanichseni S, 2004, AIDS, V18, P311, DOI 10.1097/00002030-200401230-00022
   Vongchak T, 2005, INT J DRUG POLICY, V16, P115, DOI 10.1016/j.drugpo.2004.11.003
   Wainberg MA, 1999, ANTIVIR THER, V4, P87
   Wattana W, 2007, DRUG ALCOHOL DEPEN, V90, P228, DOI 10.1016/j.drugalcdep.2007.03.013
   Weniger B G, 1991, AIDS, V5 Suppl 2, pS71, DOI 10.1097/00002030-199101001-00011
   *WHO, EP FACT SHEET HIV AI
NR 44
TC 38
Z9 39
U1 0
U2 4
PU PUBLIC LIBRARY SCIENCE
PI SAN FRANCISCO
PA 1160 BATTERY STREET, STE 100, SAN FRANCISCO, CA 94111 USA
SN 1932-6203
J9 PLOS ONE
JI PLoS One
PD SEP 28
PY 2011
VL 6
IS 9
AR e25127
DI 10.1371/journal.pone.0025127
PG 7
WC Multidisciplinary Sciences
WE Science Citation Index Expanded (SCI-EXPANDED); Social Science Citation Index (SSCI)
SC Science & Technology - Other Topics
GA 834CT
UT WOS:000295936900026
PM 21969870
OA Green Published, gold
DA 2022-08-26
ER

PT J
AU Omar, RF
   Bergeron, MG
AF Omar, Rabeea F.
   Bergeron, Michel G.
TI The future of microbicides
SO INTERNATIONAL JOURNAL OF INFECTIOUS DISEASES
LA English
DT Article
DE Microbicides; Women; HIV; PrEP; Antiretrovirals
ID SODIUM LAURYL SULFATE; SEXUALLY-TRANSMITTED-DISEASES; RANDOMIZED
   CONTROLLED-TRIAL; SIMPLEX-VIRUS TYPE-2; FEMALE SEX WORKERS;
   THERMOREVERSIBLE GEL; VAGINAL GEL; HIV PREVENTION; TOPICAL MICROBICIDES;
   N-LAUROYLSARCOSINE
AB There is an urgent need to develop vaginal microbicides to empower women to better control their own sexual life and to protect themselves against HIV and other sexually transmitted infections (STIs). Prevention of STIs with its 330 million cases a year would have a great global health impact. Because of their anatomy, women are up to 8 times more susceptible than men to STIs including HIV. Women who can't negotiate condom use with their male partners have no means of protecting themselves from these infections. In the last few years, especially after the recent failures of several microbicides in Phase III trials, there was increasing pressure from those favoring the use of a more targeted approach to introduce marketed antiretroviral drugs (ARVs) into microbicides. This Pre-Exposure Prophylaxis (PrEP) concept which targets only HIV using specific ARVs contrasts with the primary approach of broad spectrum microbicides which aimed at offering universal protection against several sexually transmitted pathogens. However, before using ARVs as PrEP for HIV prevention, there are still many important issues to consider. In this article, we compare both strategies, while reviewing the last 15 years of microbicide research and its future. (C) 2011 International Society for Infectious Diseases. Published by Elsevier Ltd. All rights reserved.
C1 [Bergeron, Michel G.] Univ Laval, Infect Dis Res Ctr, CHUQ, CHUL, Quebec City, PQ G1V 4G2, Canada.
   Univ Laval, Fac Med, CHUQ, CHUL, Quebec City, PQ G1V 4G2, Canada.
RP Bergeron, MG (通讯作者)，Univ Laval, Infect Dis Res Ctr, CHUQ, CHUL, 2705 Blvd Laurier,RC-709, Quebec City, PQ G1V 4G2, Canada.
EM Michel.G.Bergeron@crchul.ulaval.ca
CR Bestman-Smith J, 2001, ANTIMICROB AGENTS CH, V45, P2229, DOI 10.1128/AAC.45.8.2229-2237.2001
   Cohen J, 2008, SCIENCE, V319, P1026, DOI 10.1126/science.319.5866.1026b
   Cohen MS, 2005, J INFECT DIS, V191, P1391, DOI 10.1086/429414
   Cohen MS, 2007, ANN INTERN MED, V146, P591, DOI 10.7326/0003-4819-146-8-200704170-00010
   Cohen MS, 2010, JAIDS-J ACQ IMM DEF, V55, P137, DOI 10.1097/QAI.0b013e3181f0cbf3
   de Zoysa I, 2000, AM J PUBLIC HEALTH, V90, P1155
   de Zoysa I, 1998, AM J PUBLIC HEALTH, V88, P571, DOI 10.2105/AJPH.88.4.571
   Denton PW, 2008, PLOS MED, V5, P79, DOI 10.1371/journal.pmed.0050016
   Desormeaux A, 1999, CAN J INFECT DIS SC, V10, P41
   Feldblum PJ, 2008, PLOS ONE, V3, DOI 10.1371/journal.pone.0001474
   Fisher William, 2004, J Obstet Gynaecol Can, V26, P646
   Gagne N, 1999, SEX TRANSM DIS, V26, P177, DOI 10.1097/00007435-199903000-00009
   Garg Anita B, 2009, Antivir Chem Chemother, V19, P143
   Gerbase AC, 1998, LANCET, V351, P2, DOI 10.1016/S0140-6736(98)90001-0
   Grant RM, 2008, SCIENCE, V321, P532, DOI 10.1126/science.1160355
   Guthrie BL, 2009, PLOS ONE, V4, DOI 10.1371/journal.pone.0008276
   Haineault C, 2003, BIOL REPROD, V69, P687, DOI 10.1095/biolreprod.102.014043
   Han L, 2009, J WOMENS HEALTH, V18, P1377, DOI 10.1089/jwh.2008.1239
   Harrison P, 2008, SCIENCE, V32, P532
   Harrison PF, 2003, CLIN INFECT DIS, V36, P1290, DOI 10.1086/374834
   Howett MK, 2005, CURR PHARM DESIGN, V11, P3731, DOI 10.2174/138161205774580633
   Joglekar N, 2007, AIDS CARE, V19, P817, DOI 10.1080/09540120601133576
   Johnston R, 2002, AIDS PATIENT CARE ST, V16, P419, DOI 10.1089/108729102760330263
   Karim QA, 2010, SCIENCE, V329, P1168, DOI 10.1126/science.1193748
   Karim SA, 2009, HPTN 035 MICROBICIDE
   Karim SSA, 2010, FUTURE MICROBIOL, V5, P527, DOI [10.2217/FMB.10.29, 10.2217/fmb.10.29]
   Kaul R, 2007, J INFECT DIS, V196, P1692, DOI 10.1086/522006
   Keller MJ, 2007, AIDS, V21, P467, DOI 10.1097/QAD.0b013e328013d9b5
   KREISS J, 1992, JAMA-J AM MED ASSOC, V268, P477, DOI 10.1001/jama.268.4.477
   Lee K., 2000, HIV IMPACT CLOSING G
   Lema L A, 2008, Tanzan J Health Res, V10, P79
   Looker KJ, 2008, BULL WORLD HEALTH OR, V86, P737
   Martin HL, 1999, J INFECT DIS, V180, P1863, DOI 10.1086/315127
   Mbopi-Keou FX, 2010, CONTRACEPTION, V81, P79, DOI 10.1016/j.contraception.2009.07.002
   Mbopi-Keou FX, 2009, CONTRACEPTION, V80, P484, DOI 10.1016/j.contraception.2009.03.020
   Mesquita PMM, 2009, J INFECT DIS, V200, P599, DOI 10.1086/600867
   Nakubulwa S, 2009, J INFECT DEV COUNTR, V3, P803, DOI 10.3855/jidc.230
   Nel AA, 2009, AIDS, V23, P1531, DOI 10.1097/QAD.0b013e32832c413d
   Omar RF, 2008, CONTRACEPTION, V77, P447, DOI 10.1016/j.contraception.2008.01.015
   Padma TV, 2008, NAT MED, V14, P354, DOI 10.1038/nm0408-354a
   Patel S, 2007, J INFECT DIS, V196, P1394, DOI 10.1086/522606
   Peterson L, 2007, PLOS ONE, V2, DOI 10.1371/journal.pone.0001312
   Piret J, 2002, ANTIMICROB AGENTS CH, V46, P2933, DOI 10.1128/AAC.46.9.2933-2942.2002
   Piret J, 2002, CURR DRUG TARGETS, V3, P17, DOI 10.2174/1389450023348037
   Piret J, 2001, SEX TRANSM DIS, V28, P484, DOI 10.1097/00007435-200108000-00012
   Piret J, 2001, ANTIMICROB AGENTS CH, V45, P1030, DOI 10.1128/AAC.45.4.1030-1036.2001
   Piret J, 2004, P 15 INT AIDS C BANG
   Piret J, 2008, J APPL TOXICOL, V28, P164, DOI 10.1002/jat.1262
   Ramjee Gita, 2007, AIDS Res Ther, V4, P20, DOI 10.1186/1742-6405-4-20
   Richardson BA, 2002, JAMA-J AM MED ASSOC, V287, P1171, DOI 10.1001/jama.287.9.1171
   Roddy RE, 1998, NEW ENGL J MED, V339, P504, DOI 10.1056/NEJM199808203390803
   Rosen RK, 2008, J WOMENS HEALTH, V17, P383, DOI 10.1089/jwh.2006.0325
   Roy S, 2001, ANTIMICROB AGENTS CH, V45, P1671, DOI 10.1128/AAC.45.6.1671-1681.2001
   Rutherford, 2002, COCHRANE DB SYST REV, DOI [DOI 10.1002/14651858.CD003939, 10.1002/14651858.CD003939]
   Skoler-Karpoff S, 2008, LANCET, V372, P1977, DOI 10.1016/S0140-6736(08)61842-5
   Trottier S, 2007, CONTRACEPTION, V76, P117, DOI 10.1016/j.contraception.2007.04.015
   UNAIDS, 2004, UNAIDS 2004 COV SEL
   Van Damme L, 2002, LANCET, V360, P971, DOI 10.1016/S0140-6736(02)11079-8
   Van Damme L, 2008, NEW ENGL J MED, V359, P463, DOI 10.1056/NEJMoa0707957
   Verguet S, 2010, SEX TRANSM INFECT, V86, P212, DOI 10.1136/sti.2009.037176
   Weeks MR, 2004, SEX TRANSM DIS, V31, P682, DOI 10.1097/01.olq.0000143113.04524.a5
   Wilson DP, 2008, P NATL ACAD SCI USA, V105, P9835, DOI 10.1073/pnas.0711813105
NR 62
TC 15
Z9 15
U1 1
U2 9
PU ELSEVIER SCI LTD
PI OXFORD
PA THE BOULEVARD, LANGFORD LANE, KIDLINGTON, OXFORD OX5 1GB, OXON, ENGLAND
SN 1201-9712
EI 1878-3511
J9 INT J INFECT DIS
JI Int. J. Infect. Dis.
PD OCT
PY 2011
VL 15
IS 10
BP E656
EP E660
DI 10.1016/j.ijid.2011.05.001
PG 5
WC Infectious Diseases
WE Science Citation Index Expanded (SCI-EXPANDED)
SC Infectious Diseases
GA 836EL
UT WOS:000296092400001
PM 21705253
OA gold
DA 2022-08-26
ER

PT J
AU Denton, PW
   Othieno, F
   Martinez-Torres, F
   Zou, W
   Krisko, JF
   Fleming, E
   Zein, S
   Powell, DA
   Wahl, A
   Kwak, YT
   Welch, BD
   Kay, MS
   Payne, DA
   Gallay, P
   Appella, E
   Estes, JD
   Lu, M
   Garcia, JV
AF Denton, Paul W.
   Othieno, Florence
   Martinez-Torres, Francisco
   Zou, Wei
   Krisko, John F.
   Fleming, Elisa
   Zein, Sima
   Powell, Daniel A.
   Wahl, Angela
   Kwak, Youn Tae
   Welch, Brett D.
   Kay, Michael S.
   Payne, Deborah A.
   Gallay, Philippe
   Appella, Ettore
   Estes, Jacob D.
   Lu, Min
   Garcia, J. Victor
TI One Percent Tenofovir Applied Topically to Humanized BLT Mice and Used
   According to the CAPRISA 004 Experimental Design Demonstrates Partial
   Protection from Vaginal HIV Infection, Validating the BLT Model for
   Evaluation of New Microbicide Candidates
SO JOURNAL OF VIROLOGY
LA English
DT Article
ID HUMAN-IMMUNODEFICIENCY-VIRUS; RANDOMIZED CONTROLLED-TRIAL;
   PLACEBO-CONTROLLED TRIAL; PHASE-III TRIAL; SHIV TRANSMISSION;
   IMMUNE-RESPONSES; REFERENCE VALUES; DOUBLE-BLIND; PREVENTION; INHIBITOR
AB Recent iPrEx clinical trial results provided evidence that systemic preexposure prophylaxis (PrEP) with emtricitabine (FTC) and tenofovir disoproxil fumarate (TDF) can partially prevent rectal HIV transmission in humans. Similarly, we have previously demonstrated that systemic administration of the same FTC-TDF combination efficiently prevented rectal transmission in humanized bone marrow/liver/thymus (BLT) mice. The CAPRISA 004 trial recently demonstrated that topical application of the tenofovir could partially prevent vaginal HIV-1 transmission in humans. To further validate the usefulness of the BLT mouse model for testing HIV prevention strategies, we evaluated the topical administration of tenofovir as used in CAPRISA 004 to prevent vaginal HIV transmission in BLT mice. Our results demonstrate that vaginally administered 1% tenofovir significantly reduced HIV transmission in BLT mice (P = 0.002). Together with the results obtained after systemic antiretroviral PrEP, these topical inhibitor data serve to validate the use of humanized BLT mice to evaluate both systemic and topical inhibitors of HIV transmission. Based on these observations, we tested six additional microbicide candidates for their ability to prevent vaginal HIV transmission: a C-peptide fusion inhibitor (C52L), a membrane-disrupting amphipathic peptide inhibitor (C5A), a trimeric D-peptide fusion inhibitor (PIE12-Trimer), a combination of reverse transcriptase inhibitors (FTC-TDF), a thioester zinc finger inhibitor (TC247), and a small-molecule Rac inhibitor (NSC23766). No protection was seen with the Rac inhibitor NSC23766. The thioester compound TC247 offered partial protection. Significant protection was afforded by FTC-TDF, and complete protection was offered by three different peptide inhibitors tested. Our results demonstrate that these effective topical inhibitors have excellent potential to prevent vaginal HIV transmission in humans.
C1 [Denton, Paul W.; Martinez-Torres, Francisco; Zou, Wei; Krisko, John F.; Wahl, Angela; Garcia, J. Victor] Univ N Carolina, Ctr AIDS Res, Dept Internal Med, Div Infect Dis, Chapel Hill, NC 27510 USA.
   [Othieno, Florence; Fleming, Elisa; Zein, Sima; Powell, Daniel A.; Kwak, Youn Tae] Univ Texas SW Med Ctr Dallas, Div Infect Dis, Dallas, TX 75390 USA.
   [Welch, Brett D.; Kay, Michael S.] Univ Utah, Sch Med, Dept Biochem, Salt Lake City, UT 84112 USA.
   [Payne, Deborah A.] Univ Texas SW Med Ctr Dallas, Dept Pathol, Dallas, TX 75390 USA.
   [Gallay, Philippe] Scripps Res Inst, Dept Immunol & Microbial Sci, La Jolla, CA 92037 USA.
   [Appella, Ettore] NCI, Ctr Canc Res, Bethesda, MD 20892 USA.
   [Estes, Jacob D.] NCI, AIDS & Canc Virus Program, SAIC Frederick Inc, Frederick, MD 21702 USA.
   [Lu, Min] Weill Cornell Med Coll, Dept Biochem, New York, NY 10065 USA.
RP Garcia, JV (通讯作者)，Univ N Carolina, Sch Med, UNC Ctr AIDS Res, Div Infect Dis, Genet Med Bldg 2044, Chapel Hill, NC 27599 USA.
EM victor_garcia@med.unc.edu
OI Denton, Paul/0000-0003-2458-8147; Powell, Daniel/0000-0003-0503-3330;
   Zein, Sharif/0000-0002-8863-1450
FU National Institutes of Health [AI073146, AI071940, AI082637, AI078791,
   AI079782, AI68591, AI076168, 5T32AI005284]; National Cancer Institute,
   National Institutes of Health [HHSN266200400088C]; UNC Center for AIDS
   Research [P30 AI50410]; American Foundation for AIDS Research (amfAR)
   [107752-44-RFRL]; NATIONAL CANCER INSTITUTE [ZIABC009101] Funding
   Source: NIH RePORTER; NATIONAL INSTITUTE OF ALLERGY AND INFECTIOUS
   DISEASES [R21AI078791, R01AI087470, U19AI082637, P30AI050410,
   R21AI079782, R21AI071940, R01AI076168, R01AI068591, T32AI005284,
   R33AI079782, R56AI076168, R01AI073146, R33AI071940] Funding Source: NIH
   RePORTER
FX This work was supported in part with federal funds from National
   Institutes of Health grants AI073146 (J.V.G.), AI071940 (J.V.G.),
   AI082637 (J.V.G.), AI078791 (P.G.), AI079782 (P.G.), AI68591 (M.L.),
   AI076168 (M.S.K.), and 5T32AI005284 (J.F.K.), the National Cancer
   Institute, National Institutes of Health, under contract
   HHSN266200400088C (J.D.E.), and the UNC Center for AIDS Research Grant
   P30 AI50410. This work was supported in part by fellowship number
   107752-44-RFRL from the American Foundation for AIDS Research (amfAR)
   (P.W.D.).
CR Amatya R, 2004, CLIN IMMUNOL, V112, P290, DOI 10.1016/j.clim.2004.04.008
   BALZARINI J, 1993, ANTIMICROB AGENTS CH, V37, P332, DOI 10.1128/AAC.37.2.332
   Billick E, 2004, J VIROL, V78, P4134, DOI 10.1128/JVI.78.8.4134-4144.2004
   Bobardt MD, 2008, P NATL ACAD SCI USA, V105, P5525, DOI 10.1073/pnas.0801388105
   Brainard DM, 2009, J VIROL, V83, P7305, DOI 10.1128/JVI.02207-08
   Cohen MS, 2007, ANN INTERN MED, V146, P591, DOI 10.7326/0003-4819-146-8-200704170-00010
   ComansBitter WM, 1997, J PEDIATR-US, V130, P388, DOI 10.1016/S0022-3476(97)70200-2
   Cutler B, 2008, LANCET INFECT DIS, V8, P685, DOI 10.1016/S1473-3099(08)70254-8
   Deng YQ, 2007, BIOCHEMISTRY-US, V46, P4360, DOI 10.1021/bi7001289
   Denton PW, 2010, PLOS ONE, V5, DOI 10.1371/journal.pone.0008829
   Denton PW, 2008, PLOS MED, V5, P79, DOI 10.1371/journal.pmed.0050016
   Fauci AS, 2008, SCIENCE, V321, P530, DOI 10.1126/science.1161000
   Feldblum PJ, 2008, PLOS ONE, V3, DOI 10.1371/journal.pone.0001474
   Fiebig EW, 2003, AIDS, V17, P1871, DOI 10.1097/00002030-200309050-00005
   Gao Y, 2004, P NATL ACAD SCI USA, V101, P7618, DOI 10.1073/pnas.0307512101
   Garcia-Lerma JG, 2008, PLOS MED, V5, P291, DOI 10.1371/journal.pmed.0050028
   Grant RM, 2010, NEW ENGL J MED, V363, P2587, DOI 10.1056/NEJMoa1011205
   Halpern V, 2008, PLOS ONE, V3, DOI 10.1371/journal.pone.0003784
   Hatziioannou T, 2009, P NATL ACAD SCI USA, V106, P4425, DOI 10.1073/pnas.0812587106
   Hladik F, 1999, J IMMUNOL, V163, P2306
   Jenkins LMM, 2007, J AM CHEM SOC, V129, P11067, DOI 10.1021/ja071254o
   Karim QA, 2010, SCIENCE, V329, P1168, DOI 10.1126/science.1193748
   Keenihan SNH, 2004, BIOL REPROD, V70, P1562, DOI 10.1095/biolreprod.103.024794
   Kilmarx PH, 2008, SEX TRANSM DIS, V35, P226, DOI 10.1097/OLQ.0b013e31815d6e0d
   Kim SS, 2010, MOL THER, V18, P370, DOI 10.1038/mt.2009.271
   Lan P, 2006, BLOOD, V108, P487, DOI 10.1182/blood-2005-11-4388
   Landovitz Raphael J, 2007, Top HIV Med, V15, P99
   Lederman MM, 2004, SCIENCE, V306, P485, DOI 10.1126/science.1099288
   Li QS, 2009, NATURE, V458, P1034, DOI 10.1038/nature07831
   McCormack S, 2010, LANCET, V376, P1329, DOI 10.1016/S0140-6736(10)61086-0
   McGowan I, 2010, CURR OPIN INFECT DIS, V23, P26, DOI 10.1097/QCO.0b013e328334fe70
   Melkus MW, 2006, NAT MED, V12, P1316, DOI 10.1038/nm1431
   Mosier DE, 2009, CURR OPIN HIV AIDS, V4, P125, DOI 10.1097/COH.0b013e3283223d61
   Nkwanyana NN, 2009, IMMUNOLOGY, V128, pe746, DOI 10.1111/j.1365-2567.2009.03077.x
   Nunn A, 2009, TRIALS, V10, DOI 10.1186/1745-6215-10-99
   Oladepo DK, 2009, CLIN VACCINE IMMUNOL, V16, P1374, DOI 10.1128/CVI.00378-08
   Palmer S, 2003, J CLIN MICROBIOL, V41, P4531, DOI 10.1128/JCM.41.10.4531-4536.2003
   Parikh UM, 2009, J VIROL, V83, P10358, DOI 10.1128/JVI.01073-09
   Pontow S, 2007, VIROLOGY, V368, P1, DOI 10.1016/j.virol.2007.06.022
   Prakash M, 2001, J REPROD IMMUNOL, V52, P101, DOI 10.1016/S0165-0378(01)00114-0
   Rajesh D, 2010, HUM IMMUNOL, V71, P551, DOI 10.1016/j.humimm.2010.02.019
   Saita Y, 2007, INT IMMUNOPHARMACOL, V7, P1528, DOI 10.1016/j.intimp.2007.07.019
   SCHINAZI RF, 1992, ANTIMICROB AGENTS CH, V36, P2423, DOI 10.1128/AAC.36.11.2423
   Skoler-Karpoff S, 2008, LANCET, V372, P1977, DOI 10.1016/S0140-6736(08)61842-5
   Sun ZF, 2007, J EXP MED, V204, P705, DOI 10.1084/jem.20062411
   Tsai CC, 2004, AIDS RES HUM RETROV, V20, P11, DOI 10.1089/088922204322749459
   Van Damme L, 2002, LANCET, V360, P971, DOI 10.1016/S0140-6736(02)11079-8
   Veazey RS, 2008, CURR OPIN HIV AIDS, V3, P567, DOI 10.1097/COH.0b013e32830891bb
   Veazey RS, 2003, J EXP MED, V198, P1551, DOI 10.1084/jem.20031266
   Veazey RS, 2005, NATURE, V438, P99, DOI 10.1038/nature04055
   Vermund SH, 2011, SCIENCE, V331, P284, DOI 10.1126/science.331.6015.284-a
   Wallace GS, 2009, J VIROL, V83, P9175, DOI 10.1128/JVI.00820-09
   Wei BDL, 2005, J VIROL, V79, P5705, DOI 10.1128/JVI.79.9.5705-5712.2005
   Welch BD, 2010, J VIROL, V84, P11235, DOI 10.1128/JVI.01339-10
   Wolf K, 2003, ANTIMICROB AGENTS CH, V47, P3478, DOI 10.1128/AAC.47.11.3478-3484.2003
   World Health Organization UNAIDS, 2009, AIDS EP UPD 2009
   Zeitlin L, 2001, SEX TRANSM DIS, V28, P417, DOI 10.1097/00007435-200107000-00010
NR 57
TC 108
Z9 108
U1 0
U2 5
PU AMER SOC MICROBIOLOGY
PI WASHINGTON
PA 1752 N ST NW, WASHINGTON, DC 20036-2904 USA
SN 0022-538X
J9 J VIROL
JI J. Virol.
PD AUG
PY 2011
VL 85
IS 15
BP 7582
EP 7593
DI 10.1128/JVI.00537-11
PG 12
WC Virology
WE Science Citation Index Expanded (SCI-EXPANDED)
SC Virology
GA 788LV
UT WOS:000292447300012
PM 21593172
OA Green Published
DA 2022-08-26
ER

PT J
AU Garcia-Lerma, JG
   Aung, W
   Cong, ME
   Zheng, Q
   Youngpairoj, AS
   Mitchell, J
   Holder, A
   Martin, A
   Kuklenyik, S
   Luo, W
   Lin, CYC
   Hanson, DL
   Kersh, E
   Pau, CP
   Ray, AS
   Rooney, JF
   Lee, WA
   Heneine, W
AF Garcia-Lerma, J. Gerardo
   Aung, Wutyi
   Cong, Mian-er
   Zheng, Qi
   Youngpairoj, Ae S.
   Mitchell, James
   Holder, Angela
   Martin, Amy
   Kuklenyik, Susan
   Luo, Wei
   Lin, Carol Yen-Chin
   Hanson, Debra L.
   Kersh, Ellen
   Pau, Chou-Pong
   Ray, Adrian S.
   Rooney, James F.
   Lee, William A.
   Heneine, Walid
TI Natural Substrate Concentrations Can Modulate the Prophylactic Efficacy
   of Nucleotide HIV Reverse Transcriptase Inhibitors
SO JOURNAL OF VIROLOGY
LA English
DT Article
ID HUMAN-IMMUNODEFICIENCY-VIRUS; TENOFOVIR DISOPROXIL FUMARATE; T-CELL
   DEPLETION; ANTIRETROVIRAL THERAPY; INFECTION; NUCLEOSIDE; MACAQUES;
   PREVENTION; PRODRUG; TYPE-1
AB Preexposure prophylaxis (PrEP) with antiretroviral drugs is a novel human immunodeficiency virus (HIV) prevention strategy. It is generally thought that high systemic and mucosal drug levels are sufficient for protection. We investigated whether GS7340, a next-generation tenofovir (TFV) prodrug that effectively delivers tenofovir diphosphate (TFV-DP) to lymphoid cells and tissues, could protect macaques against repeated weekly rectal simian-human immunodeficiency virus (SHIV) exposures. Macaques received prophylactic GS7340 treatment 3 days prior to each virus exposure. At 3 days postdosing, TFV-DP concentrations in peripheral blood mononuclear cells (PBMCs) were about 50-fold higher than those seen with TFV disoproxil fumarate (TDF), and they remained above 1,000 fmol/10(6) cells for as long as 7 days. TFV-DP accumulated in lymphoid and rectal tissues, with concentrations at 3 days exceeding 500 fmol/10(6) mononuclear cells. Despite high mucosal and systemic TFV levels, GS7340 was not protective. Since TFV-DP blocks reverse transcription by competing with the natural dATP substrate, we measured dATP contents in peripheral lymphocytes, lymphoid tissue, and rectal mononuclear cells. Compared to those in circulating lymphocytes and lymphoid tissue, rectal lymphocytes had 100-fold higher dATP concentrations and dATP/TFV-DP ratios, likely reflecting the activated status of the cells and suggesting that TFV-DP may be less active at the rectal mucosa. Our results identify dATP/TFV-DP ratios as a possible correlate of protection by TFV and suggest that natural substrate concentrations at the mucosa will likely modulate the prophylactic efficacy of nucleotide reverse transcriptase inhibitors.
C1 [Garcia-Lerma, J. Gerardo; Aung, Wutyi; Cong, Mian-er; Zheng, Qi; Youngpairoj, Ae S.; Mitchell, James; Holder, Angela; Martin, Amy; Luo, Wei; Lin, Carol Yen-Chin; Hanson, Debra L.; Kersh, Ellen; Pau, Chou-Pong; Heneine, Walid] Ctr Dis Control & Prevent, Div HIV AIDS Prevent, Natl Ctr HIV Hepatitis STD & TB Prevent, Atlanta, GA 30329 USA.
   [Kuklenyik, Susan] Ctr Dis Control & Prevent, Div Sci Lab, Natl Ctr Environm Hlth, Atlanta, GA 30329 USA.
   [Ray, Adrian S.; Rooney, James F.; Lee, William A.] Gilead Sci, Foster City, CA USA.
RP Garcia-Lerma, JG (通讯作者)，Ctr Dis Control & Prevent, Div HIV AIDS Prevent, Natl Ctr HIV Hepatitis STD & TB Prevent, 1600 Clifton Rd, Atlanta, GA 30329 USA.
EM GGarcia-Lerma@cdc.gov
OI Ray, Adrian/0000-0002-3508-3008
CR Arts EJ, 1996, J VIROL, V70, P712, DOI 10.1128/JVI.70.2.712-720.1996
   Brenchley JM, 2004, J EXP MED, V200, P749, DOI 10.1084/jem.20040874
   Cohen MS, 2007, ANN INTERN MED, V146, P591, DOI 10.7326/0003-4819-146-8-200704170-00010
   Durand-Gasselin L, 2007, ANTIMICROB AGENTS CH, V51, P2105, DOI 10.1128/AAC.00831-06
   Durand-Gasselin L, 2009, MOL PHARMACEUT, V6, P1145, DOI 10.1021/mp900036s
   Eisenberg EJ, 2001, NUCLEOS NUCLEOT NUCL, V20, P1091, DOI 10.1081/NCN-100002496
   GAO WY, 1993, J CLIN INVEST, V91, P2326, DOI 10.1172/JCI116463
   Garcia-Lerma JG, 2008, PLOS MED, V5, P291, DOI 10.1371/journal.pmed.0050028
   Garcia-Lerma JG, 2010, SCI TRANSL MED, V2, DOI 10.1126/scitranslmed.3000391
   Garcia-Lerma JG, 2010, TRENDS PHARMACOL SCI, V31, P74, DOI 10.1016/j.tips.2009.10.009
   Garcia-Lerma JG, 2001, J INFECT DIS, V184, P507, DOI 10.1086/322785
   GARCIALERMA JG, 1999, AIDS REV, V1, P80
   George MD, 2005, J VIROL, V79, P2709, DOI 10.1128/JVI.79.5.2709-2719.2005
   Grant RM, 2006, J INFECT DIS, V194, P874, DOI 10.1086/507314
   Grant RM, 2010, NEW ENGL J MED, V363, P2587, DOI 10.1056/NEJMoa1011205
   Haase AT, 2005, NAT REV IMMUNOL, V5, P783, DOI 10.1038/nri1706
   Harouse JM, 1999, SCIENCE, V284, P816, DOI 10.1126/science.284.5415.816
   Hawkins T, 2005, JAIDS-J ACQ IMM DEF, V39, P406, DOI 10.1097/01.qai.0000167155.44980.e8
   Johnson JA, 2006, AIDS RES HUM RETROV, V22, P912, DOI 10.1089/aid.2006.22.912
   *JOINT UN NAT PROG, 2007, 07 AIDS EP UPD
   Kersh EN, 2009, AIDS RES HUM RETROV, V25, P905, DOI 10.1089/aid.2008.0287
   Khanvilkar K, 2001, ADV DRUG DELIVER REV, V48, P173, DOI 10.1016/S0169-409X(01)00115-6
   Kuklenyik Z, 2009, J CHROMATOGR B, V877, P3659, DOI 10.1016/j.jchromb.2009.09.007
   Kuklenyik Z, 2009, J CHROMATOGR SCI, V47, P365, DOI 10.1093/chromsci/47.5.365
   Lackner AA, 2009, GASTROENTEROLOGY, V136, P1966, DOI 10.1053/j.gastro.2008.12.071
   Lee WA, 2005, ANTIMICROB AGENTS CH, V49, P1898, DOI 10.1128/AAC.49.5.1898-1906.2005
   MARKOWITZ M, 2011, 18 C RETR OPP INF BO
   McGowan I, 2004, JAIDS-J ACQ IMM DEF, V37, P1228, DOI 10.1097/01.qai.0000131846.12453.29
   Mehandru S, 2004, J EXP MED, V200, P761, DOI 10.1084/jem.20041196
   Mehandru S, 2007, J VIROL, V81, P599, DOI 10.1128/JVI.01739-06
   Otten RA, 2005, J INFECT DIS, V191, P164, DOI 10.1086/426452
   Pruvost A, 2005, ANTIMICROB AGENTS CH, V49, P1907, DOI 10.1128/AAC.49.5.1907-1914.2005
   Shaw JP, 1997, PHARMACEUT RES, V14, P1824, DOI 10.1023/A:1012108719462
   Subbarao S, 2006, J INFECT DIS, V194, P904, DOI 10.1086/507306
   TSAI CC, 1995, SCIENCE, V270, P1197, DOI 10.1126/science.270.5239.1197
   Tsai CC, 1998, J VIROL, V72, P4265, DOI 10.1128/JVI.72.5.4265-4273.1998
   Valentin A, 2002, P NATL ACAD SCI USA, V99, P7015, DOI 10.1073/pnas.102672999
   van Gelder J, 2002, DRUG METAB DISPOS, V30, P924, DOI 10.1124/dmd.30.8.924
NR 38
TC 59
Z9 59
U1 0
U2 3
PU AMER SOC MICROBIOLOGY
PI WASHINGTON
PA 1752 N ST NW, WASHINGTON, DC 20036-2904 USA
SN 0022-538X
EI 1098-5514
J9 J VIROL
JI J. Virol.
PD JUL
PY 2011
VL 85
IS 13
BP 6610
EP 6617
DI 10.1128/JVI.00311-11
PG 8
WC Virology
WE Science Citation Index Expanded (SCI-EXPANDED)
SC Virology
GA 775CG
UT WOS:000291434300048
PM 21525346
OA Green Published
DA 2022-08-26
ER

PT J
AU Myers, GM
   Mayer, KH
AF Myers, Gavin M.
   Mayer, Kenneth H.
TI Oral Preexposure Anti-HIV Prophylaxis for High-Risk US Populations:
   Current Considerations in Light of New Findings
SO AIDS PATIENT CARE AND STDS
LA English
DT Article
ID HUMAN-IMMUNODEFICIENCY-VIRUS; TENOFOVIR DISOPROXIL FUMARATE; PROTECT
   NEWBORN MACAQUES; SEXUAL RISK; ANTIRETROVIRAL PROPHYLAXIS; POSTEXPOSURE
   PROPHYLAXIS; LIMITED KNOWLEDGE; SUBSTANCE USE; CONDOM USE; BLACK-MEN
AB This article reviews the status of current research evaluating oral preexposure prophylaxis (PrEP) for prevention of HIV infection in high-risk populations. In animal model studies, the use of antiretrovirals has been shown to be effective in preventing HIV acquisition. Early-phase PrEP studies have established safety in humans. Currently, more than 20,000 men and women will soon be enrolled in studies of oral or topical chemoprophylaxis, testing a variety of drug delivery methods including tenofovir disoproxil fumarate (TDF) gel applied vaginally or rectally, as well as oral PrEP using TDF by itself or coformulated with emtricitabine (FTC). The largest global PrEP trial in men who have sex with men (MSM), known as iPrEx has demonstrated that oral chemoprophylaxis can decrease HIV incidence in this population. Although TDF/FTC PrEP was generally well tolerated, side effects such as nausea, as well as mild and reversible renal abnormalities were increased among the men who received active medication, suggesting that PrEP users will need ongoing PrEP clinical monitoring. The prophylactic benefits of TDF/FTC were substantially attenuated by nonadherence, indicating that effective PrEP implementation programs will need to focus on this behavioral variable, in addition to safer sex counseling. This article considers biological, policy, and practical implications of large-scale oral PrEP implementation.
C1 [Mayer, Kenneth H.] Miriam Hosp, Providence, RI 02906 USA.
   [Myers, Gavin M.; Mayer, Kenneth H.] Brown Univ, Dept Community Hlth, Alpert Med Sch, Providence, RI 02912 USA.
   [Mayer, Kenneth H.] Fenway Inst, Boston, MA USA.
RP Mayer, KH (通讯作者)，Miriam Hosp, 164 Summit Ave, Providence, RI 02906 USA.
EM Kenneth_Mayer@brown.edu
FU Gilead Sciences, Inc.; Merck, Inc.; Bristol-Myers-Squibb, Inc.
FX Kenneth Mayer, M. D. has received a research grants from Gilead
   Sciences, Inc. Merck, Inc. and Bristol-Myers-Squibb, Inc.
CR ALBERT AE, 1995, AM J PUBLIC HEALTH, V85, P1514, DOI 10.2105/AJPH.85.11.1514
   ALVY LM, AIDS BEHAV IN PRESS
   [Anonymous], 1992, BMJ, V304, P809
   Bond L, 2009, AM J PUBLIC HEALTH, V99, pS92, DOI 10.2105/AJPH.2007.127217
   Brenner BG, 2006, AIDS, V20, pF9, DOI 10.1097/01.aids.0000232228.88511.0b
   Brenner Bluma G., 2009, HIV Therapy, V3, P583, DOI 10.2217/HIV.09.40
   *CDCP, 2008, CAS HIV INF AIDS US, V18
   Celentano DD, 2006, SEX TRANSM DIS, V33, P265, DOI 10.1097/01.olq.0000187207.10992.4e
   Celum C, 2008, LANCET, V371, P2109, DOI 10.1016/S0140-6736(08)60920-4
   Colfax G, 2004, AM J EPIDEMIOL, V159, P1002, DOI 10.1093/aje/kwh135
   Connor RI, 1997, J EXP MED, V185, P621, DOI 10.1084/jem.185.4.621
   Darrow WW, 2005, J URBAN HEALTH, V82, P601, DOI 10.1093/jurban/jti122
   Dumond JB, 2007, AIDS, V21, P1899, DOI 10.1097/QAD.0b013e328270385a
   Dumond JB, 2009, JAIDS-J ACQ IMM DEF, V51, P546, DOI 10.1097/QAI.0b013e3181ae69c5
   EASTERBROOK PJ, 1993, AM J EPIDEMIOL, V138, P415, DOI 10.1093/oxfordjournals.aje.a116874
   Forrest DW, 2010, J URBAN HEALTH, V87, P480, DOI 10.1007/s11524-009-9422-z
   Gallant JE, 2006, NEW ENGL J MED, V354, P251, DOI 10.1056/NEJMoa051871
   Garcia-Lerma JG, 2010, SCI TRANSL MED, V2, DOI 10.1126/scitranslmed.3000391
   Garcia-Lerma JG, 2010, TRENDS PHARMACOL SCI, V31, P74, DOI 10.1016/j.tips.2009.10.009
   Grant RM, 2010, NEW ENGL J MED, V363, P2587, DOI 10.1056/NEJMoa1011205
   Gray RH, 2007, LANCET, V370, P200, DOI 10.1016/S0140-6736(07)61058-7
   Grohskopf L. A., 2010, 18 INT AIDS C VIENN, P18
   Hall HI, 2008, JAMA-J AM MED ASSOC, V300, P520, DOI 10.1001/jama.300.5.520
   Herek GM, 2007, ANNU REV CLIN PSYCHO, V3, P353, DOI 10.1146/annurev.clinpsy.3.022806.091510
   Hillier SL, 2005, JAIDS-J ACQ IMM DEF, V39, P1, DOI 10.1097/01.qai.0000159671.25950.74
   *HPTN, 066 HPTN
   Karim QA, 2010, SCIENCE, V329, P1168, DOI 10.1126/science.1193748
   Kearney BP, 2004, CLIN PHARMACOKINET, V43, P595, DOI 10.2165/00003088-200443090-00003
   KLEIN R, 2009, FDA HIV AIDS UP 0331
   Landovitz Raphael J, 2009, Top HIV Med, V17, P104
   Le Grand R, 2000, AIDS, V14, P1864
   Lee LM, 2001, DRUG SAFETY, V24, P587, DOI 10.2165/00002018-200124080-00003
   LEMP GF, 1994, JAMA-J AM MED ASSOC, V272, P449, DOI 10.1001/jama.272.6.449
   Liu AY, 2008, JAIDS-J ACQ IMM DEF, V47, P241, DOI 10.1097/QAI.0b013e31815e4041
   Liu AY, 2006, JAMA-J AM MED ASSOC, V296, P863, DOI 10.1001/jama.296.7.863
   Mackesy-Amiti ME, 2010, DRUG ALCOHOL DEPEN, V110, P38, DOI 10.1016/j.drugalcdep.2010.01.016
   Magill AJ, 2002, PRIMARY CARE, V29, P815, DOI 10.1016/S0095-4543(02)00042-8
   Martin JN, 2004, AIDS, V18, P787, DOI 10.1097/00002030-200403260-00010
   MAYER K, 2009, 5 INT AIDS SOC C HIV
   Menza TW, 2009, SEX TRANSM DIS, V36, P547, DOI 10.1097/OLQ.0b013e3181a9cc41
   Millett GA, 2006, AM J PUBLIC HEALTH, V96, P1007, DOI 10.2105/AJPH.2005.066720
   Mimiaga MJ, 2009, JAIDS-J ACQ IMM DEF, V50, P77, DOI 10.1097/QAI.0b013e31818d5a27
   Moore JP, 2008, SCIENCE, V320, P753, DOI 10.1126/science.1154258
   Moyle GJ, 2005, J INFECT DIS, V191, P866, DOI 10.1086/428096
   Padian NS, 2008, LANCET, V372, P585, DOI 10.1016/S0140-6736(08)60885-5
   Paltiel AD, 2009, CLIN INFECT DIS, V48, P806, DOI 10.1086/597095
   Paxton LA, 2007, LANCET, V370, P89, DOI 10.1016/S0140-6736(07)61053-8
   Pruvost A, 2005, ANTIMICROB AGENTS CH, V49, P1907, DOI 10.1128/AAC.49.5.1907-1914.2005
   *PX WIR, 2009, Q UPD HIV PREV RES
   Rihs TA, 2006, HIV MED, V7, P544, DOI 10.1111/j.1468-1293.2006.00419.x
   Safren SA, 2009, PSYCHOL HEALTH MED, V14, P705, DOI 10.1080/13548500903334754
   Scarlatti G, 1997, NAT MED, V3, P1259, DOI 10.1038/nm1197-1259
   Schechter M, 2004, JAIDS-J ACQ IMM DEF, V35, P519, DOI 10.1097/00126334-200404150-00010
   Shankarappa R, 1999, J VIROL, V73, P10489, DOI 10.1128/JVI.73.12.10489-10502.1999
   Shannon K, 2009, AM J PUBLIC HEALTH, V99, P659, DOI 10.2105/AJPH.2007.129858
   Subbarao S, 2006, J INFECT DIS, V194, P904, DOI 10.1086/507306
   Torian LV, 2002, SEX TRANSM DIS, V29, P73, DOI 10.1097/00007435-200202000-00002
   TSAI CC, 1995, SCIENCE, V270, P1197, DOI 10.1126/science.270.5239.1197
   Tsai CC, 1998, J VIROL, V72, P4265, DOI 10.1128/JVI.72.5.4265-4273.1998
   Valleroy LA, 2000, JAMA-J AM MED ASSOC, V284, P198, DOI 10.1001/jama.284.2.198
   Van Rompay KKA, 1998, AIDS, V12, pF79, DOI 10.1097/00002030-199809000-00001
   Van Rompay KKA, 2001, J INFECT DIS, V184, P429, DOI 10.1086/322781
   Van Rompay KKA, 2006, JAIDS-J ACQ IMM DEF, V43, P6, DOI 10.1097/01.qai.0000224972.60339.7c
   Varghese B, 2002, SEX TRANSM DIS, V29, P38, DOI 10.1097/00007435-200201000-00007
   Volmink J, 2007, COCHRANE DB SYST REV, DOI 10.1002/14651858.CD003510.pub2
   Vourvahis M, 2008, JAIDS-J ACQ IMM DEF, V47, P329, DOI 10.1097/QAI.0b013e3181632cc3
   Wheeler DP, 2008, ARCH SEX BEHAV, V37, P697, DOI 10.1007/s10508-008-9372-7
   Worm SW, 2010, J INFECT DIS, V201, P318, DOI 10.1086/649897
   Youle Mike, 2003, J Int Assoc Physicians AIDS Care (Chic), V2, P102, DOI 10.1177/154510970300200302
   ZHU TF, 1993, SCIENCE, V261, P1179, DOI 10.1126/science.8356453
NR 70
TC 56
Z9 64
U1 0
U2 15
PU MARY ANN LIEBERT, INC
PI NEW ROCHELLE
PA 140 HUGUENOT STREET, 3RD FL, NEW ROCHELLE, NY 10801 USA
SN 1087-2914
EI 1557-7449
J9 AIDS PATIENT CARE ST
JI Aids Patient Care STDS
PD FEB
PY 2011
VL 25
IS 2
BP 63
EP 71
DI 10.1089/apc.2010.0222
PG 9
WC Public, Environmental & Occupational Health; Infectious Diseases
WE Science Citation Index Expanded (SCI-EXPANDED); Social Science Citation Index (SSCI)
SC Public, Environmental & Occupational Health; Infectious Diseases
GA 715GM
UT WOS:000286870800002
PM 21284497
DA 2022-08-26
ER

PT J
AU Ramjee, G
AF Ramjee, Gita
TI Antiretroviral-based microbicides and oral pre-exposure prophylaxis for
   HIV prevention
SO FUTURE VIROLOGY
LA English
DT Review
DE emtricitabine; HIV prevention; microbicide; pre-exposure prophylaxis;
   tenofovir; topical gel
ID IMMUNODEFICIENCY-VIRUS TYPE-1; SEXUALLY-TRANSMITTED INFECTIONS; RURAL
   SOUTH-AFRICA; POSTEXPOSURE PROPHYLAXIS; DOUBLE-BLIND; VAGINAL GEL; SIV
   INFECTION; UNITED-STATES; MALE CIRCUMCISION; RISK BEHAVIOR
AB Numerous HIV prevention options have been tested, with limited success. Microbicides have been the focus of research specifically targeted to prevent new infections among women. After decades of research using non-HIV-specific microbicides, we now have proof of concept for antiretroviral-based microbicides. Issues of drug resistance, frequency of HIV testing and adherence to treatment remain to be explored. Drugs used for HIV treatment and with good safety profiles have been shown to provide protection to men who have sex with men. Ethical issues surrounding cost, access, future design of HIV prevention trials and composition of the prevention package offered to trial participants remain. The role of advocacy and market research will be crucial to ensure effective interventions are accessed and supported. There is renewed hope in the HIV prevention field with collective efforts needed to ensure we get the new prevention tools and options into the hands of men and women at risk of HIV infection. The purpose of this paper is to provide a review of existing research and identify issues for future enquiry.
C1 [Ramjee, Gita] MRC, HIV Prevent Res Unit, Durban, South Africa.
   [Ramjee, Gita] London Sch Hyg & Trop Med, Dept Epidemiol & Populat Hlth, London WC1, England.
RP Ramjee, G (通讯作者)，MRC, HIV Prevent Res Unit, Durban, South Africa.
EM gita.ramjee@mrc.ac.za
CR Abbas UL, 2007, PLOS ONE, V2, DOI 10.1371/journal.pone.0000875
   Amico R, 2011, 18 C RETR OPP INF BO
   Anderson P, 2011, 18 C RETR OPP INF BO
   Anonymous, 2005, Morbidity and Mortality Weekly Report, V54, P1
   [Anonymous], GLOBAL ADVOCY HIV PR
   [Anonymous], ONGOING PREEXPOSURE
   Anton P, 2011, 18 C RETR OPP INF BO
   Arrive E, 2007, INT J EPIDEMIOL, V36, P1009, DOI 10.1093/ije/dym104
   Auvert B, 2005, PLOS MED, V2, P1112, DOI 10.1371/journal.pmed.0020298
   Bailey RC, 2007, LANCET, V369, P643, DOI 10.1016/S0140-6736(07)60312-2
   Baleta A, 2010, LANCET, V376, P320, DOI 10.1016/S0140-6736(10)61123-3
   Beigi R, 2010, MICR 2010 PITTSB PA
   Borroto-Esoda K, 2006, ANTIVIR THER, V11, P377
   Cairns G, NEW DATA PREP STUDY
   Cambiano V, 2011, 18 C RETR OPP INF BO
   Cardo DM, 1997, NEW ENGL J MED, V337, P1485, DOI 10.1056/NEJM199711203372101
   Cassell MM, 2006, BMJ-BRIT MED J, V332, P605, DOI 10.1136/bmj.332.7541.605
   Celum C, 2010, NEW ENGL J MED, V362, P427, DOI 10.1056/NEJMoa0904849
   Celum C, 2008, LANCET, V371, P2109, DOI 10.1016/S0140-6736(08)60920-4
   Cong M-E, 2011, 18 C RETR OPP INF BO
   Cong ME, 2011, VIROLOGY, V412, P435, DOI 10.1016/j.virol.2011.01.038
   CONNOR EM, 1994, NEW ENGL J MED, V331, P1173, DOI 10.1056/NEJM199411033311801
   CONRAD, CLIN TRIALS
   Cortez MF, GILEAD HIV BREAKTHRO
   Cranage M, 2008, PLOS MED, V5, P1238, DOI 10.1371/journal.pmed.0050157
   D'Cruz OJ, 2006, J ANTIMICROB CHEMOTH, V57, P411, DOI 10.1093/jac/dki464
   Denton PW, 2010, PLOS ONE, V5, DOI 10.1371/journal.pone.0008829
   Desai K, 2008, AIDS, V22, P1829, DOI 10.1097/QAD.0b013e32830e00f5
   Dobard C., 2011, 18 C RETR OPP INF BO
   Dobard C, 2010, MICR 2010 PITTSB PA
   Dorr P, 2005, ANTIMICROB AGENTS CH, V49, P4721, DOI 10.1128/AAC.49.11.4721-4732.2005
   Dumond JB, 2009, JAIDS-J ACQ IMM DEF, V51, P546, DOI 10.1097/QAI.0b013e3181ae69c5
   Dunkle KL, 2004, SOC SCI MED, V59, P1581, DOI 10.1016/j.socscimed.2004.02.003
   Evans A, 2010, MICR 2010 PITTSB PA
   Fernandez-Rivera J, 2003, HIV CLIN TRIALS, V4, P337, DOI 10.1310/4X0H-UVMJ-BHYW-CPFB
   Fernandez-Romero JA, 2007, SEX TRANSM DIS, V34, P9, DOI 10.1097/01.olq.0000223287.46097.4b
   FHI, FHI IN ORD CLOS FEM
   Fletcher P, 2005, J VIROL, V79, P11179, DOI 10.1128/JVI.79.17.11179-11186.2005
   Fletcher P, 2010, MICR 2010 PITTSB PA
   Garcia-Lerma JG, 2008, PLOS MED, V5, P291, DOI 10.1371/journal.pmed.0050028
   Ghys PD, 2001, AIDS, V15, P1421, DOI 10.1097/00002030-200107270-00012
   Gilead, 2010, VIR PACK INS
   Gilead, 2008, EMTR PACK INS
   Glesby MJ, 2003, CLIN INFECT DIS, V37, pS91, DOI 10.1086/375884
   Golub Sarit A, 2010, Curr HIV/AIDS Rep, V7, P201, DOI 10.1007/s11904-010-0057-1
   Grant RM, 2010, NEW ENGL J MED, V363, P2587, DOI 10.1056/NEJMoa1011205
   Gray RH, 2007, LANCET, V369, P657, DOI 10.1016/S0140-6736(07)60313-4
   GROSSKURTH H, 1995, LANCET, V346, P530, DOI 10.1016/S0140-6736(95)91380-7
   Guest G, 2010, J WOMENS HEALTH, V19, P791, DOI 10.1089/jwh.2009.1576
   Hendrix C, 2011, 18 C RETR OPP INF BO
   Herrera C, 2010, MICR 2010 PITTSB PA
   Hladik Florian, 2009, Curr HIV/AIDS Rep, V6, P20, DOI 10.1007/s11904-009-0004-1
   Hunter Mark, 2002, AFRICAN STUDIES, V61, P99, DOI DOI 10.1080/00020180220140091
   Jespers VA, 2007, JAIDS-J ACQ IMM DEF, V44, P154, DOI 10.1097/QAI.0b013e31802bb35f
   Jewkes R, 2008, BMJ-BRIT MED J, V337, DOI 10.1136/bmj.a506
   Kamali A, 2003, LANCET, V361, P645, DOI 10.1016/S0140-6736(03)12598-6
   Karim QA, 2010, SCIENCE, V329, P1168, DOI 10.1126/science.1193748
   Karim SSA, 2011, AIDS, V25, P957, DOI 10.1097/QAD.0b013e32834541d9
   Karim Salim S. Abdool, 2009, HIV Therapy, V3, P3, DOI 10.2217/17584310.3.1.3
   Kaul R, 2004, JAMA-J AM MED ASSOC, V291, P2555, DOI 10.1001/jama.291.21.2555
   Kenney J, 2011, PLOS ONE, V6, DOI 10.1371/journal.pone.0015835
   Kerr T, 2010, AM J PUBLIC HEALTH, V100, P1449, DOI 10.2105/AJPH.2009.178467
   Korenromp EL, 2005, J INFECT DIS, V191, pS168, DOI 10.1086/425274
   Liegler T, 2011, 18 C RETR OPP INF BO
   Liu AY, 2011, 18 C RETR OPP INF BO
   MacArthur RD, 2008, CLIN INFECT DIS, V47, P236, DOI 10.1086/589289
   Malcolm RK, 2010, ANTIVIR RES, V88, pS30, DOI 10.1016/j.antiviral.2010.09.003
   Martinez J, 2006, ANTIVIR RES, V71, P343, DOI 10.1016/j.antiviral.2006.05.013
   Mayer KH, 2006, AIDS, V20, P543, DOI 10.1097/01.aids.0000210608.70762.c3
   McCormack S, 2010, LANCET, V376, P1329, DOI 10.1016/S0140-6736(10)61086-0
   McElrath MJ, 2010, ANTIMICROB AGENTS CH, V54, P763, DOI 10.1128/AAC.00891-09
   Miller C, 1996, 9 INT C ANT RES JAP
   Morrow KM, 2007, JAIDS-J ACQ IMM DEF, V45, P93, DOI 10.1097/QAI.0b013e3180415ded
   MTN, STUD COMP TEN GEL OR
   MTN, PHAS 2B SAF EFF STUD
   Nel A, 2009, JAIDS-J ACQ IMM DEF, V51, P416, DOI 10.1097/QAI.0b013e3181acb536
   Nel AA, 2009, AIDS, V23, P1531, DOI 10.1097/QAD.0b013e32832c413d
   Otten RA, 2000, J VIROL, V74, P9771, DOI 10.1128/JVI.74.20.9771-9775.2000
   Padian NS, 2008, LANCET, V372, P585, DOI 10.1016/S0140-6736(08)60885-5
   Padian NS, 2007, LANCET, V370, P251, DOI 10.1016/S0140-6736(07)60950-7
   Paltiel AD, 2009, CLIN INFECT DIS, V48, P806, DOI 10.1086/597095
   Parikh UM, 2009, J VIROL, V83, P10358, DOI 10.1128/JVI.01073-09
   Peterson Leigh, 2007, PLoS Clin Trials, V2, pe27, DOI 10.1371/journal.pctr.0020027
   Piret J, 2010, INT J INFECT DIS, V14, pE14, DOI 10.1016/j.ijid.2010.02.2256
   Pretorius C, 2010, PLOS ONE, V5, DOI 10.1371/journal.pone.0013646
   Pronyk PM, 2008, AIDS, V22, P1659, DOI 10.1097/QAD.0b013e328307a040
   Pronyk PM, 2006, LANCET, V368, P1973, DOI 10.1016/S0140-6736(06)69744-4
   Ramjee G, 2010, AIDS, V24, pS40, DOI 10.1097/01.aids.0000390706.81383.f3
   Ramjee G, 2010, AIDS RES THER, V7, DOI 10.1186/1742-6405-7-10
   Robbins BL, 1998, ANTIMICROB AGENTS CH, V42, P612, DOI 10.1128/AAC.42.3.612
   Rohan LC, 2010, PLOS ONE, V5, DOI 10.1371/journal.pone.0009310
   Romano J, 2009, AIDS RES HUM RETROV, V25, P483, DOI 10.1089/aid.2008.0184
   Schwartz JL, 2009, INT J STD AIDS, V20, P384, DOI 10.1258/ijsa.2008.008309
   Schwartz JL, 2008, SEX TRANSM DIS, V35, P414, DOI 10.1097/OLQ.0b013e318162c4d8
   SHIH CC, 1991, J INFECT DIS, V163, P625, DOI 10.1093/infdis/163.3.625
   Skoler-Karpoff S, 2008, LANCET, V372, P1977, DOI 10.1016/S0140-6736(08)61842-5
   Smith D. K., 2011, Morbidity and Mortality Weekly Report, V60, P65
   Smith Dawn K., 2005, Morbidity and Mortality Weekly Report, V54, P1
   Srinivas RV, 1998, ANTIMICROB AGENTS CH, V42, P1484, DOI 10.1128/AAC.42.6.1484
   Stolte IG, 2001, SEX TRANSM INFECT, V77, P184, DOI 10.1136/sti.77.3.184
   Stover J, 2006, SCIENCE, V311, P1474, DOI 10.1126/science.1121176
   Tsai CC, 2000, J MED PRIMATOL, V29, P248, DOI 10.1034/j.1600-0684.2000.290318.x
   TSAI CC, 1995, SCIENCE, V270, P1197, DOI 10.1126/science.270.5239.1197
   Turville SG, 2008, PLOS ONE, V3, DOI 10.1371/journal.pone.0003162
   UNAIDS, 2010, REP GLOB AIDS EP 201
   UNICEF, 2010, PROGR CHILDR ACH MDG
   Van Damme L, 2002, LANCET, V360, P971, DOI 10.1016/S0140-6736(02)11079-8
   Van Damme L, 2008, NEW ENGL J MED, V359, P463, DOI 10.1056/NEJMoa0707957
   VANROMPAY KKA, 1992, ANTIMICROB AGENTS CH, V36, P2381, DOI 10.1128/AAC.36.11.2381
   Ventuneac A, 2010, AIDS BEHAV, V14, P618, DOI 10.1007/s10461-009-9611-5
   Vijayakumar G, 2006, INT J STD AIDS, V17, P652, DOI 10.1258/095646206780071036
   Vissers DCJ, 2008, PLOS ONE, V3, DOI 10.1371/journal.pone.0002077
   Wahren B, 2003, DNA VACCINES, P141
   Watson-Jones D, 2008, NEW ENGL J MED, V358, P1560, DOI 10.1056/NEJMoa0800260
   Weber J, 2010, AIDS, V24, pS27, DOI 10.1097/01.aids.0000390705.73759.2c
   Wodak A, 2005, INT J DRUG POLICY, V16, pS31, DOI 10.1016/j.drugpo.2005.02.004
   Wolitski RJ, 2001, AM J PUBLIC HEALTH, V91, P883, DOI 10.2105/AJPH.91.6.883
   Youle M, 2003, AIDS, V17, P937, DOI 10.1097/00002030-200304110-00027
   Zaslavsky AM, 2021, JAMA-HEALTH FORUM, V2, DOI 10.1001/jamahealthforum.2021.0325
NR 119
TC 3
Z9 3
U1 0
U2 11
PU FUTURE MEDICINE LTD
PI LONDON
PA UNITEC HOUSE, 3RD FLOOR, 2 ALBERT PLACE, FINCHLEY CENTRAL, LONDON, N3
   1QB, ENGLAND
SN 1746-0794
EI 1746-0808
J9 FUTURE VIROL
JI Future Virol.
PD AUG
PY 2011
VL 6
IS 8
BP 997
EP 1014
DI 10.2217/FVL.11.64
PG 18
WC Virology
WE Science Citation Index Expanded (SCI-EXPANDED); Social Science Citation Index (SSCI)
SC Virology
GA 836CV
UT WOS:000296087200016
DA 2022-08-26
ER

PT J
AU Mujugira, A
   Baeten, JM
   Donnell, D
   Ndase, P
   Mugo, NR
   Barnes, L
   Campbell, JD
   Wangisi, J
   Tappero, JW
   Bukusi, E
   Cohen, CR
   Katabira, E
   Ronald, A
   Tumwesigye, E
   Were, E
   Fife, KH
   Kiarie, J
   Farquhar, C
   John-Stewart, G
   Kidoguchi, L
   Panteleeff, D
   Krows, M
   Shah, H
   Revall, J
   Morrison, S
   Ondrejcek, L
   Ingram, C
   Coombs, RW
   Lingappa, JR
   Celum, C
AF Mujugira, Andrew
   Baeten, Jared M.
   Donnell, Deborah
   Ndase, Patrick
   Mugo, Nelly R.
   Barnes, Linda
   Campbell, James D.
   Wangisi, Jonathan
   Tappero, Jordan W.
   Bukusi, Elizabeth
   Cohen, Craig R.
   Katabira, Elly
   Ronald, Allan
   Tumwesigye, Elioda
   Were, Edwin
   Fife, Kenneth H.
   Kiarie, James
   Farquhar, Carey
   John-Stewart, Grace
   Kidoguchi, Lara
   Panteleeff, Dana
   Krows, Meighan
   Shah, Heena
   Revall, Jennifer
   Morrison, Susan
   Ondrejcek, Lisa
   Ingram, Charlotte
   Coombs, Robert W.
   Lingappa, Jairam R.
   Celum, Connie
CA Partners PrEp Study Team
TI Characteristics of HIV-1 Serodiscordant Couples Enrolled in a Clinical
   Trial of Antiretroviral Pre-Exposure Prophylaxis for HIV-1 Prevention
SO PLOS ONE
LA English
DT Article
ID TENOFOVIR DISOPROXIL FUMARATE; HUMAN-IMMUNODEFICIENCY-VIRUS; PROSPECTIVE
   COHORT; RENAL SAFETY; HEPATITIS-B; TRANSMISSION; INFECTION; MACAQUES
AB Introduction: Stable heterosexual HIV-1 serodiscordant couples in Africa have high HIV-1 transmission rates and are a critical population for evaluation of new HIV-1 prevention strategies. The Partners PrEP Study is a randomized, double-blind, placebo-controlled trial of tenofovir and emtricitabine-tenofovir pre-exposure prophylaxis to decrease HIV-1 acquisition within heterosexual HIV-1 serodiscordant couples. We describe the trial design and characteristics of the study cohort.
   Methods: HIV-1 serodiscordant couples, in which the HIV-1 infected partner did not meet national guidelines for initiation of antiretroviral therapy, were enrolled at 9 research sites in Kenya and Uganda. The HIV-1 susceptible partner was randomized to daily oral tenofovir, emtricitabine-tenofovir, or matching placebo with monthly follow-up for 24-36 months.
   Results: From July 2008 to November 2010, 7920 HIV-1 serodiscordant couples were screened and 4758 enrolled. For 62% (2966/4758) of enrolled couples, the HIV-1 susceptible partner was male. Median age was 33 years for HIV-1 susceptible and HIV-1 infected partners [IQR (28-40) and (26-39) respectively]. Most couples (98%) were married, with a median duration of partnership of 7.0 years (IQR 3.0-14.0) and recent knowledge of their serodiscordant status [median 0.4 years (IQR 0.1-2.0)]. During the month prior to enrollment, couples reported a median of 4 sex acts (IQR 2-8); 27% reported unprotected sex and 14% of male and 1% of female HIV-1 susceptible partners reported sex with outside partners. Among HIV-1 infected partners, the median plasma HIV-1 level was 3.94 log(10) copies/mL (IQR 3.31-4.53) and median CD4 count was 496 cells/mu L (IQR 375-662); the majority (64%) had WHO stage 1 HIV-1 disease.
   Conclusions: Couples at high risk of HIV-1 transmission were rapidly recruited into the Partners PrEP Study, the largest efficacy trial of oral PrEP. (ClinicalTrials.gov NCT00557245)
C1 [Mujugira, Andrew; Baeten, Jared M.; Donnell, Deborah; Ndase, Patrick; Mugo, Nelly R.; Barnes, Linda; Bukusi, Elizabeth; Farquhar, Carey; John-Stewart, Grace; Kidoguchi, Lara; Panteleeff, Dana; Krows, Meighan; Shah, Heena; Revall, Jennifer; Morrison, Susan; Lingappa, Jairam R.; Celum, Connie] Univ Washington, Dept Global Hlth, Seattle, WA 98195 USA.
   [Baeten, Jared M.; Farquhar, Carey; John-Stewart, Grace; Coombs, Robert W.; Lingappa, Jairam R.; Celum, Connie] Univ Washington, Dept Med, Seattle, WA USA.
   [Baeten, Jared M.; Farquhar, Carey; John-Stewart, Grace; Celum, Connie] Univ Washington, Dept Epidemiol, Seattle, WA 98195 USA.
   [Coombs, Robert W.] Univ Washington, Dept Lab Med, Seattle, WA 98195 USA.
   [Lingappa, Jairam R.] Univ Washington, Dept Pediat, Seattle, WA 98195 USA.
   [Donnell, Deborah] Fred Hutchinson Canc Res Ctr, Stat Ctr HIV AIDS Res & Prevent, Seattle, WA 98104 USA.
   [Mugo, Nelly R.; Bukusi, Elizabeth; Kiarie, James] Univ Nairobi, Dept Obstet & Gynecol, Nairobi, Kenya.
   [Mugo, Nelly R.; Bukusi, Elizabeth; Kiarie, James] Kenyatta Natl Hosp, Nairobi, Kenya.
   [Campbell, James D.] Ctr Dis Control & Prevent, Entebbe, Uganda.
   [Wangisi, Jonathan] AIDS Support Org, Kampala, Uganda.
   [Tappero, Jordan W.] Ctr Dis Control & Prevent, Atlanta, GA USA.
   [Bukusi, Elizabeth] Kenya Govt Med Res Ctr, Ctr Microbiol Res, Nairobi, Kenya.
   [Bukusi, Elizabeth; Cohen, Craig R.] Univ Calif San Francisco, Dept Obstet Gynecol & Reprod Sci, San Francisco, CA USA.
   [Katabira, Elly; Ronald, Allan] Makerere Univ, Infect Dis Inst, Kampala, Uganda.
   [Ronald, Allan] Univ Manitoba, Dept Med, Winnipeg, MB, Canada.
   [Tumwesigye, Elioda] Kabwohe Clin Res Ctr, Kabwohe, Uganda.
   [Were, Edwin] Moi Univ, Dept Reprod Hlth, Eldoret, Kenya.
   [Fife, Kenneth H.] Indiana Univ, Dept Med, Indianapolis, IN USA.
   [Ondrejcek, Lisa] DF Net Res Inc, Seattle, WA USA.
   [Ingram, Charlotte] Univ Witwatersrand, Dept Mol Med & Hematol, Johannesburg, South Africa.
   [Ingram, Charlotte] Wits Hlth Consortium, CLS, Johannesburg, South Africa.
RP Mujugira, A (通讯作者)，Univ Washington, Dept Global Hlth, Seattle, WA 98195 USA.
EM mujugira@uw.edu
RI John-Stewart, Grace/U-3351-2019; Campbell, James D/AFN-5982-2022;
   Lingappa, Jairam/N-7760-2017; John-Stewart, Grace/L-3650-2019
OI Ronald, Allan/0000-0002-5746-3490; kiarie, james/0000-0003-4180-7858;
   Mujugira, Andrew/0000-0001-6646-6733; Donnell,
   Deborah/0000-0002-0587-7480
FU Bill & Melinda Gates Foundation [47674]; NATIONAL INSTITUTE OF ALLERGY
   AND INFECTIOUS DISEASES [P30AI027763, P30AI027757] Funding Source: NIH
   RePORTER
FX This study was supported through a research grant from the Bill &
   Melinda Gates Foundation (grant ID # 47674). The funders had no role in
   study design, data collection and analysis, decision to publish, or
   preparation of the manuscript.
CR Allen S, 2003, AIDS, V17, P733, DOI 10.1097/00002030-200303280-00012
   AVAC, OR TOP PREP TRIAL TI
   Bongaarts J, 2010, 20 POP COUNC
   Celum C, 2010, NEW ENGL J MED, V362, P427, DOI 10.1056/NEJMoa0904849
   Cohen MS, 2016, NEW ENGL J MED, V375, P830, DOI [10.1056/NEJMoa1105243, 10.1056/NEJMoa1600693]
   Cooper RD, 2010, CLIN INFECT DIS, V51, P496, DOI 10.1086/655681
   Donnell D, 2010, LANCET, V375, P2092, DOI 10.1016/S0140-6736(10)60705-2
   Dunkle KL, 2008, LANCET, V371, P2183, DOI 10.1016/S0140-6736(08)60953-8
   FHI, FHI IN ORD CLOS FEM
   Gallant JE, 2008, AIDS, V22, P2155, DOI 10.1097/QAD.0b013e3283112b8e
   Garcia-Lerma JG, 2008, PLOS MED, V5, P291, DOI 10.1371/journal.pmed.0050028
   Garcia-Lerma JG, 2010, SCI TRANSL MED, V2, DOI 10.1126/scitranslmed.3000391
   GRANT RM, 2010, N ENGL J MED
   Hallett T, 2011, 18 C RETR OPP INF
   Heffron R, 2010, SEX TRANSM DIS, V37, P621, DOI 10.1097/OLQ.0b013e3181e1a162
   Hugonnet S, 2002, J ACQ IMMUN DEF SYND, V30, P73, DOI 10.1097/00042560-200205010-00010
   Karim QA, 2010, SCIENCE, V329, P1168, DOI 10.1126/science.1193748
   Lim SG, 2002, GUT, V51, P597, DOI 10.1136/gut.51.4.597
   Nebie Y, 2001, J ACQ IMMUN DEF SYND, V28, P367, DOI 10.1097/00126334-200112010-00010
   Nunez M, 2005, LANCET INFECT DIS, V5, P374, DOI 10.1016/S1473-3099(05)70141-9
   Parikh UM, 2009, J VIROL, V83, P10358, DOI 10.1128/JVI.01073-09
   Quinn TC, 2000, NEW ENGL J MED, V342, P921, DOI 10.1056/NEJM200003303421303
   Shiboski SC, 1998, J ACQ IMMUN DEF SYND, V19, P527, DOI 10.1097/00042560-199812150-00013
   Subbarao S, 2006, J INFECT DIS, V194, P904, DOI 10.1086/507306
   TSAI CC, 1995, SCIENCE, V270, P1197, DOI 10.1126/science.270.5239.1197
   Vernazza PL, 1999, AIDS, V13, P155, DOI 10.1097/00002030-199902040-00003
   Wabwire-Mangen F., 2009, UGANDA HIV MODES TRA
NR 27
TC 70
Z9 72
U1 0
U2 5
PU PUBLIC LIBRARY SCIENCE
PI SAN FRANCISCO
PA 1160 BATTERY STREET, STE 100, SAN FRANCISCO, CA 94111 USA
SN 1932-6203
J9 PLOS ONE
JI PLoS One
PD OCT 5
PY 2011
VL 6
IS 10
AR e25828
DI 10.1371/journal.pone.0025828
PG 8
WC Multidisciplinary Sciences
WE Science Citation Index Expanded (SCI-EXPANDED)
SC Science & Technology - Other Topics
GA 834NA
UT WOS:000295966900060
PM 21998703
OA Green Published, Green Submitted, gold
DA 2022-08-26
ER

PT J
AU Fessel, WJ
   Anderson, B
   Follansbee, SE
   Winters, MA
   Lewis, ST
   Weinheimer, SP
   Petropoulos, CJ
   Shafer, RW
AF Fessel, W. Jeffrey
   Anderson, Brooke
   Follansbee, Stephen E.
   Winters, Mark A.
   Lewis, Stanley T.
   Weinheimer, Steven P.
   Petropoulos, Christos J.
   Shafer, Robert W.
TI The efficacy of an anti-CD4 monoclonal antibody for HIV-1 treatment
SO ANTIVIRAL RESEARCH
LA English
DT Article
DE HIV-1; Monoclonal antibody; Drug resistance; Ibalizumab
ID ANTIRETROVIRAL ACTIVITY; ANTI-HIV-1 ACTIVITY; INFECTION; TNX-355; CD4;
   IBALIZUMAB; TYPE-1
AB The availability of 24 antiretroviral (ARV) drugs within six distinct drug classes has transformed HIV-1 infection (AIDS) into a treatable chronic disease. However, the ability of HIV-1 to develop resistance to multiple classes continues to present challenges to the treatment of many ARV treatment-experienced patients. In this case report, we describe the response to ibalizumab, an investigational CD4-binding monoclonal antibody (mAb), in a patient with advanced immunodeficiency and high-level five-class antiretroviral resistance. After starting an ibalizumab-based salvage regimen, the patient had an approximately 4.0 log(10) reduction in viral load. An inadvertently missed infusion at week 32 led to the rapid loss of virologic response and decreased susceptibility to the remainder of the patient's salvage therapy regimen. Following the reinstitution of ibalizumab, phenotypic and genotypic resistance to ibalizumab was detected. Nonetheless, plasma HIV-1 RNA levels stabilized at similar to 2.0 log(10) copies/ml below pre-ibalizumab levels. Continued ARV drug development may yield additional clinical and public health benefits. This report illustrates the promise of mAbs for HIV-1 therapy in highly treatment-experienced patients. Therapeutic mAbs may also have a role in pre-exposure prophylaxis in high-risk uninfected populations and may facilitate directly observed therapy (DOT) if two or more synergistic long acting agents become available. (C) 2011 Elsevier B.V. All rights reserved.
C1 [Fessel, W. Jeffrey; Anderson, Brooke; Follansbee, Stephen E.] Kaiser Permanente Med Care Program, San Francisco Clin Trials Unit, San Francisco, CA 94118 USA.
   [Fessel, W. Jeffrey; Anderson, Brooke; Follansbee, Stephen E.] Kaiser Permanente Med Care Program No Calif, San Francisco, CA USA.
   [Winters, Mark A.; Shafer, Robert W.] Stanford Univ, Dept Med, Div Infect Dis, Stanford, CA 94301 USA.
   [Lewis, Stanley T.; Weinheimer, Steven P.] TaiMed Biol, Irvine, CA USA.
   [Petropoulos, Christos J.] Monogram Biosci, San Francisco, CA 94080 USA.
RP Fessel, WJ (通讯作者)，Kaiser Permanente Med Care Program, San Francisco Clin Trials Unit, 4141 Geary Blvd, San Francisco, CA 94118 USA.
EM jeffrey.Fessel@kp.org
FU NIH [AI068581]; NATIONAL INSTITUTE OF ALLERGY AND INFECTIOUS DISEASES
   [R01AI068581, R56AI068581] Funding Source: NIH RePORTER
FX The authors thank Karina DeFaria (Monogram BioSciences) for project
   management. This study was supported by the NIH Grant AI068581.
CR Boon L, 2002, TOXICOLOGY, V172, P191, DOI 10.1016/S0300-483X(02)00002-1
   BURKLY LC, 1992, J IMMUNOL, V149, P1779
   Freeman MM, 2010, STRUCTURE, V18, P1632, DOI 10.1016/j.str.2010.09.017
   Huber M, 2008, CURR TOP MICROBIOL, V317, P39
   Jacobson JM, 2010, J INFECT DIS, V201, P1481, DOI 10.1086/652190
   Jacobson JM, 2009, ANTIMICROB AGENTS CH, V53, P450, DOI 10.1128/AAC.00942-08
   Kuritzkes DR, 2004, J INFECT DIS, V189, P286, DOI 10.1086/380802
   MOORE JP, 1992, J VIROL, V66, P4784, DOI 10.1128/JVI.66.8.4784-4793.1992
   Reimann KA, 1997, AIDS RES HUM RETROV, V13, P933, DOI 10.1089/aid.1997.13.933
   Song RJ, 2010, J VIROL, V84, P6935, DOI 10.1128/JVI.00453-10
   Toma J, 2011, J VIROL, V85, P3872, DOI 10.1128/JVI.02237-10
   Westby M, 2007, J VIROL, V81, P2359, DOI 10.1128/JVI.02006-06
   Zhang XQ, 2006, ANTIMICROB AGENTS CH, V50, P2231, DOI 10.1128/AAC.00761-05
NR 13
TC 22
Z9 22
U1 0
U2 11
PU ELSEVIER SCIENCE BV
PI AMSTERDAM
PA PO BOX 211, 1000 AE AMSTERDAM, NETHERLANDS
SN 0166-3542
J9 ANTIVIR RES
JI Antiviral Res.
PD DEC
PY 2011
VL 92
IS 3
BP 484
EP 487
DI 10.1016/j.antiviral.2011.09.010
PG 4
WC Pharmacology & Pharmacy; Virology
WE Science Citation Index Expanded (SCI-EXPANDED)
SC Pharmacology & Pharmacy; Virology
GA 862XJ
UT WOS:000298127100011
PM 22001594
OA Green Accepted
DA 2022-08-26
ER

PT J
AU Olesen, R
   Wahl, A
   Denton, PW
   Garcia, JV
AF Olesen, Rikke
   Wahl, Angela
   Denton, Paul W.
   Garcia, J. Victor
TI Immune reconstitution of the female reproductive tract of humanized BLT
   mice and their susceptibility to human immunodeficiency virus infection
SO JOURNAL OF REPRODUCTIVE IMMUNOLOGY
LA English
DT Review
DE Female reproductive tract; Humanized BLT mice; Human immunodeficiency
   virus; Vaginal transmission; Pre-exposure prophylaxis
ID CD4(+) T-CELLS; HUMAN CERVICOVAGINAL TISSUE; PRIMARY HIV-1 INFECTION;
   RHESUS MACAQUES; PREEXPOSURE PROPHYLAXIS; GASTROINTESTINAL-TRACT;
   VAGINAL TRANSMISSION; SEXUAL TRANSMISSION; TYPE-1 INFECTION; LANGERHANS
   CELLS
AB An HIV vaccine capable of providing sterilizing immunity from vaginal infection would reduce the spread of HIV to women. Unfortunately, only one of the four HIV-1 vaccine clinical trials has demonstrated any level of protection (31%) against HIV-1 transmission. Additionally, only one topical microbicide clinical trial has reported an overall reduction in HIV transmission (39%). Developing even more effective vaccines and micro-bicides will require a better understanding of the key events involved in HIV infection and dissemination at the site of exposure. Novel immunodeficient mice capable of being systemically reconstituted with human hematopoietic stem cells have provided new systems where HIV transmission studies can be performed. Specifically, a humanized mouse model of vaginal HIV transmission has been developed that utilizes the humanized bone marrow-liver-thymus COLT) mouse. The female reproductive tract (FRT) of humanized BLT mice is reconstituted with functional human immune cells rendering them susceptible to vaginal HIV-1 infection. In this review we focus on four aspects of BLT mice for the study of vaginal HIV-1 transmission: (1) we discuss methods for creating humanized BLT mice and their reconstitution with human hematopoietic cells, (2) we describe reconstitution of the BLT mouse FRT with human immune cells, (3) we highlight the work done regarding vaginal HIV-1 transmission and (4) we summarize the efficacy of systemic pre-exposure prophylaxis (PrEP) to prevent vaginal HIV-1 transmission in BLT mice. BLT mice are a highly relevant small animal model for studying vaginal HIV-1 transmission, prevention and therapy. (C) 2011 Elsevier Ireland Ltd. All rights reserved.
C1 [Olesen, Rikke; Wahl, Angela; Denton, Paul W.; Garcia, J. Victor] Univ N Carolina, Div Infect Dis, Ctr AIDS Res, Chapel Hill, NC 27599 USA.
   [Olesen, Rikke] Aarhus Univ Hosp, Dept Infect Dis, Skejby, Denmark.
RP Garcia, JV (通讯作者)，Univ N Carolina, Div Infect Dis, Ctr AIDS Res, 120 Mason Farm Rd,Campus Box 7042, Chapel Hill, NC 27599 USA.
EM victor.garcia@med.unc.edu
OI Olesen, Rikke/0000-0002-5157-080X; Denton, Paul/0000-0003-2458-8147
FU National Institute of Allergy and Infectious Diseases, National
   Institutes of Health [AI073146, AI071940, AI082608]; UNC Center for AIDS
   Research [P30 AI50410]; Foundation for AIDS Research (amfAR)
   [107752-44-RFRL]; NATIONAL INSTITUTE OF ALLERGY AND INFECTIOUS DISEASES
   [R01AI073146, R21AI071940, P30AI050410, U19AI082608, R33AI071940]
   Funding Source: NIH RePORTER
FX We thank Drs. T. Nochi and M. Swanson for their critical review of this
   manuscript and S. Denial for her assistance with the illustrations. This
   work was supported in part with federal funds from National Institute of
   Allergy and Infectious Diseases, National Institutes of Health grants
   AI073146, AI071940 and AI082608 (J.V.G.), by the UNC Center for AIDS
   Research P30 AI50410, and by a fellowship from The Foundation for AIDS
   Research (amfAR) (107752-44-RFRL) (P.W.D.).
CR Arrighi JF, 2004, J EXP MED, V200, P1279, DOI 10.1084/jem.20041356
   Asin SN, 2009, J INFECT DIS, V200, P965, DOI 10.1086/605412
   Bobardt MD, 2007, J VIROL, V81, P395, DOI 10.1128/JVI.01303-06
   Brainard DM, 2009, J VIROL, V83, P7305, DOI 10.1128/JVI.02207-08
   Brenchley JM, 2004, J EXP MED, V200, P749, DOI 10.1084/jem.20040874
   De Clercq E, 2007, ANTIVIR RES, V75, P1, DOI 10.1016/j.antiviral.2006.10.006
   Denton PW, 2010, PLOS ONE, V5, DOI 10.1371/journal.pone.0008829
   Denton Paul W, 2009, Curr HIV/AIDS Rep, V6, P13, DOI 10.1007/s11904-009-0003-2
   Denton PW, 2008, PLOS MED, V5, P79, DOI 10.1371/journal.pmed.0050016
   Derdelinckx I, 2006, PLOS MED, V3, P1999, DOI 10.1371/journal.pmed.0030454
   Garcia-Lerma JG, 2010, TRENDS PHARMACOL SCI, V31, P74, DOI 10.1016/j.tips.2009.10.009
   Geijtenbeek TBH, 2000, CELL, V100, P587, DOI 10.1016/S0092-8674(00)80694-7
   Givan AL, 1997, AM J REPROD IMMUNOL, V38, P350
   Gray RH, 2001, LANCET, V357, P1149, DOI 10.1016/S0140-6736(00)04331-2
   Greenhead P, 2000, J VIROL, V74, P5577, DOI 10.1128/JVI.74.12.5577-5586.2000
   Greiner DL, 1998, STEM CELLS, V16, P166, DOI 10.1002/stem.160166
   Gupta P, 2002, J VIROL, V76, P9868, DOI 10.1128/JVI.76.19.9868-9876.2002
   Haase AT, 2010, NATURE, V464, P217, DOI 10.1038/nature08757
   Harouse JM, 1999, SCIENCE, V284, P816, DOI 10.1126/science.284.5415.816
   Hladik F, 2007, IMMUNITY, V26, P257, DOI 10.1016/j.immuni.2007.01.007
   Howell AL, 1997, J VIROL, V71, P3498, DOI 10.1128/JVI.71.5.3498-3506.1997
   HUSSAIN LA, 1992, CLIN EXP IMMUNOL, V90, P530
   Johansson EL, 1999, IMMUNOLOGY, V96, P272
   KAMAT BR, 1987, AM J PATHOL, V127, P66
   Karim QA, 2010, SCIENCE, V329, P1168, DOI 10.1126/science.1193748
   Keele BF, 2008, P NATL ACAD SCI USA, V105, P7552, DOI 10.1073/pnas.0802203105
   Keele BF, 2009, J EXP MED, V206, P1117, DOI 10.1084/jem.20082831
   KELL PD, 1992, J ROY SOC MED, V85, P706
   Lan P, 2006, BLOOD, V108, P487, DOI 10.1182/blood-2005-11-4388
   LEPPI TJ, 1964, ANAT REC, V150, P51, DOI 10.1002/ar.1091500106
   Li QS, 2009, NATURE, V458, P1034, DOI 10.1038/nature07831
   Maher D, 2005, P NATL ACAD SCI USA, V102, P11504, DOI 10.1073/pnas.0500848102
   McDonald D, 2003, SCIENCE, V300, P1295, DOI 10.1126/science.1084238
   Mehandru S, 2004, J EXP MED, V200, P761, DOI 10.1084/jem.20041196
   Melkus MW, 2006, NAT MED, V12, P1316, DOI 10.1038/nm1431
   MERMIN JH, 1991, J INFECT DIS, V164, P769, DOI 10.1093/infdis/164.4.769
   MILLER CJ, 1992, J MED PRIMATOL, V21, P64
   Miller CJ, 2005, J VIROL, V79, P9217, DOI 10.1128/JVI.79.14.9217-9227.2005
   Miller CJ, 1999, J INFECT DIS, V179, pS413, DOI 10.1086/314795
   Nazli A, 2010, PLOS PATHOG, V6, DOI 10.1371/journal.ppat.1000852
   NORVELL MK, 1984, J REPROD MED, V29, P269
   Padian NS, 2010, AIDS, V24, P621, DOI 10.1097/QAD.0b013e328337798a
   Powers KA, 2008, LANCET INFECT DIS, V8, P553, DOI 10.1016/S1473-3099(08)70156-7
   PUDNEY J, 1991, AM J PATHOL, V139, P149
   Pudney J, 2005, BIOL REPROD, V73, P1253, DOI 10.1095/biolreprod.105.043133
   Quinn TC, 2000, NEW ENGL J MED, V342, P921, DOI 10.1056/NEJM200003303421303
   Rajesh D, 2010, HUM IMMUNOL, V71, P551, DOI 10.1016/j.humimm.2010.02.019
   Rohan LC, 2010, PLOS ONE, V5, DOI 10.1371/journal.pone.0009310
   Saba E, 2010, MUCOSAL IMMUNOL, V3, P280, DOI 10.1038/mi.2010.2
   Shultz LD, 2005, J IMMUNOL, V174, P6477, DOI 10.4049/jimmunol.174.10.6477
   Sun ZF, 2007, J EXP MED, V204, P705, DOI 10.1084/jem.20062411
   Supervie V, 2010, P NATL ACAD SCI USA, V107, P12381, DOI 10.1073/pnas.1006061107
   Uberla K, 2005, MED MICROBIOL IMMUN, V194, P201, DOI 10.1007/s00430-005-0238-5
   UNAIDS, 2009, AIDS EP UPD NOV 2009
   UNAIDS, 2006, 2006 REP GLOB AIDS E
   Van Rompay KKA, 2010, ANTIVIR RES, V85, P159, DOI 10.1016/j.antiviral.2009.07.008
   Veazey RS, 2008, CURR OPIN HIV AIDS, V3, P567, DOI 10.1097/COH.0b013e32830891bb
   Veazey RS, 2000, J VIROL, V74, P57, DOI 10.1128/JVI.74.1.57-64.2000
   VERNAZZA PL, 1994, AIDS, V8, P1325, DOI 10.1097/00002030-199409000-00017
   Wawer MJ, 2005, J INFECT DIS, V191, P1403, DOI 10.1086/429411
   Yeaman GR, 1997, J LEUKOCYTE BIOL, V61, P427, DOI 10.1002/jlb.61.4.427
   Zhang ZQ, 1999, SCIENCE, V286, P1353, DOI 10.1126/science.286.5443.1353
   Zhang ZQ, 2004, P NATL ACAD SCI USA, V101, P5640, DOI 10.1073/pnas.0308425101
NR 63
TC 52
Z9 52
U1 0
U2 2
PU ELSEVIER IRELAND LTD
PI CLARE
PA ELSEVIER HOUSE, BROOKVALE PLAZA, EAST PARK SHANNON, CO, CLARE, 00000,
   IRELAND
SN 0165-0378
J9 J REPROD IMMUNOL
JI J. Reprod. Immunol.
PD MAR
PY 2011
VL 88
IS 2
SI SI
BP 195
EP 203
DI 10.1016/j.jri.2010.11.005
PG 9
WC Immunology; Reproductive Biology
WE Science Citation Index Expanded (SCI-EXPANDED)
SC Immunology; Reproductive Biology
GA 751DL
UT WOS:000289597600017
PM 21256601
OA Green Published, Green Accepted
DA 2022-08-26
ER

PT J
AU Smith, JHF
AF Smith, John H. F.
TI Cytology, liquid-based cytology and automation
SO BEST PRACTICE & RESEARCH CLINICAL OBSTETRICS & GYNAECOLOGY
LA English
DT Article
DE cervical cytology; uterine cervical neoplasms; population screening;
   Papanicolaou smear; liquid-based cytology; automation; laboratory; human
   papillomavirus
ID CERVICAL-CANCER; HUMAN-PAPILLOMAVIRUS; COST-EFFECTIVENESS; BSCC
   TERMINOLOGY; PAPANICOLAOU SMEARS; AUTOCYTE PREP; HIV-INFECTION;
   FOLLOW-UP; RISK; PERFORMANCE
AB Quality-assured, comprehensive, cytology-based population screening programmes have resulted in a substantial decline in the incidence of, and mortality from, cervical cancer. Cytology classification systems divide squamous cell abnormalities into low grade and high grade. Women with high-grade squamous abnormalities, cytology suggestive of glandular neoplasia, or invasive disease are referred immediately for investigation. Previously, the optimal management of women with low-grade cytology was uncertain. The introduction of liquid-based cytology has improved specimen adequacy and laboratory productivity, and also provided the platform for human papillomavirus testing for triage of low-grade abnormality, follow up after treatment and, ultimately, primary screening with triage to cytology, particularly in HPV-vaccinated populations. Liquid-based cytology is also ideal for automation-assisted reading of cervical cytology samples; however, recent studies have reported that automation-assisted reading is less sensitive than manual reading and does not reduce the risk of cervical cancer. (C) 2011 Elsevier Ltd. All rights reserved.
C1 Royal Hallamshire Hosp, Dept Histopathol & Cytol, Sheffield S10 2JF, S Yorkshire, England.
RP Smith, JHF (通讯作者)，Royal Hallamshire Hosp, Dept Histopathol & Cytol, Glossop Rd, Sheffield S10 2JF, S Yorkshire, England.
EM John.H.Smith@sth.nhs.uk
RI Smith, John/AAT-8513-2021
CR Abulafia O, 2003, GYNECOL ONCOL, V90, P137, DOI 10.1016/S0090-8258(03)00176-8
   Anttila A, 2011, INT J CANCER, V128, P1204, DOI 10.1002/ijc.25677
   ARBYN M, 2004, EUROPEAN GUIDELINES, P1
   Arbyn M, 2008, OBSTET GYNECOL, V111, P167, DOI 10.1097/01.AOG.0000296488.85807.b3
   Arbyn M, 2006, VACCINE, V24, P78, DOI 10.1016/j.vaccine.2006.05.117
   Baker JJ, 2002, DIAGN CYTOPATHOL, V27, P185, DOI 10.1002/dc.10158
   Beerman H, 2009, GYNECOL ONCOL, V112, P572, DOI 10.1016/j.ygyno.2008.12.012
   Bergeron C, 2008, CYTOPATHOLOGY, V19, P158, DOI 10.1111/j.1365-2303.2008.00582.x
   Bernstein SJ, 2001, AM J OBSTET GYNECOL, V185, P308, DOI 10.1067/mob.2001.116736
   Biscotti CV, 2005, AM J CLIN PATHOL, V123, P281, DOI 10.1309/AGB1MJ9H5N43MEGX
   Bishop JW, 2002, ACTA CYTOL, V46, P633, DOI 10.1159/000326967
   Blomfield PI, 1998, BRIT J OBSTET GYNAEC, V105, P486, DOI 10.1111/j.1471-0528.1998.tb10147.x
   Bolick DR, 1998, ACTA CYTOL, V42, P209, DOI 10.1159/000331548
   Bosch FX, 2002, J CLIN PATHOL, V55, P244, DOI 10.1136/jcp.55.4.244
   Broadstock M, 2000, NZ HLTH TECHNOLOGY A, V3
   Canfell K, 2004, BRIT J CANCER, V91, P530, DOI 10.1038/sj.bjc.6602002
   Canfell K, 2008, J MED SCREEN, V15, P188, DOI 10.1258/jms.2008.008069
   Carpenter AB, 1999, CANCER CYTOPATHOL, V87, P105, DOI 10.1002/(SICI)1097-0142(19990625)87:3<105::AID-CNCR2>3.0.CO;2-Z
   Cheung ANY, 2003, CANCER CYTOPATHOL, V99, P331, DOI 10.1002/cncr.11786
   Cuzick J, 2008, VACCINE, V26, pK29, DOI 10.1016/j.vaccine.2008.06.019
   Denton KJ, 2008, CYTOPATHOLOGY, V19, P137, DOI 10.1111/j.1365-2303.2008.00585.x
   *DEP HLTH, 2010, OP FRAM NHS 2011 12
   Diaz-Rosario LA, 1999, ARCH PATHOL LAB MED, V123, P817
   Dowie R, 2006, CYTOPATHOLOGY, V17, P65, DOI 10.1111/j.1365-2303.2006.00304.x
   Dupree WB, 1998, CANCER CYTOPATHOL, V84, P202, DOI 10.1002/(SICI)1097-0142(19980825)84:4<202::AID-CNCR4>3.0.CO;2-O
   Ellerbrock TV, 2000, JAMA-J AM MED ASSOC, V283, P1031, DOI 10.1001/jama.283.8.1031
   EVANS DMD, 1986, J CLIN PATHOL, V39, P933, DOI 10.1136/jcp.39.9.933
   FAHEY MT, 1995, AM J EPIDEMIOL, V141, P680, DOI 10.1093/oxfordjournals.aje.a117485
   Franco EL, 2006, VACCINE, V24, P171, DOI 10.1016/j.vaccine.2006.05.061
   Goldhaber-Fiebert JD, 2008, JNCI-J NATL CANCER I, V100, P308, DOI 10.1093/jnci/djn019
   Goldie SJ, 2004, JNCI-J NATL CANCER I, V96, P604, DOI 10.1093/jnci/djh104
   Gravitt PE, 2008, VACCINE, V26, pK42, DOI 10.1016/j.vaccine.2008.05.002
   GREGORY LS, 2006, CYTOPATHOLOGY S1, V17, P24
   Guidos BJ, 1999, DIAGN CYTOPATHOL, V20, P70, DOI 10.1002/(SICI)1097-0339(199902)20:2<70::AID-DC5>3.0.CO;2-E
   HAKAMA M, 1979, J EPIDEMIOL COMMUN H, V33, P257, DOI 10.1136/jech.33.4.257
   Hartmann KE, 2001, OBSTET GYNECOL SURV, V56, P765, DOI 10.1097/00006254-200112000-00003
   Herbert A, 2004, CYTOPATHOLOGY, V15, P245, DOI 10.1111/j.1365-2303.2004.00193.x
   HUSAIN OAN, 1994, AUTOMATED CERVICAL C, P3
   IARC, 2005, IARC HDB CANC PREV C, V10
   *IARC, 2005, IARC HDB CANC PREV, V10, P163
   Kitchener HC, 2011, LANCET ONCOL, V12, P56, DOI 10.1016/S1470-2045(10)70264-3
   Klinkhamer PJJM, 2003, CANCER CYTOPATHOL, V99, P263, DOI 10.1002/cncr.11673
   Kohli M, 2007, BRIT J CANCER, V96, P143, DOI 10.1038/sj.bjc.6603501
   Legood R, 2006, BMJ-BRIT MED J, V332, P79, DOI 10.1136/bmj.38698.458866.7C
   LUESLEY D, 2010, NHS PUBLICATION, V20
   MANDELBLATT JS, 1992, AIDS, V6, P173, DOI 10.1097/00002030-199202000-00005
   Moss S, 2006, BRIT MED J, V332, P83, DOI 10.1136/bmj.38701.440961.7C
   MOSS SM, 1 LBC DEP HLTH EV
   Nanda K, 2000, ANN INTERN MED, V132, P810, DOI 10.7326/0003-4819-132-10-200005160-00009
   *NICE, GUID US LIQ BAS CYT
   Papanicolaou G, 1928, P 3 RAC BETT C BATTL, P528
   Papanicolaou GN, 1941, AM J OBSTET GYNECOL, V42, P193
   PAPANICOLAOU GN, 1943, DIAGNOSIS UTERINE CA
   Payne N, 2000, Health Technol Assess, V4, P1
   Peto J, 2004, LANCET, V364, P249, DOI 10.1016/S0140-6736(04)16674-9
   Quinn M, 1999, BRIT MED J, V318, P904, DOI 10.1136/bmj.318.7188.904
   SCHAFER A, 1991, AM J OBSTET GYNECOL, V164, P593, DOI 10.1016/S0002-9378(11)80029-3
   Sherlaw-Johnson C, 2004, BRIT J CANCER, V91, P84, DOI 10.1038/sj.bjc.6601884
   SMITH JR, 1993, BRIT J OBSTET GYNAEC, V100, P149, DOI 10.1111/j.1471-0528.1993.tb15211.x
   Solomon D, 2003, BETHESDA SYSTEM REPO
   Studeman KD, 2003, ACTA CYTOL, V47, P605, DOI 10.1159/000326576
   Sulik SM, 2001, J FAM PRACTICE, V50, P1040
   Tench W, 2000, J REPROD MED, V45, P912
   Turnbull L, MULTISTRANDED STUDY
   Vassilakos P, 1999, ACTA CYTOL, V43, P65, DOI 10.1159/000330870
   Weintraub J, 2000, DIAGN CYTOPATHOL, V22, P52, DOI 10.1002/(SICI)1097-0339(200001)22:1<52::AID-DC14>3.3.CO;2-R
   Wilbur DC, 2009, AM J CLIN PATHOL, V132, P767, DOI 10.1309/AJCP8VE7AWBZCVQT
   Williams ARW, 2006, CYTOPATHOLOGY, V17, P82, DOI 10.1111/j.1365-2303.2006.00339.x
   Willis BH, 2005, HLTH TECHNOL ASSESS, V9
   WRIGHT TC, 1994, OBSTET GYNECOL, V84, P591
   Wright TC, 2002, JAMA-J AM MED ASSOC, V287, P2120, DOI 10.1001/jama.287.16.2120
   Bosch FX, 2008, VACCINE, V26, pK1, DOI 10.1016/j.vaccine.2008.05.064
NR 72
TC 5
Z9 6
U1 2
U2 6
PU ELSEVIER SCI LTD
PI OXFORD
PA THE BOULEVARD, LANGFORD LANE, KIDLINGTON, OXFORD OX5 1GB, OXON, ENGLAND
SN 1521-6934
EI 1532-1932
J9 BEST PRACT RES CL OB
JI Best Pract. Res. Clin. Obstet. Gynaecol.
PD OCT
PY 2011
VL 25
IS 5
BP 585
EP 596
DI 10.1016/j.bpobgyn.2011.04.006
PG 12
WC Obstetrics & Gynecology
WE Science Citation Index Expanded (SCI-EXPANDED)
SC Obstetrics & Gynecology
GA 823EU
UT WOS:000295106100004
PM 21632286
DA 2022-08-26
ER

PT J
AU Azkune, H
   Ibarguren, M
   Camino, X
   Iribarren, JA
AF Azkune, Harkaitz
   Ibarguren, Maialen
   Camino, Xabier
   Antonio Iribarren, Jose
TI Prevention of HIV transmission (vertical, occupational and
   non-occupational)
SO ENFERMEDADES INFECCIOSAS Y MICROBIOLOGIA CLINICA
LA Spanish
DT Article
DE HIV; Vertical transmission; Occupational post-exposure prophylaxis;
   Non-occupational post-exposure prophylaxis; Pre-exposure prophylaxis;
   Prevention; Occupational exposure; Non-occupational exposure
ID HUMAN-IMMUNODEFICIENCY-VIRUS; INJECTION-DRUG EXPOSURE; POSTEXPOSURE
   PROPHYLAXIS; COST-EFFECTIVENESS; INFECTION; RISK; TYPE-1; WOMEN;
   THERAPY; COUPLES
AB In these these almost thirty years since the epidemic of HIV infection strategies have been developed to decrease the transmission risk when a non-infected person comes into contact with HIV. One of the key landmarks was the use zidovudine was shown to reduce the risk of HIV infection by vertical transmission from 25% to 8% when given from the second trimester of pregnancy, during partum and for several weeks in the newborn. These strategies have been subsequently perfected until achieving vertical transmission rates less than 1%. Almost at the same time, strategies have been developed in an attempt to reduce the risk of transmission of infection after occupational accidents and, in the last few years prophylaxis after non-occupational exposure has been a field of particular concern. Even in this past year several experiments on pre-exposure prophylaxis have been published, which are generating an intense debate on is applicability. In this article, we analyse the state of the art in the prevention of vertical transmission and occupational and non-occupational prophylaxis, from a perspective of applying this in the developed world. We also review the published data on pre-exposure prophylaxis. (C) 2011 Elsevier Espana, S.L. All rights reserved.
C1 [Azkune, Harkaitz; Ibarguren, Maialen; Camino, Xabier; Antonio Iribarren, Jose] Hosp Donostia, Unidad Enfermedades Infecciosas, San Sebastian, Spain.
RP Iribarren, JA (通讯作者)，Hosp Donostia, Unidad Enfermedades Infecciosas, San Sebastian, Spain.
EM jiribarr@telefonica.net
RI Iribarren, José/AAK-5528-2021
CR Andiman W, 1999, NEW ENGL J MED, V340, P977, DOI 10.1056/NEJM199904013401301
   Andiman W, 2001, AIDS, V15, P357, DOI 10.1097/00002030-200102160-00009
   Anonymous, 2005, Morbidity and Mortality Weekly Report, V54, P1
   [Anonymous], DOCUMENT CONSENSO GE
   [Anonymous], RECOMENDACIONES SEGU
   [Anonymous], HIV PROPHYLAXIS FOLL
   [Anonymous], 2010, PANEL TREATMENT HIVI
   [Anonymous], UN REP GLOB AIDS EP
   Bamberger JD, 1999, AM J MED, V106, P323, DOI 10.1016/S0002-9343(99)00018-2
   Barreiro P, 2006, JAIDS-J ACQ IMM DEF, V43, P324, DOI 10.1097/01.qai.0000243091.40490.fd
   Bell David M., 1997, American Journal of Medicine, V102, P9, DOI 10.1016/S0002-9343(97)89441-7
   Bloch M, 1999, AM J OBSTET GYNECOL, V181, P760, DOI 10.1016/S0002-9378(99)70529-6
   Boily MC, 2009, LANCET INFECT DIS, V9, P118, DOI 10.1016/S1473-3099(09)70021-0
   Bryant J, 2009, HEALTH TECHNOL ASSES, V13, pIii
   Bujan L, 2007, AIDS, V21, P1909, DOI 10.1097/QAD.0b013e3282703879
   Cardo DM, 1997, NEW ENGL J MED, V337, P1485, DOI 10.1056/NEJM199711203372101
   U.S. Public Health Service, 2001, MMWR Recomm Rep, V50, P1
   Centers for Disease Control and Prevention (CDC), 2001, MMWR Morb Mortal Wkly Rep, V49, P1153
   Coll O, 2006, AM J OBSTET GYNECOL, V194, P192, DOI 10.1016/j.ajog.2005.06.045
   CONNOR EM, 1994, NEW ENGL J MED, V331, P1173, DOI 10.1056/NEJM199411033311801
   Cu-Uvin S, 2010, AIDS, V24, P2486, DOI 10.1097/QAD.0b013e32833e5043
   Giaquinto C, 2005, CLIN INFECT DIS, V40, P458, DOI 10.1086/427287
   Grant RM, 2010, NEW ENGL J MED, V363, P2587, DOI 10.1056/NEJMoa1011205
   Gupta A, 2008, BMC INFECT DIS, V8, DOI 10.1186/1471-2334-8-142
   HENDERSON DK, 1990, ANN INTERN MED, V113, P740, DOI 10.7326/0003-4819-113-10-740
   Karim QA, 2010, SCIENCE, V329, P1168, DOI 10.1126/science.1193748
   Katz MH, 1997, NEW ENGL J MED, V336, P1097, DOI 10.1056/NEJM199704103361512
   Katzenstein TL, 2000, ANN INTERN MED, V133, P31, DOI 10.7326/0003-4819-133-1-200007040-00005
   Lallemant M, 2000, NEW ENGL J MED, V343, P982, DOI 10.1056/NEJM200010053431401
   Landovitz RJ, 2009, NEW ENGL J MED, V361, P1768, DOI 10.1056/NEJMcp0904189
   Makary MA, 2007, NEW ENGL J MED, V356, P2693, DOI 10.1056/NEJMoa070378
   MSELLATI P, 1995, J ACQ IMMUN DEF SYND, V8, P506
   Parazzini F, 1999, LANCET, V353, P1035, DOI 10.1016/S0140-6736(98)08084-2
   Patel SM, 2004, JAIDS-J ACQ IMM DEF, V35, P120, DOI 10.1097/00126334-200402010-00003
   Peterson Leigh, 2007, PLoS Clin Trials, V2, pe27, DOI 10.1371/journal.pctr.0020027
   Pinkerton SD, 2004, AIDS, V18, P2065, DOI 10.1097/00002030-200410210-00011
   Pinkerton SD, 2004, ARCH INTERN MED, V164, P46, DOI 10.1001/archinte.164.1.46
   Polo R, 2008, RECOMENDACIONES SPNS
   Powers KA, 2008, LANCET INFECT DIS, V8, P553, DOI 10.1016/S1473-3099(08)70156-7
   Romeu J, 2010, MED CLIN-BARCELONA, V134, P158, DOI 10.1016/j.medcli.2009.02.024
   Sauer MV, 2009, FERTIL STERIL, V91, P2455, DOI 10.1016/j.fertnstert.2008.04.013
   Schechter M, 2004, JAIDS-J ACQ IMM DEF, V35, P519, DOI 10.1097/00126334-200404150-00010
   SHIH CC, 1991, J INFECT DIS, V163, P625, DOI 10.1093/infdis/163.3.625
   Smith D. K., 2011, Morbidity and Mortality Weekly Report, V60, P65
   Smith Dawn K., 2005, Morbidity and Mortality Weekly Report, V54, P1
   Tsai CC, 1998, J VIROL, V72, P4265, DOI 10.1128/JVI.72.5.4265-4273.1998
   VANROMPAY KKA, 1992, ANTIMICROB AGENTS CH, V36, P2381, DOI 10.1128/AAC.36.11.2381
   Vernazza P, 2008, B MED SUISSES, V89, P165, DOI [DOI 10.4414/bms.2008.13252, 10.4414/bms.2008.13252]
   Vigilancia epidemiologica del sida en Espana, REG NC CAS SID
   Watts DH, 2002, NEW ENGL J MED, V346, P1879, DOI 10.1056/NEJMra013338
NR 50
TC 1
Z9 1
U1 0
U2 7
PU EDICIONES DOYMA S A
PI BARCELONA
PA TRAV DE GRACIA 17-21, 08021 BARCELONA, SPAIN
SN 0213-005X
EI 1578-1852
J9 ENFERM INFEC MICR CL
JI Enferm. Infec. Microbiol. Clin.
PD OCT
PY 2011
VL 29
IS 8
BP 615
EP 625
DI 10.1016/j.eimc.2011.05.006
PG 11
WC Infectious Diseases; Microbiology
WE Science Citation Index Expanded (SCI-EXPANDED)
SC Infectious Diseases; Microbiology
GA 830PJ
UT WOS:000295668600010
PM 21816514
DA 2022-08-26
ER

PT J
AU Smith, K
   Powers, KA
   Kashuba, ADM
   Cohen, MS
AF Smith, Kumi
   Powers, Kimberly A.
   Kashuba, Angela D. M.
   Cohen, Myron S.
TI HIV-1 treatment as prevention: the good, the bad, and the challenges
SO CURRENT OPINION IN HIV AND AIDS
LA English
DT Article
DE antiretroviral therapy; pre-exposure prophylaxis; prevention
ID IMMUNODEFICIENCY-VIRUS TYPE-1; ACTIVE ANTIRETROVIRAL THERAPY; MALE
   GENITAL-TRACT; TRANSMITTED DRUG-RESISTANCE; PLASMA VIRAL LOAD;
   HETEROSEXUAL TRANSMISSION; SERODISCORDANT COUPLES; SEXUAL TRANSMISSION;
   HOMOSEXUAL-MEN; UNITED-STATES
AB Purpose of review
   This work focuses on the use of antiretroviral agents to prevent the sexual transmission of HIV-1.
   Recent findings
   Two randomized clinical trials demonstrated that antiretroviral agents provided before exposure to HIV-1 offer substantial protection, ostensibly directly proportional to the concentration of antiretroviral therapy (ART) in the genital secretions. Intense focus on the use of HIV treatment as prevention has led to publication of modeling exercises, ecological studies, and observational studies, most of which support the potential benefits of ART. However, the logistical requirements for successful use of ART for prevention are considerable.
   Summary
   ART will serve as a cornerstone of combination prevention of HIV-1. Continued research will be essential to measure anticipated benefits and to detect implementation barriers and untoward consequences of such a program, especially increases in primary ART resistance.
C1 [Smith, Kumi; Powers, Kimberly A.; Cohen, Myron S.] Univ N Carolina, Dept Epidemiol, Chapel Hill, NC 27599 USA.
   [Powers, Kimberly A.; Cohen, Myron S.] Univ N Carolina, Dept Med, Chapel Hill, NC 27599 USA.
   [Kashuba, Angela D. M.] Univ N Carolina, Eshelman Sch Pharm, Chapel Hill, NC 27599 USA.
   [Cohen, Myron S.] Univ N Carolina, Dept Microbiol & Immunol, Chapel Hill, NC 27599 USA.
RP Cohen, MS (通讯作者)，Univ N Carolina, Dept Epidemiol, CB 7030,130 Mason Farm Rd,2115 Bioinformat Bldg, Chapel Hill, NC 27599 USA.
EM mscohen@med.unc.edu
OI Smith, M. Kumi/0000-0001-5861-8100
FU NATIONAL INSTITUTE OF ALLERGY AND INFECTIOUS DISEASES [P30AI050410,
   U01AI095031] Funding Source: NIH RePORTER; NIAID NIH HHS [P30 AI050410,
   U01 AI095031] Funding Source: Medline
CR Anderson JA, 2010, PLOS PATHOG, V6, DOI 10.1371/journal.ppat.1001053
   Balode D, 2010, J MED VIROL, V82, P2013, DOI 10.1002/jmv.21921
   BONORA S, 2010, 17 C RETR OPP INF SA
   Brown K., 2010, 17 C RETR OPP INF SA, P16
   BROWN KC, 2011, 18 ANN C RETR OPP IN
   Brown L, 2008, 17 INT AIDS C 3 8 AU
   Bunnell R, 2006, AIDS, V20, P85, DOI 10.1097/01.aids.0000196566.40702.28
   Cambiano V, 2011, CURR OPIN HIV AIDS, V6, P124, DOI 10.1097/COH.0b013e328343ad66
   Castilla J, 2005, JAIDS-J ACQ IMM DEF, V40, P96, DOI 10.1097/01.qai.0000157389.78374.45
   Chan DJ, 2005, CURR HIV RES, V3, P207, DOI 10.2174/1570162054368039
   COHEN MS, 2011, NEW ENGL J IN PRESS
   Cohen MS, 2007, ANN INTERN MED, V146, P591, DOI 10.7326/0003-4819-146-8-200704170-00010
   Cohen MS, 2010, CLIN INFECT DIS, V51, P1323, DOI 10.1086/656810
   Cohen MS, 2010, CLIN INFECT DIS, V50, pS85, DOI 10.1086/651478
   Cu-Uvin S, 2010, AIDS, V24, P2486, DOI 10.1097/QAD.0b013e32833e5043
   Das M, 2010, PLOS ONE, V5, DOI 10.1371/journal.pone.0011068
   Del Romero J, 2010, BMJ-BRIT MED J, V340, DOI 10.1136/bmj.c2205
   Derdeyn CA, 2004, SCIENCE, V303, P2019, DOI 10.1126/science.1093137
   Diem K, 2008, AIDS RES HUM RETROV, V24, P561, DOI 10.1089/aid.2007.0115
   Donnell D, 2010, LANCET, V375, P2092, DOI 10.1016/S0140-6736(10)60705-2
   Dukers NHTM, 2002, AIDS, V16, pF19, DOI 10.1097/00002030-200207050-00001
   Dumond JB, 2008, JAIDS-J ACQ IMM DEF, V48, P156, DOI 10.1097/QAI.0b013e31816de21e
   Dumond JB, 2009, JAIDS-J ACQ IMM DEF, V51, P546, DOI 10.1097/QAI.0b013e3181ae69c5
   Dyer JR, 1998, J INFECT DIS, V177, P1742, DOI 10.1086/517436
   Emery S, 2008, J INFECT DIS, V197, P1133, DOI 10.1086/586713
   Eyawo O, 2010, LANCET INFECT DIS, V10, P770, DOI 10.1016/S1473-3099(10)70189-4
   Fang CT, 2004, J INFECT DIS, V190, P879, DOI 10.1086/422601
   Fideli OS, 2001, AIDS RES HUM RETROV, V17, P901, DOI 10.1089/088922201750290023
   Fletcher P, 2009, ANTIMICROB AGENTS CH, V53, P487, DOI 10.1128/AAC.01156-08
   Granich RM, 2009, LANCET, V373, P48, DOI 10.1016/S0140-6736(08)61697-9
   Grant RM, 2010, NEW ENGL J MED, V363, P2587, DOI 10.1056/NEJMoa1011205
   GRAY R, AIDS IN PRESS
   Grulich AE, 2010, LANCET, V376, P1824, DOI 10.1016/S0140-6736(10)62162-9
   Hall HI, 2008, JAMA-J AM MED ASSOC, V300, P520, DOI 10.1001/jama.300.5.520
   Harrison L, 2010, AIDS, V24, P1917, DOI 10.1097/QAD.0b013e32833c1d93
   Hasse B, 2010, CLIN INFECT DIS, V51, P1314, DOI 10.1086/656809
   HENRY K, 1988, JAMA-J AM MED ASSOC, V259, P3023, DOI 10.1001/jama.259.20.3023
   Hernando V, 2009, SEX TRANSM DIS, V36, P621, DOI 10.1097/OLQ.0b013e3181aac222
   Hightow LB, 2005, JAIDS-J ACQ IMM DEF, V38, P531, DOI 10.1097/01.qai.0000155037.10628.cb
   Hollingsworth TD, 2008, J INFECT DIS, V198, P687, DOI 10.1086/590501
   Jansen IAV, 2011, AIDS, V25, P493, DOI 10.1097/QAD.0b013e328342fbe9
   Jin FY, 2010, AIDS, V24, P907, DOI 10.1097/QAD.0b013e3283372d90
   Johnson JA, 2008, PLOS MED, V5, P1112, DOI 10.1371/journal.pmed.0050158
   Karim QA, 2010, SCIENCE, V329, P1168, DOI 10.1126/science.1193748
   Katz MH, 2002, AM J PUBLIC HEALTH, V92, P388, DOI 10.2105/AJPH.92.3.388
   Koopman JS, 1997, J ACQ IMMUN DEF SYND, V14, P249, DOI 10.1097/00042560-199703010-00009
   Law MG, 2001, AIDS, V15, P1287, DOI 10.1097/00002030-200107060-00011
   Le Tortorec A, 2010, INT J ANDROL, V33, pE98, DOI 10.1111/j.1365-2605.2009.00973.x
   Le Vu S, 2010, LANCET INFECT DIS, V10, P682, DOI 10.1016/S1473-3099(10)70167-5
   LIMA V, 2011, 18 C RETR OPP INF BO
   Lima VD, 2008, J INFECT DIS, V198, P59, DOI 10.1086/588673
   Long EF, 2010, ANN INTERN MED, V153, P778, DOI 10.7326/0003-4819-153-12-201012210-00004
   Melo MG, 2008, SEX TRANSM DIS, V35, P912, DOI 10.1097/OLQ.0b013e31817e2491
   Metzner KJ, 2010, J INFECT DIS, V201, P1063, DOI 10.1086/651136
   Michael NL, 2010, NEW ENGL J MED, V363, P2663, DOI 10.1056/NEJMe1012929
   Miller WC, 2010, CURR OPIN HIV AIDS, V5, P277, DOI 10.1097/COH.0b013e32833a0d3a
   Montaner JSG, 2006, LANCET, V368, P531, DOI 10.1016/S0140-6736(06)69162-9
   Montaner JSG, 2010, LANCET, V376, P532, DOI 10.1016/S0140-6736(10)60936-1
   Murillo W, 2010, J CLIN VIROL, V49, P239, DOI 10.1016/j.jcv.2010.03.013
   MUSICCO M, 1994, ARCH INTERN MED, V154, P1971, DOI 10.1001/archinte.154.17.1971
   Nicol MR, 2010, CLIN PHARMACOL THER, V88, P598, DOI 10.1038/clpt.2010.189
   Novitsky V, 2010, PLOS ONE, V5, DOI 10.1371/journal.pone.0010148
   Operskalski EA, 1997, AM J EPIDEMIOL, V146, P655, DOI 10.1093/oxfordjournals.aje.a009331
   Paredes R, 2010, J INFECT DIS, V201, P662, DOI 10.1086/650543
   Patterson K. P. H., 2010, 18 INT AIDS C VIENN, P18
   Pedraza MA, 1999, J ACQ IMMUN DEF SYND, V21, P120
   PETTIFOR A, AIDS BEHAV IN PRESS
   Philpott S, 2005, J VIROL, V79, P353, DOI 10.1128/JVI.79.1.353-363.2005
   Ping LH, 1999, J VIROL, V73, P6271, DOI 10.1128/JVI.73.8.6271-6281.1999
   Porco TC, 2004, AIDS, V18, P81, DOI 10.1097/00002030-200401020-00010
   POWERS K, 2010, INT AIDS C 2010 VIEN
   Pretorius C, 2010, PLOS ONE, V5, DOI 10.1371/journal.pone.0013646
   Quinn TC, 2000, NEW ENGL J MED, V342, P921, DOI 10.1056/NEJM200003303421303
   Reynolds SJ, 2011, AIDS, V25, P473, DOI 10.1097/QAD.0b013e3283437c2b
   Severe P, 2009, 49 INT C ANT AG CHEM
   Shelton JD, 2010, LANCET, V376, P1824, DOI 10.1016/S0140-6736(10)62163-0
   Sheth PM, 2009, AIDS, V23, P2050, DOI 10.1097/QAD.0b013e3283303e04
   Stolte IG, 2001, SEX TRANSM INFECT, V77, P184, DOI 10.1136/sti.77.3.184
   SULLIVAN P, 2009, 16 C RETR OPP INF MO
   Toni TA, 2009, ANTIMICROB AGENTS CH, V53, P1670, DOI 10.1128/AAC.01494-08
   Tovanabutra S, 2002, J ACQ IMMUN DEF SYND, V29, P275, DOI 10.1097/00126334-200203010-00008
   Trask SA, 2002, J VIROL, V76, P397, DOI 10.1128/JVI.76.1.397-405.2002
   Vercauteren J, 2009, J INFECT DIS, V200, P1503, DOI 10.1086/644505
   Vernazza P, 2008, B MED SUISSES, V89, P165, DOI [DOI 10.4414/bms.2008.13252, 10.4414/bms.2008.13252]
   Vourvahis M, 2008, JAIDS-J ACQ IMM DEF, V47, P329, DOI 10.1097/QAI.0b013e3181632cc3
   Walensky RP, 2010, CLIN INFECT DIS, V51, P392, DOI 10.1086/655130
   Wang L, 2010, JAIDS-J ACQ IMM DEF, V55, P232, DOI 10.1097/QAI.0b013e3181e9b6b7
   Wawer MJ, 2005, J INFECT DIS, V191, P1403, DOI 10.1086/429411
   Wilson DP, 2008, LANCET, V372, P314, DOI 10.1016/S0140-6736(08)61115-0
   Wilson DP, 2011, CURR OPIN HIV AIDS, V6, P91, DOI 10.1097/COH.0b013e328343c02e
   World Health Organization, 2021, RAP ADV ANT THER HIV
NR 91
TC 66
Z9 69
U1 0
U2 11
PU LIPPINCOTT WILLIAMS & WILKINS
PI PHILADELPHIA
PA TWO COMMERCE SQ, 2001 MARKET ST, PHILADELPHIA, PA 19103 USA
SN 1746-630X
EI 1746-6318
J9 CURR OPIN HIV AIDS
JI Curr. Opin. HIV AIDS
PD JUL
PY 2011
VL 6
IS 4
BP 315
EP 325
DI 10.1097/COH.0b013e32834788e7
PG 11
WC Immunology; Infectious Diseases
WE Science Citation Index Expanded (SCI-EXPANDED)
SC Immunology; Infectious Diseases
GA 828PK
UT WOS:000295514200014
PM 21646878
OA Green Accepted, Green Published
DA 2022-08-26
ER

PT J
AU Hurt, CB
   Eron, JJ
   Cohen, MS
AF Hurt, Christopher B.
   Eron, Joseph J., Jr.
   Cohen, Myron S.
TI Pre-Exposure Prophylaxis and Antiretroviral Resistance: HIV Prevention
   at a Cost?
SO CLINICAL INFECTIOUS DISEASES
LA English
DT Article
ID IMMUNODEFICIENCY-VIRUS TYPE-1; TENOFOVIR DISOPROXIL FUMARATE; IN-VITRO
   SELECTION; REVERSE-TRANSCRIPTASE; DRUG-RESISTANCE; K65R MUTATION;
   CLINICAL-IMPLICATIONS; ANTIVIRAL ACTIVITY; M184V MUTATION; LAMIVUDINE
   3TC
AB Pre-exposure prophylaxis (PrEP), the use of antiretrovirals (ARVs) by human immunodeficiency virus (HIV)-uninfected individuals to prevent acquisition of the virus during high-risk sexual encounters, enjoyed its first 2 major successes with the Centre for the AIDS Programme of Research in South Africa (CAPRISA) 004 and the Pre-Exposure Prophylaxis Initiative (iPrEx). These successes were buoyed by additional positive results from the TDF2 and Partners PrEP trials. Although no seroconverters in either arm of CAPRISA developed resistance to tenofovir, 2 participants in iPrEx with undetected, seronegative acute HIV infection were randomized to receive daily oral tenofovir-emtricitabine and resistance to emtricitabine was later discovered in both men. A similar case in the TDF2 study resulted in resistance to both ARVs. These cases prompted us to examine existing literature on the nature of resistance mutations elicited by ARVs used for PrEP. Here, we discuss the impact of signature mutations selected by PrEP, how rapidly these emerge with daily ARV exposure, and the individual-level and public health consequences of ARV resistance.
C1 [Hurt, Christopher B.; Eron, Joseph J., Jr.; Cohen, Myron S.] Univ N Carolina, Dept Med, Div Infect Dis, Chapel Hill, NC 27599 USA.
RP Hurt, CB (通讯作者)，Univ N Carolina, Dept Med, Div Infect Dis, Bioinformat Bldg,130 Mason Farm Rd,CB 7030, Chapel Hill, NC 27599 USA.
EM churt@med.unc.edu
FU National Center for Research Resources [5KL2RR025746-03]; National
   Institute of Allergy and Infectious Diseases, National Institutes of
   Health [5U01AI069423-05, 5P30AI050410-13]; NATIONAL CENTER FOR ADVANCING
   TRANSLATIONAL SCIENCES [KL2TR001109, KL2TR000084] Funding Source: NIH
   RePORTER; NATIONAL CENTER FOR RESEARCH RESOURCES [KL2RR025746] Funding
   Source: NIH RePORTER; NATIONAL INSTITUTE OF ALLERGY AND INFECTIOUS
   DISEASES [P30AI050410, U01AI069423] Funding Source: NIH RePORTER
FX This work was supported by the National Center for Research Resources
   (grant 5KL2RR025746-03 to C. B. H.); and the National Institute of
   Allergy and Infectious Diseases, National Institutes of Health (grants
   5U01AI069423-05 and 5P30AI050410-13 to J. J. E.).
CR Abbas UL, 2011, PLOS ONE, V6, DOI 10.1371/journal.pone.0018165
   Baeten JM, 2011, 6 IAS C HIV PATH TRE
   Baggaley RF, 2011, CURR OPIN HIV AIDS, V6, P131, DOI 10.1097/COH.0b013e328343ad03
   Bangsberg DR, 2008, J INFECT DIS, V197, pS272, DOI 10.1086/533415
   Barditch-Crovo P, 2001, ANTIMICROB AGENTS CH, V45, P2733, DOI 10.1128/AAC.45.10.2733-2739.2001
   Bazmi HZ, 2000, ANTIMICROB AGENTS CH, V44, P1783, DOI 10.1128/AAC.44.7.1783-1788.2000
   BOUCHER CAB, 1993, ANTIMICROB AGENTS CH, V37, P2231, DOI 10.1128/AAC.37.10.2231
   Bradshaw D, 2007, ANTIMICROB AGENTS CH, V51, P4489, DOI 10.1128/AAC.00687-07
   Brenner Bluma G., 2009, HIV Therapy, V3, P583, DOI 10.2217/HIV.09.40
   Campbell TB, 2005, CLIN INFECT DIS, V41, P236, DOI 10.1086/430709
   Castagna A, 2006, AIDS, V20, P795, DOI 10.1097/01.aids.0000218542.08845.b2
   *CDCP, 1981, MMWR-MORBID MORTAL W, V30, P250
   Cong ME, 2011, VIROLOGY, V412, P435, DOI 10.1016/j.virol.2011.01.038
   Doualla-Bell F, 2006, ANTIMICROB AGENTS CH, V50, P4182, DOI 10.1128/AAC.00714-06
   Fiebig EW, 2003, AIDS, V17, P1871, DOI 10.1097/00002030-200309050-00005
   Frankel FA, 2007, AIDS, V21, P665, DOI 10.1097/QAD.0b013e3280187505
   Garcia-Lerma JG, 2008, PLOS MED, V5, P291, DOI 10.1371/journal.pmed.0050028
   Grant RM, 2010, NEW ENGL J MED, V363, P2587, DOI 10.1056/NEJMoa1011205
   Hemelaar J, 2011, AIDS, V25, P679, DOI 10.1097/QAD.0b013e328342ff93
   *HJ KAIS FAM FDN, 2009, 7889 HJ KAIS FAM FDN
   Hosseinipour MC, 2009, AIDS, V23, P1127, DOI 10.1097/QAD.0b013e32832ac34e
   Karim QA, 2010, SCIENCE, V329, P1168, DOI 10.1126/science.1193748
   Kashuba AD, 2010, 18 INT AIDS C VIENN
   Kuritzkes DR, 2000, J ACQ IMMUN DEF SYND, V23, P26
   Kuritzkes DR, 1996, AIDS, V10, P975, DOI 10.1097/00002030-199610090-00007
   LARDER BA, 1995, SCIENCE, V269, P696, DOI 10.1126/science.7542804
   Lindback S, 2000, AIDS, V14, P2283, DOI 10.1097/00002030-200010200-00009
   Louie M, 2003, AIDS, V17, P1151, DOI 10.1097/00002030-200305230-00006
   Margot NA, 2006, HIV MED, V7, P442, DOI 10.1111/j.1468-1293.2006.00404.x
   Mayer KH, 2006, AIDS, V20, P543, DOI 10.1097/01.aids.0000210608.70762.c3
   MILLER L, FEM PREP JUNE 2011 U
   Miller MD, 1999, J INFECT DIS, V179, P92, DOI 10.1086/314560
   Miller V, 2002, HIV Med, V3, P135, DOI 10.1046/j.1468-1293.2002.00101.x
   Pilcher CD, 2001, AIDS, V15, P837, DOI 10.1097/00002030-200105040-00004
   Prada N, 2008, JAIDS-J ACQ IMM DEF, V49, P117, DOI 10.1097/QAI.0b013e3181869a9b
   Quan YD, 2003, ANTIMICROB AGENTS CH, V47, P747, DOI 10.1128/AAC.47.2.747-754.2003
   Rousseau FS, 2001, J ANTIMICROB CHEMOTH, V48, P507, DOI 10.1093/jac/48.4.507
   SCHUURMAN R, 1995, J INFECT DIS, V171, P1411, DOI 10.1093/infdis/171.6.1411
   Shafer RW, 2008, AIDS REV, V10, P67
   Thigpen MC, 2011, 6 IAS C HIV PATH TRE
   TISDALE M, 1993, P NATL ACAD SCI USA, V90, P5653, DOI 10.1073/pnas.90.12.5653
   Trussell J, 2011, CONTRACEPTION, V83, P397, DOI 10.1016/j.contraception.2011.01.021
   Van Rompay KKA, 2007, RETROVIROLOGY, V4, DOI 10.1186/1742-4690-4-25
   Wensing AMJ, 2005, J INFECT DIS, V192, P958, DOI 10.1086/432916
   Wheeler WH, 2010, AIDS, V24, P1203, DOI 10.1097/QAD.0b013e3283388742
   Whitcomb JM, 2003, J INFECT DIS, V188, P992, DOI 10.1086/378281
   World Health Organization, 2021, RAP ADV ANT THER HIV
NR 47
TC 72
Z9 73
U1 1
U2 10
PU OXFORD UNIV PRESS INC
PI CARY
PA JOURNALS DEPT, 2001 EVANS RD, CARY, NC 27513 USA
SN 1058-4838
J9 CLIN INFECT DIS
JI Clin. Infect. Dis.
PD DEC 15
PY 2011
VL 53
IS 12
BP 1265
EP 1270
DI 10.1093/cid/cir684
PG 6
WC Immunology; Infectious Diseases; Microbiology
WE Science Citation Index Expanded (SCI-EXPANDED)
SC Immunology; Infectious Diseases; Microbiology
GA 851OF
UT WOS:000297279700017
PM 21976467
OA Bronze, Green Published
DA 2022-08-26
ER

PT J
AU Liu, AY
   Vittinghoff, E
   Sellmeyer, DE
   Irvin, R
   Mulligan, K
   Mayer, K
   Thompson, M
   Grant, R
   Pathak, S
   O'Hara, B
   Gvetadze, R
   Chillag, K
   Grohskopf, L
   Buchbinder, SP
AF Liu, Albert Y.
   Vittinghoff, Eric
   Sellmeyer, Deborah E.
   Irvin, Risha
   Mulligan, Kathleen
   Mayer, Kenneth
   Thompson, Melanie
   Grant, Robert
   Pathak, Sonal
   O'Hara, Brandon
   Gvetadze, Roman
   Chillag, Kata
   Grohskopf, Lisa
   Buchbinder, Susan P.
TI Bone Mineral Density in HIV-Negative Men Participating in a Tenofovir
   Pre-Exposure Prophylaxis Randomized Clinical Trial in San Francisco
SO PLOS ONE
LA English
DT Article
ID ANTIRETROVIRAL THERAPY; ABACAVIR-LAMIVUDINE; RISK; METHAMPHETAMINE;
   EMTRICITABINE; FRACTURES; EFAVIRENZ; SEX; DF; PHARMACOKINETICS
AB Background: Pre-exposure prophylaxis (PrEP) trials are evaluating regimens containing tenofovir-disoproxil fumarate (TDF) for HIV prevention. We determined the baseline prevalence of low bone mineral density (BMD) and the effect of TDF on BMD in men who have sex with men (MSM) in a PrEP trial in San Francisco.
   Methods/Findings: We evaluated 1) the prevalence of low BMD using Dual Energy X-ray Absorptiometry (DEXA) in a baseline cohort of 210 HIV-uninfected MSM who screened for a randomized clinical trial of daily TDF vs. placebo, and 2) the effects of TDF on BMD in a longitudinal cohort of 184 enrolled men. Half began study drug after a 9-month delay to evaluate changes in risk behavior associated with pill-use. At baseline, 20 participants (10%) had low BMD (Z score <=-22.0 at the L2-L4 spine, total hip, or femoral neck). Low BMD was associated with amphetamine (OR = 5.86, 95% CI 1.70-20.20) and inhalant (OR = 4.57, 95% CI 1.32-15.81) use; men taking multivitamins, calcium, or vitamin D were less likely to have low BMD at baseline (OR = 0.26, 95% CI 0.10-0.71). In the longitudinal analysis, there was a 1.1% net decrease in mean BMD in the TDF vs. the pre-treatment/placebo group at the femoral neck (95% CI 0.4-1.9%), 0.8% net decline at the total hip (95% CI 0.3-1.3%), and 0.7% at the L2-L4 spine (95% CI 20.1-1.5%). At 24 months, 13% vs. 6% of participants experienced >5% BMD loss at the femoral neck in the TDF vs. placebo groups (p = 0.13).
   Conclusions: Ten percent of HIV-negative MSM had low BMD at baseline. TDF use resulted in a small but statistically significant decline in BMD at the total hip and femoral neck. Larger studies with longer follow-up are needed to determine the trajectory of BMD changes and any association with clinical fractures.
C1 [Liu, Albert Y.; Irvin, Risha; Buchbinder, Susan P.] San Francisco Dept Publ Hlth, San Francisco, CA USA.
   [Liu, Albert Y.; Vittinghoff, Eric; Mulligan, Kathleen; Grant, Robert; Buchbinder, Susan P.] Univ Calif San Francisco, San Francisco, CA 94143 USA.
   [Sellmeyer, Deborah E.] Johns Hopkins Univ, Sch Med, Baltimore, MD USA.
   [Mayer, Kenneth] Fenway Hlth, Boston, MA USA.
   [Thompson, Melanie] AIDS Res Consortium Atlanta, Atlanta, GA USA.
   [Grant, Robert] Gladstone Inst, San Francisco, CA USA.
   [Pathak, Sonal; O'Hara, Brandon; Gvetadze, Roman] Northrop Grumman, Atlanta, GA USA.
   [Chillag, Kata; Grohskopf, Lisa] Ctr Dis Control & Prevent, Div HIV AIDS Prevent, Atlanta, GA USA.
RP Liu, AY (通讯作者)，San Francisco Dept Publ Hlth, San Francisco, CA USA.
EM albert.liu@sfdph.org
OI Grant, Robert/0000-0002-0851-7085
FU U.S. Department of Health and Human Services, Centers for Disease
   Control and Prevention [200-2003-03003, 200-2003-03007, 200-2004-09853];
   University of California, San Francisco Clinical and Translational
   Science Institute Clinical Research Center [UL1 RR024131]; Gilead
   Sciences, the pharmaceutical company; Gilead; NATIONAL CENTER FOR
   RESEARCH RESOURCES [UL1RR024131] Funding Source: NIH RePORTER; NATIONAL
   INSTITUTE OF ALLERGY AND INFECTIOUS DISEASES [P30AI027763] Funding
   Source: NIH RePORTER
FX This research was supported by funds from the U.S. Department of Health
   and Human Services, Centers for Disease Control and Prevention,
   Contracts #200-2003-03003, #200-2003-03007, and #200-2004-09853; and
   University of California, San Francisco Clinical and Translational
   Science Institute Clinical Research Center Grant #UL1 RR024131. The US
   Department of Health and Human Services, Centers for Disease Control and
   Prevention were involved in study design, data collection and analysis,
   decision to publish, and preparation of the manuscript. The University
   of California, San Francisco Clinical and Translational Science
   Institute was involved in data collection only.; Dr. Kenneth Mayer has
   received educational and research grants from Gilead Sciences, the
   pharmaceutical company that manufactures tenofovir. Dr. Melanie
   Thompson's organization (AIDS Research Consortium of Atlanta) has
   received research grant funding from Gilead and other pharmaceutical
   companies and has had a prevention research consultancy with Gilead
   Sciences. This does not alter the authors' adherence to all the PLoS ONE
   policies on sharing data and materials.
CR Baeten JM, 2011, 6 IAS C HIV PATH TRE
   Brim NM, 2007, AIDS READ, V17, P322
   Brown TT, 2006, AIDS, V20, P2165, DOI 10.1097/QAD.0b013e32801022eb
   Brown TT, 2009, JAIDS-J ACQ IMM DEF, V51, P554, DOI 10.1097/QAI.0b013e3181adce44
   Buchbinder SP, 2005, JAIDS-J ACQ IMM DEF, V39, P82, DOI 10.1097/01.qai.0000134740.41585.f4
   Burns DN, 2010, CLIN INFECT DIS, V51, P725, DOI 10.1086/655889
   Calmy A, 2009, J INFECT DIS, V200, P1746, DOI 10.1086/644785
   Carr A, 2010, CLIN INFECT DIS, V51, P973, DOI 10.1086/656418
   Cassetti I, 2007, HIV CLIN TRIALS, V8, P164, DOI 10.1310/hct0803-164
   Chou J, 2008, NEUROSCIENCE, V151, P92, DOI 10.1016/j.neuroscience.2007.10.044
   COCKCROFT DW, 1976, NEPHRON, V16, P31, DOI 10.1159/000180580
   CUMMINGS SR, 1987, AM J EPIDEMIOL, V126, P796, DOI 10.1093/oxfordjournals.aje.a114716
   Dumond JB, 2007, AIDS, V21, P1899, DOI 10.1097/QAD.0b013e328270385a
   Gallant JE, 2006, NEW ENGL J MED, V354, P251, DOI 10.1056/NEJMoa051871
   Gallant JE, 2004, JAMA-J AM MED ASSOC, V292, P191, DOI 10.1001/jama.292.2.191
   *GE HLTH CAR, 0599897 GE HLTH CAR
   GRANT RM, 2010, N ENGL J MED
   Grigsby IF, 2010, BIOCHEM BIOPH RES CO, V394, P48, DOI 10.1016/j.bbrc.2010.02.080
   Grijsen ML, 2010, AIDS, V24, P2233, DOI 10.1097/QAD.0b013e32833c93fe
   Grohskopf L. A., 2010, 18 INT AIDS C VIENN, P18
   Guthrie JR, 1998, OSTEOPOROSIS INT, V8, P282, DOI 10.1007/s001980050066
   HANSEN A, HIV MED
   Hawkins T, 2005, JAIDS-J ACQ IMM DEF, V39, P406, DOI 10.1097/01.qai.0000167155.44980.e8
   *INT SOC CLIN DENS, OFF POS INT SOC CLIN
   Jacobson DL, 2008, JAIDS-J ACQ IMM DEF, V49, P298, DOI 10.1097/QAI.0b013e3181893e8e
   Katsuragawa Y, 1999, FORENSIC SCI INT, V101, P43, DOI 10.1016/S0379-0738(99)00010-9
   Kim EY, 2009, FORENSIC SCI INT, V188, P75, DOI 10.1016/j.forsciint.2009.03.016
   Koblin BA, 2006, AIDS, V20, P731, DOI 10.1097/01.aids.0000216374.61442.55
   LIU A, 2010, 17 C RETR OPP INF SA
   Liu AY, 2006, JAMA-J AM MED ASSOC, V296, P863, DOI 10.1001/jama.296.7.863
   Mallon PWG, 2010, CURR OPIN INFECT DIS, V23, P1, DOI 10.1097/QCO.0b013e328334fe9a
   Martin A, 2009, CLIN INFECT DIS, V49, P1591, DOI 10.1086/644769
   McComsey GA, 2011, J INFECT DIS, V203, P1791, DOI 10.1093/infdis/jir188
   Parsonage MJ, 2005, HIV MED, V6, P341, DOI 10.1111/j.1468-1293.2005.00318.x
   Perrot S, 2009, JCR-J CLIN RHEUMATOL, V15, P72, DOI 10.1097/RHU.0b013e31819c20d8
   Plankey MW, 2007, JAIDS-J ACQ IMM DEF, V45, P85, DOI 10.1097/QAI.0b013e3180417c99
   Pollock E, 2009, BRIT MED BULL, V92, P123, DOI 10.1093/bmb/ldp037
   Sharma A, 2010, AIDS, V24, P2337, DOI 10.1097/QAD.0b013e32833d7da7
   Smith D, 2011, MMWR, V60
   Stellbrink HJ, 2010, CLIN INFECT DIS, V51, P963, DOI 10.1086/656417
   Thigpen MC, 2011, 6 IAS C HIV PATH TRE
   Vourvahis M, 2008, JAIDS-J ACQ IMM DEF, V47, P329, DOI 10.1097/QAI.0b013e3181632cc3
   Warming L, 2002, OSTEOPOROSIS INT, V13, P105, DOI 10.1007/s001980200001
   *WHO, 2003, WHO TECHN REP SER, V921, P192
   Woodward CLN, 2009, HIV MED, V10, P482, DOI 10.1111/j.1468-1293.2009.00716.x
   Woody GE, 1999, DRUG ALCOHOL DEPEN, V53, P197, DOI 10.1016/S0376-8716(98)00134-3
NR 46
TC 121
Z9 126
U1 0
U2 2
PU PUBLIC LIBRARY SCIENCE
PI SAN FRANCISCO
PA 1160 BATTERY STREET, STE 100, SAN FRANCISCO, CA 94111 USA
SN 1932-6203
J9 PLOS ONE
JI PLoS One
PD AUG 29
PY 2011
VL 6
IS 8
AR e23688
DI 10.1371/journal.pone.0023688
PG 11
WC Multidisciplinary Sciences
WE Science Citation Index Expanded (SCI-EXPANDED)
SC Science & Technology - Other Topics
GA 817MF
UT WOS:000294676900015
PM 21897852
OA Green Published, Green Submitted, gold
DA 2022-08-26
ER

PT J
AU Anderson, PL
   Kiser, JJ
   Gardner, EM
   Rower, JE
   Meditz, A
   Grant, RM
AF Anderson, Peter L.
   Kiser, Jennifer J.
   Gardner, Edward M.
   Rower, Joseph E.
   Meditz, Amie
   Grant, Robert M.
TI Pharmacological considerations for tenofovir and emtricitabine to
   prevent HIV infection
SO JOURNAL OF ANTIMICROBIAL CHEMOTHERAPY
LA English
DT Review
DE clinical pharmacology; intracellular pharmacology; pharmacokinetics;
   pharmacodynamics; pharmacogenomics; nucleoside analogue pharmacology
ID REVERSE-TRANSCRIPTASE INHIBITORS; IMMUNODEFICIENCY-VIRUS ACTIVITY;
   DISOPROXIL FUMARATE; ANTIRETROVIRAL DRUG; LAMIVUDINE-TRIPHOSPHATE;
   MITOCHONDRIAL TOXICITY; IN-VITRO; INTRACELLULAR PHARMACOKINETICS;
   PREEXPOSURE PROPHYLAXIS; CLINICAL-PHARMACOLOGY
AB The use of antiretroviral medications in HIV-negative individuals as pre-exposure prophylaxis (PrEP) is a promising approach to prevent HIV infection. Tenofovir disoproxil fumarate (TDF) and emtricitabine exhibit desirable properties for PrEP including: favourable pharmacokinetics that support infrequent dosing; few major drug-drug or drug-food interactions; an excellent clinical safety record; and pre-clinical evidence for efficacy. Several large, randomized, controlled clinical trials are evaluating the safety and efficacy of TDF and emtricitabine for this new indication. A thorough understanding of variability in drug response will help determine future investigations in the field and/or implementation into clinical care. Because tenofovir and emtricitabine are nucleos(t)ide analogues, the HIV prevention and toxicity effects depend on the triphosphate analogue formed intracellularly. This review identifies important cellular pharmacology considerations for tenofovir and emtricitabine, which include drug penetration into relevant tissues and cell types, race/ethnicity/pharmacogenetics, gender, cellular activation state and appropriate episodic or alternative dosing strategies based on pharmacokinetic principles. The current state of knowledge in these areas is summarized and the future utility of intracellular pharmacokinetics/pharmacodynamics for the PrEP field is discussed.
C1 [Anderson, Peter L.; Kiser, Jennifer J.; Rower, Joseph E.] Univ Colorado Denver, Dept Pharmaceut Sci, Aurora, CO USA.
   [Gardner, Edward M.; Meditz, Amie] Univ Colorado Denver, Div Infect Dis, Aurora, CO USA.
   [Gardner, Edward M.] Denver Publ Hlth, Denver, CO USA.
   [Grant, Robert M.] Univ Calif San Francisco, Gladstone Inst Virol & Immunol, San Francisco, CA 94143 USA.
RP Anderson, PL (通讯作者)，Univ Colorado Denver, Dept Pharmaceut Sci, Aurora, CO USA.
EM peter.anderson@ucdenver.edu
OI Grant, Robert/0000-0002-0851-7085
FU National Institute of Allergy and Infectious Diseases of the NIH
   [AI064029, AI084735]; NIH; CDC and Bill and Melinda Gates Foundation;
   NATIONAL INSTITUTE OF ALLERGY AND INFECTIOUS DISEASES [U01AI084735,
   R01AI064029] Funding Source: NIH RePORTER
FX This work was supported by grants from the National Institute of Allergy
   and Infectious Diseases of the NIH (grant numbers AI064029 and
   AI084735).; P. L. A. and R. M. G. are investigators on PrEP trials
   funded by the NIH (and, for R. M. G., the CDC and Bill and Melinda Gates
   Foundation). Gilead Sciences donates study drug but no funding for this
   research. All other authors: none to declare.
CR Abbas UL, 2007, PLOS ONE, V2, DOI 10.1371/journal.pone.0000875
   Abla N, 2008, J PHARMACOL EXP THER, V325, P859, DOI 10.1124/jpet.108.136523
   Anderson PL, 2007, AIDS, V21, P1849, DOI 10.1097/QAD.0b013e3282741feb
   Anderson PL, 2006, JAIDS-J ACQ IMM DEF, V42, P441, DOI 10.1097/01.qai.0000225013.53568.69
   Anderson PL, 2008, CURR OPIN HIV AIDS, V3, P258, DOI 10.1097/COH.0b013e3282f85dc1
   Anderson PL, 2004, CLIN INFECT DIS, V38, P743, DOI 10.1086/381678
   Anderson PL, 2004, ANN PHARMACOTHER, V38, P1924, DOI 10.1345/aph.1E036
   Anderson PL, 2003, AIDS, V17, P2159, DOI 10.1097/00002030-200310170-00003
   Anonymous, 2005, Morbidity and Mortality Weekly Report, V54, P1
   Arribas JR, 2008, JAIDS-J ACQ IMM DEF, V47, P74, DOI 10.1097/QAI.0b013e31815acab8
   *AVAC GLOB ADV HIV, ONG PREP TRIALS
   Back DJ, 2005, JAIDS-J ACQ IMM DEF, V39, pS1, DOI 10.1097/01.qai.0000168882.67942.3f
   Balzarini J, 2002, AIDS, V16, P2159, DOI 10.1097/00002030-200211080-00008
   Barditch-Crovo P, 2001, ANTIMICROB AGENTS CH, V45, P2733, DOI 10.1128/AAC.45.10.2733-2739.2001
   Bazzoli C, 2010, CLIN PHARMACOKINET, V49, P17, DOI 10.2165/11318110-000000000-00000
   Becher F, 2004, AIDS, V18, P181, DOI 10.1097/00002030-200401230-00006
   Bethell R, 2007, ANTIMICROB AGENTS CH, V51, P2948, DOI 10.1128/AAC.01204-06
   Birkus G, 2002, ANTIMICROB AGENTS CH, V46, P716, DOI 10.1128/AAC.46.3.716-723.2002
   Borroto-Esoda K, 2006, ANTIVIR THER, V11, P377
   Bousquet L, 2009, ANTIMICROB AGENTS CH, V53, P896, DOI 10.1128/AAC.00733-08
   Calmy A, 2009, ANTIVIR THER, V14, P165
   Cihlar T, 2001, NUCLEOS NUCLEOT NUCL, V20, P641, DOI 10.1081/NCN-100002341
   Cihlar T, 2010, ANTIVIR RES, V85, P39, DOI 10.1016/j.antiviral.2009.09.014
   Cohen MS, 2007, ANN INTERN MED, V146, P591, DOI 10.7326/0003-4819-146-8-200704170-00010
   Cranage M, 2008, PLOS MED, V5, P1238, DOI 10.1371/journal.pmed.0050157
   Darque A, 1999, ANTIMICROB AGENTS CH, V43, P2245, DOI 10.1128/AAC.43.9.2245
   Derdelinckx I, 2006, PLOS MED, V3, P1999, DOI 10.1371/journal.pmed.0030454
   Dolin R, 2009, NEW ENGL J MED, V361, P2279, DOI 10.1056/NEJMe0909972
   Dumond JB, 2008, JAIDS-J ACQ IMM DEF, V48, P156, DOI 10.1097/QAI.0b013e31816de21e
   Dumond JB, 2007, AIDS, V21, P1899, DOI 10.1097/QAD.0b013e328270385a
   Durand-Gasselin L, 2007, ANTIMICROB AGENTS CH, V51, P2105, DOI 10.1128/AAC.00831-06
   Durand-Gasselin L, 2009, MOL PHARMACEUT, V6, P1145, DOI 10.1021/mp900036s
   Feng JY, 2004, ANTIMICROB AGENTS CH, V48, P1300, DOI 10.1128/AAC.48.4.1300-1306.2004
   FLETCHER CV, 2008, 15 C RETR OPP INF BO
   FURMAN PA, 1986, P NATL ACAD SCI USA, V83, P8333, DOI 10.1073/pnas.83.21.8333
   GAO WY, 1994, J BIOL CHEM, V269, P12633
   Garcia-Lerma JG, 2008, PLOS MED, V5, P291, DOI 10.1371/journal.pmed.0050028
   Garcia-Lerma JG, 2010, SCI TRANSL MED, V2, DOI 10.1126/scitranslmed.3000391
   Garcia-Lerma JG, 2010, TRENDS PHARMACOL SCI, V31, P74, DOI 10.1016/j.tips.2009.10.009
   GARCIALERMA G, 2010, 17 C RETR OPP INF SA
   Goicoechea M, 2010, AIDS, V24, P707, DOI 10.1097/QAD.0b013e32833676eb
   Guest G, 2010, J WOMENS HEALTH, V19, P791, DOI 10.1089/jwh.2009.1576
   Guo YP, 2003, J BIOL CHEM, V278, P29509, DOI 10.1074/jbc.M304059200
   Hawkins T, 2005, JAIDS-J ACQ IMM DEF, V39, P406, DOI 10.1097/01.qai.0000167155.44980.e8
   Hazen R, 2003, JAIDS-J ACQ IMM DEF, V32, P255, DOI 10.1097/00126334-200303010-00003
   Hendrix CW, 2009, ANNU REV PHARMACOL, V49, P349, DOI 10.1146/annurev.pharmtox.48.113006.094906
   Hirbod T, 2007, J INTERN MED, V262, P44, DOI 10.1111/j.1365-2796.2007.01822.x
   Hopper-Borge E, 2009, CANCER RES, V69, P178, DOI 10.1158/0008-5472.CAN-08-1420
   Hunsucker SA, 2005, PHARMACOL THERAPEUT, V107, P1, DOI 10.1016/j.pharmthera.2005.01.003
   Hunt PW, 2008, J INFECT DIS, V197, P126, DOI 10.1086/524143
   Izzedine H, 2006, J INFECT DIS, V194, P1481, DOI 10.1086/508546
   Johnson AA, 2001, J BIOL CHEM, V276, P40847, DOI 10.1074/jbc.M106743200
   Jung N, 2008, DRUG METAB DISPOS, V36, P1616, DOI 10.1124/dmd.108.020826
   Kakuda TN, 2000, CLIN THER, V22, P685, DOI 10.1016/S0149-2918(00)90004-3
   Karim QA, 2010, SCIENCE, V329, P1168, DOI 10.1126/science.1193748
   Kashuba AD, 2010, 18 INT AIDS C VIENN
   Kearney BP, 2004, CLIN PHARMACOKINET, V43, P595, DOI 10.2165/00003088-200443090-00003
   Kis O, 2010, TRENDS PHARMACOL SCI, V31, P22, DOI 10.1016/j.tips.2009.10.001
   Kiser JJ, 2008, JAIDS-J ACQ IMM DEF, V47, P298, DOI 10.1097/QAI.0b013e31815e7478
   Kiser JJ, 2008, ANTIMICROB AGENTS CH, V52, P631, DOI 10.1128/AAC.00761-07
   Kohler JJ, 2007, ENVIRON MOL MUTAGEN, V48, P166, DOI 10.1002/em.20223
   Kuklenyik Z, 2009, J CHROMATOGR B, V877, P3659, DOI 10.1016/j.jchromb.2009.09.007
   Lamba JK, 2007, J PHARMACOL EXP THER, V323, P935, DOI 10.1124/jpet.107.128595
   Lebrecht D, 2009, JAIDS-J ACQ IMM DEF, V51, P258, DOI 10.1097/QAI.0b013e3181a666eb
   Lee WA, 2006, ANTIVIR RES, V71, P254, DOI 10.1016/j.antiviral.2006.05.020
   Liu AY, 2006, JAMA-J AM MED ASSOC, V296, P863, DOI 10.1001/jama.296.7.863
   Lockman S, 2007, NEW ENGL J MED, V356, P135, DOI 10.1056/NEJMoa062876
   Maagaard A, 2009, J ANTIMICROB CHEMOTH, V64, P901, DOI 10.1093/jac/dkp316
   Mallon PWG, 2005, J INFECT DIS, V191, P1686, DOI 10.1086/429697
   Naesens L, 1998, ANTIMICROB AGENTS CH, V42, P1568, DOI 10.1128/AAC.42.7.1568
   Nelson MR, 2007, AIDS, V21, P1273, DOI 10.1097/QAD.0b013e3280b07b33
   Paltiel AD, 2009, CLIN INFECT DIS, V48, P806, DOI 10.1086/597095
   Panel on Antiretroviral Guidelines for Adults Adolescents, 2009, GUID US ANT AG HIV 1, P1, DOI DOI 10.1111/J.1468-1293.2008.00636.X
   Peterson Leigh, 2007, PLoS Clin Trials, V2, pe27, DOI 10.1371/journal.pctr.0020027
   Philpott S, 2003, J INFECT DIS, V187, P569, DOI 10.1086/367995
   Podgorska M, 2005, ACTA BIOCHIM POL, V52, P749
   Pruvost A, 2005, ANTIMICROB AGENTS CH, V49, P1907, DOI 10.1128/AAC.49.5.1907-1914.2005
   Pruvost A, 2009, ANTIMICROB AGENTS CH, V53, P1937, DOI 10.1128/AAC.01064-08
   *PUBL HLTH SERV TA, REC US ANT DRUG PREG
   Ray AS, 2006, ANTIMICROB AGENTS CH, V50, P3297, DOI 10.1128/AAC.00251-06
   Robbins BL, 1998, ANTIMICROB AGENTS CH, V42, P612, DOI 10.1128/AAC.42.3.612
   ROBBINS BL, 1995, ANTIMICROB AGENTS CH, V39, P2304, DOI 10.1128/AAC.39.10.2304
   Robbins BL, 2003, PHARMACOTHERAPY, V23, P695, DOI 10.1592/phco.23.6.695.32189
   Rodriguez-Novoa S, 2009, CLIN INFECT DIS, V48, pE108, DOI 10.1086/598507
   Rotheram-Borus MJ, 2009, ANNU REV CLIN PSYCHO, V5, P143, DOI 10.1146/annurev.clinpsy.032408.153530
   Saavedra-Lozano J, 2004, ANTIMICROB AGENTS CH, V48, P2825, DOI 10.1128/AAC.48.8.2825-2830.2004
   Smith Dawn K., 2005, Morbidity and Mortality Weekly Report, V54, P1
   Stein DS, 2001, PHARMACOTHERAPY, V21, P11, DOI 10.1592/phco.21.1.11.34439
   Subbarao S, 2007, J MED PRIMATOL, V36, P238, DOI 10.1111/j.1600-0684.2007.00241.x
   Supervie V, 2010, P NATL ACAD SCI USA, V107, P12381, DOI 10.1073/pnas.1006061107
   Tsai CC, 1998, J VIROL, V72, P4265, DOI 10.1128/JVI.72.5.4265-4273.1998
   *UNAIDS, 2009, 09 AIDS EP UPD
   Van Rompay KKA, 2005, AIDS REV, V7, P67
   Van Rompay KKA, 2008, ANTIMICROB AGENTS CH, V52, P3144, DOI 10.1128/AAC.00350-08
   Van Rompay KKA, 2006, JAIDS-J ACQ IMM DEF, V43, P6, DOI 10.1097/01.qai.0000224972.60339.7c
   Vourvahis M, 2008, JAIDS-J ACQ IMM DEF, V47, P329, DOI 10.1097/QAI.0b013e3181632cc3
   Wang LH, 2004, AIDS RES HUM RETROV, V20, P1173, DOI 10.1089/aid.2004.20.1173
   Wijnholds J, 2000, P NATL ACAD SCI USA, V97, P7476, DOI 10.1073/pnas.120159197
NR 98
TC 129
Z9 129
U1 1
U2 18
PU OXFORD UNIV PRESS
PI OXFORD
PA GREAT CLARENDON ST, OXFORD OX2 6DP, ENGLAND
SN 0305-7453
EI 1460-2091
J9 J ANTIMICROB CHEMOTH
JI J. Antimicrob. Chemother.
PD FEB
PY 2011
VL 66
IS 2
BP 240
EP 250
DI 10.1093/jac/dkq447
PG 11
WC Infectious Diseases; Microbiology; Pharmacology & Pharmacy
WE Science Citation Index Expanded (SCI-EXPANDED)
SC Infectious Diseases; Microbiology; Pharmacology & Pharmacy
GA 706KC
UT WOS:000286216300004
PM 21118913
OA Green Published, Bronze
DA 2022-08-26
ER

PT J
AU Leonardi, M
   Lee, E
   Tan, DHS
AF Leonardi, M.
   Lee, E.
   Tan, D. H. S.
TI Awareness of, usage of and willingness to use HIV pre-exposure
   prophylaxis among men in downtown Toronto, Canada
SO INTERNATIONAL JOURNAL OF STD & AIDS
LA English
DT Article
DE HIV; men who have sex with men; MSM; pre-exposure prophylaxis; PrEP;
   sexual behaviour; Canada
ID TENOFOVIR DISOPROXIL FUMARATE; SEXUAL RISK BEHAVIOR; LIMITED KNOWLEDGE;
   INFECTION; PREVENTION; TRIAL; POSTEXPOSURE; PARTICIPANTS; SAFETY; GAY
AB Pre-exposure prophylaxis (PrEP) is a promising strategy whereby HIV-uninfected people could take antiretroviral (ARV) medications to reduce their risk of HIV acquisition. Reports suggest that unsupervised PrEP use has been occurring in gay communities of USA cities before human safety and efficacy data became available. We administered a 20-item questionnaire to men undergoing HIV testing at Hassle Free Clinic, a sexual health clinic in the gay village of Toronto. Questionnaire items enquired about demographics, sexual partners, substance use and awareness of, usage of and willingness to use PrEP. Logistic regression was used to identify characteristics associated with PrEP-related outcomes. Of 256 participants, 11.7% were aware of PrEP, with more men who have sex with men (MSM) aware (14.1%) than non-MSM (4.9%). No participants reported PrEP usage. Willingness to consider PrEP use was high and associated with high-risk activities, suggesting opportunities for PrEP use in the future.
C1 [Leonardi, M.; Tan, D. H. S.] Univ Toronto, Fac Med, Toronto, ON, Canada.
   [Tan, D. H. S.] St Michaels Hosp, Div Infect Dis, Toronto, ON M5B 1W8, Canada.
   [Lee, E.; Tan, D. H. S.] Hassle Free Clin, Toronto, ON, Canada.
RP Tan, DHS (通讯作者)，30 Bond St,Off Locat 209,Victoria St,Room 3-340, Toronto, ON M5B 1W8, Canada.
EM darrell.tan@gmail.com
RI Leonardi, Mathew/CAA-2695-2022
OI Leonardi, Mathew/0000-0001-5538-6906
FU Canadian Institutes of Health Research
FX The authors gratefully acknowledge Hassle Free Clinic counsellors Elmer
   Bagares, Shawn Fowler and Zavare Tengra and Staff Leo Mitterni and Jerry
   Juzkiw for their assistance with recruiting participants, as well as
   survey respondents themselves for participating in the study. DHST
   receives research fellowship funding from the Canadian Institutes of
   Health Research.
CR A Liu, 2011, 18 C RETR OPP INF FE
   Bartholow BN, 2005, JAIDS-J ACQ IMM DEF, V39, P90, DOI 10.1097/01.qai.0000143600.41363.78
   Cassell MM, 2006, BMJ-BRIT MED J, V332, P605, DOI 10.1136/bmj.332.7541.605
   Chesney MA, 1997, J ACQ IMMUN DEF SYND, V16, P266, DOI 10.1097/00042560-199712010-00007
   Cooper RD, 2010, CLIN INFECT DIS, V51, P496, DOI 10.1086/655681
   COSTELLO D, 2005, LOS ANGELES TIM 1219
   Golub SA, 2010, JAIDS-J ACQ IMM DEF, V54, P548, DOI 10.1097/QAI.0b013e3181e19a54
   Grant RM, 2010, NEW ENGL J MED, V363, P2587, DOI 10.1056/NEJMoa1011205
   Grohskopf L. A., 2010, 18 INT AIDS C VIENN, P18
   Guest G, 2008, SEX TRANSM DIS, V35, P1002, DOI 10.1097/OLQ.0b013e3181812939
   Honkoop P, 2000, HEPATOLOGY, V32, P635, DOI 10.1053/jhep.2000.16333
   Liu AY, 2008, JAIDS-J ACQ IMM DEF, V47, P241, DOI 10.1097/QAI.0b013e31815e4041
   Liu AY, 2006, JAMA-J AM MED ASSOC, V296, P863, DOI 10.1001/jama.296.7.863
   Mimiaga MJ, 2009, JAIDS-J ACQ IMM DEF, V50, P77, DOI 10.1097/QAI.0b013e31818d5a27
   Mulligan K, 2011, 18 C RETR OPP INF FE
   Nelson MR, 2007, AIDS, V21, P1273, DOI 10.1097/QAD.0b013e3280b07b33
   Paltiel AD, 2009, CLIN INFECT DIS, V48, P806, DOI 10.1086/597095
   Peterson Leigh, 2007, PLoS Clin Trials, V2, pe27, DOI 10.1371/journal.pctr.0020027
   Voetsch AC, 2007, JAIDS-J ACQ IMM DEF, V46, P378, DOI 10.1097/QAI.0b013e3181576874
   Weinstein S, 2009, EDGE            0310
   Weinstein S, 2009, ADVOCATE         FEB, P77
NR 21
TC 43
Z9 45
U1 0
U2 11
PU ROYAL SOC MEDICINE PRESS LTD
PI LONDON
PA 1 WIMPOLE STREET, LONDON W1G 0AE, ENGLAND
SN 0956-4624
J9 INT J STD AIDS
JI Int. J. STD AIDS
PD DEC
PY 2011
VL 22
IS 12
SI SI
BP 738
EP 741
DI 10.1258/ijsa.2011.011057
PG 4
WC Immunology; Infectious Diseases
WE Science Citation Index Expanded (SCI-EXPANDED)
SC Immunology; Infectious Diseases
GA 876ZB
UT WOS:000299145200010
PM 22174057
DA 2022-08-26
ER

PT J
AU Galea, JT
   Kinsler, JJ
   Salazar, X
   Lee, SJ
   Giron, M
   Sayles, JN
   Caceres, C
   Cunningham, WE
AF Galea, J. T.
   Kinsler, J. J.
   Salazar, X.
   Lee, S-J
   Giron, M.
   Sayles, J. N.
   Caceres, C.
   Cunningham, W. E.
TI Acceptability of pre-exposure prophylaxis as an HIV prevention strategy:
   barriers and facilitators to pre-exposure prophylaxis uptake among
   at-risk Peruvian populations
SO INTERNATIONAL JOURNAL OF STD & AIDS
LA English
DT Article
DE pre-exposure prophylaxis (PrEP); South America; HIV; MSM; FSW;
   acceptability
ID TO-CHILD TRANSMISSION; CONJOINT-ANALYSIS; HEALTH-CARE; VACCINE
   CHARACTERISTICS; KNOWLEDGE; IMPACT; TRIAL; COMPENSATION; PREFERENCES;
   ZIDOVUDINE
AB This study examined pre-exposure prophylaxis (PrEP) acceptability among female sex workers, male-to-female transgendered persons and men who have sex with men in Lima, Peru. Focus groups explored social issues associated with PrEP acceptability and conjoint analysis assessed preferences among eight hypothetical PrEP scenarios with varying attribute profiles and their relative impact on acceptability. Conjoint analysis revealed that PrEP acceptability ranged from 19.8 to 82.5 out of a possible score of 100 across the eight hypothetical PrEP scenarios. Out-of-pocket cost had the greatest impact on PrEP acceptability (25.2, P< 0.001), followed by efficacy (21.4, P< 0.001) and potential side-effects (14.7, P< 0.001). Focus group data supported these findings, and also revealed that potential sexual risk disinhibition, stigma and discrimination associated with PrEP use, and mistrust of health-care professionals were also concerns. These issues will require careful attention when planning for PrEP roll-out.
C1 [Galea, J. T.] Univ Calif Los Angeles, Program Global Hlth, Los Angeles, CA 90035 USA.
   [Kinsler, J. J.; Sayles, J. N.; Cunningham, W. E.] Univ Calif Los Angeles, David Geffen Sch Med, Div Gen Internal Med & Hlth Serv Res, Los Angeles, CA 90035 USA.
   [Salazar, X.; Giron, M.; Caceres, C.] Cayetano Heredia Univ, Sch Publ Hlth, Unit Hlth Sexual & Human Dev, Lima, Peru.
   [Lee, S-J] Ctr Community Hlth, Semel Inst Neurosci & Human Behav, Los Angeles, CA USA.
   [Cunningham, W. E.] Univ Calif Los Angeles, Sch Publ Hlth, Dept Hlth Serv, Los Angeles, CA 90024 USA.
RP Galea, JT (通讯作者)，Univ Calif Los Angeles, Program Global Hlth, 9911 W Pico Blvd,Suite 955, Los Angeles, CA 90035 USA.
EM jgalea@ucla.edu
RI Galea, Jerome T./AAF-2172-2019; Oliveira, Claudia DL/G-8618-2011
OI Galea, Jerome T./0000-0001-8732-6959; Caceres, Carlos
   F./0000-0002-8101-0790; salazar, ximena/0000-0003-4998-8251
FU NIH/NCMHD [P30AG021684]; NIH/NIA, UCLA/Drew Center for Health
   Improvement of Minority Elderly/Resource Centers for Minority Aging
   Research [P30AG021684]; NATIONAL INSTITUTE OF MENTAL HEALTH
   [K01MH085503] Funding Source: NIH RePORTER; NATIONAL INSTITUTE ON AGING
   [P30AG021684] Funding Source: NIH RePORTER
FX Dr Cunningham received partial support from the NIH/NCMHD, UCLA/Drew
   Project Export (P30AG021684) and NIH/NIA, UCLA/Drew Center for Health
   Improvement of Minority Elderly/Resource Centers for Minority Aging
   Research, (P30AG021684). The authors would also like to express their
   gratitude to the men and woman who participated in this study.
CR Abbas UL, 2007, PLOS ONE, V2, DOI 10.1371/journal.pone.0000875
   Cassell MM, 2006, BMJ-BRIT MED J, V332, P605, DOI 10.1136/bmj.332.7541.605
   Clark JL, 2007, SEX TRANSM DIS, V34, P309, DOI 10.1097/01.olq.0000240289.84094.93
   Cohen MS, 2007, ANN INTERN MED, V146, P591, DOI 10.7326/0003-4819-146-8-200704170-00010
   Duan NH, 2005, LANCET, V365, P1119, DOI 10.1016/S0140-6736(05)71857-2
   GOICOHEA P, 2008, AIDS 2008 17 INT AID
   GREEN PE, 1990, J MARKETING, V54, P3, DOI 10.2307/1251756
   GREEN PE, 1978, J CONSUM RES, V5, P103, DOI 10.1086/208721
   Guay LA, 1999, LANCET, V354, P795, DOI 10.1016/S0140-6736(99)80008-7
   Guest G, 2007, AIDS EDUC PREV, V19, P310, DOI 10.1521/aeap.2007.19.4.310
   Hay JW, 2002, J MANAGE CARE PHARM, V8, P206
   Kellerman SE, 2006, JAIDS-J ACQ IMM DEF, V43, P376, DOI 10.1097/01.qai.0000234085.18914.d5
   Lallemant M, 2004, NEW ENGL J MED, V351, P217, DOI 10.1056/NEJMoa033500
   LAMA JR, 2007, 4 IAS C HIV PATH TRE
   Lee SJ, 2008, AIDS CARE, V20, P1161, DOI 10.1080/09540120701855375
   Liau A, 2001, AIDS CARE, V13, P643, DOI 10.1080/09540120120075275
   Liu AY, 2008, JAIDS-J ACQ IMM DEF, V47, P241, DOI 10.1097/QAI.0b013e31815e4041
   LUCE RD, 1964, J MATH PSYCHOL, V1, P1, DOI 10.1016/0022-2496(64)90015-X
   Miller GA, 2004, SEX TRANSM DIS, V31, P337, DOI 10.1097/00007435-200406000-00003
   Montano SM, 2005, JAIDS-J ACQ IMM DEF, V40, P57, DOI 10.1097/01.qai.0000159667.72584.8b
   Muhr T., 2004, US MAN ATLAS TI 5 0
   Newman PA, 2006, VACCINE, V24, P2094, DOI 10.1016/j.vaccine.2005.11.013
   Newman PA, 2004, JAIDS-J ACQ IMM DEF, V37, P1393, DOI 10.1097/01.qai.0000127064.84325.ad
   Newman PA, 2007, PREV MED, V44, P554, DOI 10.1016/j.ypmed.2006.12.007
   Nodin N, 2008, AIDS CARE, V20, P106, DOI 10.1080/09540120701449096
   Phillips KA, 2002, HEALTH SERV RES, V37, P1681, DOI 10.1111/1475-6773.01115
   Pinkerton SD, 2001, RISK ANAL, V21, P727, DOI 10.1111/0272-4332.214146
   *PREP WATCH, ONG PLANN PREP TRIAL
   Ryan M, 2000, BMJ-BRIT MED J, V320, P1530, DOI 10.1136/bmj.320.7248.1530
   Ryan M, 1998, HEALTH ECON, V7, P373, DOI 10.1002/(SICI)1099-1050(199806)7:4<373::AID-HEC348>3.0.CO;2-J
   SANDELOWSKI M, 1986, ADV NURS SCI, V8, P27, DOI 10.1097/00012272-198604000-00005
   Sayles JN, 2010, HEALTH EDUC BEHAV, V37, P193, DOI 10.1177/1090198109335654
   Skoler-Karpoff S, 2008, LANCET, V372, P1977, DOI 10.1016/S0140-6736(08)61842-5
   Smith Stephen M, 2004, Retrovirology, V1, P16, DOI 10.1186/1742-4690-1-16
   Steinbrook R, 2007, NEW ENGL J MED, V357, P2653, DOI 10.1056/NEJMp0708117
   Stephenson J, 2004, JAMA-J AM MED ASSOC, V292, P1163, DOI 10.1001/jama.292.10.1163
   UNAIDS, 2008, REP GLOB AIDS EP
   Valencia-Garcia D, 2008, CULT HEALTH SEX, V10, P739, DOI 10.1080/13691050802213563
   Vissers DCJ, 2008, PLOS ONE, V3, DOI 10.1371/journal.pone.0002077
   Youle Mike, 2003, J Int Assoc Physicians AIDS Care (Chic), V2, P102, DOI 10.1177/154510970300200302
NR 40
TC 111
Z9 117
U1 0
U2 11
PU ROYAL SOC MEDICINE PRESS LTD
PI LONDON
PA 1 WIMPOLE STREET, LONDON W1G 0AE, ENGLAND
SN 0956-4624
J9 INT J STD AIDS
JI Int. J. STD AIDS
PD MAY
PY 2011
VL 22
IS 5
BP 256
EP 262
DI 10.1258/ijsa.2009.009255
PG 7
WC Immunology; Infectious Diseases
WE Science Citation Index Expanded (SCI-EXPANDED); Social Science Citation Index (SSCI)
SC Immunology; Infectious Diseases
GA 776VT
UT WOS:000291567500004
PM 21571973
OA Green Submitted, Green Accepted
DA 2022-08-26
ER

PT J
AU Cong, ME
   Youngpairoj, AS
   Zheng, Q
   Aung, W
   Mitchell, J
   Sweeney, E
   Hanson, DL
   Hendry, RM
   Dobard, C
   Heneine, W
   Garcia-Lerma, JG
AF Cong, Mian-er
   Youngpairoj, Ae S.
   Zheng, Qi
   Aung, Wutyi
   Mitchell, James
   Sweeney, Elizabeth
   Hanson, Debra L.
   Hendry, R. Michael
   Dobard, Charles
   Heneine, Walid
   Garcia-Lerma, J. Gerardo
TI Protection against Rectal Transmission of an Emtricitabine-Resistant
   Simian/Human Immunodeficiency Virus SHIV162p3(M184V) Mutant by
   Intermittent Prophylaxis with Truvada
SO JOURNAL OF VIROLOGY
LA English
DT Article
ID ANTIRETROVIRAL DRUG-RESISTANCE; REVERSE-TRANSCRIPTASE; SEXUAL
   TRANSMISSION; RHESUS MACAQUES; MUTATIONS; FITNESS; TYPE-1; K65R;
   CHEMOPROPHYLAXIS; EPIDEMIOLOGY
AB Daily preexposure prophylaxis (PrEP) with Truvada (emtricitabine [FTC] and tenofovir disoproxil fumarate [TDF]) is a novel HIV prevention strategy recently found to reduce HIV incidence among men who have sex with men. We used a macaque model of HIV transmission to investigate if Truvada maintains prophylactic efficacy against an FTC-resistant isolate containing the M184V mutation. Five macaques received a dose of Truvada 3 days before exposing them rectally to the simian/human immunodeficiency virus mutant SHIV162p3(M184V), followed by a second dose 2 h after exposure. Five untreated animals were used as controls. Virus exposures were done weekly for up to 14 weeks. Despite the high (>100-fold) level of FTC resistance conferred by M184V, all five treated animals were protected from infection, while the five untreated macaques were infected (P = 0.0008). Our results show that Truvada maintains high prophylactic efficacy against an FTC-resistant isolate. Increased susceptibility to tenofovir due to M184V and other factors, including residual antiviral activity by FTC and/or reduced virus fitness due to M184V, may all have contributed to the observed protection.
C1 [Cong, Mian-er; Youngpairoj, Ae S.; Zheng, Qi; Aung, Wutyi; Mitchell, James; Sweeney, Elizabeth; Hanson, Debra L.; Hendry, R. Michael; Dobard, Charles; Heneine, Walid; Garcia-Lerma, J. Gerardo] CDC, Branch Lab, Div HIV AIDS Prevent,Ctr Dis Control & Prevent, Natl Ctr HIV Hepatitis STD & TB Prevent, Atlanta, GA 30329 USA.
RP Garcia-Lerma, JG (通讯作者)，CDC, Branch Lab, Div HIV AIDS Prevent,Ctr Dis Control & Prevent, Natl Ctr HIV Hepatitis STD & TB Prevent, MS G45,1600 Clifton Rd, Atlanta, GA 30329 USA.
EM ggarcia-lerma@cdc.gov
FU CDC [Y1-AI-0681-02]; NIH [Y1-AI-0681-02]; NATIONAL INSTITUTE OF ALLERGY
   AND INFECTIOUS DISEASES [Z01AI000681] Funding Source: NIH RePORTER
FX his work was partially supported by Interagency Agreement Y1-AI-0681-02
   between the CDC and NIH.
CR Brenner BG, 2002, J VIROL, V76, P1753, DOI 10.1128/JVI.76.4.1753-1761.2002
   Cane PA, 2005, CURR OPIN INFECT DIS, V18, P537, DOI 10.1097/01.qco.0000191506.10363.e1
   Cheung PK, 2004, AIDS REV, V6, P107
   Cohen MS, 2007, ANN INTERN MED, V146, P591, DOI 10.7326/0003-4819-146-8-200704170-00010
   Cong ME, 2007, J VIROL, V81, P3037, DOI 10.1128/JVI.02712-06
   Cong ME, 2011, VIROLOGY, V412, P435, DOI 10.1016/j.virol.2011.01.038
   de Mendoza C, 2004, CLIN INFECT DIS, V39, P1231, DOI 10.1086/424668
   Deval J, 2004, J BIOL CHEM, V279, P509, DOI 10.1074/jbc.M308806200
   Garcia-Lerma JG, 2008, PLOS MED, V5, P291, DOI 10.1371/journal.pmed.0050028
   Garcia-Lerma JG, 2010, SCI TRANSL MED, V2, DOI 10.1126/scitranslmed.3000391
   Garcia-Lerma JG, 2010, TRENDS PHARMACOL SCI, V31, P74, DOI 10.1016/j.tips.2009.10.009
   Geretti AM, 2007, CURR OPIN INFECT DIS, V20, P22, DOI 10.1097/QCO.0b013e328013caff
   Grant RM, 2005, SCIENCE, V309, P2170, DOI 10.1126/science.1116204
   Grant RM, 2010, NEW ENGL J MED, V363, P2587, DOI 10.1056/NEJMoa1011205
   Harouse JM, 1999, SCIENCE, V284, P816, DOI 10.1126/science.284.5415.816
   Harouse JM, 2001, J VIROL, V75, P1990, DOI 10.1128/JVI.75.4.1990-1995.2001
   Hsu M, 2005, JAIDS-J ACQ IMM DEF, V40, P383, DOI 10.1097/01.qai.0000184857.39318.4f
   Karim QA, 2010, SCIENCE, V329, P1168, DOI 10.1126/science.1193748
   LUCIW PA, 1995, P NATL ACAD SCI USA, V92, P7490, DOI 10.1073/pnas.92.16.7490
   Martinez-Cajas JL, 2009, J INT AIDS SOC, V12, DOI 10.1186/1758-2652-12-11
   McColl DJ, 2008, ANTIVIR THER, V13, P189
   SCHINAZI RF, 1993, ANTIMICROB AGENTS CH, V37, P875, DOI 10.1128/AAC.37.4.875
   Shafer RW, 2008, AIDS REV, V10, P67
   Subbarao S, 2006, J INFECT DIS, V194, P904, DOI 10.1086/507306
   TISDALE M, 1993, P NATL ACAD SCI USA, V90, P5653, DOI 10.1073/pnas.90.12.5653
   Weinstock HS, 2004, J INFECT DIS, V189, P2174, DOI 10.1086/420789
   Wheeler WH, 2010, AIDS, V24, P1203, DOI 10.1097/QAD.0b013e3283388742
   White KL, 2002, ANTIMICROB AGENTS CH, V46, P3437, DOI 10.1128/AAC.46.11.3437-3446.2002
   Wolf K, 2003, ANTIMICROB AGENTS CH, V47, P3478, DOI 10.1128/AAC.47.11.3478-3484.2003
NR 29
TC 31
Z9 32
U1 0
U2 9
PU AMER SOC MICROBIOLOGY
PI WASHINGTON
PA 1752 N ST NW, WASHINGTON, DC 20036-2904 USA
SN 0022-538X
EI 1098-5514
J9 J VIROL
JI J. Virol.
PD AUG
PY 2011
VL 85
IS 15
BP 7933
EP 7936
DI 10.1128/JVI.00843-11
PG 4
WC Virology
WE Science Citation Index Expanded (SCI-EXPANDED)
SC Virology
GA 788LV
UT WOS:000292447300046
PM 21632769
OA Green Published
DA 2022-08-26
ER

PT J
AU Shiri, T
   Welte, A
AF Shiri, Tinevimbo
   Welte, Alex
TI Modelling the impact of acute infection dynamics on the accumulation of
   HIV-1 mutations
SO JOURNAL OF THEORETICAL BIOLOGY
LA English
DT Article
DE Branching process; Vaccine; PrEP; Diversity; Effective reproductive
   number
ID IMMUNODEFICIENCY-VIRUS TYPE-1; CD4(+) T-CELLS; DRUG-RESISTANCE;
   EVOLUTIONARY DYNAMICS; VIRAL DYNAMICS; VIREMIA; ESTABLISHMENT;
   PROGRESSION; DIVERSITY; DEPLETION
AB Events over the past year have brought hope and have re-energized the interest in targeting pre-infection or early infection period with preventative or therapeutic interventions such as vaccines and pre-exposure prophylaxis (PrEP). In breakthrough infections, the incidence, long term prognosis and clinical significance of early infection events is not well understood but it is possible that these early events may be crucial in determining the subsequent course of disease. We use a branching process model in a deterministically varying environment to explore how the dynamics of early infection affects the accumulation of mutations which lay the seeds for long term evolution of drug resistance and immune system evasion. We relate this exploration to regimes of impact, on diversity, of tropical interventions strategies such as PrEP and vaccines. As a metric of diversity we compute the probability of existence of particular genomes which potentially arise. Using several model scenarios, we demonstrate various regimes of 'response' of evolution to 'intervention'. Transient effects of therapeutic interventions early in infection that impose a fitness cost on early viruses can significantly reduce the probability of diversity later during the chronic state of infection. This stands in contrast to the concern that early selective pressure may increase the probability of later existence of drug resistance mutations, for example. The branching process paradigm offers the ability to efficiently compute important indicators of viral diversity, in a framework with a modest number of simplifying assumptions, without simulating the full range of individual level scenarios. These models may be useful to illustrate the impact of vaccines and PrEP on viral evolution in the case of breakthrough infection. They also suggest that new measures of viral diversity which correlate to prognosis should be sought in trials for PrEP and vaccines. (C) 2011 Elsevier Ltd. All rights reserved.
C1 [Shiri, Tinevimbo; Welte, Alex] Univ Witwatersrand, Sch Computat & Appl Math, Johannesburg, South Africa.
   [Shiri, Tinevimbo; Welte, Alex] Univ Stellenbosch, S African Ctr Excellence Epidemiol Modelling & An, Stellenbosch, South Africa.
RP Shiri, T (通讯作者)，Univ Witwatersrand, Sch Computat & Appl Math, Johannesburg, South Africa.
EM tshiri@dimacs.rutgers.edu
OI Shiri, Tinevimbo/0000-0002-9092-3268
FU South African Department of Science and Technology/National Research
   Foundation (DST/NRF) Centre of Excellence in Epidemiological Modelling
   and Analysis (SACEMA), University of Stellenbosch
FX The authors would like to thank Profs. P. Olofsson and M. Kimmel for
   their invaluable technical assistance. This research was supported by
   South African Department of Science and Technology/National Research
   Foundation (DST/NRF) Centre of Excellence in Epidemiological Modelling
   and Analysis (SACEMA), University of Stellenbosch.
CR Abrahams MR, 2009, J VIROL, V83, P3556, DOI 10.1128/JVI.02132-08
   ANDERSON R M, 1991
   Asquith B, 2006, PLOS BIOL, V4, P583, DOI 10.1371/journal.pbio.0040090
   Bonhoeffer S, 1997, P ROY SOC B-BIOL SCI, V264, P631
   Brenchley JM, 2004, J EXP MED, V200, P749, DOI 10.1084/jem.20040874
   Chun TW, 1998, P NATL ACAD SCI USA, V95, P8869, DOI 10.1073/pnas.95.15.8869
   Dinoso JB, 2009, P NATL ACAD SCI USA, V106, P9403, DOI 10.1073/pnas.0903107106
   Domingo E, 1997, REV MED VIROL, V7, P87, DOI 10.1002/(SICI)1099-1654(199707)7:2<87::AID-RMV188>3.3.CO;2-S
   Fiebig EW, 2003, AIDS, V17, P1871, DOI 10.1097/00002030-200309050-00005
   Finzi D, 1999, NAT MED, V5, P512, DOI 10.1038/8394
   Garcia-Lerma JG, 2008, PLOS MED, V5, P291, DOI 10.1371/journal.pmed.0050028
   Goonetilleke N, 2009, J EXP MED, V206, P1253, DOI 10.1084/jem.20090365
   Granich RM, 2009, LANCET, V373, P48, DOI 10.1016/S0140-6736(08)61697-9
   Griffin JT, 2011, BIOSTATISTICS, V12, P303, DOI 10.1093/biostatistics/kxq058
   Haase AT, 1999, ANNU REV IMMUNOL, V17, P625, DOI 10.1146/annurev.immunol.17.1.625
   Haase AT, 2005, NAT REV IMMUNOL, V5, P783, DOI 10.1038/nri1706
   Haeno H, 2007, J THEOR BIOL, V246, P323, DOI 10.1016/j.jtbi.2007.01.009
   Hansasuta P, 2001, BRIT MED BULL, V58, P109, DOI 10.1093/bmb/58.1.109
   HO DD, 1995, NEW ENGL J MED, V333, P450, DOI 10.1056/NEJM199508173330710
   Holmberg SD, 2004, CLIN INFECT DIS, V39, P1699, DOI 10.1086/425743
   Iwasa Y, 2004, J THEOR BIOL, V226, P205, DOI 10.1016/j.jtbi.2003.08.014
   Iwasa Y, 2003, P ROY SOC B-BIOL SCI, V270, P2573, DOI 10.1098/rspb.2003.2539
   Johnson JA, 2008, PLOS MED, V5, P1112, DOI 10.1371/journal.pmed.0050158
   Joos B, 2005, J VIROL, V79, P9026, DOI 10.1128/JVI.79.14.9026-9037.2005
   Karim QA, 2010, SCIENCE, V329, P1168, DOI 10.1126/science.1193748
   Keele BF, 2008, P NATL ACAD SCI USA, V105, P7552, DOI 10.1073/pnas.0802203105
   KIMMEL M, 2001, BRANCHING PROCESSES
   Lee HY, 2009, J THEOR BIOL, V261, P341, DOI 10.1016/j.jtbi.2009.07.038
   Lee HY, 2008, PLOS COMPUT BIOL, V4, DOI 10.1371/journal.pcbi.1000240
   Letvin NL, 2006, SCIENCE, V312, P1530, DOI 10.1126/science.1124226
   Liner KJ, 2007, J NEUROVIROL, V13, P291, DOI 10.1080/13550280701422383
   Little SJ, 1999, J EXP MED, V190, P841, DOI 10.1084/jem.190.6.841
   Little SJ, 2002, NEW ENGL J MED, V347, P385, DOI 10.1056/NEJMoa013552
   Lori F, 1999, J INFECT DIS, V180, P1827, DOI 10.1086/315113
   MANSKY LM, 1995, J VIROL, V69, P5087, DOI 10.1128/JVI.69.8.5087-5094.1995
   Markowitz M, 2003, J VIROL, V77, P5037, DOI 10.1128/JVI.77.8.5037-5038.2003
   Mattapallil JJ, 2005, NATURE, V434, P1093, DOI 10.1038/nature03501
   McMichael AJ, 2010, NAT REV IMMUNOL, V10, P11, DOI 10.1038/nri2674
   Mehandru S, 2004, J EXP MED, V200, P761, DOI 10.1084/jem.20041196
   Mellors J, 2003, ANTIVIR THER, V8, pU129
   Nowak MA, 1997, J VIROL, V71, P7518, DOI 10.1128/JVI.71.10.7518-7525.1997
   Nowak MA, 1997, J THEOR BIOL, V184, P205, DOI 10.1006/jtbi.1996.0307
   Olofsson P, 2002, J MATH BIOL, V45, P279, DOI 10.1007/s002850200148
   Peterson Leigh, 2007, PLoS Clin Trials, V2, pe27, DOI 10.1371/journal.pctr.0020027
   Rerks-Ngarm S, 2009, NEW ENGL J MED, V361, P2209, DOI 10.1056/NEJMoa0908492
   Ribeiro RM, 1998, AIDS, V12, P461, DOI 10.1097/00002030-199805000-00006
   Ribeiro RM, 1999, AIDS, V13, P351, DOI 10.1097/00002030-199902250-00007
   Ribeiro RM, 2010, J VIROL, V84, P6096, DOI 10.1128/JVI.00127-10
   Richman DD, 2001, NATURE, V410, P995, DOI 10.1038/35073673
   Shankarappa R, 1999, J VIROL, V73, P10489, DOI 10.1128/JVI.73.12.10489-10502.1999
   Stilianakis NI, 1997, J VIROL, V71, P161, DOI 10.1128/JVI.71.1.161-168.1997
   Strain MC, 2005, J INFECT DIS, V191, P1410, DOI 10.1086/428777
   Tebit DM, 2007, AIDS REV, V9, P75
   Tomaras GD, 2008, J VIROL, V82, P12449, DOI 10.1128/JVI.01708-08
   Wilson NA, 2006, J VIROL, V80, P5875, DOI 10.1128/JVI.00171-06
   Wong S. B. J., 2007, AIDS VACCINE DEV CHA, P17
   Wood N, 2009, PLOS PATHOG, V5, DOI 10.1371/journal.ppat.1000414
NR 57
TC 2
Z9 2
U1 0
U2 2
PU ACADEMIC PRESS LTD- ELSEVIER SCIENCE LTD
PI LONDON
PA 24-28 OVAL RD, LONDON NW1 7DX, ENGLAND
SN 0022-5193
EI 1095-8541
J9 J THEOR BIOL
JI J. Theor. Biol.
PD JUN 21
PY 2011
VL 279
IS 1
BP 44
EP 54
DI 10.1016/j.jtbi.2011.03.011
PG 11
WC Biology; Mathematical & Computational Biology
WE Science Citation Index Expanded (SCI-EXPANDED)
SC Life Sciences & Biomedicine - Other Topics; Mathematical & Computational
   Biology
GA 764BB
UT WOS:000290602300005
PM 21420419
DA 2022-08-26
ER

PT J
AU Koblin, BA
   Mansergh, G
   Frye, V
   Van Tieu, H
   Hoover, DR
   Bonner, S
   Flores, SA
   Hudson, SM
   Colfax, GN
AF Koblin, Beryl A.
   Mansergh, Gordon
   Frye, Victoria
   Van Tieu, Hong
   Hoover, Donald R.
   Bonner, Sebastian
   Flores, Stephen A.
   Hudson, Sharon M.
   Colfax, Grant N.
CA Project MIX Study Team
TI Condom-Use Decision Making in the Context of Hypothetical Pre-Exposure
   Prophylaxis Efficacy Among Substance-Using Men Who Have Sex With Men:
   Project MIX
SO JAIDS-JOURNAL OF ACQUIRED IMMUNE DEFICIENCY SYNDROMES
LA English
DT Article
DE HIV; gay men; pre-exposure prophylaxis; substance use
ID HIGH-RISK MEN; HIV-INFECTION; LIMITED KNOWLEDGE; YOUNG GAY; DRUG-USE;
   TRANSMISSION; POSTEXPOSURE; COMPULSIVITY; PREVENTION; ATTENDEES
AB Objective: To examine condom-use decision making in the context of hypothetical pre-exposure prophylaxsis (PrEP) efficacy among men who have sex with men who use alcohol and other substances during sex.
   Methods: Substance-using men who have sex with men were recruited in 4 US cities for a behavioral intervention trial. Three groups were defined as follows: men who indicated that to not use a condom for receptive/insertive unprotected anal intercourse (UAI) while using PrEP, PrEP would need to be: (1) "almost always or always" effective (high efficacy); (2) effective "at least half the time or more but not almost always or always" (mid-range efficacy corresponding to recent PrEP trial results); (3) effective "less than half the time" (low efficacy). The mid-range efficacy group was compared with the low-efficacy group (as the reference) and to the-high efficacy group (as the reference).
   Results: Among 630 men who never used PrEP, 15.2% were in the mid-range efficacy group for receptive UAI and 34.1% in the mid-range efficacy group for insertive UAI. Scores on difficulty communicating about safer sex while high were significantly higher in the mid-range efficacy group compared with each of the other groups for both receptive and insertive UAI. Men who seemed to be differentiating PrEP use by anal sex role also scored higher on communication difficulties, although scoring lower on condom intentions.
   Conclusions: Communication about safer sex while under the influence of alcohol or other substances and condom intentions are important factors to consider for HIV prevention interventions for PrEP users.
C1 [Koblin, Beryl A.; Van Tieu, Hong] New York Blood Ctr, Lindsley F Kimball Res Inst, Lab Infect Dis Prevent, New York, NY 10065 USA.
   [Mansergh, Gordon; Flores, Stephen A.] Ctr Dis Control & Prevent, Div HIV AIDS Prevent, Atlanta, GA USA.
   [Frye, Victoria] New York Blood Ctr, Lindsley F Kimball Res Inst, Lab Social & Behav Sci, New York, NY 10065 USA.
   [Hoover, Donald R.] Rutgers State Univ, Dept Stat, Piscataway, NJ USA.
   [Bonner, Sebastian] New York Acad Med, Ctr Urban Epidemiol Studies, New York, NY USA.
   [Colfax, Grant N.] HIV Prevent Sect, San Francisco, CA USA.
   [Hudson, Sharon M.] Hlth Res Assoc, Los Angeles, CA USA.
RP Koblin, BA (通讯作者)，New York Blood Ctr, Lindsley F Kimball Res Inst, Lab Infect Dis Prevent, 310 E 67th St, New York, NY 10065 USA.
EM bkoblin@nybloodcenter.org
OI Frye, Victoria/0000-0003-3239-7201
FU Division of HIV/AIDS Prevention, Centers for Disease Control and
   Prevention [U65/CCU522209, U65/CCU922215, U65/CCU222309, U65/CCU922213]
FX Supported by cooperative agreements from the Division of HIV/AIDS
   Prevention, Centers for Disease Control and Prevention award numbers:
   U65/CCU522209 (Chicago), U65/CCU922215 (Los Angeles), U65/CCU222309 (New
   York), U65/CCU922213 (San Francisco).
CR Afifi A, 2004, COMPUTER AIDED MULTI
   Barash EA, 2010, AIDS PATIENT CARE ST, V24, P689, DOI 10.1089/apc.2010.0173
   Bell A. P., 1981, SEXUAL PREFERENCE IT
   Colfax G, 2004, AM J EPIDEMIOL, V159, P1002, DOI 10.1093/aje/kwh135
   Franssens D, 2009, AIDS CARE, V21, P1471, DOI 10.1080/09540120902883127
   Golub Sarit A, 2010, Curr HIV/AIDS Rep, V7, P201, DOI 10.1007/s11904-010-0057-1
   Golub SA, 2010, JAIDS-J ACQ IMM DEF, V54, P548, DOI 10.1097/QAI.0b013e3181e19a54
   Grant RM, 2010, NEW ENGL J MED, V363, P2587, DOI 10.1056/NEJMoa1011205
   GROHSKOPF L, 2010, 18 INT AIDS C JUL 18
   Hall HI, 2008, JAMA-J AM MED ASSOC, V300, P520, DOI 10.1001/jama.300.5.520
   Huebner DM, 2002, AM J COMMUN PSYCHOL, V30, P327, DOI 10.1023/A:1015325303002
   Janus IL, 1977, DECISION MAKING PSYC
   KALICHMAN SC, 1995, J PERS ASSESS, V65, P586, DOI 10.1207/s15327752jpa6503_16
   Karim QA, 2010, SCIENCE, V329, P1168, DOI 10.1126/science.1193748
   Kim SC, 2010, J INT AIDS SOC, V13, DOI 10.1186/1758-2652-13-24
   Koblin BA, 2006, AIDS, V20, P731, DOI 10.1097/01.aids.0000216374.61442.55
   Lauby JL, 2006, AIDS BEHAV, V10, P83, DOI 10.1007/s10461-005-9029-7
   Liu AY, 2008, JAIDS-J ACQ IMM DEF, V47, P241, DOI 10.1097/QAI.0b013e31815e4041
   Mansergh G, 2008, SEX TRANSM INFECT, V84, P509, DOI 10.1136/sti.2008.031807
   Mansergh G, 2010, JAIDS-J ACQ IMM DEF, V55, pE14, DOI 10.1097/QAI.0b013e3181f27616
   Mansergh G, 2010, PLOS MED, V7, DOI 10.1371/journal.pmed.1000329
   Marks G., 2000, AIDS BEHAV, V4, P279, DOI DOI 10.1023/A:1009572919712
   Mimiaga MJ, 2009, JAIDS-J ACQ IMM DEF, V50, P77, DOI 10.1097/QAI.0b013e31818d5a27
   Peterson Leigh, 2007, PLoS Clin Trials, V2, pe27, DOI 10.1371/journal.pctr.0020027
   Prestage GP, 2009, AIDS BEHAV, V13, P724, DOI 10.1007/s10461-008-9460-7
   Prochaska J. O., 2002, HLTH BEHAV HLTH ED T
   PROCHASKA JO, 1994, HEALTH PSYCHOL, V13, P39, DOI 10.1037/0278-6133.13.1.39
   Rerks-Ngarm S, 2009, NEW ENGL J MED, V361, P2209, DOI 10.1056/NEJMoa0908492
   Sanders EJ, 2007, AIDS, V21, P2513, DOI 10.1097/QAD.0b013e3282f2704a
   Semple SJ, 2006, AIDS BEHAV, V10, P587, DOI 10.1007/s10461-006-9127-1
   Smith D. K., 2011, Morbidity and Mortality Weekly Report, V60, P65
   Templeton DJ, 2010, CURR OPIN HIV AIDS, V5, P344, DOI 10.1097/COH.0b013e32833a46d3
   van Griensven F, 2010, AIDS, V24, pS30, DOI 10.1097/01.aids.0000390087.22565.b4
   Vittinghoff E, 1999, AM J EPIDEMIOL, V150, P306, DOI 10.1093/oxfordjournals.aje.a010003
   Voetsch AC, 2007, JAIDS-J ACQ IMM DEF, V46, P378, DOI 10.1097/QAI.0b013e3181576874
   Waldo CR, 2000, J ACQ IMMUN DEF SYND, V24, P168
   Wilson PA, 2009, AIDS BEHAV, V13, P691, DOI 10.1007/s10461-008-9479-9
NR 37
TC 21
Z9 21
U1 0
U2 5
PU LIPPINCOTT WILLIAMS & WILKINS
PI PHILADELPHIA
PA TWO COMMERCE SQ, 2001 MARKET ST, PHILADELPHIA, PA 19103 USA
SN 1525-4135
EI 1077-9450
J9 JAIDS-J ACQ IMM DEF
JI JAIDS
PD NOV 1
PY 2011
VL 58
IS 3
BP 319
EP 327
DI 10.1097/QAI.0b013e31822b76d2
PG 9
WC Immunology; Infectious Diseases
WE Science Citation Index Expanded (SCI-EXPANDED); Social Science Citation Index (SSCI)
SC Immunology; Infectious Diseases
GA 839QQ
UT WOS:000296383900024
PM 21765363
DA 2022-08-26
ER

PT J
AU Whiteside, YO
   Harris, T
   Scanlon, C
   Clarkson, S
   Duffus, W
AF Whiteside, Y. Omar
   Harris, Tammy
   Scanlon, Christopher
   Clarkson, Stephen
   Duffus, Wayne
TI Self-Perceived Risk of HIV Infection and Attitudes About Preexposure
   Prophylaxis Among Sexually Transmitted Disease Clinic Attendees in South
   Carolina
SO AIDS PATIENT CARE AND STDS
LA English
DT Article
ID AFRICAN-AMERICAN WOMEN; GAY PRIDE EVENTS; KNOWLEDGE; BEHAVIOR
AB Several domestic and international trials of the use of preexposure prophylaxis (PrEP) for HIV prevention are ongoing among groups at high risk for HIV infection. The objective of this cross-sectional study was to assess self-perceived risk of HIV infection and attitudes about PrEP among 405 sexually transmitted disease (STD) clinic attendees in South Carolina. Self-percieved risk of HIV infection and attitudes about PrEP were assessed using three questions from a self-administered survey. Ordinal logistic regression and logistic regression were used to evaluate differences in risk perception for HIV infection and attitudes about the use of PrEP among risk groups. Compared to heterosexual participants, homosexual participants were significantly more likely to have knowledge of PrEP (odds ratio [OR] = 6.7, 95% confidence interval [CI]: 1.70-26.1). Compared to those participants who had 1 sexual partner in the past 3 months, individuals who had 2 to 4 sexual partners in the past 3 months were approximately 2.35 times as likely to have a lower level of agreement with the statement "I believe I am at risk of getting HIV'' (p = 0.0003). Compared to female participants, respondents who were male were approximately 2.8 times as likely to have a lower level of agreement with the statement "If I had to it would be very difficult for me (or my partner) to both use condoms and take daily pills to prevent HIV infection'' (p < 0.0001). These results suggest the need for the creation of PrEP implementation programs that are tailored to self-perceived risk perception, age, and gender.
C1 [Whiteside, Y. Omar] Univ S Carolina, Arnold Sch Publ Hlth, Dept Epidemiol & Biostat, Columbia, SC 29208 USA.
   [Scanlon, Christopher; Clarkson, Stephen; Duffus, Wayne] Univ S Carolina, Sch Med, Dept Med, Div Infect Dis, Columbia, SC 29208 USA.
   [Duffus, Wayne] Dept Hlth & Environm Control, HIV STD Div, Columbia, SC USA.
RP Whiteside, YO (通讯作者)，Univ S Carolina, Arnold Sch Publ Hlth, Dept Epidemiol & Biostat, 800 Sumter St, Columbia, SC 29208 USA.
EM whitesyo@dhec.sc.gov
RI Paparello, Joel Z/F-7521-2011
CR *AVAC, 2008, ANT RES PREP TRIAL P
   Barash EA, 2010, AIDS PATIENT CARE ST, V24, P689, DOI 10.1089/apc.2010.0173
   Brown Emma J, 2005, Issues Ment Health Nurs, V26, P359, DOI 10.1080/01612840590922416
   Carpenter LM, 2002, J ACQ IMMUN DEF SYND, V29, P174, DOI 10.1097/00042560-200202010-00011
   Cassell MM, 2006, BMJ-BRIT MED J, V332, P605, DOI 10.1136/bmj.332.7541.605
   *CDCP, 2006, COMPR HIV PREV ESS C
   *CDCP, 2008, ROL STD DET TEATM HI
   *CDCP, 2009, PREEXP PROP PREP HIV
   Centers for Disease Control and Prevention, 2010, BAS INF HIV AIDS
   Centers for Disease Control and Prevention, 2008, HIV SURV REP, P20
   Centers for Disease Control and Prevention, 2010, HIV US OV
   Crosby RA, 2002, AM J PUBLIC HEALTH, V92, P655, DOI 10.2105/AJPH.92.4.655
   *DEP HLTH ENV CONT, 2009, S CAR STD HIV AIDS D
   Grant RM, 2010, NEW ENGL J MED, V363, P2587, DOI 10.1056/NEJMoa1011205
   Kellerman SE, 2006, JAIDS-J ACQ IMM DEF, V43, P376, DOI 10.1097/01.qai.0000234085.18914.d5
   Myers GM, 2011, AIDS PATIENT CARE ST, V25, P63, DOI 10.1089/apc.2010.0222
   Nodin N, 2008, AIDS CARE, V20, P106, DOI 10.1080/09540120701449096
   van Griensven F, 2010, J INT AIDS SOC, V13, DOI 10.1186/1758-2652-13-13
   Voetsch AC, 2007, JAIDS-J ACQ IMM DEF, V46, P378, DOI 10.1097/QAI.0b013e3181576874
   Winningham A, 2004, PREV MED, V39, P809, DOI 10.1016/j.ypmed.2004.03.005
   Younge SN, 2010, J BLACK PSYCHOL, V36, P49, DOI 10.1177/0095798408320633
NR 21
TC 43
Z9 44
U1 0
U2 9
PU MARY ANN LIEBERT, INC
PI NEW ROCHELLE
PA 140 HUGUENOT STREET, 3RD FL, NEW ROCHELLE, NY 10801 USA
SN 1087-2914
EI 1557-7449
J9 AIDS PATIENT CARE ST
JI Aids Patient Care STDS
PD JUN
PY 2011
VL 25
IS 6
BP 365
EP 370
DI 10.1089/apc.2010.0224
PG 6
WC Public, Environmental & Occupational Health; Infectious Diseases
WE Science Citation Index Expanded (SCI-EXPANDED); Social Science Citation Index (SSCI)
SC Public, Environmental & Occupational Health; Infectious Diseases
GA 769LM
UT WOS:000291015000007
PM 21470046
DA 2022-08-26
ER

PT J
AU Jespers, V
   Francis, SC
   van de Wijgert, J
   Crucitti, T
AF Jespers, Vicky
   Francis, Suzanna C.
   van de Wijgert, Janneke
   Crucitti, Tania
TI Methodological Issues in Sampling the Local Immune System of the Female
   Genital Tract in the Context of HIV Prevention Trials
SO AMERICAN JOURNAL OF REPRODUCTIVE IMMUNOLOGY
LA English
DT Review
DE Clinical trials; HIV; HIV prevention; microbicides; mucosal immunology
ID CERVICOVAGINAL SECRETIONS; REPRODUCTIVE-TRACT; MUCOSAL IMMUNITY; INNATE
   IMMUNITY; CELLS; WOMEN; MICROBICIDE; INFECTIONS; PROTECTION; CYTOKINES
AB The spread of HIV continues unabated in the most vulnerable populations of the world. HIV prevention methods, such as a vaginal microbicide, a mucosal vaccine, pre-exposure prophylaxis or a vaccine, are urgently needed in the fight against new infections. We must make a commitment to supporting innovative research and product design, so that one or more of these products provide a halt to the spread of HIV. Above all, these products should be proven to be safe and not negatively disturb the local immune system in a way that facilitates or enhances heterosexual transmission of HIV. HIV specific and non specific cellular and humoral local vaginal immunity must be assessed in clinical trials when testing prevention products for safety or efficacy. A proven, well-documented and standardized sampling strategy will provide high quality data to be able to assess both safety and local immune responses. In this paper, we will discuss methods for vaginal immunology sampling in the context of clinical trials.
C1 [Jespers, Vicky; Crucitti, Tania] Inst Trop Med, B-2000 Antwerp, Belgium.
   [Francis, Suzanna C.] London Sch Hyg & Trop Med, London WC1, England.
   [van de Wijgert, Janneke] Univ Amsterdam, Acad Med Ctr, NL-1105 AZ Amsterdam, Netherlands.
   [van de Wijgert, Janneke] Amsterdam Inst Global Hlth & Dev, Amsterdam, Netherlands.
RP Jespers, V (通讯作者)，Inst Trop Med, Natl Str 155, B-2000 Antwerp, Belgium.
EM vjespers@itg.be
RI Crucitti, Tania/AAB-9967-2019; Crucitti, Tania/AEQ-9792-2022; Crucitti,
   Tania/AAH-1902-2021
OI Crucitti, Tania/0000-0002-2235-6038; Crucitti,
   Tania/0000-0002-2235-6038; van de Wijgert, Janneke
   H.H.M./0000-0003-2728-4560; Francis, Suzanna Carter/0000-0002-3724-4813
FU European commission; Medical Research Council [G0701039] Funding Source:
   researchfish; MRC [G0701039] Funding Source: UKRI
FX This work was supported by the following grants from the European
   commission: EMPRO, EUROPRISE and CHAARM.
CR Anderson DJ, 2010, AIDS, V24, P163, DOI 10.1097/QAD.0b013e32833424c8
   Anderson DJ, 2010, AIDS, V24, P1, DOI 10.1097/QAD.0b013e328333acfb
   BELEC L, 1995, CLIN DIAGN LAB IMMUN, V2, P57
   Boskey ER, 2003, SEX TRANSM DIS, V30, P107, DOI 10.1097/00007435-200302000-00002
   Brink AATP, 2006, J CLIN MICROBIOL, V44, P2518, DOI 10.1128/JCM.02440-05
   Buchbinder SP, 2008, LANCET, V372, P1881, DOI 10.1016/S0140-6736(08)61591-3
   Cohen CR, 1999, AIDS, V13, P327, DOI 10.1097/00002030-199902250-00004
   Cohen CR, 2010, AIDS, V24, P2069, DOI 10.1097/QAD.0b013e32833c323b
   Delany S, 2008, JAIDS-J ACQ IMM DEF, V49, P406, DOI 10.1097/QAI.0b013e31818c7f75
   Fichorova RN, 2008, ANAL CHEM, V80, P4741, DOI 10.1021/ac702628q
   Franklin RD, 1999, J REPROD IMMUNOL, V42, P93, DOI 10.1016/S0165-0378(98)00086-2
   Gill N, 2008, AM J REPROD IMMUNOL, V59, P35, DOI 10.1111/j.1600-0897.2007.00558.x
   Gok M, 2010, BMJ-BRIT MED J, V340, DOI 10.1136/bmj.c1040
   Hillier SL, 1998, AIDS RES HUM RETROV, V14, pS17
   Iqbal SM, 2008, AM J REPROD IMMUNOL, V59, P44
   Jespers V, 2010, EXPERT REV VACCINES, V9, P381, DOI 10.1586/ERV.10.21
   Jespers VA, 2007, JAIDS-J ACQ IMM DEF, V44, P154, DOI 10.1097/QAI.0b013e31802bb35f
   Jones HE, 2008, SEX TRANSM DIS, V35, P916, DOI 10.1097/OLQ.0b013e3181812cf0
   KARIM QA, 2010, EFFECTIVENESS 1 TENO
   KARIM QA, 2010, SCIENCE
   Kashuba A. D. M., 2010, DO SYSTEMIC GENITAL
   Keller MJ, 2006, AM J REPROD IMMUNOL, V56, P356, DOI 10.1111/j.1600-0897.2006.00436.x
   Kloverpris H, 2010, J IMMUNOL METHODS, V356, P70, DOI 10.1016/j.jim.2010.01.014
   McElrath MJ, 2008, LANCET, V372, P1894, DOI 10.1016/S0140-6736(08)61592-5
   Mehra V, 2010, VACCINE, V28, P4689, DOI 10.1016/j.vaccine.2010.04.092
   Mehta S, 2010, PLOS ONE, V5, DOI 10.1371/journal.pone.0008770
   Oishi K, 2008, CELL TRANSPLANT, V17, P35, DOI 10.3727/000000008783906937
   Richardson-Harman N, 2009, J CLIN MICROBIOL, V47, P3530, DOI 10.1128/JCM.00673-09
   Ryckman KK, 2009, J REPROD IMMUNOL, V79, P174, DOI 10.1016/j.jri.2008.11.003
   THURMAN AR, 2010, AM J REPROD IMM 0730
   *UNAIDS WHO, 2009, UNAIDS0519E WHO
   Van De Wijgert J, 2006, SEX TRANSM DIS, V33, P516, DOI 10.1097/01.olq.0000204671.62529.1f
   Ward H, 2010, CURR OPIN HIV AIDS, V5, P305, DOI 10.1097/COH.0b013e32833a8844
   Wira CR, 2010, AM J REPROD IMMUNOL, V63, P544, DOI 10.1111/j.1600-0897.2010.00842.x
NR 34
TC 10
Z9 10
U1 0
U2 4
PU WILEY-BLACKWELL
PI MALDEN
PA COMMERCE PLACE, 350 MAIN ST, MALDEN 02148, MA USA
SN 1046-7408
J9 AM J REPROD IMMUNOL
JI Am. J. Reprod. Immunol.
PD MAR
PY 2011
VL 65
IS 3
BP 368
EP 376
DI 10.1111/j.1600-0897.2010.00938.x
PG 9
WC Immunology; Reproductive Biology
WE Science Citation Index Expanded (SCI-EXPANDED)
SC Immunology; Reproductive Biology
GA 717IP
UT WOS:000287037200025
PM 21199064
DA 2022-08-26
ER

PT J
AU Ferir, G
   Palmer, KE
   Schols, D
AF Ferir, Geoffrey
   Palmer, Kenneth E.
   Schols, Dominique
TI Synergistic activity profile of griffithsin in combination with
   tenofovir, maraviroc and enfuvirtide against HIV-1 clade C
SO VIROLOGY
LA English
DT Article
DE Griffithsin; Tenofovir; Maraviroc; Enfuvirtide; Synergy; Combination
   index; Microbicide; HIV-1 clade C; Glycosylation; PBMCs
ID IMMUNODEFICIENCY-VIRUS TYPE-1; IN-VITRO; CARBOHYDRATE-BINDING; PEPTIDE
   INHIBITOR; ENTRY INHIBITOR; RHESUS MACAQUES; INFECTION; MICROBICIDE;
   POTENT; PREVENTION
AB Griffithsin (GRFT) is possibly the most potent anti-HIV peptide found in natural sources. Due to its potent and broad-spectrum antiviral activity and unique safety profile it has great potential as topical microbicide component. Here, we evaluated various combinations of GRFT against HIV-1 clade B and clade C isolates in primary peripheral blood mononuclear cells (PBMCs) and in CD4(+) MT-4 cells. In all combinations tested, GRFT showed synergistic activity profile with tenofovir, maraviroc and enfuvirtide based on the median effect principle with combination indices (Cl) varying between 0.34 and 0.79 at the calculated EC95 level. Furthermore, the different glycosylation patterns on the viral envelope of clade B and clade C gp120 had no observable effect on the synergistic interactions.
   Overall, we can conclude that the evaluated two-drug combination increases their antiviral potency and supports further clinical investigations in pre-exposure prophylaxis for GRFT combinations in the context of HIV-1 clade C infection. (C) 2011 Elsevier Inc. All rights reserved.
C1 [Ferir, Geoffrey; Schols, Dominique] Katholieke Univ Leuven, Rega Inst Med Res, Louvain, Belgium.
   [Palmer, Kenneth E.] Univ Louisville, Sch Med, Dept Pharmacol & Toxicol, Louisville, KY 40292 USA.
   [Palmer, Kenneth E.] Univ Louisville, Sch Med, Owensboro Canc Res Program, James Graham Brown Canc Ctr, Louisville, KY 40292 USA.
RP Schols, D (通讯作者)，Katholieke Univ Leuven, Rega Inst Med Res, Louvain, Belgium.
EM geoffrey.ferir@rega.kuleuven.be; kenneth.palmer@louisville.edu;
   dominique.schols@rega.kuleuven.be
RI Schols, Dominique/S-9057-2017; Schols, Dominique/AAC-1309-2021
OI Schols, Dominique/0000-0003-3256-5850; Schols,
   Dominique/0000-0003-3256-5850
FU K.U. Leuven (GOA) [10/014, EF/05/15, PF/10/018]; FWO [G.485.08];
   European Commission; Dormeur Investment Service Ltd; NIH [AI076169];
   NATIONAL INSTITUTE OF ALLERGY AND INFECTIOUS DISEASES [R01AI076169]
   Funding Source: NIH RePORTER
FX This work was supported by the K.U. Leuven (GOA nos. 10/014, EF/05/15
   and PF/10/018), the FWO (no. G.485.08), the CHAARM project of the
   European Commission and the Dormeur Investment Service Ltd. Manufacture
   of griffithsin was supported by NIH grant AI076169 to K.E. Palmer.
CR Abu-Raddad LJ, 2008, PLOS ONE, V3, DOI 10.1371/journal.pone.0002230
   Alexandre KB, 2010, VIROLOGY, V402, P187, DOI 10.1016/j.virol.2010.03.021
   Baeten JM, 2007, AIDS, V21, P1771, DOI 10.1097/QAD.0b013e328270388a
   Balzarini J, 2004, ANTIMICROB AGENTS CH, V48, P3858, DOI 10.1128/AAC.48.10.3858-3870.2004
   Balzarini J, 2007, NAT REV MICROBIOL, V5, P583, DOI 10.1038/nrmicro1707
   Buonaguro L, 2007, J VIROL, V81, P10209, DOI 10.1128/JVI.00872-07
   CHOU TC, 1984, ADV ENZYME REGUL, V22, P27, DOI 10.1016/0065-2571(84)90007-4
   de Oliveira T, 2010, PLOS ONE, V5, DOI 10.1371/journal.pone.0009311
   Doncel GF, 2010, ANTIVIR RES, V88, pS10, DOI 10.1016/j.antiviral.2010.09.018
   Dorr P, 2005, ANTIMICROB AGENTS CH, V49, P4721, DOI 10.1128/AAC.49.11.4721-4732.2005
   Dumond JB, 2009, JAIDS-J ACQ IMM DEF, V51, P546, DOI 10.1097/QAI.0b013e3181ae69c5
   Eggink D, 2008, J VIROL, V82, P6678, DOI 10.1128/JVI.00352-08
   Emau P, 2007, J MED PRIMATOL, V36, P244, DOI 10.1111/j.1600-0684.2007.00242.x
   Ferir G, 2011, ANTIVIR RES, V90, P200, DOI 10.1016/j.antiviral.2011.03.188
   Huskens D, 2010, J BIOL CHEM, V285, P24845, DOI 10.1074/jbc.M110.128546
   Karim QA, 2010, SCIENCE, V329, P1168, DOI 10.1126/science.1193748
   Kilby JM, 2002, AIDS RES HUM RETROV, V18, P685, DOI 10.1089/088922202760072294
   Kilby JM, 1998, NAT MED, V4, P1302, DOI 10.1038/3293
   Lacey CJ, 2010, INT J STD AIDS, V21, P714, DOI 10.1258/ijsa.2010.010215
   MacArthur RD, 2008, CLIN INFECT DIS, V47, P236, DOI 10.1086/589289
   Masse PJ, 2008, ANNU REV MED, V59, P455, DOI 10.1146/annurev.med.59.061206.112737
   McCormack S, 2010, LANCET, V376, P1329, DOI 10.1016/S0140-6736(10)61086-0
   McElrath MJ, 2010, IMMUNITY, V33, P542, DOI 10.1016/j.immuni.2010.09.011
   Miller CJ, 1999, J INFECT DIS, V179, pS413, DOI 10.1086/314795
   Mori T, 2005, J BIOL CHEM, V280, P9345, DOI 10.1074/jbc.M411122200
   O'Keefe BR, 2009, P NATL ACAD SCI USA, V106, P6099, DOI 10.1073/pnas.0901506106
   Schols D, 1997, J EXP MED, V186, P1383, DOI 10.1084/jem.186.8.1383
   Tremblay CL, 2000, J ACQ IMMUN DEF SYND, V25, P99, DOI 10.1097/00126334-200010010-00001
   Van Damme L, 2008, NEW ENGL J MED, V359, P463, DOI 10.1056/NEJMoa0707957
   Veazey RS, 2008, P NATL ACAD SCI USA, V105, P10531, DOI 10.1073/pnas.0802666105
   Veazey RS, 2010, J INFECT DIS, V202, P739, DOI 10.1086/655661
   Vermeire K, 2004, AIDS, V18, P2115, DOI 10.1097/00002030-200411050-00003
   Zhang M, 2004, GLYCOBIOLOGY, V14, P1229, DOI 10.1093/glycob/cwh106
   Ziolkowska NE, 2006, STRUCTURE, V14, P1127, DOI 10.1016/j.str.2006.05.017
NR 34
TC 41
Z9 41
U1 0
U2 3
PU ACADEMIC PRESS INC ELSEVIER SCIENCE
PI SAN DIEGO
PA 525 B ST, STE 1900, SAN DIEGO, CA 92101-4495 USA
SN 0042-6822
J9 VIROLOGY
JI Virology
PD SEP 1
PY 2011
VL 417
IS 2
BP 253
EP 258
DI 10.1016/j.virol.2011.07.004
PG 6
WC Virology
WE Science Citation Index Expanded (SCI-EXPANDED)
SC Virology
GA 816DJ
UT WOS:000294578600003
PM 21802104
OA Bronze
DA 2022-08-26
ER

PT J
AU Patterson, KB
   Prince, HA
   Kraft, E
   Jenkins, AJ
   Shaheen, NJ
   Rooney, JF
   Cohen, MS
   Kashuba, ADM
AF Patterson, Kristine B.
   Prince, Heather A.
   Kraft, Eric
   Jenkins, Amanda J.
   Shaheen, Nicholas J.
   Rooney, James F.
   Cohen, Myron S.
   Kashuba, Angela D. M.
TI Penetration of Tenofovir and Emtricitabine in Mucosal Tissues:
   Implications for Prevention of HIV-1 Transmission
SO SCIENCE TRANSLATIONAL MEDICINE
LA English
DT Article
ID INTERMITTENT PROPHYLAXIS; ANTIRETROVIRAL THERAPY; DRUG CONCENTRATIONS;
   GENITAL-TRACT; MACAQUES; PHARMACOKINETICS; PREEXPOSURE;
   CHEMOPROPHYLAXIS; PROTECTION; VIRUS
AB A mainstay of strategies to prevent HIV-1 transmission is to use antiretroviral therapy (ART) for pre-exposure prophylaxis (PrEP). Critical to the design and interpretation of PrEP prevention trials is the ability to make accurate pharmacological measurements of ART drugs in human genital and colorectal mucosal tissues, the principal route of HIV transmission. Here, we evaluated two drugs that are preferentially used for PrEP: tenofovir (TFV) disoproxil fumarate (TDF) and emtricitabine (FTC). A single oral dose of TDF/FTC (Truvada) was administered to 15 healthy individuals. Over the next 14 days, TFV and FTC were measured in blood plasma and genital secretions using a sensitive assay (lower level of quantification, 0.1 ng/ml). The active intracellular phosphorylated metabolites of these drugs [TFV diphospate (TFV-DP) and FTC triphosphate (FTC-TP)] were measured in homogenates prepared from rectal, vaginal, and cervical tissues. TFV and FTC were detected in blood plasma 14 days after administration of a single dose. The area under the concentration-time curve from 24 hours to 14 days (AUC(1-14d)) for FTC in genital secretions was 27-fold greater than in blood plasma, whereas the AUC(1-14d) for TFV was only 2.5-fold greater in genital secretions than in blood plasma. In rectal tissue, TFV and TFV-DP concentrations were detectable for 14 days and were 100-fold higher than the concentrations in vaginal and cervical tissues. Vaginal and cervical tissue concentrations of FTC were 10- to 15-fold higher than in rectal tissue. Despite high concentrations of FTC in vaginal and cervical tissue, FTC-TP concentrations in all tissue types were detected for only 2 days after dose. The exposure to TFV, TFV-DP, FTC, and FTC-TP was wide ranging depending on the type of mucosal tissue. These results demonstrate the need for detailed pharmacological studies to improve the application of ART for PrEP to prevent transmission of HIV.
C1 [Kraft, Eric; Jenkins, Amanda J.; Kashuba, Angela D. M.] Univ N Carolina, Eshelman Sch Pharm, Chapel Hill, NC 27599 USA.
   [Patterson, Kristine B.; Prince, Heather A.; Shaheen, Nicholas J.; Cohen, Myron S.] Univ N Carolina, Sch Med, Chapel Hill, NC 27599 USA.
   [Rooney, James F.] Gilead Sci Inc, Foster City, CA 94404 USA.
RP Kashuba, ADM (通讯作者)，Univ N Carolina, Eshelman Sch Pharm, Chapel Hill, NC 27599 USA.
EM akashuba@unc.edu
RI Shaheen, Nicholas J/A-1898-2013
FU NIH [U19 AI31496, R37 DK49381, R34 AI087065, K23 AI77355, P30 AI50410];
   UNC TraCS Clinical Translational Research Center [UL1 RR025747]; Gilead
   Sciences Investigator Initiated Research Program; NATIONAL CENTER FOR
   RESEARCH RESOURCES [UL1RR025747] Funding Source: NIH RePORTER; NATIONAL
   INSTITUTE OF ALLERGY AND INFECTIOUS DISEASES [P30AI050410, R34AI087065,
   K23AI077355] Funding Source: NIH RePORTER; NATIONAL INSTITUTE OF
   DIABETES AND DIGESTIVE AND KIDNEY DISEASES [R37DK049381] Funding Source:
   NIH RePORTER
FX We gratefully acknowledge the assistance of R. Madanick, E. Dellon, and
   I. Grimm in performing flexible sigmoidoscopies at the UNC Healthcare
   Meadowmont Gastrointestinal Clinic. Urine sexually transmitted disease
   screening was performed in the Microbiology Core Laboratory of the
   Southeastern Sexually Transmitted Infections Cooperative Research Center
   under the direction of M. Hobbs (NIH grant U19 AI31496). We also
   appreciate T. Stevens for his editorial assistance.; This work was
   supported in part by NIH grants R37 DK49381 (M. S. C.), R34 AI087065 (A.
   D. M. K.), K23 AI77355 (K. B. P.), P30 AI50410 (UNC Center for AIDS
   Research), and UL1 RR025747 (UNC TraCS Clinical Translational Research
   Center) and the Gilead Sciences Investigator Initiated Research Program.
CR Anderson P, 2011, 18 C RETR OPP INF BO
   [Anonymous], NIH MOD VOICE HIV PR
   Anton P, 2011, 18 C RETR OPP INF BO
   Baeton J., 2011, 6 INT AIDS SOC C ROM
   Blum MR, 2007, J CLIN PHARMACOL, V47, P751, DOI 10.1177/0091270007300951
   Cohen MS, 2007, ANN INTERN MED, V146, P591, DOI 10.7326/0003-4819-146-8-200704170-00010
   Cohen MS, 2011, NEW ENGL J MED, V364, P1943, DOI 10.1056/NEJMra1011874
   D'Avolio A, 2008, J CHROMATOGR SCI, V46, P524, DOI 10.1093/chromsci/46.6.524
   Denton PW, 2008, PLOS MED, V5, P79, DOI 10.1371/journal.pmed.0050016
   Donnell D, 2010, LANCET, V375, P2092, DOI 10.1016/S0140-6736(10)60705-2
   Dumond JB, 2007, AIDS, V21, P1899, DOI 10.1097/QAD.0b013e328270385a
   FHI360, FHI360
   Ganor Y., 2011, AM J REPROD IMMUNOL, V65, P284
   Garcia-Lerma JG, 2008, PLOS MED, V5, P291, DOI 10.1371/journal.pmed.0050028
   Garcia-Lerma JG, 2010, SCI TRANSL MED, V2, DOI 10.1126/scitranslmed.3000391
   Gilead Sciences, 2009, TRUVADA EMTR TEN DIS
   Gomes NA, 2009, J CHROMATOGR B, V877, P197, DOI 10.1016/j.jchromb.2008.12.013
   Grant RM, 2010, NEW ENGL J MED, V363, P2587, DOI 10.1056/NEJMoa1011205
   Hawkins T, 2005, JAIDS-J ACQ IMM DEF, V39, P406, DOI 10.1097/01.qai.0000167155.44980.e8
   Hendrix C, 2011, 18 C RETR OPP INF BO
   Joint United Nations Programme on HIV/AIDS (UNAIDS), UNAIDS REP GLOB AIDS
   Karim QA, 2010, SCIENCE, V329, P1168, DOI 10.1126/science.1193748
   Karim SSA, 2011, LANCET, V378, P279, DOI 10.1016/S0140-6736(11)60878-7
   Kashuba AD, 2010, 18 INT AIDS C VIENN
   Kwara A, 2008, CLIN INFECT DIS, V46, P719, DOI 10.1086/527387
   Mardirossian G, 1999, J NUCL MED, V40, P1524
   Panel on Treatment of HIV-Infected Pregnant Women and Prevention of Perinatal Transmission, 2018, RECOMMENDATIONS USE
   Patterson K. P. H., 2010, 18 INT AIDS C VIENN, P18
   Subbarao S, 2007, J MED PRIMATOL, V36, P238, DOI 10.1111/j.1600-0684.2007.00241.x
   Subbarao S, 2006, J INFECT DIS, V194, P904, DOI 10.1086/507306
   Thigpen M., 2011, 6 INT AIDS SOC C ROM
   Veazey RS, 2005, NATURE, V438, P99, DOI 10.1038/nature04055
   Vourvahis M, 2008, JAIDS-J ACQ IMM DEF, V47, P329, DOI 10.1097/QAI.0b013e3181632cc3
NR 33
TC 243
Z9 245
U1 0
U2 18
PU AMER ASSOC ADVANCEMENT SCIENCE
PI WASHINGTON
PA 1200 NEW YORK AVE, NW, WASHINGTON, DC 20005 USA
SN 1946-6234
EI 1946-6242
J9 SCI TRANSL MED
JI Sci. Transl. Med.
PD DEC 7
PY 2011
VL 3
IS 112
AR 112re4
DI 10.1126/scitranslmed.3003174
PG 9
WC Cell Biology; Medicine, Research & Experimental
WE Science Citation Index Expanded (SCI-EXPANDED)
SC Cell Biology; Research & Experimental Medicine
GA 862HN
UT WOS:000298081000006
PM 22158861
OA Green Accepted, Green Published
DA 2022-08-26
ER

PT J
AU Lampe, MA
   Smith, DK
   Anderson, GJE
   Edwards, AE
   Nesheim, SR
AF Lampe, Margaret A.
   Smith, Dawn K.
   Anderson, Gillian J. E.
   Edwards, Ashley E.
   Nesheim, Steven R.
TI Achieving safe conception in HIV-discordant couples: the potential role
   of oral preexposure prophylaxis (PrEP) in the United States
SO AMERICAN JOURNAL OF OBSTETRICS AND GYNECOLOGY
LA English
DT Article
DE conception; discordant couples; human immunodeficiency virus;
   preexposure prophylaxis; pregnancy
ID HUMAN-IMMUNODEFICIENCY-VIRUS; TO-CHILD TRANSMISSION; TENOFOVIR
   DISOPROXIL FUMARATE; ANTIRETROVIRAL THERAPY; INFERTILITY SERVICES;
   SEXUAL TRANSMISSION; DRUG-RESISTANCE; GENITAL-TRACT; PREGNANCY;
   PREVENTION
AB Approximately half of HIV-discordant heterosexual couples in the United States want children. Oral antiretroviral preexposure prophylaxis, if effective in reducing heterosexual HIV transmission, might be an option for discordant couples wanting to conceive. Couples should receive services to ensure they enter pregnancy in optimal health and receive education about all conception methods that reduce the risk of HIV transmission. In considering whether preexposure prophylaxis is indicated, the question is whether it contributes to lowering risk in couples who have decided to conceive despite known risks. If preexposure prophylaxis is used, precautions similar to those in the current heterosexual preexposure prophylaxis trials would be recommended, and the unknown risks of preexposure prophylaxis used during conception and early fetal development should be considered. Anecdotal reports suggest that oral preexposure prophylaxis use is already occurring. It is time to have open discussions of when and how preexposure prophylaxis might be indicated for HIV-discordant couples attempting conception.
C1 [Lampe, Margaret A.; Smith, Dawn K.; Anderson, Gillian J. E.; Edwards, Ashley E.; Nesheim, Steven R.] Ctr Dis Control & Prevent, Div HIV AIDS Prevent, Natl Ctr HIV Viral Hepatitis STD & TB Prevent, Atlanta, GA 30333 USA.
RP Lampe, MA (通讯作者)，Ctr Dis Control & Prevent, Div HIV AIDS Prevent, Natl Ctr HIV Viral Hepatitis STD & TB Prevent, Atlanta, GA 30333 USA.
CR Smith Nicole M., 2006, Morbidity and Mortality Weekly Report, V55, P1
   APR, 2018, ANT PREGN REG INT RE
   Attia S, 2009, AIDS, V23, P1397, DOI 10.1097/QAD.0b013e32832b7dca
   *AVAC, GLOB ADV HIV PREV PR
   BARREIRO P, 2006, AIDS REV, V8, P13
   Barreiro P, 2007, HUM REPROD, V22, P2353, DOI 10.1093/humrep/dem226
   Birkhead GS, 2010, OBSTET GYNECOL, V115, P1247, DOI 10.1097/AOG.0b013e3181e00955
   Boily MC, 2010, BMJ-BRIT MED J, V340, DOI 10.1136/bmj.c2449
   Bujan L, 2007, AIDS, V21, P1909, DOI 10.1097/QAD.0b013e3282703879
   Campsmith M. L., 2008, Morbidity and Mortality Weekly Report, V57, P1073
   Chambers GM, 2009, FERTIL STERIL, V91, P2281, DOI 10.1016/j.fertnstert.2009.04.029
   Chen JL, 2001, FAM PLANN PERSPECT, V33, P144, DOI 10.2307/2673717
   Cohen MS, 2007, ANN INTERN MED, V146, P591, DOI 10.7326/0003-4819-146-8-200704170-00010
   Daar ES, 2006, FERTIL STERIL, V85, P298, DOI 10.1016/j.fertnstert.2005.08.018
   Desai K, 2008, AIDS, V22, P1829, DOI 10.1097/QAD.0b013e32830e00f5
   Evers JLH, 2002, LANCET, V360, P151, DOI 10.1016/S0140-6736(02)09417-5
   Foster C, 2009, HIV MED, V10, P397, DOI 10.1111/j.1468-1293.2009.00709.x
   Fowler MG, 2007, AM J OBSTET GYNECOL, V197, pS3, DOI 10.1016/j.ajog.2007.06.048
   Galvin SR, 2004, NAT REV MICROBIOL, V2, P33, DOI 10.1038/nrmicro794
   Gilling-Smith C, 2006, BJOG-INT J OBSTET GY, V113, P869, DOI 10.1111/j.1471-0528.2006.00960.x
   Grant RM, 2010, NEW ENGL J MED, V363, P2587, DOI 10.1056/NEJMoa1011205
   Gray RH, 2005, LANCET, V366, P1182, DOI 10.1016/S0140-6736(05)67481-8
   HABERT A, 2008, 15 C RETR OPP INF FE
   Ingram D, 2000, QUAL HEALTH RES, V10, P117, DOI 10.1177/104973200129118282
   Klein J, 2003, OBSTET GYNECOL, V101, P987, DOI 10.1016/S0029-7844(03)00012-7
   Matthews LT, 2009, AIDS BEHAV, V13, pS5, DOI 10.1007/s10461-009-9551-0
   Munderi P, 2009, 5 IAS C HIV PATH TRE
   Grijalva C. G., 2009, Morbidity and Mortality Weekly Report, V58, P1
   National Association of State Public Health Veterinarians Inc. (NASPHV), 2005, MMWR Recomm Rep, V54, P1
   Nurutdinova D, 2008, ANN PHARMACOTHER, V42, P1581, DOI 10.1345/aph.1L083
   *PAN ANT GUID AD A, 2009, AC HIV INF GUID US A, P1
   Panel on Antiretroviral Guidelines for Adults Adolescents, 2009, GUID US ANT AG HIV 1, P1, DOI DOI 10.1111/J.1468-1293.2008.00636.X
   Peterson Leigh, 2007, PLoS Clin Trials, V2, pe27, DOI 10.1371/journal.pctr.0020027
   Phelps JY, 2007, FERTIL STERIL, V88, P1483, DOI 10.1016/j.fertnstert.2007.09.018
   Pilcher CD, 2004, J CLIN INVEST, V113, P937, DOI 10.1172/JCI200421540
   Powers KA, 2008, LANCET INFECT DIS, V8, P553, DOI 10.1016/S1473-3099(08)70156-7
   Rotchford K, 2000, SEX TRANSM DIS, V27, P243, DOI 10.1097/00007435-200005000-00001
   Sauer MV, 2006, FERTIL STERIL, V85, P295, DOI 10.1016/j.fertnstert.2005.08.019
   Savasi V, 2007, HUM REPROD, V22, P772, DOI 10.1093/humrep/del422
   Semprini AE, 2004, CURR OPIN OBSTET GYN, V16, P465, DOI 10.1097/00001703-200412000-00005
   SEMPRINI AE, 2008, WOMEN HLTH, V4, P15
   Stanitis JA, 2008, FERTIL STERIL, V89, P1154, DOI 10.1016/j.fertnstert.2007.05.017
   Stephen EH, 2000, FAM PLANN PERSPECT, V32, P132, DOI 10.2307/2648162
   Supervie V, 2010, P NATL ACAD SCI USA, V107, P12381, DOI 10.1073/pnas.1006061107
   Thorne C, 2007, DRUG SAFETY, V30, P203, DOI 10.2165/00002018-200730030-00004
   THORNTON AC, 2004, TOP HIV MED, V12, P7
   van de Vijver DAMC, 2010, CURR OPIN INFECT DIS, V23, P621, DOI 10.1097/QCO.0b013e32833ff1e6
   Van Rompay KKA, 2004, ANTIMICROB AGENTS CH, V48, P2346, DOI 10.1128/AAC.48.6.2346.2004
   Van Rompay KKA, 2004, ANTIMICROB AGENTS CH, V48, P1469, DOI 10.1128/AAC.48.5.1469-1487.2004
   Van Rompay KKA, 2008, ANTIMICROB AGENTS CH, V52, P3144, DOI 10.1128/AAC.00350-08
   VERNAZZA P, 2007, 4 IAS C HIV PATH TRE
   Weiss HA, 2008, AIDS, V22, P567, DOI 10.1097/QAD.0b013e3282f3f406
   Wortley PM, 1998, OBSTET GYNECOL, V91, P515, DOI 10.1016/S0029-7844(98)00040-4
   Xu F, 2007, SEX TRANSM DIS, V34, P479, DOI 10.1097/01.olq.0000253335.41841.04
   Yeh RF, 2009, ANTIMICROB AGENTS CH, V53, P2367, DOI 10.1128/AAC.01523-08
NR 55
TC 51
Z9 56
U1 0
U2 0
PU MOSBY-ELSEVIER
PI NEW YORK
PA 360 PARK AVENUE SOUTH, NEW YORK, NY 10010-1710 USA
SN 0002-9378
EI 1097-6868
J9 AM J OBSTET GYNECOL
JI Am. J. Obstet. Gynecol.
PD JUN
PY 2011
VL 204
IS 6
AR 488.e1
DI 10.1016/j.ajog.2011.02.026
PG 8
WC Obstetrics & Gynecology
WE Science Citation Index Expanded (SCI-EXPANDED)
SC Obstetrics & Gynecology
GA 775QL
UT WOS:000291477300019
PM 21457911
DA 2022-08-26
ER

PT J
AU Abbas, UL
   Hood, G
   Wetzel, AW
   Mellors, JW
AF Abbas, Ume L.
   Hood, Gregory
   Wetzel, Arthur W.
   Mellors, John W.
TI Factors Influencing the Emergence and Spread of HIV Drug Resistance
   Arising from Rollout of Antiretroviral Pre-Exposure Prophylaxis (PrEP)
SO PLOS ONE
LA English
DT Article
ID HUMAN-IMMUNODEFICIENCY-VIRUS; TYPE-1 POPULATIONS; UNITED-STATES; VIRAL
   LOAD; IN-VIVO; TRANSMISSION; MUTATIONS; INTERRUPTION; K65R;
   CHEMOPROPHYLAXIS
AB Background: The potential for emergence and spread of HIV drug resistance from rollout of antiretroviral (ARV) pre-exposure prophylaxis (PrEP) is an important public health concern. We investigated determinants of HIV drug resistance prevalence after PrEP implementation through mathematical modeling.
   Methodology: A model incorporating heterogeneity in age, gender, sexual activity, HIV infection status, stage of disease, PrEP coverage/discontinuation, and HIV drug susceptibility, was designed to simulate the impact of PrEP on HIV prevention and drug resistance in a sub-Saharan epidemic.
   Principal Findings: Analyses suggest that the prevalence of HIV drug resistance is influenced most by the extent and duration of inadvertent PrEP use in individuals already infected with HIV. Other key factors affecting drug resistance prevalence include the persistence time of transmitted resistance and the duration of inadvertent PrEP use in individuals who become infected on PrEP. From uncertainty analysis, the median overall prevalence of drug resistance at 10 years was predicted to be 9.2% (interquartile range 6.9%-12.2%). An optimistic scenario of 75% PrEP efficacy, 60% coverage of the susceptible population, and 5% inadvertent PrEP use predicts a rise in HIV drug resistance prevalence to only 2.5% after 10 years. By contrast, in a pessimistic scenario of 25% PrEP efficacy, 15% population coverage, and 25% inadvertent PrEP use, resistance prevalence increased to over 40%.
   Conclusions: Inadvertent PrEP use in previously-infected individuals is the major determinant of HIV drug resistance prevalence arising from PrEP. Both the rate and duration of inadvertent PrEP use are key factors. PrEP rollout programs should include routine monitoring of HIV infection status to limit the spread of drug resistance.
C1 [Abbas, Ume L.] Cleveland Clin Fdn, Dept Infect Dis, Cleveland, OH 44195 USA.
   [Hood, Gregory; Wetzel, Arthur W.] Pittsburgh Supercomp Ctr, Pittsburgh, PA USA.
   [Mellors, John W.] Univ Pittsburgh, Sch Med, Div Infect Dis, Pittsburgh, PA USA.
RP Abbas, UL (通讯作者)，Cleveland Clin Fdn, Dept Infect Dis, 9500 Euclid Ave, Cleveland, OH 44195 USA.
EM abbasu@ccf.org
RI Abbas, Ume/AAW-4590-2021
FU National Institute of Allergy and Infectious Diseases [R21AI078789];
   Bill and Melinda Gates Foundation [OPP1005974]; AIDS Clinical Trials
   Group (NIAID) [U01AI38858]; Microbicide Trials Network (NIAID)
   [U01AI068633]; National Cancer Institute (SAIC) [20XS190A]; Merck;
   NATIONAL INSTITUTE OF ALLERGY AND INFECTIOUS DISEASES [R21AI078789,
   U01AI068633, U01AI038858] Funding Source: NIH RePORTER
FX This research was supported by the National Institute of Allergy and
   Infectious Diseases (R21AI078789) and the Bill and Melinda Gates
   Foundation. Ume L. Abbas acknowledges grant support from the National
   Institute of Allergy and Infectious Diseases (R21AI078789) and the Bill
   and Melinda Gates Foundation (OPP1005974). John W. Mellors acknowledges
   support from the AIDS Clinical Trials Group (NIAID U01AI38858), the
   Microbicide Trials Network (NIAID U01AI068633) and the National Cancer
   Institute (SAIC contract 20XS190A). The funders had no role in study
   design, data collection and analysis, decision to publish, or
   preparation of the manuscript.; John W. Mellors reports that he is a
   consultant to Gilead Sciences, Merck, and RFS Pharmaceuticals, has
   received grant support from Merck, and owns share options in RFS
   Pharmaceuticals. This does not alter the authors' adherence to all the
   PLoS ONE policies on sharing data and materials.
CR Abbas UL, 2007, PLOS ONE, V2, DOI 10.1371/journal.pone.0000875
   ANDERSON R M, 1991
   Atchison RE, 2005, ANTIVIR THER, V10, pS45
   Brown AJL, 2003, J INFECT DIS, V187, P683, DOI 10.1086/367989
   BrunVezinet F, 1997, LANCET, V350, P983, DOI 10.1016/S0140-6736(97)03380-1
   Charpentier C, 2004, J VIROL, V78, P4234, DOI 10.1128/JVI.78.8.4234-4247.2004
   COFFIN JM, 1995, SCIENCE, V267, P483, DOI 10.1126/science.7824947
   Deeks SG, 2005, J INFECT DIS, V192, P1537, DOI 10.1086/496892
   Delaugerre C, 2001, AIDS, V15, P2189, DOI 10.1097/00002030-200111090-00016
   Desai K, 2008, AIDS, V22, P1829, DOI 10.1097/QAD.0b013e32830e00f5
   Doualla-Bell F, 2006, ANTIMICROB AGENTS CH, V50, P4182, DOI 10.1128/AAC.00714-06
   Gandhi RT, 2003, CLIN INFECT DIS, V37, P1693, DOI 10.1086/379773
   Garcia-Lerma JG, 2006, ANTIVIR THER, V11, pS52
   Garcia-Lerma JG, 2008, PLOS MED, V5, P291, DOI 10.1371/journal.pmed.0050028
   Garcia-Lerma JG, 2010, TRENDS PHARMACOL SCI, V31, P74, DOI 10.1016/j.tips.2009.10.009
   GARNETT GP, 1994, IMA J MATH APPL MED, V11, P161
   GRANT R, 2006, 16 INT AIDS C TOR CA
   Grant RM, 2010, NEW ENGL J MED, V363, P2587, DOI 10.1056/NEJMoa1011205
   Grassly N. C., 2003, International Journal of Drug Policy, V14, P25, DOI 10.1016/S0955-3959(02)00224-4
   Hance AJ, 2001, J VIROL, V75, P6410, DOI 10.1128/JVI.75.14.6410-6417.2001
   Hofer E, 1999, COMPUT PHYS COMMUN, V117, P21, DOI 10.1016/S0010-4655(98)00153-2
   Iman RL, 2002, RELIAB ENG SYST SAFE, V78, P131, DOI 10.1016/S0951-8320(02)00133-3
   Iman RL, 2002, RELIAB ENG SYST SAFE, V78, P147, DOI 10.1016/S0951-8320(02)00134-5
   IMAN RL, 1979, TECHNOMETRICS, V21, P499, DOI 10.2307/1268289
   Izopet J, 2002, J INFECT DIS, V185, P1506, DOI 10.1086/340215
   JOHNSON J, 2006, 13 C RETR OPP INF DE
   Johnson JA, 2008, PLOS MED, V5, P1112, DOI 10.1371/journal.pmed.0050158
   MILLER DK, 1994, MED DECIS MAKING, V14, P52, DOI 10.1177/0272989X9401400107
   Miller MD, 2007, AIDS, V21, P265, DOI 10.1097/QAD.0b013e32801199ee
   Nowak M. A., 2001, VIRUS DYNAMICS MATH
   Palmer S, 2006, AIDS, V20, P701, DOI 10.1097/01.aids.0000216370.69066.7f
   Paltiel AD, 2009, CLIN INFECT DIS, V48, P806, DOI 10.1086/597095
   Rey D, 1998, J ACQ IMMUN DEF SYND, V17, P203, DOI 10.1097/00042560-199803010-00003
   SALTELLI A, 2000, SENSITIVITY ANAL, P475
   SMITH D, 2006, ANTIRETROVIRAL RESIS
   Subbarao S, 2006, J INFECT DIS, V194, P904, DOI 10.1086/507306
   Supervie V, 2010, P NATL ACAD SCI USA, V107, P12381, DOI 10.1073/pnas.1006061107
   Tedder RS, 1998, J CLIN MICROBIOL, V36, P1056, DOI 10.1128/JCM.36.4.1056-1063.1998
   Turner D, 2004, JAIDS-J ACQ IMM DEF, V37, P1627, DOI 10.1097/00126334-200412150-00017
   van de Vijver DAMC, 2009, J INFECT DIS, V199, P1310, DOI 10.1086/597804
   Van Rompay KKA, 2006, J VIROL, V80, P6399, DOI 10.1128/JVI.02308-05
   Vissers DCJ, 2008, PLOS ONE, V3, DOI 10.1371/journal.pone.0002077
   Weber J, 2005, J CLIN MICROBIOL, V43, P1395, DOI 10.1128/JCM.43.3.1395-1400.2005
   White KL, 2002, ANTIMICROB AGENTS CH, V46, P3437, DOI 10.1128/AAC.46.11.3437-3446.2002
   Yerly S, 2004, ANTIVIR THER, V9, P375
   AIDS VACCINE ADVOCAC
NR 46
TC 48
Z9 51
U1 0
U2 11
PU PUBLIC LIBRARY SCIENCE
PI SAN FRANCISCO
PA 1160 BATTERY STREET, STE 100, SAN FRANCISCO, CA 94111 USA
SN 1932-6203
J9 PLOS ONE
JI PLoS One
PD APR 15
PY 2011
VL 6
IS 4
AR e18165
DI 10.1371/journal.pone.0018165
PG 9
WC Multidisciplinary Sciences
WE Science Citation Index Expanded (SCI-EXPANDED)
SC Science & Technology - Other Topics
GA 750WK
UT WOS:000289578600007
PM 21525976
OA Green Accepted, Green Published, gold
DA 2022-08-26
ER

PT J
AU Chariyalertsak, S
   Kosachunhanan, N
   Saokhieo, P
   Songsupa, R
   Wongthanee, A
   Chariyalertsak, C
   Visarutratana, S
   Beyrer, C
AF Chariyalertsak, Suwat
   Kosachunhanan, Natthapol
   Saokhieo, Pongpun
   Songsupa, Radchanok
   Wongthanee, Antika
   Chariyalertsak, Chonlisa
   Visarutratana, Surasing
   Beyrer, Chris
TI HIV Incidence, Risk Factors, and Motivation for Biomedical Intervention
   among Gay, Bisexual Men, and Transgender Persons in Northern Thailand
SO PLOS ONE
LA English
DT Article
ID SEX
AB Background: HIV prevalence among men who have sex with men (MSM) and transgender (TG) persons is high and increasing in Chiang Mai, northern Thailand.
   Objectives: To describe demographic, socioeconomic, sexual behavior and interest in future HIV prevention trials among gay and bisexual MSM and TG presenting for HIV testing (VCT) and pre-screening for the iPrEx pre-exposure chemoprophylaxis trail.
   Methods: In 2008-09, MSM/TG participants attending VCT were interviewed and tested for HIV and STI. Univariate and multivariate regression analyses were done to assess associations with HIV infection.
   Results: A total of 551 MSM clients (56.1% gay, 25.4% TG, and 18.5% bisexual (BS)) were enrolled. The mean age was 23.9 years. HIV prevalence among MSM overall was 12.9% (71/551); 16.5% among gay men, 9.3% among TG, and 6.9% among BS. Consistent use of condom was low, 33.3% in insertive anal sex and 31.9% in receptive anal sex. Interest in participation was high, 86.3% for PrEP, 69.7% for HIV vaccine trials, but 29.9% for circumcision. HIV was independently associated with being gay identified, aOR 2.8, p = 0.037 and with being aged 25-29, aOR 2.7, p = 0.027. Among repeat testers, HIV incidence was 8.2/100 PY, 95% CI, 3.7/100PY to 18.3/100PY.
   Conclusion: HIV risks and rates varied by self-reported sexual orientation and gender identity. HIV was associated with sexual practices, age, and being gay-identified. These are populations are in need of novel prevention strategies and willing to participate in prevention research.
C1 [Chariyalertsak, Suwat; Kosachunhanan, Natthapol; Saokhieo, Pongpun; Songsupa, Radchanok; Wongthanee, Antika] Chiang Mai Univ, Res Inst Hlth Sci, Chiang Mai 50000, Thailand.
   [Chariyalertsak, Chonlisa; Visarutratana, Surasing] Minist Publ Hlth, Chiang Mai Prov Hlth Off, Chiang Mai, Thailand.
   [Beyrer, Chris] Johns Hopkins Bloomberg Sch Publ Hlth, Dept Epidemiol, Baltimore, MD USA.
RP Chariyalertsak, S (通讯作者)，Chiang Mai Univ, Res Inst Hlth Sci, Chiang Mai 50000, Thailand.
EM cbeyrer@jhsph.edu
CR Beyrer C, 2005, AIDS, V19, P1535, DOI 10.1097/01.aids.0000183122.01583.c7
   BEYRER C, 1995, AIDS, V9, P171, DOI 10.1097/00002030-199509020-00009
   BEYRER C, 2010, EPIDEMIOL REV
   Chemnasiri T, 2010, AIDS EDUC PREV, V22, P100, DOI 10.1521/aeap.2010.22.2.100
   GRANT R, 2010, NEJM
   Grant RM, 2010, NEW ENGL J MED, V363, P2587, DOI 10.1056/NEJMoa1011205
   GUADAMUZ T, 2010, AIDS BEHAV
   Newman PA, 2010, VACCINE, V28, P958, DOI 10.1016/j.vaccine.2009.10.142
   van Griensven F, 2005, AIDS, V19, P521, DOI 10.1097/01.aids.0000162341.50933.e8
   van Griensven F, 2009, J ACQUIR IMMUNE DEFI
NR 10
TC 63
Z9 64
U1 0
U2 13
PU PUBLIC LIBRARY SCIENCE
PI SAN FRANCISCO
PA 185 BERRY ST, STE 1300, SAN FRANCISCO, CA 94107 USA
SN 1932-6203
J9 PLOS ONE
JI PLoS One
PD SEP 8
PY 2011
VL 6
IS 9
AR e24295
DI 10.1371/journal.pone.0024295
PG 8
WC Multidisciplinary Sciences
WE Science Citation Index Expanded (SCI-EXPANDED); Social Science Citation Index (SSCI)
SC Science & Technology - Other Topics
GA 819CK
UT WOS:000294802800036
PM 21931673
OA Green Published, Green Submitted, gold
DA 2022-08-26
ER

PT J
AU Koh, Y
   Haim, H
   Engelman, A
AF Koh, Yasuhiro
   Haim, Hillel
   Engelman, Alan
TI Identification and Characterization of Persistent Intracellular Human
   Immunodeficiency Virus Type 1 Integrase Strand Transfer Inhibitor
   Activity
SO ANTIMICROBIAL AGENTS AND CHEMOTHERAPY
LA English
DT Article
ID REVERSE-TRANSCRIPTASE INHIBITORS; HIV-1 INTEGRASE; IN-VITRO;
   SELECTIVE-INHIBITION; HUMAN MACROPHAGES; REPLICATION; INFECTION; POTENT;
   DNA; PHARMACOKINETICS
AB Pharmacokinetic and pharmacodynamic considerations significantly impact infectious disease treatment options. One aspect of pharmacodynamics is the postantibiotic effect, classically defined as delayed bacterial growth after antibiotic removal. The same principle can apply to antiviral drugs. For example, significant delays in human immunodeficiency virus type 1 (HIV-1) replication can be observed after nucleoside/nucleotide reverse transcriptase inhibitor (N/NtRTI) removal from culture medium, because these prodrugs must be anabolized into active, phosphorylated forms once internalized into cells. A relatively new class of anti-HIV-1 drugs is the integrase strand transfer inhibitors (INSTIs), and the INSTIs raltegravir (RAL) and elvitegravir (EVG) were tested here alongside positive N/NtRTI controls tenofovir disoproxil fumarate (TDF) and azidothymidine (AZT), as well as the nonnucleoside reverse transcriptase inhibitor negative control nevirapine (NVP), to assess potential postantiviral effects. Transformed and primary CD4-positive cells pretreated with INSTIs significantly resisted subsequent challenge by HIV-1, revealing the following hierarchy of persistent intracellular drug strength: TDF > EVG similar to AZT > RAL > NVP. A modified time-of-addition assay was moreover developed to assess residual drug activity levels. Approximately 0.8% of RAL and 2% of initial EVG and TDF 1-h pulse drug levels persisted during the acute phase of HIV-1 infection. EVG furthermore displayed significant virucidal activity. Although there is no reason to suspect obligate intracellular modification, this study nevertheless defines significant intracellular persistence of prototype INSTIs. Ongoing second-generation formulations should therefore consider the potential for significant postantiviral effects among this drug class. Combined intracellular persistence and virucidal activities suggest potential pre-exposure prophylaxis applications for EVG.
C1 [Engelman, Alan] Dana Farber Canc Inst, Dept Canc Immunol & AIDS, Boston, MA 02115 USA.
   Harvard Univ, Sch Med, Div Aids, Boston, MA 02115 USA.
RP Engelman, A (通讯作者)，Dana Farber Canc Inst, Dept Canc Immunol & AIDS, 44 Binney St,CLS 1010, Boston, MA 02115 USA.
EM alan_engelman@dfci.harvard.edu
OI Haim, Hillel/0000-0002-6071-5089
FU Merck Co., Inc. [LKR59419]; U.S. NIH [AI052014]; Mitsubishi Pharma
   Foundation; Japanese Association for Infectious Diseases; Japanese
   Society of Chemotherapy; Harvard University Center for AIDS Research;
   NIH, NIAID, NCI, NIMH, NIDA, NICHD, NHLBI, NCCAM [P30AI060354]; NATIONAL
   INSTITUTE OF ALLERGY AND INFECTIOUS DISEASES [R01AI052014, P30AI060354,
   T32AI007387] Funding Source: NIH RePORTER
FX This work was supported by Merck & Co., Inc. Investigator Initiated
   Program LKR59419 (A.E.), U.S. NIH grant AI052014 (A.E.), the Mitsubishi
   Pharma Foundation (Y.K.), the Japanese Association for Infectious
   Diseases (Y.K.), the Japanese Society of Chemotherapy (Y.K.), and the
   Harvard University Center for AIDS Research, an NIH-funded program
   (P30AI060354) that is supported by the following NIH institutes and
   centers: NIAID, NCI, NIMH, NIDA, NICHD, NHLBI, and NCCAM.
CR Azoulay S, 2004, ANTIMICROB AGENTS CH, V48, P104, DOI 10.1128/AAC.48.1.104-109.2004
   Balzarini J, 1999, MOL PHARMACOL, V56, P1354, DOI 10.1124/mol.56.6.1354
   BALZARINI J, 1993, ANTIMICROB AGENTS CH, V37, P332, DOI 10.1128/AAC.37.2.332
   Bar-Magen T, 2009, RETROVIROLOGY, V6, DOI 10.1186/1742-4690-6-103
   COLLMAN R, 1992, PATHOBIOLOGY, V60, P213, DOI 10.1159/000163725
   CRAIG WA, 1993, J ANTIMICROB CHEMOTH, V31, P149, DOI 10.1093/jac/31.suppl_D.149
   Daelemans D, 2007, J VIROL, V81, P4381, DOI 10.1128/JVI.02637-06
   DECLERCO E, 1992, P NATL ACAD SCI USA, V89, P5286, DOI 10.1073/pnas.89.12.5286
   DRUSANO GL, 1993, INFECT CONT HOSP EP, V14, P530, DOI 10.2307/30166593
   Espeseth AS, 2000, P NATL ACAD SCI USA, V97, P11244, DOI 10.1073/pnas.200139397
   Gorry PR, 2001, J VIROL, V75, P10073, DOI 10.1128/JVI.75.21.10073-10089.2001
   Gray L, 2009, J VIROL, V83, P5430, DOI 10.1128/JVI.02648-08
   Grobler JA, 2009, ANTIVIR THER, V14, pA27
   Haim H, 2005, J VIROL, V79, P622, DOI 10.1128/JVI.79.1.622-625.2005
   Hare S, 2009, PLOS PATHOG, V5, DOI 10.1371/journal.ppat.1000515
   Hazuda DJ, 2004, SCIENCE, V305, P528, DOI 10.1126/science.1098632
   Hightower KE, 2010, ANTIVIR THER, V15, pA16
   Hombrouck A, 2008, ANTIMICROB AGENTS CH, V52, P2861, DOI 10.1128/AAC.00210-08
   Hombrouck A, 2008, ANTIMICROB AGENTS CH, V52, P2069, DOI 10.1128/AAC.00911-07
   Iwamoto M, 2008, CLIN PHARMACOL THER, V83, P293, DOI 10.1038/sj.clpt.6100281
   Kelly J, 2008, VIROLOGY, V372, P300, DOI 10.1016/j.virol.2007.11.007
   Klibanov OM, 2009, CURR OPIN INVEST DR, V10, P190
   Levy JA, 2009, AIDS, V23, P147, DOI 10.1097/QAD.0b013e3283217f9f
   Lu R, 2005, J VIROL, V79, P10356, DOI 10.1128/JVI.79.16.10356-10368.2005
   Lu R, 2004, J VIROL, V78, P12735, DOI 10.1128/JVI.78.23.12735-12746.2004
   MACKENZIE FM, 1993, J ANTIMICROB CHEMOTH, V32, P519, DOI 10.1093/jac/32.4.519
   MADDON PJ, 1986, CELL, V47, P333, DOI 10.1016/0092-8674(86)90590-8
   Markowitz M, 2006, JAIDS-J ACQ IMM DEF, V43, P509, DOI 10.1097/QAI.0b013e31802b4956
   McColl DJ, 2010, ANTIVIR RES, V85, P101, DOI 10.1016/j.antiviral.2009.11.004
   MERLUZZI VJ, 1990, SCIENCE, V250, P1411, DOI 10.1126/science.1701568
   MITSUYA H, 1985, P NATL ACAD SCI USA, V82, P7096, DOI 10.1073/pnas.82.20.7096
   Motakis D, 2002, ANTIMICROB AGENTS CH, V46, P1851, DOI 10.1128/AAC.46.6.1851-1856.2002
   Nakajima N, 2001, J VIROL, V75, P7944, DOI 10.1128/JVI.75.17.7944-7955.2001
   Nakata H, 2007, ANTIMICROB AGENTS CH, V51, P2701, DOI 10.1128/AAC.00277-07
   Norley S, 2010, RETROVIRUSES: MOLECULAR BIOLOGY, GENOMICS AND PATHOGENESIS, P309
   Pannecouque C, 2002, CURR BIOL, V12, P1169, DOI 10.1016/S0960-9822(02)00952-1
   PAUWELS R, 1990, NATURE, V343, P470, DOI 10.1038/343470a0
   Pierson TC, 2002, J VIROL, V76, P8518, DOI 10.1128/JVI.76.17.8518-8513.2002
   Piliero PJ, 2004, JAIDS-J ACQ IMM DEF, V37, pS2, DOI 10.1097/01.qai.0000137001.40505.56
   Sacha JB, 2010, NAT PROTOC, V5, P239, DOI 10.1038/nprot.2009.227
   Sato M, 2006, J MED CHEM, V49, P1506, DOI 10.1021/jm0600139
   Smith PF, 2001, CLIN PHARMACOKINET, V40, P893, DOI 10.2165/00003088-200140120-00002
   Summa V, 2008, J MED CHEM, V51, P5843, DOI 10.1021/jm800245z
   Swiggard WJ, 2005, J VIROL, V79, P14179, DOI 10.1128/JVI.79.22.14179-14188.2005
   Tsibris AMN, 2010, J VIROL, V84, P5458, DOI 10.1128/JVI.02524-09
   Wang YJ, 2010, J VIROL METHODS, V165, P230, DOI 10.1016/j.jviromet.2010.02.002
   WENNING L, 2008, 9 INT WORKSH PHARM H
   YOUNG SD, 1995, ANTIMICROB AGENTS CH, V39, P2602, DOI 10.1128/AAC.39.12.2602
NR 48
TC 12
Z9 12
U1 0
U2 3
PU AMER SOC MICROBIOLOGY
PI WASHINGTON
PA 1752 N ST NW, WASHINGTON, DC 20036-2904 USA
SN 0066-4804
EI 1098-6596
J9 ANTIMICROB AGENTS CH
JI Antimicrob. Agents Chemother.
PD JAN
PY 2011
VL 55
IS 1
BP 42
EP 49
DI 10.1128/AAC.01064-10
PG 8
WC Microbiology; Pharmacology & Pharmacy
WE Science Citation Index Expanded (SCI-EXPANDED)
SC Microbiology; Pharmacology & Pharmacy
GA 698FB
UT WOS:000285577400003
PM 21060108
OA Green Published
DA 2022-08-26
ER

PT J
AU Mertenskoetter, T
   Kaptur, PE
AF Mertenskoetter, T.
   Kaptur, P. E.
TI UPDATE ON MICROBICIDE RESEARCH AND DEVELOPMENT - SEEKING NEW HIV
   PREVENTION TOOLS FOR WOMEN
SO EUROPEAN JOURNAL OF MEDICAL RESEARCH
LA English
DT Article
DE microbicides; HIV prevention; pre-exposure prophylaxis (PrEP);
   antiretrovirals; vaginal gel; vaginal ring
ID IMMUNODEFICIENCY-VIRUS TYPE-1; RANDOMIZED CONTROLLED-TRIAL; NEGATIVE
   WOMEN; VAGINAL GEL; INFECTION; SAFETY; TRANSMISSION; PHARMACOKINETICS;
   TOLERABILITY; PROPHYLAXIS
AB Women and girls are especially vulnerable to HIV infection in sub-Saharan Africa, and in some of those countries, prevalence among young women can be up to 3 times higher than among men of the same age. Effective HIV prevention options for women are clearly needed in this setting. Several ARV-based vaginal microbicides are currently in development for prevention of HIV transmission to women and are discussed here. The concept of pre-exposure prophylaxis for the prevention of HIV transmission to women is introduced.
C1 [Mertenskoetter, T.; Kaptur, P. E.] Int Partnership Microbicides, Silver Spring, MD 20910 USA.
RP Kaptur, PE (通讯作者)，Int Partnership Microbicides, 8401 Colesville Rd,Suite 200, Silver Spring, MD 20910 USA.
EM pkaptur@ipmglobal.org
CR Abdool Karim Q, 2010, SCI EXPRESS, P1
   BAGNARELLI P, 1991, J MED VIROL, V34, P89, DOI 10.1002/jmv.1890340204
   Chandran P, 2010, REPROD BIOMED ONLINE, V20, P103, DOI 10.1016/j.rbmo.2009.10.018
   Creinin MD, 2008, OBSTET GYNECOL, V111, P267, DOI 10.1097/01.AOG.0000298338.58511.d1
   Cutler B, 2008, LANCET INFECT DIS, V8, P685, DOI 10.1016/S1473-3099(08)70254-8
   FAHEY JL, 1990, NEW ENGL J MED, V322, P166, DOI 10.1056/NEJM199001183220305
   Feldblum PJ, 2008, PLOS ONE, V3, DOI 10.1371/journal.pone.0001474
   Fernandez-Romero JA, 2007, SEX TRANSM DIS, V34, P9, DOI 10.1097/01.olq.0000223287.46097.4b
   FRIEND DR, 2009, PHARM DEV TECHN 1217, P1
   Garg Anita B, 2009, Antivir Chem Chemother, V19, P143
   Gouws E, 2008, AIDS, V22, pS5, DOI 10.1097/01.aids.0000341773.86500.9d
   Grant R.M., 2010, N ENGL J MED    1123
   Grant RM, 2010, CLIN INFECT DIS, V50, pS96, DOI 10.1086/651479
   Kamali A, 2010, TROP MED INT HEALTH, V15, P975, DOI 10.1111/j.1365-3156.2010.02566.x
   Lete I, 2007, CONTRACEPTION, V76, P77, DOI 10.1016/j.contraception.2007.04.014
   Mayer KH, 2006, AIDS, V20, P543, DOI 10.1097/01.aids.0000210608.70762.c3
   Morris GC, 2010, CURR OPIN INFECT DIS, V23, P57, DOI 10.1097/QCO.0b013e328334de6d
   Nel A, 2010, 18 INT AIDS C VIENN
   NEL AM, 2010, MICROBICIDES 2010 BU
   NEL AM, 2010, AIDS RES FLUM R 0921
   Nel A, 2009, JAIDS-J ACQ IMM DEF, V51, P416, DOI 10.1097/QAI.0b013e3181acb536
   Nel AA, 2009, AIDS, V23, P1531, DOI 10.1097/QAD.0b013e32832c413d
   Nel AM, 2010, JAIDS-J ACQ IMM DEF, V55, P161, DOI 10.1097/QAI.0b013e3181e3293a
   Nuttall J, 2010, DRUGS, V70, P1231, DOI 10.2165/10898650-000000000-00000
   *POP COUNC, NONCL LAB STUD VAG R
   *POP COUNC, NONCL LAB STUD PC 10
   *POP COUNC, NONCL LAB STUD MICR
   ROMANO J, 2009, KIDS RES HUM RETROVI, V25, P1
   Romano J, 2008, CURR OPIN HIV AIDS, V3, P558, DOI 10.1097/COH.0b013e328305b96e
   SCHWARTZ J, 2009, 5 IAS C HIV PATH TRE
   Skoler-Karpoff S, 2008, LANCET, V372, P1977, DOI 10.1016/S0140-6736(08)61842-5
   TOLLEY EE, 2009, AIDS BEHAV      1119, DOI DOI 10.1007/S10461-009-9635X
   Turville SG, 2008, PLOS ONE, V3, DOI 10.1371/journal.pone.0003162
   *UNAIDS, 2009, UNAIDS0936EJC1700E
   Underhill K, 2010, JAIDS-J ACQ IMM DEF, V55, P8, DOI 10.1097/QAI.0b013e3181e8efe4
   Van Damme L, 2002, LANCET, V360, P971, DOI 10.1016/S0140-6736(02)11079-8
   Van Damme L, 2008, NEW ENGL J MED, V359, P463, DOI 10.1056/NEJMoa0707957
   VANTKLOOSTER G, 2004, TMC120C104CRR TIB PH
   Veazey RS, 2010, J INFECT DIS, V202, P739, DOI 10.1086/655661
NR 39
TC 15
Z9 15
U1 0
U2 3
PU BIOMED CENTRAL LTD
PI LONDON
PA 236 GRAYS INN RD, FLOOR 6, LONDON WC1X 8HL, ENGLAND
SN 0949-2321
EI 2047-783X
J9 EUR J MED RES
JI Eur. J. Med. Res.
PD JAN 27
PY 2011
VL 16
IS 1
BP 1
EP 6
PG 6
WC Medicine, Research & Experimental
WE Science Citation Index Expanded (SCI-EXPANDED)
SC Research & Experimental Medicine
GA 719EJ
UT WOS:000287182900001
PM 21345763
DA 2022-08-26
ER

PT J
AU Cong, ME
   Youngpairoj, AS
   Aung, W
   Sharma, S
   Mitchell, J
   Dobard, C
   Heneine, W
   Garcia-Lerma, JG
AF Cong, Mian-er
   Youngpairoj, Ae S.
   Aung, Wutyi
   Sharma, Sunita
   Mitchell, James
   Dobard, Charles
   Heneine, Walid
   Garcia-Lerma, J. Gerardo
TI Generation and mucosal transmissibility of emtricitabine- and
   tenofovir-resistant SHIV162P3 mutants in macaques
SO VIROLOGY
LA English
DT Article
DE HIV-1 drug resistance; Mucosal transmissibility; Pre-exposure
   prophylaxis
ID HUMAN-IMMUNODEFICIENCY-VIRUS; HIV PRECLINICAL INTERVENTIONS;
   REVERSE-TRANSCRIPTASE; RHESUS MACAQUES; DRUG-RESISTANCE; ANTIRETROVIRAL
   THERAPY; NONHUMAN-PRIMATES; TYPE-1; FITNESS; MUTATIONS
AB Transmission of drug-resistant HIV has been widely documented. We generated tenofovir (TFV)- and emtricitabine (FTC)-resistant SHIV162P3 mutants that can be used to investigate the transmission efficiency of drug-resistant viruses and their impact on the efficacy of pre-exposure prophylaxis. Both SHIV162p3(M184V) and SHIV162p3(K65R) replicated in vitro at high titers. Drug resistance profiles were similar to those seen in HIV. Virus infectivity to virion particle ratios were 4- and 10-fold lower in SHIV162p3(M184V) and SHIV162p3(K65R), compared to a concurrently generated WT SHIV162p3, respectively. Mucosal transmissibility studies using a repeat low-dose macaque model of rectal and vaginal transmission showed that both mutants were able to efficiently infect macaques only after the dose was increased to adjust for fitness reductions due to K65R and M184V. Our results in limited number of macaques suggest that the reduction in fitness due to M184V and K65R decreases virus transmissibility, and identify in vitro infectivity parameters that associate with mucosal transmissibility. Published by Elsevier Inc.
C1 [Garcia-Lerma, J. Gerardo] Ctr Dis Control & Prevent, Div HIV AIDS Prevent, Natl Ctr HIV Hepatitis STD & TB Prevent, Branch Lab, Atlanta, GA 30329 USA.
RP Garcia-Lerma, JG (通讯作者)，Ctr Dis Control & Prevent, Div HIV AIDS Prevent, Natl Ctr HIV Hepatitis STD & TB Prevent, Branch Lab, Atlanta, GA 30329 USA.
EM GGarcia-Lerma@cdc.gov
FU CDC
FX CDC intramural funds.
CR Brenner BG, 2002, J VIROL, V76, P1753, DOI 10.1128/JVI.76.4.1753-1761.2002
   Brown AJL, 2003, J INFECT DIS, V187, P683, DOI 10.1086/367989
   Cane PA, 2005, CURR OPIN INFECT DIS, V18, P537, DOI 10.1097/01.qco.0000191506.10363.e1
   Cohen MS, 2007, ANN INTERN MED, V146, P591, DOI 10.7326/0003-4819-146-8-200704170-00010
   Cong ME, 2007, J VIROL, V81, P3037, DOI 10.1128/JVI.02712-06
   Deval J, 2004, J BIOL CHEM, V279, P25489, DOI 10.1074/jbc.M313534200
   Deval J, 2004, J BIOL CHEM, V279, P509, DOI 10.1074/jbc.M308806200
   Garcia-Lerma JG, 2008, PLOS MED, V5, P291, DOI 10.1371/journal.pmed.0050028
   Garcia-Lerma JG, 2010, SCI TRANSL MED, V2, DOI 10.1126/scitranslmed.3000391
   Garcia-Lerma JG, 2010, TRENDS PHARMACOL SCI, V31, P74, DOI 10.1016/j.tips.2009.10.009
   Garcia-Lerma JG, 2001, J INFECT DIS, V184, P507, DOI 10.1086/322785
   Garcia-Lerma JG, 2000, J VIROL, V74, P9339, DOI 10.1128/JVI.74.20.9339-9346.2000
   GARCIALERMA JG, 1999, AIDS REV, V1, P80
   Geretti AM, 2007, CURR OPIN INFECT DIS, V20, P22, DOI 10.1097/QCO.0b013e328013caff
   Grant RM, 2005, SCIENCE, V309, P2170, DOI 10.1126/science.1116204
   Grant RM, 2010, NEW ENGL J MED, V363, P2587, DOI 10.1056/NEJMoa1011205
   Harouse JM, 1999, SCIENCE, V284, P816, DOI 10.1126/science.284.5415.816
   Harouse JM, 2001, J VIROL, V75, P1990, DOI 10.1128/JVI.75.4.1990-1995.2001
   Hsu M, 2005, JAIDS-J ACQ IMM DEF, V40, P383, DOI 10.1097/01.qai.0000184857.39318.4f
   JAPOUR AJ, 1993, ANTIMICROB AGENTS CH, V37, P1095, DOI 10.1128/AAC.37.5.1095
   Karim QA, 2010, SCIENCE, V329, P1168, DOI 10.1126/science.1193748
   Kim CN, 2006, J MED PRIMATOL, V35, P210, DOI 10.1111/j.1600-0684.2006.00169.x
   LUCIW PA, 1995, P NATL ACAD SCI USA, V92, P7490, DOI 10.1073/pnas.92.16.7490
   Martinez-Picado J, 1999, J VIROL, V73, P3744, DOI 10.1128/JVI.73.5.3744-3752.1999
   Miller MD, 2004, AIDS REV, V6, P22
   Murray JM, 2003, J INFECT DIS, V188, P1258, DOI 10.1086/378679
   MYERS G, 1991, HUMAN RETROVIRUSES A
   Otten RA, 2005, J INFECT DIS, V191, P164, DOI 10.1086/426452
   Parikh UM, 2009, J VIROL, V83, P10358, DOI 10.1128/JVI.01073-09
   SCHINAZI RF, 1993, ANTIMICROB AGENTS CH, V37, P875, DOI 10.1128/AAC.37.4.875
   SCHUURMAN R, 1995, J INFECT DIS, V171, P1411, DOI 10.1093/infdis/171.6.1411
   Shafer RW, 2008, AIDS REV, V10, P67
   Subbarao S, 2006, J INFECT DIS, V194, P904, DOI 10.1086/507306
   Van Rompay KKA, 2002, J VIROL, V76, P6083, DOI 10.1128/JVI.76.12.6083-6092.2002
   vanRompay KKA, 1996, ANTIMICROB AGENTS CH, V40, P2586, DOI 10.1128/AAC.40.11.2586
   VISHWANATHAN SA, 2010, 17 C RETR OPP INF SA
   WAINBERG MA, 1995, AIDS, V9, P351, DOI 10.1097/00002030-199509040-00006
   Wainberg MA, 1999, ANTIVIR THER, V4, P87
   Wainberg MA, 1996, AIDS, V10, pS3, DOI 10.1097/00002030-199612005-00002
   Wei XP, 2002, ANTIMICROB AGENTS CH, V46, P1896, DOI 10.1128/AAC.46.6.1896-1905.2002
   White KL, 2002, ANTIMICROB AGENTS CH, V46, P3437, DOI 10.1128/AAC.46.11.3437-3446.2002
   Wira CR, 2008, AIDS, V22, P1909, DOI 10.1097/QAD.0b013e3283060ea4
NR 42
TC 13
Z9 14
U1 0
U2 2
PU ACADEMIC PRESS INC ELSEVIER SCIENCE
PI SAN DIEGO
PA 525 B ST, STE 1900, SAN DIEGO, CA 92101-4495 USA
SN 0042-6822
J9 VIROLOGY
JI Virology
PD APR 10
PY 2011
VL 412
IS 2
BP 435
EP 440
DI 10.1016/j.virol.2011.01.038
PG 6
WC Virology
WE Science Citation Index Expanded (SCI-EXPANDED)
SC Virology
GA 740DZ
UT WOS:000288773100021
PM 21334708
OA Bronze
DA 2022-08-26
ER

PT J
AU Zablotska, IB
   Prestage, G
   Holt, M
   Poynten, M
   de Wit, J
   Guy, R
   Mao, LM
   McAllister, J
   Grulich, AE
AF Zablotska, Iryna B.
   Prestage, Garrett
   Holt, Martin
   Poynten, Mary
   de Wit, John
   Guy, Rebecca
   Mao, Limin
   McAllister, John
   Grulich, Andrew E.
TI Australian Gay Men Who Have Taken Nonoccupational Postexposure
   Prophylaxis for HIV Are in Need of Effective HIV Prevention Methods
SO JAIDS-JOURNAL OF ACQUIRED IMMUNE DEFICIENCY SYNDROMES
LA English
DT Article
DE HIV; nonoccupational exposure; sexual practices; HIV prevention;
   postexposure prophylaxis; preexposure prophylaxis
ID PREEXPOSURE PROPHYLAXIS; PRIDE EVENTS; KNOWLEDGE; ATTENDEES; COHORT;
   CHALLENGES; INFECTION; BEHAVIORS; SEX
AB Background: Gay men who request nonoccupational postexposure prophylaxis (PEP) may seek preexposure prophylaxis (PrEP) should this become available. We explored trends and predictors of PEP use among Australian gay men to inform future biomedical prevention programs.
   Methods: We used 2001-2010 data from Gay Community Periodic Surveys in 3 Eastern Australian states and assessed PEP awareness and use in the 6 months before each survey, and among HIV-uninfected men in all surveys predictors of PEP use. Analytical methods included chi-square test for trend and multivariate log-binomial estimation of associations.
   Results: The awareness of PEP significantly increased from 23% in 2001 to 64% in 2010. PEP use also increased from 2.3% to 3.9%, respectively. PEP use was significantly associated with being in a regular relationship with an HIV-serodiscordant partner, higher number of sex partners, engaging in anal intercourse with casual partners, and regularly testing for HIV/sexually transmitted infections. However, fewer than 8% of men who engaged in these practices reported PEP use.
   Conclusions: Our findings highlight the profiles of current PEP users: men in HIV-serodiscordant relationships, and men having high numbers of casual partners and unprotected anal intercourse with them. These men are in need of effective HIV prevention strategies and may be receptive to preexposure prophylaxis in the future. Presently, targeted HIV education to improve risk assessment skills may prevent some seroconversions through the appropriate use of PEP.
C1 [Zablotska, Iryna B.; Prestage, Garrett; Poynten, Mary; Grulich, Andrew E.] Univ New S Wales, Kirby Inst, Sydney, NSW 2010, Australia.
   [Holt, Martin; de Wit, John; Guy, Rebecca; Mao, Limin] Univ New S Wales, Natl Ctr HIV Social Res, Sydney, NSW 2010, Australia.
   [McAllister, John] St Vincents Hosp, Sydney, NSW 2010, Australia.
RP Zablotska, IB (通讯作者)，Univ New S Wales, Kirby Inst, Sydney, NSW 2010, Australia.
EM izablotska@nchecr.unsw.edu.au
RI Mao, Limin/B-2049-2013; Holt, Martin/X-6482-2019
OI Mao, Limin/0000-0003-0995-5789; Holt, Martin/0000-0002-2586-8274;
   Prestage, Garrett/0000-0003-3917-8992; Guy, Rebecca/0000-0002-2929-4634
FU Australian Government Department of Health and Ageing; state Health
   Departments in New South Wales, Victoria, Queensland, South Australia,
   Western Australia; Australian Capital Territory
FX Supported by the Australian Government Department of Health and Ageing.
   The Australian Gay Community Periodic Surveys are funded by the state
   Health Departments in New South Wales, Victoria, Queensland, South
   Australia, Western Australia, and the Australian Capital Territory where
   surveys are conducted. The Kirby Institute (formerly National Centre in
   HIV Epidemiology and Clinical Research) and the National Centre in HIV
   Social Research are funded by the Australian Government Department of
   Health and Ageing. The views expressed in this publication do not
   necessarily represent the position of the Australian Government.
CR *AIDS COUNC NSW, 2006, 0506 ACON NSW
   ALTAYYIB A, 2009, US NAT HIV PREV C 20
   *AUSTR SOC HIV MED, 2011, ASHM J CLUB, V15, P1
   *AUSTR SOC HIV MED, AUST GOV DEP HLTH AG
   Barash EA, 2010, AIDS PATIENT CARE ST, V24, P689, DOI 10.1089/apc.2010.0173
   BENNET C, 2010, BLOOMBERG
   [Anonymous], 2001, MMWR Recomm Rep, V50, P1
   Cohen MS, 2016, NEW ENGL J MED, V375, P830, DOI [10.1056/NEJMoa1105243, 10.1056/NEJMoa1600693]
   Correll Patricia, 2000, N S W Public Health Bull, V11, P113, DOI 10.1071/NB00052
   Fisher M, 2006, INT J STD AIDS, V17, P81, DOI 10.1258/095646206775455829
   Flores DD, 2011, J ASSOC NURSE AIDS C, V22, P376, DOI 10.1016/j.jana.2011.01.001
   Grant RM, 2010, NEW ENGL J MED, V363, P2587, DOI 10.1056/NEJMoa1011205
   Jin FY, 2009, AIDS, V23, P243, DOI 10.1097/QAD.0b013e32831fb51a
   Kellerman SE, 2006, JAIDS-J ACQ IMM DEF, V43, P376, DOI 10.1097/01.qai.0000234085.18914.d5
   Kim SC, 2010, J INT AIDS SOC, V13, DOI 10.1186/1758-2652-13-24
   KINDRICK A, 2006, 13 INT C RETROVIRUSE
   KIPPAX S, 2002, SEX ED, V2, P91, DOI DOI 10.1080/14681810220144855
   Korner H, 2006, AIDS CARE, V18, P879, DOI 10.1080/09540120500307909
   Liu AY, 2008, JAIDS-J ACQ IMM DEF, V47, P241, DOI 10.1097/QAI.0b013e31815e4041
   Poynten IM, 2007, HIV MED, V8, P374, DOI 10.1111/j.1468-1293.2007.00483.x
   Poynten IM, 2010, HIV MED, V11, P282, DOI 10.1111/j.1468-1293.2009.00777.x
   Poynten IM, 2009, AIDS, V23, P1119, DOI 10.1097/QAD.0b013e32832c1776
   Roland ME, 2005, CLIN INFECT DIS, V41, P1507, DOI 10.1086/497268
   Sayer C, 2009, SEX TRANSM INFECT, V85, P206, DOI 10.1136/sti.2008.033662
   Smith D. K., 2011, Morbidity and Mortality Weekly Report, V60, P65
   Underhill Kristen, 2010, Curr HIV/AIDS Rep, V7, P210, DOI 10.1007/s11904-010-0062-4
   Veronese F, 2011, AIDS RES HUM RETROV, V27, P81, DOI [10.1089/aid.2010.0226, 10.1089/AID.2010.0226]
   Voetsch AC, 2007, JAIDS-J ACQ IMM DEF, V46, P378, DOI 10.1097/QAI.0b013e3181576874
   WILSON DP, 2010, NSW HIV MODELLING AC
   Zablotska IB, 2008, SEX HEALTH, V5, P125, DOI 10.1071/SH07076
   Zablotska IB, 2011, SEX HEALTH, V8, P272, DOI 10.1071/SH10125
NR 31
TC 34
Z9 35
U1 0
U2 4
PU LIPPINCOTT WILLIAMS & WILKINS
PI PHILADELPHIA
PA TWO COMMERCE SQ, 2001 MARKET ST, PHILADELPHIA, PA 19103 USA
SN 1525-4135
EI 1077-9450
J9 JAIDS-J ACQ IMM DEF
JI JAIDS
PD DEC 1
PY 2011
VL 58
IS 4
BP 424
EP 428
DI 10.1097/QAI.0b013e318230e885
PG 5
WC Immunology; Infectious Diseases
WE Science Citation Index Expanded (SCI-EXPANDED); Social Science Citation Index (SSCI)
SC Immunology; Infectious Diseases
GA 846RM
UT WOS:000296920900020
PM 21857349
DA 2022-08-26
ER

PT J
AU Kersh, EN
   Adams, DR
   Youngpairoj, AS
   Luo, W
   Zheng, Q
   Cong, ME
   Aung, W
   Mitchell, J
   Otten, R
   Hendry, RM
   Heneine, W
   McNicholl, J
   Garcia-Lerma, JG
AF Kersh, Ellen N.
   Adams, Debra R.
   Youngpairoj, Ae S.
   Luo, Wei
   Zheng, Qi
   Cong, Mian-er
   Aung, Wutyi
   Mitchell, James
   Otten, Ron
   Hendry, R. Michael
   Heneine, Walid
   McNicholl, Janet
   Garcia-Lerma, J. Gerardo
TI T Cell Chemo-Vaccination Effects after Repeated Mucosal SHIV Exposures
   and Oral Pre-Exposure Prophylaxis
SO PLOS ONE
LA English
DT Article
ID HUMAN-IMMUNODEFICIENCY-VIRUS; RHESUS MACAQUES; INFECTION; RESPONSES;
   TRANSMISSION; HIV; PREVENTION; PROTECTION; TENOFOVIR; MEMORY
AB Pre-exposure prophylaxis (PrEP) with anti-viral drugs is currently in clinical trials for the prevention of HIV infection. Induction of adaptive immune responses to virus exposures during anti-viral drug administration, i.e., a "chemo-vaccination'' effect, could contribute to PrEP efficacy. To study possible chemo-vaccination, we monitored humoral and cellular immune responses in nine rhesus macaques undergoing up to 14 weekly, low-dose SHIV(SF162P3) rectal exposures. Six macaques concurrently received PrEP with intermittent, oral Truvada; three were no-PrEP controls. PrEP protected 4 macaques from infection. Two of the four showed evidence of chemo-vaccination, because they developed anti-SHIV CD4(+) and CD8(+) T cells; SHIV-specific antibodies were not detected. Control macaques showed no anti-SHIV immune responses before infection. Chemo-vaccination-induced T cell responses were robust (up to 3,940 SFU/10(6) PBMCs), predominantly central memory cells, short-lived (<= 22 weeks), and appeared intermittently and with changing specificities. The two chemo-vaccinated macaques were virus-challenged again after 28 weeks of rest, after T cell responses had waned. One macaque was not protected from infection. The other macaque concurrently received additional PrEP. It remained uninfected and T cell responses were boosted during the additional virus exposures. In summary, we document and characterize PrEP-induced T cell chemo-vaccination. Although not protective after subsiding in one macaque, chemo-vaccination-induced T cells warrant more comprehensive analysis during peak responses for their ability to prevent or to control infections after additional exposures. Our findings highlight the importance of monitoring these responses in clinical PrEP trials and suggest that a combination of vaccines and PrEP potentially might enhance efficacy.
C1 [Kersh, Ellen N.; Adams, Debra R.; Youngpairoj, Ae S.; Luo, Wei; Zheng, Qi; Cong, Mian-er; Aung, Wutyi; Mitchell, James; Otten, Ron; Hendry, R. Michael; Heneine, Walid; McNicholl, Janet; Garcia-Lerma, J. Gerardo] Ctr Dis Control & Prevent, Div HIV AIDS Prevent, CDC, Atlanta, GA 30333 USA.
RP Kersh, EN (通讯作者)，Ctr Dis Control & Prevent, Div HIV AIDS Prevent, CDC, Atlanta, GA 30333 USA.
EM egk6@cdc.gov
FU CDC
FX CDC intramural funding enabled this work. The authors are employed by
   CDC and were responsible for study design, data collection and analysis,
   decision to publish, and preparation of the manuscript.
CR Ahlers JD, 2010, BLOOD, V115, P1678, DOI 10.1182/blood-2009-06-227546
   Buge SL, 2003, AIDS RES HUM RETROV, V19, P891, DOI 10.1089/088922203322493067
   CONG ME, 2010, INT HIV HEP VIR DR S
   Cranage M, 2008, PLOS MED, V5, P1238, DOI 10.1371/journal.pmed.0050157
   Garcia-Lerma JG, 2008, PLOS MED, V5, P291, DOI 10.1371/journal.pmed.0050028
   Garcia-Lerma JG, 2010, SCI TRANSL MED, V2, DOI 10.1126/scitranslmed.3000391
   Garcia-Lerma JG, 2010, TRENDS PHARMACOL SCI, V31, P74, DOI 10.1016/j.tips.2009.10.009
   Grant RM, 2010, NEW ENGL J MED, V363, P2587, DOI 10.1056/NEJMoa1011205
   Hansen SG, 2009, NAT MED, V15, P293, DOI 10.1038/nm.1935
   Harouse JM, 1999, SCIENCE, V284, P816, DOI 10.1126/science.284.5415.816
   Harouse JM, 2001, J VIROL, V75, P1990, DOI 10.1128/JVI.75.4.1990-1995.2001
   Karim QA, 2010, SCIENCE, V329, P1168, DOI 10.1126/science.1193748
   Kaul R, 2001, IMMUNOL LETT, V79, P3, DOI 10.1016/S0165-2478(01)00260-7
   Kersh EN, 2008, AIDS RES HUM RETROV, V24, P543, DOI 10.1089/aid.2007.0222
   Kersh EN, 2009, AIDS RES HUM RETROV, V25, P905, DOI 10.1089/aid.2008.0287
   Kulkarni Prasad S., 2003, AIDS Reviews, V5, P87
   Lifson JD, 2001, J VIROL, V75, P10187, DOI 10.1128/JVI.75.21.10187-10199.2001
   Loffredo JT, 2009, J IMMUNOL, V182, P7763, DOI 10.4049/jimmunol.0900111
   Martins MA, 2010, J VIROL, V84, P4352, DOI 10.1128/JVI.02365-09
   Mueller SN, 2008, IMMUNOL REV, V224, P284, DOI 10.1111/j.1600-065X.2008.00657.x
   Otten RA, 2005, J INFECT DIS, V191, P164, DOI 10.1086/426452
   Pahar B, 2007, VIROLOGY, V363, P36, DOI 10.1016/j.virol.2007.01.010
   Parikh UM, 2009, J VIROL, V83, P10358, DOI 10.1128/JVI.01073-09
   Pilcher CD, 2004, J INFECT DIS, V189, P1785, DOI 10.1086/386333
   Promadej N, 2003, J INFECT DIS, V187, P1053, DOI 10.1086/368127
   Promadej-Lanier N, 2008, VIROLOGY, V375, P492, DOI 10.1016/j.virol.2008.01.040
   Rerks-Ngarm S, 2009, NEW ENGL J MED, V361, P2209, DOI 10.1056/NEJMoa0908492
   Sacha JB, 2007, J VIROL, V81, P11703, DOI 10.1128/JVI.00926-07
   Staprans SI, 2004, P NATL ACAD SCI USA, V101, P13026, DOI 10.1073/pnas.0404739101
   Subbarao S, 2006, J INFECT DIS, V194, P904, DOI 10.1086/507306
   Tasca S, 2007, VIROLOGY, V367, P196, DOI 10.1016/j.virol.2007.05.021
   Van Rompay KKA, 1998, AIDS RES HUM RETROV, V14, P761, DOI 10.1089/aid.1998.14.761
   Willberg CB, 2008, PLOS PATHOG, V4, DOI 10.1371/journal.ppat.1000185
   Williams MA, 2008, IMMUNITY, V28, P533, DOI 10.1016/j.immuni.2008.02.014
   Willyard C, 2009, NAT MED, V15, P126, DOI 10.1038/nm0209-126
NR 35
TC 15
Z9 15
U1 0
U2 1
PU PUBLIC LIBRARY SCIENCE
PI SAN FRANCISCO
PA 185 BERRY ST, STE 1300, SAN FRANCISCO, CA 94107 USA
SN 1932-6203
J9 PLOS ONE
JI PLoS One
PD APR 26
PY 2011
VL 6
IS 4
AR e19295
DI 10.1371/journal.pone.0019295
PG 11
WC Multidisciplinary Sciences
WE Science Citation Index Expanded (SCI-EXPANDED)
SC Science & Technology - Other Topics
GA 756NE
UT WOS:000290018400043
PM 21541293
OA gold, Green Published
DA 2022-08-26
ER

PT J
AU Mehta, SA
   Silvera, R
   Bernstein, K
   Holzman, RS
   Aberg, JA
   Daskalakis, DC
AF Mehta, Sapna A.
   Silvera, Richard
   Bernstein, Kyle
   Holzman, Robert S.
   Aberg, Judith A.
   Daskalakis, Demetre C.
TI Awareness of post-exposure HIV prophylaxis in high-risk men who have sex
   with men in New York City
SO SEXUALLY TRANSMITTED INFECTIONS
LA English
DT Article
ID GAY PRIDE EVENTS; PREEXPOSURE PROPHYLAXIS; BISEXUAL MEN; KNOWLEDGE;
   INFECTION; ATTENDEES; EXPOSURE
AB Objectives To understand the factors associated with knowledge of non-occupational post-exposure prophylaxis (nPEP) and pre-exposure prophylaxis (PrEP), bathhouse patrons in New York City (NYC) were surveyed.
   Methods 554 men who have sex with men (MSM) at two NYC bathhouses were given a standardised survey focused on nPEP and PrEP at the time of HIV testing.
   Results In the previous 90 days, 63% of respondents reported unprotected sex with a male partner and 7% reported any sex with a known HIV-positive male partner. Less than half reported having a primary provider (primary care practitioner) who was aware of their MSM behaviour. 201 men (36%) were aware of nPEP or PrEP. In univariate analyses, race/ethnicity, previous HIV testing, gay self-identification, higher education level, having a primary provider aware of MSM behaviour, reported interaction with the healthcare system, use of the internet for meeting sex partners, reporting unprotected sex in the previous 90 days, reporting any sex with an HIV-positive male partner in the previous 90 days and having a higher number of sex partners were each significantly associated with being aware of nPEP or PrEP. In multivariate analysis, having a higher number of sex partners was significantly associated (OR 5.10, p=0.02) with post-exposure prophylaxis (PEP)/PrEP knowledge and disclosure to a primary care provider was also associated, although less robustly (OR 2.10, p=0.06).
   Conclusions Knowledge of nPEP or PrEP among sexually active MSM in NYC is low and is associated with having a primary provider aware of their patient's same-sex behaviours. These findings show the need for improving education about nPEP among high-risk MSM in NYC and the role of providers in these efforts.
C1 [Mehta, Sapna A.; Holzman, Robert S.; Aberg, Judith A.; Daskalakis, Demetre C.] NYU, Sch Med, Dept Med, Div Infect Dis, New York, NY USA.
   [Silvera, Richard] NYU, Sch Med, Dept Environm Med, New York, NY USA.
   [Bernstein, Kyle] STD Prevent & Control Serv, San Francisco Dept Publ Hlth, San Francisco, CA USA.
   [Aberg, Judith A.; Daskalakis, Demetre C.] Bellevue Hosp Ctr, New York, NY 10016 USA.
RP Mehta, SA (通讯作者)，Greenberg Hall,SC1-174,545 1st Ave, New York, NY 10016 USA.
EM sapna.mehta@nyumc.org
OI Mehta, Sapna/0000-0002-5588-905X
CR BOEKELOO BO, 1994, AM J PUBLIC HEALTH, V84, P754, DOI 10.2105/AJPH.84.5.754
   Cardo DM, 1997, NEW ENGL J MED, V337, P1485, DOI 10.1056/NEJM199711203372101
   Daskalakis D, 2009, CLIN INFECT DIS, V48, P1609, DOI 10.1086/598979
   Faul F, 2009, BEHAV RES METHODS, V41, P1149, DOI 10.3758/BRM.41.4.1149
   Grant RM, 2010, NEW ENGL J MED, V363, P2587, DOI 10.1056/NEJMoa1011205
   Huebner DM, 2006, JAIDS-J ACQ IMM DEF, V43, P239, DOI 10.1097/01.qai.0000242464.50947.16
   Kalichman SC, 1998, AM J PREV MED, V15, P120, DOI 10.1016/S0749-3797(98)00037-3
   Kellerman SE, 2006, JAIDS-J ACQ IMM DEF, V43, P376, DOI 10.1097/01.qai.0000234085.18914.d5
   Koblin B, 2004, LANCET, V364, P41, DOI 10.1016/S0140-6736(04)16588-4
   Landovitz RJ, 2009, CLIN INFECT DIS, V48, P1624, DOI 10.1086/598976
   Liu AY, 2008, JAIDS-J ACQ IMM DEF, V47, P241, DOI 10.1097/QAI.0b013e31815e4041
   Okwundu CI, 2009, COCHRANE DB SYST REV, DOI 10.1002/14651858.CD007189.pub2
   R Development Core Team, 2010, R LANG ENV STAT COMP
   Roland ME, 2007, CURR OPIN INFECT DIS, V20, P39, DOI 10.1097/QCO.0b013e328012c5e0
   Smith Dawn K., 2005, Morbidity and Mortality Weekly Report, V54, P1
   Voetsch AC, 2007, JAIDS-J ACQ IMM DEF, V46, P378, DOI 10.1097/QAI.0b013e3181576874
NR 16
TC 62
Z9 64
U1 0
U2 20
PU B M J PUBLISHING GROUP
PI LONDON
PA BRITISH MED ASSOC HOUSE, TAVISTOCK SQUARE, LONDON WC1H 9JR, ENGLAND
SN 1368-4973
J9 SEX TRANSM INFECT
JI Sex. Transm. Infect.
PD JUN 11
PY 2011
VL 87
IS 4
BP 344
EP 348
DI 10.1136/sti.2010.046284
PG 5
WC Infectious Diseases
WE Science Citation Index Expanded (SCI-EXPANDED)
SC Infectious Diseases
GA 765OO
UT WOS:000290718300023
PM 21357600
DA 2022-08-26
ER

PT J
AU Gunawardana, M
   Moss, JA
   Smith, TJ
   Kennedy, S
   Kopin, E
   Nguyen, C
   Malone, AM
   Rabe, L
   Schaudinn, C
   Webster, P
   Srinivasan, P
   Sweeney, ED
   Smith, JM
   Baum, MM
AF Gunawardana, Manjula
   Moss, John A.
   Smith, Thomas J.
   Kennedy, Sean
   Kopin, Etana
   Cali Nguyen
   Malone, Amanda M.
   Rabe, Lorna
   Schaudinn, Christoph
   Webster, Paul
   Srinivasan, Priya
   Sweeney, Elizabeth D.
   Smith, James M.
   Baum, Marc M.
TI Microbial biofilms on the surface of intravaginal rings worn in
   non-human primates
SO JOURNAL OF MEDICAL MICROBIOLOGY
LA English
DT Article
ID FLUORESCENTLY LABELED LECTINS; DELIVERY; MODEL; IDENTIFICATION; DEVICE;
   SAFETY
AB Millions of intravaginal rings (IVRs) are used by women worldwide for contraception and for the treatment of vaginal atrophy. These devices also are suitable for local and systemic sustained release drug delivery, notably for antiviral agents in human immunodeficiency virus pre-exposure prophylaxis. Despite the widespread use of IVRs, no studies have examined whether surface-attached bacterial biofilms develop in vivo, an important consideration when determining the safety of these devices. The present study used scanning electron microscopy, fluorescence in situ hybridization and confocal laser scanning microscopy to study biofilms that formed on the surface of IVRs worn for 28 days by six female pig-tailed macaques, an excellent model organism for the human vaginal microbiome. Four of the IVRs released the nucleotide analogue reverse transcriptase inhibitor tenofovir at a controlled rate and the remaining two were unmedicated. Large areas of the ring surfaces were covered with monolayers of epithelial cells. Two bacterial biofilm phenotypes were found to develop on these monolayers and both had a broad diversity of bacterial cells closely associated with the extracellular material. Phenotype I, the more common of the two, consisted of tightly packed bacterial mats approximately 5 mu m in thickness. Phenotype II was much thicker, typically 40 mu m, and had an open architecture containing interwoven networks of uniform fibres. There was no significant difference in biofilm thickness and appearance between medicated and unmedicated IVRs. These preliminary results suggest that bacterial biofilms could be common on intravaginal devices worn for extended periods of time.
C1 [Gunawardana, Manjula; Moss, John A.; Smith, Thomas J.; Kennedy, Sean; Cali Nguyen; Baum, Marc M.] Oak Crest Inst Sci, Dept Chem, Pasadena, CA USA.
   [Gunawardana, Manjula; Smith, Thomas J.; Kopin, Etana; Cali Nguyen; Malone, Amanda M.] Auritec Pharmaceut Inc, Santa Monica, CA USA.
   [Smith, Thomas J.] Univ Kentucky, Dept Ophthalmol, Lexington, KY USA.
   [Rabe, Lorna] Magee Womens Res Inst, Pittsburgh, PA USA.
   [Schaudinn, Christoph; Webster, Paul] Ahmanson Adv & Imaging Ctr, Los Angeles, CA USA.
   [Srinivasan, Priya; Sweeney, Elizabeth D.; Smith, James M.] Ctr Dis Control & Prevent, Branch Lab, Div HIV AIDS Prevent, Natl Ctr HIV,CCID, Atlanta, GA USA.
RP Baum, MM (通讯作者)，Oak Crest Inst Sci, Dept Chem, 2275 E Foothill Blvd, Pasadena, CA USA.
EM m.baum@oak-crest.org
OI Moss, John/0000-0001-8091-3245; Webster, Paul/0000-0002-1980-6931; Baum,
   Marc/0000-0003-1558-5649
FU National Institutes of Health [5R21AI079791, 5R21AI076136]; CONRAD
   [PSA-08-10, PPC-09-017]; International Partnership for Microbicides; US
   Agency for International Development [GPO-A-00-05-00041-00]; National
   Science Foundation [0722354]; Ahmanson Foundation; NATIONAL INSTITUTE OF
   ALLERGY AND INFECTIOUS DISEASES [R21AI076136, R21AI079791] Funding
   Source: NIH RePORTER
FX The authors thank the National Institutes of Health (grant number
   5R21AI079791 and 5R21AI076136), CONRAD (service contract number
   PSA-08-10 and PPC-09-017), the International Partnership for
   Microbicides, the US Agency for International Development (cooperative
   agreement number GPO-A-00-05-00041-00) and the National Science
   Foundation (award number 0722354) for funding support. The authors also
   thank the Ahmanson Foundation for continued financial support of
   advanced imaging at the House Ear Institute. The findings and
   conclusions in this report are those of the authors and do not
   necessarily represent the views of the Centers for Disease Control and
   Prevention. The authors have no commercial or other associations that
   might pose a conflict of interest. The use of trade names is for
   identification only and does not constitute endorsement by the US
   Department of Health and Human Services, the Public Health Service or
   the Centers for Disease Control and Prevention.
CR AMANN RI, 1995, MICROBIOL REV, V59, P143, DOI 10.1128/MMBR.59.1.143-169.1995
   Baum MM, 2009, BMC MICROBIOL, V9, DOI 10.1186/1471-2180-9-103
   Begley JS, 2007, J REPROD MED, V52, P323
   Carnacho DP, 2007, CONTRACEPTION, V76, P439, DOI 10.1016/j.contraception.2007.07.012
   Chassot F, 2008, CONTRACEPTION, V77, P355, DOI 10.1016/j.contraception.2008.01.007
   Costerton JW, 1999, SCIENCE, V284, P1318, DOI 10.1126/science.284.5418.1318
   Costerton W, 2003, J CLIN INVEST, V112, P1466, DOI 10.1172/JCI200320365
   Davies D, 2003, NAT REV DRUG DISCOV, V2, P114, DOI 10.1038/nrd1008
   Dezarnaulds G, 2003, EXPERT OPIN PHARMACO, V4, P201, DOI 10.1517/eoph.4.2.201.21090
   Geonnotti AR, 2010, J PHARM SCI-US, V99, P3514, DOI 10.1002/jps.22120
   Gorby YA, 2006, P NATL ACAD SCI USA, V103, P11358, DOI 10.1073/pnas.0604517103
   Johnsen AR, 2000, APPL ENVIRON MICROB, V66, P3487, DOI 10.1128/AEM.66.8.3487-3491.2000
   Karim QA, 2010, SCIENCE, V329, P1168, DOI 10.1126/science.1193748
   Lal P, 2008, INDIAN J MICROBIOL, V48, P438, DOI 10.1007/s12088-008-0054-x
   Macalady JL, 2006, APPL ENVIRON MICROB, V72, P5596, DOI 10.1128/AEM.00715-06
   Martin R, 2010, APPL ENVIRON MICROB, V76, P400, DOI 10.1128/AEM.01631-09
   Miller L, 2005, CONTRACEPTION, V71, P65, DOI 10.1016/j.contraception.2004.07.015
   MOSS JA, 2010, INT MICR C 2010 PITT, P153
   Nel A, 2009, JAIDS-J ACQ IMM DEF, V51, P416, DOI 10.1097/QAI.0b013e3181acb536
   *NIH, 1996, NIH PUBL, V8523
   Patton DL, 1996, SEX TRANSM DIS, V23, P489, DOI 10.1097/00007435-199611000-00009
   Patton DL, 2006, SEX TRANSM DIS, V33, P743, DOI 10.1097/01.olq.0000218871.89901.61
   Promadej-Lanier N, 2009, J MED PRIMATOL, V38, P263, DOI 10.1111/j.1600-0684.2009.00354.x
   Rabe LK, 2003, J CLIN MICROBIOL, V41, P3260, DOI 10.1128/JCM.41.7.3260-3264.2003
   Romano J, 2009, AIDS RES HUM RETROV, V25, P483, DOI 10.1089/aid.2008.0184
   Romero R, 2008, AM J OBSTET GYNECOL, V198, P1, DOI 10.1016/j.ajog.2007.11.031
   Saxena BB, 2009, AIDS, V23, P917, DOI 10.1097/QAD.0b013e32832af57c
   Schaudinn C., 2007, MICROBE, V2, P231
   Smith DJ, 2008, J WOMENS HEALTH, V17, P1025, DOI 10.1089/jwh.2007.0529
   Spear GT, 2010, AIDS RES HUM RETROV, V26, P193, DOI 10.1089/aid.2009.0166
   Stoner KA, 2008, J CLIN MICROBIOL, V46, P2739, DOI 10.1128/JCM.00161-08
   Strathmann M, 2002, J MICROBIOL METH, V50, P237, DOI 10.1016/S0167-7012(02)00032-5
   Swidsinski A, 2005, OBSTET GYNECOL, V106, P1013, DOI 10.1097/01.AOG.0000183594.45524.d2
   Swidsinski A, 2008, AM J OBSTET GYNECOL, V198, DOI 10.1016/j.ajog.2007.06.039
   Tang YW, 2010, J CLIN MICROBIOL, V48, P1974, DOI 10.1128/JCM.00224-10
   Valenta C, 2005, ADV DRUG DELIVER REV, V57, P1692, DOI 10.1016/j.addr.2005.07.004
   Veeh RH, 2003, J INFECT DIS, V188, P519, DOI 10.1086/377001
   Webster P, 2004, BIOFILMS, V1, P165, DOI DOI 10.1017/S1479050504001425
   Witkin SS, 2007, BEST PRACT RES CL OB, V21, P347, DOI 10.1016/j.bpobgyn.2006.12.004
   Yoo JW, 2006, J CONTROL RELEASE, V112, P1, DOI 10.1016/j.jconrel.2006.01.021
   Yu RR, 2009, J MED PRIMATOL, V38, P125, DOI 10.1111/j.1600-0684.2008.00316.x
NR 41
TC 31
Z9 31
U1 0
U2 12
PU MICROBIOLOGY SOC
PI LONDON
PA CHARLES DARWIN HOUSE, 12 ROGER ST, LONDON WC1N 2JU, ERKS, ENGLAND
SN 0022-2615
EI 1473-5644
J9 J MED MICROBIOL
JI J. Med. Microbiol.
PD JUN
PY 2011
VL 60
IS 6
BP 828
EP 837
DI 10.1099/jmm.0.028225-0
PG 10
WC Microbiology
WE Science Citation Index Expanded (SCI-EXPANDED)
SC Microbiology
GA 774FJ
UT WOS:000291370200019
PM 21393449
OA Green Published
DA 2022-08-26
ER

PT J
AU de Lastours, V
   Fonsart, J
   Burlacu, R
   Gourmel, B
   Molina, JM
AF de Lastours, Victoire
   Fonsart, Julien
   Burlacu, Ruxandra
   Gourmel, Bernard
   Molina, Jean-Michel
TI Concentrations of Tenofovir and Emtricitabine in Saliva: Implications
   for Preexposure Prophylaxis of Oral HIV Acquisition
SO ANTIMICROBIAL AGENTS AND CHEMOTHERAPY
LA English
DT Article
ID IMMUNODEFICIENCY-VIRUS-INFECTION; DISOPROXIL FUMARATE; GENITAL-TRACT;
   PHARMACOKINETICS; TRANSMISSION; PLASMA; BLOOD; MEN; INHIBITORS;
   RITONAVIR
AB To prevent acquisition of HIV through oral sex, drugs used for preexposure prophylaxis (Prep) need to diffuse in saliva. We measured tenofovir (TFV) and emtricitabine (FTC) concentrations simultaneously in the plasma and saliva of 41 HIV-infected patients under stable antiretroviral treatment. Mean ratios of saliva/plasma concentration were 3% (+/- 4%) and 86.9% (+/- 124%) for TFV and FTC, respectively. Tenofovir disoproxil fumarate (TDF) should be used in combination with FTC to prevent oral acquisition of HIV.
C1 [de Lastours, Victoire] Hop St Louis, Assistance Publ Hop Paris, Dept Infect Dis, F-75010 Paris, France.
   [Fonsart, Julien; Gourmel, Bernard] Hop St Louis, Dept Biochem, F-75010 Paris, France.
RP de Lastours, V (通讯作者)，Hop St Louis, Assistance Publ Hop Paris, Dept Infect Dis, 1 Ave Claude Vellefaux, F-75010 Paris, France.
EM vdelastours@hotmail.com
OI de Lastours, Victoire/0000-0003-1160-2069
CR Benaboud S, 2011, ANTIMICROB AGENTS CH, V55, P1315, DOI 10.1128/AAC.00514-10
   Blum MR, 2007, J CLIN PHARMACOL, V47, P751, DOI 10.1177/0091270007300951
   Brown KC, 2011, J INFECT DIS, V203, P1484, DOI 10.1093/infdis/jir059
   Byrd GD, 2005, J CHROMATOGR SCI, V43, P133, DOI 10.1093/chromsci/43.3.133
   Campo J, 2006, ORAL DIS, V12, P219, DOI 10.1111/j.1601-0825.2005.01187.x
   Delahunty T, 2006, J CHROMATOGR B, V830, P6, DOI 10.1016/j.jchromb.2005.10.015
   Delahunty T, 2009, J CHROMATOGR B, V877, P1907, DOI 10.1016/j.jchromb.2009.05.029
   Estrela RC, 2009, PHARMACOGENOMICS, V10, P311, DOI 10.2217/14622416.10.2.311
   Ghosn J, 2004, AIDS, V18, P1958, DOI 10.1097/00002030-200409240-00014
   Grant RM, 2010, NEW ENGL J MED, V363, P2587, DOI 10.1056/NEJMoa1011205
   Karim QA, 2010, SCIENCE, V329, P1168, DOI 10.1126/science.1193748
   Kearney BP, 2004, CLIN PHARMACOKINET, V43, P595, DOI 10.2165/00003088-200443090-00003
   Kim SC, 2010, J INT AIDS SOC, V13, DOI 10.1186/1758-2652-13-24
   Kiser JJ, 2008, ANTIMICROB AGENTS CH, V52, P631, DOI 10.1128/AAC.00761-07
   Le Saux T, 2008, J CHROMATOGR B, V865, P81, DOI 10.1016/j.jchromb.2008.02.008
   Le Vu S, 2010, LANCET INFECT DIS, V10, P682, DOI 10.1016/S1473-3099(10)70167-5
   Mullangi R, 2009, BIOMED CHROMATOGR, V23, P3, DOI 10.1002/bmc.1103
   Rakhmanina NY, 2007, THER DRUG MONIT, V29, P110, DOI 10.1097/FTD.0b013e31803258ed
   Robinson EK, 1999, AIDS, V13, P737, DOI 10.1097/00002030-199904160-00021
   Rothenberg RB, 1998, AIDS, V12, P2095, DOI 10.1097/00002030-199816000-00004
   Smink BE, 2008, BRIT J CLIN PHARMACO, V66, P556, DOI 10.1111/j.1365-2125.2008.03252.x
   Yeh RF, 2009, ANTIMICROB AGENTS CH, V53, P2367, DOI 10.1128/AAC.01523-08
NR 22
TC 17
Z9 18
U1 0
U2 4
PU AMER SOC MICROBIOLOGY
PI WASHINGTON
PA 1752 N ST NW, WASHINGTON, DC 20036-2904 USA
SN 0066-4804
J9 ANTIMICROB AGENTS CH
JI Antimicrob. Agents Chemother.
PD OCT
PY 2011
VL 55
IS 10
BP 4905
EP 4907
DI 10.1128/AAC.00120-11
PG 3
WC Microbiology; Pharmacology & Pharmacy
WE Science Citation Index Expanded (SCI-EXPANDED)
SC Microbiology; Pharmacology & Pharmacy
GA 821CO
UT WOS:000294952600056
PM 21788466
OA Green Published
DA 2022-08-26
ER

PT J
AU Abbas, UL
AF Abbas, Ume L.
TI Uptake of biomedical interventions for prevention of sexually
   transmitted HIV
SO CURRENT OPINION IN HIV AND AIDS
LA English
DT Article
DE antiretroviral pre-exposure prophylaxis; antiretroviral treatment;
   biomedical interventions; circumcision; condom use; HIV infection;
   mathematical model; prevention; sexually transmitted infection; vaccine
ID ANTIRETROVIRAL THERAPY; MATHEMATICAL-MODELS; CONDOM USE; TRANSMISSION
   DYNAMICS; MALE CIRCUMCISION; POTENTIAL IMPACT; INFECTION; DISEASES; SEX;
   MEN
AB Purpose of the review
   To examine the population-level effects of introducing and/or expanding biomedical interventions for prevention of human immunodeficiency virus (HIV) sexually transmitted infections through mathematical modeling.
   Recent findings
   Successes of several ground-breaking clinical trials have invigorated the field of HIV prevention with new enthusiasm and opportunities for research into and application of biomedical HIV prevention. Mathematical modeling has advanced in tandem with valuable contributions to both investigative science and public health. New models provide qualitative and quantitative insights regarding the epidemiological impact of the uptake of biomedical interventions, singly and/or in combination including treatment of sexually transmitted infections, condom use, male circumcision, antiretroviral treatment and pre-exposure prophylaxis and vaccine for HIV prevention.
   Summary
   Biomedical interventions are critical for reversing the HIV pandemic. Mathematical modeling is invaluable for informed biomedical HIV prevention research, policy and practice.
C1 Cleveland Clin Fdn, Dept Infect Dis, Cleveland, OH 44195 USA.
RP Abbas, UL (通讯作者)，Cleveland Clin Fdn, Dept Infect Dis, 9500 Euclid Ave G21, Cleveland, OH 44195 USA.
EM abbasu@ccf.org
RI Abbas, Ume/AAW-4590-2021
FU National Institutes of Allergy and Infectious Diseases [R21AI078789];
   Bill and Melinda Gates Foundation [OPP1005974]; NATIONAL INSTITUTE OF
   ALLERGY AND INFECTIOUS DISEASES [R21AI078789] Funding Source: NIH
   RePORTER
FX U.L.A. is grateful for grant support from the National Institutes of
   Allergy and Infectious Diseases (R21AI078789) and the Bill and Melinda
   Gates Foundation (OPP1005974).
CR Abbas UL, 2006, JAIDS-J ACQ IMM DEF, V41, P632, DOI 10.1097/01.qai.0000194234.31078.bf
   Abbas UL, 2010, MICR 2010 PITTSB PA
   Abbas UL, 2007, PLOS ONE, V2, DOI 10.1371/journal.pone.0000875
   Anderson J, 2009, J INFECT DIS, V200, P1803, DOI 10.1086/648472
   ANDERSON R M, 1991
   Anderson RM, 2000, SEX TRANSM DIS, V27, P636, DOI 10.1097/00007435-200011000-00012
   ANDERSON RM, 1991, NATURE, V350, P356, DOI 10.1038/350356a0
   Andersson KM, 2010, AIDS BEHAV
   Auvert B, 2005, PLOS MED, V2, P1112, DOI 10.1371/journal.pmed.0020298
   Bailey RC, 2007, LANCET, V369, P643, DOI 10.1016/S0140-6736(07)60312-2
   Boily MC, 2007, SEX TRANSM INFECT, V83, P582, DOI 10.1136/sti.2007.027516
   Burns DN, 2010, CLIN INFECT DIS, V51, P725, DOI 10.1086/655889
   Celum C, 2010, NEW ENGL J MED, V362, P427, DOI 10.1056/NEJMoa0904849
   Celum C, 2008, LANCET, V371, P2109, DOI 10.1016/S0140-6736(08)60920-4
   Cohen MS, 2010, CLIN INFECT DIS, V50, pS85, DOI 10.1086/651478
   Desrosiers RC, 2004, NAT MED, V10, P221, DOI 10.1038/nm0304-221
   Dodd PJ, 2010, AIDS, V24, P729, DOI 10.1097/QAD.0b013e32833433fe
   Fleming DT, 1999, SEX TRANSM INFECT, V75, P3, DOI 10.1136/sti.75.1.3
   Fonseca MGP, 2010, PLOS ONE, V5, DOI 10.1371/journal.pone.0011736
   Foss AM, 2003, AIDS, V17, P1227, DOI 10.1097/00002030-200305230-00015
   GARNETT GP, 1995, J ACQ IMMUN DEF SYND, V9, P500
   Garnett GP, 2002, SEX TRANSM INFECT, V78, P7, DOI 10.1136/sti.78.1.7
   Golub SA, 2010, JAIDS-J ACQ IMM DEF, V54, P548, DOI 10.1097/QAI.0b013e3181e19a54
   Granich RM, 2009, LANCET, V373, P48, DOI 10.1016/S0140-6736(08)61697-9
   GRANT RM, 2010, N ENGL J MED
   Gray RH, 2007, LANCET, V369, P657, DOI 10.1016/S0140-6736(07)60313-4
   Gregson S, 2007, PLOS MED, V4, P545, DOI 10.1371/journal.pmed.0040102
   GROSSKURTH H, 1995, LANCET, V346, P530, DOI 10.1016/S0140-6736(95)91380-7
   Hallett TB, 2010, SEX TRANSM INFECT
   Hankins CA, 2010, AIDS, V24, pS70, DOI 10.1097/01.aids.0000390709.04255.fd
   Kaldor JM, 2010, AIDS, V24, P2564, DOI 10.1097/QAD.0b013e32833ead96
   Kamali A, 2003, LANCET, V361, P645, DOI 10.1016/S0140-6736(03)12598-6
   Karim QA, 2010, SCIENCE, V329, P1168, DOI 10.1126/science.1193748
   Koopman J, 2004, ANNU REV PUBL HEALTH, V25, P303, DOI 10.1146/annurev.publhealth.25.102802.124353
   Koopman JS, 2001, ANN NY ACAD SCI, V954, P268
   Korenromp EL, 2000, AIDS, V14, P573, DOI 10.1097/00002030-200003310-00013
   Lima VD, 2008, J INFECT DIS, V198, P59, DOI 10.1086/588673
   MAY RM, 1988, PHILOS T ROY SOC B, V321, P565, DOI 10.1098/rstb.1988.0108
   May RM, 2004, SCIENCE, V303, P790, DOI 10.1126/science.1094442
   Padian NS, 2008, LANCET, V372, P585, DOI 10.1016/S0140-6736(08)60885-5
   Padian NS, 2010, AIDS, V24, P621, DOI 10.1097/QAD.0b013e328337798a
   Pickles M, 2010, SEX TRANSM INFECT, V86, pI33, DOI 10.1136/sti.2009.038950
   Pinkerton SD, 1997, SOC SCI MED, V44, P1303, DOI 10.1016/S0277-9536(96)00258-4
   Pretorius C, 2010, PLOS ONE, V5, DOI 10.1371/journal.pone.0013646
   Rerks-Ngarm S, 2009, NEW ENGL J MED, V361, P2209, DOI 10.1056/NEJMoa0908492
   Sanchez J, 2010, AIDS
   Supervie V, 2010, P NATL ACAD SCI USA, V107, P12381, DOI 10.1073/pnas.1006061107
   The United Nations Joint Programme on HIV/AIDS (UNAIDS, GLOB REP UNAIDS REP
   UNAIDS/ WHO/ SACEMA expert group on modelling the impact and cost of male circumcision for HIV prevention, 2009, PLOS MED, V6
   United Nations, MILL DEV GOALS
   Velasco-Hernandez JX, 2002, LANCET INFECT DIS, V2, P487, DOI 10.1016/S1473-3099(02)00346-8
   Vickerman P, 2010, SEX TRANSM INFECT, V86, P163, DOI 10.1136/sti.2008.034678
   Wawer MJ, 1999, LANCET, V353, P525, DOI 10.1016/S0140-6736(98)06439-3
   Weller S. C., 2002, COCHRANE DB SYST REV, DOI [10.1002/14651858.CD003255, DOI 10.1002/14651858.CD003255]
   *WHO, UN ACC SCAL PRIOR HI
   Wilson DP, 2008, CURR OPIN HIV AIDS, V3, P587, DOI 10.1097/COH.0b013e328305b959
NR 56
TC 5
Z9 5
U1 0
U2 6
PU LIPPINCOTT WILLIAMS & WILKINS
PI PHILADELPHIA
PA TWO COMMERCE SQ, 2001 MARKET ST, PHILADELPHIA, PA 19103 USA
SN 1746-630X
EI 1746-6318
J9 CURR OPIN HIV AIDS
JI Curr. Opin. HIV AIDS
PD MAR
PY 2011
VL 6
IS 2
BP 114
EP 118
DI 10.1097/COH.0b013e328343ad7e
PG 5
WC Immunology; Infectious Diseases
WE Science Citation Index Expanded (SCI-EXPANDED)
SC Immunology; Infectious Diseases
GA 828OP
UT WOS:000295511900005
PM 21505385
DA 2022-08-26
ER

PT J
AU Baggaley, RF
   Powers, KA
   Boily, MC
AF Baggaley, Rebecca F.
   Powers, Kimberly A.
   Boily, Marie-Claude
TI What do mathematical models tell us about the emergence and spread of
   drug-resistant HIV?
SO CURRENT OPINION IN HIV AND AIDS
LA English
DT Article
DE antiretroviral; HIV; mathematical modeling; microbicides; pre-exposure
   prophylaxis; resistance
ID HUMAN-IMMUNODEFICIENCY-VIRUS; SINGLE-DOSE NEVIRAPINE; POSTEXPOSURE
   PROPHYLAXIS; PREEXPOSURE PROPHYLAXIS; ANTIRETROVIRAL THERAPY; BALANCING
   EFFICACY; TRANSMISSION; IMPACT; STRAINS; WOMEN
AB Purpose of review
   To discuss recent HIV epidemic models examining the transmission of antiretroviral (ARV) drug resistance.
   Recent findings
   A relatively small number of recent transmission models have investigated ARV resistance in the context of therapeutic, combined ART (cART); ARV-vaginal microbicides (ARV-VMB); and oral pre-exposure prophylaxis (PrEP). Models of cART use have highlighted potential concerns about future resistance transmission, particularly in resource-constrained settings, and have emphasized the benefits of viral load monitoring in limiting resistance spread. PrEP models have concluded that inadvertent use by HIV-infected individuals could increase resistance prevalence, and that risk compensation by PrEP users could limit their beneficial effects on HIV transmission. ARV-VMB models have demonstrated that whereas resistance can reduce prophylactic effectiveness in preventing HIV acquisition of female ARV-VMB users, it may concomitantly benefit users' male partners if the resistant strains that female users acquire are less transmissible than wild-type strains. The models have examined the balance between these two factors at the population level.
   Summary
   Recent HIV transmission models have adopted a wide assortment of structures and assumptions to explore drug resistance in the context of different ARV interventions in various settings. There is a need for future work emphasizing the simultaneous effects of multiple ARV interventions, as well as the public health impact of resistance, not just its prevalence.
C1 [Baggaley, Rebecca F.] Univ London Imperial Coll Sci Technol & Med, MRC Ctr Outbreak Anal & Modelling, Dept Infect Dis Epidemiol, London W2 1PG, England.
   [Powers, Kimberly A.] Univ N Carolina, Dept Epidemiol, Chapel Hill, NC USA.
   [Powers, Kimberly A.] Univ N Carolina, Ctr Infect Dis, Chapel Hill, NC USA.
RP Baggaley, RF (通讯作者)，Univ London Imperial Coll Sci Technol & Med, MRC Ctr Outbreak Anal & Modelling, Dept Infect Dis Epidemiol, St Marys Campus,Norfolk Pl, London W2 1PG, England.
EM r.baggaley@imperial.ac.uk
OI Boily, Marie-Claude/0000-0003-3919-006X; Baggaley,
   Rebecca/0000-0002-4688-3924
FU Wellcome Trust [GR082623MA]; National Institutes of Health [NIAID R01
   AI083059]; UK Medical Research Council (MRC); NATIONAL INSTITUTE OF
   ALLERGY AND INFECTIOUS DISEASES [R01AI083059] Funding Source: NIH
   RePORTER
FX The work was supported by the Wellcome Trust (GR082623MA to R.F.B.) and
   National Institutes of Health (NIAID R01 AI083059 to K.P.). We thank the
   UK Medical Research Council (MRC) for Centre funding. We declare that we
   have no conflict of interest.
CR Abbas UL, 2010, MICR M2010 C MAY 22
   Baggaley RF, 2005, EMERG THEMES EPIDEMI, V2, DOI 10.1186/1742-7622-2-9
   Baggaley RF, 2006, PLOS MED, V3, P493, DOI 10.1371/journal.pmed.0030124
   Bassett IV, 2004, CLIN INFECT DIS, V39, P395, DOI 10.1086/422459
   Bennett DE, 2008, ANTIVIR THER, V13, P25
   Bennett DE, 2008, ANTIVIR THER, V13, P1
   Bhunu CP, 2009, ACTA BIOTHEOR, V57, P361, DOI 10.1007/s10441-009-9080-2
   Blower SM, 2000, SCIENCE, V287, P650, DOI 10.1126/science.287.5453.650
   Blower SM, 2001, NAT MED, V7, P1016, DOI 10.1038/nm0901-1016
   Brown AJL, 2003, J INFECT DIS, V187, P683, DOI 10.1086/367989
   Cohen MS, 2007, ANN INTERN MED, V146, P591, DOI 10.7326/0003-4819-146-8-200704170-00010
   Derdelinckx I, 2006, PLOS MED, V3, P1999, DOI 10.1371/journal.pmed.0030454
   Dimitrov Dobromir T, 2010, Stat Commun Infect Dis, V2, P1012
   Dodd PJ, 2010, MATH BIOSCI, V227, P94, DOI 10.1016/j.mbs.2010.06.004
   Dodd PJ, 2010, AIDS, V24, P729, DOI 10.1097/QAD.0b013e32833433fe
   Gadhamsetty S, 2010, J VIROL, V84, P10230, DOI 10.1128/JVI.01010-10
   Goudsmit J, 1996, J VIROL, V70, P5662, DOI 10.1128/JVI.70.8.5662-5664.1996
   Granich RM, 2009, LANCET, V373, P48, DOI 10.1016/S0140-6736(08)61697-9
   Grant RM, 2010, NEW ENGL J MED, V363, P2587, DOI 10.1056/NEJMoa1011205
   Gray RH, 2001, LANCET, V357, P1149, DOI 10.1016/S0140-6736(00)04331-2
   Hoare A, 2010, PLOS ONE, V5, DOI 10.1371/journal.pone.0010981
   Holmes CB, 2006, CLIN INFECT DIS, V42, P1772, DOI 10.1086/504382
   Marks AJ, 2010, J THEOR BIOL, V262, P1, DOI 10.1016/j.jtbi.2009.09.017
   MCLEAN AR, 1992, AIDS, V6, P71, DOI 10.1097/00002030-199201000-00009
   Michael NL, 2010, NEW ENGL J MED, V363, P2663, DOI 10.1056/NEJMe1012929
   Nagelkerke NJD, 2002, B WORLD HEALTH ORGAN, V80, P89
   Nijhuis M, 1999, AIDS, V13, P2349, DOI 10.1097/00002030-199912030-00006
   Paltiel AD, 2009, CLIN INFECT DIS, V48, P806, DOI 10.1086/597095
   Peterson Leigh, 2007, PLoS Clin Trials, V2, pe27, DOI 10.1371/journal.pctr.0020027
   Pinkerton SD, 1998, AIDS, V12, P1067, DOI 10.1097/00002030-199809000-00014
   Quinn TC, 2000, NEW ENGL J MED, V342, P921, DOI 10.1056/NEJM200003303421303
   Ribeiro RM, 1998, AIDS, V12, P461, DOI 10.1097/00002030-199805000-00006
   Smith RJ, 2010, SCIENCE, V327, P697, DOI 10.1126/science.1180556
   Supervie V, 2010, P NATL ACAD SCI USA, V107, P12381, DOI 10.1073/pnas.1006061107
   Tchetgen E, 2001, J ACQ IMMUN DEF SYND, V26, P118, DOI 10.1097/00126334-200102010-00003
   van de Vijver DAMC, 2009, J INFECT DIS, V199, P1310, DOI 10.1086/597804
   Vardavas R, 2007, PLOS ONE, V2, DOI 10.1371/journal.pone.0000152
   Vickerman P, 2006, SEX TRANSM DIS, V33, P397, DOI 10.1097/01.olq.0000218974.77208.cc
   Walensky RP, 2007, AIDS, V21, P973, DOI 10.1097/QAD.0b013e328011ec53
   Westreich D, 2007, J INFECT DIS, V195, P837, DOI 10.1086/511276
   Wilson DP, 2008, P NATL ACAD SCI USA, V105, P9835, DOI 10.1073/pnas.0711813105
   Zaric GS, 1998, SIMULATION, V71, P262, DOI 10.1177/003754979807100406
NR 42
TC 12
Z9 13
U1 0
U2 12
PU LIPPINCOTT WILLIAMS & WILKINS
PI PHILADELPHIA
PA TWO COMMERCE SQ, 2001 MARKET ST, PHILADELPHIA, PA 19103 USA
SN 1746-630X
EI 1746-6318
J9 CURR OPIN HIV AIDS
JI Curr. Opin. HIV AIDS
PD MAR
PY 2011
VL 6
IS 2
BP 131
EP 140
DI 10.1097/COH.0b013e328343ad03
PG 10
WC Immunology; Infectious Diseases
WE Science Citation Index Expanded (SCI-EXPANDED)
SC Immunology; Infectious Diseases
GA 828OP
UT WOS:000295511900008
PM 21505388
OA Green Submitted, Green Accepted
DA 2022-08-26
ER

PT J
AU Stover, J
AF Stover, John
TI HIV models to inform health policy
SO CURRENT OPINION IN HIV AND AIDS
LA English
DT Article
DE decision making; mathematical modeling; policy
ID MALE CIRCUMCISION; POTENTIAL IMPACT; PREVENTION; TRANSMISSION; RAKAI;
   COST; MEN
AB Purpose of review
   To review the recent use of mathematical modeling to inform decision making in HIV policy and programs.
   Recent findings
   New mathematical modeling studies have provided information for policy and program development regarding male circumcision, the role of antiretroviral therapy in the prevention of new HIV infection, and the potential contribution of new prevention technologies such as pre-exposure prophylaxis and HIV vaccines.
   Summary
   Several modeling studies published recently intend to provide information to decision makers to support the development of policies and strategies. These models include a study on male circumcision that provides a consensus among modeling groups on key issues relating to impact and targeting, a study proposing a new approach to treatment and prevention and explorations of the potential impacts of two new technologies (pre-exposure prophylaxis and HIV vaccines) and the conditions under which they will be most beneficial.
C1 Futures Inst, Glastonbury, CT 06033 USA.
RP Stover, J (通讯作者)，Futures Inst, 41A New London Turnpike, Glastonbury, CT 06033 USA.
EM JStover@FuturesInstitute.org
CR Abbas UL, 2007, PLOS ONE, V2, DOI 10.1371/journal.pone.0000875
   Alsallaq RA, 2009, EPIDEMICS-NETH, V1, P139, DOI 10.1016/j.epidem.2009.08.001
   Auvert B, 2005, PLOS MED, V2, P1112, DOI 10.1371/journal.pmed.0020298
   Auvert B, 2008, PLOS ONE, V3, DOI 10.1371/journal.pone.0002679
   Baggaley RF, 2010, CURR OPIN HIV AIDS, V5, P269, DOI 10.1097/COH.0b013e32833a51b2
   Bailey RC, 2007, LANCET, V369, P643, DOI 10.1016/S0140-6736(07)60312-2
   Binagwaho A, 2010, PLOS MED, V7, DOI 10.1371/journal.pmed.1000211
   Bollinger LA, 2009, J INT AIDS SOC, V12, DOI 10.1186/1758-2652-12-7
   Brown T, 2010, SEX TRANSM INFECT, V86, pI3, DOI 10.1136/sti.2010.044784
   Dodd PJ, 2010, AIDS, V24, P729, DOI 10.1097/QAD.0b013e32833433fe
   Fonseca MGP, 2010, PLOS ONE, V5, DOI 10.1371/journal.pone.0011736
   Granich RM, 2009, LANCET, V373, P48, DOI 10.1016/S0140-6736(08)61697-9
   Grant RM, 2010, NEW ENGL J MED, V363, P2587, DOI 10.1056/NEJMoa1011205
   Gray RH, 2007, AIDS, V21, P845, DOI 10.1097/QAD.0b013e3280187544
   Gray RH, 2007, LANCET, V369, P657, DOI 10.1016/S0140-6736(07)60313-4
   Hallett TB, 2008, PLOS ONE, V3, DOI 10.1371/journal.pone.0002212
   Hankins C, 2009, PLOS MED, V6, DOI 10.1371/journal.pmed.1000109
   Kahn JG, 2006, PLOS MED, V3, P2349, DOI 10.1371/journal.pmed.0030517
   Lima VD, 2010, PLOS ONE, V5, DOI 10.1371/journal.pone.0010991
   Montaner JSG, 2006, LANCET, V368, P531, DOI 10.1016/S0140-6736(06)69162-9
   Nagelkerke NJD, 2007, BMC INFECT DIS, V7, DOI 10.1186/1471-2334-7-16
   Pretorius C, 2010, PLOS ONE, V5, DOI 10.1371/journal.pone.0013646
   Stover J, 2010, SEX TRANSM INFECT, V86, pII16, DOI 10.1136/sti.2010.044222
   Stover J, 2007, HEALTH AFFAIR, V26, P1147, DOI 10.1377/hlthaff.26.4.1147
   Supervie V, 2010, P NATL ACAD SCI USA, V107, P12381, DOI 10.1073/pnas.1006061107
   Tshehlo R, 2007, COSTING MALE CIRCUMC
   UNAIDS, 2020, NIG SIT REP
   Wagner BG, 2009, NATURE P
   Walensky R, 2010, CID, V51, DOI [10.1086/65130, DOI 10.1086/65130]
   White RG, 2008, AIDS, V22, P1841, DOI 10.1097/QAD.0b013e32830e0137
   Williams BG, 2006, PLOS MED, V3, P1032, DOI 10.1371/journal.pmed.0030262
NR 31
TC 9
Z9 10
U1 0
U2 2
PU LIPPINCOTT WILLIAMS & WILKINS
PI PHILADELPHIA
PA TWO COMMERCE SQ, 2001 MARKET ST, PHILADELPHIA, PA 19103 USA
SN 1746-630X
EI 1746-6318
J9 CURR OPIN HIV AIDS
JI Curr. Opin. HIV AIDS
PD MAR
PY 2011
VL 6
IS 2
BP 108
EP 113
DI 10.1097/COH.0b013e328343ac05
PG 6
WC Immunology; Infectious Diseases
WE Science Citation Index Expanded (SCI-EXPANDED)
SC Immunology; Infectious Diseases
GA 828OP
UT WOS:000295511900004
PM 21505384
DA 2022-08-26
ER

PT J
AU Haire, BG
AF Haire, Bridget G.
TI BECAUSE WE CAN: CLASHES OF PERSPECTIVE OVER RESEARCHER OBLIGATION IN THE
   FAILED PrEP TRIALS
SO DEVELOPING WORLD BIOETHICS
LA English
DT Article
DE HIV prevention research; standard of care; researcher obligation;
   Pre-exposure prophylaxis; bioethics; developing world
ID HUMAN-IMMUNODEFICIENCY-VIRUS; HIV PREVENTION RESEARCH; ANTIRETROVIRAL
   TREATMENT; PREEXPOSURE PROPHYLAXIS; CLINICAL-RESEARCH; DOUBLE-BLIND;
   TRANSMISSION; DECLARATION; HELSINKI; VACCINE
AB This article examines the relationship between bioethics and the therapeutic standards in HIV prevention research in the developing world, focusing on the closure of the pre-exposure prophylaxis (PrEP) trials in the early 2000s. I situate the PrEP trials in the historical context of the vertical transmission debates of the 1990s, where there was protracted debate over the use of placebos despite the existence of a proven intervention. I then discuss the dramatic improvement in the clinical management of HIV and the treatment access movement, and consider how these contexts have influenced research practice. I argue that as HIV prevention trials oblige researchers to observe the rate at which vulnerable people under their care acquire HIV, there is an obligation to provide antiretroviral treatment to seroconverters and other health care benefits that fall within the scope of researchers' entrustment, both to avoid exploitation and to enact reciprocal justice. I argue against propositions that the obligations to provide specific benefits are vague, fall only upon researchers and sponsors, and create injustices by privileging the few over the many. Finally, I contend that the realisation of a broader standard of care in HIV prevention research broadens the role of research from being a simple tool to produce knowledge to a complex intervention that can play a part in the reduction of health disparities.
C1 Univ Sydney, Ctr Values Eth & Law Med, Sydney, NSW 2050, Australia.
RP Haire, BG (通讯作者)，Univ Sydney, Ctr Values Eth & Law Med, Med Fdn Bldg,Parramatta Rd, Sydney, NSW 2050, Australia.
EM bhai0415@mail.usyd.edu.au
RI Haire, Bridget Gabrielle/H-8292-2019
OI Haire, Bridget Gabrielle/0000-0002-0657-9610
CR ACT-UP Paris, 2008, ACT UP PAR TREATM AC
   AIDS Coalition to Unleash Power (ACT-UP) New York, 2000, WHO SOLD OUT BIG PHA
   Alcorn K., 2005, NAM AIDSMAP     0310
   Angell M, 1997, NEW ENGL J MED, V337, P847, DOI 10.1056/NEJM199709183371209
   AVAC (AIDS Vaccine Advocacy Coalition), 2005, WILL PILL DAY PREV H
   Beloqui J., 2008, INT RECTAL MICROBICI
   Belsky L, 2004, BRIT MED J, V328, P1494, DOI 10.1136/bmj.328.7454.1494
   Bhaskaran K, 2008, JAMA-J AM MED ASSOC, V300, P51, DOI 10.1001/jama.300.1.51
   Buchbinder SP, 2008, LANCET, V372, P1881, DOI 10.1016/S0140-6736(08)61591-3
   Chua A, 2005, PLOS MED, V2, P1044, DOI 10.1371/journal.pmed.0020346
   CONNOR EM, 1994, NEW ENGL J MED, V331, P1173, DOI 10.1056/NEJM199411033311801
   Council for International Organizations of Medical Sciences (CIOMS), 2002, INT ETH GUID BIOM RE
   Diarra A, 2001, B WORLD HEALTH ORGAN, V79, P795
   Fawkes J., 2008, 2 S MICR HIV BIOM PR
   Forbes A., 2009, PREVENTING PREVENTIO, P12
   Forbes A, 2006, PLOS MED, V3, P980, DOI 10.1371/journal.pmed.0030153
   Geffen N., 2000, BODY             SEP
   James J.S., 2000, AIDS TREATMENT NEWS
   Jintarkanon S, 2005, LANCET, V365, P1617, DOI 10.1016/S0140-6736(05)66501-4
   Lange JMA, 2005, PLOS MED, V2, P833, DOI 10.1371/journal.pmed.0020248
   Levine RJ, 1999, NEW ENGL J MED, V341, P531, DOI 10.1056/NEJM199908123410713
   Lo B, 2007, AIDS, V21, P1229, DOI 10.1097/QAD.0b013e3281338371
   Loff B, 2005, LANCET, V365, P1618, DOI 10.1016/S0140-6736(05)66502-6
   Loff B, 2000, MED J AUSTRALIA, V172, P292, DOI 10.5694/j.1326-5377.2000.tb123950.x
   Lurie P, 1997, NEW ENGL J MED, V337, P853, DOI 10.1056/NEJM199709183371212
   Macklin R, 2006, AM J BIOETHICS, V6, pW1, DOI 10.1080/15265160500394978
   Macklin R, 2001, KENNEDY INST ETHIC J, V11, P17, DOI 10.1353/ken.2001.0005
   Macklin R., 2004, DOUBLE STANDARDS MED, P101
   McGrory E., 2009, RES RASHOMON LESSONS
   McNeill D.G., 2000, NY TIMES        0406
   Mills E., 2005, BMC INT HEALTH HUM R, V5
   Mills EJ, 2005, BRIT MED J, V331, P1403, DOI 10.1136/bmj.331.7529.1403
   Millum J, 2011, BIOETHICS, V25, P145, DOI 10.1111/j.1467-8519.2009.01736.x
   Moatti JP, 2003, NAT MED, V9, P1449, DOI 10.1038/nm1203-1449
   Page-Shafer K, 2005, LANCET, V366, P1499, DOI 10.1016/S0140-6736(05)67146-2
   Peterson Leigh, 2007, PLoS Clin Trials, V2, pe27, DOI 10.1371/journal.pctr.0020027
   Richardson HS, 2007, AM J PUBLIC HEALTH, V97, P1956, DOI 10.2105/AJPH.2006.093658
   *S AFR DEP HLTH, 2000, 13 INT AIDS C DURB 9
   Shapiro K, 2005, J MED ETHICS, V31, P39, DOI 10.1136/jme.2004.008102
   Slack C, 2005, SOC SCI MED, V60, P1197, DOI 10.1016/j.socscimed.2004.06.049
   Steinbrook R, 2006, NEW ENGL J MED, V354, P1871, DOI 10.1056/NEJMp068080
   The Antiretroviral Therapy Cohort Collaboration, 2008, LANCET, V372, P93
   United Nations General Assembly, 1966, UNTS
   Van Damme L, 2002, LANCET, V360, P971, DOI 10.1016/S0140-6736(02)11079-8
   Van Damme L, 2008, NEW ENGL J MED, V359, P463, DOI 10.1056/NEJMoa0707957
   van der Graaf R, 2009, AM J BIOETHICS, V9, P35, DOI 10.1080/15265160802654129
   Varmus H, 1997, NEW ENGL J MED, V337, P1003, DOI 10.1056/NEJM199710023371411
   Weijer C, 2006, J LAW MED ETHICS, V34, P793, DOI 10.1111/j.1748-720X.2006.00099.x
   WHO-UNAIDS, 2005, 3 5 IN TREAT 3 MILL
   Whyte B, 2000, B WORLD HEALTH ORGAN, V78, P1169
   Wolinsky H, 2006, EMBO REP, V7, P670, DOI 10.1038/sj.embor.7400743
   Women's Network for Unity, 2008, TENOFOVIR TRIAL CAMB
   World Medical Association (WMA), 1996, DECL HELS 1996
   Zion D, 2004, CAMB Q HEALTHC ETHIC, V13, P404
NR 54
TC 14
Z9 15
U1 0
U2 6
PU WILEY
PI HOBOKEN
PA 111 RIVER ST, HOBOKEN 07030-5774, NJ USA
SN 1471-8731
EI 1471-8847
J9 DEV WORLD BIOETH
JI Dev. World Bioeth.
PD AUG
PY 2011
VL 11
IS 2
BP 63
EP 74
DI 10.1111/j.1471-8847.2010.00292.x
PG 12
WC Ethics; Medical Ethics
WE Science Citation Index Expanded (SCI-EXPANDED); Social Science Citation Index (SSCI)
SC Social Sciences - Other Topics; Medical Ethics
GA 801PI
UT WOS:000293452100003
PM 21266000
DA 2022-08-26
ER

PT J
AU Kokolo, MB
   Fergusson, DA
   Cameron, DW
AF Kokolo, Madzouka B.
   Fergusson, Dean A.
   Cameron, D. William
TI HIV Pre-Exposure Prophylaxis (PrEP)-A Quantitative Ethics Appraisal
SO PLOS ONE
LA English
DT Article
ID PREVENTION; TRIAL; TRANSMISSION; AFRICA; IMPACT
AB Background: There is now strong evidence that preventive oral antiretroviral therapy can moderately reduce likelihood of HIV infection. This concept is called HIV pre-exposure prophylaxis (PrEP). Premature closures of some previous PrEP clinical trials, secondary to ethical concerns, did not stop research. We aimed to appraise the extent of ethics considerations reporting in PrEP study documents.
   Methods: We conducted a systematic quantitative ethics appraisal, grounded in PrEP literature and using eight principles proposed by Ezechiel Emanuel. We developed an a priori checklist of 101 evidence-based ethics items. We obtained protocols for eleven of nineteen clinical controlled studies identified. Two reviewers independently appraised study documents against the checklist. Ethics appraisal was synthesized using adjusted percentages of items reported.
   Results: On average, 58% of the 101 ethics items were mentioned or addressed in documents, with variations noted both across studies and across principles. Considerations pertaining to social value were least reported (43% of checklist items, on average) whereas considerations related to informed consent and favorable risk-benefit ratio were most reported (75% of checklist items, on average).
   Discussion: Some PrEP studies reportedly address more ethics considerations than others but, overall, ethics considerations reporting could be much improved. While this review does not allow us to comment on the actual execution of HIV PrEP trials, it is a reminder that optimism generated by potentially effective interventions should not overshadow the importance of ethics in research design and development. Improving ethics reporting might improve the perceived value of PrEP research and subsequent data.
C1 [Kokolo, Madzouka B.; Fergusson, Dean A.; Cameron, D. William] Ottawa Hosp, Res Inst, Clin Epidemiol Programme, Ottawa, ON, Canada.
   [Fergusson, Dean A.; Cameron, D. William] Univ Ottawa, Ottawa Hosp, Ottawa, ON, Canada.
RP Kokolo, MB (通讯作者)，Ottawa Hosp, Res Inst, Clin Epidemiol Programme, Ottawa, ON, Canada.
EM mkokolo@ohri.ca
RI Cameron, Bill/E-9180-2010
OI Cameron, Bill/0000-0002-0090-3539; Fergusson, Dean/0000-0002-3389-2485
FU University of Ottawa; Ontario Ministry of Health/Ontario HIV Treatment
   Network; Ottawa Hospital Research Institute
FX This study started as a graduate thesis project and, as such, a thesis
   proposal required initial approval by the University of Ottawa, from
   which MK received a scholarship. DWC is supported as a Career Scientist
   of the Ontario Ministry of Health/Ontario HIV Treatment Network.
   However, he received no specific funding for this study. The funders had
   no role in study design, data collection and analysis, decision to
   publish, or preparation of this manuscript.; This study started as a
   graduate thesis project by Madzouka Kokolo, who received a scholarship
   from the University of Ottawa and a fellow stipend from the Ottawa
   Hospital Research Institute. These do not alter the authors' adherence
   to all the PLoS ONE policies on sharing data and materials. No other
   funding was specifically received for this study.
CR Abbas UL, 2007, PLOS ONE, V2, DOI 10.1371/journal.pone.0000875
   Anton P, 2009, 2 SITE PHASE 1 PARTI, V1
   Anton P, 2010, NCT00984971
   Aschengrau A, 2008, ESSENTIALS EPIDEMIOL, V2nd
   AVAC, 2008, ANT RES PREP TRIALS
   Celum C, 2008, NCT00557245
   Celum CL, 2007, PARALLEL COMP TENOFO, V3. 0
   Center for Disease Control and Prevention (CDC), 2007, Q A CDCS CLIN STUD P
   Center for Disease Control and Prevention (CDC), 2009, STAT BOTSW TDF2 STUD
   Chan AW, 2008, PLOS MED, V5, P1533, DOI 10.1371/journal.pmed.0050230
   Chillag K, 2007, NCT00131677
   Chirenje Z, 2009, NCT00705679
   Chirenje Z, 2008, PHASE 2B SAFETY EFFE, V1. 0
   Choopanya K, 2008, NCT00119106
   Choopanya K, 2007, STUDY SAFETY EFFICAC, V7
   DAIDS Regulatory Affairs Board, 2004, INF CONS FORM HOP WO, V1
   Emanuel EJ, 2004, J INFECT DIS, V189, P930, DOI 10.1086/381709
   Emanuel EJ., 2008, OXFORD TXB CLIN RES, P123
   . Family Health International ( FHI), 2008, ENR CONS FORM, V1. 0
   Family Health International (FHI), 2004, ENR CONS FORM, V2
   Global Campaign for Microbicides, 2006, RES RASH LESS CAM PR
   Global Campaign for Microbicides Global, PREV PREV TRIAL FAIL
   Grant R, 2008, CHEMOPROPHYLAXIS HIV, V4
   Grant R, 2008, SAMPLE CONSENT ENROL, V4. 0
   Grant R, 2010, SAMPLE CONSENT ENROL, V4. 0
   Grant R, 2009, NCT00458393
   Grant RM, 2010, NEW ENGL J MED, V363, P2587, DOI 10.1056/NEJMoa1011205
   Grohskopf L, 2007, PHASE 2 EXTENDED SAF, V1. 6
   Grosskurth H, 2009, NCT00931346
   Hendrix C, 2007, PHASE 2 ADHERENCE PH, V1. 0
   Hendrix C, 2008, NCT00592124
   HIV Prevention Treatment Network, 2010, 066 HPTN
   HIV Prevention Treatment Network, 2010, BEH ASP PREP COUNS I
   HIV Vaccines and Microbicides Resource Tracking Working Group, 2000, PREP
   Hoffman I, 2006, NCT00122512
   Hosek S, 2010, NCT01033942
   *INT C HARM, 1996, ICH HARM TRIP GUID G
   Jackson JB, 2003, AIDS, V17, P547, DOI 10.1097/00002030-200303070-00010
   [Joint United Nations Programme for HIV/ AIDS (UNAIDS) World Health Organization (WHO)], 2007, ETH COND BIOM HIV PR
   Karim QB, 2006, AIDS, V20, pW1, DOI 10.1097/01.aids.0000218573.29930.67
   Kokolo M, 2009, CAN J INFECT DIS SB, V20
   Lagakos SW, 2008, METHODOLOGICAL CHALL
   Moher D, 2010, PLOS MED, V7, DOI 10.1371/journal.pmed.1000217
   Mutua G, 2010, NCT00971230
   Networking for Ethics on Biomedical Research in Africa ( NEBRA), 2006, NEBRA AN ENQ RAPP FI
   New HIV Vaccines and Microbicides Advocacy Society (NHVMAS), 2009, OR TEN CONTR
   Nyika A, 2009, J MED ETHICS, V35, P189, DOI 10.1136/jme.2008.025189
   Page-Shafer K, 2005, LANCET, V366, P1499, DOI 10.1016/S0140-6736(05)67146-2
   Page-Shafer K, 2004, STUDY DAILY ORAL TEN, V1
   Page-Shafer K, 2008, NCT00078182
   Paxton L, 2007, NCT00448669
   Perrey C, 2009, DEV WORLD BIOETH, V9, P88, DOI 10.1111/j.1471-8847.2008.00229.x
   Peterson L, 2006, NCT00122486
   Peterson L, 2007, PHASE 2 STUDY TENOFO, V3.5
   Peterson Leigh, 2007, PLoS Clin Trials, V2, pe27, DOI 10.1371/journal.pctr.0020027
   Singh JA, 2005, PLOS MED, V2, P824, DOI 10.1371/journal.pmed.0020234
   Smith D, STUDY SAFETY EFFICAC, V2. 0
   Smith D, 2007, NCT00111150
   Smith Stephen M, 2004, Retrovirology, V1, P16, DOI 10.1186/1742-4690-1-16
   Thigpen M, 2008, STUDY SAFETY EFFICAC, V3. 1
   UNAIDS AVAC, 2007, GOOD PART PRACT GUID
   Van Damme L, 2009, NCT00625404
   Van Damme L, PHASE 3 MULTICENTER, V1. 0
   Vissers DCJ, 2008, PLOS ONE, V3, DOI 10.1371/journal.pone.0002077
   World Medical Association, 2000, DECL HELS ETH PRINC
NR 65
TC 3
Z9 3
U1 0
U2 3
PU PUBLIC LIBRARY SCIENCE
PI SAN FRANCISCO
PA 1160 BATTERY STREET, STE 100, SAN FRANCISCO, CA 94111 USA
SN 1932-6203
J9 PLOS ONE
JI PLoS One
PD AUG 5
PY 2011
VL 6
IS 8
AR e22497
DI 10.1371/journal.pone.0022497
PG 9
WC Multidisciplinary Sciences
WE Science Citation Index Expanded (SCI-EXPANDED)
SC Science & Technology - Other Topics
GA 803EC
UT WOS:000293563300013
PM 21850229
OA gold, Green Published, Green Submitted
DA 2022-08-26
ER

PT J
AU Veronese, F
   Anton, P
   Fletcher, CV
   DeGruttola, V
   McGowan, I
   Becker, S
   Zwerski, S
   Burns, D
AF Veronese, Fulvia
   Anton, Peter
   Fletcher, Courtney V.
   DeGruttola, Victor
   McGowan, Ian
   Becker, Stephen
   Zwerski, Sheryl
   Burns, David
CA Workshop Organizing Comm
TI Implications of HIV PrEP Trials Results
SO AIDS RESEARCH AND HUMAN RETROVIRUSES
LA English
DT Article
ID INFECTION; IDENTIFICATION; PREVENTION
AB Six randomized clinical trials have been implemented to examine the efficacy of tenofovir disoproxil fumarate (TDF) and/or TDF/emtricitabine (TDF/FTC) as preexposure prophylaxis for HIV-1 infection (PrEP). Although largely complementary, the six trials have many similar features. As the earliest results become available, an urgent question may arise regarding whether changes should be made in the conduct of the other trials. To consider this in advance, a Consultation on the Implications of HIV Pre-Exposure Prophylaxis (PrEP) Trials Results sponsored by the Division of AIDS (DAIDS) of the National Institute of Allergy and infectious Diseases (NIAID), National Institutes of Health (NTH), and the Bill and Melinda Gates Foundation (BMGF) was held on 'January 29, 2010, at the Natcher Conference Center, NIH, Bethesda, MD. Participants included basic scientists, clinical researchers (including investigators performing the current PrEP trials), and representatives from the U.S. Food and Drug Administration (FDA) and the agencies sponsoring the trials: the U.S. Centers for Disease Control and Prevention (CDC), the U.S. Agency for International Development (USAID), the BMGF, and the U.S. NIH. We report here a summary of the presentations and highlights of salient discussion topics from this workshop.
C1 [Veronese, Fulvia; Zwerski, Sheryl; Burns, David] NIAID, PSP, DAIDS, NIH, Bethesda, MD 20892 USA.
   [Anton, Peter] Univ Calif Los Angeles, Ctr HIV Prevent Res, David Geffen Sch Med, Los Angeles, CA USA.
   [Fletcher, Courtney V.] Univ Nebraska Med Ctr, Coll Pharm, Omaha, NE USA.
   [DeGruttola, Victor] Harvard Univ, Harvard Sch Publ Hlth, Boston, MA 02115 USA.
   [McGowan, Ian] Univ Pittsburgh, Sch Med, Div Gastroenterol Hepatol & Nutr, Magee Womens Res Inst, Pittsburgh, PA USA.
   [Becker, Stephen] BMGF, Global Hlth HIV, Seattle, WA USA.
RP Veronese, F (通讯作者)，NIAID, PSP, DAIDS, NIH, 5th Floor,Room 5122,6700B Rockledge Dr, Bethesda, MD 20892 USA.
EM veronesf@niaid.nih.gov
RI Hendrix, Craig W/G-4182-2014; M, Ian/AAP-1032-2021; Hladik,
   Florian/G-1041-2012
OI Hendrix, Craig W/0000-0002-5696-8665; M, Ian/0000-0002-6470-8476;
   Hladik, Florian/0000-0002-0375-2764
FU BMGF; DAIDS; NIAID; NTH; B L Seamon (BLS) Corporation
FX The authors wish to thank the BMGF and DAIDS, NIAID, NTH [via its
   contract for conference planning and support services with B L Seamon
   (BLS) Corporation] for sponsoring this consultation. The authors also
   wish to extend their thanks to the organizing committee-Dr. Stephen
   Becker, BMGF (external member); and Drs. Paul Black, Roberta Black,
   David Burns, Diana Finzi, Jim Turpin, Fulvia Veronese, and Mrs. Sheryl
   Zwerski [internal (NIH/NIAID/DAIDS) members]-for their critical
   contributions in developing the workshop's objectives and agenda.
   Furthermore, we wish to thank the facilitators of the breakout sessions,
   Drs. Hoosen Coovadia (University of KwaZulu-Natal) and Veronica Miller
   (George Washington University), and the rapporteurs, Drs. Victor
   DeGruttola (Harvard School of Public Health) and Ian McGowan
   (Magee-Women's Research Institute/University of Pittsburgh School of
   Medicine) for their outstanding effort in highlighting important issues
   to consider for the field. Lastly, we wish to thank Ms. Jennifer Coulter
   and Mrs. Jean Morrow, Henry M. Jackson Foundation (HJF), for their
   assistance in all aspects of the workshop (in conjunction with BLS), and
   Mr. Lester Freeman (HJF) for his meticulous editorial assistance and
   contributions to the workshop. The authors are indeed grateful to all
   who participated in and supported this workshop in an effort to advance
   the field.
CR Abrahams MR, 2009, J VIROL, V83, P3556, DOI 10.1128/JVI.02132-08
   Anderson PL, 2007, AIDS, V21, P1849, DOI 10.1097/QAD.0b013e3282741feb
   *AVAC, 2009, GLOB ADV HIV PREV ON
   Bar KJ, 2010, J VIROL, V84, P6241, DOI 10.1128/JVI.00077-10
   *CDCP, EXT SAF STUD TEN DIS
   *CDCP, BOTSW TDF FTC OR HIV
   Center for Biologics Evaluation and Research, 1998, GUID IND PROV CLIN E
   EYPASCH E, 1995, BRIT MED J, V311, P619, DOI 10.1136/bmj.311.7005.619
   Fleming TR, 2004, J INFECT DIS, V190, P666, DOI 10.1086/422603
   Haaland RE, 2009, PLOS PATHOG, V5, DOI 10.1371/journal.ppat.1000274
   KARIM QA, 2010, SCIENCE         0719
   Keele BF, 2008, P NATL ACAD SCI USA, V105, P7552, DOI 10.1073/pnas.0802203105
   Li H, 2010, PLOS PATHOG, V6, DOI 10.1371/journal.ppat.1000890
   McGowan I, 2007, JAIDS-J ACQ IMM DEF, V46, P417, DOI 10.1097/QAI.0b013e318156ef16
   Peterson Leigh, 2007, PLoS Clin Trials, V2, pe27, DOI 10.1371/journal.pctr.0020027
   TAYLOR S, 2010, 17 C RETR OPP INF SA
   Wira CR, 2008, AIDS, V22, P1909, DOI 10.1097/QAD.0b013e3283060ea4
NR 17
TC 14
Z9 16
U1 0
U2 4
PU MARY ANN LIEBERT, INC
PI NEW ROCHELLE
PA 140 HUGUENOT STREET, 3RD FL, NEW ROCHELLE, NY 10801 USA
SN 0889-2229
J9 AIDS RES HUM RETROV
JI Aids Res. Hum. Retrovir.
PD JAN
PY 2011
VL 27
IS 1
BP 81
EP 90
DI 10.1089/aid.2010.0226
PG 10
WC Immunology; Infectious Diseases; Virology
WE Science Citation Index Expanded (SCI-EXPANDED)
SC Immunology; Infectious Diseases; Virology
GA 708JL
UT WOS:000286358000013
PM 20969483
OA Green Published
DA 2022-08-26
ER

PT J
AU Yoon, MS
   Obermann, M
   Dockweiler, C
   Assert, R
   Canbay, A
   Haag, S
   Gerken, G
   Diener, HC
   Katsarava, Z
AF Yoon, Min-Suk
   Obermann, Mark
   Dockweiler, Christina
   Assert, Roland
   Canbay, Ali
   Haag, Sebastian
   Gerken, Guido
   Diener, Hans-Christoph
   Katsarava, Zaza
TI Sensory neuropathy in patients with cryoglobulin negative hepatitis-C
   infection
SO JOURNAL OF NEUROLOGY
LA English
DT Article
DE HCV-infection; Small-fiber neuropathy; Pain-related evoked potentials;
   Prevalence
ID SMALL-FIBER NEUROPATHY; LASER-EVOKED-POTENTIALS; PAIN-RELATED
   POTENTIALS; PERIPHERAL NEUROPATHY; INTERFERON-ALPHA; VIRUS-INFECTION;
   MIXED CRYOGLOBULINEMIA; ELECTRICAL-STIMULATION; VASCULITIC NEUROPATHY;
   HIV
AB There is growing evidence that hepatitis-C virus (HCV) infection might cause peripheral neuropathy. We aimed to investigate the prevalence, clinical and electrophysiological features of sensory neuropathy in patients with cryoglobulin negative HCV infection. We studied 46 consecutive cryoglobulin negative HCV positive patients (24 of them with and 22 without neuropathic symptoms, NS) and compared to 28 age and gender matched controls. In all patients and controls, clinical neuropathy symptom (NSS) and neuropathy deficit scores (NDS) were assessed and standard nerve conduction velocity (SNCV) and pain related-evoked potentials (PREP) were recorded. Both, SNCV and PREP were abnormal in 13 NS positive patients (13/46, 28%). Abnormal PREP but normal SNCV were found in 5 (5/46, 11%) NS positive and in 2 NS negative patients (2/46, 4%). PREP abnormalities correlated positive with both clinical neuropathy scores (NSS r = 0.62; p < 0.001; NDS r = 0.57; p < 0.001), but not with the duration of the disease, current viral load, or the virus subtype. PREP abnormalities were more frequent (16/33, 48.5%) in HCV patients treated with interferon than in therapy na < ve patients (4/13, 30.8%); the difference was, however, not significant. In our present study (1) all virus subtypes are capable of inducing neuropathy, (2) no differences were found between interferon therapy and treatment naive patients, (3) the prevalence of peripheral sensory neuropathy including small sensory fibers (20/46, 43.5%) is higher than previously reported and (4) we found that detection of HCV associated neuropathy depends on the evaluation method.
C1 [Yoon, Min-Suk; Obermann, Mark; Dockweiler, Christina; Diener, Hans-Christoph; Katsarava, Zaza] Univ Duisburg Essen, Dept Neurol, D-45122 Essen, Germany.
   [Assert, Roland] Univ Duisburg Essen, Lab Med, D-45122 Essen, Germany.
   [Canbay, Ali; Haag, Sebastian; Gerken, Guido] Univ Duisburg Essen, Dept Gastroenterol & Hepatol, D-45122 Essen, Germany.
   [Yoon, Min-Suk] Ruhr Univ Bochum, Dept Neurol, D-44781 Bochum, Germany.
RP Yoon, MS (通讯作者)，Univ Duisburg Essen, Dept Neurol, Hufelandstr 55, D-45122 Essen, Germany.
EM Min-Suk.Yoon@uni-due.de
RI Obermann, Mark/F-2374-2015; Diener, Hans-Christoph/AAF-7275-2019;
   katsarava, zaza/AAH-6404-2019; Katsarava, Zaza/M-3967-2016; Canbay,
   Ali/AAL-9620-2020
OI Obermann, Mark/0000-0002-5533-2657; katsarava, zaza/0000-0002-9932-1159;
   Katsarava, Zaza/0000-0001-8401-2583; Canbay, Ali/0000-0001-6069-7899;
   Gerken, Guido/0000-0001-6734-5001
FU Allergan; Bayer; German Research Council (DFG); German Ministry of
   Education and Research (BMBF); European Union; Almirall; AstraZeneca;
   GlaxoSmithKline; Janssen-Cilag; Pfizer
FX Dr. Katsarava has received research grants and honoraria from Allergan
   and Bayer, and is an advisory board member for Allergan. Headache
   research at the Department of Neurology in Essen is supported by the
   German Research Council (DFG), the German Ministry of Education and
   Research (BMBF), and the European Union. Prof. Diener received honoraria
   for participation in clinical trials, contribution to advisory boards,
   or oral presentations from Addex Pharma, Allergan, Almirall,
   AstraZeneca, Bayer Vital, Berlin Chemie, CoLucid, Bohringer Ingelheim,
   Bristol-Myers Squibb, GlaxoSmithKline, Grunenthal, Janssen-Cilag, Lilly,
   La Roche, 3M Medica, Minster, MSD, Novartis, Johnson & Johnson, Pierre
   Fabre, Pfizer, Schaper and Brummer, Sanofi-Aventis, Weber & Weber. He
   also received financial support for research projects from Allergan,
   Almirall, AstraZeneca, Bayer, GlaxoSmithKline, Janssen-Cilag, and
   Pfizer. Dr. Yoon, Dr. Obermann, Ms. Dockweiler, Dr. Assert, Dr. Canbay,
   Dr. Haag, Dr. Gerken report no disclosures.
CR Agostino R, 2000, CLIN NEUROPHYSIOL, V111, P270, DOI 10.1016/S1388-2457(99)00247-3
   Amato AA, 2004, NEW ENGL J MED, V350, P2181, DOI 10.1056/NEJMcpc049005
   Apartis E, 1996, J NEUROL NEUROSUR PS, V60, P661, DOI 10.1136/jnnp.60.6.661
   Boonyapisit K, 2002, MUSCLE NERVE, V25, P909, DOI 10.1002/mus.10118
   Cacoub P, 2000, MEDICINE, V79, P47, DOI 10.1097/00005792-200001000-00005
   Citro V, 2007, J GASTROENTEROL, V42, P79, DOI 10.1007/s00535-006-1978-8
   Costa J, 2003, EUR J NEUROL, V10, P183, DOI 10.1046/j.1468-1331.2003.00560.x
   David WS, 1996, MUSCLE NERVE, V19, P1596, DOI 10.1002/(SICI)1097-4598(199612)19:12<1596::AID-MUS9>3.0.CO;2-5
   De Martino L, 2003, MUSCLE NERVE, V27, P102, DOI 10.1002/mus.10260
   DYCK PJ, 1980, ANN NEUROL, V8, P590, DOI 10.1002/ana.410080608
   FERRI C, 1993, BLOOD, V81, P1132
   Fodor M, 2008, EUR J OPHTHALMOL, V18, P313, DOI 10.1177/112067210801800226
   GarciaLarrea L, 1997, NEUROREPORT, V8, P3785, DOI 10.1097/00001756-199712010-00026
   Ghini M, 1996, NEUROLOGY, V46, P588, DOI 10.1212/WNL.46.2.588-b
   Gorson KC, 2008, J NEUROL NEUROSUR PS, V79, P163, DOI 10.1136/jnnp.2007.128801
   Holland NR, 1998, ANN NEUROL, V44, P47, DOI 10.1002/ana.410440111
   Katsarava Z, 2006, J NEUROL, V253, P1581, DOI 10.1007/s00415-006-0262-4
   Katsarava Z, 2006, HEADACHE, V46, P1511, DOI 10.1111/j.1526-4610.2006.00446.x
   KHELLA SL, 1995, NEUROLOGY, V45, P407, DOI 10.1212/WNL.45.3.407
   Koskinas J, 2007, LIVER INT, V27, P414, DOI 10.1111/j.1478-3231.2006.01436.x
   Lidove O, 1999, GASTROEN CLIN BIOL, V23, P403
   Maisonobe T, 2002, REV NEUROL-FRANCE, V158, P920
   Nemni R, 2003, J NEUROL NEUROSUR PS, V74, P1267, DOI 10.1136/jnnp.74.9.1267
   Obermann M, 2008, PAIN, V138, P79, DOI 10.1016/j.pain.2007.11.009
   Polydefkis M, 2002, NEUROLOGY, V58, P115, DOI 10.1212/WNL.58.1.115
   Ripault MP, 1998, GASTROEN CLIN BIOL, V22, P891
   Rossi P, 2002, NEUROREPORT, V13, P1009, DOI 10.1097/00001756-200206120-00005
   Santoro L, 2006, J NEUROL NEUROSUR PS, V77, P626, DOI 10.1136/jnnp.2005.081570
   STEWART JD, 1992, MUSCLE NERVE, V15, P661, DOI 10.1002/mus.880150605
   Tagliati M, 1999, ARCH NEUROL-CHICAGO, V56, P84, DOI 10.1001/archneur.56.1.84
   Valeriani M, 1996, EVOKED POTENTIAL, V100, P343, DOI 10.1016/0168-5597(96)95625-7
   YOUNG MJ, 1993, DIABETOLOGIA, V36, P150, DOI 10.1007/BF00400697
   Zaltron S, 1998, ITAL J GASTROENTEROL, V30, P391
NR 33
TC 32
Z9 32
U1 0
U2 1
PU SPRINGER HEIDELBERG
PI HEIDELBERG
PA TIERGARTENSTRASSE 17, D-69121 HEIDELBERG, GERMANY
SN 0340-5354
J9 J NEUROL
JI J. Neurol.
PD JAN
PY 2011
VL 258
IS 1
BP 80
EP 88
DI 10.1007/s00415-010-5686-1
PG 9
WC Clinical Neurology
WE Science Citation Index Expanded (SCI-EXPANDED)
SC Neurosciences & Neurology
GA 702FP
UT WOS:000285880300013
PM 20683606
DA 2022-08-26
ER

PT J
AU Curtis, KA
   Kennedy, MS
   Luckay, A
   Cong, ME
   Youngpairoj, AS
   Zheng, Q
   Smith, J
   Hanson, D
   Heneine, W
   Owen, SM
   Garcia-Lerma, JG
AF Curtis, Kelly A.
   Kennedy, M. Susan
   Luckay, Amara
   Cong, Mian-er
   Youngpairoj, Ae S.
   Zheng, Qi
   Smith, James
   Hanson, Debra
   Heneine, Walid
   Owen, S. Michele
   Garcia-Lerma, J. Gerardo
TI Delayed Maturation of Antibody Avidity but Not Seroconversion in Rhesus
   Macaques Infected With Simian HIV During Oral Pre-Exposure Prophylaxis
SO JAIDS-JOURNAL OF ACQUIRED IMMUNE DEFICIENCY SYNDROMES
LA English
DT Article
DE HIV antibodies; HIV infections; animal models; pre-exposure prophylaxis;
   anti-HIV agents
ID HUMAN-IMMUNODEFICIENCY-VIRUS; ACTIVE ANTIRETROVIRAL THERAPY; VIRAL LOAD
   STANDARDS; GROUP M SUBTYPES; TYPE-1; TRANSMISSION; PERFORMANCE;
   PREVENTION; RESPONSES; EVOLUTION
AB Background: Pre-exposure prophylaxis (PrEP) is a novel intervention strategy for the prevention HIV transmission. Because several clinical trials are at various stages of completion, it is important to understand the impact of PrEP treatment on the development of the immune response to HIV, particularly in individuals who exhibit breakthrough infections despite PrEP.
   Methods: A model of HIV infection, using rhesus macaques and the simian/human immunodeficiency virus (SHIV), was used to evaluate the effects of PrEP on the evolution of the humoral immune response. Time to seroconversion, neutralizing and binding antibody levels, and antibody avidity were measured in 12 rhesus macaques infected during daily or intermittent PrEP with FTC (emtricitabine) or Truvada (FTC/tenofovir combination) and compared with 11 untreated, simian HIV-infected controls.
   Results: Macaques that became infected while receiving PrEP exhibited significantly lower peak virus loads during acute infection as compared with untreated animals. Although the timing of seroconversion and SHIV binding and neutralizing antibody levels were not impacted by treatment, lower maturation rates of antibody avidity for anti-p27, gp120, gp160, and gp41 were observed.
   Conclusions: This study suggests that reduced virus loads associated with PrEP treatment have little impact on timing of seroconversion and neutralizing/binding antibody levels; however, maturation of antibody avidity was suppressed.
C1 [Curtis, Kelly A.; Kennedy, M. Susan; Luckay, Amara; Cong, Mian-er; Youngpairoj, Ae S.; Zheng, Qi; Smith, James; Heneine, Walid; Owen, S. Michele; Garcia-Lerma, J. Gerardo] Ctr Dis Control & Prevent, Branch Lab, Div HIV AIDS Prevent, Natl Ctr HIV AIDS Hepatitis STD & TB Prevent, Atlanta, GA 30333 USA.
   [Hanson, Debra] Ctr Dis Control & Prevent, Quantitat Sci & Data Management Branch, Div HIV AIDS Prevent, Natl Ctr HIV AIDS Hepatitis STD & TB Prevent, Atlanta, GA 30333 USA.
RP Curtis, KA (通讯作者)，Ctr Dis Control & Prevent, Branch Lab, Div HIV AIDS Prevent, Natl Ctr HIV AIDS Hepatitis STD & TB Prevent, 1600 Clifton Rd NE,MS-A25, Atlanta, GA 30333 USA.
EM czv2@cdc.gov
FU Centers for Disease Control and Prevention
FX This study was supported with intramural funding from the Centers for
   Disease Control and Prevention.
CR Adalid-Peralta L, 2008, J LEUKOCYTE BIOL, V83, P1060, DOI 10.1189/jlb.1007675
   [Anonymous], HPTN 052 RANDOMIZED
   Bello G, 2009, J MED VIROL, V81, P1681, DOI 10.1002/jmv.21565
   Binley JM, 2000, J INFECT DIS, V182, P945, DOI 10.1086/315774
   Brocklehurst P, 2002, COCHRANE DB SYST REV, V1
   Cardo DM, 1997, NEW ENGL J MED, V337, P1485, DOI 10.1056/NEJM199711203372101
   Castilla J, 2005, JAIDS-J ACQ IMM DEF, V40, P96, DOI 10.1097/01.qai.0000157389.78374.45
   Chawla A, 2007, J CLIN MICROBIOL, V45, P415, DOI 10.1128/JCM.01879-06
   Chigwedere P, 2008, AIDS RES HUM RETROV, V24, P827, DOI 10.1089/aid.2007.0291
   Cohen MS, 2007, ANN INTERN MED, V146, P591, DOI 10.7326/0003-4819-146-8-200704170-00010
   Fiebig EW, 2003, AIDS, V17, P1871, DOI 10.1097/00002030-200309050-00005
   Garcia-Lerma JG, 2008, PLOS MED, V5, P291, DOI 10.1371/journal.pmed.0050028
   Garcia-Lerma JG, 2010, SCI TRANSL MED, V2, DOI 10.1126/scitranslmed.3000391
   GARCIALERMA JG, TRENDS PHARM SCI, V31, P74
   Grant RM, 2010, NEW ENGL J MED, V363, P2587, DOI 10.1056/NEJMoa1011205
   Harouse JM, 1999, SCIENCE, V284, P816, DOI 10.1126/science.284.5415.816
   Jagodzinski LL, 2000, J CLIN MICROBIOL, V38, P1247, DOI 10.1128/JCM.38.3.1247-1249.2000
   Kassutto S, 2005, CLIN INFECT DIS, V40, P868, DOI 10.1086/428127
   Kersh E, 2011, 18 C RETR OPP INF FE
   Killian MS, 2006, AIDS RES HUM RETROV, V22, P640, DOI 10.1089/aid.2006.22.640
   Li M, 2005, J VIROL, V79, P10108, DOI 10.1128/JVI.79.16.10108-10125.2005
   Michael NL, 1999, J CLIN MICROBIOL, V37, P2557, DOI 10.1128/JCM.37.8.2557-2563.1999
   Molenberghs G., 2000, LINEAR MIXED MODELS
   Myers GM, 2011, AIDS PATIENT CARE ST, V25, P63, DOI 10.1089/apc.2010.0222
   Padian NS, 2008, LANCET, V372, P585, DOI 10.1016/S0140-6736(08)60885-5
   Re MC, 2010, INT J INFECT DI 0923
   Selleri M, 2007, JAIDS-J ACQ IMM DEF, V46, P145, DOI 10.1097/QAI.0b013e318120039b
   Smith D. K., 2011, Morbidity and Mortality Weekly Report, V60, P65
   Subbarao S, 2006, J INFECT DIS, V194, P904, DOI 10.1086/507306
   Suligoi B, 2003, JAIDS-J ACQ IMM DEF, V32, P424, DOI 10.1097/00126334-200304010-00012
   Suligoi B, 2002, J CLIN MICROBIOL, V40, P4015, DOI 10.1128/JCM.40.11.4015-4020.2002
   Tomaras GD, 2008, J VIROL, V82, P12449, DOI 10.1128/JVI.01708-08
   TSAI CC, 1995, SCIENCE, V270, P1197, DOI 10.1126/science.270.5239.1197
   Vahey M, 1999, J CLIN MICROBIOL, V37, P2533, DOI 10.1128/JCM.37.8.2533-2537.1999
   Wei XR, 2010, AIDS RES HUM RETROV, V26, P61, DOI 10.1089/aid.2009.0133
   Zetola NM, 2007, INFECT DIS CLIN N AM, V21, P19, DOI 10.1016/j.idc.2007.01.008
   Zheng Q, 2011, 18 C RETR OPP INF FE
NR 37
TC 25
Z9 25
U1 0
U2 1
PU LIPPINCOTT WILLIAMS & WILKINS
PI PHILADELPHIA
PA TWO COMMERCE SQ, 2001 MARKET ST, PHILADELPHIA, PA 19103 USA
SN 1525-4135
EI 1077-9450
J9 JAIDS-J ACQ IMM DEF
JI JAIDS
PD AUG 15
PY 2011
VL 57
IS 5
BP 355
EP 362
DI 10.1097/QAI.0b013e3182234a51
PG 8
WC Immunology; Infectious Diseases
WE Science Citation Index Expanded (SCI-EXPANDED)
SC Immunology; Infectious Diseases
GA 800RE
UT WOS:000293381300009
PM 21637113
DA 2022-08-26
ER

PT J
AU Excler, JL
   Rida, W
   Priddy, F
   Gilmour, J
   McDermott, AB
   Kamali, A
   Anzala, O
   Mutua, G
   Sanders, EJ
   Koff, W
   Berkley, S
   Fast, P
AF Excler, Jean-Louis
   Rida, Wasima
   Priddy, Frances
   Gilmour, Jill
   McDermott, Adrian B.
   Kamali, Anatoli
   Anzala, Omu
   Mutua, Gaudensia
   Sanders, Eduard J.
   Koff, Wayne
   Berkley, Seth
   Fast, Patricia
TI AIDS Vaccines and Preexposure Prophylaxis: Is Synergy Possible?
SO AIDS RESEARCH AND HUMAN RETROVIRUSES
LA English
DT Article
ID SIMIAN IMMUNODEFICIENCY VIRUS; T-CELL RESPONSES; ACTIVE ANTIRETROVIRAL
   THERAPY; TENOFOVIR DISOPROXIL FUMARATE; RHESUS MACAQUES; HIV-INFECTION;
   SEXUAL TRANSMISSION; IMMUNE-RESPONSES; VIRAL LOAD; POSTEXPOSURE
   PROPHYLAXIS
AB While the long-term goal is to develop highly effective AIDS vaccines, first generation vaccines may be only partially effective. Other HIV prevention modalities such as preexposure prophylaxis with antiretrovirals (PrEP) may have limited efficacy as well. The combined administration of vaccine and PrEP (VAXPREP), however, may have a synergistic effect leading to an overall benefit that is greater than the sum of the individual effects. We propose two test-of-concept trial designs for an AIDS vaccine plus oral or topical ARV. In one design, evidence that PrEP reduces the risk of HIV acquisition is assumed to justify offering it to all participants. A two-arm study comparing PrEP alone to VAXPREP is proposed in which 30 to 60 incident infections are observed to assess the additional benefit of vaccination on risk of infection and setpoint viral load. The demonstrated superiority of VAXPREP does not imply vaccine alone is efficacious. Similarly, the lack of superiority does not imply vaccine alone is ineffective, as antagonism could exist between vaccine and PrEP. In the other design, PrEP is assumed not to be in general use. A 2 x 2 factorial design is proposed in which high-risk individuals are randomized to one of four arms: placebo vaccine given with placebo PrEP, placebo vaccine given with PrEP, vaccine given with placebo PrEP, or VAXPREP. Between 60 and 210 infections are required to detect a benefit of vaccination with or without PrEP on risk of HIV acquisition or setpoint viral load, with fewer infections needed when synergy is present.
C1 [Excler, Jean-Louis; Priddy, Frances; McDermott, Adrian B.; Koff, Wayne; Berkley, Seth; Fast, Patricia] Int AIDS Vaccine Initiat, New York, NY 10038 USA.
   [Gilmour, Jill] Univ London Imperial Coll Sci Technol & Med, IAVI Human Immunol Lab, London, England.
   [Kamali, Anatoli] Uganda Virus Res Inst, MRC, Uganda Res Unit AIDS, Entebbe, Uganda.
   [Anzala, Omu; Mutua, Gaudensia] Univ Nairobi, Kenya AIDS Vaccine Initiat, Nairobi, Kenya.
   [Sanders, Eduard J.] Kenya Med Res Inst KEMRI, Ctr Geog Med Res Coast, Kilifi, Kenya.
   [Sanders, Eduard J.] Univ Oxford, Ctr Clin Vaccinol & Trop Med, Headington, England.
RP Fast, P (通讯作者)，Int AIDS Vaccine Initiat, 110 William St,27th Floor, New York, NY 10038 USA.
EM pfast@iavi.org
OI McDermott, Adrian/0000-0003-0616-9117
FU NIAID; Bill and Melinda Gates Foundation; Foundation for the National
   Institutes of Health; John D. Evans Foundation; New York Community
   Trust; James B. Pendleton Charitable Trust; Governments of Canada;
   Governments of India; Governments of Ireland; Governments of Japan;
   Governments of Netherlands; Governments of Norway; Governments of Spain;
   Governments of Sweden; Governments of United Kingdom; Governments of
   United States; Basque Autonomous Government (Spain); European Union;
   National Institute of Allergy and Infectious Diseases; City of New York;
   Economic Development Corporation; Medical Research Council
   [MC_U950080930] Funding Source: researchfish; MRC [MC_U950080930]
   Funding Source: UKRI
FX The International AIDS Vaccine Initiative (IAVI) is a global
   not-for-profit organization whose mission is to ensure the development
   of safe, effective, accessible, preventive HIV vaccines for use
   throughout the world. Founded in 1996 and operational in 25 countries,
   IAVI and its network of collaborators research and develop vaccine
   candidates. IAVI was founded with the generous support of the Alfred P.
   Sloan Foundation, The Rockefeller Foundation, The Starr Foundation, and
   Until There's A Cure Foundation. Other major supporters include the Bill
   and Melinda Gates Foundation, the Foundation for the National Institutes
   of Health, The John D. Evans Foundation, The New York Community Trust,
   the James B. Pendleton Charitable Trust; the Governments of Canada,
   Denmark, India, Ireland, Japan, The Netherlands, Norway, Spain, Sweden,
   the United Kingdom, and the United States, the Basque Autonomous
   Government (Spain), the European Union, as well as the National
   Institute of Allergy and Infectious Diseases and The City of New York,
   Economic Development Corporation; multilateral organizations such as The
   World Bank and The OPEC Fund for International Development; corporate
   donors including BD (Becton, Dickinson & Co.), Bristol-Myers Squibb,
   Continental Airlines, Google Inc., Pfizer Inc, and Thermo Fisher
   Scientific Inc.; leading AIDS charities such as Broadway Cares/Equity
   Fights AIDS; and many generous individuals from around the world. For
   more information, see www. iavi. org.
CR Allen S, 2010, AIDS RES HUM RETROV, V26, pA20
   Alter G, 2007, J INFECT DIS, V195, P1452, DOI 10.1086/513878
   Attia S, 2009, AIDS, V23, P1397, DOI 10.1097/QAD.0b013e32832b7dca
   Barditch-Crovo P, 2001, ANTIMICROB AGENTS CH, V45, P2733, DOI 10.1128/AAC.45.10.2733-2739.2001
   Barnetta SW, 2008, AIDS, V22, P339, DOI 10.1097/QAD.0b013e3282f3ca57
   Barouch DH, 2008, NATURE, V455, P613, DOI 10.1038/nature07352
   Buchbinder SP, 2008, LANCET, V372, P1881, DOI 10.1016/S0140-6736(08)61591-3
   Cardo DM, 1997, NEW ENGL J MED, V337, P1485, DOI 10.1056/NEJM199711203372101
   Chakraborty H, 2001, AIDS, V15, P621, DOI 10.1097/00002030-200103300-00012
   Cohen MS, 2007, ANN INTERN MED, V146, P591, DOI 10.7326/0003-4819-146-8-200704170-00010
   Coombs RW, 2003, AIDS, V17, P455, DOI 10.1097/00002030-200303070-00001
   Cranage M, 2008, PLOS MED, V5, P1238, DOI 10.1371/journal.pmed.0050157
   De Cock KM, 2009, LANCET, V373, P7, DOI 10.1016/S0140-6736(08)61732-8
   Dieffenbach CW, 2009, JAMA-J AM MED ASSOC, V301, P2380, DOI 10.1001/jama.2009.828
   Eller LA, 2008, PLOS ONE, V3, DOI 10.1371/journal.pone.0003919
   Excler JL, 2007, AIDS, V21, P2259, DOI 10.1097/QAD.0b013e3282eee70c
   Fideli OS, 2001, AIDS RES HUM RETROV, V17, P901, DOI 10.1089/088922201750290023
   Fontana RJ, 2009, HEPATOLOGY, V49, pS185, DOI 10.1002/hep.22885
   Fux CA, 2008, ANTIVIR THER, V13, P1077
   Garcia-Lerma JG, 2008, PLOS MED, V5, P291, DOI 10.1371/journal.pmed.0050028
   Garcia-Lerma JG, 2010, TRENDS PHARMACOL SCI, V31, P74, DOI 10.1016/j.tips.2009.10.009
   GARCIALERMA G, 2009, 16 C RETR OPP INF MO
   Gilbert PB, 2010, STAT MED, V29, P1061, DOI 10.1002/sim.3676
   Granich R, 2010, J INT AIDS SOC, V13, DOI 10.1186/1758-2652-13-1
   Granich RM, 2009, LANCET, V373, P48, DOI 10.1016/S0140-6736(08)61697-9
   Gray RH, 2003, AIDS, V17, P1941, DOI 10.1097/00002030-200309050-00013
   Gupta SB, 2007, J INFECT DIS, V195, P546, DOI 10.1086/510909
   Haase AT, 2010, NATURE, V464, P217, DOI 10.1038/nature08757
   Haase AT, 2005, NAT REV IMMUNOL, V5, P783, DOI 10.1038/nri1706
   Hawkins T, 2005, JAIDS-J ACQ IMM DEF, V39, P406, DOI 10.1097/01.qai.0000167155.44980.e8
   Horton RE, 2010, J INFECT DIS, V202, pS377, DOI 10.1086/655971
   Igarashi T, 2003, J VIROL, V77, P10829, DOI 10.1128/JVI.77.20.10829-10840.2003
   Karim QA, 2010, SCIENCE, V329, P1168, DOI 10.1126/science.1193748
   Karim Salim S. Abdool, 2009, HIV Therapy, V3, P3, DOI 10.2217/17584310.3.1.3
   Karita E, 2009, PLOS ONE, V4, DOI 10.1371/journal.pone.0004401
   Kaul R, 2000, J IMMUNOL, V164, P1602, DOI 10.4049/jimmunol.164.3.1602
   Kaul R, 2010, AIDS, V24, P1449, DOI 10.1097/QAD.0b013e3283391d40
   Keele BF, 2009, J EXP MED, V206, P1117, DOI 10.1084/jem.20082831
   Kersh E, 2010, AIDS RES HUM RETROV, V26, pA18
   Kersh EN, 2008, AIDS RES HUM RETROV, V24, P543, DOI 10.1089/aid.2007.0222
   Kersh EN, 2009, AIDS RES HUM RETROV, V25, P905, DOI 10.1089/aid.2008.0287
   Koff WC, 2010, NATURE, V464, P161, DOI 10.1038/464161a
   Kubo M, 2009, J VIROL, V83, P7099, DOI 10.1128/JVI.02522-08
   Kumar A, 2001, VIROLOGY, V279, P97, DOI 10.1006/viro.2000.0710
   Legrand FA, 2006, PLOS ONE, V1, DOI 10.1371/journal.pone.0000102
   Lifson JD, 2001, J VIROL, V75, P10187, DOI 10.1128/JVI.75.21.10187-10199.2001
   Lifson JD, 2000, J VIROL, V74, P2584, DOI 10.1128/JVI.74.6.2584-2593.2000
   Lifson JD, 2003, J MED PRIMATOL, V32, P201, DOI 10.1034/j.1600-0684.2003.00026.x
   Lima VD, 2008, J INFECT DIS, V198, P59, DOI 10.1086/588673
   McCoy SI, 2010, AIDS BEHAV, V14, P469, DOI 10.1007/s10461-009-9644-9
   McDermott AB, 2004, J VIROL, V78, P3140, DOI 10.1128/JVI.78.6.3140-3144.2004
   McIntyre J, 2010, CURR OPIN HIV AIDS, V5, P48, DOI 10.1097/COH.0b013e328333b8ab
   Mehrotra DV, 2006, BIOMETRICS, V62, P893, DOI 10.1111/j.1541-0420.2005.00516.x
   Miller CJ, 2005, J VIROL, V79, P9217, DOI 10.1128/JVI.79.14.9217-9227.2005
   Miyazawa M, 2009, AIDS, V23, P161, DOI 10.1097/QAD.0b013e3283196a80
   MONTANER J, 2010, TREATMENT PREVENTION
   Montaner JSG, 2006, LANCET, V368, P531, DOI 10.1016/S0140-6736(06)69162-9
   MOORE JP, 2008, AIDS VACCINE
   Mori K, 2000, J VIROL, V74, P5747, DOI 10.1128/JVI.74.13.5747-5753.2000
   Padian NS, 2010, AIDS, V24, P621, DOI 10.1097/QAD.0b013e328337798a
   Pasquier C, 2009, J CLIN MICROBIOL, V47, P2883, DOI 10.1128/JCM.02131-08
   Pilcher CD, 2007, AIDS, V21, P1723, DOI 10.1097/QAD.0b013e3281532c82
   Polyanskaya N, 2001, VIROLOGY, V279, P527, DOI 10.1006/viro.2000.0704
   Poynten IM, 2007, HIV MED, V8, P374, DOI 10.1111/j.1468-1293.2007.00483.x
   Prada N, 2008, JAIDS-J ACQ IMM DEF, V49, P117, DOI 10.1097/QAI.0b013e3181869a9b
   Pruvost A, 2005, ANTIMICROB AGENTS CH, V49, P1907, DOI 10.1128/AAC.49.5.1907-1914.2005
   Quinn TC, 2000, NEW ENGL J MED, V342, P921, DOI 10.1056/NEJM200003303421303
   Rerks-Ngarm S, 2009, NEW ENGL J MED, V361, P2209, DOI 10.1056/NEJMoa0908492
   Restrepo C, 2010, J IMMUNOL, V185, P982, DOI 10.4049/jimmunol.1000221
   RIDA WN, 1994, STAT MED, V13, P2155, DOI 10.1002/sim.4780131922
   Robbins BL, 1998, ANTIMICROB AGENTS CH, V42, P612, DOI 10.1128/AAC.42.3.612
   Roland ME, 2007, CURR OPIN INFECT DIS, V20, P39, DOI 10.1097/QCO.0b013e328012c5e0
   Rosenwirth B, 2000, J VIROL, V74, P1704, DOI 10.1128/JVI.74.4.1704-1711.2000
   Rowland-Jones SL, 1998, J CLIN INVEST, V102, P1758, DOI 10.1172/JCI4314
   Royce RA, 1997, NEW ENGL J MED, V336, P1072, DOI 10.1056/NEJM199704103361507
   Schooley RT, 2002, AIDS, V16, P1257, DOI 10.1097/00002030-200206140-00008
   Schulte R, 2009, VIROLOGY, V383, P300, DOI 10.1016/j.virol.2008.10.012
   SHATTOCK R, 2008, AIDS VACCINE
   Shen CL, 2010, VIROLOGY, V401, P190, DOI 10.1016/j.virol.2010.01.033
   Sheth PM, 2009, AIDS, V23, P2050, DOI 10.1097/QAD.0b013e3283303e04
   Spring M, 2001, VIROLOGY, V279, P221, DOI 10.1006/viro.2000.0720
   STAMPFER MJ, 1985, STAT MED, V4, P111, DOI 10.1002/sim.4780040202
   Stone M, 2010, J VIROL, V84, P7083, DOI 10.1128/JVI.00481-10
   Subbarao S, 2006, J INFECT DIS, V194, P904, DOI 10.1086/507306
   Suksomboon N, 2007, J CLIN PHARM THER, V32, P293, DOI 10.1111/j.1365-2710.2007.00825.x
   SULLIVAN P, 2009, 16 C RETR OPP INF MO
   Tovanabutra S, 2002, J ACQ IMMUN DEF SYND, V29, P275, DOI 10.1097/00126334-200203010-00008
   Tsai CC, 2000, J MED PRIMATOL, V29, P248, DOI 10.1034/j.1600-0684.2000.290318.x
   TSAI CC, 1995, SCIENCE, V270, P1197, DOI 10.1126/science.270.5239.1197
   Tsai CC, 1998, J VIROL, V72, P4265, DOI 10.1128/JVI.72.5.4265-4273.1998
   UNAIDS, 2009, UNAIDS AIDS EP UPD
   Van Rompay KKA, 1999, ANTIMICROB AGENTS CH, V43, P802, DOI 10.1128/AAC.43.4.802
   Van Rompay KKA, 1998, AIDS RES HUM RETROV, V14, P761, DOI 10.1089/aid.1998.14.761
   Van Rompay KKA, 2004, JAIDS-J ACQ IMM DEF, V36, P900, DOI 10.1097/00126334-200408010-00003
   Van Rompay KKA, 2004, J VIROL, V78, P5324, DOI 10.1128/JVI.78.10.5324-5337.2004
   Van Rompay KKA, 1999, J VIROL, V73, P2947, DOI 10.1128/JVI.73.4.2947-2955.1999
   Van Rompay KKA, 2001, J INFECT DIS, V184, P429, DOI 10.1086/322781
   Vissers DCJ, 2008, PLOS ONE, V3, DOI 10.1371/journal.pone.0002077
   Vourvahis M, 2008, JAIDS-J ACQ IMM DEF, V47, P329, DOI 10.1097/QAI.0b013e3181632cc3
   Wagner B, 2010, LANCET, V376, P953, DOI 10.1016/S0140-6736(10)61442-0
   Walker BD, 2008, SCIENCE, V320, P760, DOI 10.1126/science.1152622
   Wang LH, 2004, AIDS RES HUM RETROV, V20, P1173, DOI 10.1089/aid.2004.20.1173
   Watkins DI, 2008, NAT MED, V14, P617, DOI 10.1038/nm.f.1759
   Wawer MJ, 2005, J INFECT DIS, V191, P1403, DOI 10.1086/429411
   Weber J, 2005, J CLIN MICROBIOL, V43, P1395, DOI 10.1128/JCM.43.3.1395-1400.2005
   Weinberg CR, 2009, GENOMICS, V93, P10, DOI 10.1016/j.ygeno.2008.06.002
   Wilson NA, 2006, J VIROL, V80, P5875, DOI 10.1128/JVI.00171-06
   Wodarz D, 2000, PHILOS T R SOC B, V355, P1021, DOI 10.1098/rstb.2000.0639
   Zhou QF, 2007, VACCINE, V25, P8021, DOI 10.1016/j.vaccine.2007.09.017
NR 109
TC 24
Z9 25
U1 0
U2 4
PU MARY ANN LIEBERT, INC
PI NEW ROCHELLE
PA 140 HUGUENOT STREET, 3RD FL, NEW ROCHELLE, NY 10801 USA
SN 0889-2229
EI 1931-8405
J9 AIDS RES HUM RETROV
JI Aids Res. Hum. Retrovir.
PD JUN
PY 2011
VL 27
IS 6
BP 669
EP 680
DI 10.1089/aid.2010.0206
PG 12
WC Immunology; Infectious Diseases; Virology
WE Science Citation Index Expanded (SCI-EXPANDED)
SC Immunology; Infectious Diseases; Virology
GA 769LJ
UT WOS:000291014700012
PM 21043994
OA Green Published
DA 2022-08-26
ER
