# Supplementary material for: Knowledge domain and emerging trends in HIV pre-exposure prophylaxis: A visualization analysis via CiteSpace
Source: Front Microbiol. 2023 Mar 16;14:1099132. doi: 10.3389/fmicb.2023.1099132 (PMC10060873; doi:10.3389/fmicb.2023.1099132)
Supplement: Supplementary file 1 [file Data_Sheet_1.ZIP › download2012u90pt1.txt]

PT J
AU Nakasone, T
   Murakami, T
   Yamamoto, N
AF Nakasone, Tadashi
   Murakami, Tsutomu
   Yamamoto, Naoki
TI Double Oral Administration of Emtricitabine/Tenofovir Prior to Virus
   Exposure Protects against Highly Pathogenic Simian/Human
   Immunodeficiency Virus Infection in Macaques
SO JAPANESE JOURNAL OF INFECTIOUS DISEASES
LA English
DT Article
ID INTERMITTENT PROPHYLAXIS; PREEXPOSURE PROPHYLAXIS; VAGINAL TRANSMISSION;
   SHIV INFECTION; HIV-1; SUBTYPE; DISEASE; SIV; VACCINATION; PREVENTION
AB In the absence of any effective vaccine against human immunodeficiency virus (HIV), current anti-retroviral drugs may be suitable for pre-exposure prophylaxis (PrEP). Previous large clinical trials showed that PrEP reduced HIV infection in high-risk populations. Emtricitabine/tenofovir (FTC/TDF) may be a suitable agent for PrEP. FTC/TDF PrEP efficacy was evaluated using a highly pathogenic simian/human immunodeficiency virus (SHIV) in a non-human primate model of AIDS, the SHIV-KS661c/cynomolgus monkey model. Double oral administration of FTC/TDF (20/30 mg/kg), at 24 h and a few minutes prior to exposure, completely protected 2/3 monkeys from infection. Interestingly, a single oral administration 2 weeks before viral exposure moderately rescued CD4 cells, although the data did not reach statistical significance. These results are consistent with previous primate studies and with recent clinical data.
C1 [Nakasone, Tadashi] Natl Inst Infect Dis, AIDS Res Ctr, Shinjuku Ku, Tokyo 1628640, Japan.
   [Yamamoto, Naoki] Natl Univ Singapore, Dept Microbiol, Singapore 117597, Singapore.
RP Nakasone, T (通讯作者)，Natl Inst Infect Dis, AIDS Res Ctr, Shinjuku Ku, 1-23-1 Toyama, Tokyo 1628640, Japan.
EM nakabone@nih.go.jp
CR Ami Y, 2005, J VIROL, V79, P12871, DOI 10.1128/JVI.79.20.12871-12879.2005
   [Anonymous], 2007, LANCET, V370, P1665
   ARCHER J, 2009, 17 INT AIDS C MEX CI, V23, P1209, DOI DOI 10.1097/QAD.0B013E32832B4399
   Celum C, 2012, CURR OPIN INFECT DIS, V25, P51, DOI 10.1097/QCO.0b013e32834ef5ef
   Cohen MS, 2007, ANN INTERN MED, V146, P591, DOI 10.7326/0003-4819-146-8-200704170-00010
   Cong ME, 2011, J VIROL, V85, P7933, DOI 10.1128/JVI.00843-11
   Connor RI, 1997, J EXP MED, V185, P621, DOI 10.1084/jem.185.4.621
   Derdelinckx I, 2006, PLOS MED, V3, P1999, DOI 10.1371/journal.pmed.0030454
   Esbjornsson J, 2010, RETROVIROLOGY, V7, DOI 10.1186/1742-4690-7-23
   Garcia-Lerma JG, 2008, PLOS MED, V5, P291, DOI 10.1371/journal.pmed.0050028
   Garcia-Lerma JG, 2010, SCI TRANSL MED, V2, DOI 10.1126/scitranslmed.3000391
   Garcia-Lerma JG, 2010, TRENDS PHARMACOL SCI, V31, P74, DOI 10.1016/j.tips.2009.10.009
   Grant R.-M., 2012, NEW ENGL J MED, V363, P2587
   Grant RM, 2005, SCIENCE, V309, P2170, DOI 10.1126/science.1116204
   Hawkins T, 2005, JAIDS-J ACQ IMM DEF, V39, P406, DOI 10.1097/01.qai.0000167155.44980.e8
   Huang W, 2009, AIDS, V23, P1903, DOI 10.1097/QAD.0b013e32832f1802
   Kaizu M, 2003, VIROLOGY, V313, P8, DOI 10.1016/S0042-6822(03)00434-3
   Karim QA, 2010, SCIENCE, V329, P1168, DOI 10.1126/science.1193748
   Karim SSA, 2010, FUTURE MICROBIOL, V5, P527, DOI [10.2217/FMB.10.29, 10.2217/fmb.10.29]
   Marx PA, 1996, NAT MED, V2, P1084, DOI 10.1038/nm1096-1084
   Matsuda K, 2010, VIROLOGY, V399, P134, DOI 10.1016/j.virol.2010.01.008
   Miyake A, 2006, J GEN VIROL, V87, P1311, DOI 10.1099/vir.0.81307-0
   Moore JP, 2008, SCIENCE, V320, P753, DOI 10.1126/science.1154258
   Motohara M, 2006, MICROBES INFECT, V8, P1539, DOI 10.1016/j.micinf.2006.01.011
   Murakami T, 2009, AIDS, V23, P1485, DOI 10.1097/QAD.0b013e32832e5331
   Nakasone T, 2007, J MED PRIMATOL, V36, P308
   Nakasone T, 2013, MED MICROBIOL IMMUN, V202, P175, DOI 10.1007/s00430-012-0254-1
   Nakasone Tadashi, 2002, Journal of Medical Primatology, V31, P277
   Pruvost A, 2005, ANTIMICROB AGENTS CH, V49, P1907, DOI 10.1128/AAC.49.5.1907-1914.2005
   Raymond S, 2010, JAIDS-J ACQ IMM DEF, V53, P167, DOI 10.1097/QAI.0b013e3181c8413b
   Rerks-Ngarm S, 2009, NEW ENGL J MED, V361, P2209, DOI 10.1056/NEJMoa0908492
   Shinohara K, 1999, J GEN VIROL, V80, P1231, DOI 10.1099/0022-1317-80-5-1231
   Smith SM, 2000, J INFECT DIS, V182, P708, DOI 10.1086/315776
   Sodora DL, 1998, AIDS RES HUM RETROV, V14, pS119
   Someya K, 2007, VIROLOGY, V367, P390, DOI 10.1016/j.virol.2007.06.012
   Steinbrook R, 2007, NEW ENGL J MED, V357, P2653, DOI 10.1056/NEJMp0708117
   Supervie V, 2011, SCI REP-UK, V1, DOI 10.1038/srep00185
   The Joint United Nations Programme on HIV/AIDS (UNAIDS), INAIDS REP GLOB AIDS
   Tsibris AMN, 2008, J VIROL, V82, P8210, DOI 10.1128/JVI.00444-08
   Tsibris AMN, 2009, PLOS ONE, V4, DOI 10.1371/journal.pone.0005683
   Vissers DCJ, 2008, PLOS ONE, V3, DOI 10.1371/journal.pone.0002077
   Westby M, 2006, J VIROL, V80, P4909, DOI 10.1128/JVI.80.10.4909-4920.2006
   Xiao LH, 1998, AIDS, V12, pF137, DOI 10.1097/00002030-199813000-00001
NR 43
TC 2
Z9 4
U1 0
U2 0
PU NATL INST INFECTIOUS DISEASES
PI TOKYO
PA JPN J INFECT DIS ED OFF NATL INST INFECTIOUS DISEASES TOYAMA 1-23-1,
   SHINJUKU-KU, TOKYO, 162-8640, JAPAN
SN 1344-6304
EI 1884-2836
J9 JPN J INFECT DIS
JI Jpn. J. Infect. Dis.
PD JUL
PY 2012
VL 65
IS 4
BP 345
EP 349
DI 10.7883/yoken.65.345
PG 5
WC Infectious Diseases
WE Science Citation Index Expanded (SCI-EXPANDED)
SC Infectious Diseases
GA 983US
UT WOS:000307144800015
PM 22814162
OA Bronze
DA 2022-08-26
ER

PT J
AU Patton, C
   Kim, HJ
AF Patton, Cindy
   Kim, Hye Jin
TI The Cost of Science Knowledge and Ethics in the HIV Pre-Exposure
   Prophylaxis Trials
SO JOURNAL OF BIOETHICAL INQUIRY
LA English
DT Article
DE Queer health; HIV/AIDS; Risk; Public health; Epidemiological methods
ID PREVENTION; SEX
AB Over the past decade AIDS research has turned toward the use of pharmacology in HIV prevention, including pre-exposure prophylaxis (PrEP): the use of HIV medication as a means of preventing HIV acquisition in those who do not have it. This paper explores the contradictory reasons offered in support of PrEP-to empower women, to provide another risk-reduction option for gay men-as the context for understanding the social meaning of the experimental trials that appear to show that PrEP works in gay men and heterosexual couples but not single women. The PrEP debates reveal the different ideas about "demedicalization" in the earlier gay health and women's health movements and highlight the relationship between health activism and critique of research ethics in the context of a global pharmaceutical market.
C1 [Patton, Cindy] Simon Fraser Univ, Hlth Res & Methods Training Facil, Canada Res Chair Community Culture & Hlth, Burnaby, BC V5A 1S6, Canada.
RP Patton, C (通讯作者)，Simon Fraser Univ, Hlth Res & Methods Training Facil, Canada Res Chair Community Culture & Hlth, Burnaby, BC V5A 1S6, Canada.
EM ckpatton@sfu.ca; hjk6@sfu.ca
CR Adam Barry D, 2011, J Int AIDS Soc, V14 Suppl 2, pS2, DOI 10.1186/1758-2652-14-S2-S2
   Adam BD, 2005, CULT HEALTH SEX, V7, P333, DOI 10.1080/13691050500100773
   [Anonymous], 2011, FHI STAT FEM PREP HI
   AVAC, 2012, LEAD AIDS ADV SUPP F
   Avery D., 2012, QUEERTY         0420
   Cahill S, 2012, POLICY FOCUS PREEXPO
   Gilead Sciences, 2012, GIL SCI ANN 1 QUART
   Global Forum on MSM and HIV, 2011, AN MAJ HIV DON INV T
   Grant R. M., 2010, ADVOCATES BRIEFING I
   Grant RM, 2010, NEW ENGL J MED, V363, P2587, DOI 10.1056/NEJMoa1011205
   iPrEX News, 2010, IPREX NEWS      1123
   iPrEX Update, 2011, GLOBAL IPREX UPDATE
   JUUSOLA JL, 2012, ANN INTERN MED, V156, P541, DOI DOI 10.1059/0003-4819-156-8-201204170-00001
   KREISS J, 1992, JAMA-J AM MED ASSOC, V268, P477, DOI 10.1001/jama.268.4.477
   Mayer K., 2012, MAKING LIFE HLTH JAN
   McNeil DG, 2010, NAMIBIAN        0112
   MedlinePlus, 2010, TEN
   Microbicide Trials Network, 2011, MTN STAT DEC DISC US
   Mills Edward, 2005, BMC Int Health Hum Rights, V5, P6, DOI 10.1186/1472-698X-5-6
   Mujugira A, 2011, PLOS ONE, V6, DOI 10.1371/journal.pone.0025828
   National Institute of Allergy and Infectious Diseases, 2010, QUEST ANSW IPREX STU
   Open Letter, 2011, OPEN LETT
   Paltiel AD, 2009, CLIN INFECT DIS, V48, P806, DOI 10.1086/597095
   Paxton LA, 2007, LANCET, V370, P89, DOI 10.1016/S0140-6736(07)61053-8
   Petryna, 2009, EXPT TRAVEL CLIN TRI
   QueerPlanet, 2012, GAY MEN MAN SEX PART
   Shelton JD, 2011, SCIENCE, V334, P1645, DOI 10.1126/science.1212353
   Smith D. K., 2011, Morbidity and Mortality Weekly Report, V60, P65
   The Global Forum on MSM & HIV, 2011, ACC HIV PREV SERV AT
   Van Damme L, 2002, LANCET, V360, P971, DOI 10.1016/S0140-6736(02)11079-8
NR 30
TC 16
Z9 16
U1 1
U2 16
PU SPRINGER
PI NEW YORK
PA 233 SPRING ST, NEW YORK, NY 10013 USA
SN 1176-7529
EI 1872-4353
J9 J BIOETHIC INQ
JI J. Bioethical Inq.
PD SEP
PY 2012
VL 9
IS 3
SI SI
BP 295
EP 310
DI 10.1007/s11673-012-9383-x
PG 16
WC Ethics; Medical Ethics; Social Issues; Social Sciences, Biomedical
WE Science Citation Index Expanded (SCI-EXPANDED); Social Science Citation Index (SSCI)
SC Social Sciences - Other Topics; Medical Ethics; Social Issues;
   Biomedical Social Sciences
GA 988SJ
UT WOS:000307510700007
PM 23180330
DA 2022-08-26
ER

PT J
AU Radzio, J
   Aung, W
   Holder, A
   Martin, A
   Sweeney, E
   Mitchell, J
   Bachman, S
   Pau, CP
   Heneine, W
   Garcia-Lerma, JG
AF Radzio, Jessica
   Aung, Wutyi
   Holder, Angela
   Martin, Amy
   Sweeney, Elizabeth
   Mitchell, James
   Bachman, Shanon
   Pau, Chou-Pong
   Heneine, Walid
   Garcia-Lerma, J. Gerardo
TI Prevention of Vaginal SHIV Transmission in Macaques by a
   Coitally-Dependent Truvada Regimen
SO PLOS ONE
LA English
DT Article
ID HUMAN-IMMUNODEFICIENCY-VIRUS; HIV PRECLINICAL INTERVENTIONS;
   MENSTRUAL-CYCLE; DEPO-PROVERA; NUCLEOSIDE; STRATEGY; SIV;
   CONTRACEPTIVES; EMTRICITABINE; PREEXPOSURE
AB Background: Daily pre-exposure prophylaxis (PrEP) with Truvada (a combination of emtricitabine (FTC) and tenofovir (TFV) disoproxil fumarate (TDF)) is a novel HIV prevention strategy recently found to prevent HIV transmission in men who have sex with men and heterosexual couples. We previously showed that a coitally-dependent Truvada regimen protected macaques against rectal SHIV transmission. Here we examined FTC and tenofovir TFV exposure in vaginal tissues after oral dosing and assessed if peri-coital Truvada also protects macaques against vaginal SHIV infection.
   Methods: The pharmacokinetic profile of emtricitabine (FTC) and tenofovir (TFV) was evaluated at first dose. FTC and TFV levels were measured in blood plasma, rectal, and vaginal secretions. Intracellular concentrations of FTC-triphosphate (FTC-TP) and TFV-diphosphate (TFV-DP) were measured in PBMCs, rectal tissues, and vaginal tissues. Efficacy of Truvada in preventing vaginal SHIV infection was assessed using a repeat-exposure vaginal SHIV transmission model consisting of weekly exposures to low doses of SHIV162p3. Six pigtail macaques with normal menstrual cycles received Truvada 24 h before and 2 h after each weekly virus exposure and six received placebo. Infection was monitored by serology and PCR amplification of SHIV RNA and DNA.
   Results: As in humans, the concentration of FTC was higher than the concentration of TFV in vaginal secretions. Also as in humans, TFV levels in vaginal secretions were lower than in rectal secretions. Intracellular TFV-DP concentrations were also lower in vaginal tissues than in rectal tissues. Despite the low vaginal TFV exposure, all six treated macaques were protected from infection after 18 exposures or 4 full menstrual cycles. In contrast, all 6 control animals were infected.
   Conclusions: We modeled a peri-coital regimen with two doses of Truvada and showed that it fully protected macaques from repeated SHIV exposures. Our results open the possibility for simplified PrEP regimens to prevent vaginal HIV transmission in women. Citation: Radzio J, Aung W, Holder A, Martin A, Sweeney E, et al. (2012) Prevention of Vaginal SHIV Transmission in Macaques by a Coitally-Dependent Truvada Regimen. PLoS ONE 7(12): e50632. doi:10.1371/journal.pone.0050632
C1 [Radzio, Jessica; Aung, Wutyi; Holder, Angela; Martin, Amy; Sweeney, Elizabeth; Mitchell, James; Bachman, Shanon; Pau, Chou-Pong; Heneine, Walid; Garcia-Lerma, J. Gerardo] Ctr Dis Control & Prevent, Branch Lab, Div HIV AIDS Prevent, Natl Ctr HIV Hepatitis STD & Prevent, Atlanta, GA 30333 USA.
RP Garcia-Lerma, JG (通讯作者)，Ctr Dis Control & Prevent, Branch Lab, Div HIV AIDS Prevent, Natl Ctr HIV Hepatitis STD & Prevent, Atlanta, GA 30333 USA.
EM GGarcia-Lerma@cdc.gov
FU Disease Control and Prevention (CDC) [Y1-AI-0681-02]; National
   Institutes of Health
FX This work was partially supported by Interagency Agreement Y1-AI-0681-02
   between the Centers for Disease Control and Prevention (CDC) and the
   National Institutes of Health. The funders had no role in study design,
   data collection and analysis, decision to publish, or preparation of the
   manuscript.
CR Abel K, 2004, J INFECT DIS, V190, P1697, DOI 10.1086/424600
   Baeten JM, 2012, NEW ENGL J MED, V367, P399, DOI 10.1056/NEJMoa1108524
   BLAKLEY GB, 1981, LAB ANIM, V15, P351, DOI 10.1258/002367781780953059
   Celum C, 2012, CURR OPIN INFECT DIS, V25, P51, DOI 10.1097/QCO.0b013e32834ef5ef
   dos Santos PR, 2011, PLOS ONE, V6, DOI 10.1371/journal.pone.0019493
   Dumond JB, 2007, AIDS, V21, P1899, DOI 10.1097/QAD.0b013e328270385a
   Durand-Gasselin L, 2007, ANTIMICROB AGENTS CH, V51, P2105, DOI 10.1128/AAC.00831-06
   Garcia-Lerma JG, 2008, PLOS MED, V5, P291, DOI 10.1371/journal.pmed.0050028
   Garcia-Lerma JG, 2011, J VIROL, V85, P6610, DOI 10.1128/JVI.00311-11
   Garcia-Lerma JG, 2010, SCI TRANSL MED, V2, DOI 10.1126/scitranslmed.3000391
   Grant RM, 2010, NEW ENGL J MED, V363, P2587, DOI 10.1056/NEJMoa1011205
   Haase AT, 2011, ANNU REV MED, V62, P127, DOI 10.1146/annurev-med-080709-124959
   Hart CE, 1999, J INFECT DIS, V179, P871, DOI 10.1086/314656
   Hawkins T, 2005, JAIDS-J ACQ IMM DEF, V39, P406, DOI 10.1097/01.qai.0000167155.44980.e8
   Heffron R, 2012, LANCET INFECT DIS, V12, P19, DOI 10.1016/S1473-3099(11)70247-X
   Hild-Petito S, 1998, AIDS RES HUM RETROV, V14, pS125
   HIV Prevention Trial Network, 2012, 067 HPTN
   Hu JJ, 2000, J VIROL, V74, P6087, DOI 10.1128/JVI.74.13.6087-6095.2000
   Kim CN, 2006, J MED PRIMATOL, V35, P210, DOI 10.1111/j.1600-0684.2006.00169.x
   Kozlowski PA, 2000, J ACQ IMMUN DEF SYND, V24, P297
   Kuklenyik Z, 2009, J CHROMATOGR B, V877, P3659, DOI 10.1016/j.jchromb.2009.09.007
   Kuklenyik Z, 2009, J CHROMATOGR SCI, V47, P365, DOI 10.1093/chromsci/47.5.365
   Lackner AA, 2012, CSH PERSPECT MED, V2, DOI 10.1101/cshperspect.a007005
   Marx PA, 1996, NAT MED, V2, P1084, DOI 10.1038/nm1096-1084
   Mauck CK, 1999, CONTRACEPTION, V60, P15, DOI 10.1016/S0010-7824(99)00058-X
   MORDENTI J, 1986, J PHARM SCI, V75, P1028, DOI 10.1002/jps.2600751104
   Mutua G, 2012, PLOS ONE, V7, DOI 10.1371/journal.pone.0033103
   Otten RA, 2005, J INFECT DIS, V191, P164, DOI 10.1086/426452
   Parikh UM, 2009, J VIROL, V83, P10358, DOI 10.1128/JVI.01073-09
   Patterson KB, 2011, SCI TRANSL MED, V3, DOI 10.1126/scitranslmed.3003174
   Pruvost A, 2005, ANTIMICROB AGENTS CH, V49, P1907, DOI 10.1128/AAC.49.5.1907-1914.2005
   Sodora DL, 1998, AIDS RES HUM RETROV, V14, pS119
   STEINER RA, 1977, LAB ANIM SCI, V27, P217
   Subbarao S, 2006, J INFECT DIS, V194, P904, DOI 10.1086/507306
   Thigpen MC, 2012, NEW ENGL J MED, V367, P423, DOI 10.1056/NEJMoa1110711
   Van Damme L, 2012, NEW ENGL J MED, V367, P411, DOI 10.1056/NEJMoa1202614
   Vishwanathan SA, 2011, JAIDS-J ACQ IMM DEF, V57, P261, DOI 10.1097/QAI.0b013e318220ebd3
   Wang LH, 2004, AIDS RES HUM RETROV, V20, P1173, DOI 10.1089/aid.2004.20.1173
   Wawer MJ, 2005, J INFECT DIS, V191, P1403, DOI 10.1086/429411
   Wira CR, 2008, AIDS, V22, P1909, DOI 10.1097/QAD.0b013e3283060ea4
NR 40
TC 52
Z9 53
U1 1
U2 15
PU PUBLIC LIBRARY SCIENCE
PI SAN FRANCISCO
PA 1160 BATTERY STREET, STE 100, SAN FRANCISCO, CA 94111 USA
SN 1932-6203
J9 PLOS ONE
JI PLoS One
PD DEC 4
PY 2012
VL 7
IS 12
AR e50632
DI 10.1371/journal.pone.0050632
PG 8
WC Multidisciplinary Sciences
WE Science Citation Index Expanded (SCI-EXPANDED)
SC Science & Technology - Other Topics
GA 051EQ
UT WOS:000312108500022
PM 23226529
OA Green Submitted, Green Published, gold
DA 2022-08-26
ER

PT J
AU Baeten, JM
   Donnell, D
   Ndase, P
   Mugo, NR
   Campbell, JD
   Wangisi, J
   Tappero, JW
   Bukusi, EA
   Cohen, CR
   Katabira, E
   Ronald, A
   Tumwesigye, E
   Were, E
   Fife, KH
   Kiarie, J
   Farquhar, C
   John-Stewart, G
   Kakia, A
   Odoyo, J
   Mucunguzi, A
   Nakku-Joloba, E
   Twesigye, R
   Ngure, K
   Apaka, C
   Tamooh, H
   Gabona, F
   Mujugira, A
   Panteleeff, D
   Thomas, KK
   Kidoguchi, L
   Krows, M
   Revall, J
   Morrison, S
   Haugen, H
   Emmanuel-Ogier, M
   Ondrejcek, L
   Coombs, RW
   Frenkel, L
   Hendrix, C
   Bumpus, NN
   Bangsberg, D
   Haberer, JE
   Stevens, WS
   Lingappa, JR
   Celum, C
AF Baeten, J. M.
   Donnell, D.
   Ndase, P.
   Mugo, N. R.
   Campbell, J. D.
   Wangisi, J.
   Tappero, J. W.
   Bukusi, E. A.
   Cohen, C. R.
   Katabira, E.
   Ronald, A.
   Tumwesigye, E.
   Were, E.
   Fife, K. H.
   Kiarie, J.
   Farquhar, C.
   John-Stewart, G.
   Kakia, A.
   Odoyo, J.
   Mucunguzi, A.
   Nakku-Joloba, E.
   Twesigye, R.
   Ngure, K.
   Apaka, C.
   Tamooh, H.
   Gabona, F.
   Mujugira, A.
   Panteleeff, D.
   Thomas, K. K.
   Kidoguchi, L.
   Krows, M.
   Revall, J.
   Morrison, S.
   Haugen, H.
   Emmanuel-Ogier, M.
   Ondrejcek, L.
   Coombs, R. W.
   Frenkel, L.
   Hendrix, C.
   Bumpus, N. N.
   Bangsberg, D.
   Haberer, J. E.
   Stevens, W. S.
   Lingappa, J. R.
   Celum, C.
CA Partners PrEP Study Team
TI Antiretroviral Prophylaxis for HIV Prevention in Heterosexual Men and
   Women
SO NEW ENGLAND JOURNAL OF MEDICINE
LA English
DT Article
ID SUB-SAHARAN AFRICA; PREEXPOSURE PROPHYLAXIS; INTERMITTENT PROPHYLAXIS;
   SEXUAL TRANSMISSION; VIRAL LOAD; THERAPY; INFECTION; ADHERENCE;
   MACAQUES; COUPLES
AB Background
   Antiretroviral preexposure prophylaxis is a promising approach for preventing human immunodeficiency virus type 1 (HIV-1) infection in heterosexual populations.
   Methods
   We conducted a randomized trial of oral antiretroviral therapy for use as preexposure prophylaxis among HIV-1-serodiscordant heterosexual couples from Kenya and Uganda. The HIV-1-seronegative partner in each couple was randomly assigned to one of three study regimens - once-daily tenofovir (TDF), combination tenofovir-emtricitabine (TDF-FTC), or matching placebo - and followed monthly for up to 36 months. At enrollment, the HIV-1-seropositive partners were not eligible for antiretroviral therapy, according to national guidelines. All couples received standard HIV-1 treatment and prevention services.
   Results
   We enrolled 4758 couples, of whom 4747 were followed: 1584 randomly assigned to TDF, 1579 to TDF-FTC, and 1584 to placebo. For 62% of the couples followed, the HIV-1-seronegative partner was male. Among HIV-1-seropositive participants, the median CD4 count was 495 cells per cubic millimeter (interquartile range, 375 to 662). A total of 82 HIV-1 infections occurred in seronegative participants during the study, 17 in the TDF group (incidence, 0.65 per 100 person-years), 13 in the TDF-FTC group (incidence, 0.50 per 100 person-years), and 52 in the placebo group (incidence, 1.99 per 100 person-years), indicating a relative reduction of 67% in the incidence of HIV-1 with TDF (95% confidence interval [CI], 44 to 81; P<0.001) and of 75% with TDF-FTC (95% CI, 55 to 87; P<0.001). Protective effects of TDF-FTC and TDF alone against HIV-1 were not significantly different (P = 0.23), and both study medications significantly reduced the HIV-1 incidence among both men and women. The rate of serious adverse events was similar across the study groups. Eight participants receiving active treatment were found to have been infected with HIV-1 at baseline, and among these eight, antiretroviral resistance developed in two during the study.
   Conclusions
   Oral TDF and TDF-FTC both protect against HIV-1 infection in heterosexual men and women. (Funded by the Bill and Melinda Gates Foundation; Partners PrEP ClinicalTrials.gov number, NCT00557245.)
C1 [Baeten, J. M.] Univ Washington, Dept Global Hlth, Int Clin Res Ctr, Seattle, WA 98104 USA.
   [Baeten, J. M.; Farquhar, C.; John-Stewart, G.; Coombs, R. W.; Lingappa, J. R.; Celum, C.] Univ Washington, Dept Med, Seattle, WA 98104 USA.
   [Baeten, J. M.; Farquhar, C.; John-Stewart, G.; Celum, C.] Univ Washington, Dept Epidemiol, Seattle, WA 98104 USA.
   [Coombs, R. W.; Frenkel, L.] Univ Washington, Dept Lab Med, Seattle, WA 98104 USA.
   [Frenkel, L.; Lingappa, J. R.] Univ Washington, Dept Pediat, Seattle, WA 98104 USA.
   [Donnell, D.] Fred Hutchinson Canc Res Ctr, Stat Ctr HIV AIDS Res & Prevent, Seattle, WA 98104 USA.
   [Ondrejcek, L.] DF Net Res, Seattle, WA USA.
   [Frenkel, L.] Seattle Childrens Hosp Res Inst, Seattle, WA USA.
   [Mugo, N. R.; Bukusi, E. A.; Kiarie, J.; Ngure, K.; Tamooh, H.] Univ Nairobi, Dept Obstet & Gynecol, Nairobi, Kenya.
   [Mugo, N. R.; Bukusi, E. A.; Kiarie, J.; Ngure, K.; Tamooh, H.] Kenyatta Natl Hosp, Nairobi, Kenya.
   [Bukusi, E. A.; Odoyo, J.] Kenya Govt Med Res Ctr, Ctr Microbiol Res, Nairobi, Kenya.
   [Were, E.; Apaka, C.] Moi Univ, Dept Reprod Hlth, Eldoret, Kenya.
   [Campbell, J. D.] Ctr Dis Control & Prevent, Entebbe, Uganda.
   [Wangisi, J.; Kakia, A.; Mucunguzi, A.] Makerere Univ, AIDS Support Org, Kampala, Uganda.
   [Katabira, E.; Ronald, A.; Nakku-Joloba, E.; Gabona, F.] Makerere Univ, Infect Dis Inst, Kampala, Uganda.
   [Tumwesigye, E.; Twesigye, R.] Kabwohe Clin Res Ctr, Kabwohe, Uganda.
   [Tappero, J. W.] Ctr Dis Control & Prevent, Atlanta, GA USA.
   [Bukusi, E. A.; Cohen, C. R.] Univ Calif San Francisco, Dept Obstet Gynecol & Reprod Sci, San Francisco, CA USA.
   [Ronald, A.] Univ Manitoba, Dept Med, Winnipeg, MB, Canada.
   [Fife, K. H.] Indiana Univ, Dept Med, Indianapolis, IN USA.
   [Hendrix, C.; Bumpus, N. N.] Johns Hopkins Univ, Dept Med, Baltimore, MD USA.
   [Bangsberg, D.; Haberer, J. E.] Massachusetts Gen Hosp, Boston, MA 02114 USA.
   [Bangsberg, D.; Haberer, J. E.] Harvard Univ, Sch Med, Boston, MA USA.
   [Stevens, W. S.] Univ Witwatersrand, Dept Mol Med & Hematol, Johannesburg, South Africa.
   [Stevens, W. S.] Wits Hlth Consortium, Contract Lab Serv, Johannesburg, South Africa.
RP Baeten, JM (通讯作者)，Univ Washington, Dept Global Hlth, Int Clin Res Ctr, Box 359927,325 9th Ave, Seattle, WA 98104 USA.
EM jbaeten@uw.edu
RI Hendrix, Craig W/G-4182-2014; Trajman, Anete/C-7679-2016; John-Stewart,
   Grace/L-3650-2019; Lingappa, Jairam/N-7760-2017; Haberer,
   Jessica/AAH-7976-2019; John-Stewart, Grace/U-3351-2019
OI Hendrix, Craig W/0000-0002-5696-8665; Trajman,
   Anete/0000-0002-4000-4984; Haberer, Jessica/0000-0001-5845-3190;
   Ondondo, Raphael/0000-0001-5922-7208; Frenkel, Lisa
   M/0000-0001-9566-8959; Thomas, Katherine K/0000-0002-7024-468X;
   John-Stewart, Grace/0000-0002-4301-1573; Donnell,
   Deborah/0000-0002-0587-7480; kiarie, james/0000-0003-4180-7858;
   Mujugira, Andrew/0000-0001-6646-6733; Ronald, Allan/0000-0002-5746-3490;
   Joloba, Moses/0000-0002-0334-9983
FU Bill and Melinda Gates Foundation [47674]; NATIONAL INSTITUTE OF MENTAL
   HEALTH [K23MH087228] Funding Source: NIH RePORTER
FX Supported by a research grant (ID #47674) from the Bill and Melinda
   Gates Foundation.
CR [Anonymous], 2011, OR TOP PREP TRIALS T
   [Anonymous], 2011, NIH MOD VOICE HIV PR
   Attia S, 2009, AIDS, V23, P1397, DOI 10.1097/QAD.0b013e32832b7dca
   Celum C, 2010, NEW ENGL J MED, V362, P427, DOI 10.1056/NEJMoa0904849
   Cohen MS, 2016, NEW ENGL J MED, V375, P830, DOI [10.1056/NEJMoa1105243, 10.1056/NEJMoa1600693]
   Cohen MS, 2007, ANN INTERN MED, V146, P591, DOI 10.7326/0003-4819-146-8-200704170-00010
   Cooper RD, 2010, CLIN INFECT DIS, V51, P496, DOI 10.1086/655681
   Donnell D, 2010, LANCET, V375, P2092, DOI 10.1016/S0140-6736(10)60705-2
   Dunkle KL, 2008, LANCET, V371, P2183, DOI 10.1016/S0140-6736(08)60953-8
   Eyawo O, 2010, LANCET INFECT DIS, V10, P770, DOI 10.1016/S1473-3099(10)70189-4
   Garcia-Lerma JG, 2008, PLOS MED, V5, P291, DOI 10.1371/journal.pmed.0050028
   Garcia-Lerma JG, 2010, SCI TRANSL MED, V2, DOI 10.1126/scitranslmed.3000391
   Grant RM, 2010, NEW ENGL J MED, V363, P2587, DOI 10.1056/NEJMoa1011205
   Grant RM, 2010, CLIN INFECT DIS, V50, pS96, DOI 10.1086/651479
   Haberer J, 2011, 18 C RETR OPP INF BO
   Hallett TB, 2011, PLOS MED, V8, DOI 10.1371/journal.pmed.1001123
   Hamers RL, 2011, LANCET INFECT DIS, V11, P750, DOI 10.1016/S1473-3099(11)70149-9
   Kahn JO, 1998, NEW ENGL J MED, V339, P33, DOI 10.1056/NEJM199807023390107
   Karim QA, 2011, SCIENCE, V333, P524
   Karim QA, 2010, SCIENCE, V329, P1168, DOI 10.1126/science.1193748
   Karim SSA, 2011, LANCET, V378, pE23, DOI 10.1016/S0140-6736(11)61136-7
   Karim SSA, 2011, LANCET, V378, P279, DOI 10.1016/S0140-6736(11)60878-7
   Kumwenda NI, 2008, NEW ENGL J MED, V359, P119, DOI 10.1056/NEJMoa0801941
   Laeyendecker O, 2004, J CLIN MICROBIOL, V42, P1794, DOI 10.1128/JCM.42.4.1794-1796.2004
   Lampe MA, 2011, AM J OBSTET GYNECOL, V204, DOI 10.1016/j.ajog.2011.02.026
   LAN KKG, 1983, BIOMETRIKA, V70, P659, DOI 10.2307/2336502
   Matthews LT, 2010, AIDS, V24, P1975, DOI 10.1097/QAD.0b013e32833bedeb
   Mills EJ, 2006, JAMA-J AM MED ASSOC, V296, P679, DOI 10.1001/jama.296.6.679
   Montaner JSG, 2010, LANCET, V376, P532, DOI 10.1016/S0140-6736(10)60936-1
   Mugo NR, 2011, AIDS, V25, P1887, DOI 10.1097/QAD.0b013e32834a9338
   Mujugira A, 2011, PLOS ONE, V6, DOI 10.1371/journal.pone.0025828
   OBRIEN PC, 1979, BIOMETRICS, V35, P549, DOI 10.2307/2530245
   Padian NS, 2011, LANCET, V378, P269, DOI 10.1016/S0140-6736(11)60877-5
   Quinn TC, 2000, NEW ENGL J MED, V342, P921, DOI 10.1056/NEJM200003303421303
   Rehle TM, 2010, PLOS ONE, V5, DOI 10.1371/journal.pone.0011094
   Roland ME, 2005, CLIN INFECT DIS, V41, P1507, DOI 10.1086/497268
   Thigpen MC, 2012, NEW ENGL J MED, V367, P423, DOI 10.1056/NEJMoa1110711
   Van Damme L, 2012, NEW ENGL J MED, V367, P411, DOI 10.1056/NEJMoa1202614
   Vernazza PL, 2011, AIDS, V25, P2005, DOI 10.1097/QAD.0b013e32834a36d0
   Ware NC, 2012, JAIDS-J ACQ IMM DEF, V59, P463, DOI 10.1097/QAI.0b013e31824a060b
NR 40
TC 2091
Z9 2126
U1 6
U2 171
PU MASSACHUSETTS MEDICAL SOC
PI WALTHAM
PA WALTHAM WOODS CENTER, 860 WINTER ST,, WALTHAM, MA 02451-1413 USA
SN 0028-4793
EI 1533-4406
J9 NEW ENGL J MED
JI N. Engl. J. Med.
PD AUG 2
PY 2012
VL 367
IS 5
BP 399
EP 410
DI 10.1056/NEJMoa1108524
PG 12
WC Medicine, General & Internal
WE Science Citation Index Expanded (SCI-EXPANDED)
SC General & Internal Medicine
GA 981VZ
UT WOS:000307001900005
PM 22784037
OA Green Accepted
HC Y
HP N
DA 2022-08-26
ER

PT J
AU Van Damme, L
   Corneli, A
   Ahmed, K
   Agot, K
   Lombaard, J
   Kapiga, S
   Malahleha, M
   Owino, F
   Manongi, R
   Onyango, J
   Temu, L
   Monedi, MC
   Mak'Oketch, P
   Makanda, M
   Reblin, I
   Makatu, SE
   Saylor, L
   Kiernan, H
   Kirkendale, S
   Wong, C
   Grant, R
   Kashuba, A
   Nanda, K
   Mandala, J
   Fransen, K
   Deese, J
   Crucitti, T
   Mastro, TD
   Taylor, D
AF Van Damme, Lut
   Corneli, Amy
   Ahmed, Khatija
   Agot, Kawango
   Lombaard, Johan
   Kapiga, Saidi
   Malahleha, Mookho
   Owino, Fredrick
   Manongi, Rachel
   Onyango, Jacob
   Temu, Lucky
   Monedi, Modie Constance
   Mak'Oketch, Paul
   Makanda, Mankalimeng
   Reblin, Ilse
   Makatu, Shumani Elsie
   Saylor, Lisa
   Kiernan, Haddie
   Kirkendale, Stella
   Wong, Christina
   Grant, Robert
   Kashuba, Angela
   Nanda, Kavita
   Mandala, Justin
   Fransen, Katrien
   Deese, Jennifer
   Crucitti, Tania
   Mastro, Timothy D.
   Taylor, Douglas
CA FEM-PrEP Study Grp
TI Preexposure Prophylaxis for HIV Infection among African Women
SO NEW ENGLAND JOURNAL OF MEDICINE
LA English
DT Article
AB Background
   Preexposure prophylaxis with antiretroviral drugs has been effective in the prevention of human immunodeficiency virus (HIV) infection in some trials but not in others.
   Methods
   In this randomized, double-blind, placebo-controlled trial, we assigned 2120 HIV-negative women in Kenya, South Africa, and Tanzania to receive either a combination of tenofovir disoproxil fumarate and emtricitabine (TDF-FTC) or placebo once daily. The primary objective was to assess the effectiveness of TDF-FTC in preventing HIV acquisition and to evaluate safety.
   Results
   HIV infections occurred in 33 women in the TDF-FTC group (incidence rate, 4.7 per 100 person-years) and in 35 in the placebo group (incidence rate, 5.0 per 100 person-years), for an estimated hazard ratio in the TDF-FTC group of 0.94 (95% confidence interval, 0.59 to 1.52; P = 0.81). The proportions of women with nausea, vomiting, or elevated alanine aminotransferase levels were significantly higher in the TDF-FTC group (P = 0.04, P < 0.001, and P = 0.03, respectively). Rates of drug discontinuation because of hepatic or renal abnormalities were higher in the TDF-FTC group (4.7%) than in the placebo group (3.0%, P = 0.051). Less than 40% of the HIV-uninfected women in the TDF-FTC group had evidence of recent pill use at visits that were matched to the HIV-infection window for women with seroconversion. The study was stopped early, on April 18, 2011, because of lack of efficacy.
   Conclusions
   Prophylaxis with TDF-FTC did not significantly reduce the rate of HIV infection and was associated with increased rates of side effects, as compared with placebo. Despite substantial counseling efforts, drug adherence appeared to be low. (Supported by the U. S. Agency for International Development and others; FEM-PrEP ClinicalTrials.gov number, NCT00625404.)
C1 [Van Damme, Lut; Corneli, Amy; Saylor, Lisa; Kiernan, Haddie; Kirkendale, Stella; Wong, Christina; Nanda, Kavita; Mandala, Justin; Deese, Jennifer; Mastro, Timothy D.; Taylor, Douglas] FHI 360, Res Triangle Pk, NC USA.
   [Kashuba, Angela] Univ N Carolina, Eshelman Sch Pharm, Chapel Hill, NC USA.
   [Ahmed, Khatija; Malahleha, Mookho; Monedi, Modie Constance; Makatu, Shumani Elsie] Setshaba Res Ctr, Pretoria, South Africa.
   [Lombaard, Johan; Makanda, Mankalimeng; Reblin, Ilse] JOSHA Res, Bloemfontein, South Africa.
   [Agot, Kawango; Owino, Fredrick; Onyango, Jacob; Mak'Oketch, Paul] Impact Res & Dev Org, Kisumu, Kenya.
   [Kapiga, Saidi; Manongi, Rachel; Temu, Lucky] Kilimanjaro Christian Med Ctr, Moshi, Tanzania.
   [Kapiga, Saidi] London Sch Hyg & Trop Med, London, England.
   [Grant, Robert] Univ Calif San Francisco, Gladstone Inst, San Francisco, CA 94143 USA.
   [Fransen, Katrien; Crucitti, Tania] Inst Trop Med, B-2000 Antwerp, Belgium.
RP Van Damme, L (通讯作者)，FHI 360, 1825 Connecticut Ave NW, Washington, DC 20009 USA.
EM lvandamme@fhi360.org
RI Crucitti, Tania/AAB-9967-2019; Crucitti, Tania/AAH-1902-2021; Crucitti,
   Tania/AEQ-9792-2022
OI Crucitti, Tania/0000-0002-2235-6038; Crucitti,
   Tania/0000-0002-2235-6038; ahmed, khatija/0000-0003-0309-1641; Ojwang,
   Frank/0000-0002-6001-3298; deese, jennifer/0000-0003-1535-1076;
   Andreasen, Aura/0000-0003-0664-7342; Corneli, Amy/0000-0002-4629-4329;
   Kapiga, Saidi/0000-0003-1753-4060; Grant, Robert/0000-0002-0851-7085
FU U.S. Agency for International Development; Bill and Melinda Gates
   Foundation; Medical Research Council [G0901756] Funding Source:
   researchfish; MRC [G0901756] Funding Source: UKRI; NATIONAL INSTITUTE OF
   ALLERGY AND INFECTIOUS DISEASES [P30AI050410, P30AI027763, U01AI095031]
   Funding Source: NIH RePORTER
FX Supported by grants from the U.S. Agency for International Development
   and the Bill and Melinda Gates Foundation. Gilead Sciences provided the
   study drugs.
CR Abdool Karim S., 2012, INT MICR C SYDN APR
   Anderson Peter D, 2012, J Pharm Pract, V25, P5, DOI 10.1177/0897190011431143
   [Anonymous], 2008, EAST SOFTW ADV CLIN
   Baeten JM, 2012, NEW ENGL J MED, V367, P399, DOI 10.1056/NEJMoa1108524
   Donnell D, 2012, 19 C RETR OPP INF SE
   Grant RM, 2010, NEW ENGL J MED, V363, P2587, DOI 10.1056/NEJMoa1011205
   Kashuba AD, 2011, LANCET
   Mascolini M., 2012, FDA PANEL ENDORSES T
   Microbicide Trial Network, 2011, MTN STAT DEC DISC US
   National Institute of Allergy and Infectious Diseases, 2004, DIV AIDS TABL GRAD S
   Patterson KB, 2011, SCI TRANSL MED, V3, DOI 10.1126/scitranslmed.3003174
   Thigpen MC, 2012, NEW ENGL J MED, V367, P423, DOI 10.1056/NEJMoa1110711
   Weir S., 2005, PRIORITIES LOCAL AID
NR 13
TC 1089
Z9 1106
U1 4
U2 76
PU MASSACHUSETTS MEDICAL SOC
PI WALTHAM
PA WALTHAM WOODS CENTER, 860 WINTER ST,, WALTHAM, MA 02451-1413 USA
SN 0028-4793
J9 NEW ENGL J MED
JI N. Engl. J. Med.
PD AUG 2
PY 2012
VL 367
IS 5
BP 411
EP 422
DI 10.1056/NEJMoa1202614
PG 12
WC Medicine, General & Internal
WE Science Citation Index Expanded (SCI-EXPANDED)
SC General & Internal Medicine
GA 981VZ
UT WOS:000307001900006
PM 22784040
OA Green Accepted, Green Published
HC Y
HP N
DA 2022-08-26
ER

PT J
AU Thurman, AR
   Doncel, GF
AF Thurman, A. R.
   Doncel, G. F.
TI Herpes simplex virus and HIV: genital infection synergy and novel
   approaches to dual prevention
SO INTERNATIONAL JOURNAL OF STD & AIDS
LA English
DT Review
DE HIV; herpes simplex virus; genital; HSV; prevention technologies;
   mucosal inflammation; mucosa immunity
ID HUMAN-IMMUNODEFICIENCY-VIRUS; PATIENT-INITIATED TREATMENT; LEUKOCYTE
   PROTEASE INHIBITOR; NF-KAPPA-B; TOPICAL ACYCLOVIR; TYPE-2 INFECTION;
   DOUBLE-BLIND; WOMEN; SUPPRESSION; RISK
AB Sexual transmission of HIV-1, in the absence of co-factors, is poorly efficient. Data support that herpes simplex virus type-2 (HSV-2) may increase a woman's susceptibility to HIV-1. Potential mechanisms by which HSV-2 serves as an HIV-1 enhancing co-factor include (1) initiation of a clinical or subclinical mucosal inflammatory response, (2) alteration of innate mucosal immunity and (3) weakening or breaching the protective genital epithelia. No clinical trial has examined prevention of primary HSV-2 infection to eliminate the major morbidities of this recurrent disease and as a strategy to reduce HIV-1 transmission. Topical administration of potent antivirals can achieve local concentrations that are orders of magnitude higher than those obtained with oral administration. This paper reviews major advances in oral and topical pre-exposure prophylaxis of HIV-1 and HSV-2 and, based on these data, hypothesizes that simultaneous prevention of sexual acquisition of HSV-2 and HIV-1 via topical antiretroviral agents will have a synergistic impact on both epidemics.
C1 [Thurman, A. R.; Doncel, G. F.] Eastern Virginia Med Sch, CONRAD, Clin Res Ctr, Dept Obstet & Gynecol, Norfolk, VA 23507 USA.
RP Thurman, AR (通讯作者)，Eastern Virginia Med Sch, CONRAD, Clin Res Ctr, Dept Obstet & Gynecol, 601 Colley Ave, Norfolk, VA 23507 USA.
EM thurmaar@evms.edu
FU intramural CONRAD funds from the US Agency for International Development
   [GPO-A-00-08-00005-00]; Bill and Melinda Gates Foundation [41266]
FX This review was supported by intramural CONRAD funds from the US Agency
   for International Development (Grant - GPO-A-00-08-00005-00) and the
   Bill and Melinda Gates Foundation (Grant 41266). The views expressed by
   the authors do not necessarily reflect those of the funding agencies.
   The authors thank the contribution of Alexandra Collado for performing
   literature searches and creating the diagram of Figure 1.
CR 09 AIDS Epidemic Update, 2009, 09 AIDS EPIDEMIC UPD
   Abdool Karim Quarraisha, 2010, Science, V329, P1168, DOI 10.1126/science.1193748
   Al-Harthi L, 1998, J INFECT DIS, V178, P1343, DOI 10.1086/314444
   Amici C, 2001, J BIOL CHEM, V276, P28759, DOI 10.1074/jbc.M103408200
   Andrei G, 2011, CELL HOST MICROBE, V10, P379, DOI 10.1016/j.chom.2011.08.015
   Arens M, 2000, J CLIN MICROBIOL, V38, P1758, DOI 10.1128/JCM.38.5.1758-1762.2000
   Baeten JM, 2008, J INFECT DIS, V198, P1804, DOI 10.1086/593214
   Beutner KR, 1995, ANTIVIR RES, V28, P281, DOI 10.1016/0166-3542(95)00066-6
   Bodsworth NJ, 1997, GENITOURIN MED, V73, P110
   Boily MC, 2009, LANCET INFECT DIS, V9, P118, DOI 10.1016/S1473-3099(09)70021-0
   Brown EL, 2006, AM J EPIDEMIOL, V164, P733, DOI 10.1093/aje/kwj270
   Carr DJJ, 2006, CURR TOP MICROBIOL, V303, P47, DOI 10.1007/978-3-540-33397-5_3
   Cates W, 2010, LANCET, V376, P495, DOI 10.1016/S0140-6736(10)61200-7
   Celum C, 2010, NEW ENGL J MED, V362, P427, DOI 10.1056/NEJMoa0904849
   Celum C, 2008, LANCET, V371, P2109, DOI 10.1016/S0140-6736(08)60920-4
   Chan T, 2011, J REPROD IMMUNOL, V88, P210, DOI 10.1016/j.jri.2011.01.001
   Cherry JD., 1998, TXB PEDIAT INFECT DI
   Conant MA, 2002, INT J STD AIDS, V13, P12, DOI 10.1258/0956462021924550
   Consortium F, 2011, FACTS 001 CONS HOM P
   Corey L, 2004, NEW ENGL J MED, V350, P11, DOI 10.1056/NEJMoa035144
   COREY L, 1982, NEW ENGL J MED, V306, P1313, DOI 10.1056/NEJM198206033062201
   Corey Lawrence, 2004, Herpes, V11 Suppl 3, p170A
   Derudas M, 2009, J MED CHEM, V52, P5520, DOI 10.1021/jm9007856
   Dunne EF, 2008, JAIDS-J ACQ IMM DEF, V49, P77, DOI 10.1097/QAI.0b013e3181831832
   Fakioglu E, 2008, J VIROL, V82, P9337, DOI 10.1128/JVI.00603-08
   Ferreira VH, 2011, J INFECT DIS, V204, P299, DOI 10.1093/infdis/jir260
   FIFE KH, 1994, J INFECT DIS, V169, P1338, DOI 10.1093/infdis/169.6.1338
   FREEMAN DJ, 1986, ANTIMICROB AGENTS CH, V29, P730, DOI 10.1128/AAC.29.5.730
   Freeman EE, 2006, AIDS, V20, P73, DOI 10.1097/01.aids.0000198081.09337.a7
   GOLDBERG LH, 1993, ARCH DERMATOL, V129, P582, DOI 10.1001/archderm.129.5.582
   Goodkin ML, 2003, J VIROL, V77, P7261, DOI 10.1128/JVI.77.13.7261-7280.2003
   Gracie la A, 2011, EXPL CAPRISA 004 RES
   Gupta R, 2005, J INFECT DIS, V192, P1102, DOI 10.1086/432766
   Gupta R, 2004, J INFECT DIS, V190, P1374, DOI 10.1086/424519
   Gupta R, 2007, LANCET, V370, P2127, DOI 10.1016/S0140-6736(07)61908-4
   Haraguchi Y, 1999, ANTIVIR RES, V43, P123, DOI 10.1016/S0166-3542(99)00040-6
   John M, 2005, J INFECT DIS, V192, P1731, DOI 10.1086/497168
   Karim SSA, 2011, LANCET, V378, P279, DOI 10.1016/S0140-6736(11)60878-7
   Kaul R, 2004, JAMA-J AM MED ASSOC, V291, P2555, DOI 10.1001/jama.291.21.2555
   Kenney J, 2011, PLOS ONE, V6, DOI 10.1371/journal.pone.0015835
   Koelle DM, 2008, ANNU REV MED, V59, P381, DOI 10.1146/annurev.med.59.061606.095540
   Koelle DM, 2000, J INFECT DIS, V182, P662, DOI 10.1086/315749
   KUMEL G, 1990, J GEN VIROL, V71, P2989, DOI 10.1099/0022-1317-71-12-2989
   Lama JR, 2006, J INFECT DIS, V194, P1459, DOI 10.1086/508548
   Lingappa JR, 2010, LANCET, V375, P824, DOI 10.1016/S0140-6736(09)62038-9
   Lisco A, 2008, CELL HOST MICROBE, V4, P260, DOI 10.1016/j.chom.2008.07.008
   Lisco A, 2009, LANCET INFECT DIS, V9, P522, DOI 10.1016/S1473-3099(09)70209-9
   LUBY JP, 1984, J INFECT DIS, V150, P1, DOI 10.1093/infdis/150.1.1
   McKeough AB, 2001, ARCH DERMATOL, V137, P1153, DOI 10.1001/archderm.137.9.1153
   McMahon MA, 2011, J VIROL, V85, P4618, DOI 10.1128/JVI.02423-10
   MCNEELY TB, 1995, J CLIN INVEST, V96, P456, DOI 10.1172/JCI118056
   MERTZ GJ, 1985, SEX TRANSM DIS, V12, P33, DOI 10.1097/00007435-198501000-00007
   Mian MF, 2011, AM J REPROD IMMUNOL, V65, P344, DOI 10.1111/j.1600-0897.2010.00945.x
   Mugwanya KK, 2011, HIGH DOSE VALACYCLOV
   Network MT, 2010, MTN STAT DEC DISC US
   O'Grady NP, 2002, CLIN INFECT DIS, V35, P1281, DOI 10.1086/344188
   Rebbapragada A, 2007, AIDS, V21, P589, DOI 10.1097/QAD.0b013e328012b896
   Reitano M, 1998, J INFECT DIS, V178, P603, DOI 10.1086/515385
   Reynolds SJ, 2003, J INFECT DIS, V187, P1513, DOI 10.1086/368357
   Schwartz JL, 2009, INT J STD AIDS, V20, P384, DOI 10.1258/ijsa.2008.008309
   Schwartz JL, 2011, PLOS ONE, V6, DOI 10.1371/journal.pone.0025974
   SPRUANCE SL, 1982, J INFECT DIS, V146, P85, DOI 10.1093/infdis/146.1.85
   SPRUANCE SL, 1984, ANTIMICROB AGENTS CH, V25, P553, DOI 10.1128/AAC.25.5.553
   SPRUANCE SL, 1986, ANTIMICROB AGENTS CH, V30, P196, DOI 10.1128/AAC.30.1.196
   Stanberry LR, 2002, NEW ENGL J MED, V347, P1652, DOI 10.1056/NEJMoa011915
   Thurman Andrea Ries, 2011, Infect Dis Obstet Gynecol, V2011, P1, DOI 10.1155/2011/429403
   Van de Perre P, 2008, LANCET INFECT DIS, V8, P490, DOI 10.1016/S1473-3099(08)70181-6
   VANDYKE RB, 1982, AM J MED, V73, P172, DOI 10.1016/0002-9343(82)90085-7
   Vanpouille C, 2010, J INFECT DIS, V201, P635, DOI 10.1086/650343
   Vanpouille C, 2009, CURR OPIN INFECT DIS, V22, P583, DOI 10.1097/QCO.0b013e32833229b8
   Wald A, 2002, J INFECT DIS, V185, P45, DOI 10.1086/338231
   Wald A, 1997, J CLIN INVEST, V99, P1092, DOI 10.1172/JCI119237
   Watson-Jones D, 2008, NEW ENGL J MED, V358, P1560, DOI 10.1056/NEJMoa0800260
   Weiss H, 2004, HERPES S, V11, p24A
   Whaley KJ, 2010, ANTIVIR RES, V88, pS55, DOI 10.1016/j.antiviral.2010.09.006
   Xu F., 2010, Morbidity and Mortality Weekly Report, V59, P456
   YEO JM, 1983, J ANTIMICROB CHEMOTH, V12, P95, DOI 10.1093/jac/12.suppl_B.95
   Zhu J, 2007, J EXP MED, V204, P595, DOI 10.1084/jem.20061792
   Zhu J, 2009, NAT MED, V15, P886, DOI 10.1038/nm.2006
NR 79
TC 20
Z9 23
U1 1
U2 18
PU SAGE PUBLICATIONS LTD
PI LONDON
PA 1 OLIVERS YARD, 55 CITY ROAD, LONDON EC1Y 1SP, ENGLAND
SN 0956-4624
EI 1758-1052
J9 INT J STD AIDS
JI Int. J. STD AIDS
PD SEP
PY 2012
VL 23
IS 9
BP 613
EP 619
DI 10.1258/ijsa.2012.011356
PG 7
WC Immunology; Infectious Diseases
WE Science Citation Index Expanded (SCI-EXPANDED)
SC Immunology; Infectious Diseases
GA 023QI
UT WOS:000310049100002
PM 23033511
DA 2022-08-26
ER

PT J
AU Tressler, R
   Godfrey, C
AF Tressler, Randall
   Godfrey, Catherine
TI NRTI Backbone in HIV Treatment Will it Remain Relevant?
SO DRUGS
LA English
DT Article
ID REVERSE-TRANSCRIPTASE INHIBITOR; TENOFOVIR DISOPROXIL FUMARATE;
   BONE-MINERAL DENSITY; ANTIRETROVIRAL THERAPY INITIATION; FIXED-DOSE
   ABACAVIR/LAMIVUDINE; DRUG-RESISTANCE; ABACAVIR-LAMIVUDINE;
   RENAL-FUNCTION; HIV-1-INFECTED PATIENTS; INFECTED PATIENTS
AB Nucleoside reverse transcriptase inhibitors (NRTIs) remain a critical component of therapy for HIV-infected patients. The drugs are effective, relatively inexpensive and an important component of antiretroviral therapy (ART), particularly in areas where the introduction of effective therapy has been delayed. They are an essential part of initial therapy for HIV and for prevention of mother-to-child transmission; however, toxicities and resistance may limit their use. The role for pre-exposure prophylaxis (PrEP) to reduce sexual transmission of HIV is still undefined, but this use may have a significant impact on NRTI resistance worldwide, most particularly in areas where subtype C predominates. With increasing prevalence of resistant HIV, the approval of new agents that are effective against resistant virus, and those that use novel cellular targets, are essential. Large studies are now in progress examining the safety and efficacy of NRTI-sparing regimens, but results are not currently available. NRTIs may lose relevance in the not distant future unless steps are put in place to reduce the development and spread of NRTI-resistant viruses, and new NRTIs with minimal toxicity are developed that have a novel resistance profile. This article describes the principal NRTIs, their mechanism of action, and resistance and selected toxicities of the class and of the individual drugs.
C1 [Tressler, Randall] NIAID, Div Aids, HJF, NIH, Bethesda, MD 20892 USA.
RP Godfrey, C (通讯作者)，6700 B Rockledge Dr, Bethesda, MD 20892 USA.
EM cgodfrey@niaid.nih.gov
FU National Institute of Allergy and Infectious Disease, National
   Institutes of Health, Department of Health and Human Services
   [HHSN272200800014C]
FX This project has been funded in part with Federal funds from the
   National Institute of Allergy and Infectious Disease, National
   Institutes of Health, Department of Health and Human Services, under
   Contract No. HHSN272200800014C.
CR Acosta-Hoyos AJ, 2012, J VIROL, V86, P5122, DOI 10.1128/JVI.05767-11
   Arribas JR, 2008, JAIDS-J ACQ IMM DEF, V47, P74, DOI 10.1097/QAI.0b013e31815acab8
   Baeten JM, 2012, NEW ENGL J MED
   Best BM, 2012, JAIDS-J ACQ IMM DEF, V59, P376, DOI 10.1097/QAI.0b013e318247ec54
   Bierman WFW, 2010, J ANTIMICROB CHEMOTH, V65, P1672, DOI 10.1093/jac/dkq209
   Bolhaar MG, 2007, CLIN INFECT DIS, V45, P254, DOI 10.1086/518976
   British HIV Association, 2012, GUID TREATM HIV 1 PO
   Brown TT, 2009, JAIDS-J ACQ IMM DEF, V51, P554, DOI 10.1097/QAI.0b013e3181adce44
   Campbell TB, 2012, PLOS MED, V9, DOI 10.1371/journal.pmed.1001290
   Chimerix Inc, 2012, CHIM SIGNS WORLDW LI
   Cohen MS, 2007, ANN INTERN MED, V146, P591, DOI 10.7326/0003-4819-146-8-200704170-00010
   Cooper RD, 2010, CLIN INFECT DIS, V51, P496, DOI 10.1086/655681
   Coutsinos Dimitrios, 2010, Antiviral Chemistry & Chemotherapy, V20, P117, DOI 10.3851/IMP1443
   Curran A, 2012, ANTIVIR THER, V17, P711, DOI 10.3851/IMP2081
   Currier JS, 2007, CLIN INFECT DIS, V45, P261, DOI 10.1086/518977
   DALAKAS MC, 1990, NEW ENGL J MED, V322, P1098, DOI 10.1056/NEJM199004193221602
   Department of Health and Human Services, 2012, REC US ANT DRUGS PRE
   Ding X, 2011, 18 C RETR OPP INF 20
   Dumond JB, 2008, JAIDS-J ACQ IMM DEF, V48, P156, DOI 10.1097/QAI.0b013e31816de21e
   Dumond JB, 2007, AIDS, V21, P1899, DOI 10.1097/QAD.0b013e328270385a
   Duvivier C, 2008, J ANTIMICROB CHEMOTH, V62, P797, DOI 10.1093/jac/dkn278
   Echeverria P, 2010, CURR HIV RES, V8, P467, DOI 10.2174/157016210793499358
   Eisenberg EJ, 2001, NUCLEOS NUCLEOT NUCL, V20, P1091, DOI 10.1081/NCN-100002496
   Else LJ, 2011, ANTIVIR THER, V16, P1139, DOI 10.3851/IMP1918
   Feng JY, 2006, NUCLEOS NUCLEOT NUCL, V25, P89, DOI 10.1080/15257770500379157
   Frerichs FCP, 2002, NEW ENGL J MED, V347, P1895, DOI 10.1056/NEJM200212053472320
   Gafni RI, 2006, PEDIATRICS, V118, pE711, DOI 10.1542/peds.2005-2525
   Gallant JE, 2006, NEW ENGL J MED, V354, P251, DOI 10.1056/NEJMoa051871
   Gallant JE, 2005, CLIN INFECT DIS, V40, P1194, DOI 10.1086/428840
   Gallant JE, 2004, JAMA-J AM MED ASSOC, V292, P191, DOI 10.1001/jama.292.2.191
   Gallant JE, 2009, AIDS, V23, P1971, DOI 10.1097/QAD.0b013e32832c96e9
   Gerschenson M, 2009, J ANTIMICROB CHEMOTH, V63, P1244, DOI 10.1093/jac/dkp100
   Giacomet V, 2005, JAIDS-J ACQ IMM DEF, V40, P448, DOI 10.1097/01.qai.0000184860.62189.c8
   Goicoechea M, 2008, J INFECT DIS, V197, P102, DOI 10.1086/524061
   Grant RM, 2010, NEW ENGL J MED, V363, P2587, DOI 10.1056/NEJMoa1011205
   Guha M, 2012, 19 INT AIDS C JUL 22
   Gupta S, 2010, ANTIMICROB AGENTS CH, V54, P1973, DOI 10.1128/AAC.00870-09
   Hamers RL, 2012, CLIN INFECT DIS, V54, P1660, DOI 10.1093/cid/cis254
   Haubrich RH, 2009, AIDS, V23, P1109, DOI 10.1097/QAD.0b013e32832b4377
   Hill A, 2009, HIV MED, V10, P527, DOI 10.1111/j.1468-1293.2009.00724.x
   Hirt D, 2009, CLIN PHARMACOL THER, V85, P182, DOI 10.1038/clpt.2008.201
   Hirt D, 2009, ANTIMICROB AGENTS CH, V53, P1067, DOI 10.1128/AAC.00860-08
   Hosseinipour MC, 2009, AIDS, V23, P1127, DOI 10.1097/QAD.0b013e32832ac34e
   Hwang C, 2012, 13 INT WORKSH CLIN P
   Koczor CA, 2010, EXPERT OPIN DRUG MET, V6, P1493, DOI 10.1517/17425255.2010.526602
   Kohler JJ, 2011, LAB INVEST, V91, P852, DOI 10.1038/labinvest.2011.48
   Kozal MJ, 2012, HIV CLIN TRIALS, V13, P119, DOI 10.1310/hct1303-119
   Kwara A, 2008, CLIN INFECT DIS, V46, P719, DOI 10.1086/527387
   Lake-Bakaar G, 2001, DIGEST DIS SCI, V46, P1853, DOI 10.1023/A:1010618627594
   Li P, 2012, ANTIVIR THER S, V17, pA10
   Lundgren JD, 2008, AIDS, V22, pF17, DOI 10.1097/QAD.0b013e32830fe35e
   Maagaard A, 2009, SCAND J INFECT DIS, V41, P808, DOI 10.3109/00365540903186181
   Mallal S, 2008, NEW ENGL J MED, V358, P568, DOI 10.1056/NEJMoa0706135
   Mallon PWG, 2005, J INFECT DIS, V191, P1686, DOI 10.1086/429697
   Marcelin AG, 2012, J ANTIMICROB CHEMOTH, V67, P1475, DOI 10.1093/jac/dks047
   Markowitz M, 2011, 18 C RETR OPP INF FE, V152LB
   Martinez E, 2009, JAIDS-J ACQ IMM DEF, V51, P290, DOI 10.1097/QAI.0b013e3181aa12d5
   Mathis S, 2011, PLOS ONE, V6, DOI 10.1371/journal.pone.0022003
   McColl DJ, 2011, HIV CLIN TRIALS, V12, P61, DOI 10.1310/hct1202-61
   McComsey GA, 2008, ANTIVIR THER, V13, P715
   McComsey GA, 2012, AIDS, V26, P1371, DOI 10.1097/QAD.0b013e328354f4fb
   McComsey GA, 2011, J INFECT DIS, V203, P1791, DOI 10.1093/infdis/jir188
   McIntyre JA, 2009, PLOS MED, V6, DOI 10.1371/journal.pmed.1000172
   Melikian GL, 2012, ANTIMICROB AGENTS CH, V56, P2305, DOI 10.1128/AAC.05487-11
   Moyle G, 2000, CLIN THER, V22, P911, DOI 10.1016/S0149-2918(00)80064-8
   Nielsen-Saines K, 2012, NEW ENGL J MED, V366, P2368, DOI 10.1056/NEJMoa1108275
   Nikolenko GN, 2005, P NATL ACAD SCI USA, V102, P2093, DOI 10.1073/pnas.0409823102
   Organization WH, 2012, TECHN UPD TREATM OPT
   Ostrov DA, 2012, P NATL ACAD SCI USA, V109, P9959, DOI 10.1073/pnas.1207934109
   Parikh UM, 2006, J VIROL, V80, P4971, DOI 10.1128/JVI.80.10.4971-4977.2006
   Prabhu V, 2012, 19 C RETR OPP INF MA
   Reynes J, 2011, HIV CLIN TRIALS, V12, P255, DOI 10.1310/hct1205-255
   Rosen S, 2008, JAIDS-J ACQ IMM DEF, V48, P334, DOI 10.1097/QAI.0b013e31817ae5ef
   Sax PE, 2011, J INFECT DIS, V204, P1191, DOI 10.1093/infdis/jir505
   Sax PE, 2009, NEW ENGL J MED, V361, P2230, DOI 10.1056/NEJMoa0906768
   Sax PE, 2005, CLIN INFECT DIS, V41, P1316, DOI 10.1086/496984
   Smurzynski M, 2011, AIDS, V25, P357, DOI 10.1097/QAD.0b013e32834171f8
   Stellbrink HJ, 2010, CLIN INFECT DIS, V51, P963, DOI 10.1086/656417
   Sunpath H, 2012, AIDS, V26, P1679
   Taha TE, 2003, LANCET, V362, P1171
   Thigpen MC, 2012, N ENGL J MED
   Thompson MA, 2010, JAMA-J AM MED ASSOC, V304, P321, DOI 10.1001/jama.2010.1004
   U. S. Department of Health and Human Services, 2012, FDA APPR 1 DRUG RED
   Ugbena R, 2012, CLIN INFECT DIS, V54, pS375, DOI 10.1093/cid/cir1064
   US Department of Health and Human Services, 2012, SLID MAY 11 2012 ANT
   Vaz P, 2012, CLIN INFECT DIS, V54, pS369, DOI 10.1093/cid/cis006
   Vigano A, 2010, ANTIVIR THER, V15, P1053, DOI 10.3851/IMP1650
   Wadonda-Kabondo N, 2012, CLIN INFECT DIS, V54, pS362, DOI 10.1093/cid/cir987
   Wadonda-Kabondo N, 2012, CLIN INFECT DIS, V54, pS355, DOI 10.1093/cid/cis004
   Wang F, 2012, 19 INT AIDS C JUL 22
   Welch S, 2009, HIV MED, V10, P591, DOI 10.1111/j.1468-1293.2009.00759.x
   Wever K, 2010, JAIDS-J ACQ IMM DEF, V55, P78, DOI 10.1097/QAI.0b013e3181d05579
   WHO, ANT THER HIV INF AD
   Xu HT, 2009, RETROVIROLOGY, V11, P14
NR 94
TC 15
Z9 15
U1 2
U2 12
PU ADIS INT LTD
PI NORTHCOTE
PA 5 THE WAREHOUSE WAY, NORTHCOTE 0627, AUCKLAND, NEW ZEALAND
SN 0012-6667
EI 1179-1950
J9 DRUGS
JI Drugs
PY 2012
VL 72
IS 16
BP 2051
EP 2062
DI 10.2165/11640830-000000000-00000
PG 12
WC Pharmacology & Pharmacy; Toxicology
WE Science Citation Index Expanded (SCI-EXPANDED)
SC Pharmacology & Pharmacy; Toxicology
GA 035EW
UT WOS:000310927000002
PM 23083109
DA 2022-08-26
ER

PT J
AU Heneine, W
   Kashuba, A
AF Heneine, Walid
   Kashuba, Angela
TI HIV Prevention by Oral Preexposure Prophylaxis
SO COLD SPRING HARBOR PERSPECTIVES IN MEDICINE
LA English
DT Article
ID SIMIAN IMMUNODEFICIENCY VIRUS; TENOFOVIR DISOPROXIL FUMARATE; VAGINAL
   TRANSMISSION; UNITED-STATES; INFECTION; MACAQUES; CHEMOPROPHYLAXIS;
   IMPACT; PHARMACOKINETICS; INTERVENTIONS
AB The impressive advances in antiretroviral (ARV) therapy of chronic human immunodeficiency virus (HIV) infections during the last decade and the availability of potent ARV drugs have fueled interest in using chemoprophylaxis as a novel HIV prevention strategy. Preexposure prophylaxis (PrEP) refers to the use of ARV drugs in HIV-negative persons to prevent HIV infection. The rationale for PrEP builds on the success of ARV prophylaxis in preventing mother-to-child transmission of HIV and on a large body of animal studies that show the efficacy of PrEP against mucosal and parenteral infection. We focus on oral administration of ARV drugs for prevention of HIV infection. Identifying an effective prophylactic pill that individuals can take outside the setting of sexual intercourse precludes the necessity to disclose such use to their partners, thereby empowering those who might not be in a position to negotiate with their partners. Several human clinical trials evaluating the efficacy of daily regimens of the HIV reverse-transcriptase (RT) inhibitors tenofovir disoproxil fumarate (TDF) or Truvada (TDF and emtricitabine [FTC]) are under way among high-risk populations. The results of one trial among men who have sex with men showed that daily Truvada was safe and effective, providing the first support for oral PrEP as a prevention strategy. Here we outline the preclinical and clinical research on oral PrEP, pharmacologic considerations, and future directions and challenges.
C1 [Heneine, Walid] Ctr Dis Control & Prevent, Branch Lab, Div HIV AIDS Prevent, Natl Ctr HIV Hepatitis STD & Prevent, Atlanta, GA 30333 USA.
   [Kashuba, Angela] Univ N Carolina, Div Pharmacotherapy & Expt Therapeut, Eshelman Sch Pharm, Chapel Hill, NC 27599 USA.
   [Kashuba, Angela] Univ N Carolina, UNC Ctr AIDS Res, Chapel Hill, NC 27599 USA.
RP Heneine, W (通讯作者)，Ctr Dis Control & Prevent, Branch Lab, Div HIV AIDS Prevent, Natl Ctr HIV Hepatitis STD & Prevent, Atlanta, GA 30333 USA.
EM wheneine@cdc.gov; akashuba@unc.edu
CR Abbas UL, 2007, PLOS ONE, V2, DOI 10.1371/journal.pone.0000875
   Baeten J, 2011, 6 INT AIDS SOC C HIV
   Berger EA, 1999, ANNU REV IMMUNOL, V17, P657, DOI 10.1146/annurev.immunol.17.1.657
   Brown KC, 2011, J INFECT DIS, V203, P1484, DOI 10.1093/infdis/jir059
   Celum C., 2011, 18 C RETR OPP INF BO
   Chun TW, 1998, P NATL ACAD SCI USA, V95, P8869, DOI 10.1073/pnas.95.15.8869
   Cohen MS, 2007, ANN INTERN MED, V146, P591, DOI 10.7326/0003-4819-146-8-200704170-00010
   Collins KB, 2000, NAT MED, V6, P475, DOI 10.1038/74743
   Denton PW, 2008, PLOS MED, V5, P79, DOI 10.1371/journal.pmed.0050016
   Desai K, 2008, AIDS, V22, P1829, DOI 10.1097/QAD.0b013e32830e00f5
   DHHS Panel on Antiretroviral Guidelines for Adults and Adolescents, 2011, GUID US ANT AG HIV 1, P1
   Dumond JB, 2007, AIDS, V21, P1899, DOI 10.1097/QAD.0b013e328270385a
   Dumond JB, 2009, JAIDS-J ACQ IMM DEF, V51, P546, DOI 10.1097/QAI.0b013e3181ae69c5
   Garcia-Lerma JG, 2008, PLOS MED, V5, P291, DOI 10.1371/journal.pmed.0050028
   Garcia-Lerma JG, 2010, SCI TRANSL MED, V2, DOI 10.1126/scitranslmed.3000391
   Grant RM, 2010, NEW ENGL J MED, V363, P2587, DOI 10.1056/NEJMoa1011205
   Haase AT, 2005, NAT REV IMMUNOL, V5, P783, DOI 10.1038/nri1706
   Hawkins T, 2005, JAIDS-J ACQ IMM DEF, V39, P406, DOI 10.1097/01.qai.0000167155.44980.e8
   HERRERA IGS, 1991, HUM EXP TOXICOL, V10, P137, DOI 10.1177/096032719101000209
   Hu JJ, 2000, J VIROL, V74, P6087, DOI 10.1128/JVI.74.13.6087-6095.2000
   Jones A, 2009, 10 INT WORKSH CLIN P
   Keele BF, 2008, P NATL ACAD SCI USA, V105, P7552, DOI 10.1073/pnas.0802203105
   Keele BF, 2009, CURR OPIN HIV AIDS, V4, P352, DOI 10.1097/COH.0b013e32832d9fef
   Li QS, 2009, NATURE, V458, P1034, DOI 10.1038/nature07831
   Matassa M., 2011, FHI STATEMENT FEM PR
   Mehandru S, 2004, J EXP MED, V200, P761, DOI 10.1084/jem.20041196
   Miller CJ, 2005, J VIROL, V79, P9217, DOI 10.1128/JVI.79.14.9217-9227.2005
   Neff CP, 2010, PLOS ONE, V5, DOI 10.1371/journal.pone.0015257
   Nicol MR, 2010, CLIN PHARMACOL THER, V88, P598, DOI 10.1038/clpt.2010.189
   Otten RA, 2005, J INFECT DIS, V191, P164, DOI 10.1086/426452
   Padian NS, 2008, LANCET, V372, P585, DOI 10.1016/S0140-6736(08)60885-5
   Paltiel AD, 2009, CLIN INFECT DIS, V48, P806, DOI 10.1086/597095
   Patterson K. P. H., 2010, 18 INT AIDS C VIENN, P18
   Peterson Leigh, 2007, PLoS Clin Trials, V2, pe27, DOI 10.1371/journal.pctr.0020027
   Pruvost A, 2005, ANTIMICROB AGENTS CH, V49, P1907, DOI 10.1128/AAC.49.5.1907-1914.2005
   Reynolds MR, 2005, J VIROL, V79, P9228, DOI 10.1128/JVI.79.14.9228-9235.2005
   Roehr B, 2011, BRIT MED J, V342, DOI 10.1136/bmj.d2613
   Shaw George M, 2012, Cold Spring Harb Perspect Med, V2, DOI 10.1101/cshperspect.a006965
   Smith D. K., 2011, Morbidity and Mortality Weekly Report, V60, P65
   Subbarao S, 2006, J INFECT DIS, V194, P904, DOI 10.1086/507306
   Supervie V, 2010, P NATL ACAD SCI USA, V107, P12381, DOI 10.1073/pnas.1006061107
   Thigpen MC, 2011, 6 ANN INT AIDS SOC C
   TSAI CC, 1995, SCIENCE, V270, P1197, DOI 10.1126/science.270.5239.1197
   Tsai CC, 1998, J VIROL, V72, P4265, DOI 10.1128/JVI.72.5.4265-4273.1998
   UNAIDS and World Heath Organization, 2009, GLOB FACTS FIG
   Underhill K., 2011, J ACQ IMMUN DEF SYND, V55, P8
   Van Rompay KKA, 1998, AIDS, V12, pF79, DOI 10.1097/00002030-199809000-00001
   Van Rompay KKA, 2006, JAIDS-J ACQ IMM DEF, V43, P6, DOI 10.1097/01.qai.0000224972.60339.7c
   Veazey RS, 2005, NAT MED, V11, P1293, DOI 10.1038/nm1321
   Wang LH, 2004, AIDS RES HUM RETROV, V20, P1173, DOI 10.1089/aid.2004.20.1173
NR 50
TC 25
Z9 25
U1 0
U2 13
PU COLD SPRING HARBOR LAB PRESS, PUBLICATIONS DEPT
PI COLD SPRING HARBOR
PA 1 BUNGTOWN RD, COLD SPRING HARBOR, NY 11724 USA
SN 2157-1422
J9 CSH PERSPECT MED
JI Cold Spring Harb. Perspect. Med.
PD MAR
PY 2012
VL 2
IS 3
AR a007419
DI 10.1101/cshperspect.a007419
PG 13
WC Medicine, Research & Experimental
WE Science Citation Index Expanded (SCI-EXPANDED)
SC Research & Experimental Medicine
GA 080WL
UT WOS:000314274700006
PM 22393535
OA Bronze, Green Published
DA 2022-08-26
ER

PT J
AU Nischang, M
   Gers-Huber, G
   Audige, A
   Akkina, R
   Speck, RF
AF Nischang, Marc
   Gers-Huber, Gustavo
   Audige, Annette
   Akkina, Ramesh
   Speck, Roberto F.
TI Modelling HIV infection and therapies in humanised mice
SO SWISS MEDICAL WEEKLY
LA English
DT Article
DE HIV-1 infection; HIV pathogenesis; humanised mice; BLT mice; SCID; human
   CD34+cells; gene therapy; CCR5; antiretroviral treatment; microbicides;
   HIV pre-exposure prophylaxis (PrEP)
ID HUMAN-IMMUNODEFICIENCY-VIRUS; HEMATOPOIETIC STEM-CELLS; PBL-SCID MICE;
   HUMAN IMMUNE-SYSTEM; AIDS-LIKE DISEASE; CD4(+) T-CELLS; RAG-HU MICE;
   IN-VIVO; MOUSE MODEL; TRANSGENIC MICE
AB The human immunodeficiency virus (HIV) type-1 is a human-specific virus. The lack of a widely available small-animal model has seriously hampered HIV research. In 2004, a new humanised mouse model was reported. It was based on the intrahepatic injection of human CD34+ cord blood cells into newborn, highly immunodeficient mice. These mice develop a lymphoid system of human origin and are highly susceptible to HIV infection and showed disseminated infection, persistent viraemia and characteristic helper CD4+ T-cell loss. Here, we will briefly review the various existing humanised mouse models and highlight their value to the study of HIV infection.
C1 [Nischang, Marc; Gers-Huber, Gustavo; Audige, Annette; Speck, Roberto F.] Univ Zurich, Univ Zurich Hosp, Div Infect Dis & Hosp Epidemiol, CH-8091 Zurich, Switzerland.
   [Akkina, Ramesh] Colorado State Univ, Dept Microbiol Immunol & Pathol, Ft Collins, CO 80523 USA.
RP Speck, RF (通讯作者)，Univ Zurich, Univ Zurich Hosp, Div Infect Dis & Hosp Epidemiol, Raemistr 100, CH-8091 Zurich, Switzerland.
EM ramesh.akkina@colostate.edu; roberto.speck@usz.ch
RI Speck, Roberto F/O-2433-2016
OI Speck, Roberto/0000-0002-8453-1137
FU Swiss National Science Foundation
FX Roberto F. Speck is supported by the Swiss National Science Foundation.
   No conflict of interest relevant to this article was reported.
CR Akkina R, 2011, PLOS ONE, V6, DOI 10.1371/journal.pone.0020169
   AKKINA RK, 1994, BLOOD, V84, P1393
   Aldrovandi GM, 1996, J VIROL, V70, P1505, DOI 10.1128/JVI.70.3.1505-1511.1996
   Anderson J, 2007, GENE THER, V14, P1287, DOI 10.1038/sj.gt.3302958
   Arrildt KT, 2012, CURR HIV-AIDS REP, V9, P52, DOI 10.1007/s11904-011-0107-3
   Baenziger S, 2006, P NATL ACAD SCI USA, V103, P15951, DOI 10.1073/pnas.0604493103
   Balazs AB, 2012, NATURE, V481, P81, DOI 10.1038/nature10660
   Banerjee P, 2010, BLOOD, V115, P2640, DOI 10.1182/blood-2009-10-246959
   Berges BK, 2008, VIROLOGY, V373, P342, DOI 10.1016/j.virol.2007.11.020
   Berges BK, 2006, RETROVIROLOGY, V3, DOI 10.1186/1742-4690-3-76
   Berges BK, 2011, RETROVIROLOGY, V8, DOI 10.1186/1742-4690-8-65
   Berges BK, 2010, VIROLOGY, V397, P100, DOI 10.1016/j.virol.2009.10.034
   Bieniasz PD, 2000, J VIROL, V74, P9868, DOI 10.1128/JVI.74.21.9868-9877.2000
   BOSMA GC, 1983, NATURE, V301, P527, DOI 10.1038/301527a0
   Brainard DM, 2009, J VIROL, V83, P7305, DOI 10.1128/JVI.02207-08
   Brehm MA, 2010, CLIN IMMUNOL, V135, P84, DOI 10.1016/j.clim.2009.12.008
   Brenchley JM, 2006, NAT MED, V12, P1365, DOI 10.1038/nm1511
   Brooks DG, 2003, IMMUNITY, V19, P413, DOI 10.1016/S1074-7613(03)00236-X
   Browning J, 1997, P NATL ACAD SCI USA, V94, P14637, DOI 10.1073/pnas.94.26.14637
   Cai S, 2011, BONE MARROW RES, DOI 10.1155/2011/252953
   Choi B, 2011, J CLIN IMMUNOL, V31, P253, DOI 10.1007/s10875-010-9478-2
   Choudhary SK, 2012, J VIROL, V86, P114, DOI 10.1128/JVI.05590-11
   Choudhary SK, 2011, ANNU REV PHARMACOL, V51, P397, DOI 10.1146/annurev-pharmtox-010510-100237
   Choudhary SK, 2009, J VIROL, V83, P8254, DOI 10.1128/JVI.00580-09
   Cocco M, 2008, AM J PATHOL, V173, P1369, DOI 10.2353/ajpath.2008.071186
   d'Ettorre G, 2011, AIDS RES HUM RETROV, V27, P355, DOI 10.1089/aid.2010.0342
   Danner R, 2011, PLOS ONE, V6, DOI 10.1371/journal.pone.0019826
   Dash PK, 2011, J NEUROSCI, V31, P3148, DOI 10.1523/JNEUROSCI.5473-10.2011
   de Graaf CA, 2011, CELL CYCLE, V10, P1582, DOI 10.4161/cc.10.10.15619
   Denton PW, 2011, J VIROL, V85, P7582, DOI 10.1128/JVI.00537-11
   Denton PW, 2010, PLOS ONE, V5, DOI 10.1371/journal.pone.0008829
   Denton PW, 2008, PLOS MED, V5, P79, DOI 10.1371/journal.pmed.0050016
   Denton PW, 2011, J VIROL
   Doitsh G, 2010, CELL, V143, P789, DOI 10.1016/j.cell.2010.11.001
   Douek DC, 2003, ANNU REV IMMUNOL, V21, P265, DOI 10.1146/annurev.immunol.21.120601.141053
   Fais S, 1999, J VIROL, V73, P6453, DOI 10.1128/JVI.73.8.6453-6459.1999
   Ghafouri M, 2006, RETROVIROLOGY, V3, DOI 10.1186/1742-4690-3-28
   Goffinet C, 2007, RETROVIROLOGY, V4, DOI 10.1186/1742-4690-4-53
   Goffinet C, 2007, P NATL ACAD SCI USA, V104, P1015, DOI 10.1073/pnas.0607414104
   Gorantla S, 2012, J NEUROIMMUNE PHARM
   Gorantla S, 2007, J VIROL, V81, P2700, DOI 10.1128/JVI.02010-06
   Gorantla S, 2010, AM J PATHOL, V177, P2938, DOI 10.2353/ajpath.2010.100536
   Gorantla S, 2010, J IMMUNOL, V184, P7082, DOI 10.4049/jimmunol.1000438
   Gorry Paul R, 2011, Curr HIV/AIDS Rep, V8, P45, DOI 10.1007/s11904-010-0069-x
   Gulizia RJ, 1997, J VIROL, V71, P4161, DOI 10.1128/JVI.71.5.4161-4164.1997
   Hanna Z, 1998, CELL, V95, P163, DOI 10.1016/S0092-8674(00)81748-1
   Hofer U, 2010, PLOS PATHOG, V6, DOI 10.1371/journal.ppat.1000867
   Hofer U, 2008, J VIROL, V82, P12145, DOI 10.1128/JVI.01105-08
   HOFFMANNFEZER G, 1993, BLOOD, V81, P3440
   Holt N, 2010, NAT BIOTECHNOL, V28, P839, DOI 10.1038/nbt.1663
   Hutter G, 2009, NEW ENGL J MED, V360, P692, DOI 10.1056/NEJMoa0802905
   Ince WL, J VIROL, V84, P2740
   Ito M, 2002, BLOOD, V100, P3175, DOI 10.1182/blood-2001-12-0207
   Jaggy C, 2003, LANCET, V362, P877, DOI 10.1016/S0140-6736(03)14307-3
   Jaiswal S, 2009, PLOS ONE, V4, DOI 10.1371/journal.pone.0007251
   Jiang Q, 2008, BLOOD, V112, P2858, DOI 10.1182/blood-2008-03-145946
   Joseph A, 2010, J VIROL, V84, P6645, DOI 10.1128/JVI.02339-09
   Kiem HP, 2012, CELL STEM CELL, V10, P137, DOI 10.1016/j.stem.2011.12.015
   Kim SS, 2010, MOL THER, V18, P370, DOI 10.1038/mt.2009.271
   Kumar P, 2008, CELL, V134, P577, DOI 10.1016/j.cell.2008.06.034
   Kuruvilla JG, 2007, VIROLOGY, V369, P143, DOI 10.1016/j.virol.2007.06.005
   Kwant-Mitchell A, 2009, J VIROL, V83, P10664, DOI 10.1128/JVI.02584-08
   Lepus CM, 2009, HUM IMMUNOL, V70, P790, DOI 10.1016/j.humimm.2009.06.005
   Libby SJ, 2010, P NATL ACAD SCI USA, V107, P15589, DOI 10.1073/pnas.1005566107
   LORES P, 1992, AIDS RES HUM RETROV, V8, P2063, DOI 10.1089/aid.1992.8.2063
   Luo XM, 2010, PLOS PATHOG, V6, DOI 10.1371/journal.ppat.1001225
   MADDON PJ, 1986, CELL, V47, P333, DOI 10.1016/0092-8674(86)90590-8
   Marsden MD, 2012, J VIROL, V86, P339, DOI 10.1128/JVI.06366-11
   MCCUNE JM, 1990, SCIENCE, V247, P564, DOI 10.1126/science.2300816
   MCCUNE JM, 1988, SCIENCE, V241, P1632, DOI 10.1126/science.2971269
   McKinney DM, 1999, J IMMUNOL, V163, P861
   Melkus MW, 2006, NAT MED, V12, P1316, DOI 10.1038/nm1431
   Miyoshi H, 1999, SCIENCE, V283, P682, DOI 10.1126/science.283.5402.682
   MOSIER DE, 1993, SCIENCE, V260, P689, DOI 10.1126/science.8097595
   MOSIER DE, 1993, P NATL ACAD SCI USA, V90, P2443, DOI 10.1073/pnas.90.6.2443
   MOSIER DE, 1988, NATURE, V335, P256, DOI 10.1038/335256a0
   MOSIER DE, 1991, SCIENCE, V251, P791, DOI 10.1126/science.1990441
   Mukherjee R, 2010, MOL THER, V18, P803, DOI 10.1038/mt.2009.316
   Nakata H, 2005, J VIROL, V79, P2087, DOI 10.1128/JVI.79.4.2087-2096.2005
   NAMIKAWA R, 1988, SCIENCE, V242, P1684, DOI 10.1126/science.3201256
   Neagu MR, 2009, J CLIN INVEST, V119, P3035, DOI 10.1172/JCI39354
   Neff CP, 2011, PLOS ONE, V6, DOI 10.1371/journal.pone.0020209
   Neff CP, 2010, PLOS ONE, V5, DOI 10.1371/journal.pone.0015257
   Neff CP, 2011, SCI TRANSL MED, V3, DOI 10.1126/scitranslmed.3001581
   Nie CY, 2009, VIROLOGY, V394, P64, DOI 10.1016/j.virol.2009.08.011
   Nischang M, 2012, PLOS ONE, V7, DOI 10.1371/journal.pone.0038853
   Nomaguchi M, 2008, REV MED VIROL, V18, P261, DOI 10.1002/rmv.576
   Olesen R, 2011, J REPROD IMMUNOL, V88, P195, DOI 10.1016/j.jri.2010.11.005
   Palmer S, 2011, J INTERN MED, V270, P550, DOI 10.1111/j.1365-2796.2011.02457.x
   Pettoello-Mantovani M, 1998, J INFECT DIS, V177, P337, DOI 10.1086/514214
   Philpott SM, 2003, CURR HIV RES, V1, P217, DOI 10.2174/1570162033485357
   Poignard P, 1999, IMMUNITY, V10, P431, DOI 10.1016/S1074-7613(00)80043-6
   Poudrier J, 2003, J VIROL, V77, P11733, DOI 10.1128/JVI.77.21.11733-11744.2003
   Poudrier J, 2001, IMMUNITY, V15, P173, DOI 10.1016/S1074-7613(01)00177-7
   Priceputu E, 2005, J VIROL, V79, P6377, DOI 10.1128/JVI.79.10.6377-6391.2005
   Rathinam C, 2011, BLOOD, V118, P3119, DOI 10.1182/blood-2010-12-326926
   Rizza P, 1996, J VIROL, V70, P7958, DOI 10.1128/JVI.70.11.7958-7964.1996
   Rongvaux A, 2011, P NATL ACAD SCI USA, V108, P2378, DOI 10.1073/pnas.1019524108
   Sango K, 2010, AIDS RES HUM RETROV, V26, P735, DOI 10.1089/aid.2009.0136
   Sato K, 2010, J VIROL, V84, P9546, DOI 10.1128/JVI.00823-10
   Sato K, 2010, VACCINE, V28, pB32, DOI 10.1016/j.vaccine.2009.10.154
   Scherer LJ, 2011, HUM MOL GENET, V20, pR100, DOI 10.1093/hmg/ddr160
   Shimizu S, 2010, BLOOD, V115, P1534, DOI 10.1182/blood-2009-04-215855
   Shultz LD, 2005, J IMMUNOL, V174, P6477, DOI 10.4049/jimmunol.174.10.6477
   Shultz LD, 2007, NAT REV IMMUNOL, V7, P118, DOI 10.1038/nri2017
   Shultz LD, 2010, P NATL ACAD SCI USA, V107, P13022, DOI 10.1073/pnas.1000475107
   Song JM, 2010, CELL HOST MICROBE, V8, P369, DOI 10.1016/j.chom.2010.09.003
   Speck RF, 1997, J VIROL, V71, P7136, DOI 10.1128/JVI.71.9.7136-7139.1997
   Stoddart CA, 2011, VIROLOGY, V417, P154, DOI 10.1016/j.virol.2011.05.013
   Stoddart CA, 2007, PLOS ONE, V2, DOI 10.1371/journal.pone.0000655
   Strowig T, 2011, P NATL ACAD SCI USA, V108, P13218, DOI 10.1073/pnas.1109769108
   Strowig T, 2009, J EXP MED, V206, P1423, DOI 10.1084/jem.20081720
   Sun ZF, 2007, J EXP MED, V204, P705, DOI 10.1084/jem.20062411
   Takenaka K, 2007, NAT IMMUNOL, V8, P1313, DOI 10.1038/ni1527
   TARYLEHMANN M, 1994, J EXP MED, V180, P1817, DOI 10.1084/jem.180.5.1817
   ter Brake O, 2009, GENE THER, V16, P148, DOI 10.1038/gt.2008.124
   Traggiai E, 2004, SCIENCE, V304, P104, DOI 10.1126/science.1093933
   Tu WW, 2011, J EXP MED, V208, P1511, DOI 10.1084/jem.20110226
   Unsinger J, 2009, J LEUKOCYTE BIOL, V86, P219, DOI 10.1189/jlb.1008615
   Van Duyne R, 2008, VIROLOGY, V376, P308, DOI 10.1016/j.virol.2008.02.036
   Van Duyne R, 2009, RETROVIROLOGY, V6, DOI 10.1186/1742-4690-6-76
   Van Rompay KKA, 2012, AIDS RES HUM RETROV, V28, P16, DOI [10.1089/aid.2011.0234, 10.1089/AID.2011.0234]
   Von Wyl V, 2007, ARCH INTERN MED, V167, P1782, DOI 10.1001/archinte.167.16.1782
   Watanabe S, 2007, J VIROL, V81, P13259, DOI 10.1128/JVI.01353-07
   Watanabe S, 2007, BLOOD, V109, P212, DOI 10.1182/blood-2006-04-017681
   Weng XD, 2004, J VIROL, V78, P5244, DOI 10.1128/JVI.78.10.5244-5257.2004
   Wheeler LA, 2011, J CLIN INVEST, V121, P2401, DOI 10.1172/JCI45876
   Wilen CB, 2011, PLOS PATHOG, V7, DOI 10.1371/journal.ppat.1002020
   Willinger T, 2011, P NATL ACAD SCI USA, V108, P2390, DOI 10.1073/pnas.1019682108
   Zhang JX, 2008, PLOS ONE, V3, DOI 10.1371/journal.pone.0002035
   Zhang LG, 2007, BLOOD, V109, P2978, DOI 10.1182/blood-2006-07-033159
   Zhang LG, 2011, BLOOD, V117, P6184, DOI 10.1182/blood-2011-01-331173
   Zhou JH, 2011, MOL THER, V19, P2228, DOI 10.1038/mt.2011.207
NR 133
TC 20
Z9 20
U1 0
U2 15
PU E M H SWISS MEDICAL PUBLISHERS LTD
PI MUTTENZ
PA FARNSBURGERSTR 8, CH-4132 MUTTENZ, SWITZERLAND
SN 1424-7860
J9 SWISS MED WKLY
JI Swiss Med. Wkly.
PD JUL 9
PY 2012
VL 142
AR w13618
DI 10.4414/smw.2012.13618
PG 29
WC Medicine, General & Internal
WE Science Citation Index Expanded (SCI-EXPANDED)
SC General & Internal Medicine
GA 974XR
UT WOS:000306471400001
PM 22777836
OA Green Accepted, gold
DA 2022-08-26
ER

PT J
AU Chan, R
AF Chan, Roy
TI Biomedical Strategies for Human Immunodeficiency Virus (HIV) Prevention?
   A New Paradigm
SO ANNALS ACADEMY OF MEDICINE SINGAPORE
LA English
DT Review
DE Biomedical; HIV infection; Prevention
ID ACTIVE ANTIRETROVIRAL THERAPY; VIRAL LOAD; TRANSMISSION; INFECTION;
   PROPHYLAXIS; ACCESS; MEN; SEX
AB Introduction: This article presents recent developments in biomedical interventions for prevention of sexual transmission of the human immunodeficiency virus (HIV) infection. Materials and Methods: A review of results from randomised clinical trials on the use of antiretroviral (ARV) medications and other biomedical methods to prevent the transmission and acquisition of HIV infection. Results: Pre-exposure prophylaxis (PrEP) refers to the provision of ARV medications to uninfected persons at high risk of HIV infection either in the form of topical agents, e.g. vaginal microbicide gels, or orally administered tablets. The Caprissa study demonstrated the efficacy of vaginal microbicides, the Vaginal and Oral Interventions to Control the Epidemic (VOICE) study however was not able to confirm these results. Oral PrEP was found to be efficacious in the iPrEx study on men who have sex with men (MSM), and among heterosexual couples in the Partners-PrEP and the TDF2 studies in Africa. The HPTN 052 trial demonstrated that the provision of early ARV treatment was able to prevent transmission of HIV by 92% compared with delayed treatment. This has led to enthusiasm to roll out treatment as prevention (TasP) programmes. Encouraging results from studies on male circumcision to prevent acquisition have resulted in several implementation projects in Africa. Another encouraging result has been the success, albeit modest, of the prime-boost combination RV144 vaccine trial in Thailand. Conclusion: New advances in prevention strategies are urgently needed to slow down the HIV pandemic. Recent developments particularly in the form of PrEP and TasP have given new hope that we will be able to achieve this goal. Ann Acad Med Singapore 2012;41:595-601
C1 Natl Skin Ctr, Singapore 308205, Singapore.
RP Chan, R (通讯作者)，Natl Skin Ctr, 1 Mandalay Rd, Singapore 308205, Singapore.
EM roychan@nsc.gov.sg
CR AIDS Data Hub, HIV PREV EP STAT
   [Anonymous], ANT POST PROPH SEX I
   [Anonymous], 2012, TREATM PREV MAK IT W
   [Anonymous], 2012, ANTIRETROVIARAL TRES
   [Anonymous], MIN HLTH UPD HIV AID
   [Anonymous], RED AIDS AS CRAFT EF
   [Anonymous], INT TREATM PREV WORK
   Attia S, 2009, AIDS, V23, P1397, DOI 10.1097/QAD.0b013e32832b7dca
   Baeten JM, 2012, NEW ENGL J MED, V367, P399, DOI 10.1056/NEJMoa1108524
   Bryant J, 2009, HEALTH TECHNOL ASSES, V13, P1, DOI 10.3310/hta13140
   Centers for Disease Control and Prevention (CDC), 2006, MMWR Morb Mortal Wkly Rep, V55, P592
   Cohen MS, 2016, NEW ENGL J MED, V375, P830, DOI [10.1056/NEJMoa1105243, 10.1056/NEJMoa1600693]
   CONNOR EM, 1994, NEW ENGL J MED, V331, P1173, DOI 10.1056/NEJM199411033311801
   Crosby R, 2011, SEX HEALTH, V9, P10
   Das M, 2010, PLOS ONE, V5, DOI 10.1371/journal.pone.0011068
   Department of Health and Human Services, GUID US ANT AG HIV 1
   Fang CT, 2004, J INFECT DIS, V190, P879, DOI 10.1086/422601
   Granich RM, 2009, LANCET, V373, P48, DOI 10.1016/S0140-6736(08)61697-9
   Grant RM, 2010, NEW ENGL J MED, V363, P2587, DOI 10.1056/NEJMoa1011205
   Johnson WD, 2008, COCHRANE DB SYST REV, DOI 10.1002/14651858.CD001230.pub2
   Joint United Nations Programme on HIV/AIDS (UNAIDS), UNAIDS REP GLOB AIDS
   Kaldor JM, 2008, CURR OPIN HIV AIDS, V3, P504, DOI 10.1097/COH.0b013e32830413dc
   Karim QA, 2010, SCIENCE, V329, P1168, DOI 10.1126/science.1193748
   Lim SH, 2011, SEX HEALTH, V8, P5, DOI 10.1071/SH10124
   Montaner JSG, 2006, LANCET, V368, P531, DOI 10.1016/S0140-6736(06)69162-9
   Montaner JSG, 2010, LANCET, V376, P532, DOI 10.1016/S0140-6736(10)60936-1
   Quinn TC, 2000, NEW ENGL J MED, V342, P921, DOI 10.1056/NEJM200003303421303
   Rerks-Ngarm S, 2009, NEW ENGL J MED, V361, P2209, DOI 10.1056/NEJMoa0908492
   Stall R, 2008, WHATS DRIVING US EPI
   Thigpen MC, 2012, NEW ENGL J MED, V367, P423, DOI 10.1056/NEJMoa1110711
   UNAIDS, AIDS 30 NAT CROSSR
   van Griensven F, 2010, AIDS, V24, pS30, DOI 10.1097/01.aids.0000390087.22565.b4
   Wariki WM, 2012, COCHRANE DB SYST REV, V2
   Weiss HA, 2010, AIDS, V24, pS61, DOI 10.1097/01.aids.0000390708.66136.f4
   Weller S. C., 2002, COCHRANE DB SYST REV, DOI [10.1002/14651858.CD003255, DOI 10.1002/14651858.CD003255]
   WHO and U.S, 2011, US NIH WORK GROUP M
   Wong ML, 2004, AIDS, V18, P1195, DOI 10.1097/00002030-200405210-00013
NR 37
TC 7
Z9 7
U1 1
U2 14
PU ACAD MEDICINE SINGAPORE
PI REPUBLIC SINGAPORE
PA 142 NEIL RD, REPUBLIC SINGAPORE 088871, SINGAPORE
SN 0304-4602
J9 ANN ACAD MED SINGAP
JI Ann. Acad. Med. Singap.
PD DEC
PY 2012
VL 41
IS 12
BP 595
EP 601
PG 7
WC Medicine, General & Internal
WE Science Citation Index Expanded (SCI-EXPANDED)
SC General & Internal Medicine
GA 077CA
UT WOS:000314004300009
PM 23303118
DA 2022-08-26
ER

PT J
AU Zorrilla, CD
   Rabionet, SE
   Mosquera, AM
   de Arellano, ABR
AF Zorrilla, Carmen D.
   Rabionet, Silvia E.
   Mosquera, Ana M.
   de Arellano, Annette B. Ramirez
TI Biomedical HIV Prevention Strategies: State of the Art and Implications
   for Public Health Policy in the Caribbean
SO PUERTO RICO HEALTH SCIENCES JOURNAL
LA English
DT Article
DE HIV; HIV biomedical prevention; Caribbean HIV epidemic
ID MALE CIRCUMCISION; TRANSMISSION; MEN; RAKAI; RISK; PROPHYLAXIS;
   ACQUISITION; INFECTION; PREGNANCY; UGANDA
AB Recent advances in the field of biomedical prevention have induced optimism among both the scientific community and the public in general. The discussion of the research evidence is complemented with a discussion of the implications of this evidence for the Caribbean, highlighting the issues and controversies that should be considered in order to encourage and advance the responsible consideration of biomedical strategies. Traditionally, HIV prevention strategies have been characterized as predominantly behavior, social or biomedical. In practice, however, some strategies defy classification: even when they rely on technological or pharmaceutical elements, they have to be adopted by a society and the individuals within it. Moreover, whatever the strategy used, it will have to be distributed, implemented and made available through health care systems or other means. And its cost will be absorbed by specific funders or by society in general. Given the current historical context of the HIV/AIDS epidemic and the array of strategies required to control it, these distinctions (biomedical vs. behavior) can hinder the collaborations required to provide the needed combinations of strategies. The efficacy of the diverse strategies range from: 99% for programs to prevent MTCT, 63% for pre-exposure prophylaxis (PrEP), 96% for treatment as prevention, 39% for vaginal microbicides (54% with good adherence), post exposure prophylaxis (PEP), 31% for a vaccine and 53-60% for medical voluntary adult circumcision. To curtail and eliminate the HIV/AIDS epidemic in the future, expansion and scaled-up implementation of combinations of such strategies will be needed. [P R Health Sci J 2012; 3: 170-179]
C1 [Zorrilla, Carmen D.; Mosquera, Ana M.] Univ Puerto Rico, Maternal Infant Studies Ctr CEMI, San Juan, PR 00936 USA.
   [Zorrilla, Carmen D.] Univ Puerto Rico, Dept Obstet & Gynecol, San Juan, PR 00936 USA.
   [Rabionet, Silvia E.; de Arellano, Annette B. Ramirez] Univ Puerto Rico, Dept Social Sci, Grad Sch Publ Hlth, San Juan, PR 00936 USA.
   [Rabionet, Silvia E.] Nova SE Univ, Coll Pharm, Ft Lauderdale, FL 33314 USA.
RP Zorrilla, CD (通讯作者)，Univ Puerto Rico, Maternal Infant Studies Ctr CEMI, POB 365067,Med Sci Campus, San Juan, PR 00936 USA.
EM carmen.zorrilla@upr.edu
FU EUNICE KENNEDY SHRIVER NATIONAL INSTITUTE OF CHILD HEALTH & HUMAN
   DEVELOPMENT [U01HD072834] Funding Source: NIH RePORTER; NATIONAL
   INSTITUTE OF ALLERGY AND INFECTIOUS DISEASES [R01AI094603, U01AI069415]
   Funding Source: NIH RePORTER; NATIONAL INSTITUTE OF MENTAL HEALTH
   [R25MH083617] Funding Source: NIH RePORTER; NIAID NIH HHS [1
   R01AI094603-01, 5U01 AI069415-05] Funding Source: Medline; NICHD NIH HHS
   [U01 HD072834] Funding Source: Medline; NIMH NIH HHS [2R25MH083617-04]
   Funding Source: Medline
CR Allers K, 2011, BLOOD, V117, P2791, DOI 10.1182/blood-2010-09-309591
   Andiman W, 1999, NEW ENGL J MED, V340, P977, DOI 10.1056/NEJM199904013401301
   Anglemyer A, 2011, COCHRANE DB SYST REV, V11
   [Anonymous], 2009, UN ACC SCAL PRIOR HI
   [Anonymous], 2011, PIVOTAL STUDY FINDS
   [Anonymous], 2010, GLOB REP REP GLOB AI
   [Anonymous], 2008, GLOB REP REP GLOB AI
   [Anonymous], 2012, TDF2 TRIAL
   [Anonymous], 2011, TREATING HIV INFECT
   [Anonymous], 2011, HPTN 052 RAND TRIAL
   Auvert B, 2005, PLOS MED, V2, P1112, DOI 10.1371/journal.pmed.0020298
   Baeten JM, 2010, AIDS, V24, P737, DOI 10.1097/QAD.0b013e32833616e0
   Bailey RC, 2007, LANCET, V369, P643, DOI 10.1016/S0140-6736(07)60312-2
   Bristol N, 2011, LANCET, V378, P1837, DOI 10.1016/S0140-6736(11)61796-0
   Buchbinder SP, 2008, LANCET, V372, P1881, DOI 10.1016/S0140-6736(08)61591-3
   Celum C, 2012, CURR OPIN INFECT DIS, V25, P51, DOI 10.1097/QCO.0b013e32834ef5ef
   CONNOR EM, 1994, NEW ENGL J MED, V331, P1173, DOI 10.1056/NEJM199411033311801
   *FAM HLTH INT, 2011, FHI STAT FEM PREP HI
   Granich RM, 2009, LANCET, V373, P48, DOI 10.1016/S0140-6736(08)61697-9
   Grant RM, 2010, NEW ENGL J MED, V363, P2587, DOI 10.1056/NEJMoa1011205
   Gray RH, 2000, AIDS, V14, P2371, DOI 10.1097/00002030-200010200-00019
   Gray RH, 2007, LANCET, V369, P657, DOI 10.1016/S0140-6736(07)60313-4
   Hallett TB, 2011, SEX TRANSM INFECT, V87, P88, DOI 10.1136/sti.2010.043372
   Holtgrave DR, 2010, PUBLIC HEALTH REP, V125, P372, DOI 10.1177/003335491012500305
   Joint United Nations Programme on HIV/AIDS, 2011, WORLD AIDS DAY REP
   Karim QA, 2010, SCIENCE, V329, P1168, DOI 10.1126/science.1193748
   Karim SSA, 2011, LANCET, V378, P279, DOI 10.1016/S0140-6736(11)60878-7
   Kumwenda NI, 2008, NEW ENGL J MED, V359, P119, DOI 10.1056/NEJMoa0801941
   Massiah E, 2010, STATUS HIV CARIBBEAN
   Meda N, 2011, LANCET INFECT DIS, V11, P171, DOI 10.1016/S1473-3099(10)70288-7
   Mehta SD, 2009, AIDS, V23, P1557, DOI 10.1097/QAD.0b013e32832afe95
   Mills E, 2008, HIV MED, V9, P332, DOI 10.1111/j.1468-1293.2008.00596.x
   Montaner JSG, 2011, LANCET, V378, P208, DOI 10.1016/S0140-6736(11)60821-0
   Munier CML, 2011, DRUGS, V71, P387, DOI 10.2165/11585400-000000000-00000
   Pan American Health Organization, 2009, EP PROF NEGL DIS OTH
   Pan American Health Organization, 2010, OPSFCHHI0510I PAN HL
   Parazzini F, 1999, LANCET, V353, P1035, DOI 10.1016/S0140-6736(98)08084-2
   Patterson K, 2010, 18 INT AIDS C JUL 18
   Quinn TC, 2000, NEW ENGL J MED, V342, P921, DOI 10.1056/NEJM200003303421303
   Rerks S, 2012, NEW ENGL J MED, V361, P2209
   Rodney K., 2010, COMMUNITY LED ADVOCA
   Sansom SL, 2010, PLOS ONE, V5, DOI 10.1371/journal.pone.0008723
   Shapiro RL, 2010, NEW ENGL J MED, V362, P2282, DOI 10.1056/NEJMoa0907736
   Smith K, 2011, CURR OPIN HIV AIDS, V6, P315, DOI 10.1097/COH.0b013e32834788e7
   Taylor D, 2012, MICR 2012 C APR 16 S
   Tobian AAR, 2011, JAMA-J AM MED ASSOC, V306, P1479, DOI 10.1001/jama.2011.1431
   Tobian AAR, 2010, ARCH PEDIAT ADOL MED, V164, P78, DOI 10.1001/archpediatrics.2009.232
   Townsend CL, 2008, AIDS, V22, P973, DOI 10.1097/QAD.0b013e3282f9b67a
   Wawer MJ, 2011, LANCET, V377, P209, DOI 10.1016/S0140-6736(10)61967-8
   Wawer MJ, 2009, LANCET, V374, P229, DOI 10.1016/S0140-6736(09)60998-3
NR 50
TC 2
Z9 2
U1 0
U2 5
PU UNIV PUERTO RICO MEDICAL SCIENCES CAMPUS
PI SAN JUAN
PA OFFICE DEAN ACADEMIC AFFAIRS BOX 365067, SAN JUAN, PR 00936-5067 USA
SN 0738-0658
J9 P R HEALTH SCI J
JI P. R. Health Sci. J.
PD SEP
PY 2012
VL 31
IS 3
BP 170
EP 179
PG 10
WC Public, Environmental & Occupational Health
WE Science Citation Index Expanded (SCI-EXPANDED)
SC Public, Environmental & Occupational Health
GA 006FO
UT WOS:000308805100012
PM 23038893
DA 2022-08-26
ER

PT J
AU Khawcharoenporn, T
   Kendrick, S
   Smith, K
AF Khawcharoenporn, Thana
   Kendrick, Sabrina
   Smith, Kimberly
TI HIV Risk Perception and Preexposure Prophylaxis Interest Among a
   Heterosexual Population Visiting a Sexually Transmitted Infection Clinic
SO AIDS PATIENT CARE AND STDS
LA English
DT Article
ID TENOFOVIR DISOPROXIL FUMARATE; HUMAN-IMMUNODEFICIENCY-VIRUS; LIMITED
   KNOWLEDGE; CONDOM USE; MEN; ATTITUDES; BEHAVIOR; GAY; SEX; PREVENTION
AB Low perception of HIV risk despite behaviors associated with increased risk is thought to be a contributing factor for a higher prevalence of HIV in blacks than other groups in the United States. We sought to determine HIV risk perception and its impact on safer sex practices and interest in preexposure prophylaxis (PrEP). From August 1 to October 31, 2010, an anonymous survey was conducted at a sexually transmitted infection clinic asking questions about demographics, risk behaviors, and PrEP interest. Participants were categorized into high-risk, moderate-risk, and low-risk groups according to predefined HIV risk characteristics. Only heterosexual high-risk participants were further assessed for their risk perception, condom use and PrEP interest. There were 494 participants; 63% male, 70% blacks, 88% heterosexual; 83% were categorized into the high-risk group. Of the 359 heterosexual high-risk participants, 301 (84%) perceived themselves at no or low-risk. Rates of consistent condom use with vaginal, oral, and anal sex were low (< 20%) in this group despite high levels of knowledge about HIV transmission risks. Rates of condom use were not affected by risk perception. No interest in PrEP was associated with low education level (adjusted odds ratio 4.97; p = 0.02) and low risk perception. These findings suggest that despite having knowledge about HIV transmission risks, the majority of high-risk participants did not recognize their risks and used condoms with low frequency. Low risk perception and low education level may impact PrEP interest. Enhanced interventions are needed to improve HIV risk perception, safer sex practices, and knowledge about PrEP.
C1 [Khawcharoenporn, Thana; Kendrick, Sabrina; Smith, Kimberly] Rush Univ, Med Ctr, Infect Dis Sect, Chicago, IL 60612 USA.
   [Khawcharoenporn, Thana; Kendrick, Sabrina; Smith, Kimberly] Ruth M Rothstein CORE Ctr, Chicago, IL USA.
   [Kendrick, Sabrina] John H Stroger Jr Hosp Cook Cty, Chicago, IL USA.
   [Khawcharoenporn, Thana] Thammasat Univ, Div Infect Dis, Fac Med, Pathum Thani, Thailand.
RP Khawcharoenporn, T (通讯作者)，Rush Univ, Med Ctr, Infect Dis Sect, 600 S Paulina St,Suite 140-143, Chicago, IL 60612 USA.
EM thanak30@yahoo.com
FU Chicago Developmental Center for AIDS Research (D-cFAR)
FX We thank Dr. Judith A. Levy for her critical and thoughtful review of
   the manuscript. This research was supported in part by the Chicago
   Developmental Center for AIDS Research (D-cFAR).
CR Adimora AA, 2002, EPIDEMIOLOGY, V13, P707, DOI 10.1097/00001648-200211000-00016
   Baeten J, 2011, 6 INT AIDS SOC C HIV
   Barash EA, 2010, AIDS PATIENT CARE ST, V24, P689, DOI 10.1089/apc.2010.0173
   Barden-O'Fallon JL, 2004, AIDS BEHAV, V8, P131, DOI 10.1023/B:AIBE.0000030244.92791.63
   Brown E. J., 2000, J AM PSYCHIAT NURSES, V6, P177, DOI [10.1067/mpn.2000.112606, DOI 10.1067/MPN.2000.112606]
   Centers for Disease Control and Prevention, 2010, HIV US JUL 2010
   Eaton Danice K., 2008, Morbidity and Mortality Weekly Report, V57, P1
   Essien EJ, 2007, MIL MED, V172, P1177, DOI 10.7205/MILMED.172.11.1177
   Gallo P, 2010, EUR J PUBLI IN PRESS
   Golub SA, 2010, JAIDS-J ACQ IMM DEF, V54, P548, DOI 10.1097/QAI.0b013e3181e19a54
   Grant RM, 2010, NEW ENGL J MED, V363, P2587, DOI 10.1056/NEJMoa1011205
   Guanira J, 2007, 4 INT AIDS SOC C SYD
   Hallfors DD, 2007, AM J PUBLIC HEALTH, V97, P125, DOI 10.2105/AJPH.2005.075747
   James N J, 1991, Int J STD AIDS, V2, P264
   Karim QA, 2010, SCIENCE, V329, P1168, DOI 10.1126/science.1193748
   Khawcharoenporn T, 2011, 6 INT AIDS SOC C HIV
   Kim SC, 2010, J INT AIDS SOC, V13, DOI 10.1186/1758-2652-13-24
   Liu AY, 2008, JAIDS-J ACQ IMM DEF, V47, P241, DOI 10.1097/QAI.0b013e31815e4041
   MacKellar DA, 2007, AIDS BEHAV, V11, P263, DOI 10.1007/s10461-006-9136-0
   Magnus M, 2009, AIDS, V23, P1277, DOI 10.1097/QAD.0b013e32832b51da
   Mehrotra P, 2009, AIDS EDUC PREV, V21, P39, DOI 10.1521/aeap.2009.21.1.39
   Michael NL, 2010, NEW ENGL J MED, V363, P2663, DOI 10.1056/NEJMe1012929
   Mimiaga MJ, 2009, JAIDS-J ACQ IMM DEF, V50, P77, DOI 10.1097/QAI.0b013e31818d5a27
   Myers GM, 2011, AIDS PATIENT CARE ST, V25, P63, DOI 10.1089/apc.2010.0222
   Peterson Leigh, 2007, PLoS Clin Trials, V2, pe27, DOI 10.1371/journal.pctr.0020027
   Poynten IM, 2010, HIV MED, V11, P282, DOI 10.1111/j.1468-1293.2009.00777.x
   Prata N, 2006, INT FAM PLAN PERSPEC, V32, P192, DOI 10.1363/3219206
   Sarker M, 2005, AIDS BEHAV, V9, P243, DOI 10.1007/s10461-005-3905-z
   Smith D. K., 2011, Morbidity and Mortality Weekly Report, V60, P65
   Stringer EM, 2004, JAIDS-J ACQ IMM DEF, V35, P60, DOI 10.1097/00126334-200401010-00009
   Subbarao S, 2006, J INFECT DIS, V194, P904, DOI 10.1086/507306
   Thigpen M. C, 2011, 6 INT AIDS SOC C HIV
   Whiteside YO, 2011, AIDS PATIENT CARE ST, V25, P365, DOI 10.1089/apc.2010.0224
NR 33
TC 62
Z9 63
U1 0
U2 6
PU MARY ANN LIEBERT, INC
PI NEW ROCHELLE
PA 140 HUGUENOT STREET, 3RD FL, NEW ROCHELLE, NY 10801 USA
SN 1087-2914
EI 1557-7449
J9 AIDS PATIENT CARE ST
JI Aids Patient Care STDS
PD APR
PY 2012
VL 26
IS 4
BP 222
EP 233
DI 10.1089/apc.2011.0202
PG 12
WC Public, Environmental & Occupational Health; Infectious Diseases
WE Science Citation Index Expanded (SCI-EXPANDED); Social Science Citation Index (SSCI)
SC Public, Environmental & Occupational Health; Infectious Diseases
GA 918BX
UT WOS:000302225000006
PM 22404427
DA 2022-08-26
ER

PT J
AU Poynten, IM
   Zablotska, I
   Grulich, AE
AF Poynten, I. Mary
   Zablotska, Iryna
   Grulich, Andrew E.
TI Considerations regarding antiretroviral chemoprophylaxis in MSM
SO CURRENT OPINION IN HIV AND AIDS
LA English
DT Review
DE antiretroviral; HIV; MSM; preexposure prophylaxis; prevention
ID HUMAN-IMMUNODEFICIENCY-VIRUS; NONOCCUPATIONAL POSTEXPOSURE PROPHYLAXIS;
   HIV PREEXPOSURE PROPHYLAXIS; SEXUAL RISK BEHAVIORS; TO-CHILD
   TRANSMISSION; ANAL INTERCOURSE; HOMOSEXUAL-MEN; CONDOM USE; PREVENTION;
   EXPOSURE
AB Purpose of review
   HIV infection among MSM remains a significant issue. Data relevant to MSM populations from animal models, pharmacokinetic studies and clinical trials are summarized and challenges and potential consequences of use of preexposure prophylaxis (PrEP) by MSM are discussed.
   Recent findings
   Rectal simian human immunodeficiency virus transmission in macaque models can be prevented by intermittent PrEP dosing. The Preexposure Prophylaxis Initiative (iPrEx) study found that daily oral emtricitabine-tenofovir disoproxyl fumarate (TDF/FTC) decreased HIV infection by 44% among 2499 highrisk MSM. Men with detectable levels of TDF or FTC in plasma and peripheral blood mononuclear cells experienced more than 90% protective effect, emphasizing the importance of adherence. In iPrEX and other studies, PrEP was generally safe and well tolerated. However, it appears that TDF use is associated with a small but significant decrease in mean bone mineral density. No risk compensation has been demonstrated, but this remains an area of potential concern when PrEP is used outside the setting of a placebo-controlled trial. Numerous PrEP trials in MSM are currently underway.
   Summary
   Oral FTC/TDF is effective in preventing HIV infection among MSM. Optimal PrEP agents and dosing regimens now need to be identified. Understanding the patterns of and impediments to PrEP use among MSM is vital and these should be monitored in ongoing demonstration projects and open-label studies.
C1 [Poynten, I. Mary; Zablotska, Iryna; Grulich, Andrew E.] Univ New S Wales, Kirby Inst, HIV Epidemiol & Prevent Program, Sydney, NSW 2052, Australia.
RP Grulich, AE (通讯作者)，Univ New S Wales, Kirby Inst, HIV Epidemiol & Prevent Program, Sydney, NSW 2052, Australia.
EM agrulich@kirby.unsw.edu.au
FU National Health and Medical Research Council, Australia [1016307]; NHMRC
   [568819]; Australian Government Department of Health and Ageing
FX I.M.P. is supported by a Postdoctoral Training Fellowship (#1016307)
   from the National Health and Medical Research Council, Australia. AEG
   was supported by a NHMRC Principal Research Fellowship (#568819). The
   Kirby Institute (formerly NCHECR) is affiliated with the Faculty of
   Medicine, University of New South Wales and is funded by the Australian
   Government Department of Health and Ageing. The views expressed in this
   publication do not necessarily represent the position of the Australian
   Government.
CR Aghaizu A, 2012, 18 ANN C BRIT HIV AS
   Anderson Peter D, 2012, J Pharm Pract, V25, P5, DOI 10.1177/0897190011431143
   [Anonymous], 2011, STRAT US ANT TREATM
   [Anonymous], ONG PLANN PREEXP PRO
   Baggaley RF, 2010, INT J EPIDEMIOL, V39, P1048, DOI 10.1093/ije/dyq057
   Berg R, 2009, EUROSURVEILLANCE, V4
   Bernasconi E, 2001, SWISS MED WKLY, V131, P433
   Brooks RA, 2012, AIDS PATIENT CARE ST, V26, P87, DOI 10.1089/apc.2011.0283
   Cardo DM, 1997, NEW ENGL J MED, V337, P1485, DOI 10.1056/NEJM199711203372101
   Dosekun O, 2010, CURR OPIN HIV AIDS, V5, P291, DOI 10.1097/COH.0b013e32833a88a3
   Eaton Lisa A, 2007, Curr HIV/AIDS Rep, V4, P165, DOI 10.1007/s11904-007-0024-7
   Fauci AS, 2007, CLIN INFECT DIS, V45, pS206, DOI 10.1086/522540
   Flash C, 2012, CURR INFECT DIS REP, V14, P185, DOI 10.1007/s11908-012-0242-z
   Gallant JE, 2006, NEW ENGL J MED, V354, P251, DOI 10.1056/NEJMoa051871
   Garcia-Lerma JG, 2008, PLOS MED, V5, P291, DOI 10.1371/journal.pmed.0050028
   Garcia-Lerma JG, 2010, SCI TRANSL MED, V2, DOI 10.1126/scitranslmed.3000391
   Golub Sarit A, 2010, Curr HIV/AIDS Rep, V7, P201, DOI 10.1007/s11904-010-0057-1
   Golub SA, 2010, JAIDS-J ACQ IMM DEF, V54, P548, DOI 10.1097/QAI.0b013e3181e19a54
   Grant RM, 2010, NEW ENGL J MED, V363, P2587, DOI 10.1056/NEJMoa1011205
   Grohskopf L, 2010, P 18 INT AIDS C 18 2
   Grulich AE, 2008, SEX HEALTH, V5, P113, DOI 10.1071/SH07075
   Guay LA, 1999, LANCET, V354, P795, DOI 10.1016/S0140-6736(99)80008-7
   Guy RJ, 2008, SEX HEALTH, V5, P91, DOI 10.1071/SH07070
   Hall HI, 2008, JAMA-J AM MED ASSOC, V300, P520, DOI 10.1001/jama.300.5.520
   Hawkins T, 2005, JAIDS-J ACQ IMM DEF, V39, P406, DOI 10.1097/01.qai.0000167155.44980.e8
   Holt M, 2012, SEX TRANSM INFECT, V88, P258, DOI 10.1136/sextrans-2011-050312
   Jackson A, 2012, P 19 C RETR OPP INF
   Kahn JO, 2001, J INFECT DIS, V183, P707, DOI 10.1086/318829
   Krakower Douglas, 2011, Curr HIV/AIDS Rep, V8, P241, DOI 10.1007/s11904-011-0094-4
   Krakower DS, 2012, PLOS ONE, V7, DOI 10.1371/journal.pone.0033119
   Liu AY, 2011, PLOS ONE, V6, DOI 10.1371/journal.pone.0023688
   Martin JN, 2004, AIDS, V18, P787, DOI 10.1097/00002030-200403260-00010
   Mayer KH, 2012, ANN INTERN MED, V156, P312, DOI 10.7326/0003-4819-156-4-201202210-00383
   McCormack S, 2012, INT J STD AIDS, V23, P1, DOI 10.1258/ijsa.2011.051211
   Myers GM, 2011, AIDS PATIENT CARE ST, V25, P63, DOI 10.1089/apc.2010.0222
   Otten RA, 2000, J VIROL, V74, P9771, DOI 10.1128/JVI.74.20.9771-9775.2000
   Patterson KB, 2011, SCI TRANSL MED, V3, DOI 10.1126/scitranslmed.3003174
   Poynten IM, 2007, HIV MED, V8, P374, DOI 10.1111/j.1468-1293.2007.00483.x
   Poynten IM, 2009, AIDS, V23, P1119, DOI 10.1097/QAD.0b013e32832c1776
   Roland ME, 2007, CURR OPIN INFECT DIS, V20, P39, DOI 10.1097/QCO.0b013e328012c5e0
   Roland ME, 2006, AIDS, V20, P1889, DOI 10.1097/01.aids.0000244209.26253.8b
   Ross DA, 2010, AIDS, V24, pS4, DOI 10.1097/01.aids.0000390703.35642.89
   Saba J, 2002, LANCET, V359, P1178
   Schechter M, 2004, JAIDS-J ACQ IMM DEF, V35, P519, DOI 10.1097/00126334-200404150-00010
   Smith D. K., 2011, Morbidity and Mortality Weekly Report, V60, P65
   Taha TE, 2003, LANCET, V362, P1171, DOI 10.1016/S0140-6736(03)14538-2
   Tissot F, 2010, HIV MED, V11, P584, DOI 10.1111/j.1468-1293.2010.00826.x
   TSAI CC, 1995, SCIENCE, V270, P1197, DOI 10.1126/science.270.5239.1197
   Tsai CC, 1998, J VIROL, V72, P4265, DOI 10.1128/JVI.72.5.4265-4273.1998
   van der Straten A, 2012, AIDS, V26, pF13, DOI 10.1097/QAD.0b013e3283522272
   Vourvahis M, 2008, JAIDS-J ACQ IMM DEF, V47, P329, DOI 10.1097/QAI.0b013e3181632cc3
   Zablotska IB, 2008, SEX HEALTH, V5, P125, DOI 10.1071/SH07076
NR 52
TC 6
Z9 6
U1 0
U2 5
PU LIPPINCOTT WILLIAMS & WILKINS
PI PHILADELPHIA
PA TWO COMMERCE SQ, 2001 MARKET ST, PHILADELPHIA, PA 19103 USA
SN 1746-630X
EI 1746-6318
J9 CURR OPIN HIV AIDS
JI Curr. Opin. HIV AIDS
PD NOV
PY 2012
VL 7
IS 6
BP 549
EP 556
DI 10.1097/COH.0b013e3283582c71
PG 8
WC Immunology; Infectious Diseases
WE Science Citation Index Expanded (SCI-EXPANDED)
SC Immunology; Infectious Diseases
GA 028IN
UT WOS:000310416100009
PM 22918448
DA 2022-08-26
ER

PT J
AU McCormack, S
   Fidler, S
   Fisher, M
AF McCormack, S.
   Fidler, S.
   Fisher, M.
TI The British HIV Association/British Association for Sexual Health and
   HIV Position Statement on pre-exposure prophylaxis in the UK
SO INTERNATIONAL JOURNAL OF STD & AIDS
LA English
DT Article
DE HIV; PrEP; pre-exposure prophylaxis; HIV prevention; guideline; UK
ID ANTIRETROVIRAL THERAPY; TRANSMISSION; CIRCUMCISION; PREVENTION; IMPACT;
   MEN
C1 [McCormack, S.] MRC, Clin Trials Unit, London, England.
   [Fidler, S.] Univ London Imperial Coll Sci Technol & Med, Dept Med, London, England.
   [Fisher, M.] Brighton & Sussex Univ Hosp NHS Trust, Dept HIV Genitourinary Med, Brighton, E Sussex, England.
RP Fisher, M (通讯作者)，MRC, Clin Trials Unit, London, England.
EM Martin.Fisher@bsuh.nhs.uk
OI Fidler, Sarah/0000-0003-1676-7583
FU Medical Research Council [G0100137, MC_U122861322] Funding Source:
   Medline; MRC [MC_U122861322, G0100137] Funding Source: UKRI
CR Abdool KQ, 2010, SCIENCE, V329, P1168, DOI DOI 10.1126/SCIENCE.1193748
   Anton P, 2011, 18 C RETR OPP INF BO
   Attia S, 2009, AIDS, V23, P1397, DOI 10.1097/QAD.0b013e32832b7dca
   Cardo DM, 1997, NEW ENGL J MED, V337, P1485, DOI 10.1056/NEJM199711203372101
   Celum C, 2010, NEW ENGL J MED, V362, P427, DOI 10.1056/NEJMoa0904849
   Cohen MS, 2016, NEW ENGL J MED, V375, P830, DOI [10.1056/NEJMoa1105243, 10.1056/NEJMoa1600693]
   Drezett J., 2002, 4 INT C HIV INF WOM
   Grant RM, 2010, NEW ENGL J MED, V363, P2587, DOI 10.1056/NEJMoa1011205
   Hallett TB, 2011, SEX TRANSM INFECT, V87, P88, DOI 10.1136/sti.2010.043372
   Health Protection Agency, 2011, HIV UK
   Hendrix C, 2011, 18 C RETR OPP INF BO
   Sanchez J, 2011, AIDS, V25, P519, DOI 10.1097/QAD.0b013e328340fd81
   Schechter M, 2004, JAIDS-J ACQ IMM DEF, V35, P519, DOI 10.1097/00126334-200404150-00010
   Weiss HA, 2008, AIDS, V22, P567, DOI 10.1097/QAD.0b013e3282f3f406
   Weller S. C., 2002, COCHRANE DB SYST REV, DOI [10.1002/14651858.CD003255, DOI 10.1002/14651858.CD003255]
NR 15
TC 25
Z9 25
U1 0
U2 3
PU SAGE PUBLICATIONS LTD
PI LONDON
PA 1 OLIVERS YARD, 55 CITY ROAD, LONDON EC1Y 1SP, ENGLAND
SN 0956-4624
EI 1758-1052
J9 INT J STD AIDS
JI Int. J. STD AIDS
PD JAN
PY 2012
VL 23
IS 1
BP 1
EP 4
DI 10.1258/ijsa.2011.051211
PG 4
WC Immunology; Infectious Diseases
WE Science Citation Index Expanded (SCI-EXPANDED)
SC Immunology; Infectious Diseases
GA 913UL
UT WOS:000301902800001
PM 22362679
OA Bronze
DA 2022-08-26
ER

PT J
AU Abraham, BK
   Gulick, R
AF Abraham, Bisrat K.
   Gulick, Roy
TI Next-generation oral preexposure prophylaxis: beyond tenofovir
SO CURRENT OPINION IN HIV AND AIDS
LA English
DT Review
DE HIV preexposure prophylaxis; ibalizumab; maraviroc; raltegravir;
   rilpivirine; S/GSK1265744
ID ANTI-CD4 MONOCLONAL-ANTIBODY; ANTIRETROVIRAL ACTIVITY; CCR5 ANTAGONIST;
   HIV-1 INFECTION; MARAVIROC; RALTEGRAVIR; SAFETY; EFFICACY; RESISTANCE;
   EFAVIRENZ
AB Purpose of review
   Clinical trials of oral preexposure prophylaxis (PrEP) have focused on regimens of tenofovir (TDF) with or without emtricitabine (FTC). However, TDF may be associated with toxicities (renal, bone), and FTC may select for drug resistance. Both are also first-line drugs for HIV treatment. In this review, we discuss agents that might serve as alternatives to TDF/FTC for HIV PrEP.
   Recent findings
   Several drug characteristics are important to consider when selecting agents for PrEP with the most critical being safety, tolerability, adequate penetration into target tissues for prevention of HIV infection, and long-lasting activity with convenient dosing. With these factors in mind, we review five potentially useful agents for PrEP. The first group includes drugs that are already Food and Drug Administration approved (maraviroc, raltegravir) with attributes that make them attractive for PrEP. The second group includes investigational agents with long-lasting activity that are being developed in parenteral form (rilpivirine-long acting, S/GSK1265744, ibalizumab).
   Summary
   Future PrEP drugs may give clinicians the flexibility to select agents on the basis of individual patient needs and preferences.
C1 [Abraham, Bisrat K.; Gulick, Roy] Weill Cornell Med Ctr, Div Infect Dis, New York, NY 10065 USA.
RP Gulick, R (通讯作者)，Weill Cornell Med Ctr, Div Infect Dis, Box 125,1300 York Ave, New York, NY 10065 USA.
EM rgulick@med.cornell.edu
FU [5K24AI051966];  [5T32AI007613]; NATIONAL CENTER FOR ADVANCING
   TRANSLATIONAL SCIENCES [UL1TR000457] Funding Source: NIH RePORTER;
   NATIONAL INSTITUTE OF ALLERGY AND INFECTIOUS DISEASES [K24AI051966,
   T32AI007613] Funding Source: NIH RePORTER
FX R.G. served as an ad-hoc consultant for Bristol-Myers, Gilead,
   GlaxoSmithKline, Janssen, and Koronis and served as an investigator (for
   grants to Weill Cornell Medical College) to Gilead, Janssen, Pfizer, and
   ViiV. 5K24AI051966 (K24 Grant to R.G.), 5T32AI007613 (T32 Training Grant
   to B.K.A.).
CR [Anonymous], 2012, VIR PACK INS
   [Anonymous], 2011, IS PACK INS
   [Anonymous], 2011, ED PACK INS
   [Anonymous], 2010, SELZ PACK INS
   Ayoub A, 2010, AIDS, V24, P2743, DOI 10.1097/QAD.0b013e32833f9ce2
   Azijn H, 2010, ANTIMICROB AGENTS CH, V54, P718, DOI 10.1128/AAC.00986-09
   Baert L, 2009, EUR J PHARM BIOPHARM, V72, P502, DOI 10.1016/j.ejpb.2009.03.006
   Baeten JM, 2012, NEW ENGL J MED, V367, P399, DOI 10.1056/NEJMoa1108524
   Boyd SD, 2011, ANTIVIR THER, V16, P257, DOI 10.3851/IMP1749
   Brown KC, 2011, J INFECT DIS, V203, P1484, DOI 10.1093/infdis/jir059
   BURKLY LC, 1992, J IMMUNOL, V149, P1779
   Centers for Disease Control and Prevention, CHOOS DRUG PREV MAL
   Cohen CJ, 2012, JAIDS-J ACQ IMM DEF, V60, P33, DOI 10.1097/QAI.0b013e31824d006e
   Cooper DA, 2008, NEW ENGL J MED, V359, P355, DOI 10.1056/NEJMoa0708978
   Cooper DA, 2010, J INFECT DIS, V201, P803, DOI 10.1086/650697
   DeJesus E, 1992, INF DIS SOC AM ANN M
   Department of Health and Human Services, NEXT GEN PREP 2 R01
   Dumond JB, 2009, JAIDS-J ACQ IMM DEF, V51, P546, DOI 10.1097/QAI.0b013e3181ae69c5
   Else LJ, 2012, 13 INT WORKSH CLIN P
   Eron JJ, 2011, LANCET INFECT DIS, V11, P907, DOI 10.1016/S1473-3099(11)70196-7
   Fatkenheuer G, 2008, NEW ENGL J MED, V359, P1442, DOI 10.1056/NEJMoa0803154
   Fatkenheuer G, 2005, NAT MED, V11, P1170, DOI 10.1038/nm1319
   Fleishaker DL, 2012, ARTHRITIS RES THER, V14, DOI 10.1186/ar3685
   Garrido C, 2012, ANTIMICROB AGENTS CH, V56, P2873, DOI 10.1128/AAC.06170-11
   Goethals O, 2010, VIROLOGY, V402, P338, DOI 10.1016/j.virol.2010.03.034
   Grant RM, 2010, NEW ENGL J MED, V363, P2587, DOI 10.1056/NEJMoa1011205
   Gulick R, 2012, 19 INT AIDS C 22 27
   Gulick RM, 2008, NEW ENGL J MED, V359, P1429, DOI 10.1056/NEJMoa0803152
   Jackson A, 2012, 19 C RETR OPP INF 5
   Jacobson JM, 2009, ANTIMICROB AGENTS CH, V53, P450, DOI 10.1128/AAC.00942-08
   Jones A, 2006, 10 INT WORKSH CLIN P
   Kuritzkes DR, 2004, J INFECT DIS, V189, P286, DOI 10.1086/380802
   Lennox JL, 2009, LANCET, V374, P796, DOI 10.1016/S0140-6736(09)60918-1
   Lewis S., 2011, 51 INT C ANT AG CHEM
   Mayer KH, 2012, JAIDS-J ACQ IMM DEF, V59, P354, DOI 10.1097/QAI.0b013e31824a03b8
   Min S, 2009, 49 INT C ANT AG CHEM
   Molto J, 2011, ANTIMICROB AGENTS CH, V55, P72, DOI 10.1128/AAC.00789-10
   MOORE JP, 1992, J VIROL, V66, P4784, DOI 10.1128/JVI.66.8.4784-4793.1992
   National Institutes of Health, STUD INV SAF TOL PHA
   National Institutes of Health, 2012, EV SAF TOL ANT DRUG
   National Institutes of Health, SAF STUD IB SUBC INJ
   National Institutes of Health, 2012, SINGL DOS ESC STUD I
   Neff CP, 2010, PLOS ONE, V5, DOI 10.1371/journal.pone.0015257
   Panel on Antiretroviral Guidelines for Adults and Adolescents, 2012, GUID US ANT AG HIV 1
   Patterson K, 2012, 13 INT WORKSH CLIN P
   Rosario MC, 2008, BRIT J CLIN PHARMACO, V65, P86, DOI 10.1111/j.1365-2125.2008.03140.x
   Song RJ, 2010, J VIROL, V84, P6935, DOI 10.1128/JVI.00453-10
   Soulie C, 2008, AIDS, V22, P2212, DOI 10.1097/QAD.0b013e328313bf9c
   Spreen E, 2012, 19 INT AIDS C 22 27
   Steigbigel RT, 2008, NEW ENGL J MED, V359, P339, DOI 10.1056/NEJMoa0708975
   Telenti A, 2009, CURR OPIN HIV AIDS, V4, P131, DOI 10.1097/COH.0b013e3283223d76
   Thigpen MC, 2012, NEW ENGL J MED, V367, P423, DOI 10.1056/NEJMoa1110711
   Walmsley S, 2010, 18 INT AIDS C 18 23
   Wilkin A, 2012, AIDS RES HUM RETROV, V28, P437, DOI [10.1089/aid.2011.0050, 10.1089/AID.2011.0050]
NR 54
TC 24
Z9 24
U1 0
U2 11
PU LIPPINCOTT WILLIAMS & WILKINS
PI PHILADELPHIA
PA TWO COMMERCE SQ, 2001 MARKET ST, PHILADELPHIA, PA 19103 USA
SN 1746-630X
EI 1746-6318
J9 CURR OPIN HIV AIDS
JI Curr. Opin. HIV AIDS
PD NOV
PY 2012
VL 7
IS 6
BP 600
EP 606
DI 10.1097/COH.0b013e328358b9ce
PG 7
WC Immunology; Infectious Diseases
WE Science Citation Index Expanded (SCI-EXPANDED)
SC Immunology; Infectious Diseases
GA 028IN
UT WOS:000310416100016
PM 23032733
OA Green Accepted
DA 2022-08-26
ER

PT J
AU Zhou, F
   Gao, L
   Li, SM
   Li, DL
   Zhang, LF
   Fan, WS
   Yang, XY
   Yu, MR
   Xiao, D
   Yan, L
   Zhang, Z
   Shi, W
   Luo, FJ
   Ruan, YH
   Jin, Q
AF Zhou, Feng
   Gao, Lei
   Li, Shuming
   Li, Dongliang
   Zhang, Lifen
   Fan, Wensheng
   Yang, Xueying
   Yu, Mingrun
   Xiao, Dong
   Yan, Li
   Zhang, Zheng
   Shi, Wei
   Luo, Fengji
   Ruan, Yuhua
   Jin, Qi
TI Willingness to Accept HIV Pre-Exposure Prophylaxis among Chinese Men Who
   Have Sex with Men
SO PLOS ONE
LA English
DT Article
ID TO-CHILD TRANSMISSION; HIGH-RISK; LIMITED KNOWLEDGE; PREVENTION;
   PREVALENCE; ACCEPTABILITY; POSTEXPOSURE; SYPHILIS; CHALLENGES; ATTITUDES
AB Objective: We investigated the awareness and acceptability of pre-exposure prophylaxis (PrEP) among men who have sex with men (MSM) and potential predicting factors.
   Methods: This study was conducted among MSM in Beijing, China. Study participants, randomly selected from an MSM cohort, completed a structured questionnaire, and provided their blood samples to test for HIV infection and syphilis. Univariate logistic regression analyses were performed to evaluate the factors associated with willingness to accept (WTA) PrEP. Factors independently associated with willingness to accept were identified by entering variables into stepwise logistic regression analysis.
   Results: A total of 152 MSM completed the survey; 11.2% had ever heard of PrEP and 67.8% were willing to accept it. Univariate analysis showed that age, years of education, consistent condom use in the past 6 months, heterosexual behavior in the past 6 months, having ever heard of PrEP and the side effects of antiretroviral drugs, and worry about antiretroviral drugs cost were significantly associated with willingness to accept PrEP. In the multivariate logistic regression model, only consistent condom use in the past 6 months (odds ratio [OR]: 0.31; 95% confidence interval [CI]: 0.13-0.70) and having ever heard of the side effects of antiretroviral drugs (OR: 0.30; 95% CI: 0.14-0.67) were independently associated with willingness to accept PrEP.
   Conclusions: The awareness of PrEP in the MSM population was low. Sexual behavioral characteristics and knowledge about ART drugs may have effects on willingness to accept PrEP. Comprehensive prevention strategies should be recommended in the MSM community.
C1 [Zhou, Feng; Gao, Lei; Jin, Qi] Chinese Acad Med Sci, Inst Pathogen Biol, Beijing 100730, Peoples R China.
   [Zhang, Lifen] Peking Union Med Coll, Sch Basic Med, Beijing 100021, Peoples R China.
   [Li, Shuming; Li, Dongliang; Yang, Xueying; Zhang, Zheng; Luo, Fengji] Beijing Chaoyang Ctr Dis Control & Prevent, Beijing, Peoples R China.
   [Zhang, Lifen] Chinese Acad Med Sci, Inst Basic Med Sci, Dept Epidemiol & Stat, Beijing 100730, Peoples R China.
   [Fan, Wensheng] Western Kentucky Univ, Dept Publ Hlth, Coll Hlth & Human Serv, Bowling Green, KY 42101 USA.
   [Yu, Mingrun; Ruan, Yuhua] Chinese Ctr Dis Control & Prevent, State Key Lab Infect Dis Prevent & Control, Beijing, Peoples R China.
   [Yu, Mingrun; Ruan, Yuhua] Chinese Ctr Dis Control & Prevent, Natl Ctr AIDS STD Control & Prevent NCAIDS, Beijing, Peoples R China.
   [Xiao, Dong] Chaoyang Chinese AIDS Volunteer Grp, Beijing, Peoples R China.
   [Yan, Li] Beijing Jingcheng Skin Dis Hosp, Beijing, Peoples R China.
   [Shi, Wei] Beijing Chaoyang Hlth Bur, Beijing, Peoples R China.
RP Zhou, F (通讯作者)，Chinese Acad Med Sci, Inst Pathogen Biol, Beijing 100730, Peoples R China.
EM luofengji@yahoo.com.cn; ruanyuhua92@gmail.com
FU Ministry of Science and Technology of China
FX This work was supported by the grants from the Ministry of Science and
   Technology of China. The funders had no role in study design, data
   collection and analysis, desicion to publish, or preparation of the
   manuscript.
CR Anglemyer A, 2011, COCHRANE DB SYST REV, V5
   Choi KH, 2003, LANCET, V361, P2125, DOI 10.1016/S0140-6736(03)13690-2
   Choi KH, 2007, JAIDS-J ACQ IMM DEF, V45, P77, DOI 10.1097/QAI.0b013e3180415dd7
   Feng LG, 2009, JAIDS-J ACQ IMM DEF, V52, P79, DOI 10.1097/QAI.0b013e3181a4f53e
   Golub SA, 2010, JAIDS-J ACQ IMM DEF, V54, P548, DOI 10.1097/QAI.0b013e3181e19a54
   Grant RM, 2010, NEW ENGL J MED, V363, P2587, DOI 10.1056/NEJMoa1011205
   Guest G, 2010, J WOMENS HEALTH, V19, P791, DOI 10.1089/jwh.2009.1576
   Guo HX, 2009, SEX TRANSM DIS, V36, P120, DOI 10.1097/OLQ.0b013e31818d3fa0
   He Q, 2006, AIDS BEHAV, V10, pS17, DOI 10.1007/s10461-006-9125-3
   Joint United Nations Programme on HIV/AIDS (UNAIDS), 2005, MON DECL COMM HIV AI
   Kim SC, 2010, J INT AIDS SOC, V13, DOI 10.1186/1758-2652-13-24
   Li QC, 2010, VACCINE, V28, P4638, DOI 10.1016/j.vaccine.2010.04.073
   Liu AY, 2008, JAIDS-J ACQ IMM DEF, V47, P241, DOI 10.1097/QAI.0b013e31815e4041
   Lu F, 2006, SEX TRANSM INFECT, V82, pIII87, DOI 10.1136/sti.2006.020404
   Ma XY, 2007, JAIDS-J ACQ IMM DEF, V45, P581, DOI 10.1097/QAI.0b013e31811eadbc
   Michael NL, 2010, NEW ENGL J MED, V363, P2663, DOI 10.1056/NEJMe1012929
   Mimiaga MJ, 2009, JAIDS-J ACQ IMM DEF, V50, P77, DOI 10.1097/QAI.0b013e31818d5a27
   Ministry of Health China WHO, 2010, 2009 EST HIV AIDS EP
   Nodin N, 2008, AIDS CARE, V20, P106, DOI 10.1080/09540120701449096
   Nyandiko WM, 2010, JAIDS-J ACQ IMM DEF, V54, P42, DOI 10.1097/QAI.0b013e3181d8ad51
   Paintsil E, 2009, CURR OPIN PEDIATR, V21, P94, DOI 10.1097/MOP.0b013e32831ec353
   Poynten IM, 2010, HIV MED, V11, P282, DOI 10.1111/j.1468-1293.2009.00777.x
   Ruan SM, 2009, AIDS BEHAV, V13, P671, DOI 10.1007/s10461-009-9567-5
   Ruan YH, 2009, AIDS BEHAV, V13, P663, DOI 10.1007/s10461-008-9503-0
   Schechter M, 2004, JAIDS-J ACQ IMM DEF, V35, P519, DOI 10.1097/00126334-200404150-00010
   Schneider JA, 2010, PLOS ONE, V5, DOI 10.1371/journal.pone.0011922
   Smith Dawn K., 2005, Morbidity and Mortality Weekly Report, V54, P1
   Zhang B, 2001, Zhonghua Liu Xing Bing Xue Za Zhi, V22, P337
   Zhang B, 2002, J CHINA AIDS STD PRE, V8, P197
   Zhang DP, 2007, J INFECTION, V55, P456, DOI 10.1016/j.jinf.2007.06.015
NR 30
TC 67
Z9 75
U1 0
U2 15
PU PUBLIC LIBRARY SCIENCE
PI SAN FRANCISCO
PA 1160 BATTERY STREET, STE 100, SAN FRANCISCO, CA 94111 USA
SN 1932-6203
J9 PLOS ONE
JI PLoS One
PD MAR 30
PY 2012
VL 7
IS 3
AR e32329
DI 10.1371/journal.pone.0032329
PG 6
WC Multidisciplinary Sciences
WE Science Citation Index Expanded (SCI-EXPANDED); Social Science Citation Index (SSCI)
SC Science & Technology - Other Topics
GA 959UC
UT WOS:000305339100009
PM 22479320
OA gold, Green Submitted, Green Published
DA 2022-08-26
ER

PT J
AU Celum, C
   Baeten, JM
AF Celum, Connie
   Baeten, Jared M.
TI Antiretroviral-based HIV-1 prevention: antiretroviral treatment and
   pre-exposure prophylaxis
SO ANTIVIRAL THERAPY
LA English
DT Review
ID HUMAN-IMMUNODEFICIENCY-VIRUS; TENOFOVIR DISOPROXIL FUMARATE; VIRAL LOAD;
   INTERMITTENT PROPHYLAXIS; SEXUAL TRANSMISSION; DISCORDANT COUPLES;
   GENITAL-TRACT; THERAPY; INFECTION; EMTRICITABINE
AB Antiretroviral-based HIV-1 prevention strategies - including antiretroviral treatment (ART) to reduce the -infectiousness of individuals with HIV-1 and oral and topical pre-exposure prophylaxis (PrEP) for uninfected individuals to prevent HIV-1 acquisition - are the most promising new approaches for decreasing HIV-1 spread. Observational studies among HIV-1 serodiscordant couples have associated ART initiation with a reduction in HIV-1 transmission risk of 80-92%, and a recent randomized trial demonstrated that earlier initiation of ART (that is, at CD4(+) T-cell counts between 350 and 550 cells/mm(3)), in the context of virological monitoring and adherence support, resulted in a 96% reduction in HIV-1 transmission. A number of ongoing and recently-completed clinical trials have assessed the efficacy of PrEP for HIV-1 prevention as pericoitally administered or daily-administered 1% tenofovir gel and daily oral tenofovir disoproxil fumarate (TDF) and combination emtricitabine (FTC)/TDF. Completed studies have demonstrated HIV-1 protection efficacies ranging from 39% to 75%. However, two trials in African women have shown no HIV-1 protection with TDF and FTC/TDF PrEP; the reasons for lack of efficacy in those trials are being investigated. Adherence is likely the key to efficacy of antiretrovirals for HIV-1 prevention, both as ART and PrEP. Critical unanswered questions for successful delivery of antiretroviral-based HIV-1 prevention include how to target ART and PrEP to realize maximum population benefits, whether HIV-1-infected individuals at earlier stages of infection would accept ART to reduce their risk for transmitting HIV-1 and whether highest-risk HIV-1-negative persons would use PrEP, and whether high adherence could be sustained to achieve high effectiveness.
C1 [Celum, Connie; Baeten, Jared M.] Univ Washington, Dept Global Hlth, Seattle, WA 98195 USA.
   [Celum, Connie; Baeten, Jared M.] Univ Washington, Dept Med & Epidemiol, Seattle, WA 98195 USA.
RP Celum, C (通讯作者)，Univ Washington, Dept Global Hlth, Seattle, WA 98195 USA.
EM ccelum@uw.edu
FU Bill and Melinda Gates Foundation [47674]; US National Institutes of
   Health [R01 MH095507]; NATIONAL INSTITUTE OF MENTAL HEALTH [R01MH095507]
   Funding Source: NIH RePORTER
FX Gilead Sciences provided study drug for the Partners PrEP Study but did
   not provide funding to the authors or the institution. Funding was
   provided by the Bill and Melinda Gates Foundation 47674, US National
   Institutes of Health (R01 MH095507).
CR Anderson Peter D, 2012, J Pharm Pract, V25, P5, DOI 10.1177/0897190011431143
   Anderson PL, 2011, 18 C RETR OPP INF CR
   Andrei G, 2011, CELL HOST MICROBE, V10, P379, DOI 10.1016/j.chom.2011.08.015
   [Anonymous], 2012, GUID COUPL HIV TEST
   Attia S, 2009, AIDS, V23, P1397, DOI 10.1097/QAD.0b013e32832b7dca
   Baeten JM, 2012, NEW ENGL J MED, V367, P399, DOI 10.1056/NEJMoa1108524
   Baeten JM, 2011, SCI TRANSL MED, V3, DOI 10.1126/scitranslmed.3001888
   Bangsberg D, 2012, 19 C RETR OPP INF 5
   Barditch-Crovo P, 2001, ANTIMICROB AGENTS CH, V45, P2733, DOI 10.1128/AAC.45.10.2733-2739.2001
   Burns DN, 2010, CLIN INFECT DIS, V51, P725, DOI 10.1086/655889
   Cates W, 2011, LANCET, V378, P224, DOI 10.1016/S0140-6736(11)61116-1
   Chasela CS, 2010, NEW ENGL J MED, V362, P2271, DOI 10.1056/NEJMoa0911486
   Chemaitelly H, 2012, SEX TRANSM INFECT, V88, P51, DOI 10.1136/sextrans-2011-050114
   Coburn BJ, 2011, LANCET INFECT DIS, V11, P263, DOI 10.1016/S1473-3099(11)70080-9
   Cohen MS, 2016, NEW ENGL J MED, V375, P830, DOI [10.1056/NEJMoa1105243, 10.1056/NEJMoa1600693]
   Cohen MS, 2007, ANN INTERN MED, V146, P591, DOI 10.7326/0003-4819-146-8-200704170-00010
   Cong ME, 2011, J VIROL, V85, P7933, DOI 10.1128/JVI.00843-11
   CONNOR EM, 1994, NEW ENGL J MED, V331, P1173, DOI 10.1056/NEJM199411033311801
   Cu-Uvin S, 2011, AIDS, V25, P880, DOI 10.1097/QAD.0b013e328344ccf8
   Curran K, 2012, CURR HIV-AIDS REP, V9, P160, DOI 10.1007/s11904-012-0114-z
   Denton PW, 2008, PLOS MED, V5, P79, DOI 10.1371/journal.pmed.0050016
   Dobard C, 2011, 18 C RETR OPP INF 27
   Dodd PJ, 2010, AIDS, V24, P729, DOI 10.1097/QAD.0b013e32833433fe
   Donnell D, 2012, 19 C RETR OPP INF 5
   Donnell D, 2010, LANCET, V375, P2092, DOI 10.1016/S0140-6736(10)60705-2
   Dumond JB, 2007, AIDS, V21, P1899, DOI 10.1097/QAD.0b013e328270385a
   Dunkle KL, 2008, LANCET, V371, P2183, DOI 10.1016/S0140-6736(08)60953-8
   El-Sadr W., 2012, 19 C RETR OPP INF 5
   El-Sadr WM, 2011, AIDS, V25, P2295, DOI 10.1097/QAD.0b013e32834c4c22
   Eyawo O, 2010, LANCET INFECT DIS, V10, P770, DOI 10.1016/S1473-3099(10)70189-4
   FACTS Consortium, FACTS 001 STUD DES
   Family Health International (FHI), VOICE HIV PREV TRIAL
   Garcia-Lerma JG, 2008, PLOS MED, V5, P291, DOI 10.1371/journal.pmed.0050028
   Grabbe KL, 2010, JAMA-J AM MED ASSOC, V304, P346, DOI 10.1001/jama.2010.1011
   Graham SM, 2007, AIDS, V21, P501, DOI 10.1097/QAD.0b013e32801424bd
   Granich RM, 2009, LANCET, V373, P48, DOI 10.1016/S0140-6736(08)61697-9
   Grant RM, 2010, NEW ENGL J MED, V363, P2587, DOI 10.1056/NEJMoa1011205
   Gupta P, 1997, J VIROL, V71, P6271, DOI 10.1128/JVI.71.8.6271-6275.1997
   Haberer J, 2011, 18 C RETR OPP INF 27
   Hallett TB, 2011, PLOS MED, V8, DOI 10.1371/journal.pmed.1001123
   Hendrix C, 2011, 18 C RETR OPP INF 27
   HIV Prevention Trials Network, 067 HPTN
   HIV Prevention Trials Network, 065 HPTN
   Hurt CB, 2011, CLIN INFECT DIS, V53, P1265, DOI 10.1093/cid/cir684
   Karim QA, 2010, SCIENCE, V329, P1168, DOI 10.1126/science.1193748
   Karim SSA, 2011, LANCET, V378, P279, DOI 10.1016/S0140-6736(11)60878-7
   Liegler T, 2011, 18 C RETR OPP INF 27
   Lingappa JR, 2010, PLOS ONE, V5, DOI 10.1371/journal.pone.0012598
   Liu A, 2011, 18 C RETR OPP INF 27
   Marcelin AG, 2008, AIDS, V22, P1677, DOI 10.1097/QAD.0b013e32830abdc8
   Martin M, 2011, PLOS ONE, V6, DOI 10.1371/journal.pone.0025127
   Mofenson LM, 1999, JAMA-J AM MED ASSOC, V282, P577, DOI 10.1001/jama.282.6.577
   Mofenson LM, 2010, NEW ENGL J MED, V362, P2316, DOI 10.1056/NEJMe1004406
   Montaner JSG, 2006, LANCET, V368, P531, DOI 10.1016/S0140-6736(06)69162-9
   Mujugira A, 2011, PLOS ONE, V6, DOI 10.1371/journal.pone.0025828
   National Institute of Allergy and Infectious Diseases (NIAID), HIV DISC TEN VAG GEL
   National Institute of Allergy and Infectious Diseases (NIAID), NIH MOD VOICE HIV PR
   Parikh UM, 2009, J VIROL, V83, P10358, DOI 10.1128/JVI.01073-09
   Patterson KB, 2011, SCI TRANSL MED, V3, DOI 10.1126/scitranslmed.3003174
   Quinn TC, 2000, NEW ENGL J MED, V342, P921, DOI 10.1056/NEJM200003303421303
   Raboud J, 2010, HIV CLIN TRIALS, V11, P340, DOI 10.1310/hct1106-340
   Romano J, 2009, AIDS RES HUM RETROV, V25, P483, DOI 10.1089/aid.2008.0184
   Rosen S, 2011, PLOS MED, V8, DOI 10.1371/journal.pmed.1001056
   Subbarao S, 2006, J INFECT DIS, V194, P904, DOI 10.1086/507306
   Thigpen MC, 2012, NEW ENGL J MED, V367, P423, DOI 10.1056/NEJMoa1110711
   UNAIDS, UNAIDS DAT TABL 2011
   Van Damme L, 2012, NEW ENGL J MED, V367, P411, DOI 10.1056/NEJMoa1202614
   Veazey R, 2010, 17 C RETR OPP INF 16
   Vernazza PL, 2001, LANCET, V358, P1564, DOI 10.1016/S0140-6736(01)06665-X
   Walensky R., 2011, 18 C RETR OPP INF 27
   Ware NC, 2012, JAIDS-J ACQ IMM DEF, V59, P463, DOI 10.1097/QAI.0b013e31824a060b
NR 71
TC 25
Z9 25
U1 0
U2 6
PU INT MEDICAL PRESS LTD
PI LONDON
PA 2-4 IDOL LANE, LONDON EC3R 5DD, ENGLAND
SN 1359-6535
J9 ANTIVIR THER
JI Antivir. Ther.
PY 2012
VL 17
IS 8
BP 1483
EP 1493
DI 10.3851/IMP2492
PG 11
WC Infectious Diseases; Pharmacology & Pharmacy; Virology
WE Science Citation Index Expanded (SCI-EXPANDED)
SC Infectious Diseases; Pharmacology & Pharmacy; Virology
GA V30SI
UT WOS:000208835300001
PM 23221365
OA Green Accepted
DA 2022-08-26
ER

PT J
AU Li, XF
   Lu, HY
   Raymond, HF
   Sun, YM
   Jia, YJ
   He, X
   Fan, S
   Shao, YM
   McFarland, W
   Xiao, Y
   Ruan, YH
AF Li, Xuefeng
   Lu, Hongyan
   Raymond, H. F.
   Sun, Yanming
   Jia, Yujiang
   He, Xiong
   Fan, Song
   Shao, Yiming
   McFarland, Willi
   Xiao, Yan
   Ruan, Yuhua
TI Untested and undiagnosed: barriers to HIV testing among men who have sex
   with men, Beijing, China
SO SEXUALLY TRANSMITTED INFECTIONS
LA English
DT Article
ID UNITED-STATES; RISK BEHAVIOR; HEPATITIS-C; PREVALENCE; PREVENTION;
   INFECTION; SYPHILIS; CITIES; TRENDS; MSM
AB Objectives Undiagnosed HIV presents great potential for the spread of infection. The authors identify the prevalence and correlates of never testing and being unaware of HIV infection in Beijing men who have sex with men (MSM).
   Methods Cross-sectional biological and behavioural survey using respondent-driven sampling; 500 MSM were included.
   Results HIV prevalence was 7.2% with 86.1% unaware of their infection; 33.2% had never tested. Never testing was associated with lower educational (adjusted odds ratio (AOR) 1.6, 95% CI (CI) 1.1 to 2.5), living in Beijing for <= 3 years (AOR 1.5, 95% CI 1.0 to 2.3), unprotected anal intercourse with most recent male partner (AOR 1.6, 95% CI 1.0 to 2.4), being unaware of the most recent male partner's HIV status (AOR 3.6, 95% CI 2.1 to 6.1) and holding stigmatised attitudes towards persons with HIV (AOR 1.1 per scale point, 95% CI 1.0 to 1.1). Predictors of having undiagnosed HIV infection were being married (AOR 2.4, 95% CI 1.0 to 5.4), living in Beijing for <= 3 years (AOR 3.6, 95% CI 1.5 to 8.4), being unaware of the most recent male partner's HIV status (AOR 6.8, 95% CI 0.9 to 51.6) and holding negative attitudes towards safe sex (AOR 1.1 per scale point, 95% CI 1.0 to 1.1).
   Conclusions Recent attention has focused on HIV prevention interventions that depend upon knowing one's serostatus, including viral load suppression, prevention with positives, pre-exposure prophylaxis and seroadaptation. Until the low level of testing and resulting high level of undiagnosed HIV infection are addressed, these tools are not likely to be effective for MSM in China.
C1 [Raymond, H. F.; McFarland, Willi] San Francisco Dept Publ Hlth, San Francisco, CA 94102 USA.
   [Li, Xuefeng; Fan, Song; Shao, Yiming; Xiao, Yan; Ruan, Yuhua] Chinese Ctr Dis Control & Prevent China CDC, State Key Lab Infect Dis Prevent & Control, Beijing, Peoples R China.
   [Li, Xuefeng; Fan, Song; Shao, Yiming; Xiao, Yan; Ruan, Yuhua] Chinese Ctr Dis Control & Prevent China CDC, Natl Ctr AIDS STD Control & Prevent NCAIDS, Beijing, Peoples R China.
   [Lu, Hongyan; Sun, Yanming; He, Xiong] Beijing Ctr Dis Control & Prevent, Beijing, Peoples R China.
   [Jia, Yujiang; McFarland, Willi] Vanderbilt Univ, Sch Med, Inst Global Hlth, Nashville, TN 37212 USA.
   [Jia, Yujiang] Vanderbilt Univ, Sch Med, Dept Pediat, Nashville, TN 37212 USA.
RP McFarland, W (通讯作者)，San Francisco Dept Publ Hlth, 25 Van Ness Ave,Suite 500, San Francisco, CA 94102 USA.
EM willi_mcfarland@hotmail.com
RI Fan, Song/X-9715-2019
OI Fan, Song/0000-0002-2228-5401; Raymond, Henry/0000-0001-8621-2749
FU National Institutes of Health of the USA [R01 AI078933]; Ministry of
   Science and Technology of China [2008ZX10001-004, 2008ZX10001-010,
   2009DFB30420]; NATIONAL INSTITUTE OF ALLERGY AND INFECTIOUS DISEASES
   [R01AI078933] Funding Source: NIH RePORTER
FX This study was funded by grant R01 AI078933 from the National Institutes
   of Health of the USA and by the Ministry of Science and Technology of
   China (2008ZX10001-004, 2008ZX10001-010 and 2009DFB30420).
CR Crepaz N, 2009, AIDS, V23, P1617, DOI 10.1097/QAD.0b013e32832effae
   Das M, 2010, PLOS ONE, V5, DOI 10.1371/journal.pone.0011068
   Feng LG, 2009, JAIDS-J ACQ IMM DEF, V52, P79, DOI 10.1097/QAI.0b013e3181a4f53e
   Granich RM, 2009, LANCET, V373, P48, DOI 10.1016/S0140-6736(08)61697-9
   Grant RM, 2010, NEW ENGL J MED, V363, P2587, DOI 10.1056/NEJMoa1011205
   Han Mei, 2009, Zhonghua Liu Xing Bing Xue Za Zhi, V30, P878
   Heckathorn DD, 1997, SOC PROBL, V44, P174, DOI 10.1525/sp.1997.44.2.03x0221m
   HIV Prevention Trials Network, IN ANT TREATM PROT U
   Jain Vivek, 2010, Curr HIV/AIDS Rep, V7, P60, DOI 10.1007/s11904-010-0044-6
   Johnston LG, 2008, AIDS BEHAV, V12, pS131, DOI 10.1007/s10461-008-9413-1
   Kegeles SM, 1999, AIDS, V13, P1753, DOI 10.1097/00002030-199909100-00020
   Lane T, 2011, AIDS BEHAV, V15, P626, DOI 10.1007/s10461-009-9598-y
   Ma XY, 2007, JAIDS-J ACQ IMM DEF, V45, P581, DOI 10.1097/QAI.0b013e31811eadbc
   McFarland W, 2012, AIDS BEHAV, V16, P121, DOI 10.1007/s10461-011-9936-8
   Ministry of Health People's Republic of China Joint United Nations Programme on HIV/AIDS World Health Organization, 2009 EST HIV AIDS EP
   Montaner JSG, 2010, LANCET, V376, P532, DOI 10.1016/S0140-6736(10)60936-1
   Morin SF, 2008, JAIDS-J ACQ IMM DEF, V49, P544, DOI 10.1097/QAI.0b013e31818d5def
   Oster Alexandra M., 2011, Morbidity and Mortality Weekly Report, V60, P694
   Ruan SM, 2009, AIDS BEHAV, V13, P671, DOI 10.1007/s10461-009-9567-5
   Ruan YH, 2009, JAIDS-J ACQ IMM DEF, V52, P604, DOI 10.1097/QAI.0b013e3181b31f5c
   Smith A., 2010, Morbidity and Mortality Weekly Report, V59, P1201
   van Griensven F, 2010, AIDS, V24, pS30, DOI 10.1097/01.aids.0000390087.22565.b4
   van Griensven F, 2010, JAIDS-J ACQ IMM DEF, V53, P234, DOI 10.1097/QAI.0b013e3181c2fc86
   Wei CY, 2011, SEX TRANSM INFECT, V87, P225, DOI 10.1136/sti.2010.047407
   Xu JJ, 2010, SEX TRANSM DIS, V37, P432, DOI 10.1097/OLQ.0b013e3181d13eed
   Yang HT, 2010, SEX TRANSM DIS, V37, P208, DOI 10.1097/OLQ.0b013e3181d13c59
NR 26
TC 56
Z9 63
U1 1
U2 13
PU B M J PUBLISHING GROUP
PI LONDON
PA BRITISH MED ASSOC HOUSE, TAVISTOCK SQUARE, LONDON WC1H 9JR, ENGLAND
SN 1368-4973
J9 SEX TRANSM INFECT
JI Sex. Transm. Infect.
PD APR
PY 2012
VL 88
IS 3
BP 187
EP 193
DI 10.1136/sextrans-2011-050248
PG 7
WC Infectious Diseases
WE Science Citation Index Expanded (SCI-EXPANDED)
SC Infectious Diseases
GA 919CK
UT WOS:000302298200010
PM 22158932
DA 2022-08-26
ER

PT J
AU Schackman, BR
   Eggman, AA
AF Schackman, Bruce R.
   Eggman, Ashley A.
TI Cost-effectiveness of pre-exposure prophylaxis for HIV: a review
SO CURRENT OPINION IN HIV AND AIDS
LA English
DT Review
DE cost-effectiveness; HIV prevention; modeling; pre-exposure prophylaxis
ID UNITED-STATES; INFECTION; IMPACT; TRANSMISSION; MEN; SEX
AB Purpose of review
   The US Food and Drug Administration (FDA) recently approved the use of tenofovir-emtricitabine for pre-exposure prophylaxis (PrEP) for HIV prevention. PrEP is also being investigated in clinical trials as a component of HIV prevention in resource-limited settings. Cost-effectiveness models are useful in identifying health programs with the greatest societal value and projecting long-term program impacts. This review examines six recent studies of the cost-effectiveness of PrEP for preventing HIV transmission in the USA and South Africa.
   Recent findings
   Studies used both individual-level and population-level transmission models. PrEP was found to be a cost-effective HIV-prevention intervention in high-risk MSM with HIV incidence at least 2% in the USA (<US$100000 per quality-adjusted life year) and in young women in South Africa (cost per life year <GDP per capita). Results were sensitive to the cost and efficacy of PrEP and to assumptions about HIV testing and access to treatment in the absence of PrEP.
   Summary
   Future cost effectiveness studies should consider PrEP implementation issues (uptake in high-risk versus low-risk groups, duration on PrEP, adherence), budget impact, and the role of PrEP as part of combination HIV-prevention strategies including expanded testing and treatment access.
C1 [Schackman, Bruce R.] Weill Cornell Med Coll, Dept Publ Hlth, New York, NY 10065 USA.
RP Schackman, BR (通讯作者)，Weill Cornell Med Coll, Dept Publ Hlth, 402 E 67th St, New York, NY 10065 USA.
EM brs2006@med.cornell.edu
RI Schackman, Bruce R./J-8208-2019
OI Schackman, Bruce R./0000-0002-1132-2932
CR Baggaley RF, 2010, CURR OPIN HIV AIDS, V5, P269, DOI 10.1097/COH.0b013e32833a51b2
   Braithwaite RS, 2010, VALUE HEALTH, V13, P535, DOI 10.1111/j.1524-4733.2010.00714.x
   Ciaranello AL, 2011, PLOS ONE, V6, DOI 10.1371/journal.pone.0020224
   Cost-Effectiveness of Preventing AIDS Complications (CEPAC), 2012, COST EFFECTIVENESS P
   Desai K, 2008, AIDS, V22, P1829, DOI 10.1097/QAD.0b013e32830e00f5
   Drummond MF, 2005, METHODS EC EVALUATIO
   Farnham PG, 2012, MED DECIS MAKING, V32, P459, DOI 10.1177/0272989X11431609
   Gold MR, 1996, COST EFFECTIVENESS H
   Gopalappa C, 2012, JAIDS-J ACQ IMM DEF, V61, P99, DOI 10.1097/QAI.0b013e31825bd862
   Grant RM, 2010, NEW ENGL J MED, V363, P2587, DOI 10.1056/NEJMoa1011205
   Grosse Scott D, 2008, Expert Rev Pharmacoecon Outcomes Res, V8, P165, DOI 10.1586/14737167.8.2.165
   Hallett TB, 2011, PLOS MED, V8, DOI 10.1371/journal.pmed.1001123
   JUUSOLA JL, 2012, ANN INTERN MED, V156, P541, DOI DOI 10.1059/0003-4819-156-8-201204170-00001
   Kaiser Family Foundation, 2011, RYAN WHIT PROGR
   Karim QA, 2010, SCIENCE, V329, P1168, DOI 10.1126/science.1193748
   Lingappa JR, 2010, LANCET, V375, P824, DOI 10.1016/S0140-6736(09)62038-9
   Lingappa JR, 2009, PLOS ONE, V4, DOI 10.1371/journal.pone.0005272
   Mauskopf JA, 2007, VALUE HEALTH, V10, P336, DOI 10.1111/j.1524-4733.2007.00187.x
   Paltiel AD, 2009, CLIN INFECT DIS, V48, P806, DOI 10.1086/597095
   Paxton LA, 2007, LANCET, V370, P89, DOI 10.1016/S0140-6736(07)61053-8
   Pretorius C, 2010, PLOS ONE, V5, DOI 10.1371/journal.pone.0013646
   Republic of South Africa, 2010, COUNTRY PROGR REPORT
   Seage GR, 2001, AM J EPIDEMIOL, V153, P619, DOI 10.1093/aje/153.7.619
   United States Food and Drug Administration, 2012, FDA APPR 1 DRUG RED
   University of Washington International Clinical Research Center Partners PrEP Study, 2012, PIV STUD FINDS HIV M
   Van Damme L, 2012, NEW ENGL J MED, V367, P411, DOI 10.1056/NEJMoa1202614
   Walensky RP, 2012, CLIN INFECT DIS, V54, P1504, DOI 10.1093/cid/cis225
   *WHO, 2009, CHOOSING INT AR COST
NR 28
TC 49
Z9 49
U1 0
U2 35
PU LIPPINCOTT WILLIAMS & WILKINS
PI PHILADELPHIA
PA TWO COMMERCE SQ, 2001 MARKET ST, PHILADELPHIA, PA 19103 USA
SN 1746-630X
EI 1746-6318
J9 CURR OPIN HIV AIDS
JI Curr. Opin. HIV AIDS
PD NOV
PY 2012
VL 7
IS 6
BP 587
EP 592
DI 10.1097/COH.0b013e3283582c8b
PG 6
WC Immunology; Infectious Diseases
WE Science Citation Index Expanded (SCI-EXPANDED)
SC Immunology; Infectious Diseases
GA 028IN
UT WOS:000310416100014
PM 23076124
DA 2022-08-26
ER

PT J
AU Uckun, FM
   Cahn, P
   Qazi, S
   D'Cruz, O
AF Uckun, Fatih M.
   Cahn, Pedro
   Qazi, Sanjive
   D'Cruz, Osmond
TI Stampidine as a promising antiretroviral drug candidate for pre-exposure
   prophylaxis against sexually transmitted HIV/AIDS
SO EXPERT OPINION ON INVESTIGATIONAL DRUGS
LA English
DT Review
DE AIDS; human immunodeficiency virus-1; nucleoside reverse transcriptase
   inhibitor; pre-exposure prophylaxis; reverse transcriptase
ID HUMAN-IMMUNODEFICIENCY-VIRUS; REVERSE-TRANSCRIPTASE INHIBITOR; TENOFOVIR
   DISOPROXIL FUMARATE; IN-VIVO PHARMACOKINETICS; HIV AGENT STAMPIDINE;
   GMP-GRADE STAMPIDINE; VAGINAL GEL; CONTROLLED-TRIAL; DOUBLE-BLIND;
   PREVENTION
AB Introduction: Pre-exposure prophylaxis (PrEP) is an evolving new approach to prevention of sexually transmitted HIV-1 that employs antiretroviral (ARV) agents prior to potential HIV-1 exposure in an attempt to reduce the likelihood of HIV-1 infection postexposure. The identification of new ARV agents with potent activity against multidrug-resistant HIV remains an unmet and urgent challenge in the field of PrEP.
   Areas covered: This article reviews the preclinical and early clinical activity and safety profile of stampidine, a novel antiretroviral (ARV) drug candidate that exhibits remarkable subnanomolar to low nanomolar in vitro antiretroviral potency against genotypically and phenotypically nucleoside reverse transcriptase inhibitor (NRTI)-resistant primary clinical HIV isolates, nonnucleoside RT-resistant HIV-1 isolates. Stampidine has a favorable pharmaco-kinetic profile in mice, rats, dogs and cats with 25 or 50 mg/kg tolerable dose levels yielding micromolar plasma concentrations that are 1000-fold higher than its in vitro IC50 value against HIV. Stampidine has a favorable, safety profile in mice, rats, dogs and cats and it showed significant in vivo ARV activity in HIV-infected Hu-PBL-SCID mice as well as FIV-infected domestic cats. Furthermore, it did not cause any maternal toxicity, developmental toxicity or teratogenicity in rabbits treated at 10 - 40 mg/kg/day dose levels. In a recently completed first-in-human Phase I clinical trial, stampidine did not cause dose-limiting toxicity at single dose levels ranging from 5 to 25 mg/kg.
   Expert opinion: The favorable safety and activity profile of stampidine warrants its further development as a promising next-generation PrEP candidate to prevent the sexual transmission of HIV-1. The discovery of stampidine as a potent antiretroviral agent represents a significant step forward in the development of effective therapeutic as well as preventive strategies against HIV/AIDS.
C1 [Uckun, Fatih M.; Qazi, Sanjive; D'Cruz, Osmond] Childrens Hosp Los Angeles, Dev Therapeut Program, Childrens Ctr Canc & Blood Dis, Los Angeles, CA 90027 USA.
   [Uckun, Fatih M.] Univ So Calif, Keck Sch Med, Dept Pediat, Los Angeles, CA 90027 USA.
   [Uckun, Fatih M.; Qazi, Sanjive; D'Cruz, Osmond] Paradigm Pharmaceut, St Paul, MN 55455 USA.
   [Cahn, Pedro] Univ Buenos Aires, Dept Med, Sch Med, Buenos Aires, DF, Argentina.
   [Cahn, Pedro] Hosp Juan A Fernandez, Infect Dis Unit, Buenos Aires, DF, Argentina.
   [Cahn, Pedro] Fdn Huesped, Buenos Aires, DF, Argentina.
RP Uckun, FM (通讯作者)，Childrens Hosp Los Angeles, Dev Therapeut Program, Childrens Ctr Canc & Blood Dis, Los Angeles, CA 90027 USA.
OI Uckun, Fatih M./0000-0001-9334-183X
FU Children's Hospital Los Angeles
FX The authors received funding from the institutional funds of Children's
   Hospital Los Angeles. The authors have no competing interests to declare
   and have received no funding in preparation of the manuscript.
CR AIDS Vaccine Advocacy Coalition, GLOB ADV HIV PREV ON
   Anderson PL, 2011, J ANTIMICROB CHEMOTH, V66, P240, DOI 10.1093/jac/dkq447
   [Anonymous], FEM PREP JUN 2011 UP
   AVERT (AIDS Education & Research Trust), POST PROPH PREEXP PR
   Baeten JM, 2011, 6 IAS C HIV PATH TRE
   Blackard JT, 2002, CLIN INFECT DIS, V34, P1108, DOI 10.1086/339547
   Brenner B, 2004, AIDS, V18, P1653, DOI 10.1097/01.aids.0000131377.28694.04
   Cahn P., 2012, Journal of AIDS and Clinical Research, V3, P138
   Calmy A, 2009, J INFECT DIS, V200, P1746, DOI 10.1086/644785
   Campbell MS, 2009, PLOS ONE, V4, DOI 10.1371/journal.pone.0005690
   CDC, 2011, RES FEM PREP CLIN TR
   CDC, 2011, PREEXP PROPH PREP
   Celum C, 2012, CURR OPIN INFECT DIS, V25, P51, DOI 10.1097/QCO.0b013e32834ef5ef
   Chen CL, 2002, DRUG METAB DISPOS, V30, P1523, DOI 10.1124/dmd.30.12.1523
   Chen CL, 2001, DRUG METAB DISPOS, V29, P1035
   Cheung PK, 2004, AIDS REV, V6, P107
   Cohen MS, 2002, CURR CLIN TOPICS INF, V22, P214
   D'Cruz OJ, 2006, ARZNEIMITTELFORSCH, V56, P159
   D'Cruz OJ, 2001, BIOL REPROD, V64, P51, DOI 10.1095/biolreprod64.1.51
   D'Cruz OJ, 2008, CURR OPIN INVEST DR, V9, P152
   Das K, 2009, J BIOL CHEM, V284, P35092, DOI 10.1074/jbc.M109.022525
   De Clercq E, 2012, BIOCHEM PHARMACOL, V83, P567, DOI 10.1016/j.bcp.2011.10.016
   Denton PW, 2010, PLOS ONE, V5, DOI 10.1371/journal.pone.0008829
   Denton PW, 2008, PLOS MED, V5, P79, DOI 10.1371/journal.pmed.0050016
   Dolling D, 2012, HIV MED, V13, P309, DOI 10.1111/j.1468-1293.2011.00968.x
   DuMez D, 2006, ARZNEIMITTELFORSCH, V56, P136
   Feldblum PJ, 2008, PLOS ONE, V3, DOI 10.1371/journal.pone.0001474
   Garcia-Lerma JG, 2008, PLOS MED, V5, P291, DOI 10.1371/journal.pmed.0050028
   Garcia-Lerma JG, 2010, TRENDS PHARMACOL SCI, V31, P74, DOI 10.1016/j.tips.2009.10.009
   Grant RM, 2010, NEW ENGL J MED, V363, P2587, DOI 10.1056/NEJMoa1011205
   Gurney KB, 2005, J VIROL, V79, P5762, DOI 10.1128/JVI.79.9.5762-5773.2005
   Hachiya A, 2011, PLOS ONE, V6, DOI 10.1371/journal.pone.0016242
   Halpern V, 2008, PLOS ONE, V3, DOI 10.1371/journal.pone.0003784
   Hemelaar J, 2006, AIDS, V20, pW13, DOI 10.1097/01.aids.0000247564.73009.bc
   Howell Alexandra L, 2005, Curr HIV/AIDS Rep, V2, P35, DOI 10.1007/s11904-996-0007-0
   Hurt CB, 2011, CLIN INFECT DIS, V53, P1265, DOI 10.1093/cid/cir684
   Jhaveri Malhar A, 2010, J Int Assoc Physicians AIDS Care (Chic), V9, P328, DOI 10.1177/1545109710376595
   Karim SSA, 2011, AIDS, V25, P957, DOI 10.1097/QAD.0b013e32834541d9
   Kelesidis Theodoros, 2011, Curr HIV/AIDS Rep, V8, P94, DOI 10.1007/s11904-011-0078-4
   Kohler JJ, 2011, LAB INVEST, V91, P852, DOI 10.1038/labinvest.2011.48
   KREISS J, 1992, JAMA-J AM MED ASSOC, V268, P477, DOI 10.1001/jama.268.4.477
   Lampe MA, 2011, AM J OBSTET GYNECOL, V204, DOI 10.1016/j.ajog.2011.02.026
   Liegler T, 2011, 18 C RETR OPP INF CR
   Mayer KH, 2010, JAIDS-J ACQ IMM DEF, V55, pS122, DOI 10.1097/QAI.0b013e3181fbcb4c
   McCormack S, 2010, LANCET, V376, P1329, DOI 10.1016/S0140-6736(10)61086-0
   Microbicide Trials Network, MTN003
   Moyle GJ, 2000, AIDS, V14, P1292, DOI 10.1097/00002030-200006160-00037
   Moyle GJ, 2005, J INFECT DIS, V191, P866, DOI 10.1086/428096
   Myers GM, 2011, AIDS PATIENT CARE ST, V25, P63, DOI 10.1089/apc.2010.0222
   Naswa Smriti, 2011, Indian J Sex Transm Dis AIDS, V32, P1, DOI 10.4103/0253-7184.81246
   Neff CP, 2010, PLOS ONE, V5, DOI 10.1371/journal.pone.0015257
   NIH News, 2011, NIH NEWS        1125
   Paraskevis D, 2009, RETROVIROLOGY, V6, DOI 10.1186/1742-4690-6-49
   Patterson KB, 2011, SCI TRANSL MED, V3, DOI 10.1126/scitranslmed.3003174
   Peeters M, 2000, AIDS RES HUM RETROV, V16, P315, DOI 10.1089/088922200309197
   Perelson AS, 1996, SCIENCE, V271, P1582, DOI 10.1126/science.271.5255.1582
   Peterson L, 2007, PLOS ONE, V2, DOI 10.1371/journal.pone.0001312
   Richardson BA, 2001, SEX TRANSM DIS, V28, P394, DOI 10.1097/00007435-200107000-00006
   Richman DD, 2009, SCIENCE, V323, P1304, DOI 10.1126/science.1165706
   Roddy RE, 1998, NEW ENGL J MED, V339, P504, DOI 10.1056/NEJM199808203390803
   Sigal A, 2011, NATURE, V477, P95, DOI 10.1038/nature10347
   Skoler-Karpoff S, 2008, LANCET, V372, P1977, DOI 10.1016/S0140-6736(08)61842-5
   Smith DM, 2006, VIROLOGY, V355, P1, DOI 10.1016/j.virol.2006.08.009
   Smith DM, 2005, AIDS, V19, P1251, DOI 10.1097/01.aids.0000180095.12276.ac
   Steain Megan C, 2004, Sex Health, V1, P239, DOI 10.1071/SH04024
   Subbarao S, 2006, J INFECT DIS, V194, P904, DOI 10.1086/507306
   TSAI CC, 1995, SCIENCE, V270, P1197, DOI 10.1126/science.270.5239.1197
   Uckun FM, 2007, ARZNEIMITTEL-FORSCH, V57, P112
   Uckun FM, 2006, ARZNEIMITTELFORSCH, V56, P193
   Uckun FM, 2006, ARZNEIMITTELFORSCH, V56, P121
   Uckun FM, 2006, ARZNEIMITTELFORSCH, V56, P176
   Uckun FM, 2006, ARZNEIMITTEL-FORSCH, V56, P117
   Uckun FM, 2005, ARZNEIMITTEL-FORSCH, V55, P223
   Uckun FM, 2004, ARZNEIMITTEL-FORSCH, V54, P69
   Uckun FM, 2003, ARZNEIMITTELFORSCH, V53, P357
   Uckun FM, 2003, ANTIMICROB AGENTS CH, V47, P1233, DOI 10.1128/AAC.47.4.1233-1240.2003
   Uckun FM, 2002, ANTIMICROB AGENTS CH, V46, P3613, DOI 10.1128/AAC.46.11.3613-3616.2002
   Uckun FM, 2002, ANTIMICROB AGENTS CH, V46, P3428, DOI 10.1128/AAC.46.11.3428-3436.2002
   Van Damme L, 2002, LANCET, V360, P971, DOI 10.1016/S0140-6736(02)11079-8
   Van Damme L, 2008, NEW ENGL J MED, V359, P463, DOI 10.1056/NEJMoa0707957
   Van Rompay KKA, 2006, JAIDS-J ACQ IMM DEF, V43, P6, DOI 10.1097/01.qai.0000224972.60339.7c
   Venkatachalam TK, 1998, BIOORG MED CHEM LETT, V8, P3121, DOI 10.1016/S0960-894X(98)00547-2
   Vig R, 1998, ANTIVIR CHEM CHEMOTH, V9, P445
   Vigano A, 2007, CLIN DRUG INVEST, V27, P573, DOI 10.2165/00044011-200727080-00006
   White KL, 2004, ANTIMICROB AGENTS CH, V48, P992, DOI 10.1128/AAC.48.3.992-1003.2004
   Wolf K, 2003, ANTIMICROB AGENTS CH, V47, P3478, DOI 10.1128/AAC.47.11.3478-3484.2003
   Yirrell DL, 2002, AIDS, V16, P279, DOI 10.1097/00002030-200201250-00018
   Zhang H, 1998, NEW ENGL J MED, V339, P1803, DOI 10.1056/NEJM199812173392502
NR 88
TC 7
Z9 8
U1 0
U2 5
PU TAYLOR & FRANCIS LTD
PI ABINGDON
PA 2-4 PARK SQUARE, MILTON PARK, ABINGDON OR14 4RN, OXON, ENGLAND
SN 1354-3784
EI 1744-7658
J9 EXPERT OPIN INV DRUG
JI Expert Opin. Investig. Drugs
PD APR
PY 2012
VL 21
IS 4
BP 489
EP 500
DI 10.1517/13543784.2012.664635
PG 12
WC Pharmacology & Pharmacy
WE Science Citation Index Expanded (SCI-EXPANDED)
SC Pharmacology & Pharmacy
GA 907ZE
UT WOS:000301458700007
PM 22360744
DA 2022-08-26
ER

PT J
AU Arnold, EA
   Hazelton, P
   Lane, T
   Christopoulos, KA
   Galindo, GR
   Steward, WT
   Morin, SF
AF Arnold, Emily A.
   Hazelton, Patrick
   Lane, Tim
   Christopoulos, Katerina A.
   Galindo, Gabriel R.
   Steward, Wayne T.
   Morin, Stephen F.
TI A Qualitative Study of Provider Thoughts on Implementing Pre-Exposure
   Prophylaxis (PrEP) in Clinical Settings to Prevent HIV Infection
SO PLOS ONE
LA English
DT Article
ID UNITED-STATES; RISK; TRIALS; IMPACT
AB Background: A recent clinical trial demonstrated that a daily dose tenofovir disoproxil fumarate and emtricitabrine (TDF-FTC) can reduce HIV acquisition among men who have sex with men (MSM) and transgender (TG) women by 44%, and up to 90% if taken daily. We explored how medical and service providers understand research results and plan to develop clinical protocols to prescribe, support and monitor adherence for patients on PrEP in the United States.
   Methods: Using referrals from our community collaborators and snowball sampling, we recruited 22 healthcare providers in San Francisco, Oakland, and Los Angeles for in-depth interviews from May-December 2011. The providers included primary care physicians seeing high numbers of MSM and TG women, HIV specialists, community health clinic providers, and public health officials. We analyzed interviews thematically to produce recommendations for setting policy around implementing PrEP. Interview topics included: assessing clinician impressions of PrEP and CDC guidance, considerations of cost, office capacity, dosing schedules, and following patients over time.
   Results: Little or no demand for PrEP from patients was reported at the time of the interviews. Providers did not agree on the most appropriate patients for PrEP and believed that current models of care, which do not involve routine frequent office visits, were not well suited for prescribing PrEP. Providers detailed the need to build capacity and were concerned about monitoring side effects and adherence. PrEP was seen as potentially having impact on the epidemic but providers also noted that community education campaigns needed to be tailored to effectively reach specific vulnerable populations.
   Conclusions: While PrEP may be a novel and clinically compelling prevention intervention for MSM and TG women, it raises a number of important implementation challenges that would need to be addressed. Nonetheless, most providers expressed optimism that they eventually could prescribe and monitor PrEP in their practice.
C1 [Arnold, Emily A.; Hazelton, Patrick; Lane, Tim; Galindo, Gabriel R.; Steward, Wayne T.; Morin, Stephen F.] Univ Calif San Francisco, Ctr AIDS Prevent Studies, San Francisco, CA 94143 USA.
   [Christopoulos, Katerina A.] Univ Calif San Francisco, San Francisco Gen Hosp, Div HIV AIDS, San Francisco, CA USA.
RP Arnold, EA (通讯作者)，Univ Calif San Francisco, Ctr AIDS Prevent Studies, San Francisco, CA 94143 USA.
EM Emily.Arnold@ucsf.edu
FU California HIV/AIDS Research Program [RP08-SF-603]; Evelyn and Walter
   Haas, Jr. Fund [P0043126]; UCSF/Gladstone Institute of Virology and
   Immunology Center for AIDS Research [P30 AI027763]; Center for AIDS
   Prevention Studies [NIMH 2P30MH-062246]; Traineeship in AIDS Prevention
   Studies [NIMH T32 MH019105]; NATIONAL INSTITUTE OF ALLERGY AND
   INFECTIOUS DISEASES [P30AI027763] Funding Source: NIH RePORTER; NATIONAL
   INSTITUTE OF MENTAL HEALTH [P30MH062246, T32MH019105, K23MH092220]
   Funding Source: NIH RePORTER
FX This research was supported by a grant to the UCSF AIDS Policy Research
   Center by the California HIV/AIDS Research Program (RP08-SF-603), the
   Evelyn and Walter Haas, Jr. Fund (P0043126), and special initiative
   funding from the UCSF/Gladstone Institute of Virology and Immunology
   Center for AIDS Research (P30 AI027763). Additional support was provided
   by the Center for AIDS Prevention Studies (NIMH 2P30MH-062246) and from
   the Traineeship in AIDS Prevention Studies (NIMH T32 MH019105). The
   funders had no role in study design, data collection and analysis,
   decision to publish, or preparation of the manuscript.
CR Baeten J, 2012, ARV PREP HIV 1 PREV
   Buchbinder SP, 2011, AIDS BEHAV, V15, pS72, DOI 10.1007/s10461-011-9894-1
   Cahill S, 2012, PREEXPOSURE PROPHYLA
   Cohen MS, 2016, NEW ENGL J MED, V375, P830, DOI [10.1056/NEJMoa1105243, 10.1056/NEJMoa1600693]
   Desai K, 2008, AIDS, V22, P1829, DOI 10.1097/QAD.0b013e32830e00f5
   Flash C, 2012, CURR INFECT DIS REP
   Forsyth AD, 2012, CURR OPIN HIV AIDS, V7, P111, DOI 10.1097/COH.0b013e32834fcff6
   Galea JT, 2011, INT J STD AIDS, V22, P256, DOI 10.1258/ijsa.2009.009255
   Grady D, 2012, FDA ADVISORY PANEL B
   Grant RM, 2010, NEW ENGL J MED, V363, P2587, DOI 10.1056/NEJMoa1011205
   Grant RM, 2010, CLIN INFECT DIS, V50, pS96, DOI 10.1086/651479
   Hazelton P., 2011, FINANCING DELIVERY M
   Hurt CB, 2011, CLIN INFECT DIS, V53, P1265, DOI 10.1093/cid/cir684
   Kelesidis Theodoros, 2011, Curr HIV/AIDS Rep, V8, P94, DOI 10.1007/s11904-011-0078-4
   Leibowitz AA, 2011, AM J PUBLIC HEALTH, V101, P982, DOI 10.2105/AJPH.2010.300066
   Marks G, 2006, AIDS, V20, P1447, DOI 10.1097/01.aids.0000233579.79714.8d
   Michael NL, 2010, NEW ENGL J MED, V363, P2663, DOI 10.1056/NEJMe1012929
   Miles M.B., 1994, EXPANDED SOURCEBOOK
   MSN Money, 2012, US FDA GRANTS PRIOR
   Muhr T, 1997, ATLAS TI 5 KNOWLEDGE
   Myers GM, 2011, AIDS PATIENT CARE ST, V25, P63, DOI 10.1089/apc.2010.0222
   Paltiel AD, 2009, CLIN INFECT DIS, V48, P806, DOI 10.1086/597095
   Patton M.Q., 2015, QUALITATIVE RES EVAL, V4th
   Pazella E, 2011, COMMENTS ED PAZELLA
   Prejean J, 2011, PLOS ONE, V6, DOI 10.1371/journal.pone.0017502
   Smith D. K., 2011, Morbidity and Mortality Weekly Report, V60, P65
   Thigpen MC, 2012, IAS C HIV PATH TREAT
   Underhill Kristen, 2010, Curr HIV/AIDS Rep, V7, P210, DOI 10.1007/s11904-010-0062-4
   Underhill K, 2010, JAIDS-J ACQ IMM DEF, V55, P8, DOI 10.1097/QAI.0b013e3181e8efe4
   van der Straten A, 2012, AIDS, V26, pF13, DOI 10.1097/QAD.0b013e3283522272
NR 30
TC 109
Z9 109
U1 0
U2 26
PU PUBLIC LIBRARY SCIENCE
PI SAN FRANCISCO
PA 1160 BATTERY STREET, STE 100, SAN FRANCISCO, CA 94111 USA
SN 1932-6203
J9 PLOS ONE
JI PLoS One
PD JUL 11
PY 2012
VL 7
IS 7
AR e40603
DI 10.1371/journal.pone.0040603
PG 8
WC Multidisciplinary Sciences
WE Science Citation Index Expanded (SCI-EXPANDED)
SC Science & Technology - Other Topics
GA 973LU
UT WOS:000306362400081
PM 22792384
OA Green Submitted, Green Published, gold
DA 2022-08-26
ER

PT J
AU Krakower, D
   Mayer, KH
AF Krakower, Douglas
   Mayer, Kenneth H.
TI Engaging healthcare providers to implement HIV pre-exposure prophylaxis
SO CURRENT OPINION IN HIV AND AIDS
LA English
DT Review
DE HIV; implementation; pre-exposure prophylaxis; prevention; provider
ID RISK-ASSESSMENT; UNITED-STATES; PREVENTION PRACTICES;
   COST-EFFECTIVENESS; BEHAVIOR-CHANGE; SEXUAL HISTORY; MEN; INFECTION;
   PHYSICIANS; RECOMMENDATIONS
AB Purpose of review
   Recent randomized controlled trials have demonstrated that HIV pre-exposure prophylaxis (PrEP) can decrease HIV incidence among several at-risk populations, including men who have sex with men, serodiscordant couples, and heterosexual men and women. As PrEP is a biomedical intervention that requires clinical monitoring and a high level of medication adherence, maximizing the public health effectiveness of PrEP in real-world settings will require the training of a cadre of healthcare providers to prescribe PrEP. Therefore it is critical to understand provider knowledge, practices, and attitudes towards PrEP prescribing, and to develop strategies for engaging and training providers to provide PrEP.
   Recent findings
   Limited numbers of studies have focused on PrEP implementation by healthcare providers. These studies suggest that some providers are knowledgeable about PrEP, but many are not, or express misgivings. Although many clinicians report willingness to provide PrEP, few have prescribed PrEP in clinical practice. Provider comfort and skills in HIV risk assessment are suboptimal, which could limit identification of individuals who are most likely to benefit from PrEP use.
   Summary
   Further studies to understand facilitators and barriers to HIV-risk assessment and PrEP prescribing by practicing clinicians are needed. Innovative training strategies and decision-support interventions for providers could optimize PrEP implementation and therefore merit additional research.
C1 [Mayer, Kenneth H.] Fenway Hlth, Fenway Inst, Boston, MA 02215 USA.
   [Krakower, Douglas; Mayer, Kenneth H.] Beth Israel Deaconess Med Ctr, Dept Med, Div Infect Dis, Boston, MA 02215 USA.
   [Krakower, Douglas; Mayer, Kenneth H.] Harvard Univ, Sch Med, Boston, MA USA.
RP Mayer, KH (通讯作者)，Fenway Hlth, Fenway Inst, 1340 Boylston St, Boston, MA 02215 USA.
EM kmayer@fenwayhealth.org
FU Harvard T32 postdoctoral HIV Clinical Research Fellowship [NIAID AI
   007433]; Gilead Sciences; Bristol-Myers-Squibb; AMA Foundation; National
   Institute of Health Center for AIDS Research [P30AI42853]; National
   Institute of Health Clinical Trial Unit for HIV Prevention and
   Microbicide Research [U01AI069480]; NATIONAL INSTITUTE OF ALLERGY AND
   INFECTIOUS DISEASES [P30AI042853, T32AI007433, U01AI069480] Funding
   Source: NIH RePORTER; NATIONAL INSTITUTE OF MENTAL HEALTH [K23MH098795]
   Funding Source: NIH RePORTER
FX Dr Krakower was supported by the Harvard T32 postdoctoral HIV Clinical
   Research Fellowship (grant NIAID AI 007433). He has performed research
   with unrestricted project support from Gilead Sciences,
   Bristol-Myers-Squibb, and the AMA Foundation. Dr Mayer was supported in
   part by the National Institute of Health Center for AIDS Research (grant
   P30AI42853) and National Institute of Health Clinical Trial Unit for HIV
   Prevention and Microbicide Research (grant U01AI069480). He has received
   unrestricted research and educational grants from Gilead Sciences,
   Merck, Inc. and Bristol-Myers-Squibb.
CR Baeten JM, 2012, NEW ENGL J MED, V367, P399, DOI 10.1056/NEJMoa1108524
   Bernstein KT, 2008, ARCH INTERN MED, V168, P1458, DOI 10.1001/archinte.168.13.1458
   Berwick DM, 2012, JAMA-J AM MED ASSOC, V307, P1513, DOI 10.1001/jama.2012.362
   Blumenthal-Barby JS, 2012, AM J BIOETHICS, V12, P1, DOI 10.1080/15265161.2011.634481
   Branson Bernard M., 2006, Morbidity and Mortality Weekly Report, V55, P1
   Branson BM, 2006, MMWR RECOMM REP, V55, pCE1, DOI DOI 10.1016/J.ANNEMERGMED.2007.03.001
   Centers for Disease Control and Prevention (CDC), 2003, MMWR Recomm Rep, V52, P1
   Charani E, 2011, CLIN INFECT DIS, V53, P651, DOI 10.1093/cid/cir445
   Coverdale JH, 2011, ACAD MED, V86, P1590, DOI 10.1097/ACM.0b013e318234ea41
   Desai K, 2008, AIDS, V22, P1829, DOI 10.1097/QAD.0b013e32830e00f5
   Edwards R, 2012, LANCET INFECT DIS, V12, P318, DOI 10.1016/S1473-3099(11)70283-3
   Epstein RM, 2001, J GEN INTERN MED, V16, P176, DOI 10.1111/j.1525-1497.2001.02299.x
   Ghanem KG, 2005, SEX TRANSM INFECT, V81, P421, DOI 10.1136/sti.2004.013193
   Gold A, 2012, AM J BIOETHICS, V12, P18, DOI 10.1080/15265161.2011.634486
   Grant RM, 2010, NEW ENGL J MED, V363, P2587, DOI 10.1056/NEJMoa1011205
   Grol R, 2003, LANCET, V362, P1225, DOI 10.1016/S0140-6736(03)14546-1
   Holt TA, 2010, BRIT J GEN PRACT, V60, DOI 10.3399/bjgp10X483904
   Jones J, 2011, NAT HIV PREV C ATL 1
   JUUSOLA JL, 2012, ANN INTERN MED, V156, P541, DOI DOI 10.1059/0003-4819-156-8-201204170-00001
   Karim QA, 2010, SCIENCE, V329, P1168, DOI 10.1126/science.1193748
   Lloyd-Jones DM, 2010, CIRCULATION, V121, P1768, DOI 10.1161/CIRCULATIONAHA.109.849166
   Loeb DF, 2011, J GEN INTERN MED, V26, P887, DOI 10.1007/s11606-011-1711-z
   Loewenstein G, 2012, JAMA-J AM MED ASSOC, V307, P1375, DOI 10.1001/jama.2012.387
   LOFT J, 1994, JAMA-J AM MED ASSOC, V271, P261
   Madan AK, 1998, AM J PREV MED, V15, P114, DOI 10.1016/S0749-3797(98)00026-9
   Makadon HJ, 2008, FENWAY GUIDE LESBIAN
   Mayer KH, 2012, LANCET, V380, P378, DOI 10.1016/S0140-6736(12)60835-6
   Maznavi K, 2011, 49 ANN M INF DIS SOC
   Menza TW, 2009, SEX TRANSM DIS, V36, P547, DOI 10.1097/OLQ.0b013e3181a9cc41
   Metzger DS, 2000, AM J EPIDEMIOL, V152, P99, DOI 10.1093/aje/152.2.99
   Mimiaga MJ, 2007, SEX TRANSM DIS, V34, P113, DOI 10.1097/01.olq.0000225327.13214.bf
   Montano DE, 2008, SEX TRANSM DIS, V35, P154, DOI 10.1097/OLQ.0b013e3181574d97
   Morris ZS, 2009, HEALTH POLICY, V91, P135, DOI 10.1016/j.healthpol.2008.11.009
   O'Connor AM, 2009, COCHRANE DB SYST REV, DOI [10.1002/14651858.CD001431.pub2, 10.1002/14651858.CD001431.pub3, 10.1002/14651858.CD001431.pub4]
   Obedin-Maliver J, 2011, JAMA-J AM MED ASSOC, V306, P971, DOI 10.1001/jama.2011.1255
   Olsen L, 2011, PATIENTS CHARTING CO
   Paltiel AD, 2009, CLIN INFECT DIS, V48, P806, DOI 10.1086/597095
   Petroll AE, 2011, SEX TRANSM DIS, V38, P63, DOI 10.1097/OLQ.0b013e3181ebd50f
   Pretorius C, 2010, PLOS ONE, V5, DOI 10.1371/journal.pone.0013646
   RABIN DL, 1994, ANN INTERN MED, V121, P513, DOI 10.7326/0003-4819-121-7-199410010-00007
   Smith DK, 2012, JAIDS-J ACQ IMM DEF, V60, P421, DOI 10.1097/QAI.0b013e318256b2f6
   Springrose JV, 2010, POPUL HEALTH MANAG, V13, P255, DOI 10.1089/pop.2009.0072
   Thigpen MC, 2012, NEW ENGL J MED, V367, P423, DOI 10.1056/NEJMoa1110711
   US Department of Health and Human Services. Centers for Disease Control and Prevention, GUID TAK SEX HIST
   Van Damme L, 2012, NEW ENGL J MED, V367, P411, DOI 10.1056/NEJMoa1202614
   Walensky RP, 2012, CLIN INFECT DIS, V54, P1504, DOI 10.1093/cid/cis225
   Washington AE, 2011, NEW ENGL J MED, V365, pe31
   White JM, 2012, AIDS PATIENT CARE ST, V26, P395, DOI 10.1089/apc.2012.0030
NR 48
TC 59
Z9 59
U1 0
U2 17
PU LIPPINCOTT WILLIAMS & WILKINS
PI PHILADELPHIA
PA TWO COMMERCE SQ, 2001 MARKET ST, PHILADELPHIA, PA 19103 USA
SN 1746-630X
EI 1746-6318
J9 CURR OPIN HIV AIDS
JI Curr. Opin. HIV AIDS
PD NOV
PY 2012
VL 7
IS 6
BP 593
EP 599
DI 10.1097/COH.0b013e3283590446
PG 7
WC Immunology; Infectious Diseases
WE Science Citation Index Expanded (SCI-EXPANDED)
SC Immunology; Infectious Diseases
GA 028IN
UT WOS:000310416100015
PM 23032736
OA Green Accepted
DA 2022-08-26
ER

PT J
AU Matthews, LT
   Smit, JA
   Cu-Uvin, S
   Cohan, D
AF Matthews, Lynn T.
   Smit, Jennifer A.
   Cu-Uvin, Susan
   Cohan, Deborah
TI Antiretrovirals and safer conception for HIV-serodiscordant couples
SO CURRENT OPINION IN HIV AND AIDS
LA English
DT Review
DE antiretrovirals as prevention; conception; fertility; HIV prevention;
   HIV-serodiscordance; perinatal HIV transmission; sexual HIV transmission
ID HUMAN-IMMUNODEFICIENCY-VIRUS; PERSISTENT MITOCHONDRIAL DYSFUNCTION;
   SERO-DISCORDANT COUPLES; SEMINAL PLASMA SAMPLES; PREEXPOSURE
   PROPHYLAXIS; VIRAL LOAD; FERTILITY INTENTIONS; MALE CIRCUMCISION;
   INFECTED WOMEN; SOUTH-AFRICA
AB Purpose of review
   Many men and women living with HIV and their uninfected partners attempt to conceive children. HIV-prevention science can be applied to reduce sexual transmission risk while respecting couples' reproductive goals. Here we discuss antiretrovirals as prevention in the context of safer conception for HIV-serodiscordant couples.
   Recent findings
   Antiretroviral therapy (ART) for the infected partner and pre-exposure prophylaxis (PrEP) for the uninfected partner reduce the risk of heterosexual HIV transmission. Several demonstration projects suggest the feasibility and acceptability of antiretroviral (ARV)s as periconception HIV-prevention for HIV-serodiscordant couples. The application of ARVs to periconception risk reduction may be limited by adherence.
   Summary
   For male-infected (M+F-) couples who cannot access sperm processing and female-infected (F+M-) couples unwilling to carry out insemination without intercourse, ART for the infected partner, PrEP for the uninfected partner, combined with treatment for sexually transmitted infections, sex limited to peak fertility, and medical male circumcision (for F+M couples) provide excellent, well tolerated options for reducing the risk of periconception HIV sexual transmission.
C1 [Matthews, Lynn T.] Massachusetts Gen Hosp, Ctr Global Hlth, Boston, MA 02114 USA.
   [Matthews, Lynn T.] Massachusetts Gen Hosp, Div Infect Dis, Boston, MA 02114 USA.
   [Matthews, Lynn T.] Beth Israel Deaconess Med Ctr, Div Infect Dis, Boston, MA 02114 USA.
   [Smit, Jennifer A.] Univ Witwatersrand, Maternal Adolescent & Child Hlth Div MatCH, Durban, South Africa.
   [Cu-Uvin, Susan] Brown Univ, Alpert Med Sch, Providence, RI 02912 USA.
   [Cohan, Deborah] Univ Calif San Francisco, Dept Obstet Gynecol & Reprod Serv, San Francisco, CA 94143 USA.
RP Matthews, LT (通讯作者)，Massachusetts Gen Hosp, Ctr Global Hlth, 100 Cambridge St,15th Floor, Boston, MA 02114 USA.
EM ltmatthe@bidmc.harvard.edu
FU K23 award [MH095655]; William and Flora Hewlett Foundation; NATIONAL
   INSTITUTE OF ALLERGY AND INFECTIOUS DISEASES [P30AI027763] Funding
   Source: NIH RePORTER; NATIONAL INSTITUTE OF MENTAL HEALTH [K23MH095655]
   Funding Source: NIH RePORTER
FX L.T.M. is supported by a K23 award (MH095655). J.A.S. is supported by
   the William and Flora Hewlett Foundation. We thank Dr. David R.
   Bangsberg and Dr. Matthew J. Ehrlich for important contributions to the
   article.
CR [Anonymous], 2012, GUID COUPL HIV TEST
   Attia S, 2009, AIDS, V23, P1397, DOI 10.1097/QAD.0b013e32832b7dca
   Auvert B, 2005, PLOS MED, V2, P1112, DOI 10.1371/journal.pmed.0020298
   Baeten JM, 2012, NEW ENGL J MED, V367, P399, DOI 10.1056/NEJMoa1108524
   Baeten JM, 2011, SCI TRANSL MED, V3, DOI 10.1126/scitranslmed.3001888
   Bailey RC, 2007, LANCET, V369, P643, DOI 10.1016/S0140-6736(07)60312-2
   Bangsberg DR, 2000, AIDS, V14, P357, DOI 10.1097/00002030-200003100-00008
   Bardeguez AD, 2008, JAIDS-J ACQ IMM DEF, V48, P408, DOI 10.1097/QAI.0b013e31817bbe80
   Barreiro P, 2006, JAIDS-J ACQ IMM DEF, V43, P324, DOI 10.1097/01.qai.0000243091.40490.fd
   Barret B, 2003, AIDS, V17, P1769, DOI 10.1097/00002030-200308150-00006
   Bekker L. G., 2011, Southern African Journal of HIV Medicine, V12, P31
   Beyeza-Kashesya J, 2010, BMC PUBLIC HEALTH, V10, DOI 10.1186/1471-2458-10-247
   Beyeza-Kashesya J, 2009, AFR HEALTH SCI, V9, P2
   Black V, 2009, OBSTET GYNECOL, V114, P292, DOI 10.1097/AOG.0b013e3181af33e6
   Blanche S, 1999, LANCET, V354, P1084, DOI 10.1016/S0140-6736(99)07219-0
   Brown KC, 2011, J INFECT DIS, V203, P1484, DOI 10.1093/infdis/jir059
   Bujan L, 2007, AIDS, V21, P1909, DOI 10.1097/QAD.0b013e3282703879
   Cescon AM, 2011, HIV MED, V12, P352, DOI 10.1111/j.1468-1293.2010.00890.x
   Chen JL, 2001, FAM PLANN PERSPECT, V33, P144, DOI 10.2307/2673717
   Cohen MS, 2016, NEW ENGL J MED, V375, P830, DOI [10.1056/NEJMoa1105243, 10.1056/NEJMoa1600693]
   Cohen MS, 2012, AIDS, V26, P1585, DOI 10.1097/QAD.0b013e3283543e83
   Cong ME, 2011, J VIROL, V85, P7933, DOI 10.1128/JVI.00843-11
   Cooper D, 2007, SOC SCI MED, V65, P274, DOI 10.1016/j.socscimed.2007.03.019
   Cooper D, 2009, AIDS BEHAV, V13, pS38, DOI 10.1007/s10461-009-9550-1
   Cordoba A, 2018, ALAMBIQUE REV ACAD M, V6, P1
   Crankshaw T, 2012, REPROD HLTH IN PRESS
   Cu-Uvin S, 2011, AIDS, V25, P880, DOI 10.1097/QAD.0b013e328344ccf8
   Culnane M, 1999, JAMA-J AM MED ASSOC, V281, P151, DOI 10.1001/jama.281.2.151
   Das M, 2010, PLOS ONE, V5, DOI 10.1371/journal.pone.0011068
   DEVINCENZI I, 1994, NEW ENGL J MED, V331, P341, DOI 10.1056/NEJM199408113310601
   Donnell D, 2012, 19 C RETR OPP INF CR
   Donnell D, 2010, LANCET, V375, P2092, DOI 10.1016/S0140-6736(10)60705-2
   Dumond JB, 2007, AIDS, V21, P1899, DOI 10.1097/QAD.0b013e328270385a
   Dunkle KL, 2008, LANCET, V371, P2183, DOI 10.1016/S0140-6736(08)60953-8
   Egger M, 2002, LANCET, V360, P119, DOI 10.1016/S0140-6736(02)09411-4
   Eke AC, 2011, COCHRANE DB SYST REV, DOI 10.1002/14651858.CD008498.pub2
   Eyawo O, 2010, LANCET INFECT DIS, V10, P770, DOI 10.1016/S1473-3099(10)70189-4
   Finocchario-Kessler S, 2010, AIDS PATIENT CARE ST, V24, P317, DOI 10.1089/apc.2009.0293
   Frodsham LCG, 2006, FERTIL STERIL, V85, P285, DOI 10.1016/j.fertnstert.2005.07.1326
   Garcia-Lerma JG, 2008, PLOS MED, V5, P291, DOI 10.1371/journal.pmed.0050028
   GNP+ ICW Young Positives EngenderHealth IPPF and UNAIDS, 2009, GNP ICW YOUNG POS EN
   Granich R, 2012, PLOS ONE, V7, DOI 10.1371/journal.pone.0030216
   Grant RM, 2010, NEW ENGL J MED, V363, P2587, DOI 10.1056/NEJMoa1011205
   Gray RH, 2007, LANCET, V369, P657, DOI 10.1016/S0140-6736(07)60313-4
   GROSSKURTH H, 1995, LANCET, V346, P530, DOI 10.1016/S0140-6736(95)91380-7
   Gruskin S, 2007, REPROD HEALTH MATTER, V15, P4, DOI 10.1016/S0968-8080(07)29028-7
   Guthrie BL, 2007, CURR HIV RES, V5, P416, DOI 10.2174/157016207781023992
   Hallett TB, 2011, PLOS MED, V8, DOI 10.1371/journal.pmed.1001123
   Harries J, 2007, BMC PUBLIC HEALTH, V7, DOI 10.1186/1471-2458-7-282
   HARRIS C, 1983, NEW ENGL J MED, V308, P1181, DOI 10.1056/NEJM198305193082001
   Heard I, 2007, AIDS, V21, pS77, DOI 10.1097/01.aids.0000255089.44297.6f
   Hogan MC, 2010, LANCET, V375, P1609, DOI 10.1016/S0140-6736(10)60518-1
   Homsy J, 2009, PLOS ONE, V4, DOI 10.1371/journal.pone.0004149
   Howard AA, 2002, AIDS, V16, P2175, DOI 10.1097/00002030-200211080-00010
   Jewkes R, 2010, J INT AIDS SOC, V13, DOI 10.1186/1758-2652-13-6
   Karim QA, 2010, SCIENCE, V329, P1168, DOI 10.1126/science.1193748
   Karim SSA, 2011, LANCET, V378, P279, DOI 10.1016/S0140-6736(11)60878-7
   Kelley AL, 2011, PLOS ONE, V6, DOI 10.1371/journal.pone.0019573
   Kharsany ABM, 2010, HIV MED, V11, P661, DOI 10.1111/j.1468-1293.2010.00838.x
   Lambert-Niclot S, 2012, AIDS, V26, P971, DOI 10.1097/QAD.0b013e328352ae09
   Lambert-Niclot S, 2010, ANTIMICROB AGENTS CH, V54, P4910, DOI 10.1128/AAC.00725-10
   Lampe MA, 2011, AM J OBSTET GYNECOL, V204, DOI 10.1016/j.ajog.2011.02.026
   Launay O, 2011, ANTIVIR THER, V16, P843, DOI 10.3851/IMP1856
   Gogna ML, 2009, SOC SCI MED, V69, P813, DOI 10.1016/j.socscimed.2009.06.002
   Lima VD, 2009, JAIDS-J ACQ IMM DEF, V50, P529, DOI 10.1097/QAI.0b013e31819675e9
   London L, 2008, DEV WORLD BIOETH, V8, P11, DOI 10.1111/j.1471-8847.2007.00223.x
   Mandelbrot L, 1997, LANCET, V349, P850, DOI 10.1016/S0140-6736(05)61754-0
   Mantell JE, 2009, J PUBLIC HEALTH POL, V30, P367, DOI 10.1057/jphp.2009.35
   Marcelin AG, 2008, AIDS, V22, P1677, DOI 10.1097/QAD.0b013e32830abdc8
   Matthews GV, 2002, AIDS, V16, P53, DOI 10.1097/00002030-200201040-00008
   Matthews LT, 2011, AIDS BEHAV
   Matthews LT, 2010, AIDS, V24, P1975, DOI 10.1097/QAD.0b013e32833bedeb
   Matthews LT, 2009, AIDS BEHAV, V13, pS5, DOI 10.1007/s10461-009-9551-0
   Microbicide Trials Network, 2011, MTN STAT DEC DISC US
   Mindry D, 2011, CULT HEALTH SEX, V13, P589, DOI 10.1080/13691058.2011.560965
   Mmeje O, 2012, INFECT DIS OBSTET GY, V206, pe21
   Mocroft A, 2000, ANTIVIR THER, V5, P107
   Montaner JSG, 2010, LANCET, V376, P532, DOI 10.1016/S0140-6736(10)60936-1
   Moodley D, 2009, AIDS, V23, P1255, DOI 10.1097/QAD.0b013e32832a5934
   Mugo N, 2012, CROI 2012 SEATTL
   Mugo NR, 2011, AIDS, V25, P1887, DOI 10.1097/QAD.0b013e32834a9338
   Mutua G, 2012, PLOS ONE, V7, DOI 10.1371/journal.pone.0033103
   Myer L, 2007, AIDS PATIENT CARE ST, V21, P278, DOI 10.1089/apc.2006.0108
   Nakayiwa S, 2006, AIDS BEHAV, V10, pS95, DOI 10.1007/s10461-006-9126-2
   Nicopoullos JDM, 2010, FERTIL STERIL, V94, P2458, DOI 10.1016/j.fertnstert.2010.03.074
   Nielsen-Saines K, 2012, PEDIATRICS, V129, pE1525, DOI 10.1542/peds.2011-2340
   Ogilvie GS, 2007, AIDS, V21, pS83, DOI 10.1097/01.aids.0000255090.51921.60
   Panel on Antiretroviral Guidelines for Adults and Adolescents, 2012, GUID US ANT AG HIV 1
   Panozzo L, 2003, SWISS MED WKLY, V133, P124
   Patterson KB, 2011, SCI TRANSL MED, V3, DOI 10.1126/scitranslmed.3003174
   Philips B, 2012, OXFORD CTR EVIDENCE
   PIOT P, 1984, LANCET, V2, P65
   Politch JA, 2002, IMMUNOL ALLERGY CLIN, V22, P663, DOI 10.1016/S0889-8561(02)00020-6
   Preston-whyte E, 1988, South Afr J Demogr, V2, P13
   Quinn TC, 2000, NEW ENGL J MED, V342, P921, DOI 10.1056/NEJM200003303421303
   Read PJ, 2012, AIDS, V26, P1095, DOI 10.1097/QAD.0b013e3283536a6c
   Sauer MV, 2009, FERTIL STERIL, V91, P2455, DOI 10.1016/j.fertnstert.2008.04.013
   Savasi V, 2007, HUM REPROD, V22, P772, DOI 10.1093/humrep/del422
   Schwartz SR, 2012, AIDS BEHAV, V16, P69, DOI 10.1007/s10461-011-9981-3
   SEMPRINI AE, 1992, LANCET, V340, P1317, DOI 10.1016/0140-6736(92)92495-2
   Sha BE, 2011, HIV CLIN TRIALS, V12, P9, DOI 10.1310/hct1201-9
   Thigpen MC, 2012, NEW ENGL J MED, V367, P423, DOI 10.1056/NEJMoa1110711
   TSAI CC, 1995, SCIENCE, V270, P1197, DOI 10.1126/science.270.5239.1197
   Tsai CC, 1998, J VIROL, V72, P4265, DOI 10.1128/JVI.72.5.4265-4273.1998
   Tubiana R, 2010, CLIN INFECT DIS, V50, P585, DOI 10.1086/650005
   UNAIDS, 2010, FACT SHEET WOM GIRLS
   Van Damme L, 2012, NEW ENGL J MED, V367, P411, DOI 10.1056/NEJMoa1202614
   van der Straten A, 2012, AIDS, V26, pF13, DOI 10.1097/QAD.0b013e3283522272
   Vernazza PL, 2011, AIDS, V25, P2005, DOI 10.1097/QAD.0b013e32834a36d0
   Vitorino RL, 2011, FERTIL STERIL, V95, P1684, DOI 10.1016/j.fertnstert.2011.01.127
   Walensky RP, 2012, CLIN INFECT DIS, V54, P1504, DOI 10.1093/cid/cis225
   Ware NC, 2012, JAIDS-J ACQ IMM DEF, V59, P463, DOI 10.1097/QAI.0b013e31824a060b
   Wawer MJ, 2005, J INFECT DIS, V191, P1403, DOI 10.1086/429411
   Wawer MJ, 1998, AIDS, V12, P1211, DOI 10.1097/00002030-199810000-00014
   Weller S, 2002, Cochrane Database Syst Rev, pCD003255
   WHO, 2012, PROGR UPD US ANT DRU
   Wilcox AJ, 2001, JAMA-J AM MED ASSOC, V286, P1759, DOI 10.1001/jama.286.14.1759
   World Health Organization, 2021, RAP ADV ANT THER HIV
   World Health Organization, 2010, ANT DRUGS TREAT PREG
NR 119
TC 60
Z9 61
U1 0
U2 22
PU LIPPINCOTT WILLIAMS & WILKINS
PI PHILADELPHIA
PA TWO COMMERCE SQ, 2001 MARKET ST, PHILADELPHIA, PA 19103 USA
SN 1746-630X
EI 1746-6318
J9 CURR OPIN HIV AIDS
JI Curr. Opin. HIV AIDS
PD NOV
PY 2012
VL 7
IS 6
BP 569
EP 578
DI 10.1097/COH.0b013e328358bac9
PG 10
WC Immunology; Infectious Diseases
WE Science Citation Index Expanded (SCI-EXPANDED)
SC Immunology; Infectious Diseases
GA 028IN
UT WOS:000310416100012
PM 23032734
OA Green Accepted
DA 2022-08-26
ER

PT J
AU Paxton, LA
AF Paxton, Lynn A.
TI Considerations regarding antiretroviral chemoprophylaxis and
   heterosexuals in generalized epidemic settings
SO CURRENT OPINION IN HIV AND AIDS
LA English
DT Review
DE Africa; antiretrovirals; heterosexuals; HIV prevention; pre-exposure
   prophylaxis
ID FEMALE SEX WORKERS; PREEXPOSURE PROPHYLAXIS; HIV PREVENTION; MALE
   CIRCUMCISION; ANAL INTERCOURSE; TRANSACTIONAL SEX; DIFFERENT REGIONS;
   RISK-FACTORS; INFECTION; TRANSMISSION
AB Purpose of review
   To discuss the factors pertinent to the use of pre-exposure prophylaxis (PrEP) by at-risk heterosexuals in countries with generalized HIV epidemics.
   Recent findings
   PrEP will have the greatest prevention effect if targeted to those at highest risk, but identifying and engaging such persons is challenging. Serodiscordant couples account for a high proportion of new infections and are an appropriate target for PrEP, but the proportion of people in such relationships is small and outside partnerships are common. Differences in adherence coupled to pharmacology of the drugs may account for differences in efficacy seen in the trials. Mathematical modeling indicates that the benefits of PrEP in highly endemic settings outweigh the risk of induced viral resistance. Behavioral risk compensation was not observed in the trials, but current open-label studies will better determine if disinhibition will be an important problem.
   Conclusions
   PrEP is a potentially useful HIV-prevention strategy for generalized heterosexual epidemics. Optimal implementation will require learning more about ways to improve acceptability and adherence and how best to deliver PrEP within the context of limited resource availability.
C1 [Paxton, Lynn A.] Ctr Dis Control & Prevent, Div HIV AIDS Prevent, Atlanta, GA USA.
RP Paxton, LA (通讯作者)，1600 Clifton Rd,Mailstop A06, Atlanta, GA 30333 USA.
EM lap5@cdc.gov
CR Abbas UL, 2007, PLOS ONE, V2, DOI 10.1371/journal.pone.0000875
   Abbas UL, 2011, PLOS ONE, V6, DOI 10.1371/journal.pone.0018165
   Abu-Raddad LJ, 2008, PLOS ONE, V3, DOI 10.1371/journal.pone.0002230
   Agot KE, 2007, JAIDS-J ACQ IMM DEF, V44, P66, DOI 10.1097/01.qai.0000242455.05274.20
   Amornkul PN, 2009, PLOS ONE, V4, DOI 10.1371/journal.pone.0006470
   Anderson PL, 2011, J ANTIMICROB CHEMOTH, V66, P240, DOI 10.1093/jac/dkq447
   Atwood KA, 2011, J HEALTH POPUL NUTR, V29, P113
   Baeten JM, 2012, NEW ENGL J MED, V367, P399, DOI 10.1056/NEJMoa1108524
   Bamidele James Olusegun, 2009, Int J Adolesc Med Health, V21, P387, DOI 10.1515/IJAMH.2009.21.3.387
   Baral S, 2012, LANCET INFECT DIS, V12, P538, DOI 10.1016/S1473-3099(12)70066-X
   Buchbinder SP, 2011, AIDS BEHAV, V15, pS72, DOI 10.1007/s10461-011-9894-1
   Bukusi EA, 2007, JAIDS-J ACQ IMM DEF, V44, P423, DOI 10.1097/QAI.0b013e31802f852b
   Caceres CF, 2007, AIDS, V21, pS81
   Campbell MS, 2011, PLOS ONE, V6, DOI [10.1371/journal.pone.0016986, 10.1371/journal.pone.0018283]
   Carael M, 2006, SEX TRANSM INFECT, V82, pIII26, DOI 10.1136/sti.2006.021196
   Celum C, 2012, CURR OPIN INFECT DIS, V25, P51, DOI 10.1097/QCO.0b013e32834ef5ef
   Chemaitelly H, 2012, SEX TRANSM INFECT, V88, P51, DOI 10.1136/sextrans-2011-050114
   Chen SX, 2007, PLOS ONE, V2, DOI [10.1371/journal.pone.0001001, 10.1371/journal.pone.0000147]
   Cherutich P, 2012, PLOS ONE, V7, DOI 10.1371/journal.pone.0036797
   Chirenje ZM, 2010, EXPERT REV ANTI-INFE, V8, P1177, DOI [10.1586/eri.10.79, 10.1586/ERI.10.79]
   Coburn BJ, 2012, AIDS LONDON ENGLAND
   Cohen MS, 2016, NEW ENGL J MED, V375, P830, DOI [10.1056/NEJMoa1105243, 10.1056/NEJMoa1600693]
   Cohen MS, 2012, AIDS LONDON ENGLAND
   Cohen MS, 2012, J INFECT DIS, V206, P1, DOI 10.1093/infdis/jis303
   Cowan FM, 2005, JAIDS-J ACQ IMM DEF, V40, P371, DOI 10.1097/01.qai.0000162420.93243.ff
   Curran K, 2012, CURR HIV-AIDS REP, V9, P160, DOI 10.1007/s11904-012-0114-z
   Eisingerich AB, 2012, PLOS ONE, V7, DOI 10.1371/journal.pone.0028238
   Eshleman SH, 2011, J INFECT DIS, V204, P1918, DOI 10.1093/infdis/jir651
   Eyawo O, 2010, LANCET INFECT DIS, V10, P770, DOI 10.1016/S1473-3099(10)70189-4
   Fellman Sam., 2012, MILITARY TIMES
   Galea JT, 2011, INT J STD AIDS, V22, P256, DOI 10.1258/ijsa.2009.009255
   Gouws E, 2006, SEX TRANSM INFECT, V82, pIII51, DOI 10.1136/sti.2006.020164
   Grant RM, 2010, NEW ENGL J MED, V363, P2587, DOI 10.1056/NEJMoa1011205
   Gray RH, 2005, LANCET, V366, P1182, DOI 10.1016/S0140-6736(05)67481-8
   Hallett TB, 2011, PLOS MED, V8, DOI 10.1371/journal.pmed.1001123
   Hoel N, 2011, ETHNIC HEALTH, V16, P89, DOI 10.1080/13557858.2010.539196
   Jewkes R, 2012, BMC PUBLIC HEALTH, V12, DOI 10.1186/1471-2458-12-325
   Kalichman SC, 2009, SEX TRANSM INFECT, V85, P411, DOI 10.1136/sti.2008.035287
   Kalichman SC, 2011, BMC PUBLIC HEALTH, V11, DOI 10.1186/1471-2458-11-807
   Karim QA, 2010, SCIENCE, V329, P1168, DOI 10.1126/science.1193748
   Karim SSA, 2011, LANCET, V378, P279, DOI 10.1016/S0140-6736(11)60878-7
   Lane T, 2006, AIDS, V20, P123, DOI 10.1097/01.aids.0000198083.55078.02
   Luke N, 2011, J MARRIAGE FAM, V73, P1048, DOI 10.1111/j.1741-3737.2011.00863.x
   MacPherson EE, 2012, J INT AIDS SOC, V15, DOI 10.7448/IAS.15.3.17364
   Matthews LT, 2010, AIDS, V24, P1975, DOI 10.1097/QAD.0b013e32833bedeb
   Mattson CL, 2008, PLOS ONE, V3, DOI 10.1371/journal.pone.0002443
   Miller CL, 2011, AIDS BEHAV, V15, P1512, DOI 10.1007/s10461-010-9693-0
   Montgomery CM, 2010, CULT HEALTH SEX, V12, P649, DOI 10.1080/13691051003736261
   Montgomery ET, 2011, AIDS BEHAV, V15, P959, DOI 10.1007/s10461-010-9806-9
   Mugo NR, 2011, AIDS, V25, P1887, DOI 10.1097/QAD.0b013e32834a9338
   Mutua G, 2012, PLOS ONE, V7, DOI 10.1371/journal.pone.0033103
   Ndase P, 2012, JAIDS-J ACQ IMM DEF, V59, P65, DOI 10.1097/QAI.0b013e318237b864
   Padian NS, 2011, LANCET, V378, P269, DOI 10.1016/S0140-6736(11)60877-5
   Patterson KB, 2011, SCI TRANSL MED, V3, DOI 10.1126/scitranslmed.3003174
   Pretorius C, 2010, PLOS ONE, V5, DOI 10.1371/journal.pone.0013646
   Riess TH, 2010, PLOS ONE, V5, DOI 10.1371/journal.pone.0012366
   Rositch AF, 2012, INT J STD AIDS, V23, P468, DOI 10.1258/ijsa.2012.011361
   Ruzagira E, 2011, PLOS ONE, V6, DOI 10.1371/journal.pone.0024037
   Shaw SY, 2011, BMC PUBLIC HEALTH, V11, DOI 10.1186/1471-2458-11-S6-S4
   Shelton JD, 2010, LANCET, V375, P964, DOI 10.1016/S0140-6736(10)60416-3
   Smith D. K., 2012, Morbidity and Mortality Weekly Report, V61, P586
   Stoebenau Kirsten, 2011, Global Health, V7, P34, DOI 10.1186/1744-8603-7-34
   Thigpen MC, 2012, NEW ENGL J MED, V367, P423, DOI 10.1056/NEJMoa1110711
   U.S. Food and Drug Administration, 2012, SUNSCR DRUG PROD OV
   Van Damme L, 2012, NEW ENGL J MED, V367, P411, DOI 10.1056/NEJMoa1202614
   van de Vijver DAMC, 2010, CURR OPIN INFECT DIS, V23, P621, DOI 10.1097/QCO.0b013e32833ff1e6
   van der Straten A, 2012, AIDS BEHAV
   van der Straten A, 2012, AIDS, V26, pF13, DOI 10.1097/QAD.0b013e3283522272
   Vandepitte J, 2006, SEX TRANSM INFECT, V82, pIII18, DOI 10.1136/sti.2006.020081
   Veldhuijzen NJ, 2011, SEX HEALTH, V8, P251, DOI 10.1071/SH10047
   Walensky RP, 2012, CLIN INFECT DIS, V54, P1504, DOI 10.1093/cid/cis225
   Wamai RG, 2011, J INT AIDS SOC, V14, DOI 10.1186/1758-2652-14-49
   Wawer MJ, 2005, J INFECT DIS, V191, P1403, DOI 10.1086/429411
   Williams BG, 2011, CURR HIV RES, V9, P367, DOI 10.2174/157016211798038533
   World Health Organization, GLOB HIV AIDS RESP E
NR 75
TC 5
Z9 5
U1 0
U2 14
PU LIPPINCOTT WILLIAMS & WILKINS
PI PHILADELPHIA
PA TWO COMMERCE SQ, 2001 MARKET ST, PHILADELPHIA, PA 19103 USA
SN 1746-630X
EI 1746-6318
J9 CURR OPIN HIV AIDS
JI Curr. Opin. HIV AIDS
PD NOV
PY 2012
VL 7
IS 6
BP 557
EP 562
DI 10.1097/COH.0b013e328359064a
PG 6
WC Immunology; Infectious Diseases
WE Science Citation Index Expanded (SCI-EXPANDED)
SC Immunology; Infectious Diseases
GA 028IN
UT WOS:000310416100010
PM 23032738
DA 2022-08-26
ER

PT J
AU Baral, SD
   Stromdahl, S
   Beyrer, C
AF Baral, Stefan D.
   Stromdahl, Susanne
   Beyrer, Chris
TI The potential uses of preexposure prophylaxis for HIV prevention among
   people who inject drugs
SO CURRENT OPINION IN HIV AND AIDS
LA English
DT Review
DE HIV; injecting drug user; preexposure prophylaxis; prevention
ID OBSERVED ANTIRETROVIRAL THERAPY; RANDOMIZED CONTROLLED-TRIAL; RISK
   BEHAVIORS; VACCINE TRIAL; CARE SERVICES; VIRAL LOAD; LOW-INCOME;
   INFECTION; ADHERENCE; BANGKOK
AB Purpose of review
   Oral preexposure prophylaxis (PrEP) has shown HIV preventive efficacy for several key populations at risk for HIV infection including MSM and heterosexual men and women in HIV serodiscordant relationships. An efficacy trial of daily oral tenofovir among people who inject drugs (IDU) is underway in Thailand.
   Recent findings
   Although efficacy data is pending, there is emerging biological and public health plausibility data suggesting the utility of PrEP as an effective component of combination HIV prevention for IDU. Drawing from studies characterizing adherence to antiretroviral therapy for IDU, there are a range of scientific and operational considerations for the potential use of PrEP for IDU. We review here the available literature on the potential use of PrEP for IDU, barriers to uptake and adherence, and potential implementation science questions, which could address, and potently increase, the effectiveness of this intervention.
   Summary
   IDU remain the most underserved population in the HIV response worldwide, and have a marked gap in prevention services, making PrEP a potentially promising addition to the prevention toolkit for people who use drugs and, for those already living with HIV infection, for their spouses and other sexual partners.
C1 [Baral, Stefan D.; Stromdahl, Susanne; Beyrer, Chris] Johns Hopkins Sch Publ Hlth, Dept Epidemiol, Ctr Publ Hlth & Human Rights, Baltimore, MD 21205 USA.
   [Baral, Stefan D.; Stromdahl, Susanne] Karolinska Inst, Dept Publ Hlth Sci, Div Global Hlth IHCAR, Stockholm, Sweden.
RP Baral, SD (通讯作者)，Johns Hopkins Sch Publ Hlth, Dept Epidemiol, Ctr Publ Hlth & Human Rights, E7146,615N,Wolfe St, Baltimore, MD 21205 USA.
EM sbaral@jhsph.edu
RI Baral, Stefan/D-2930-2013; Baral, Stefan/AAG-4818-2020
OI Baral, Stefan/0000-0002-5482-2419; Stromdahl,
   Susanne/0000-0002-6706-0177
FU Johns Hopkins Center for AIDS Research (NIAID) [1P30AI094189-01A1];
   NATIONAL INSTITUTE OF ALLERGY AND INFECTIOUS DISEASES [P30AI094189]
   Funding Source: NIH RePORTER
FX None declared for S.B., S.S., and C.B. C.B. receives salary support from
   the Johns Hopkins Center for AIDS Research (NIAID, 1P30AI094189-01A1).
CR Armstrong G, 2011, BMC PUBLIC HEALTH, V11, DOI 10.1186/1471-2458-11-S6-S9
   Baeten JM, 2012, NEW ENGL J MED, V367, P399, DOI 10.1056/NEJMoa1108524
   Baggaley RF, 2010, INT J EPIDEMIOL
   Baral S, 2012, 19 INT AIDS C WASH D
   Baral S, 2007, LANCET INFECT DIS, V7, P667, DOI 10.1016/S1473-3099(07)70237-2
   Baral S, 2012, AIDS RES HUM RETROV, V28, P874, DOI [10.1089/aid.2011.0264, 10.1089/AID.2011.0264]
   Baral S, 2012, LANCET INFECT DIS, V12, P538, DOI 10.1016/S1473-3099(12)70066-X
   Bekker L. G., 2012, Southern African Journal of HIV Medicine, V13, P40
   Berg KM, 2011, CLIN INFECT DIS, V53, P936, DOI 10.1093/cid/cir537
   Berg KM, 2011, DRUG ALCOHOL DEPEN, V113, P192, DOI 10.1016/j.drugalcdep.2010.07.025
   Beyrer C, 2011, GLOBAL HIV EPIDEMICS, P156
   Beyrer C, 2012, LANCET, V380, P367, DOI 10.1016/S0140-6736(12)60821-6
   Beyrer C, 2011, JAIDS-J ACQ IMM DEF, V57, pS96, DOI 10.1097/QAI.0b013e31821db944
   Beyrer C, 2010, LANCET, V376, P551, DOI 10.1016/S0140-6736(10)60928-2
   Beyrer C, 2010, LANCET, V376, P208, DOI 10.1016/S0140-6736(10)61005-7
   Brust JCM, 2011, AIDS RES HUM RETROV, V27, P535, DOI 10.1089/aid.2010.0181
   Cohen MS, 2016, NEW ENGL J MED, V375, P830, DOI [10.1056/NEJMoa1105243, 10.1056/NEJMoa1600693]
   Cohen MS, 2012, NEW ENGL J MED, V367, P459, DOI 10.1056/NEJMe1207438
   Cooperman NA, 2012, AIDS CARE, V24, P828, DOI 10.1080/09540121.2011.644231
   Cunningham CO, 2011, SUBST USE MISUSE, V46, P218, DOI 10.3109/10826084.2011.522840
   Degenhardt L, 2010, LANCET, V376, P285, DOI 10.1016/S0140-6736(10)60742-8
   Denton PW, 2010, PLOS ONE, V5, DOI 10.1371/journal.pone.0008829
   Di Biagio A, 2011, CLIN NEPHROL, V75, P518, DOI 10.5414/CNP75518
   El-Bassel N, 2011, JAIDS-J ACQ IMM DEF, V58, P198, DOI 10.1097/QAI.0b013e318229eab1
   Epperson MW, 2011, AIDS BEHAV, V15, P347, DOI 10.1007/s10461-009-9660-9
   Epperson MW, 2010, J URBAN HEALTH, V87, P324, DOI 10.1007/s11524-009-9429-5
   Eshleman SH, 2011, J INFECT DIS, V204, P1918, DOI 10.1093/infdis/jir651
   Ferreira Aline Dayrell, 2006, Cad. Saúde Pública, V22, P849, DOI 10.1590/S0102-311X2006000400023
   Ferri M, 2011, COCHRANE DB SYST REV, DOI 10.1002/14651858.CD003410.pub4
   Gilbert L, 2010, J PREV INTERV COMMUN, V38, P162, DOI 10.1080/10852351003640914
   Grant RM, 2010, NEW ENGL J MED, V363, P2587, DOI 10.1056/NEJMoa1011205
   Greenberg AE, 2005, J URBAN HEALTH, V82, pIV24, DOI 10.1093/jurban/jti105
   Havlir D, 2012, N ENGL J MED
   Hedrich D, 2012, ADDICTION, V107, P501, DOI 10.1111/j.1360-0443.2011.03676.x
   HIV/AIDS Programme, 2012, GUID PREEXP OR PROPH, pWC
   Human Rights Watch, 2012, TORT NAM TREATM HUM
   Interim guidance for PrEP in MSM, 2011, AIDS ALERT, V26, P44
   International NACPPMoHPFH, 2005, SURV HIGH RISK GROUP
   Jurgens R, 2010, LANCET, V376, P475, DOI 10.1016/S0140-6736(10)60830-6
   Karim QA, 2010, SCIENCE, V329, P1168, DOI 10.1126/science.1193748
   Kermode Michelle, 2011, Indian J Med Res, V134, P732, DOI 10.4103/0971-5916.91014
   Malta M, 2010, AIDS BEHAV, V14, P731, DOI 10.1007/s10461-008-9489-7
   Martin M, 2011, PLOS ONE, V6, DOI 10.1371/journal.pone.0025127
   Martin M, 2010, INT J DRUG POLICY, V21, P296, DOI 10.1016/j.drugpo.2009.12.002
   Mathers BM, 2010, LANCET, V375, P1014, DOI 10.1016/S0140-6736(10)60232-2
   Mattick RP, 2009, COCHRANE DB SYST REV, DOI 10.1002/14651858.CD002209.pub2
   Mayhew S, 2009, SEX TRANSM INFECT, V85, P31, DOI 10.1136/sti.2008.033670
   Migasena S, 2000, AIDS RES HUM RETROV, V16, P655, DOI 10.1089/088922200308882
   Milloy MJ, 2011, J INFECT DIS, V203, P1215, DOI 10.1093/infdis/jir032
   Milloy MJ, 2012, JAIDS-J ACQ IMM DEF, V59, P393, DOI 10.1097/QAI.0b013e3182433288
   Milloy MJ, 2012, CURR OPIN HIV AIDS, V7, P332, DOI 10.1097/COH.0b013e328354bcc8
   Milloy MJS, 2012, AIDS, V26, P1049, DOI 10.1097/QAD.0b013e32835221cc
   Nahvi S, 2012, DRUG ALCOHOL DEPEN, V120, P174, DOI 10.1016/j.drugalcdep.2011.07.025
   Palepu A, 2011, J URBAN HEALTH, V88, P545, DOI 10.1007/s11524-011-9562-9
   Rerks-Ngarm S, 2009, NEW ENGL J MED, V361, P2209, DOI 10.1056/NEJMoa0908492
   Rook EJ, 2006, CURR CLIN PHARMACOL, V1, P109, DOI 10.2174/157488406775268219
   Saber-Tehrani AS, 2012, CONTEMP CLIN TRIALS, V33, P436, DOI 10.1016/j.cct.2011.11.002
   Sanchez GV, 2012, CURR HIV RES, V10, P356, DOI 10.2174/157016212800792504
   Shahbazi M, 2009, REV ESP SANID PENIT, V11, P63
   Singh S, 2012, REVITALIZING HIV RES
   Smith D. K., 2011, Morbidity and Mortality Weekly Report, V60, P65
   Springer SA, 2012, PLOS ONE, V7, DOI 10.1371/journal.pone.0038335
   Strathdee SA, 2010, LANCET, V376, P268, DOI 10.1016/S0140-6736(10)60743-X
   Strathdee SA, 2012, CURR OPIN HIV AIDS, V7, P320, DOI 10.1097/COH.0b013e32835369ad
   Suntharasamai P, 2009, ADDICTION, V104, P235, DOI 10.1111/j.1360-0443.2008.02436.x
   Thigpen MC, 2012, NEW ENGL J MED, V367, P423, DOI 10.1056/NEJMoa1110711
   Thompson MA, 2012, ANN INTERN MED, V156, P817, DOI 10.7326/0003-4819-156-11-201206050-00419
   Uuskula A, 2012, SEX TRANSM INFECT, V88, P58, DOI 10.1136/sextrans-2011-050195
   Uuskula A, 2011, BMC PUBLIC HEALTH, V11, DOI 10.1186/1471-2458-11-517
   Vanichseni S, 2004, AIDS, V18, P311, DOI 10.1097/00002030-200401230-00022
   Vlahov David, 2006, Cad. Saúde Pública, V22, P705, DOI 10.1590/S0102-311X2006000400002
   Werb D, 2010, LANCET INFECT DIS, V10, P464, DOI 10.1016/S1473-3099(10)70097-9
   Wodak A, 2006, SUBST USE MISUSE, V41, P777, DOI 10.1080/10826080600669579
   Wolfe D, 2010, LANCET, V376, P355, DOI 10.1016/S0140-6736(10)60832-X
   Wood E, 2012, CURR OPIN HIV AIDS, V7, P151, DOI 10.1097/COH.0b013e32834f9927
   Wu E, 2011, AIDS BEHAV, V15, P1745, DOI 10.1007/s10461-011-9997-8
NR 76
TC 14
Z9 14
U1 0
U2 12
PU LIPPINCOTT WILLIAMS & WILKINS
PI PHILADELPHIA
PA TWO COMMERCE SQ, 2001 MARKET ST, PHILADELPHIA, PA 19103 USA
SN 1746-630X
EI 1746-6318
J9 CURR OPIN HIV AIDS
JI Curr. Opin. HIV AIDS
PD NOV
PY 2012
VL 7
IS 6
BP 563
EP 568
DI 10.1097/COH.0b013e328358e49e
PG 6
WC Immunology; Infectious Diseases
WE Science Citation Index Expanded (SCI-EXPANDED)
SC Immunology; Infectious Diseases
GA 028IN
UT WOS:000310416100011
PM 23076122
OA Green Accepted
DA 2022-08-26
ER

PT J
AU Zheng, Q
   Ruone, S
   Switzer, WM
   Heneine, W
   Garcia-Lerma, JG
AF Zheng, Qi
   Ruone, Susan
   Switzer, William M.
   Heneine, Walid
   Garcia-Lerma, J. Gerardo
TI Limited SHIV env diversification in macaques failing oral antiretroviral
   pre-exposure prophylaxis
SO RETROVIROLOGY
LA English
DT Article
DE Single genome amplification; Pre-exposure prophylaxis; Emtricitabine;
   Truvada
ID IMMUNODEFICIENCY-VIRUS-INFECTION; TRANSMISSION; HIV; REPLICATION;
   EVOLUTION; VARIANTS; ENVELOPE
AB Background: Pre-exposure prophylaxis (PrEP) with daily Truvada [a combination of emtricitabine (FTC) and tenofovir disoproxil fumarate (TDF)] is a novel HIV prevention strategy recently found to prevent HIV transmission among men who have sex with men and heterosexual couples. Acute infection in adherent persons who fail PrEP will inevitably occur under concurrent antiretroviral therapy, thus raising questions regarding the potential impact of PrEP on early viral dynamics. We investigated viral evolution dynamics in a macaque model of PrEP consisting of repeated rectal exposures to SHIV162P3 in the presence of PrEP.
   Results: Four macaques were infected during daily or intermittent PrEP with FTC or FTC/TDF, and five were untreated controls. SHIV env sequence evolution was monitored by single genome amplification with phylogenetic and sequence analysis. Mean nucleotide divergence from transmitted founder viruses calculated 17 weeks (range = 12 20) post peak viremia was significantly lower in PrEP failures than in control animals (7.2 x 10(-3) compared to 1.6 x 10(-2) nucleotide substitutions per site per year, respectively, p < 0.0001). Mean virus diversity was also lower in PrEP failures after 17 weeks (0.13% vs. 0.53% in controls, p < 0.0001).
   Conclusions: Our results in a macaque model of acute HIV infection suggest that infection during PrEP limits early virus evolution likely because of a direct antiviral effect of PrEP and/or reduced target cell availability. Reduced virus diversification during early infection might enhance immune control by slowing the selection of escape mutants.
C1 [Garcia-Lerma, J. Gerardo] Ctr Dis Control & Prevent, Natl Ctr HIV Hepatitis STD & Prevent, Branch Lab, Div HIV AIDS Prevent, Atlanta, GA 30333 USA.
RP Garcia-Lerma, JG (通讯作者)，Ctr Dis Control & Prevent, Natl Ctr HIV Hepatitis STD & Prevent, Branch Lab, Div HIV AIDS Prevent, Atlanta, GA 30333 USA.
EM GGarcia-Lerma@cdc.gov
FU CDC [Y1-AI-0681-02]; NIH [Y1-AI-0681-02]; NATIONAL INSTITUTE OF ALLERGY
   AND INFECTIOUS DISEASES [Z01AI000681] Funding Source: NIH RePORTER
FX This work was partially supported by Interagency Agreement Y1-AI-0681-02
   between CDC and NIH.
CR Baeten J, 2011, ROM INT AIDS SOC M
   Boutwell CL, 2010, J INFECT DIS, V202, pS309, DOI 10.1086/655653
   Cheng-Mayer C, 2011, AIDS, V25, P1833, DOI 10.1097/QAD.0b013e32834a1d94
   Curtis KA, 2011, JAIDS-J ACQ IMM DEF, V57, P355, DOI 10.1097/QAI.0b013e3182234a51
   Garcia-Lerma JG, 2008, PLOS MED, V5, P291, DOI 10.1371/journal.pmed.0050028
   Garcia-Lerma JG, 2011, J VIROL, V85, P6610, DOI 10.1128/JVI.00311-11
   Garcia-Lerma JG, 2010, SCI TRANSL MED, V2, DOI 10.1126/scitranslmed.3000391
   Garcia-Lerma JG, 2010, TRENDS PHARMACOL SCI, V31, P74, DOI 10.1016/j.tips.2009.10.009
   Grant RM, 2010, NEW ENGL J MED, V363, P2587, DOI 10.1056/NEJMoa1011205
   Harouse JM, 1999, SCIENCE, V284, P816, DOI 10.1126/science.284.5415.816
   Harouse JM, 2001, J VIROL, V75, P1990, DOI 10.1128/JVI.75.4.1990-1995.2001
   Keele BF, 2008, P NATL ACAD SCI USA, V105, P7552, DOI 10.1073/pnas.0802203105
   Kersh EN, 2010, 18 INT AIDS C 2010 V
   Li H, 2010, PLOS PATHOG, V6, DOI 10.1371/journal.ppat.1000890
   Liu JY, 2010, J VIROL, V84, P10406, DOI 10.1128/JVI.01155-10
   Loffredo JT, 2007, J VIROL, V81, P8827, DOI 10.1128/JVI.00895-07
   Mehandru S, 2007, J VIROL, V81, P599, DOI 10.1128/JVI.01739-06
   Palmer S, 2005, J CLIN MICROBIOL, V43, P406, DOI 10.1128/JCM.43.1.406-413.2005
   Salazar-Gonzalez JF, 2008, J VIROL, V82, P3952, DOI 10.1128/JVI.02660-07
   Smith JM, 2010, J MED PRIMATOL, V39, P213, DOI 10.1111/j.1600-0684.2010.00434.x
   Stone M, 2010, J VIROL, V84, P7083, DOI 10.1128/JVI.00481-10
   Streeck H, 2009, J VIROL, V83, P7641, DOI 10.1128/JVI.00182-09
   Tamura K, 2004, P NATL ACAD SCI USA, V101, P11030, DOI 10.1073/pnas.0404206101
   Tamura K, 2007, MOL BIOL EVOL, V24, P1596, DOI [10.1093/molbev/msm092, 10.1093/molbev/msr121]
   Thigpen MC, 2011, ROM INT AIDS SOC M
   Van Rompay KKA, 1999, J VIROL, V73, P2947, DOI 10.1128/JVI.73.4.2947-2955.1999
   Varela M, 2011, J VIROL, V85, P10332, DOI 10.1128/JVI.05290-11
   Watson A, 1997, AIDS RES HUM RETROV, V13, P1375, DOI 10.1089/aid.1997.13.1375
NR 28
TC 11
Z9 11
U1 0
U2 5
PU BMC
PI LONDON
PA CAMPUS, 4 CRINAN ST, LONDON N1 9XW, ENGLAND
EI 1742-4690
J9 RETROVIROLOGY
JI Retrovirology
PD MAY 9
PY 2012
VL 9
AR 40
DI 10.1186/1742-4690-9-40
PG 11
WC Virology
WE Science Citation Index Expanded (SCI-EXPANDED)
SC Virology
GA 985XN
UT WOS:000307303900001
PM 22571771
OA Green Published, gold
DA 2022-08-26
ER

PT J
AU Gengiah, TN
   Baxter, C
   Mansoor, LE
   Kharsany, ABM
   Karim, SSA
AF Gengiah, Tanuja N.
   Baxter, Cheryl
   Mansoor, Leila E.
   Kharsany, Ayesha B. M.
   Karim, Salim S. Abdool
TI A drug evaluation of 1% tenofovir gel and tenofovir disoproxil fumarate
   tablets for the prevention of HIV infection
SO EXPERT OPINION ON INVESTIGATIONAL DRUGS
LA English
DT Article
DE ART; HIV prevention; microbicide; NtRTI; PMPA -
   [9-R-(2-Phosphonomethoxypropyl) adenine]; tenofovir; tenofovir
   disoproxil fumarate
ID HUMAN-IMMUNODEFICIENCY-VIRUS; PROTECT INFANT MACAQUES; PREEXPOSURE
   PROPHYLAXIS; INTERMITTENT PROPHYLAXIS; TOPICAL TENOFOVIR; MICROBICIDE;
   WOMEN; TRANSMISSION; DELIVERY; SAFETY
AB Introduction: More than a million people acquire HIV infection annually. Pre-exposure prophylaxis (PrEP) using antiretrovirals is currently being investigated for HIV prevention. Oral and topical formulations of tenofovir have undergone preclinical and clinical testing to assess acceptability, safety and effectiveness in preventing HIV infection.
   Areas covered: The tenofovir drug development pathway from compound discovery, preclinical animal model testing and human testing were reviewed for safety, tolerability and efficacy. Tenofovir is well tolerated and safe when used both systemically or applied topically for HIV prevention. High drug concentrations at the site of HIV transmission and concomitant low systemic drug concentrations are achieved with vaginal application. Coitally applied gel may be the favored prevention option for women compared with the tablets, which may be more suitable for prevention in men and sero-discordant couples. However, recent contradictory effectiveness outcomes in women need to be better understood.
   Expert opinion: Emerging evidence has brought new hope that antiretrovirals can potentially change the course of the HIV epidemic when used as early treatment for prevention, as topical or oral PrEP. Although some trial results appear conflicting, behavioral factors, adherence to dosing and pharmacokinetic properties of the different tenofovir formulations and dosing approaches offer plausible explanations for most of the variations in effectiveness observed in different trials.
C1 [Gengiah, Tanuja N.; Baxter, Cheryl; Mansoor, Leila E.; Kharsany, Ayesha B. M.; Karim, Salim S. Abdool] Univ KwaZulu Natal, Ctr AIDS Program Res S Africa CAPRISA, Doris Duke Med Res Inst, Nelson R Mandela Sch Med, Durban, South Africa.
   [Karim, Salim S. Abdool] Columbia Univ, Mailman Sch Publ Hlth, New York, NY 10027 USA.
RP Gengiah, TN (通讯作者)，Univ KwaZulu Natal, Ctr AIDS Program Res S Africa CAPRISA, Doris Duke Med Res Inst, Nelson R Mandela Sch Med, Durban, South Africa.
EM gengiaht1@ukzn.ac.za
RI Baxter, Cheryl/Q-5349-2019; Karim, Salim Abdool/P-3117-2019; Karim,
   Salim Safurdeen Abdool/N-5947-2013; Karim, Salim Abdool/AAE-7118-2019
OI Karim, Salim Abdool/0000-0002-4986-2133; Karim, Salim Safurdeen
   Abdool/0000-0002-4986-2133; Gengiah, Tanuja/0000-0002-3405-5128
FU National Institute of Allergy and infectious Disease (NIAID), National
   Institutes of Health (NIH) [AI51794]; United States Agency for
   International Development (USAID) [FHI360, GPO-A-00-05-00022-00,
   132119]; Technology Innovation Agency (LIFElab) of the South African
   government's Department of Science Technology; CONRAD, Eastern Virginia
   Medical School [USAID] [GP00-08-00005-00, PPA-09-046]; NIH; Columbia
   University-Southern African Fogarty AIDS [D43TW00231]; FOGARTY
   INTERNATIONAL CENTER [D43TW000231] Funding Source: NIH RePORTER;
   NATIONAL INSTITUTE OF ALLERGY AND INFECTIOUS DISEASES [U19AI051794]
   Funding Source: NIH RePORTER
FX The authors state no conflict of interest and have received no payment
   in preparation of this manuscript. CAPRISA acknowledges the support of
   the National Institute of Allergy and infectious Disease (NIAID),
   National Institutes of Health (NIH) (grant no. AI51794). The authors are
   investigators in the CAPRISA 004 tenofovir gel trial, which was
   supported by the United States Agency for International Development
   (USAID), FHI360 [USAID co operative agreement # GPO-A-00-05-00022-00,
   contract # 132119], and the Technology Innovation Agency (LIFElab) of
   the South African government's Department of Science & Technology.
   Tenofovir was provided by Gilead Sciences and the gel was manufactured
   and supplied for the CAPRISA 004 trial by CONRAD.; Professor Salim S
   Abdool Karim is the Principal Investigator of the CAPRISA TRAPS
   (Tenofovir gel Research for AIDS Prevention Science) Program, which is
   funded by CONRAD, Eastern Virginia Medical School [USAID cooperative
   grant #GP00-08-00005-00, subproject agreement # PPA-09-046]; an
   Executive Committee Member of the NIH-funded Microbicide Trials Network,
   which is undertaking the VOICE trial of oral and topical PrEP; and is a
   co-inventor of two pending tenofovir gel patents (61/354.050 and
   61/357,892) with scientists from Gilead Sciences. The Columbia
   University-Southern African Fogarty AIDS International Training and
   Research Programme (AITRP grant # D43TW00231) supported Ayesha BM
   Kharsany and Tanuja N Gengiah. The views expressed by the authors do not
   necessarily reflect the views of NIH, USAID, FHI360, Eastern Virginia
   Medical School, CONRAD or Gilead Sciences.
CR Abdool Karim Q, 2010, 18 INT AIDS C 18 23
   Andrei G, 2011, CELL HOST MICROBE, V10, P379, DOI 10.1016/j.chom.2011.08.015
   [Anonymous], 2011, FHI STAT FEM PREP HI
   [Anonymous], 2012, GLOB ADVV HIV PREV
   Anton P, 2011, 18 C RETR OPP INF 27
   Buchbinder SP, 2011, AIDS BEHAV, V15, pS72, DOI 10.1007/s10461-011-9894-1
   Centers for Disease Control and Prevention, 2010, PREL RES 1 SAF STUD
   Centers for Diseases Control and Prevention, 2011, CDC TRIAL AN MAJ STU
   ClinicalTrials.gov, 2011, A10 113 PHARM PHARM
   ClinicalTrials. gov, FACTS 001 SAF EFF TE
   ClinicalTrials.gov, CDC 4370 BANGK TEN S
   ClinicalTrials.gov, CDC 4323 EXT SAF STU
   ClinicalTrials.gov, TRIAL ASS IMP PREP T
   ClinicalTrials.gov, MTN 016 EV MAT BAB O
   ClinicalTrials. gov, PARTNERSPREP PREEXP
   ClinicalTrials.gov, MTN 003B BON MIN DEN
   ClinicalTrials.gov, MTN 015 OBS STUD HIV
   Cohen MS, 2016, NEW ENGL J MED, V375, P830, DOI [10.1056/NEJMoa1105243, 10.1056/NEJMoa1600693]
   Cranage M, 2008, PLOS MED, V5, P1238, DOI 10.1371/journal.pmed.0050157
   Dobard C, 2012, J VIROL, V86, P718, DOI 10.1128/JVI.05842-11
   Dumond JB, 2007, AIDS, V21, P1899, DOI 10.1097/QAD.0b013e328270385a
   Garcia-Lerma JG, 2008, PLOS MED, V5, P291, DOI 10.1371/journal.pmed.0050028
   Garcia-Lerma JG, 2011, J VIROL, V85, P6610, DOI 10.1128/JVI.00311-11
   Garcia-Lerma JG, 2010, SCI TRANSL MED, V2, DOI 10.1126/scitranslmed.3000391
   Gilead Sciences Inc, 2011, FULL PRESCR INF VIR
   Hendrix CMA, 2011, 18 C OPP INF RETR 27
   Hendrix CMA, 2011, MTN 001 PHASE 2 CROS
   Hillier SL, 2008, SAFETY ACCEPTABILITY
   Hurt CB, 2011, CLIN INFECT DIS, V53, P1265, DOI 10.1093/cid/cir684
   Johnson TJ, 2010, EUR J PHARM SCI, V39, P203, DOI 10.1016/j.ejps.2009.11.007
   Karim SSA, 2011, LANCET, V378, P279, DOI 10.1016/S0140-6736(11)60878-7
   Kearney BP, 2004, CLIN PHARMACOKINET, V43, P595, DOI 10.2165/00003088-200443090-00003
   Malcolm RK, 2010, ANTIVIR RES, V88, pS30, DOI 10.1016/j.antiviral.2010.09.003
   Martin M, 2011, PLOS ONE, V6, DOI 10.1371/journal.pone.0025127
   Mayer KH, 2006, AIDS, V20, P543, DOI 10.1097/01.aids.0000210608.70762.c3
   Microbicide Trials Network, MTN 001 PHAS 2 ADH P
   Microbicide Trials Network, MTN STAT DEC DISC US
   Microbicide Trials Network, MTN 003 PHAS 2B SAF
   Microbicide Trials Network, QUEST ANSW DEC MOD V
   Microbicide Trials Network, MTN 003C HOUS COMM L
   Microbicide Trials Network, MTN 006 PHAS 1 RECT
   Microbicide Trials Network, MICR TRIALS NETW STA
   MicrobicideTrials Network, 2011, MTN 008 EXP SAF TEN
   MicrobicideTrials Network, 2011, MTN 007 PHAS 1 RAND
   Moss JA, 2012, AIDS
   Moss JA, 2012, ANTIMICROB AGENTS CH, V56, P875, DOI 10.1128/AAC.05662-11
   National institute of allergy and infectious diseases, 2011, NIH DISC TEN VAG GEL
   Patterson KB, 2011, SCI TRANSL MED, V3, DOI 10.1126/scitranslmed.3003174
   Peterson Leigh, 2007, PLoS Clin Trials, V2, pe27, DOI 10.1371/journal.pctr.0020027
   Ramjee Gita, 2008, AIDS Res Ther, V5, P19, DOI 10.1186/1742-6405-5-19
   Rohan LC, 2010, PLOS ONE, V5, DOI 10.1371/journal.pone.0009310
   Rosen RK, 2008, J WOMENS HEALTH, V17, P383, DOI 10.1089/jwh.2006.0325
   Schwartz JL, 2009, INT J STD AIDS, V20, P384, DOI 10.1258/ijsa.2008.008309
   Schwartz JL, 2011, PLOS ONE, V6, DOI 10.1371/journal.pone.0025974
   Smith D. K., 2011, Morbidity and Mortality Weekly Report, V60, P65
   Subbarao S, 2006, J INFECT DIS, V194, P904, DOI 10.1086/507306
   Van Rompay KKA, 2002, J INFECT DIS, V186, P1508, DOI 10.1086/344360
   Van Rompay KKA, 2006, JAIDS-J ACQ IMM DEF, V43, P6, DOI 10.1097/01.qai.0000224972.60339.7c
   Vermund SH, 2011, SCIENCE, V331, P284, DOI 10.1126/science.331.6015.284-a
   Ware NC, 2012, J ACQUIR IMMUNE DEFI
   [WHO UNAIDS], 2010, NEXT STEPS 1 TEN GEL
   Williams BG, 2011, JAIDS-J ACQ IMM DEF, V58, P207, DOI 10.1097/QAI.0b013e3182253c19
NR 62
TC 22
Z9 22
U1 0
U2 11
PU TAYLOR & FRANCIS LTD
PI ABINGDON
PA 2-4 PARK SQUARE, MILTON PARK, ABINGDON OR14 4RN, OXON, ENGLAND
SN 1354-3784
EI 1744-7658
J9 EXPERT OPIN INV DRUG
JI Expert Opin. Investig. Drugs
PD MAY
PY 2012
VL 21
IS 5
BP 695
EP 715
DI 10.1517/13543784.2012.667072
PG 21
WC Pharmacology & Pharmacy
WE Science Citation Index Expanded (SCI-EXPANDED)
SC Pharmacology & Pharmacy
GA 925HW
UT WOS:000302753200012
PM 22394224
OA Green Accepted, Green Published
DA 2022-08-26
ER

PT J
AU Kiser, PF
   Mesquita, PMM
   Herold, BC
AF Kiser, Patrick F.
   Mesquita, Pedro M. M.
   Herold, Betsy C.
TI A Perspective on Progress and Gaps in HIV Prevention Science
SO AIDS RESEARCH AND HUMAN RETROVIRUSES
LA English
DT Article
ID IMMUNODEFICIENCY-VIRUS ACTIVITY; INTRAVAGINAL RING DELIVERY; EARLY
   EVENTS; MICROBICIDES; INFECTION; TRANSMISSION; INHIBITOR; GEL;
   INFLAMMATION; PROPHYLAXIS
AB In the past few years, the transdisciplinary field of HIV prevention has reached several milestones. Topically applied tenofovir gel provided significant protection from sexual transmission of HIV in a large-scale clinical trial and oral Truvada (emtricitabine/tenofovir disoproxil fumarate) was recently approved for preexposure prophylaxis (PrEP) following two successful clinical trials in men and women. These achievements are tempered by the disappointing results of other clinical trials, which highlight the complexities of prevention research. In this perspective, we discuss scientific and developmental gaps for topical chemoprophylaxis of the sexual transmission of HIV, which depends on the complex interactions between the pharmacokinetics and pharmacodynamics of drugs, formulation and delivery systems, anatomic site of transmission, and host mucosal immune defenses. Despite the considerable time and resources devoted to unraveling the initial steps in sexual transmission of HIV, current knowledge is based on animal models and human explanted tissue, which may not fully recapitulate what happens clinically. Understanding these events, including the role that sex hormones, semen, and mucosal secretions play in transmission, and the interplay between innate immunity, the mucosal environment, and drug efficacy is paramount. This drives some of the most pressing questions in the field.
C1 [Kiser, Patrick F.] Univ Utah, Dept Bioengn, Salt Lake City, UT 84112 USA.
   [Mesquita, Pedro M. M.; Herold, Betsy C.] Albert Einstein Coll Med, Dept Pediat, Bronx, NY 10467 USA.
   [Mesquita, Pedro M. M.; Herold, Betsy C.] Albert Einstein Coll Med, Dept Microbiol Immunol, Bronx, NY 10467 USA.
RP Kiser, PF (通讯作者)，Univ Utah, Dept Bioengn, 20 South 2030 East, Salt Lake City, UT 84112 USA.
EM patrick.kiser@utah.edu
RI Kiser, Patrick F/C-2843-2014
OI Kiser, Patrick F/0000-0002-3868-7122; Mesquita,
   Pedro/0000-0002-6591-4896
FU NIH [U19AI076980]; NATIONAL INSTITUTE OF ALLERGY AND INFECTIOUS DISEASES
   [U19AI076980] Funding Source: NIH RePORTER
FX This work was supported by an award from NIH U19AI076980.
CR Baeten JM, 2012, NEW ENGL J MED, V367, P399, DOI 10.1056/NEJMoa1108524
   Bouschbacher M, 2008, AIDS, V22, P1257, DOI 10.1097/QAD.0b013e3282f736f4
   Cihlar T, 2001, NUCLEOS NUCLEOT NUCL, V20, P641, DOI 10.1081/NCN-100002341
   Cohen CR, 2012, PLOS MED, V9, DOI 10.1371/journal.pmed.1001251
   Dezzutti CS, 2012, J ANTIMICROB CHEMOTH, V67, P2139, DOI 10.1093/jac/dks173
   Doncel GF, 2004, JAIDS-J ACQ IMM DEF, V37, pS174, DOI 10.1097/00126334-200410013-00008
   Fichorova RN, 2001, J INFECT DIS, V184, P418, DOI 10.1086/322047
   Fischetti L, 2009, AIDS, V23, P319, DOI 10.1097/QAD.0b013e328321b778
   Ganor Y, 2010, MUCOSAL IMMUNOL, V3, P506, DOI 10.1038/mi.2010.32
   Ganor Yonatan, 2011, Am J Reprod Immunol, V65, P284, DOI 10.1111/j.1600-0897.2010.00933.x
   GAO WY, 1994, J BIOL CHEM, V269, P12633
   Garcia-Lerma JG, 2011, J VIROL, V85, P6610, DOI 10.1128/JVI.00311-11
   Haase AT, 2011, ANNU REV MED, V62, P127, DOI 10.1146/annurev-med-080709-124959
   Haase AT, 2010, NATURE, V464, P217, DOI 10.1038/nature08757
   Ham AS, 2009, PHARM RES-DORDR, V26, P502, DOI 10.1007/s11095-008-9765-2
   Heffron R, 2012, LANCET INFECT DIS, V12, P19, DOI 10.1016/S1473-3099(11)70247-X
   Hladik Florian, 2009, Curr HIV/AIDS Rep, V6, P20, DOI 10.1007/s11904-009-0004-1
   Hope TJ, 2008, MICROBICIDES 2008
   Johnson TJ, 2012, ANTIMICROB AGENTS CH, V56, P1291, DOI 10.1128/AAC.05721-11
   Karim QA, 2010, SCIENCE, V329, P1168, DOI 10.1126/science.1193748
   Keller MJ, 2010, PLOS ONE, V5, DOI 10.1371/journal.pone.0008781
   Kiser PF, 2012, AIDS REV, V14, P62
   Lewi P, 2012, CURR HIV RES, V10, P27, DOI 10.2174/157016212799304643
   Low N, 2011, PLOS MED, V8, DOI 10.1371/journal.pmed.1000416
   Madan RP, 2012, PLOS ONE, V7, DOI 10.1371/journal.pone.0040415
   Maxmen A, 2012, NATURE, V487, P283, DOI 10.1038/487283a
   Mesquita P, 2011, PROT HIV TARG INT ST
   Mesquita P, 2012, 19 C RETR OPP INF MA
   Mesquita PMM, 2012, J ANTIMICROB CHEMOTH, V67, P1730, DOI 10.1093/jac/dks097
   Mesquita PMM, 2009, J INFECT DIS, V200, P599, DOI 10.1086/600867
   Miller J, 2010, NY TIMES BK REV, P6
   Mitchell C, 2011, AIDS RES HUM RETROV, V27, P35, DOI 10.1089/aid.2010.0129
   Naranbhai V, 2012, J INFECT DIS, V206, P993, DOI 10.1093/infdis/jis465
   Network MTN, 2012, MICR TRIALS NETW STA
   Neurath AR, 2002, BMC INFECT DIS, V2, DOI 10.1186/1471-2334-2-27
   Patel S, 2007, J INFECT DIS, V196, P1394, DOI 10.1086/522606
   Patterson KB, 2011, SCI TRANSL MED, V3, DOI 10.1126/scitranslmed.3003174
   Robbins BL, 1998, ANTIMICROB AGENTS CH, V42, P612, DOI 10.1128/AAC.42.3.612
   Romano J, 2009, AIDS RES HUM RETROV, V25, P483, DOI 10.1089/aid.2008.0184
   Schito ML, 2006, CURR HIV RES, V4, P379, DOI 10.2174/157016206777709492
   Segarra TJ, 2011, PLOS ONE, V6, DOI 10.1371/journal.pone.0027675
   Shacklett Barbara L, 2010, Curr Infect Dis Rep, V12, P19, DOI 10.1007/s11908-009-0072-9
   Sharkey DJ, 2007, MOL HUM REPROD, V13, P491, DOI 10.1093/molehr/gam028
   Sharkey DJ, 2012, J IMMUNOL, V189, P1024, DOI 10.4049/jimmunol.1200005
   Sharkey DJ, 2012, J IMMUNOL, V188, P2445, DOI 10.4049/jimmunol.1102736
   Singer R, 2011, J VIROL, V85, P5504, DOI 10.1128/JVI.02422-10
   Stefanidou M, 2012, ANTIMICROB AGENTS CH, V56, P4381, DOI 10.1128/AAC.00399-12
   Turpin JA, 2008, ADV PHARMACOL, V56, P229, DOI 10.1016/S1054-3589(07)56008-4
   Turville SG, 2008, PLOS ONE, V3, DOI 10.1371/journal.pone.0003162
   Vishwanathan SA, 2011, JAIDS-J ACQ IMM DEF, V57, P261, DOI 10.1097/QAI.0b013e318220ebd3
   Welch BD, 2010, J VIROL, V84, P11235, DOI 10.1128/JVI.01339-10
   Wilson DP, 2008, P NATL ACAD SCI USA, V105, P9835, DOI 10.1073/pnas.0711813105
   Wilson SS, 2009, ANTIVIR THER, V14, P1113, DOI 10.3851/IMP1463
   Woolfson AD, 2006, INT J PHARMACEUT, V325, P82, DOI 10.1016/j.ijpharm.2006.06.026
   Zeitlin L, 2009, P NATL ACAD SCI USA, V106, P6029, DOI 10.1073/pnas.0902239106
NR 55
TC 8
Z9 8
U1 0
U2 10
PU MARY ANN LIEBERT, INC
PI NEW ROCHELLE
PA 140 HUGUENOT STREET, 3RD FL, NEW ROCHELLE, NY 10801 USA
SN 0889-2229
EI 1931-8405
J9 AIDS RES HUM RETROV
JI Aids Res. Hum. Retrovir.
PD NOV
PY 2012
VL 28
IS 11
BP 1373
EP 1378
DI 10.1089/aid.2012.0277
PG 6
WC Immunology; Infectious Diseases; Virology
WE Science Citation Index Expanded (SCI-EXPANDED)
SC Immunology; Infectious Diseases; Virology
GA 032XP
UT WOS:000310754100001
PM 22966871
OA Green Published
DA 2022-08-26
ER

PT J
AU Krakower, DS
   Mimiaga, MJ
   Rosenberger, JG
   Novak, DS
   Mitty, JA
   White, JM
   Mayer, KH
AF Krakower, Douglas S.
   Mimiaga, Matthew J.
   Rosenberger, Joshua G.
   Novak, David S.
   Mitty, Jennifer A.
   White, Jaclyn M.
   Mayer, Kenneth H.
TI Limited Awareness and Low Immediate Uptake of Pre-Exposure Prophylaxis
   among Men Who Have Sex with Men Using an Internet Social Networking Site
SO PLOS ONE
LA English
DT Article
ID RISK BEHAVIOR; PARTNER NOTIFICATION; CAGE QUESTIONNAIRE; UNITED-STATES;
   HIV RISK; GAY MEN; INFECTION; KNOWLEDGE; ACCEPTABILITY; SURVEILLANCE
AB Background: In 2010, the iPrEx trial demonstrated that oral antiretroviral pre-exposure prophylaxis (PrEP) reduced the risk of HIV acquisition among high-risk men who have sex with men (MSM). The impact of iPrEx on PrEP knowledge and actual use among at-risk MSM is unknown. Online surveys were conducted to assess PrEP awareness, interest and experience among at-risk MSM before and after iPrEx, and to determine demographic and behavioral factors associated with these measures.
   Methods and Findings: Cross-sectional, national, internet-based surveys were administered to U. S. based members of the most popular American MSM social networking site 2 months before (n=398) and 1 month after (n=4 558) publication of iPrEx results. Comparisons were made between these samples with regards to PrEP knowledge, interest, and experience. Data were collected on demographics, sexual risk, and experience with post-exposure prophylaxis (PEP). Regression analyses were performed to identify factors associated with PrEP awareness, interest, and experience post-iPrEx. Most participants were white, educated, and indicated high-risk sexual behaviors. Awareness of PrEP was limited pre-and post-iPrEx (13% vs. 19%), whereas interest levels after being provided with a description of PrEP remained high (76% vs. 79%). PrEP use remained uncommon (0.7% vs. 0.9%). PrEP use was associated with PEP awareness (OR 7.46; CI 1.52-36.6) and PEP experience (OR 34.2; CI 13.3-88.4). PrEP interest was associated with older age (OR 1.01; CI 1.00-1.02), unprotected anal intercourse with >= 1 male partner in the prior 3 months (OR 1.40; CI 1.10-1.77), and perceiving oneself at increased risk for HIV acquisition (OR 1.20; CI 1.13-1.27).
   Conclusions: Among MSM engaged in online networking, awareness of PrEP was limited 1 month after the iPrEx data were released. Utilization was low, although some MSM who reported high-risk behaviors were interested in using PrEP. Studies are needed to understand barriers to PrEP utilization by at-risk MSM.
C1 [Krakower, Douglas S.; Mimiaga, Matthew J.; Mitty, Jennifer A.; Mayer, Kenneth H.] Harvard Univ, Sch Med, Boston, MA 02115 USA.
   [Krakower, Douglas S.; Mitty, Jennifer A.; Mayer, Kenneth H.] Beth Israel Deaconess Med Ctr, Boston, MA 02215 USA.
   [Mimiaga, Matthew J.] Massachusetts Gen Hosp, Dept Psychiat, Boston, MA 02114 USA.
   [Mimiaga, Matthew J.] Harvard Univ, Sch Publ Hlth, Dept Epidemiol, Boston, MA 02115 USA.
   [Rosenberger, Joshua G.] George Mason Univ, Dept Global & Community Hlth, Fairfax, VA 22030 USA.
   [Novak, David S.] Online Buddies Inc, OLB Res Inst, Cambridge, MA USA.
   [Mimiaga, Matthew J.; Mitty, Jennifer A.; White, Jaclyn M.; Mayer, Kenneth H.] Fenway Hlth, Fenway Inst, Boston, MA USA.
RP Krakower, DS (通讯作者)，Harvard Univ, Sch Med, Boston, MA 02115 USA.
EM dkrakowe@bidmc.harvard.edu
RI Hughto, Jaclyn White/GNH-6189-2022
FU Gilead Sciences; Harvard T32 post-doctoral HIV Clinical Research
   Fellowship [NIAID AI 007433]; National Institute of Mental Health (NIMH)
   [1R21MH095535-01]; OLB Research Institute; Harvard Center for AIDS
   Research [NIAID 5P30AI06354-08]; NATIONAL INSTITUTE OF ALLERGY AND
   INFECTIOUS DISEASES [P30AI060354, T32AI007433] Funding Source: NIH
   RePORTER; NATIONAL INSTITUTE OF MENTAL HEALTH [R21MH095535] Funding
   Source: NIH RePORTER
FX This study was funded with project support from Gilead Sciences. Douglas
   Krakower received support from the Harvard T32 post-doctoral HIV
   Clinical Research Fellowship (NIAID AI 007433). Jennifer Mitty, Matthew
   Mimiaga, and Jackie White received support from the National Institute
   of Mental Health (NIMH 1R21MH095535-01). Joshua Rosenberger received
   support from The OLB Research Institute, Online Buddies Incorporated.
   Ken Mayer received support from the Harvard Center for AIDS Research
   (NIAID 5P30AI06354-08).
CR ANDRESEN EM, 1994, AM J PREV MED, V10, P77, DOI 10.1016/S0749-3797(18)30622-6
   Baral S, 2007, PLOS MED, V4, P1901, DOI 10.1371/journal.pmed.0040339
   Beyrer C, 2010, EPIDEMIOL REV, V32, P137, DOI 10.1093/epirev/mxq011
   Chiasson MA, 2006, J URBAN HEALTH, V83, P73, DOI 10.1007/s11524-005-9008-3
   Coleman E, 2010, ARCH SEX BEHAV, V39, P1045, DOI 10.1007/s10508-009-9507-5
   Dean AG, 2011, OPENEPI
   Elford J, 2004, JAIDS-J ACQ IMM DEF, V35, P421, DOI 10.1097/00126334-200404010-00012
   Elford J, 2001, AIDS, V15, P1409, DOI 10.1097/00002030-200107270-00010
   Ellen JM, 2002, J ADOLESCENT HEALTH, V31, P26, DOI 10.1016/S1054-139X(01)00404-9
   EWING JA, 1984, JAMA-J AM MED ASSOC, V252, P1905, DOI 10.1001/jama.252.14.1905
   Golub SA, 2010, JAIDS-J ACQ IMM DEF, V54, P548, DOI 10.1097/QAI.0b013e3181e19a54
   Grant RM, 2010, NEW ENGL J MED, V363, P2587, DOI 10.1056/NEJMoa1011205
   Horvath KJ, 2008, AM J PUBLIC HEALTH, V98, P1059, DOI 10.2105/AJPH.2007.111070
   Johnson CV, 2009, AM J PUBLIC HEALTH, V99, pS187, DOI 10.2105/AJPH.2007.127464
   Jozkowski K, 2010, AIDS PATIENT CARE ST, V24, P465, DOI 10.1089/apc.2010.0082
   Kellerman SE, 2006, JAIDS-J ACQ IMM DEF, V43, P376, DOI 10.1097/01.qai.0000234085.18914.d5
   Khosropour CM, 2011, J MED INTERNET RES, V13, DOI 10.2196/jmir.1717
   KNOWLTON R, 1994, J STUD ALCOHOL, V55, P692, DOI 10.15288/jsa.1994.55.692
   Leibowitz AA, 2011, AM J PUBLIC HEALTH, V101, P982, DOI 10.2105/AJPH.2010.300066
   Liau A, 2006, SEX TRANSM DIS, V33, P576, DOI 10.1097/01.olq.0000204710.35332.c5
   Liu AY, 2008, JAIDS-J ACQ IMM DEF, V47, P241, DOI 10.1097/QAI.0b013e31815e4041
   Mayer KH, 2008, JAIDS-J ACQ IMM DEF, V47, P494, DOI 10.1097/QAI.0b013e318162afcb
   MAYFIELD D, 1974, AM J PSYCHIAT, V131, P1121
   Metzger DS, 2000, AM J EPIDEMIOL, V152, P99, DOI 10.1093/aje/152.2.99
   Mimiaga MJ, 2008, AM J PUBLIC HEALTH, V98, P1009, DOI 10.2105/AJPH.2006.098467
   Mimiaga MJ, 2008, SEX TRANSM DIS, V35, P111, DOI 10.1097/OLQ.0b013e3181573d84
   Mimiaga MJ, 2007, SEX TRANSM DIS, V34, P113, DOI 10.1097/01.olq.0000225327.13214.bf
   Mimiaga MJ, 2009, JAIDS-J ACQ IMM DEF, V50, P77, DOI 10.1097/QAI.0b013e31818d5a27
   Myers GM, 2011, AIDS PATIENT CARE ST, V25, P63, DOI 10.1089/apc.2010.0222
   Paltiel AD, 2009, CLIN INFECT DIS, V48, P806, DOI 10.1086/597095
   Prejean J, 2011, PLOS ONE, V6, DOI 10.1371/journal.pone.0017502
   Rosenberger JG, 2011, J SEX MED
   Rosenberger JG, 2011, ARCH SEX BEHAV
   Rosenberger JG, 2011, AIDS BEHAV, V15, pS88, DOI 10.1007/s10461-011-9897-y
   Rosser BRS, 2008, AIDS CARE, V20, P588, DOI 10.1080/09540120701867156
   Rosser BRS, 2011, AIDS BEHAV, V15, pS91, DOI 10.1007/s10461-011-9910-5
   Rosser BRS, 2010, AIDS, V24, P2099, DOI 10.1097/QAD.0b013e32833c4ac7
   Rosser BRS, 2009, AIDS BEHAV, V13, P488, DOI 10.1007/s10461-009-9524-3
   Safren SA, 2009, PSYCHOL HEALTH MED, V14, P705, DOI 10.1080/13548500903334754
   Sanchez Travis, 2006, Morbidity and Mortality Weekly Report, V55, P1
   Smith D. K., 2011, Morbidity and Mortality Weekly Report, V60, P65
   Taylor BS, 2011, AIDS BEHAV
   The American Association for Public Opinion Research, 2011, STAND DEF FIN DISP C
   van de Vijver DAMC, 2010, CURR OPIN INFECT DIS, V23, P621, DOI 10.1097/QCO.0b013e32833ff1e6
NR 44
TC 191
Z9 191
U1 1
U2 28
PU PUBLIC LIBRARY SCIENCE
PI SAN FRANCISCO
PA 1160 BATTERY STREET, STE 100, SAN FRANCISCO, CA 94111 USA
SN 1932-6203
J9 PLOS ONE
JI PLoS One
PD MAR 28
PY 2012
VL 7
IS 3
AR e33119
DI 10.1371/journal.pone.0033119
PG 9
WC Multidisciplinary Sciences
WE Science Citation Index Expanded (SCI-EXPANDED); Social Science Citation Index (SSCI)
SC Science & Technology - Other Topics
GA 948FM
UT WOS:000304489000015
PM 22470438
OA Green Published, Green Submitted, gold
DA 2022-08-26
ER

PT J
AU Krakower, D
   Mayer, KH
AF Krakower, Douglas
   Mayer, Kenneth H.
TI What Primary Care Providers Need to Know About Preexposure Prophylaxis
   for HIV Prevention A Narrative Review
SO ANNALS OF INTERNAL MEDICINE
LA English
DT Review
ID ANTIRETROVIRAL THERAPY; COST-EFFECTIVENESS; GENITAL-TRACT;
   UNITED-STATES; INFECTION; MEN; WOMEN; RISK; SEX; INITIATION
AB As HIV prevalence climbs globally, including more than 50 000 new infections per year in the United States, we need more effective HIV prevention strategies. The use of antiretrovirals for preexposure prophylaxis (PrEP) among high-risk persons without HIV is emerging as one such strategy. Randomized, controlled trials have demonstrated that once-daily oral PrEP decreased HIV incidence among at-risk men who have sex with men and African heterosexuals, including serodiscordant couples. An additional randomized, controlled trial of a topical pericoital antiretroviral microbicide gel decreased HIV incidence among at-risk heterosexual South African women. Two other studies in African women did not demonstrate the efficacy of oral or topical PrEP, raising concerns about adherence patterns and efficacy in this population.
   The U.S. Food and Drug Administration (FDA) Antiviral Drugs Advisory Committee reviewed these studies and additional data in May 2012 and voted to advise the approval of oral tenofovir-emtricitabine for PrEP in high-risk populations. On 16 July 2012, the FDA recommended that this combination medication be approved for use as PrEP in high-risk persons without HIV. Patients may seek PrEP from their primary care providers, and those receiving PrEP require monitoring. Thus, primary care providers should become familiar with PrEP. This review outlines current knowledge about PrEP as it pertains to primary care, including identifying persons likely to benefit from PrEP; counseling to maximize adherence and reduce potential increases in risky behavior; and monitoring for potential drug toxicities, HIV acquisition, and antiretroviral drug resistance. Issues related to cost and insurance coverage are also discussed. Recent data suggest that PrEP, combined with other prevention strategies, holds promise in helping to curtail the HIV epidemic.
C1 [Mayer, Kenneth H.] Fenway Hlth, Fenway Inst, Boston, MA 02215 USA.
   Harvard Univ, Beth Israel Deaconess Med Ctr, Med Ctr, Boston, MA 02215 USA.
RP Mayer, KH (通讯作者)，Fenway Hlth, Fenway Inst, 1340 Boylston St, Boston, MA 02215 USA.
EM kmayer@fenwayhealth.org
FU Harvard T32 postdoctoral HIV Clinical Research Fellowship grant [NIAID
   AI 007433]; National Institutes of Health Center for AIDS Research grant
   [P30AI42853]; National Institutes of Health Clinical Trial Unit for HIV
   Prevention and Microbicide Research grant [U01AI069480]; Harvard T32
   postdoctoral HIV Clinical Research Fellowship [NIAID AI 007433]; Gilead
   Sciences; Bristol-Myers Squibb; National Institute of Health Center for
   AIDS Research [P30AI42853]; National Institute of Health Clinical Trial
   Unit for HIV Prevention and Microbicide Research [U01AI069480]; Merck;
   NATIONAL INSTITUTE OF ALLERGY AND INFECTIOUS DISEASES [P30AI042853,
   U01AI069480, T32AI007433] Funding Source: NIH RePORTER
FX This work was supported in part by the Harvard T32 postdoctoral HIV
   Clinical Research Fellowship grant NIAID AI 007433 to Dr. Krakower and
   the National Institutes of Health Center for AIDS Research grant
   P30AI42853 and National Institutes of Health Clinical Trial Unit for HIV
   Prevention and Microbicide Research grant U01AI069480 to Dr. Mayer. The
   funding sources had no role in the design, conduct, or analysis of this
   work or the decision to submit this manuscript for publication.; Dr.
   Krakower: Grant (money to institution): Harvard T32 postdoctoral HIV
   Clinical Research Fellowship (grant NIAID AI 007433); Grants/grants
   pending (money to institution): Gilead Sciences, Bristol-Myers Squibb.
   Dr. Mayer: Grant (money to institution): National Institute of Health
   Center for AIDS Research (grant P30AI42853), National Institute of
   Health Clinical Trial Unit for HIV Prevention and Microbicide Research
   (grant U01AI069480); Grants/grants pending (money to institution):
   Gilead Sciences, Bristol-Myers Squibb, Merck. Disclosures can be also
   viewed at
   www.acponline.org/authors/icmje/ConflictOfInterestForms.do?msNum =
   M12-1390.
CR Abbas U, 2011, 18 C RETR OPP INF BO
   AIDS Vaccine Advocacy Coalition, 2009, SUMM AVAC THINK TANK
   AIDS Vaccine Advocacy Coalition, 2012, ONG PLANN PREEXP PRO
   Amico KR, 2011, 18 C RETR OPP INF BO
   [Anonymous], 2011, 360 FHI
   Anton P, 2011, 18 C RETR OPP INF BO
   Baeten JM, 2012, NEW ENGL J MED
   Baral S, 2007, PLOS MED, V4, P1901, DOI 10.1371/journal.pmed.0040339
   Cardo DM, 1997, NEW ENGL J MED, V337, P1485, DOI 10.1056/NEJM199711203372101
   Cohen MS, 2016, NEW ENGL J MED, V375, P830, DOI [10.1056/NEJMoa1105243, 10.1056/NEJMoa1600693]
   Crane M, 2009, J INFECT DIS, V199, P974, DOI 10.1086/597276
   Dariotis JK, 2008, PERSPECT SEX REPRO H, V40, P218, DOI 10.1363/4021808
   Desai K, 2008, AIDS, V22, P1829, DOI 10.1097/QAD.0b013e32830e00f5
   Donnell D, 2012, 19 C RETR OPP INF SE
   Donnell D, 2010, LANCET, V375, P2092, DOI 10.1016/S0140-6736(10)60705-2
   Dumond JB, 2007, AIDS, V21, P1899, DOI 10.1097/QAD.0b013e328270385a
   Dunkle KL, 2004, LANCET, V363, P1415, DOI 10.1016/S0140-6736(04)16098-4
   El-Sadr WM, 2010, NEW ENGL J MED, V362, P967, DOI 10.1056/NEJMp1000069
   Epstein RM, 1998, ANN INTERN MED, V128, P435, DOI 10.7326/0003-4819-128-6-199803150-00003
   Follow-on African Consortium for Tenofovir Studies, FACTS 001
   Grant R, 2011, 18 C RETR OPP INF BO
   Grant RM, 2010, NEW ENGL J MED, V363, P2587, DOI 10.1056/NEJMoa1011205
   Grohskopf L. A., 2010, 18 INT AIDS C VIENN, P18
   Hallett TB, 2011, PLOS MED, V8, DOI 10.1371/journal.pmed.1001123
   HIV Prevention Trials Network, HTPN 067 ADAPT STUD
   Jacobson DL, 2008, JAIDS-J ACQ IMM DEF, V49, P298, DOI 10.1097/QAI.0b013e3181893e8e
   Joint United Nations Programme on HIV/AIDS, UNAIDS REP GLOB AIDS
   JUUSOLA JL, 2012, ANN INTERN MED, V156, P541, DOI DOI 10.1059/0003-4819-156-8-201204170-00001
   Karim QA, 2010, SCIENCE, V329, P1168, DOI 10.1126/science.1193748
   Kashuba ADM, 2012, LANCET, V379, P2409, DOI 10.1016/S0140-6736(11)61852-7
   Krakower DS, 2012, PLOS ONE, V7, DOI 10.1371/journal.pone.0033119
   Kurth Ann E, 2011, Curr HIV/AIDS Rep, V8, P62, DOI 10.1007/s11904-010-0063-3
   Kwara A, 2008, CLIN INFECT DIS, V46, P719, DOI 10.1086/527387
   Liu AY, 2011, PLOS ONE, V6, DOI 10.1371/journal.pone.0023688
   LOFT J, 1994, JAMA-J AM MED ASSOC, V271, P261
   Mallal S, 2002, LANCET, V359, P727, DOI 10.1016/S0140-6736(02)07873-X
   Mayer K, 2011, 49 ANN M INF DIS SOC
   Mayer KH, 2006, AIDS, V20, P543, DOI 10.1097/01.aids.0000210608.70762.c3
   McGowan I, 2012, 19 C RETR OPP INF SE
   Metzger DS, 2000, AM J EPIDEMIOL, V152, P99, DOI 10.1093/aje/152.2.99
   Mulligan K., 2011, 18 C RETR OPP INF BO
   Mutua G, 2010, 18 INT AIDS C VIENN
   National Alliance of State & Territorial AIDS Directors, 2012, ADAP WATCH
   Nel A, 2009, JAIDS-J ACQ IMM DEF, V51, P416, DOI 10.1097/QAI.0b013e3181acb536
   Nuesch R, 2008, AIDS, V22, P152, DOI 10.1097/QAD.0b013e3282f303bf
   Patel SM, 2004, JAIDS-J ACQ IMM DEF, V35, P120, DOI 10.1097/00126334-200402010-00003
   Peterson Leigh, 2007, PLoS Clin Trials, V2, pe27, DOI 10.1371/journal.pctr.0020027
   Prejean J, 2011, PLOS ONE, V6, DOI 10.1371/journal.pone.0017502
   Roberts L, 2011, 18 C RETR OPP INF BO
   Shannon K, 2010, JAMA-J AM MED ASSOC, V304, P573, DOI 10.1001/jama.2010.1090
   Siegfried N, 2011, COCHRANE DB SYST REV, DOI 10.1002/14651858.CD003510.pub3
   Siegfried N, 2009, COCHRANE DB SYST REV, DOI 10.1002/14651858.CD003362.pub2
   Smith D. K., 2011, Morbidity and Mortality Weekly Report, V60, P65
   Szczech Lynda A, 2008, Top HIV Med, V16, P122
   Thigpen MC, 2012, N ENGL J MED
   United Nations General Assembly Special Session on HIV/AIDS, UNGASS COUNT PROGR R
   Van Damme L, 2012, N ENGL J MED
   Vastag B., 2012, WASH POST
   Vergeront J M, 1998, WMJ, V97, P52
   Walensky RP, 2012, CLIN INFECT DIS, V54, P1504, DOI 10.1093/cid/cis225
   White JM, 2012, AIDS PATIENT CARE ST, V26, P395, DOI 10.1089/apc.2012.0030
NR 61
TC 26
Z9 26
U1 0
U2 21
PU AMER COLL PHYSICIANS
PI PHILADELPHIA
PA INDEPENDENCE MALL WEST 6TH AND RACE ST, PHILADELPHIA, PA 19106-1572 USA
SN 0003-4819
EI 1539-3704
J9 ANN INTERN MED
JI Ann. Intern. Med.
PD OCT 2
PY 2012
VL 157
IS 7
BP 490
EP U75
DI 10.7326/0003-4819-157-7-201210020-00510
PG 9
WC Medicine, General & Internal
WE Science Citation Index Expanded (SCI-EXPANDED)
SC General & Internal Medicine
GA 016MQ
UT WOS:000309523200004
PM 22821365
OA Green Accepted
DA 2022-08-26
ER

PT J
AU Vanpouille, C
   Arakelyan, A
   Margolis, L
AF Vanpouille, Christophe
   Arakelyan, Anush
   Margolis, Leonid
TI Microbicides: still a long road to success
SO TRENDS IN MICROBIOLOGY
LA English
DT Review
DE microbicide; HIV-1; tenofovir; pre-exposure prophylaxis
ID TENOFOVIR DISOPROXIL FUMARATE; IMMUNODEFICIENCY-VIRUS TYPE-1; VAGINAL
   SHIV TRANSMISSION; PREEXPOSURE PROPHYLAXIS; HIV PREVENTION; IN-VITRO;
   EX-VIVO; SEXUAL TRANSMISSION; EARLY EVENTS; CERVICOVAGINAL TISSUE
AB The development of efficient microbicides, the topically applied compounds that protect uninfected individuals from acquiring HIV-1, is a promising strategy to contain HIV-1 epidemics. Such microbicides should of course possess anti-HIV-1 activity, but they should also act against other genital pathogens, which facilitate HIV-1 transmission. The new trend in microbicide strategy is to use drugs currently used in HIV-1 therapy. The success of this strategy is mixed so far and is impaired by our limited knowledge of the basic mechanisms of HIV-1 transmission as well as by the inadequacy of the systems in which microbicides are tested in preclinical studies.
C1 [Vanpouille, Christophe; Arakelyan, Anush; Margolis, Leonid] Eunice Kennedy Shriver Natl Inst Child Hlth & Hum, NIH, Bethesda, MD USA.
RP Margolis, L (通讯作者)，Eunice Kennedy Shriver Natl Inst Child Hlth & Hum, NIH, Bethesda, MD USA.
EM margolis@helix.nih.gov
FU National Institute of Child Health and Human Development (NICHD)
   Intramural Program; EUNICE KENNEDY SHRIVER NATIONAL INSTITUTE OF CHILD
   HEALTH & HUMAN DEVELOPMENT [ZIAHD001416] Funding Source: NIH RePORTER
FX This work was supported by the National Institute of Child Health and
   Human Development (NICHD) Intramural Program. We are grateful to Dr
   Robin Shattock for critical remarks and helpful comments and to Jeremy
   Swan, Melissa Sisk, and Yumiko Shepherd for their generous assistance in
   preparation of the figures.
CR Anderson DJ, 2010, AIDS, V24, P1, DOI 10.1097/QAD.0b013e328333acfb
   Andrei G, 2011, CELL HOST MICROBE, V10, P379, DOI 10.1016/j.chom.2011.08.015
   Arien KK, 2012, CURR HIV RES, V10, P73, DOI 10.2174/157016212799304661
   BALZARINI J, 1993, ANTIMICROB AGENTS CH, V37, P332, DOI 10.1128/AAC.37.2.332
   Balzarini J, 2012, CURR HIV RES, V10, P53, DOI 10.2174/157016212799304652
   Beer BE, 2006, ANTIMICROB AGENTS CH, V50, P713, DOI 10.1128/AAC.50.2.713-723.2006
   Bollen LJM, 2008, JAIDS-J ACQ IMM DEF, V47, P253, DOI 10.1097/QAI.0b013e31815d2f12
   Cates W, 2010, LANCET, V376, P495, DOI 10.1016/S0140-6736(10)61200-7
   Celum C, 2012, CURR OPIN INFECT DIS, V25, P51, DOI 10.1097/QCO.0b013e32834ef5ef
   Cohen MS, 2012, CURR OPIN HIV AIDS, V7, P99, DOI 10.1097/COH.0b013e32834f5cf2
   Collins KB, 2000, NAT MED, V6, P475, DOI 10.1038/74743
   Cummins JE, 2007, ANTIMICROB AGENTS CH, V51, P1770, DOI 10.1128/AAC.01129-06
   De Clercq E, 2012, BIOCHEM PHARMACOL, V84, P241, DOI 10.1016/j.bcp.2012.03.024
   de Witte L, 2008, TRENDS MOL MED, V14, P12, DOI 10.1016/j.molmed.2007.11.001
   Denton PW, 2011, J VIROL, V85, P7582, DOI 10.1128/JVI.00537-11
   Emau P, 2007, J MED PRIMATOL, V36, P244, DOI 10.1111/j.1600-0684.2007.00242.x
   Feldblum PJ, 2008, PLOS ONE, V3, DOI 10.1371/journal.pone.0001474
   Fichorova R.N., 2011, MBIO, V2
   Garg S, 2010, ANTIVIR RES, V88, pS19, DOI 10.1016/j.antiviral.2010.09.010
   Gengiah TN, 2012, EXPERT OPIN INV DRUG, V21, P695, DOI 10.1517/13543784.2012.667072
   Gorbach PM, 2009, SEX TRANSM DIS, V36, P193, DOI 10.1097/OLQ.0b013e3181901ccf
   Grant RM, 2010, NEW ENGL J MED, V363, P2587, DOI 10.1056/NEJMoa1011205
   Haase AT, 2011, ANNU REV MED, V62, P127, DOI 10.1146/annurev-med-080709-124959
   Haase AT, 2010, NATURE, V464, P217, DOI 10.1038/nature08757
   Herold BC, 2011, AM J REPROD IMMUNOL, V65, P325, DOI 10.1111/j.1600-0897.2010.00932.x
   Herrera C, 2012, CURR HIV RES, V10, P42, DOI 10.2174/157016212799304607
   Hladik F, 2010, ANTIVIR RES, V88, pS3, DOI 10.1016/j.antiviral.2010.09.011
   Hurt CB, 2011, CLIN INFECT DIS, V53, P1265, DOI 10.1093/cid/cir684
   JENNINGS R, 1993, J ANTIMICROB CHEMOTH, V32, P71, DOI 10.1093/jac/32.1.71
   Kalichman SC, 2009, SEX TRANSM INFECT, V85, P411, DOI 10.1136/sti.2008.035287
   Karim QA, 2010, SCIENCE, V329, P1168, DOI 10.1126/science.1193748
   Karim SSA, 2011, LANCET, V378, pE23, DOI 10.1016/S0140-6736(11)61136-7
   Karim SSA, 2011, LANCET, V378, P279, DOI 10.1016/S0140-6736(11)60878-7
   KARIM SSA, 2011, 17 INT AIDS C MEX CI, V25, P957, DOI DOI 10.1097/QAD.0B013E32834541D9
   Kaushic C, 2011, J REPROD IMMUNOL, V88, P204, DOI 10.1016/j.jri.2010.12.004
   Keele BF, 2008, P NATL ACAD SCI USA, V105, P7552, DOI 10.1073/pnas.0802203105
   Keller MJ, 2007, AIDS, V21, P467, DOI 10.1097/QAD.0b013e328013d9b5
   Lagenaur LA, 2011, MUCOSAL IMMUNOL, V4, P648, DOI 10.1038/mi.2011.30
   Lederman MM, 2006, NAT REV IMMUNOL, V6, P371, DOI 10.1038/nri1848
   Lederman MM, 2004, SCIENCE, V306, P485, DOI 10.1126/science.1099288
   Lisco Andrea, 2009, Curr HIV/AIDS Rep, V6, P5, DOI 10.1007/s11904-009-0002-3
   Lisco A, 2008, CELL HOST MICROBE, V4, P260, DOI 10.1016/j.chom.2008.07.008
   Lisco A, 2012, J INFECT DIS, V205, P97, DOI 10.1093/infdis/jir700
   Lu YH, 2012, ANTIMICROB AGENTS CH, V56, P2777, DOI 10.1128/AAC.06160-11
   McCormack S, 2010, LANCET, V376, P1329, DOI 10.1016/S0140-6736(10)61086-0
   McGowan I, 2011, AIDS, V25, P1057, DOI 10.1097/QAD.0b013e328346bd3e
   Merbah M, 2011, AM J REPROD IMMUNOL, V65, P268, DOI 10.1111/j.1600-0897.2010.00967.x
   Mesquita PMM, 2012, J ANTIMICROB CHEMOTH, V67, P1730, DOI 10.1093/jac/dks097
   Mesquita PMM, 2009, J INFECT DIS, V200, P599, DOI 10.1086/600867
   MITSUYA H, 1988, SCIENCE, V240, P646, DOI 10.1126/science.2452480
   MOENCH TR, 1993, 17 INT AIDS C MEX CI, V7, P797
   Moscicki AB, 2012, JAIDS-J ACQ IMM DEF, V59, P134, DOI 10.1097/QAI.0b013e31823f2aeb
   Neff CP, 2011, PLOS ONE, V6, DOI 10.1371/journal.pone.0020209
   Nel AM, 2010, AIDS RES HUM RETROV, V26, P1181, DOI 10.1089/aid.2009.0227
   Neurath AR, 2006, BMC INFECT DIS, V6, DOI 10.1186/1471-2334-6-150
   NORVELL MK, 1984, J REPROD MED, V29, P269
   O'Connor DM, 2008, OBSTET GYN CLIN N AM, V35, P565, DOI 10.1016/j.ogc.2008.09.009
   O'Loughlin J, 2010, SEX TRANSM DIS, V37, P100, DOI 10.1097/OLQ.0b013e3181bc0aac
   Patel S, 2007, J INFECT DIS, V196, P1394, DOI 10.1086/522606
   Patton DL, 2007, ANTIMICROB AGENTS CH, V51, P1608, DOI 10.1128/AAC.00984-06
   Person AK, 2012, CURR HIV RES, V10, P117, DOI 10.2174/157016212799937254
   Peterson L, 2007, PLOS ONE, V2, DOI 10.1371/journal.pone.0001312
   Pudney J, 2005, BIOL REPROD, V73, P1253, DOI 10.1095/biolreprod.105.043133
   Reina JJ, 2010, FUTURE MED CHEM, V2, P1141, DOI [10.4155/fmc.10.203, 10.4155/FMC.10.203]
   Saba E, 2010, MUCOSAL IMMUNOL, V3, P280, DOI 10.1038/mi.2010.2
   Schwartz JL, 2011, PLOS ONE, V6, DOI 10.1371/journal.pone.0025974
   Shattock RJ, 2000, NAT MED, V6, P607, DOI 10.1038/76138
   Shattock RJ, 2012, CSH PERSPECT MED, V2, DOI 10.1101/cshperspect.a007385
   Shattock RJ, 2011, SCIENCE, V333, P42, DOI 10.1126/science.1206399
   Shen RZ, 2010, J IMMUNOL, V184, P3648, DOI 10.4049/jimmunol.0903346
   Skoler-Karpoff S, 2008, LANCET, V372, P1977, DOI 10.1016/S0140-6736(08)61842-5
   Southern PJ, 2011, MUCOSAL IMMUNOL, V4, P383, DOI 10.1038/mi.2011.12
   Stephenson J, 2011, JAMA-J AM MED ASSOC, V305, P1952, DOI 10.1001/jama.2011.649
   Tan DHS, 2011, AIDS, V25, P207, DOI 10.1097/QAD.0b013e328341ddf7
   Tsai CC, 2003, AIDS RES HUM RETROV, V19, P535, DOI 10.1089/088922203322230897
   Valley-Omar Z, 2012, J INFECT DIS, V206, P35, DOI 10.1093/infdis/jis305
   Van Damme L, 2002, LANCET, V360, P971, DOI 10.1016/S0140-6736(02)11079-8
   Van Damme L, 2008, NEW ENGL J MED, V359, P463, DOI 10.1056/NEJMoa0707957
   Vangelista L, 2010, ANTIMICROB AGENTS CH, V54, P2994, DOI 10.1128/AAC.01492-09
   Vanpouille C, 2010, J INFECT DIS, V201, P635, DOI 10.1086/650343
   Vanpouille C, 2009, CURR OPIN INFECT DIS, V22, P583, DOI 10.1097/QCO.0b013e32833229b8
   Veazey RS, 2012, CURR HIV RES, V10, P79, DOI 10.2174/157016212799304715
   Veazey RS, 2010, J INFECT DIS, V202, P739, DOI 10.1086/655661
   Veazey RS, 2005, NATURE, V438, P99, DOI 10.1038/nature04055
   Vermund SH, 2011, SCIENCE, V331, P284, DOI 10.1126/science.331.6015.284-a
NR 85
TC 25
Z9 27
U1 0
U2 5
PU ELSEVIER SCI LTD
PI OXFORD
PA THE BOULEVARD, LANGFORD LANE, KIDLINGTON, OXFORD OX5 1GB, OXON, ENGLAND
SN 0966-842X
EI 1878-4380
J9 TRENDS MICROBIOL
JI Trends Microbiol.
PD AUG
PY 2012
VL 20
IS 8
BP 369
EP 375
DI 10.1016/j.tim.2012.05.005
PG 7
WC Biochemistry & Molecular Biology; Microbiology
WE Science Citation Index Expanded (SCI-EXPANDED)
SC Biochemistry & Molecular Biology; Microbiology
GA 992TN
UT WOS:000307802700004
PM 22705107
OA Green Accepted
DA 2022-08-26
ER

PT J
AU Celum, C
   Baeten, JM
AF Celum, Connie
   Baeten, Jared M.
TI Tenofovir-based pre-exposure prophylaxis for HIV prevention: evolving
   evidence
SO CURRENT OPINION IN INFECTIOUS DISEASES
LA English
DT Review
DE emtricitabine-tenofovir; HIV prevention; microbicides; preexposure
   prophylaxis; tenofovir
ID HUMAN-IMMUNODEFICIENCY-VIRUS; INTERMITTENT PROPHYLAXIS; TRANSMISSION;
   INFECTION; EMTRICITABINE; PROTECTION; MACAQUES; TYPE-1
AB Purpose of review
   Topical tenofovir gel and oral tenofovir and emtricitabine-tenofovir [FTC/tenofovir disoproxyl fumarate (TDF)] have been demonstrated to have efficacy in preventing HIV-1 in some populations. Preexposure prophylaxis (PrEP) trials and future directions are summarized.
   Recent findings
   Pericoital use of 1% tenofovir gel in the CAPRISA 004 study reduced HIV-1 acquisition by 39% and herpes simplex virus-2 acquisition by 51%. Daily oral FTC/TDF demonstrated 44% reduction in HIV-1 acquisition among MSM in the iPrEx study (Pre-Exposure Prophylaxis Initiative). Both studies showed higher efficacy among those with higher adherence. Efficacy of daily oral TDF and FTC/TDF was 66 and 73%, respectively, among HIV-1-uninfected partners in an HIV-1 serodiscordant partnership in the Partners PrEP Study. Efficacy of daily oral FTC/TDF was 66% in young heterosexuals in Botswana in the TDF2 trial. The FEM-PrEP and VOICE (Vaginal and Oral Interventions to Control the Epidemic) studies in African women found no efficacy with oral FTC/TDF and TDF, respectively. Safety and tolerability were excellent and limited resistance was observed in seroconverters.
   Summary
   Topical tenofovir gel showed efficacy in African women and daily oral TDF and FTC/TDF were efficacious in MSM, and African HIV-1 serodiscordant couples and young heterosexuals. The reasons for lack of efficacy of oral FTC/TDF and TDF in two studies in African women are being investigated. Longer-acting formulations, invtravaginal rings, and new candidate antiretrovirals are being evaluated for pre-exposure prophylaxis (PrEP).
C1 [Celum, Connie] Univ Washington, Int Clin Res Ctr, Dept Global Hlth, Seattle, WA 98104 USA.
   Univ Washington, Dept Med, Seattle, WA 98104 USA.
   Univ Washington, Dept Epidemiol, Seattle, WA 98104 USA.
RP Celum, C (通讯作者)，Univ Washington, Int Clin Res Ctr, Dept Global Hlth, Box 359927,325 9th Ave, Seattle, WA 98104 USA.
EM ccelum@uw.edu
FU Bill and Melinda Gates Foundation [47674]; U.S. National Institutes of
   Health [R01 MH095507]; NATIONAL INSTITUTE OF MENTAL HEALTH [R01MH095507]
   Funding Source: NIH RePORTER
FX Funding support was provided by the Bill and Melinda Gates Foundation
   (#47674) and the U.S. National Institutes of Health (R01 MH095507).
CR Amico R, 2011, 18 C RETR OPP INF CR
   Andrei G, 2011, CELL HOST MICROBE, V10, P379, DOI 10.1016/j.chom.2011.08.015
   Baeten JM, 2011, 6 IAS C HIV PATH TRE
   Burns DN, 2010, CLIN INFECT DIS, V51, P725, DOI 10.1086/655889
   Chasela CS, 2010, NEW ENGL J MED, V362, P2271, DOI 10.1056/NEJMoa0911486
   Cohen MS, 2011, NEW ENGL J MED, V364, P1943, DOI 10.1056/NEJMra1011874
   Cong ME, 2011, J VIROL, V85, P7933, DOI 10.1128/JVI.00843-11
   CONNOR EM, 1994, NEW ENGL J MED, V331, P1173, DOI 10.1056/NEJM199411033311801
   Dobard C, 2011, 18 C RETR OPP INF CR
   Family Health International, 2011, FHI360 FAM HLTH INT, V2011
   Garcia-Lerma JG, 2008, PLOS MED, V5, P291, DOI 10.1371/journal.pmed.0050028
   Garcia-Lerma JG, 2010, TRENDS PHARMACOL SCI, V31, P74, DOI 10.1016/j.tips.2009.10.009
   Grant RM, 2010, NEW ENGL J MED, V363, P2587, DOI 10.1056/NEJMoa1011205
   Haberer J, 2011, 18 C RETR OPP INF CR
   Hallett T, PLOS ONE IN PRESS
   Hendrix C, 2011, 18 C RETR OPP INF CR
   Karim QA, 2010, SCIENCE, V329, P1168, DOI 10.1126/science.1193748
   Karim SSA, 2011, LANCET, V378, pE23, DOI 10.1016/S0140-6736(11)61136-7
   Karim SSA, 2011, LANCET, V378, P279, DOI 10.1016/S0140-6736(11)60878-7
   Liegler T, 2011, 18 C RETR OPP INF CR
   Liu A, 2011, 18 C RETR OPP INF CR
   Martin M, 2011, PLOS ONE, V6, DOI 10.1371/journal.pone.0025127
   Mofenson LM, 2010, NEW ENGL J MED, V362, P2316, DOI 10.1056/NEJMe1004406
   Mujugira A, 2011, PLOS ONE, V6, DOI 10.1371/journal.pone.0025828
   National Institute of Allergy and Infectious Diseases (NIAID), NIH MOD VOICE HIV PR
   Parikh UM, 2009, J VIROL, V83, P10358, DOI 10.1128/JVI.01073-09
   Romano J, 2009, AIDS RES HUM RETROV, V25, P483, DOI 10.1089/aid.2008.0184
   Rosen S, 2011, PLOS MED, V8, DOI 10.1371/journal.pmed.1001056
   Subbarao S, 2006, J INFECT DIS, V194, P904, DOI 10.1086/507306
   Thigpen M. C, 2011, 6 INT AIDS SOC C HIV
   UNAIDS/WHO, 2010, UNAIDS REP GLOB AIDS
   Veazey R, 2010, 17 C RETR OPP INF CR
   Walensky R, 2011, 18 C RETR OPP INF CR
NR 33
TC 112
Z9 114
U1 0
U2 31
PU LIPPINCOTT WILLIAMS & WILKINS
PI PHILADELPHIA
PA 530 WALNUT ST, PHILADELPHIA, PA 19106-3621 USA
SN 0951-7375
J9 CURR OPIN INFECT DIS
JI Curr. Opin. Infect. Dis.
PD FEB
PY 2012
VL 25
IS 1
BP 51
EP 57
DI 10.1097/QCO.0b013e32834ef5ef
PG 7
WC Infectious Diseases
WE Science Citation Index Expanded (SCI-EXPANDED)
SC Infectious Diseases
GA 869ZG
UT WOS:000298638300008
PM 22156901
OA Green Accepted
DA 2022-08-26
ER

PT J
AU Kersh, EN
   Luo, W
   Zheng, Q
   Adams, DR
   Hanson, D
   Youngpairoj, AS
   Cong, ME
   Butler, K
   Hendry, RM
   McNicholl, JM
   Heneine, W
   Garcia-Lerma, JG
AF Kersh, Ellen N.
   Luo, Wei
   Zheng, Qi
   Adams, Debra R.
   Hanson, Debra
   Youngpairoj, Ae S.
   Cong, Mian-er
   Butler, Katherine
   Hendry, R. Michael
   McNicholl, Janet M.
   Heneine, Walid
   Garcia-Lerma, J. Gerardo
TI Reduced Inflammation and CD4 Loss in Acute SHIV Infection During Oral
   Pre-Exposure Prophylaxis
SO JOURNAL OF INFECTIOUS DISEASES
LA English
DT Article
ID SIMIAN IMMUNODEFICIENCY VIRUS; T-CELL RESPONSES; ACUTE HIV-1 INFECTION;
   ANTIRETROVIRAL THERAPY; RHESUS MACAQUES; TENOFOVIR GEL; REPLICATION;
   PROTECTION; VIREMIA; IMPACT
AB Background. The impact of pre-exposure prophylaxis (PrEP) with antiretrovirals on breakthrough HIV or SHIV infection is not fully documented. We addressed the hypothesis that SHIVSF162P3 infection despite active PrEP results in altered early immune parameters, compared with untreated infection.
   Methods.Eleven rhesus macaques were infected during repeated, rectal, low-dose SHIVSF162P3 exposures while receiving concurrent oral PrEP (Truvada [n = 2] or GS7340 [n = 4]) or as untreated controls (n = 5). We measured SHIV RNA, inflammatory cytokines, CD4 cells, and SHIV-specific and memory T cells until 20 weeks after peak viremia.
   Results.SHIV infection during PrEP resulted in 100-fold lower peak viremia and lower IL-15, IL-18, and IL-1Ra levels, compared with controls (P < .05; Wilcoxon rank-sum test). Unlike controls, PrEP-treated macaques showed no significant CD4 cell count reduction during acute infection and developed more SHIV-specific central memory T cells, relative to controls. After in vivo CD8 cell depletion, viral load increased to similar levels, indicating that CD8 cells were critical for viral control in both groups.
   Conclusions.PrEP with antiretrovirals has beneficial effects on early SHIV infection even when infection is not prevented. Although long-term immune control could not be examined in this SHIV infection model, our results suggest that PrEP results in improved early disease parameters in breakthrough infections.
C1 [Kersh, Ellen N.; Luo, Wei; Zheng, Qi; Adams, Debra R.; Hanson, Debra; Youngpairoj, Ae S.; Cong, Mian-er; Butler, Katherine; Hendry, R. Michael; McNicholl, Janet M.; Heneine, Walid; Garcia-Lerma, J. Gerardo] Ctr Dis Control & Prevent, Div HIV AIDS Prevent, Atlanta, GA USA.
RP Kersh, EN (通讯作者)，CDC, 1600 Clifton Rd NE,MS A25, Atlanta, GA 30333 USA.
EM egk6@cdc.gov
FU CDC [Y1-AI-0681-02]; NIH [Y1-AI-0681-02]; NATIONAL INSTITUTE OF ALLERGY
   AND INFECTIOUS DISEASES [Z01AI000681] Funding Source: NIH RePORTER
FX This work was supported by the CDC and by an Interagency Agreement
   (Y1-AI-0681-02) between the CDC and NIH.
CR Baeten J, 6 IAS C HIV PATH TRE
   Cranage M, 2008, PLOS MED, V5, P1238, DOI 10.1371/journal.pmed.0050157
   Curtis KA, 2011, JAIDS-J ACQ IMM DEF, V57, P355, DOI 10.1097/QAI.0b013e3182234a51
   Eberly MD, 2009, J IMMUNOL, V182, P1439, DOI 10.4049/jimmunol.182.3.1439
   Garcia-Lerma JG, 2011, J VIROL, V85, P6610, DOI 10.1128/JVI.00311-11
   Garcia-Lerma JG, 2010, SCI TRANSL MED, V2, DOI 10.1126/scitranslmed.3000391
   George MD, 2005, J VIROL, V79, P2709, DOI 10.1128/JVI.79.5.2709-2719.2005
   Grant RM, 2010, NEW ENGL J MED, V363, P2587, DOI 10.1056/NEJMoa1011205
   Hansen SG, 2009, NAT MED, V15, P293, DOI 10.1038/nm.1935
   Harouse JM, 2001, J VIROL, V75, P1990, DOI 10.1128/JVI.75.4.1990-1995.2001
   Hecht FM, 2006, J INFECT DIS, V194, P725, DOI 10.1086/506616
   Hunt PW, 2008, J INFECT DIS, V197, P126, DOI 10.1086/524143
   Kader M, 2008, J VIROL, V82, P11467, DOI 10.1128/JVI.01143-08
   Karim QA, 2010, SCIENCE, V329, P1168, DOI 10.1126/science.1193748
   Kersh EN, 2008, AIDS RES HUM RETROV, V24, P543, DOI 10.1089/aid.2007.0222
   Kersh EN, 2011, PLOS ONE, V6, DOI 10.1371/journal.pone.0019295
   Kersh EN, 2009, AIDS RES HUM RETROV, V25, P905, DOI 10.1089/aid.2008.0287
   Kirmaier A, 2010, PLOS BIOL, V8, DOI 10.1371/journal.pbio.1000462
   Kubo M, 2009, J VIROL, V83, P7099, DOI 10.1128/JVI.02522-08
   LERMA JGG, 2008, PLOS MED, V5, pE28
   Lifson JD, 2003, J MED PRIMATOL, V32, P201, DOI 10.1034/j.1600-0684.2003.00026.x
   Liu JY, 2010, J VIROL, V84, P10406, DOI 10.1128/JVI.01155-10
   Loffredo JT, 2009, J IMMUNOL, V182, P7763, DOI 10.4049/jimmunol.0900111
   Mehandru S, 2008, CURR OPIN HIV AIDS, V3, P22, DOI 10.1097/COH.0b013e3282f331b0
   Melchjorsen J, 2011, JAIDS-J ACQ IMM DEF, V57, P265, DOI 10.1097/QAI.0b013e3182185276
   Mureithi MW, 2012, JAIDS-J ACQ IMM DEF, V60, P124, DOI 10.1097/QAI.0b013e31824f53a9
   *NAT RES COUNC, 1996, GUID CAR US LAB AN
   Owen RE, 2010, AIDS, V24, P1095, DOI 10.1097/QAD.0b013e3283377a1e
   Pahar B, 2007, VIROLOGY, V363, P36, DOI 10.1016/j.virol.2007.01.010
   Prada N, 2008, JAIDS-J ACQ IMM DEF, V49, P117, DOI 10.1097/QAI.0b013e3181869a9b
   Roehr B, 2011, BRIT MED J, V342, DOI 10.1136/bmj.d2613
   Rolland M, 2011, NAT MED, V17, P366, DOI 10.1038/nm.2316
   Rosenwirth B, 2000, J VIROL, V74, P1704, DOI 10.1128/JVI.74.4.1704-1711.2000
   Schmitz JE, 1999, SCIENCE, V283, P857, DOI 10.1126/science.283.5403.857
   Streeck H, 2006, J INFECT DIS, V194, P734, DOI 10.1086/503811
   Streeck H, 2010, J INFECT DIS, V202, pS302, DOI 10.1086/655652
   Subbarao S, 2006, J INFECT DIS, V194, P904, DOI 10.1086/507306
   Thigpen MC, 16 IAS C HIV PATH TR
   Van Rompay KKA, 1999, J VIROL, V73, P2947, DOI 10.1128/JVI.73.4.2947-2955.1999
   Verhoeven D, 2008, J VIROL, V82, P4016, DOI 10.1128/JVI.02164-07
   Veronese F, 2011, AIDS RES HUM RETROV, V27, P81, DOI [10.1089/aid.2010.0226, 10.1089/AID.2010.0226]
   Watson A, 1997, AIDS RES HUM RETROV, V13, P1375, DOI 10.1089/aid.1997.13.1375
   Yant LJ, 2006, J VIROL, V80, P5074, DOI 10.1128/JVI.80.10.5074-5077.2006
   ZEGER SL, 1988, BIOMETRICS, V44, P1049, DOI 10.2307/2531734
   Zheng Q, 2012, RETROVIROLOGY, V9, DOI 10.1186/1742-4690-9-40
NR 45
TC 14
Z9 14
U1 0
U2 1
PU OXFORD UNIV PRESS INC
PI CARY
PA JOURNALS DEPT, 2001 EVANS RD, CARY, NC 27513 USA
SN 0022-1899
J9 J INFECT DIS
JI J. Infect. Dis.
PD SEP 1
PY 2012
VL 206
IS 5
BP 770
EP 779
DI 10.1093/infdis/jis422
PG 10
WC Immunology; Infectious Diseases; Microbiology
WE Science Citation Index Expanded (SCI-EXPANDED)
SC Immunology; Infectious Diseases; Microbiology
GA 988PA
UT WOS:000307501800019
PM 22740713
OA Green Published, Bronze
DA 2022-08-26
ER

PT J
AU Flash, C
   Krakower, D
   Mayer, KH
AF Flash, Charlene
   Krakower, Douglas
   Mayer, Kenneth H.
TI The Promise of Antiretrovirals for HIV Prevention
SO CURRENT INFECTIOUS DISEASE REPORTS
LA English
DT Article
DE HIV prevention; Pre-exposure prophylaxis; Microbicide; Tenofovir;
   Emtricitabine
ID TENOFOVIR DISOPROXIL FUMARATE; PREEXPOSURE PROPHYLAXIS; DOUBLE-BLIND;
   CONDOM USE; POSTEXPOSURE PROPHYLAXIS; ACQUIRED HIV; VAGINAL GEL;
   INFECTION; TRANSMISSION; RISK
AB With an estimated 2.6 million new HIV infections diagnosed annually, the world needs new prevention strategies to partner with condom use, harm reduction approaches for injection drug users, and male circumcision. Antiretrovirals can reduce the risk of mother-to-child HIV transmission and limit HIV acquisition after occupational exposure. Macaque models and clinical trials demonstrate efficacy of oral or topical antiretrovirals used prior to HIV exposure to prevent HIV transmission, ie pre-exposure prophylaxis (PrEP). Early initiation of effective HIV treatment in serodiscordant couples results in a 96% decrease in HIV transmission. HIV testing to determine serostatus and identify undiagnosed persons is foundational to these approaches. The relative efficacy of different approaches, adherence, cost and long-term safety will affect uptake and impact of these strategies. Ongoing research will help characterize the role for oral and topical formulations and help quantify potential benefits in sub-populations at risk for HIV acquisition.
C1 [Flash, Charlene; Krakower, Douglas; Mayer, Kenneth H.] Harvard Univ, Beth Israel Deaconess Med Ctr, Sch Med, Dept Med,Div Infect Dis, Boston, MA 02215 USA.
   [Mayer, Kenneth H.] Fenway Hlth, Fenway Inst, Boston, MA USA.
RP Mayer, KH (通讯作者)，Harvard Univ, Beth Israel Deaconess Med Ctr, Sch Med, Dept Med,Div Infect Dis, 110 Francis St, Boston, MA 02215 USA.
EM cflash@bidmc.harvard.edu; dkrakowe@bidmc.harvard.edu; khmayer@gmail.com
FU Gilead Sciences; Bristol Myers Squibb; Merck; Gilead; BMS; NATIONAL
   INSTITUTE OF ALLERGY AND INFECTIOUS DISEASES [T32AI007433] Funding
   Source: NIH RePORTER
FX Dr. D. Krakower has received grant support from Gilead Sciences and
   Bristol Myers Squibb; Dr. K. Mayer has received grant support from
   Merck, Gilead, and BMS; Dr. C. Flash reported no potential conflicts of
   interest relevant to this article.
CR Abbas U, 2011, 18 C RETR OPP INF 20
   Abbas UL, 2011, PLOS ONE, V6, DOI 10.1371/journal.pone.0018165
   AIDS Vaccine Advocacy Coalition, ONG CLIN TRIALS TOP
   [Anonymous], 2011, AIDS Patient Care STDS, V25, P383, DOI 10.1089/apc.2011.9874
   [Anonymous], 2011, PANEL TREATMENT HIV, P1
   [Anonymous], 2011, HIGH IMP PREV CDCS A
   Anton P, 2011, 18 C RETR OPP INF BO
   Anton PA, 2011, PLOS ONE, V6, DOI 10.1371/journal.pone.0023243
   Baeten J, 2011, 6 INT AIDS SOC C HIV
   Baggaley RF, 2010, INT J EPIDEMIOL, V39, P1048, DOI 10.1093/ije/dyq057
   Bendavid E, 2010, ARCH INTERN MED, V170, P1347, DOI 10.1001/archinternmed.2010.249
   Beyrer C, 2010, EPIDEMIOL REV, V32, P137, DOI 10.1093/epirev/mxq011
   Boily MC, 2009, LANCET INFECT DIS, V9, P118, DOI 10.1016/S1473-3099(09)70021-0
   Branson Bernard M., 2006, Morbidity and Mortality Weekly Report, V55, P1
   Cardo DM, 1997, NEW ENGL J MED, V337, P1485, DOI 10.1056/NEJM199711203372101
   Castel AD, 2011, USE COMMUNITY VIRAL
   Charnigo R, 2010, ANN BEHAV MED, V39, P303, DOI 10.1007/s12160-010-9184-6
   Cohen MS, 2016, NEW ENGL J MED, V375, P830, DOI [10.1056/NEJMoa1105243, 10.1056/NEJMoa1600693]
   Cohen MS, 2011, NEW ENGL J MED, V364, P1943, DOI 10.1056/NEJMra1011874
   Colfax GN, 2002, AIDS, V16, P1529, DOI 10.1097/00002030-200207260-00010
   CONNOR EM, 1994, NEW ENGL J MED, V331, P1173, DOI 10.1056/NEJM199411033311801
   Cooper RD, 2010, CLIN INFECT DIS, V51, P496, DOI 10.1086/655681
   Das M, 2010, PLOS ONE, V5, DOI 10.1371/journal.pone.0011068
   DHHS Panel on Antiretroviral Guidelines for Adults and Adolescents, 2011, GUID US ANT AG HIV 1, P1
   Dumond JB, 2009, JAIDS-J ACQ IMM DEF, V51, P546, DOI 10.1097/QAI.0b013e3181ae69c5
   Galea JT, 2011, INT J STD AIDS, V22, P256, DOI 10.1258/ijsa.2009.009255
   Garcia-Lerma JG, 2008, PLOS MED, V5, P291, DOI 10.1371/journal.pmed.0050028
   Garcia-Lerma JG, 2010, SCI TRANSL MED, V2, DOI 10.1126/scitranslmed.3000391
   Ghimire L, 2011, BMC WOMENS HEALTH, V11, DOI 10.1186/1472-6874-11-42
   Ghys PD, 2010, SEX TRANSM INFECT, V86, pI1, DOI [10.1136/sti.2010.047852, 10.1136/sti.2010.044933]
   Granich R, 2010, J INT AIDS SOC, V13, DOI 10.1186/1758-2652-13-1
   Grant RM, 2010, NEW ENGL J MED, V363, P2587, DOI 10.1056/NEJMoa1011205
   Grohskopf L. A., 2010, 18 INT AIDS C VIENN, P18
   Hall HI, 2008, JAMA-J AM MED ASSOC, V300, P520, DOI 10.1001/jama.300.5.520
   Hallett T, 2011, 18 C RETR OPP INF 20
   HALLETT TB, 2011, PLOS MED, V8
   Hendrix C, 2011, 18 C RETR OPP INF BO
   Hurt CB, 2011, CLIN INFECT DIS, V53, P1265, DOI 10.1093/cid/cir684
   Interim Guidance, 2011, MMWR-MORBID MORTAL W, V60, P65
   International Partnership for Microbicides, CLIN TRAILS TABL
   Jacobson DL, 2008, JAIDS-J ACQ IMM DEF, V49, P298, DOI 10.1097/QAI.0b013e3181893e8e
   Kalichman SC, 1998, J WOMENS HEALTH, V7, P371, DOI 10.1089/jwh.1998.7.371
   Karim QA, 2010, SCIENCE, V329, P1168, DOI 10.1126/science.1193748
   Karim SSA, 2011, AIDS, V25, P957, DOI 10.1097/QAD.0b013e32834541d9
   Koblin BA, 2006, AIDS, V20, P731, DOI 10.1097/01.aids.0000216374.61442.55
   Kwara A, 2008, CLIN INFECT DIS, V46, P719, DOI 10.1086/527387
   Leval A, 2011, PLOS ONE, V6, DOI 10.1371/journal.pone.0020624
   Liu AY, 2011, PLOS ONE, V6, DOI 10.1371/journal.pone.0023688
   Macaluso M, 2000, AIDS, V14, P537, DOI 10.1097/00002030-200003310-00009
   Malcolm RK, 2010, ANTIVIR RES, V88, pS30, DOI 10.1016/j.antiviral.2010.09.003
   Marks G, 2006, AIDS, V20, P1447, DOI 10.1097/01.aids.0000233579.79714.8d
   Martin S, 2010, J WOMENS HEALTH, V19, P1561, DOI 10.1089/jwh.2009.1362
   Mayer KH, 2008, JAIDS-J ACQ IMM DEF, V47, P494, DOI 10.1097/QAI.0b013e318162afcb
   Mayer KH, 2006, AIDS, V20, P543, DOI 10.1097/01.aids.0000210608.70762.c3
   McCormack S, 2010, LANCET, V376, P1329, DOI 10.1016/S0140-6736(10)61086-0
   McElrath MJ, 2010, ANTIMICROB AGENTS CH, V54, P763, DOI 10.1128/AAC.00891-09
   Microbicide Trials Network, 2011, MICR TRIALS NETW STA
   Mills E, 2008, HIV MED, V9, P332, DOI 10.1111/j.1468-1293.2008.00596.x
   Mimiaga MJ, 2009, JAIDS-J ACQ IMM DEF, V50, P77, DOI 10.1097/QAI.0b013e31818d5a27
   Mofenson L., 2006, Morbidity and Mortality Weekly Report, V55, P592
   Mulligan K., 2011, 18 C RETR OPP INF BO
   Mutua GSE, 2010, INT AIDS SOC
   Nel A, 2009, JAIDS-J ACQ IMM DEF, V51, P416, DOI 10.1097/QAI.0b013e3181acb536
   Nuttall J, 2011, ANTIMICROB AGENTS CH
   Osmanov S, 2002, J ACQ IMMUN DEF SYND, V29, P184, DOI 10.1097/00042560-200202010-00013
   PADIAN NS, 1994, NEW ENGL J MED, V331, P1718
   Paltiel AD, 2009, CLIN INFECT DIS, V48, P806, DOI 10.1086/597095
   Panchanadeswaran S, 2010, WOMEN HEALTH, V50, P107, DOI 10.1080/03630241003705151
   Parikh UM, 2009, J VIROL, V83, P10358, DOI 10.1128/JVI.01073-09
   Peterson Leigh, 2007, PLoS Clin Trials, V2, pe27, DOI 10.1371/journal.pctr.0020027
   Pinkerton SD, 1997, SOC SCI MED, V44, P1303, DOI 10.1016/S0277-9536(96)00258-4
   Pirrone V, 2011, ANTIVIR RES, V90, P168, DOI 10.1016/j.antiviral.2011.03.176
   Prejean J, 2011, PLOS ONE, V6, DOI 10.1371/journal.pone.0017502
   Quinn TC, 2000, NEW ENGL J MED, V342, P921, DOI 10.1056/NEJM200003303421303
   Schechter M, 2004, JAIDS-J ACQ IMM DEF, V35, P519, DOI 10.1097/00126334-200404150-00010
   Schwartz JL, 2011, PLOS ONE, V6, DOI 10.1371/journal.pone.0025974
   Singer R, 2011, J VIROL, V85, P5504, DOI 10.1128/JVI.02422-10
   Skoler-Karpoff S, 2008, LANCET, V372, P1977, DOI 10.1016/S0140-6736(08)61842-5
   Thigpen MC KP, 2011, INT AIDS SOC 2011 RO
   Tissot F, 2010, HIV MED, V11, P584, DOI 10.1111/j.1468-1293.2010.00826.x
   Van Damme L, 2008, NEW ENGL J MED, V359, P463, DOI 10.1056/NEJMoa0707957
   Vanable PA, 2011, AIDS BEHAV
   Vittinghoff E, 1999, AM J EPIDEMIOL, V150, P306, DOI 10.1093/oxfordjournals.aje.a010003
   Wawer MJ, 2005, J INFECT DIS, V191, P1403, DOI 10.1086/429411
   Weller S. C., 2002, COCHRANE DB SYST REV, DOI [10.1002/14651858.CD003255, DOI 10.1002/14651858.CD003255]
   Wilkinson D, 2002, LANCET INFECT DIS, V2, P613, DOI 10.1016/S1473-3099(02)00396-1
   Wingood GM, 1998, AM J COMMUN PSYCHOL, V26, P29, DOI 10.1023/A:1021830023545
   Wodak Alex, 2010, N S W Public Health Bull, V21, P69, DOI 10.1071/NB10007
   Workowski Kimberly A, 2010, MMWR Recomm Rep, V59, P1
   YESMONT GA, 1992, ADOLESCENCE, V27, P253
NR 90
TC 10
Z9 10
U1 0
U2 3
PU SPRINGER
PI NEW YORK
PA 233 SPRING ST, NEW YORK, NY 10013 USA
SN 1523-3847
EI 1534-3146
J9 CURR INFECT DIS REP
JI Curr. Infect. Dis. Rep.
PD APR
PY 2012
VL 14
IS 2
BP 185
EP 193
DI 10.1007/s11908-012-0242-z
PG 9
WC Infectious Diseases
WE Science Citation Index Expanded (SCI-EXPANDED)
SC Infectious Diseases
GA V32XD
UT WOS:000208983000010
PM 22351302
OA Green Accepted
DA 2022-08-26
ER

PT J
AU Mensch, BS
   van der Straten, A
   Katzen, LL
AF Mensch, Barbara S.
   van der Straten, Ariane
   Katzen, Lauren L.
TI Acceptability in microbicide and PrEP trials: current status and a
   reconceptualization
SO CURRENT OPINION IN HIV AND AIDS
LA English
DT Review
DE acceptability; adherence; microbicide; PrEP
ID PREEXPOSURE PROPHYLAXIS; HIV PREVENTION; BISEXUAL MEN; SOUTH-AFRICA;
   YOUNG-WOMEN; GEL; DIAPHRAGM; ADHERENCE; BARRIERS; PRODUCT
AB Purpose of review
   Assessment of acceptability is a central component of most oral PrEP and microbicide trials. In this paper we review current definitions and frameworks employed in acceptability research, discuss findings from recent studies of product acceptability and summarize trends in acceptability research. We conclude by offering a new framework for investigating product acceptability within clinical trials, one which considers product acceptability to be conceptually distinct from adherence.
   Recent findings
   Although numerous studies have investigated product acceptability, a consensus is lacking regarding the definition and operationalization of the concept. In addition fewer than half of the studies reviewed investigated actual candidate products. To the extent that an overall measure of acceptability is considered, the consensus is that most participants find the products acceptable. However, it is the rare study that investigates whether product adherence is associated with acceptability.
   Summary
   Given that adherence is critical to the success of clinical trials, it is important to identify the extent to which acceptability is a factor in product usage and to ascertain which dimensions of acceptability - product attributes, dosing regimen, delivery mechanism, use attributes, partner's attitudes, effect of product on the sexual encounter, product-related norms - if any, affect adherence.
C1 [Mensch, Barbara S.; Katzen, Lauren L.] Populat Council USA, New York, NY 10017 USA.
   [van der Straten, Ariane] RTI Int, Womens Global Hlth Imperat, San Francisco, CA USA.
RP Mensch, BS (通讯作者)，Populat Council USA, 1 Dag Hammarskjold Plaza, New York, NY 10017 USA.
EM bmensch@popcouncil.org
OI van der Straten, Ariane/0000-0001-8536-648X
FU RTI International for Ariane van der Straten; United States Agency for
   International Development (USA ID) for Lauren L. Katzen; Microbicide
   Trials Network (MTN); Barbara Mensch's and Ariane van der Straten's work
   on the MTN; NIMH [U01 A1068633]; NATIONAL INSTITUTE OF ALLERGY AND
   INFECTIOUS DISEASES [UM1AI068633, U01AI068633] Funding Source: NIH
   RePORTER
FX Support for preparation of this manuscript was provided in part by a
   Professional Development Award from RTI International for Ariane van der
   Straten and the United States Agency for International Development (USA
   ID) for Lauren L. Katzen. Additional funding was provided by the
   Microbicide Trials Network (MTN); Barbara Mensch's and Ariane van der
   Straten's work on the MTN is funded by the NIMH (U01 A1068633). The
   contents of this manuscript are the sole responsibility of the authors
   and do not necessarily reflect the views of USA ID, the NIMH or the
   United States government.
CR Blaschke TF, 2012, ANNU REV PHARMACOL, V52, P275, DOI 10.1146/annurev-pharmtox-011711-113247
   Brooks RA, 2012, AIDS PATIENT CARE ST, V26, P87, DOI 10.1089/apc.2011.0283
   Brooks RA, 2011, AIDS CARE, V23, P1136, DOI 10.1080/09540121.2011.554528
   Carballo-Dieguez A, 2011, AIDS BEHAV
   CATANIA JA, 1994, HEALTH PSYCHOL, V13, P548, DOI 10.1037/0278-6133.13.6.548
   CATANIA JA, 1990, PSYCHOL BULL, V108, P339, DOI 10.1037/0033-2909.108.3.339
   Cohen MS, 2012, NEW ENGL J MED, DOI [10.1056/NEJMe1207438, DOI 10.1056/NDME1207438]
   Coly A, 2008, CURR OPIN HIV AIDS, V3, P581, DOI 10.1097/COH.0b013e32830aba00
   Eisingerich AB, 2012, PLOS ONE, V7, DOI 10.1371/journal.pone.0028238
   Elias C, 2001, J WOMEN HEALTH GEN-B, V10, P163, DOI 10.1089/152460901300039502
   Frezieres RG, 2012, CONTRACEPTION, V85, P99, DOI 10.1016/j.contraception.2011.04.003
   Galea JT, 2011, INT J STD AIDS, V22, P256, DOI 10.1258/ijsa.2009.009255
   Giguere R, 2012, CULT HEALTH SEX, V14, P151, DOI 10.1080/13691058.2011.630099
   Hatzell T, 2001, SEX TRANSM DIS, V28, P655
   Heffron R, 2012, JAIDS
   Heise LL, 1997, ACCEPTABILITY REORIE
   Hendrix C, 2011, 18 C RETR OPP INF CR
   Hoel N, 2011, ETHNIC HEALTH, V16, P89, DOI 10.1080/13557858.2010.539196
   Joglekar NS, 2010, T ROY SOC TROP MED H, V104, P412, DOI 10.1016/j.trstmh.2009.12.007
   Kohli R, 2011, AIDS CARE, V23, P1344, DOI 10.1080/09540121.2011.569697
   Mahan ED, 2011, CONTRACEPTION, V84, P184, DOI 10.1016/j.contraception.2010.11.012
   Mantell JE, 2005, SOC SCI MED, V60, P319, DOI 10.1016/j.socscimed.2004.05.011
   McGowan I, 2011, AIDS, V25, P1057, DOI 10.1097/QAD.0b013e328346bd3e
   Mensch BS, 2011, AIDS BEHAV, V15, P407, DOI 10.1007/s10461-010-9791-z
   Minnis AM, 2003, SEX TRANSM DIS, V30, P556, DOI 10.1097/00007435-200307000-00005
   Morrow KM, 2008, AIDS BEHAV, V12, P272, DOI 10.1007/s10461-007-9266-z
   Mutua G, 2012, PLOS ONE, V7, DOI 10.1371/journal.pone.0033103
   Nel AM, 2011, J WOMENS HEALTH, V20, P1207, DOI 10.1089/jwh.2010.2476
   Sahin-Hodoglugil NN, 2011, AIDS CARE, V23, P1026, DOI 10.1080/09540121.2010.543879
   Severy LJ, 2005, AIDS BEHAV, V9, P121, DOI 10.1007/s10461-005-1687-y
   Severy LJ, 2005, J SOC ISSUES, V61, P45, DOI 10.1111/j.0022-4537.2005.00393.x
   Skoler-Karpoff S, 2008, LANCET, V372, P1977, DOI 10.1016/S0140-6736(08)61842-5
   van der Straten A, 2012, AIDS BEHAV
   van der Straten A, 2008, CONTRACEPTION, V77, P435, DOI 10.1016/j.contraception.2008.02.013
   van der Straten A, 2012, AIDS, V26, pF13, DOI 10.1097/QAD.0b013e3283522272
   Whitehead SJ, 2011, PLOS ONE, V6, DOI 10.1371/journal.pone.0014831
   Woodsong C, 2008, AIDS EDUC PREV, V20, P171, DOI 10.1521/aeap.2008.20.2.171
   Zhou F, 2012, PLOS ONE, V7, DOI 10.1371/journal.pone.0032329
NR 38
TC 48
Z9 48
U1 1
U2 16
PU LIPPINCOTT WILLIAMS & WILKINS
PI PHILADELPHIA
PA TWO COMMERCE SQ, 2001 MARKET ST, PHILADELPHIA, PA 19103 USA
SN 1746-630X
EI 1746-6318
J9 CURR OPIN HIV AIDS
JI Curr. Opin. HIV AIDS
PD NOV
PY 2012
VL 7
IS 6
BP 534
EP 541
DI 10.1097/COH.0b013e3283590632
PG 8
WC Immunology; Infectious Diseases
WE Science Citation Index Expanded (SCI-EXPANDED); Social Science Citation Index (SSCI)
SC Immunology; Infectious Diseases
GA 028IN
UT WOS:000310416100007
PM 23032737
OA Green Accepted
DA 2022-08-26
ER

PT J
AU Fernandez-Montero, JV
   Barreiro, P
   del Romero, J
   Soriano, V
AF Vicente Fernandez-Montero, Jose
   Barreiro, Pablo
   del Romero, Jorge
   Soriano, Vincent
TI Antiretroviral Drugs for Pre-Exposure Prophylaxis of HIV Infection
SO AIDS REVIEWS
LA English
DT Review
DE HIV transmission; PrEP; HIV prevention; Sexual transmission; Tenofovir;
   Microbicide
ID TENOFOVIR DISOPROXIL FUMARATE; SEXUAL TRANSMISSION; VAGINAL GEL;
   DISCORDANT COUPLES; CONTROLLED-TRIAL; PREVENTION; SAFETY; MICROBICIDES;
   BUFFERGEL; MACAQUES
AB Though a large number of antiretrovirals have been developed for the treatment of HIV infection, new HIV infections continue to occur, especially among certain high-risk groups, such as men who have sex with men. Overall, the current estimated incidence of HIV infection is 2.5-fold higher than the number of individuals that begin antiretroviral therapy every year worldwide. Along with the personal drama caused by the diagnosis of HIV infection, other considerations in society, including economics and interpersonal relationships, make the need for HIV prevention strategies a priority. Though vaccines have shown great efficacy in the combat of other epidemics, currently there is no effective vaccine against HIV, and it is unlikely that any will become available in the near future. Thus, new approaches such as pre-exposure prophylaxis are viewed with increasing interest. The results from recent clinical trials have provided support in favor of distinct pre-exposure prophylaxis modalities. However, concerns exist about increasing risky behaviors and selection and spread of antiretroviral drug resistance with a broader use of pre-exposure prophylaxis. The aim of this review is to examine the evidence available on the effectiveness of pre-exposure prophylaxis and its potential influence on the HIV epidemics. (AIDS Rev. 2012;14:54-61)
C1 [Vicente Fernandez-Montero, Jose; Barreiro, Pablo; Soriano, Vincent] Hosp Carlos III, Dept Infect Dis, Madrid 28029, Spain.
   [del Romero, Jorge] Ctr Sanitario Sandoval, Madrid, Spain.
RP Fernandez-Montero, JV (通讯作者)，Hosp Carlos III, Dept Infect Dis, Sinesio Delgado 10, Madrid 28029, Spain.
EM jvicfer@gmail.com
RI Fernandez-Montero, Jose Vicente/AAK-9381-2020; Fernandez-Montero, Jose
   Vicente/CAF-1804-2022; Soriano, Vicente/O-5730-2018
OI Soriano, Vicente/0000-0002-4624-5199; Barreiro,
   Pablo/0000-0002-3819-5371; Fernandez-Montero, Jose
   Vicente/0000-0003-1949-5413
CR Abdool KQ, 2010, SCIENCE, V329, P1168, DOI DOI 10.1126/SCIENCE.1193748
   Amico R, 2011, 18 CROI FEB 27 MARCH
   Barouch DH, 2008, NATURE, V455, P613, DOI 10.1038/nature07352
   Barreiro P, 2007, HUM REPROD, V22, P2353, DOI 10.1093/humrep/dem226
   Barreiro P, 2006, JAIDS-J ACQ IMM DEF, V43, P324, DOI 10.1097/01.qai.0000243091.40490.fd
   Barreiro P, 2006, AIDS REV, V8, P158
   Buckheit RW, 2010, ANTIVIR RES, V85, P142, DOI 10.1016/j.antiviral.2009.10.013
   Cohen MS, 2016, NEW ENGL J MED, V375, P830, DOI [10.1056/NEJMoa1105243, 10.1056/NEJMoa1600693]
   Cutler B, 2008, LANCET INFECT DIS, V8, P685, DOI 10.1016/S1473-3099(08)70254-8
   DHHS Panel on Antiretroviral Guidelines for Adults and Adolescents, 2011, GUID US ANT AG HIV 1, P1
   Feldblum PJ, 2008, PLOS ONE, V3, DOI 10.1371/journal.pone.0001474
   Fletcher PS, 2006, RETROVIROLOGY, V3, DOI 10.1186/1742-4690-3-46
   Garcia-Lerma JG, 2010, TRENDS PHARMACOL SCI, V31, P74, DOI 10.1016/j.tips.2009.10.009
   Garcia-Lerma JG, 2009, 16 CROI FEBR 8 11 MO
   Golub Sarit A, 2010, Curr HIV/AIDS Rep, V7, P201, DOI 10.1007/s11904-010-0057-1
   Gorbach Pamina M, 2011, J Acquir Immune Defic Syndr, V56, P176, DOI 10.1097/QAI.0b013e3181ff9750
   Gostin LO, 2011, JAMA-J AM MED ASSOC, V305, P191, DOI 10.1001/jama.2010.1975
   Granich RM, 2009, LANCET, V373, P48, DOI 10.1016/S0140-6736(08)61697-9
   Grant RM, 2010, NEW ENGL J MED, V363, P2587, DOI 10.1056/NEJMoa1011205
   Haase AT, 2011, ANNU REV MED, V62, P127, DOI 10.1146/annurev-med-080709-124959
   Halperin DT, 2004, LANCET, V364, P1913, DOI 10.1016/S0140-6736(04)17487-4
   Hladik Florian, 2009, Curr HIV/AIDS Rep, V6, P20, DOI 10.1007/s11904-009-0004-1
   Karim SSA, 2011, AIDS, V25, P957, DOI 10.1097/QAD.0b013e32834541d9
   Le Vu S, 2010, LANCET INFECT DIS, V10, P682, DOI 10.1016/S1473-3099(10)70167-5
   Liu A, 2011, 18 CROI FEBR 27 MARC
   Mayer KH, 2006, AIDS, V20, P543, DOI 10.1097/01.aids.0000210608.70762.c3
   Mayer KH, 2001, CLIN INFECT DIS, V32, P476, DOI 10.1086/318496
   McCormack S, 2010, LANCET, V376, P1329, DOI 10.1016/S0140-6736(10)61086-0
   Mulligan K, 2011, 18 CROI FEBR 27 MARC
   Neff CP, 2010, PLOS ONE, V5, DOI 10.1371/journal.pone.0015257
   ONGRADI J, 1990, AIDS RES HUM RETROV, V6, P1433, DOI 10.1089/aid.1990.6.1433
   Palella FJ, 2006, JAIDS-J ACQ IMM DEF, V43, P27, DOI 10.1097/01.qai.0000233310.90484.16
   Peterson Leigh, 2007, PLoS Clin Trials, V2, pe27, DOI 10.1371/journal.pctr.0020027
   Pretorius C, 2010, PLOS ONE, V5, DOI 10.1371/journal.pone.0013646
   Roddy RE, 1998, NEW ENGL J MED, V339, P504, DOI 10.1056/NEJM199808203390803
   Rohan LC, 2010, PLOS ONE, V5, DOI 10.1371/journal.pone.0009310
   Sheth PM, 2009, AIDS, V23, P2050, DOI 10.1097/QAD.0b013e3283303e04
   Smith D. K., 2011, Morbidity and Mortality Weekly Report, V60, P65
   Subbarao S, 2006, J INFECT DIS, V194, P904, DOI 10.1086/507306
   Supervie V, 2010, P NATL ACAD SCI USA, V107, P12381, DOI 10.1073/pnas.1006061107
   TSAI CC, 1995, SCIENCE, V270, P1197, DOI 10.1126/science.270.5239.1197
   UNAIDS, 2009, AIDS EP UPD 2009
   Underhill K, 2007, PLOS MED, V4, P1471, DOI 10.1371/journal.pmed.0040275
   Van Damme L, 2002, LANCET, V360, P971, DOI 10.1016/S0140-6736(02)11079-8
   van de Vijver DAMC, 2010, CURR OPIN INFECT DIS, V23, P621, DOI 10.1097/QCO.0b013e32833ff1e6
   van de Wijgert J, 2001, J ACQ IMMUN DEF SYND, V26, P21, DOI 10.1097/00126334-200101010-00003
   Van Rompay KKA, 2006, JAIDS-J ACQ IMM DEF, V43, P6, DOI 10.1097/01.qai.0000224972.60339.7c
   Venkatesh KK, 2011, AIDS, V25, P1939, DOI 10.1097/QAD.0b013e32834b4ced
   Vernazza PL, 2011, AIDS, V25, P2005, DOI 10.1097/QAD.0b013e32834a36d0
   Vernazza PL, 2006, AIDS, V20, P635, DOI 10.1097/01.aids.0000210625.06202.c2
   Vissers DCJ, 2008, PLOS ONE, V3, DOI 10.1371/journal.pone.0002077
   Weber J, 2010, AIDS S4, V24, P27
NR 52
TC 12
Z9 12
U1 0
U2 8
PU PERMANYER PUBL
PI BARCELONA
PA MALLORCA, 310, BARCELONA, 08037, SPAIN
SN 1139-6121
EI 1698-6997
J9 AIDS REV
JI Aids Rev.
PD JAN-MAR
PY 2012
VL 14
IS 1
BP 54
EP 61
PG 8
WC Immunology; Infectious Diseases
WE Science Citation Index Expanded (SCI-EXPANDED)
SC Immunology; Infectious Diseases
GA 894ZR
UT WOS:000300466500005
PM 22297504
DA 2022-08-26
ER

PT J
AU van der Straten, A
   Van Damme, L
   Haberer, JE
   Bangsberg, DR
AF van der Straten, Ariane
   Van Damme, Lut
   Haberer, Jessica E.
   Bangsberg, David R.
TI Unraveling the divergent results of pre-exposure prophylaxis trials for
   HIV prevention
SO AIDS
LA English
DT Article
DE antiretrovirals; biomedical HIV prevention trials; microbicide;
   pre-exposure prophylaxis
ID TENOFOVIR DISOPROXIL FUMARATE; SIMPLEX-VIRUS TYPE-2; HORMONAL
   CONTRACEPTIVES; ANTIRETROVIRAL THERAPY; IN-VITRO; INFECTION; WOMEN;
   PHARMACOKINETICS; TRANSMISSION; MICROBICIDE
AB Although the balance of recent evidence supports the efficacy of antiretroviral (ARV)based pre-exposure prophylaxis (PrEP) against HIV-1 infection, recent negative trial results are perplexing. Of seven trials with available HIV endpoints, three different products have been tested: tenofovir 1% vaginal gel, oral tenofovir disoproxil fumarate (TDF) tablets, and TDF/emtricitabine tablets. Six of these trials were conducted exclusively in sub-Saharan Africa; all found the products to be well tolerated, and four demonstrated effectiveness. Furthermore, the HIV Prevention Trial Network (HPTN) 052 trial recently confirmed that antiretroviral treatment leads to 96% reduction in transmission to HIV-negative partners in HIV-serodiscordant couples. These results, along with human and animal data, provide substantial evidence for the efficacy of antiretroviral-based HIV prevention. Yet assessment of oral TDF/emtricitabine in the FEM-PrEP study and of oral and vaginal tenofovir in the Microbicide Trial Network (MTN)-003 trial (VOICE) was stopped for futility. How do we make sense of these discrepant results? We believe that adherence is a key factor, although it cannot be the only factor. Expanding upon a recent editorial in the Lancet, we discuss the impact of suboptimal product adherence on PrEP efficacy in the context of variable drug concentration at the exposure site, integrity of the vaginal epithelium, and the role of acute infection. (C) 2012 Wolters Kluwer Health vertical bar Lippincott Williams & Wilkins
C1 [van der Straten, Ariane] RTI Int, Womens Global Hlth Imperat, San Francisco, CA 94104 USA.
   [van der Straten, Ariane] Univ Calif San Francisco, Dept Med, Ctr AIDS Prevent Studies, San Francisco, CA USA.
   [Van Damme, Lut] FHI 360, Arlington, VA USA.
   [Haberer, Jessica E.] Massachusetts Gen Hosp, Dept Med, Boston, MA 02114 USA.
   [Haberer, Jessica E.; Bangsberg, David R.] Massachusetts Gen Hosp, Ctr Global Hlth, Boston, MA 02114 USA.
   [Haberer, Jessica E.; Bangsberg, David R.] Harvard Univ, Sch Med, Boston, MA USA.
   [Bangsberg, David R.] Ragon Inst MGH MIT & Harvard Univ, Boston, MA USA.
RP van der Straten, A (通讯作者)，RTI Int, Womens Global Hlth Imperat, 114 Sansome St,Suite 500, San Francisco, CA 94104 USA.
EM ariane@rti.org
RI Haberer, Jessica/AAH-7976-2019
OI Haberer, Jessica/0000-0001-5845-3190; van der Straten,
   Ariane/0000-0001-8536-648X
FU USAID; Bill and Melinda Gates Foundation;  [K-23 087228];  [K-24
   MH87227]; NATIONAL INSTITUTE OF MENTAL HEALTH [K24MH087227] Funding
   Source: NIH RePORTER
FX Support for preparation of this manuscript was provided by a
   Professional Development Award from RTI International for A.S.L.V.D. was
   supported by USAID funding. J.E.H. and D.R.B. were supported by the Bill
   and Melinda Gates Foundation. J.E.H. was supported by K-23 087228 and
   D.R.B. was supported by K-24 MH87227
CR Abu-Raddad LJ, 2008, AIDS, V22, P1055, DOI 10.1097/QAD.0b013e3282f8af84
   Amico KR, 2010, 5 INT C HIV TREATM A
   Amico KR, 2011, 18 C RETR OPP INF BO
   Anderson PL, 2011, J ANTIMICROB CHEMOTH, V66, P240, DOI 10.1093/jac/dkq447
   Andrei G, 2011, CELL HOST MICROBE, V10, P379, DOI 10.1016/j.chom.2011.08.015
   Baeten J, 2011, 6 INT AIDS SOC C HIV
   Centers for Disease Control and Prevention (CDC), 2011, CDC TRIAL AN MAJ STU
   Cohen MS, 2016, NEW ENGL J MED, V375, P830, DOI [10.1056/NEJMoa1105243, 10.1056/NEJMoa1600693]
   Dezzutti CS, 2011, 18 C RETR OPP INF BO
   El-Ibiary SY, 2008, EUR J CONTRACEP REPR, V13, P123, DOI 10.1080/13625180701829952
   Freeman EE, 2006, AIDS, V20, P73, DOI 10.1097/01.aids.0000198081.09337.a7
   Garcia-Lerma JG, 2008, PLOS MED, V5, P291, DOI 10.1371/journal.pmed.0050028
   Glynn JR, 2009, AIDS, V23, P1595, DOI 10.1097/QAD.0b013e32832e15e8
   Goodreau SM, 2012, AIDS BEHAV, V16, P312, DOI 10.1007/s10461-010-9858-x
   Grant RM, 2010, NEW ENGL J MED, V363, P2587, DOI 10.1056/NEJMoa1011205
   Haberer J, 2011, 18 C RETR OPP INF BO
   Heffron R, 2012, LANCET INFECT DIS, V12, P19, DOI 10.1016/S1473-3099(11)70247-X
   Hel Z, 2010, ENDOCR REV, V31, P79, DOI 10.1210/er.2009-0018
   Hendrix C, 2011, 18 C RETR OPP INF BO
   Hilber AM, 2010, PLOS ONE, V5, DOI 10.1371/journal.pone.0009119
   Jackson JB, 2003, LANCET, V362, P859, DOI 10.1016/S0140-6736(03)14341-3
   Karim QA, 2010, SCIENCE, V329, P1168, DOI 10.1126/science.1193748
   Karim SA, 2011, 6 INT AIDS SOC C HIV
   Karim SSA, 2011, LANCET, V378, pE23, DOI 10.1016/S0140-6736(11)61136-7
   Karim SSA, 2011, LANCET, V378, P279, DOI 10.1016/S0140-6736(11)60878-7
   Kashuba AD, 2011, LANCET
   Kaul R, 2007, J INFECT DIS, V196, P1692, DOI 10.1086/522006
   Kearney BP, 2009, PHARMACOTHERAPY, V29, P924, DOI 10.1592/phco.29.8.924
   Liu A, 2011, 6 INT AIDS SOC C HIV
   Low N, 2011, PLOS MED, V8, DOI 10.1371/journal.pmed.1000416
   Masse BR, 2009, EMERG THEMES EPIDEMI, V6, DOI 10.1186/1742-7622-6-5
   Mavedzenge SN, 2011, JAIDS-J ACQ IMM DEF, V58, P89, DOI 10.1097/QAI.0b013e3182254038
   Montgomery E, 2011, JAIDS-J ACQ IMM DEF, V57, pE114, DOI 10.1097/QAI.0b013e31821d33d6
   Montgomery ET, 2011, AIDS BEHAV, V15, P959, DOI 10.1007/s10461-010-9806-9
   Mutua G, 2010, 17 INT AIDS C VIENN
   Nuttall J, 2012, ANTIMICROB AGENTS CH, V56, P103, DOI 10.1128/AAC.00597-11
   Patterson KB, 2011, SCI TRANSL MED, V3, DOI 10.1126/scitranslmed.3003174
   Peterson Leigh, 2007, PLoS Clin Trials, V2, pe27, DOI 10.1371/journal.pctr.0020027
   Pinkerton SD, 2008, AIDS BEHAV, V12, P677, DOI 10.1007/s10461-007-9329-1
   Rohan LC, 2010, PLOS ONE, V5, DOI 10.1371/journal.pone.0009310
   RUDD P, 1989, CLIN PHARMACOL THER, V46, P169, DOI 10.1038/clpt.1989.122
   Schwartz JL, 2011, PLOS ONE, V6, DOI 10.1371/journal.pone.0025974
   Simoni JM, 2006, AIDS BEHAV, V10, P227, DOI 10.1007/s10461-006-9078-6
   Stuart GS, 2011, JAIDS-J ACQ IMM DEF, V58, pE40, DOI 10.1097/QAI.0b013e31822b8bf8
   Tien D, 2005, AIDS RES HUM RETROV, V21, P845, DOI 10.1089/aid.2005.21.845
   van der Straten A, 2010, INT MICR C PITTSB PE
   Vermund SH, 2011, SCIENCE, V331, P284, DOI 10.1126/science.331.6015.284-a
   Ware NC, J ACQUIR IM IN PRESS
   Weiss HA, 2008, EMERG THEMES EPIDEMI, V5, DOI 10.1186/1742-7622-5-8
NR 49
TC 236
Z9 237
U1 0
U2 35
PU LIPPINCOTT WILLIAMS & WILKINS
PI PHILADELPHIA
PA TWO COMMERCE SQ, 2001 MARKET ST, PHILADELPHIA, PA 19103 USA
SN 0269-9370
EI 1473-5571
J9 AIDS
JI Aids
PD APR 24
PY 2012
VL 26
IS 7
BP F13
EP F19
DI 10.1097/QAD.0b013e3283522272
PG 7
WC Immunology; Infectious Diseases; Virology
WE Science Citation Index Expanded (SCI-EXPANDED)
SC Immunology; Infectious Diseases; Virology
GA 926EB
UT WOS:000302813000001
PM 22333749
DA 2022-08-26
ER

PT J
AU Amico, KR
AF Amico, K. Rivet
TI Adherence to preexposure chemoprophylaxis: the behavioral bridge from
   efficacy to effectiveness
SO CURRENT OPINION IN HIV AND AIDS
LA English
DT Review
DE adherence; bio-behavioral; PrEP; review
ID ANTIRETROVIRAL THERAPY ADHERENCE; TEXT-MESSAGE REMINDERS; INTERVENTIONS;
   PROPHYLAXIS
AB Purpose of review
   Remarkable advances in the use of antiretroviral medication in the prevention of HIV acquisition are receiving well deserved widespread attention. The behavioral and social-cultural factors that contextualize use of study product or preexposure prophylaxis (PrEP) are comparatively poorly understood. Given that PrEP is a bio-behavioral intervention, optimizing the potential impact of PrEP on individual and public health requires a better understanding of the behavioral aspects of PrEP adherence. This review culls across available clinical trial findings to suggest a behavioral agenda for research and practice.
   Recent findings
   Product use differs dramatically both within and between recent PrEP trials; however, numerous issues with measuring use have emerged. Factors influencing use or adherence are not well identified and continue to focus on the individual and discrete correlates. Presently, execution and cyclical use of open-label PrEP is unknown but is under investigation in a number of demonstration and open-label projects.
   Summary
   Research to identify methods for assessing product and PrEP use, factors influencing individual and community-level PrEP uptake and use, development of comprehensive models of protection of sexual health via multiple strategies now available, and strategies to best support adherence to dosing and HIV-testing requirements are identified as critical in a behavioral research agenda.
C1 Univ Connecticut, Ctr Hlth Intervent & Prevent, Storrs, CT 06269 USA.
RP Amico, KR (通讯作者)，Univ Connecticut, Ctr Hlth Intervent & Prevent, 2006 Hillside Rd,Unit 1248, Storrs, CT 06269 USA.
EM rivetamico@comacst.net
RI /AAE-4700-2020
OI Amico, K Rivet/0000-0002-4458-6934
CR Amico KR, 2012, AIDS BEHAV, V16, P1243, DOI 10.1007/s10461-012-0182-5
   Amico K Rivet, 2011, J Int Assoc Physicians AIDS Care (Chic), V10, P291, DOI 10.1177/1545109711406734
   Amico KR, 2006, JAIDS-J ACQ IMM DEF, V41, P285
   Amico KR, 2012, TASP PREP EV SUMM 20
   Amico KR, 2011, 18 C RETR OPP INF CR
   Amico KR, 2012, 7 ANN HIV TREATM PRE
   Amico KR, 2012, INT AIDS C AIDS 2012
   Anderson P, 2012, 19 C RETR OPP INF 5
   Anderson PL, 2011, 18 C RETR OPP INF CR
   Anderson PL, 2011, 6 IAS C ROM
   [Anonymous], 2012, FACTS 001
   Armstrong AW, 2009, ARCH DERMATOL, V145, P1230, DOI 10.1001/archdermatol.2009.269
   Baeten JM, 2012, NEW ENGL J MED
   Centers for Disease Control and Prevention, 2011, COMP EV BAS HIV BEH
   Donnell D, 2012, 19 C RETR OPP INF CR
   Ferrer RA, 2010, AIDS CARE, V22, P997, DOI 10.1080/09540121003623719
   Fumaz CR, 2008, AIDS CARE, V20, P796, DOI 10.1080/09540120701694022
   Grant R, 2011, 18 C RETR OPP INF CR
   Grant RM, 2011, 6 IAS C ROM
   Grant RM, 2010, NEW ENGL J MED, V363, P2587, DOI 10.1056/NEJMoa1011205
   Haberer J, 2011, 18 C RETR OPP INF BO
   HIV Prevention Trials Network, 2012, HPTN 067 ADAPT STUD
   Hou MY, 2010, OBSTET GYNECOL, V116, P633, DOI 10.1097/AOG.0b013e3181eb6b0f
   Karim QA, 2010, SCIENCE, V329, P1168, DOI 10.1126/science.1193748
   Kashuba AD, 2010, AIDS 2010 VIENN 18 2, P18
   Kelesidis Theodoros, 2011, Curr HIV/AIDS Rep, V8, P94, DOI 10.1007/s11904-011-0078-4
   Leibowitz AA, 2011, AM J PUBLIC HEALTH, V101, P982, DOI 10.2105/AJPH.2010.300066
   Liu A, 2012, 7 ANN HIV TREATM PRE
   Marcus J, 2012, 7 ANN HIV TREATM PRE
   Munro S, 2007, BMC PUBLIC HEALTH, V7, DOI 10.1186/1471-2458-7-104
   Mutua G, 2012, PLOS ONE, V7, DOI 10.1371/journal.pone.0033103
   Myers GM, 2011, AIDS PATIENT CARE ST, V25, P63, DOI 10.1089/apc.2010.0222
   Ortego C, 2011, AIDS BEHAV, V15, P1381, DOI 10.1007/s10461-011-9942-x
   Parker CS, 2007, J GEN INTERN MED, V22, P1254, DOI 10.1007/s11606-007-0233-1
   Roberts ET, 2012, SOC SCI MED, V75, P1555, DOI 10.1016/j.socscimed.2012.02.016
   Simoni JM, 2006, JAIDS-J ACQ IMM DEF, V43, pS23, DOI 10.1097/01.qai.0000248342.05438.52
   Smith D. K., 2011, Morbidity and Mortality Weekly Report, V60, P65
   Spire B, 2012, TASP PREP EV SUMM 20
   Stirratt Michael J, 2008, Curr HIV/AIDS Rep, V5, P186, DOI 10.1007/s11904-008-0027-z
   Thigpen MC, 2012, NEW ENGL J MED, V367, P423, DOI 10.1056/NEJMoa1110711
   Thompson MA, 2012, ANN INTERN MED, V156, P817, DOI 10.7326/0003-4819-156-11-201206050-00419
   Vaginal and Oral Interventions to Control the Epidemic (VOICE), 2012, VAG OR INT CONTR EP
   Van Demme L, 2012, NEW ENGL J MED
   van der Straten A, 2012, AIDS, V26, pF13, DOI 10.1097/QAD.0b013e3283522272
   Ware NC, 2012, JAIDS-J ACQ IMM DEF, V59, P463, DOI 10.1097/QAI.0b013e31824a060b
   Wei X, 2012, 19 C RETR OPP INF 5
   Williams AB, 2012, AIDS BEHAV
   Wilson Ira B, 2009, Curr HIV/AIDS Rep, V6, P177, DOI 10.1007/s11904-009-0024-x
NR 48
TC 56
Z9 56
U1 0
U2 6
PU LIPPINCOTT WILLIAMS & WILKINS
PI PHILADELPHIA
PA TWO COMMERCE SQ, 2001 MARKET ST, PHILADELPHIA, PA 19103 USA
SN 1746-630X
EI 1746-6318
J9 CURR OPIN HIV AIDS
JI Curr. Opin. HIV AIDS
PD NOV
PY 2012
VL 7
IS 6
BP 542
EP 548
DI 10.1097/COH.0b013e3283582d4a
PG 7
WC Immunology; Infectious Diseases
WE Science Citation Index Expanded (SCI-EXPANDED); Social Science Citation Index (SSCI)
SC Immunology; Infectious Diseases
GA 028IN
UT WOS:000310416100008
PM 22964887
DA 2022-08-26
ER

PT J
AU Juusola, JL
   Brandeau, ML
   Owens, DK
   Bendavid, E
AF Juusola, Jessie L.
   Brandeau, Margaret L.
   Owens, Douglas K.
   Bendavid, Eran
TI The Cost-Effectiveness of Preexposure Prophylaxis for HIV Prevention in
   the United States in Men Who Have Sex With Men
SO ANNALS OF INTERNAL MEDICINE
LA English
DT Article
ID HUMAN-IMMUNODEFICIENCY-VIRUS; NEW-YORK-CITY; ANTIRETROVIRAL THERAPY;
   VIRAL LOAD; CASUAL PARTNERSHIPS; CLINICAL-OUTCOMES; LIMITED KNOWLEDGE;
   RISK BEHAVIORS; HEALTHY-ADULTS; YOUNG MEN
AB Background: A recent randomized, controlled trial showed that daily oral preexposure chemoprophylaxis (PrEP) was effective for HIV prevention in men who have sex with men (MSM). The Centers for Disease Control and Prevention recently provided interim guidance for PrEP in MSM at high risk for HIV. Previous studies did not reach a consistent estimate of its cost-effectiveness.
   Objective: To estimate the effectiveness and cost-effectiveness of PrEP in MSM in the United States.
   Design: Dynamic model of HIV transmission and progression combined with a detailed economic analysis.
   Data Sources: Published literature.
   Target Population: MSM aged 13 to 64 years in the United States.
   Time Horizon: Lifetime.
   Perspective: Societal.
   Intervention: PrEP was evaluated in both the general MSM population and in high-risk MSM and was assumed to reduce infection risk by 44% on the basis of clinical trial results.
   Outcome Measures: New HIV infections, discounted quality-adjusted life-years (QALYs) and costs, and incremental cost-effectiveness ratios.
   Results of Base-Case Analysis: Initiating PrEP in 20% of MSM in the United States would reduce new HIV infections by an estimated 13% and result in a gain of 550 166 QALYs over 20 years at a cost of $172 091 per QALY gained. Initiating PrEP in a larger proportion of MSM would prevent more infections but at an increasing cost per QALY gained (up to $216 480 if all MSM receive PrEP). Pre-exposure chemoprophylaxis in only high-risk MSM can improve cost-effectiveness. For MSM with an average of 5 partners per year, PrEP costs approximately $50 000 per QALY gained. Providing PrEP to all high-risk MSM for 20 years would cost $75 billion more in health care-related costs than the status quo and $600 000 per HIV infection prevented, compared with incremental costs of $95 billion and $2 million per infection prevented for 20% coverage of all MSM.
   Results of Sensitivity Analysis: PrEP in the general MSM population would cost less than $100 000 per QALY gained if the daily cost of antiretroviral drugs for PrEP was less than $15 or if PrEP efficacy was greater than 75%.
   Limitation: When examining PrEP in high-risk MSM, the investigators did not model a mix of low-and high-risk MSM because of lack of data on mixing patterns.
   Conclusion: PrEP in the general MSM population could prevent a substantial number of HIV infections, but it is expensive. Use in high-risk MSM compares favorably with other interventions that are considered cost-effective but could result in annual PrEP expenditures of more than $4 billion.
C1 [Juusola, Jessie L.] Stanford Univ, Dept Management Sci & Engn, Huang Engn Ctr, Stanford, CA 94305 USA.
   Stanford Univ, Med Ctr, Stanford, CA 94305 USA.
   Vet Affairs Palo Alto Hlth Care Syst, Palo Alto, CA USA.
RP Juusola, JL (通讯作者)，Stanford Univ, Dept Management Sci & Engn, Huang Engn Ctr, Suite 263,475 Via Ortega, Stanford, CA 94305 USA.
EM jjuusola@stanford.edu
OI Juusola, Jessie/0000-0002-2885-2008
FU National Institute on Drug Abuse [R01-DA15612]; Department of Veterans
   Affairs; National Institute of Allergy and Infectious Diseases
   [K01-AI084582]; NATIONAL INSTITUTE OF ALLERGY AND INFECTIOUS DISEASES
   [K01AI084582] Funding Source: NIH RePORTER; NATIONAL INSTITUTE ON DRUG
   ABUSE [R37DA015612, R01DA015612] Funding Source: NIH RePORTER
FX By grant R01-DA15612 from the National Institute on Drug Abuse and the
   Department of Veterans Affairs (Dr. Owens), and grant K01-AI084582 from
   the National Institute of Allergy and Infectious Diseases (Dr.
   Bendavid).
CR Abbas UL, 2006, JAIDS-J ACQ IMM DEF, V41, P632, DOI 10.1097/01.qai.0000194234.31078.bf
   Alistar SS, 2011, PLOS MED, V8, DOI 10.1371/journal.pmed.1000423
   Arias Elizabeth, 2007, Natl Vital Stat Rep, V56, P1
   Barash EA, 2010, AIDS PATIENT CARE ST, V24, P689, DOI 10.1089/apc.2010.0173
   Barnett PG, 2011, MED CARE, V49, P848, DOI 10.1097/MLR.0b013e31821b34c0
   Bollinger RC, 1997, JAMA-J AM MED ASSOC, V278, P2085, DOI 10.1001/jama.278.23.2085
   Bozzette SA, 2001, NEW ENGL J MED, V344, P817, DOI 10.1056/NEJM200103153441107
   Branson Bernard M., 2006, Morbidity and Mortality Weekly Report, V55, P1
   Campsmith M. L., 2008, Morbidity and Mortality Weekly Report, V57, P1073
   *CDCP, 2008, EST NEW HIV INF US
   Celentano DD, 1998, SCIENCE, V280, P1889, DOI 10.1126/science.280.5371.1889
   CensusScope, 2000, US AG DISTR
   Centers for Disease Control and Prevention, 2010, HIV AIDS GAY BIS MEN
   Centers for Disease Control and Prevention, 2006, 5 CDCP
   Centers for Diseases Control and Prevention, 2011, CDC TRIAL AN MAJ STU
   Centers for Medicare & Medicaid Services, 2010, MED INF PROV PARTN H
   Cohen MS, 2016, NEW ENGL J MED, V375, P830, DOI [10.1056/NEJMoa1105243, 10.1056/NEJMoa1600693]
   Cohen MS, 2007, ANN INTERN MED, V146, P591, DOI 10.7326/0003-4819-146-8-200704170-00010
   Colfax GN, 2002, AIDS, V16, P1529, DOI 10.1097/00002030-200207260-00010
   Daar ES, 2001, ANN INTERN MED, V134, P25, DOI 10.7326/0003-4819-134-1-200101020-00010
   Desai K, 2008, AIDS, V22, P1829, DOI 10.1097/QAD.0b013e32830e00f5
   DHHS Panel on Antiretroviral Guidelines for Adults and Adolescents, 2011, GUID US ANT AG HIV 1, P1
   Dunn D, 2008, J INFECT DIS, V197, P398, DOI 10.1086/524686
   Farnham PG, 2008, PUBLIC HEALTH REP, V123, P51, DOI 10.1177/00333549081230S307
   FRYBACK DG, 1993, MED DECIS MAKING, V13, P89, DOI 10.1177/0272989X9301300202
   Gebo KA, 1999, AIDS, V13, P963, DOI 10.1097/00002030-199905280-00013
   Gold MR, 1996, COST EFFECTIVENESS H
   Golub Sarit A, 2010, Curr HIV/AIDS Rep, V7, P201, DOI 10.1007/s11904-010-0057-1
   Golub SA, 2010, JAIDS-J ACQ IMM DEF, V54, P548, DOI 10.1097/QAI.0b013e3181e19a54
   Grant RM, 2010, NEW ENGL J MED, V363, P2587, DOI 10.1056/NEJMoa1011205
   Greenwald Jeffrey L, 2006, Curr Infect Dis Rep, V8, P125, DOI 10.1007/s11908-006-0008-6
   Hammer SM, 2008, JAMA-J AM MED ASSOC, V300, P555, DOI 10.1001/jama.300.5.555
   Harawa NT, 2004, JAIDS-J ACQ IMM DEF, V35, P526, DOI 10.1097/00126334-200404150-00011
   Hogg R, 2008, LANCET, V372, P293, DOI 10.1016/S0140-6736(08)61113-7
   Hollingsworth TD, 2008, J INFECT DIS, V198, P687, DOI 10.1086/590501
   Holtgrave DR, 1997, J ACQ IMMUN DEF SYND, V16, P54, DOI 10.1097/00042560-199709010-00009
   Honiden S, 2006, QUAL LIFE RES, V15, P69, DOI 10.1007/s11136-005-8485-x
   Hutchinson AB, 2006, JAIDS-J ACQ IMM DEF, V43, P451, DOI 10.1097/01.qai.0000243090.32866.4e
   Juusola JL, 2011, AIDS, V25, P1779, DOI 10.1097/QAD.0b013e328349f067
   Kamb ML, 1998, JAMA-J AM MED ASSOC, V280, P1161, DOI 10.1001/jama.280.13.1161
   KAPLAN EH, 1995, AIDS, V9, P1113, DOI 10.1097/00002030-199510000-00001
   Khazeni N, 2009, ANN INTERN MED, V151, P829, DOI [10.7326/0000605-200912150-00157, 10.7326/0003-4819-151-12-200912150-00157]
   Koblin BA, 2003, AM J PUBLIC HEALTH, V93, P926, DOI 10.2105/AJPH.93.6.926
   Liu AY, 2008, JAIDS-J ACQ IMM DEF, V47, P241, DOI 10.1097/QAI.0b013e31815e4041
   Long EF, 2006, AIDS, V20, P2207, DOI 10.1097/QAD.0b013e328010c7d0
   Long EF, 2010, ANN INTERN MED, V153, P778, DOI 10.7326/0003-4819-153-12-201012210-00004
   Long EF, 2009, VACCINE, V27, P5402, DOI 10.1016/j.vaccine.2009.06.063
   MacKellar DA, 2006, AIDS, V20, P1637, DOI 10.1097/01.aids.0000238410.67700.d1
   Manning SE, 2007, J URBAN HEALTH, V84, P212, DOI 10.1007/s11524-006-9135-5
   Marks G, 2005, JAIDS-J ACQ IMM DEF, V39, P446, DOI 10.1097/01.qai.0000151079.33935.79
   May M, 2007, AIDS, V21, P1185, DOI 10.1097/QAD.0b013e328133f285
   McCormick AW, 2007, CLIN INFECT DIS, V44, P1115, DOI 10.1086/512816
   Meara E, 2004, HEALTH AFFAIR, V23, P176, DOI 10.1377/hlthaff.23.4.176
   Mellors JW, 1997, ANN INTERN MED, V126, P946, DOI 10.7326/0003-4819-126-12-199706150-00003
   Mimiaga MJ, 2009, JAIDS-J ACQ IMM DEF, V50, P77, DOI 10.1097/QAI.0b013e31818d5a27
   Myers GM, 2011, AIDS PATIENT CARE ST, V25, P63, DOI 10.1089/apc.2010.0222
   Mylonakis E, 2000, AM J MED, V109, P568, DOI 10.1016/S0002-9343(00)00583-0
   Neuner JM, 2003, ANN INTERN MED, V139, P113, DOI 10.7326/0003-4819-139-2-200307150-00011
   Nyman JA, 2007, MED CARE, V45, P618, DOI 10.1097/MLR.0b013e31803dce05
   O'Brien BJ, 2003, VALUE HEALTH, V6, P116, DOI 10.1046/j.1524-4733.2003.00213.x
   Owens DK, 1996, ARCH INTERN MED, V156, P394, DOI 10.1001/archinte.156.4.394
   Owens DK, 2011, ANN INTERN MED, V154, P174, DOI 10.7326/0003-4819-154-3-201102010-00007
   Paltiel AD, 2006, ANN INTERN MED, V145, P797, DOI 10.7326/0003-4819-145-11-200612050-00004
   Paltiel AD, 2009, CLIN INFECT DIS, V48, P806, DOI 10.1086/597095
   Paltiel AD, 2005, NEW ENGL J MED, V352, P586, DOI 10.1056/NEJMsa042088
   Pathela P, 2006, ANN INTERN MED, V145, P416, DOI 10.7326/0003-4819-145-6-200609190-00005
   Pilcher CD, 2004, J INFECT DIS, V189, P1785, DOI 10.1086/386333
   Pinkerton SD, 2007, AIDS, V21, P1625, DOI 10.1097/QAD.0b013e32826fb6a6
   Prejean J, 2011, PLOS ONE, V6, DOI 10.1371/journal.pone.0017502
   Quinn TC, 2000, NEW ENGL J MED, V342, P921, DOI 10.1056/NEJM200003303421303
   Rietmeijer CA, 1998, SEX TRANSM DIS, V25, P353, DOI 10.1097/00007435-199808000-00006
   Rose CD, 2010, JAIDS-J ACQ IMM DEF, V55, P572, DOI 10.1097/QAI.0b013e3181ee4c62
   Sanchez Travis, 2006, Morbidity and Mortality Weekly Report, V55, P1
   Sanders GD, 2005, NEW ENGL J MED, V352, P570, DOI 10.1056/NEJMsa042657
   Schacker T, 1996, ANN INTERN MED, V125, P257, DOI 10.7326/0003-4819-125-4-199608150-00001
   Schackman BR, 2006, MED CARE, V44, P990, DOI 10.1097/01.mlr.0000228021.89490.2a
   Smith D. K., 2011, Morbidity and Mortality Weekly Report, V60, P65
   Steward WT, 2009, AIDS BEHAV, V13, P1054, DOI 10.1007/s10461-009-9582-6
   Sullivan PW, 2006, MED DECIS MAKING, V26, P401, DOI 10.1177/0272989X06290496
   Tengs TO, 2002, MED DECIS MAKING, V22, P475, DOI 10.1177/0272989X02238300
   Teshale E., 2005, 12 C RETR OPP INF BO
   Thomson PDR, 2010, RED BOOK PHARM FUNDA
   Turner DA, 2006, VACCINE, V24, P1035, DOI 10.1016/j.vaccine.2004.12.033
   U. S. Census Bureau, 2008, NAT POP PROJ REL 200
   Vergis EN, 2000, INFECT DIS CLIN N AM, V14, P809, DOI 10.1016/S0891-5520(05)70135-5
   Vernazza P, 2008, LANCET, V372, P1806, DOI 10.1016/S0140-6736(08)61753-5
   Wawer MJ, 2005, J INFECT DIS, V191, P1403, DOI 10.1086/429411
   Wilson DP, 2008, LANCET, V372, P314, DOI 10.1016/S0140-6736(08)61115-0
   Xiridou M, 2004, AIDS, V18, P1311, DOI 10.1097/00002030-200406180-00010
   Xiridou M, 2003, AIDS, V17, P1029, DOI 10.1097/00002030-200305020-00012
   Xu FJ, 2010, SEX TRANSM DIS, V37, P399, DOI 10.1097/OLQ.0b013e3181ce122b
NR 91
TC 104
Z9 104
U1 0
U2 52
PU AMER COLL PHYSICIANS
PI PHILADELPHIA
PA INDEPENDENCE MALL WEST 6TH AND RACE ST, PHILADELPHIA, PA 19106-1572 USA
SN 0003-4819
EI 1539-3704
J9 ANN INTERN MED
JI Ann. Intern. Med.
PD APR 17
PY 2012
VL 156
IS 8
BP 541
EP U144
DI 10.7326/0003-4819-156-8-201204170-00004
PG 21
WC Medicine, General & Internal
WE Science Citation Index Expanded (SCI-EXPANDED); Social Science Citation Index (SSCI)
SC General & Internal Medicine
GA 930PO
UT WOS:000303151800013
PM 22508731
DA 2022-08-26
ER

PT J
AU Walensky, RP
   Park, JE
   Wood, R
   Freedberg, KA
   Scott, CA
   Bekker, LG
   Losina, E
   Mayer, KH
   Seage, GR
   Paltiel, AD
AF Walensky, Rochelle P.
   Park, Ji-Eun
   Wood, Robin
   Freedberg, Kenneth A.
   Scott, Callie A.
   Bekker, Linda-Gail
   Losina, Elena
   Mayer, Kenneth H.
   Seage, George R., III
   Paltiel, A. David
TI The Cost-effectiveness of Pre-Exposure Prophylaxis for HIV Infection in
   South African Women
SO CLINICAL INFECTIOUS DISEASES
LA English
DT Article
ID TENOFOVIR DISOPROXIL FUMARATE; RESOURCE-LIMITED SETTINGS;
   PLACEBO-CONTROLLED TRIAL; ANTIRETROVIRAL THERAPY; VACCINE TRIAL; RISK
   BEHAVIOR; DOUBLE-BLIND; PREVENTION; EFFICACY; IMPACT
AB Background. Recent trials report the short-term efficacy of tenofovir-based pre-exposure prophylaxis (PrEP) for prevention of human immunodeficiency virus (HIV) infection. PrEP's long-term impact on patient outcomes, population-level transmission, and cost-effectiveness remains unknown.
   Methods. We linked data from recent trials to a computer model of HIV acquisition, screening, and care to project lifetime HIV risk, life expectancy (LE), costs, and cost-effectiveness, using 2 PrEP-related strategies among heterosexual South African women: (1) women receiving no PrEP and (2) women not receiving PrEP (a tenofovir-based vaginal microbicide). We used a South African clinical cohort and published data to estimate population demographic characteristics, age-adjusted incidence of HIV infection, and HIV natural history and treatment parameters. Baseline PrEP efficacy (percentage reduction in HIV transmission) was 39% at a monthly cost of $5 per woman. Alternative parameter values were examined in sensitivity analyses.
   Results. Among South African women, PrEP reduced mean lifetime HIV risk from 40% to 27% and increased population discounted (undiscounted) LE from 22.51 (41.66) to 23.48 (44.48) years. Lifetime costs of care increased from $7280 to $9890 per woman, resulting in an incremental cost-effectiveness ratio of $2700/year of life saved, and may, under optimistic assumptions, achieve cost savings. Under baseline HIV infection incidence assumptions, PrEP was not cost saving, even assuming an efficacy >60% and a cost, <$1. At an HIV infection incidence of 9.1%/year, PrEP achieved cost savings at efficacies >= 50%.
   Conclusions. PrEP in South African women is very cost-effective by South African standards, conferring excellent value under virtually all plausible data scenarios. Although optimistic assumptions would be required to achieve cost savings, these represent important benchmarks for future PrEP study design.
C1 [Walensky, Rochelle P.; Freedberg, Kenneth A.] Massachusetts Gen Hosp, Dept Med, Div Infect Dis, Boston, MA 02114 USA.
   [Walensky, Rochelle P.; Park, Ji-Eun; Freedberg, Kenneth A.; Scott, Callie A.] Massachusetts Gen Hosp, Dept Med, Div Gen Med, Boston, MA 02114 USA.
   [Walensky, Rochelle P.] Brigham & Womens Hosp, Div Infect Dis, Boston, MA 02115 USA.
   [Losina, Elena] Brigham & Womens Hosp, Dept Orthoped Surg, Boston, MA 02115 USA.
   [Walensky, Rochelle P.; Freedberg, Kenneth A.; Losina, Elena] Harvard Univ, Sch Med, Ctr AIDS Res, Boston, MA USA.
   [Wood, Robin; Bekker, Linda-Gail] Univ Cape Town, Inst Infect Dis & Mol Med, Desmond Tutu HIV Ctr, ZA-7700 Rondebosch, South Africa.
   [Wood, Robin; Bekker, Linda-Gail] Univ Cape Town, Dept Med, ZA-7700 Rondebosch, South Africa.
   [Freedberg, Kenneth A.] Harvard Univ, Sch Publ Hlth, Dept Hlth Policy & Management, Cambridge, MA 02138 USA.
   [Seage, George R., III] Harvard Univ, Sch Publ Hlth, Dept Epidemiol, Cambridge, MA 02138 USA.
   [Seage, George R., III] Harvard Univ, Sch Publ Hlth, Ctr Biostat AIDS Res GRS, Cambridge, MA 02138 USA.
   [Freedberg, Kenneth A.] Boston Univ, Sch Publ Hlth, Dept Epidemiol, Boston, MA 02215 USA.
   [Losina, Elena] Boston Univ, Sch Publ Hlth, Dept Biostat, Boston, MA 02215 USA.
   [Mayer, Kenneth H.] Harvard Univ, Sch Med, Fenway Inst, Fenway Hlth, Boston, MA USA.
   [Mayer, Kenneth H.] Harvard Univ, Sch Med, Div Infect Dis, Boston, MA USA.
   [Mayer, Kenneth H.] Harvard Univ, Sch Med, Dept Med, Beth Israel Deaconess Hosp, Boston, MA USA.
   [Paltiel, A. David] Yale Univ, Sch Med, New Haven, CT USA.
RP Walensky, RP (通讯作者)，Massachusetts Gen Hosp, Dept Med, Div Infect Dis, 50 Staniford St,9th Fl, Boston, MA 02114 USA.
EM rwalensky@partners.org
RI Bekker, Linda-Gail/AAZ-8929-2020
OI Losina, ELENA/0000-0002-3424-0892; Paltiel, A.
   David/0000-0002-4861-3290; BEKKER, LINDA-GAIL/0000-0002-0755-4386;
   Walensky, Rochelle P./0000-0002-8795-379X
FU National Institute of Allergy and Infectious Diseases [R01 AI058736, P30
   AI060354]; National Institute of Mental Health [R01 MH065869, R01
   MH087328]; Gilead Sciences; Merck Pharmaceuticals; NATIONAL INSTITUTE OF
   ALLERGY AND INFECTIOUS DISEASES [P30AI060354, R01AI058736] Funding
   Source: NIH RePORTER; NATIONAL INSTITUTE OF MENTAL HEALTH [R01MH087328,
   R01MH065869] Funding Source: NIH RePORTER
FX This work was funded by the National Institute of Allergy and Infectious
   Diseases (R01 AI058736, P30 AI060354) and the National Institute of
   Mental Health (R01 MH065869 and R01 MH087328). The funding sources had
   no role in the design, analysis, or interpretation of the study or in
   the decision to submit the manuscript for publication. The content is
   solely the responsibility of the authors and does not necessarily
   represent the official views of the National Institute of Allergy and
   Infectious Diseases, the National Institute of Mental Health, or the
   National Institutes of Health. R. P. W. had access to all of the data in
   the study and takes responsibility for the integrity of the data and
   accuracy of the data analysis.; K. H. M. has unrestricted educational
   and research grants from Gilead Sciences and Merck Pharmaceuticals. All
   other authors report no conflicts of interest.
CR Abbas U, 2011, 18 C RETR OPP INF BO
   Abdool KQ, 2010, SCIENCE, V329, P1168, DOI DOI 10.1126/SCIENCE.1193748
   Amico R, 2011, 18 C RETR OPP INF BO
   [Anonymous], 2009, CHOOS INT AR COST EF
   Baeten JM, 2011, 6 IAS C HIV PATH TRE
   Bartholow BN, 2005, JAIDS-J ACQ IMM DEF, V39, P90, DOI 10.1097/01.qai.0000143600.41363.78
   Bassett IV, 2007, JAIDS-J ACQ IMM DEF, V46, P181, DOI 10.1097/QAI.0b013e31814277c8
   Bendavid E, 2008, ARCH INTERN MED, V168, P1910, DOI 10.1001/archinternmed.2008.1
   Bodri M, 2006, ANTIVIR THER, V11, P63
   Bygrave H, 2011, PLOS ONE, V6, DOI 10.1371/journal.pone.0017609
   Centers for Disease Control and Prevention, PREEX PROPH PREP HIV
   Chaisiri K, 2010, CURR HIV RES, V8, P504, DOI 10.2174/157016210793499259
   CLEARY S, 2004, COST EFFECTIVENESS A
   Cohen MS, 2007, ANN INTERN MED, V146, P591, DOI 10.7326/0003-4819-146-8-200704170-00010
   Cooper RD, 2010, CLIN INFECT DIS, V51, P496, DOI 10.1086/655681
   Dugger C. W., 2010, NEW YORK TIMES  0730, pA1
   Family Health International, FHI IN ORD CLOS FEM
   Gallant JE, 2006, NEW ENGL J MED, V354, P251, DOI 10.1056/NEJMoa051871
   *GAUT DEP HLTH, 2004, GAUT HOSP NUM
   Gilks C.F., 2009, 5 IAS C HIV PATH TRE
   Gold MR, 1996, COST EFFECTIVENESS H
   Goldie SJ, 2006, NEW ENGL J MED, V355, P1141, DOI 10.1056/NEJMsa060247
   Grant RM, 2010, NEW ENGL J MED, V363, P2587, DOI 10.1056/NEJMoa1011205
   Hammond R, 2008, INT J STD AIDS, V19, P291, DOI 10.1258/ijsa.2007.007248
   Holmes CB, 2006, JAIDS-J ACQ IMM DEF, V42, P464, DOI 10.1097/01.qai.0000225729.79610.b7
   International Monetary Fund, 2009, WORLD EC OUTL DAT WO
   Johnson M, 2005, AIDS, V19, P685, DOI 10.1097/01.aids.0000166091.39317.99
   Karim SSA, 2011, LANCET, V378, P279, DOI 10.1016/S0140-6736(11)60878-7
   Kumarasamy N, 2008, AIDS PATIENT CARE ST, V22, P337, DOI 10.1089/apc.2007.0093
   Lawn SD, 2005, AIDS, V19, P2109, DOI 10.1097/01.aids.0000194808.20035.c1
   Liegler T, 2011, 18 C RETR OPP INF BO
   Matthews LT, 2010, AIDS, V24, P1975, DOI 10.1097/QAD.0b013e32833bedeb
   Mellors JW, 1997, ANN INTERN MED, V126, P946, DOI 10.7326/0003-4819-126-12-199706150-00003
   Middelkoop K, 2008, J ADOLESCENT HEALTH, V43, P8, DOI 10.1016/j.jadohealth.2007.11.144
   National Department of Health South Africa, CLIN GUID MAN HIV AI
   NIH News U. S. Department of Health and Human Services National Institutes of Health, NIH NEWS
   Paltiel AD, 2009, CLIN INFECT DIS, V48, P806, DOI 10.1086/597095
   Peterson Leigh, 2007, PLoS Clin Trials, V2, pe27, DOI 10.1371/journal.pctr.0020027
   Pillay-van-Wyke, 2009, SABSSM 3 IMPLEMENTAT
   Rehle TM, 2010, PLOS ONE, V5, DOI 10.1371/journal.pone.0011094
   Sauer G, 2000, 13 INT AIDS C DURB S
   Schoofs Mark, 2010, WALL STREET J, pA1
   Skoler-Karpoff S, 2008, LANCET, V372, P1977, DOI 10.1016/S0140-6736(08)61842-5
   South Africa National Department of Health, S AFR ANT TREATM GUI
   Stephenson J, 2011, JAMA-J AM MED ASSOC, V305, P1952, DOI 10.1001/jama.2011.649
   The Clinton Foundation HIV/AIDS Initiative, 2010, ANT ARV PRIC LIST
   Thigpen MC, 2011, 6 IAS C HIV PATH TRE
   Tuboi SH, 2007, JAIDS-J ACQ IMM DEF, V45, P52, DOI 10.1097/QAI.0b013e318042e1c3
   UNAIDS, 2020, NIG SIT REP
   van Griensven F, 2004, AIDS, V18, P295, DOI 10.1097/00002030-200401230-00020
   Walensky RP, 2010, PLOS MED, V7, DOI 10.1371/journal.pmed.1000382
   Walensky RP, 2011, JAIDS-J ACQ IMM DEF, V56, P26, DOI 10.1097/QAI.0b013e3181fb8f24
   Walensky RP, 2010, CLIN INFECT DIS, V51, P85, DOI 10.1086/653119
   Walensky RP, 2009, ANN INTERN MED, V151, P157, DOI 10.7326/0003-4819-151-3-200908040-00138
   WHO, ANT THER HIV INF AD
   WHO Commission on Macroeconomics and Health, MACR HLTH INV HLTH E
   Williams BG, 2011, JAIDS-J ACQ IMM DEF, V58, P207, DOI 10.1097/QAI.0b013e3182253c19
   World Bank, 2011, WORLD DEVELOPMENT REPORT 2011: CONFLICT, SECURITY AND DEVELOPMENT, P1, DOI 10.1596/978-0-8213-8439-8
NR 58
TC 69
Z9 69
U1 0
U2 13
PU OXFORD UNIV PRESS INC
PI CARY
PA JOURNALS DEPT, 2001 EVANS RD, CARY, NC 27513 USA
SN 1058-4838
EI 1537-6591
J9 CLIN INFECT DIS
JI Clin. Infect. Dis.
PD MAY 15
PY 2012
VL 54
IS 10
BP 1504
EP 1513
DI 10.1093/cid/cis225
PG 10
WC Immunology; Infectious Diseases; Microbiology
WE Science Citation Index Expanded (SCI-EXPANDED)
SC Immunology; Infectious Diseases; Microbiology
GA 942MW
UT WOS:000304049300024
PM 22474224
OA Bronze, Green Published
DA 2022-08-26
ER

PT J
AU Mesquita, PMM
   Rastogi, R
   Segarra, TJ
   Teller, RS
   Torres, NM
   Huber, AM
   Kiser, PF
   Herold, BC
AF Mesquita, Pedro M. M.
   Rastogi, Rachna
   Segarra, Theodore J.
   Teller, Ryan S.
   Torres, N. Merna
   Huber, Ashley M.
   Kiser, Patrick F.
   Herold, Betsy C.
TI Intravaginal ring delivery of tenofovir disoproxil fumarate for
   prevention of HIV and herpes simplex virus infection
SO JOURNAL OF ANTIMICROBIAL CHEMOTHERAPY
LA English
DT Article
DE microbicides; PrEP; NRTIs
ID HUMAN-IMMUNODEFICIENCY-VIRUS; PHARMACOKINETICS; MICROBICIDES;
   DAPIVIRINE; TISSUE; PHOSPHONATES; PROPHYLAXIS; IMPACT; DEVICE; SAFETY
AB A safe and effective topical prevention strategy will likely require sustained delivery of potent antiviral drugs and a delivery system that simultaneously maximizes drug distribution and overcomes the behavioural challenges related to adherence. Activity against HIV and herpes simplex virus (HSV) would be advantageous, given the epidemiological link between the two pathogens. We hypothesize that tenofovir disoproxil fumarate (tenofovir DF), a prodrug of tenofovir, may be more potent than tenofovir and ideal for sustained intravaginal ring (IVR) delivery.
   The anti-HIV and anti-HSV activity of tenofovir and tenofovir DF were assessed in cell and explant models. Cumulative tenofovir DF release and stability from polyether urethane (PEU), ethylene-co-vinyl acetate (EVA) and silicone IVRs were compared, and the activity and safety of drug released were evaluated in cervical explants and in a polarized dual-chamber model.
   Tenofovir DF inhibited HIV and HSV at approximate to 100-fold lower concentrations than tenofovir and retained activity in the presence of semen. PEU rings delivered 1 mg/day of tenofovir DF for 30 days. Pre-treatment of cervical explants with 10 g/mL tenofovir DF or eluants from PEU minirings resulted in 90 inhibition of HIV and reduced HSV-2 yields by 2.5 log. Tenofovir DF and eluants did not prevent cell growth or polarization, or have any deleterious effects on an epithelial barrier.
   The findings support the development of a PEU tenofovir DF ring, which may provide potent and sustained protection against HIV and HSV.
C1 [Mesquita, Pedro M. M.; Segarra, Theodore J.; Torres, N. Merna; Huber, Ashley M.; Herold, Betsy C.] Albert Einstein Coll Med, Dept Pediat & Microbiol Immunol, Bronx, NY 10467 USA.
   [Rastogi, Rachna; Teller, Ryan S.; Kiser, Patrick F.] Univ Utah, Dept Bioengn, Salt Lake City, UT 84112 USA.
   [Kiser, Patrick F.] Univ Utah, Dept Pharmaceut & Pharmaceut Chem, Salt Lake City, UT USA.
RP Herold, BC (通讯作者)，Albert Einstein Coll Med, Dept Pediat & Microbiol Immunol, Bronx, NY 10467 USA.
EM betsy.herold@einstein.yu.edu
RI Kiser, Patrick F/C-2843-2014
OI Kiser, Patrick F/0000-0002-3868-7122; Rastogi,
   Rachna/0000-0002-3917-8979; Mesquita, Pedro/0000-0002-6591-4896
FU National Institutes of Health [U19AI076980, R33AI079763]; Center for
   AIDS Research at Albert Einstein College of Medicine and Montefiore
   Medical Center [NIH AI-51519]; NATIONAL INSTITUTE OF ALLERGY AND
   INFECTIOUS DISEASES [R33AI079763, P30AI051519, U19AI076980] Funding
   Source: NIH RePORTER
FX This work was supported by the National Institutes of Health (grant nos.
   U19AI076980 and R33AI079763) and the Center for AIDS Research at the
   Albert Einstein College of Medicine and Montefiore Medical Center (grant
   no. NIH AI-51519).
CR Andrei G, 2011, CELL HOST MICROBE, V10, P379, DOI 10.1016/j.chom.2011.08.015
   Ballweber L, 2011, J VIROL, V85, P13443, DOI 10.1128/JVI.05615-11
   BALZARINI J, 1993, ANTIMICROB AGENTS CH, V37, P332, DOI 10.1128/AAC.37.2.332
   Clark MR, 2012, J PHARM SCI-US, V101, P576, DOI 10.1002/jps.22781
   EJERCITO PM, 1968, J GEN VIROL, V2, P357, DOI 10.1099/0022-1317-2-3-357
   Fardis M, 2008, PRODRUGS CHALLENGES, P1347
   Fletcher PS, 2006, AIDS, V20, P1237, DOI 10.1097/01.aids.0000232230.96134.80
   Greenhead P, 2000, J VIROL, V74, P5577, DOI 10.1128/JVI.74.12.5577-5586.2000
   Gupta KM, 2008, J PHARM SCI-US, V97, P4228, DOI 10.1002/jps.21331
   Hendrix C, 2011, 18 C RETR OPP INF BO
   Herold BC, 1997, ANTIMICROB AGENTS CH, V41, P2776, DOI 10.1128/AAC.41.12.2776
   Herold BC, 2011, AM J REPROD IMMUNOL, V65, P325, DOI 10.1111/j.1600-0897.2010.00932.x
   Johnson TJ, 2011, 38 ANN M EXP CONTR R
   Johnson TJ, 2010, EUR J PHARM SCI, V39, P203, DOI 10.1016/j.ejps.2009.11.007
   Karim QA, 2010, SCIENCE, V329, P1168, DOI 10.1126/science.1193748
   Karim SSA, 2011, LANCET, V378, P279, DOI 10.1016/S0140-6736(11)60878-7
   Kaur M, 2011, DRUG DELIV TRANSL RE, V1, P223, DOI 10.1007/s13346-011-0027-1
   Kiser PF, 2012, AIDS REV, V14, P62
   Lee H, 2003, BIOCHEMISTRY-US, V42, P14711, DOI 10.1021/bi035596s
   Madan RP, 2007, J VIROL, V81, P7636, DOI 10.1128/JVI.02851-06
   Malcolm RK, 2010, ANTIVIR RES, V88, pS30, DOI 10.1016/j.antiviral.2010.09.003
   Martin DJ, 1999, J APPL POLYM SCI, V71, P937
   Mesquita PMM, 2008, J VIROL, V82, P6576, DOI 10.1128/JVI.00335-08
   Mesquita PMM, 2009, J INFECT DIS, V200, P599, DOI 10.1086/600867
   Moscicki AB, 2001, J INFECT DIS, V183, P865, DOI 10.1086/319261
   MTN, MICR TRIALS NETW STA
   Naesens L, 1998, ANTIMICROB AGENTS CH, V42, P1568, DOI 10.1128/AAC.42.7.1568
   Nel A, 2009, JAIDS-J ACQ IMM DEF, V51, P416, DOI 10.1097/QAI.0b013e3181acb536
   Nuttall J, 2012, ANTIMICROB AGENTS CH, V56, P103, DOI 10.1128/AAC.00597-11
   Robbins BL, 1998, ANTIMICROB AGENTS CH, V42, P612, DOI 10.1128/AAC.42.3.612
   Sangster J, 1989, OCTANOL WATER PARTIT
   Sarkar NN, 2005, EUR J CONTRACEP REPR, V10, P73, DOI 10.1080/13625180500131683
   Smith DJ, 2008, J WOMENS HEALTH, V17, P1025, DOI 10.1089/jwh.2007.0529
   Tan DHS, 2011, AIDS, V25, P207, DOI 10.1097/QAD.0b013e328341ddf7
   Yuan LC, 2001, PHARMACEUT RES, V18, P234, DOI 10.1023/A:1011044804823
   ZHU TF, 1993, SCIENCE, V261, P1179, DOI 10.1126/science.8356453
NR 36
TC 67
Z9 67
U1 0
U2 8
PU OXFORD UNIV PRESS
PI OXFORD
PA GREAT CLARENDON ST, OXFORD OX2 6DP, ENGLAND
SN 0305-7453
J9 J ANTIMICROB CHEMOTH
JI J. Antimicrob. Chemother.
PD JUL
PY 2012
VL 67
IS 7
BP 1730
EP 1738
DI 10.1093/jac/dks097
PG 9
WC Infectious Diseases; Microbiology; Pharmacology & Pharmacy
WE Science Citation Index Expanded (SCI-EXPANDED)
SC Infectious Diseases; Microbiology; Pharmacology & Pharmacy
GA 956JT
UT WOS:000305086600025
PM 22467632
OA Green Published, Bronze
DA 2022-08-26
ER

PT J
AU Pialoux, G
   Chas, J
   Bonnard, P
AF Pialoux, G.
   Chas, J.
   Bonnard, P.
TI Pre-exposure prophylaxis, a new tool for prevention against HIV
SO JOURNAL DES ANTI-INFECTIEUX
LA French
DT Article
DE HIV; PreP; TasP; Risk reduction; Prevention; Circumcision
ID INFECTION
AB The HIV epidemic in France is characterized by a very low prevalence in the general population, a higher, heterogeneous and poorly documented prevalence in Sub-Saharan African immigrants, and a high prevalence in homosexual men. The aim of preventive measures in this setting is to reduce the incidence of HIV infection in the population in general and among MSM in particular, and to reduce the risk that a given individual will contract or spread the virus. Eradication of HIV from the entire population is not currently a realistic objective. Male and female condoms, post-exposure prophylaxis, and circumcision are preventive methods currently recognized and promoted worldwide. Other methods are being evaluated, such as vaginal and rectal microbicides, pre-exposure prophylaxis (PreP), and, of course, vaccination with poor results. We discuss, here, the recent results of prevention trials, especially those focusing on PreP, and those focusing on treatment as prevention (TasP) and more recently on circumcision. (C) 2012 Published by Elsevier Masson SAS.
C1 [Pialoux, G.; Chas, J.; Bonnard, P.] Hop Tenon, AP HP, Serv Malad Infect & Trop, Grp Hosp Est, F-75970 Paris 20, France.
RP Pialoux, G (通讯作者)，Hop Tenon, AP HP, Serv Malad Infect & Trop, Grp Hosp Est, 4 Rue Chine, F-75970 Paris 20, France.
EM gilles.pialoux@tnn.aphp.fr
CR [Anonymous], 2010, PLAN NATIONAL DE LUT
   [Anonymous], 2011, FHI STATEMENT ON THE
   Baeten JM, 2012, NEW ENGL J MED, V367, P399, DOI 10.1056/NEJMoa1108524
   Celum C, 2011, SIXTH INTERNATIONAL
   Grant RM, 2010, NEW ENGL J MED, V363, P2587, DOI 10.1056/NEJMoa1011205
   Guest G, 2008, SEX TRANSM DIS, V35, P1002, DOI 10.1097/OLQ.0b013e3181812939
   Karim QA, 2010, SCIENCE, V329, P1168, DOI 10.1126/science.1193748
   Lert F, 2009, PREVENTION REDUCTION
   Pathak S, 2010, PRESENTED AT THE XVI
   Peterson Leigh, 2007, PLoS Clin Trials, V2, pe27, DOI 10.1371/journal.pctr.0020027
   Van Damme L, 2012, NEW ENGL J MED, V367, P411, DOI 10.1056/NEJMoa1202614
   Wainberg MA, 2011, NATURE, V469, P306, DOI 10.1038/469306a
   Youle Mike, 2003, J Int Assoc Physicians AIDS Care (Chic), V2, P102, DOI 10.1177/154510970300200302
NR 13
TC 1
Z9 1
U1 1
U2 13
PU ELSEVIER MASSON, CORP OFF
PI PARIS
PA 65 CAMILLE DESMOULINS CS50083 ISSY-LES-MOULINEAUX, 92442 PARIS, FRANCE
SN 2210-6545
J9 J ANTI-INFECT
JI J. Anti-Infect.
PD NOV
PY 2012
VL 14
IS 4
BP 175
EP 179
DI 10.1016/j.antinf.2012.10.003
PG 5
WC Pharmacology & Pharmacy
WE Science Citation Index Expanded (SCI-EXPANDED)
SC Pharmacology & Pharmacy
GA 068NM
UT WOS:000313373400003
DA 2022-08-26
ER

PT J
AU McGowan, I
AF McGowan, Ian
TI Rectal microbicide development
SO CURRENT OPINION IN HIV AND AIDS
LA English
DT Review
DE HIV prevention; microbicides; rectal
ID REVERSE-TRANSCRIPTASE INHIBITORS; SEXUALLY-TRANSMITTED INFECTIONS; ANAL
   INTERCOURSE IMPLICATIONS; TOPICAL MICROBICIDES; HIV PREVENTION;
   COLORECTAL MICROBICIDES; PROTEASE INHIBITORS; NONOXYNOL-9 GEL;
   UNITED-STATES; TENOFOVIR GEL
AB Purpose of review
   Individuals practicing unprotected receptive anal intercourse are at particularly high risk of HIV infection. Men who have sex with men (MSM) in the developed and developing world continue to have disproportionate and increasing levels of HIV infection. The past few years have seen important progress in demonstrating the efficacy of oral pre-exposure prophylaxis (PrEP), vaginal microbicides, and treatment as prevention, but there has also been significant progress in the development of rectal microbicides. The purpose of this review is to summarize the status of rectal microbicide research and to identify opportunities, challenges, and future directions in this important field of HIV prevention.
   Recent findings
   Recent phase 1 rectal microbicide studies have characterized the safety, acceptability, compartmental pharmacokinetics, and pharmacodynamics of both UC781 and tenofovir gels. The tenofovir gel formulation used in vaginal studies was not well tolerated in the rectum and newer rectal-specific formulations have been developed and evaluated in phase 1 studies.
   Summary
   Complex phase 1 studies have provided important data on candidate rectal microbicides. Tenofovir gel is poised to move into phase 2 evaluation and it is possible that a phase 2B/3 effectiveness study could be initiated in the next 2-3 years.
C1 Univ Pittsburgh, Sch Med, Pittsburgh, PA 15213 USA.
RP McGowan, I (通讯作者)，Univ Pittsburgh, Sch Med, 204 Craft Ave,Room B505, Pittsburgh, PA 15213 USA.
EM imcgowan@pitt.edu
RI M, Ian/AAP-1032-2021
OI M, Ian/0000-0002-6470-8476
FU National Institute of Allergy and Infectious Diseases, Division of AIDS
   [5UM1AI068633, 5U19AI082637]; Eunice Kennedy Shriver National Institute
   of Child Health and Human Development; National Institute of Mental
   Health [5R01HD059533]; EUNICE KENNEDY SHRIVER NATIONAL INSTITUTE OF
   CHILD HEALTH & HUMAN DEVELOPMENT [R01HD059533] Funding Source: NIH
   RePORTER; NATIONAL CENTER FOR ADVANCING TRANSLATIONAL SCIENCES
   [UL1TR000005] Funding Source: NIH RePORTER; NATIONAL INSTITUTE OF
   ALLERGY AND INFECTIOUS DISEASES [UM1AI068633, UM1AI106707, U19AI082637]
   Funding Source: NIH RePORTER
FX Rectal microbicide research has been extensively funded through the
   National Institute of Allergy and Infectious Diseases, Division of AIDS
   (5UM1AI068633 and 5U19AI082637), and the Eunice Kennedy Shriver National
   Institute of Child Health and Human Development, as well as the National
   Institute of Mental Health (5R01HD059533).
CR Abdool KQ, 2010, SCIENCE, V329, P1168, DOI DOI 10.1126/SCIENCE.1193748
   Abner SR, 2005, J INFECT DIS, V192, P1545, DOI 10.1086/462424
   Agashe H, 2012, CURR HIV RES, V10, P88, DOI 10.2174/157016212799304599
   Anton PA, 2000, AIDS, V14, P1761, DOI 10.1097/00002030-200008180-00011
   Anton PA, 2012, AIDS RES HUM RETROVI
   Anton PA, 2011, PLOS ONE, V6, DOI 10.1371/journal.pone.0023243
   Baral S, 2012, AIDS BEHAV
   Begay O, 2011, AIDS RES HUM RETROV, V27, P1019, DOI [10.1089/aid.2010.0252, 10.1089/AID.2010.0252]
   Boily MC, 2009, LANCET INFECT DIS, V9, P118, DOI 10.1016/S1473-3099(09)70021-0
   Buckheit RW, 2012, CURR HIV RES, V10, P97, DOI 10.2174/157016212799304698
   Cao YJ, 2012, BR J CLIN PHARM
   Carballo-Dieguez A, 2008, SEX TRANSM INFECT, V84, P483, DOI 10.1136/sti.2008.030478
   Carballo-Dieguez A, 2000, AM J PUBLIC HEALTH, V90, P1117, DOI 10.2105/AJPH.90.7.1117
   Carballo-Dieguez A, 2008, AIDS BEHAV, V12, P860, DOI 10.1007/s10461-007-9301-0
   Carballo-Dieguez A, 2007, SEX TRANSM DIS, V34, P224, DOI 10.1097/01.olq.0000233715.59239.83
   Carballo-Dieguez A, 2007, AIDS BEHAV, V11, P271, DOI 10.1007/s10461-006-9128-0
   Cohen MS, 2011, NEW ENGL J MED, V364, P1943, DOI 10.1056/NEJMra1011874
   Cranage M, 2008, PLOS MED, V5, P1238, DOI 10.1371/journal.pmed.0050157
   Denton PW, 2011, AIDS REV, V13, P135
   Denton PW, 2011, J VIROL, V85, P7582, DOI 10.1128/JVI.00537-11
   Dezzutti CS, 2012, J ANTIMICROB CHEMOTH, V67, P2139, DOI 10.1093/jac/dks173
   Fernandez-Romero JA, 2012, ANTIMICROB AGENTS CH, V56, P358, DOI 10.1128/AAC.05461-11
   Fletcher PS, 2006, AIDS, V20, P1237, DOI 10.1097/01.aids.0000232230.96134.80
   Fuchs EJ, 2007, J INFECT DIS, V195, P703, DOI 10.1086/511279
   Garcia-Lerma JG, 2011, J VIROL, V85, P6610, DOI 10.1128/JVI.00311-11
   Gorbach PM, 2012, SEX TRANSM DIS, V39, P59, DOI 10.1097/OLQ.0b013e318235502b
   Gorbach PM, 2009, SEX TRANSM DIS, V36, P193, DOI 10.1097/OLQ.0b013e3181901ccf
   Grant RM, 2010, NEW ENGL J MED, V363, P2587, DOI 10.1056/NEJMoa1011205
   Gross M, 1998, SEX TRANSM DIS, V25, P296, DOI 10.1097/00007435-199807000-00005
   Gross M, 1999, SEX TRANSM DIS, V26, P572, DOI 10.1097/00007435-199911000-00006
   Harman S, 2012, ANTIMICROB AGENTS CH, V56, P2347, DOI 10.1128/AAC.06108-11
   Hart GJ, 2005, SEX TRANSM INFECT, V81, P367, DOI 10.1136/sti.2004.013995
   Herrera C, 2012, CURR HIV RES, V10, P42, DOI 10.2174/157016212799304607
   Herrera C, 2011, AIDS, V25, P1971, DOI 10.1097/QAD.0b013e32834b3629
   Herrera C, 2009, ANTIMICROB AGENTS CH, V53, P1797, DOI 10.1128/AAC.01096-08
   Javanbakht M, 2010, SEX HEALTH, V7, P193, DOI 10.1071/SH09062
   JENNINGS R, 1993, J ANTIMICROB CHEMOTH, V32, P71, DOI 10.1093/jac/32.1.71
   Kalichman SC, 2009, SEX TRANSM INFECT, V85, P411, DOI 10.1136/sti.2008.035287
   Lard-Whiteford SL, 2004, JAIDS-J ACQ IMM DEF, V36, P541, DOI 10.1097/00126334-200405010-00001
   Louissaint NA, 2012, JAIDS-J ACQ IMM DEF, V59, P10, DOI 10.1097/QAI.0b013e3182373b5e
   Mauck C, 2001, AIDS, V15, P857, DOI 10.1097/00002030-200105040-00006
   McGowan I, 2007, JAIDS-J ACQ IMM DEF, V46, P417, DOI 10.1097/QAI.0b013e318156ef16
   McGowan I, 2006, BIOLOGICALS, V34, P241, DOI 10.1016/j.biologicals.2006.08.002
   Patton DL, 2009, SEX TRANSM DIS, V36, P350, DOI 10.1097/OLQ.0b013e318195c31a
   Richardson-Harman N, 2009, J CLIN MICROBIOL, V47, P3530, DOI 10.1128/JCM.00673-09
   Schwartz JL, 2007, CONTRACEPTION, V75, P136, DOI 10.1016/j.contraception.2006.09.003
   Singer R, 2011, J VIROL, V85, P5504, DOI 10.1128/JVI.02422-10
   Stefanidou M, 2012, ANTIMICROB AGENTS CH, V56, P4381, DOI 10.1128/AAC.00399-12
   STEIN ZA, 1990, AM J PUBLIC HEALTH, V80, P460, DOI 10.2105/AJPH.80.4.460
   Tabet SR, 1999, SEX TRANSM DIS, V26, P564, DOI 10.1097/00007435-199911000-00005
   Tsai CC, 2003, AIDS RES HUM RETROV, V19, P535, DOI 10.1089/088922203322230897
   Van Damme L, 2002, LANCET, V360, P971, DOI 10.1016/S0140-6736(02)11079-8
   Veazey RS, 2008, CURR OPIN HIV AIDS, V3, P567, DOI 10.1097/COH.0b013e32830891bb
   Ventuneac A, 2010, AIDS BEHAV, V14, P618, DOI 10.1007/s10461-009-9611-5
   Wang L, 2011, AIDS RES THER, V8, DOI 10.1186/1742-6405-8-12
   Wolitski RJ, 2011, AIDS BEHAV, V15, pS9, DOI 10.1007/s10461-011-9901-6
NR 56
TC 13
Z9 13
U1 0
U2 6
PU LIPPINCOTT WILLIAMS & WILKINS
PI PHILADELPHIA
PA 530 WALNUT ST, PHILADELPHIA, PA 19106-3621 USA
SN 1746-630X
J9 CURR OPIN HIV AIDS
JI Curr. Opin. HIV AIDS
PD NOV
PY 2012
VL 7
IS 6
BP 526
EP 533
DI 10.1097/COH.0b013e3283582bc2
PG 8
WC Immunology; Infectious Diseases
WE Science Citation Index Expanded (SCI-EXPANDED)
SC Immunology; Infectious Diseases
GA 028IN
UT WOS:000310416100006
PM 23032732
OA Green Accepted
DA 2022-08-26
ER

PT J
AU Garcia-Lerma, JG
   Heneine, W
AF Garcia-Lerma, J. Gerardo
   Heneine, Walid
TI Animal models of antiretroviral prophylaxis for HIV prevention
SO CURRENT OPINION IN HIV AND AIDS
LA English
DT Review
DE macaque models; microbicides; preexposure prophylaxis; tenofovir;
   emtricitabine
ID SIMIAN IMMUNODEFICIENCY VIRUS; TENOFOVIR DISOPROXIL FUMARATE; PROTECT
   INFANT MACAQUES; RHESUS MACAQUES; VAGINAL TRANSMISSION; PREEXPOSURE
   PROPHYLAXIS; PRECLINICAL INTERVENTIONS; INTERMITTENT PROPHYLAXIS;
   INTRAVAGINAL CHALLENGE; RECTAL TRANSMISSION
AB Purpose of review
   Oral and topical pre-exposure prophylaxis (PrEP) with antiretroviral drugs are novel biomedical interventions recently found to prevent HIV transmission among high-risk populations. In this review, we outline lessons learned from animal studies and discuss next steps in preclinical PrEP research including the study of new PrEP modalities, pharmacologic correlates of protection, and biological factors that may modulate PrEP efficacy.
   Recent findings
   Studies using macaque or humanized mice models of mucosal simian immunodeficiency virus (Sly), HIV, or simian/human immunodeficiency virus (SHIV) transmission have provided efficacy data against rectal and vaginal infection. A multitude of oral and topical PrEP regimens including drugs such as tenofovir (TFV), tenofovir disoproxil fumarate (TDF) and emtricitabine (FTC) were tested against either wild-type or drug-resistant viruses. These models have also helped define prophylactic windows of protection of nondaily dosing and are being used increasingly to study pharmacokinetic and pharmacodynamic relationships.
   Summary
   As human data from PrEP trials validate animal models or help fine tune them, it is expected that these models will play increasingly important roles in PrEP development as the field extends into new drug classes and combinations, episodic dosing, and novel long-acting drug formulations. By providing both efficacy and pharmacologic information these models can define correlates and mechanisms of protection, inform dose selection, and advance the most promising PrEP candidates and dosing modalities.
C1 [Garcia-Lerma, J. Gerardo; Heneine, Walid] Ctr Dis Control & Prevent, Branch Lab, Div HIV AIDS Prevent, Natl Ctr HIV Hepatitis STD & Prevent, Atlanta, GA 30333 USA.
RP Garcia-Lerma, JG (通讯作者)，Ctr Dis Control & Prevent, Branch Lab, Div HIV AIDS Prevent, Natl Ctr HIV Hepatitis STD & Prevent, Clifton Rd,Mailstop G45, Atlanta, GA 30333 USA.
EM ggarcia-lerma@cdc.gov
FU Centers for Disease Control and Prevention (CDC) [Y1-AI-0681-02];
   National Institutes of Health [Y1-AI-0681-02]; NATIONAL INSTITUTE OF
   ALLERGY AND INFECTIOUS DISEASES [Z01AI000681] Funding Source: NIH
   RePORTER
FX This work was partially supported by Interagency Agreement Y1-AI-0681-02
   between the Centers for Disease Control and Prevention (CDC) and the
   National Institutes of Health. The findings and conclusions in this
   report are those of the authors and do not necessarily represent the
   views of CDC.
CR Abel K, 2004, J INFECT DIS, V190, P1697, DOI 10.1086/424600
   Baeten JM, 2012, NEW ENGL J MED, V367, P399, DOI 10.1056/NEJMoa1108524
   BLAKLEY GB, 1981, LAB ANIM, V15, P351, DOI 10.1258/002367781780953059
   Caron M, 2010, VIROLOGY, V405, P225, DOI 10.1016/j.virol.2010.06.008
   Cong ME, 2011, J VIROL, V85, P7933, DOI 10.1128/JVI.00843-11
   Cong ME, 2011, VIROLOGY, V412, P435, DOI 10.1016/j.virol.2011.01.038
   Cranage M, 2008, PLOS MED, V5, P1238, DOI 10.1371/journal.pmed.0050157
   Curtis KA, 2011, JAIDS-J ACQ IMM DEF, V57, P355, DOI 10.1097/QAI.0b013e3182234a51
   Denton PW, 2011, J VIROL, V85, P7582, DOI 10.1128/JVI.00537-11
   Denton PW, 2010, PLOS ONE, V5, DOI 10.1371/journal.pone.0008829
   Denton PW, 2008, PLOS MED, V5, P79, DOI 10.1371/journal.pmed.0050016
   Dobard C, 2011, P 18 C RETR OPP INF
   Dobard C, 2012, J VIROL, V86, P718, DOI 10.1128/JVI.05842-11
   Eisenberg EJ, 2001, NUCLEOS NUCLEOT NUCL, V20, P1091, DOI 10.1081/NCN-100002496
   Frentz D, 2012, AIDS REV, V14, P17
   Gaertner H, 2008, P NATL ACAD SCI USA, V105, P17706, DOI 10.1073/pnas.0805098105
   Garcia-Lerma JG, 2008, PLOS MED, V5, P291, DOI 10.1371/journal.pmed.0050028
   Garcia-Lerma JG, 2011, J VIROL, V85, P6610, DOI 10.1128/JVI.00311-11
   Garcia-Lerma JG, 2010, SCI TRANSL MED, V2, DOI 10.1126/scitranslmed.3000391
   Grant RM, 2010, NEW ENGL J MED, V363, P2587, DOI 10.1056/NEJMoa1011205
   Haase AT, 2011, ANNU REV MED, V62, P127, DOI 10.1146/annurev-med-080709-124959
   Haase AT, 2005, NAT REV IMMUNOL, V5, P783, DOI 10.1038/nri1706
   Hayes R, 2010, AIDS, V24, pS15, DOI 10.1097/01.aids.0000390704.35642.47
   Heffron R, 2012, LANCET INFECT DIS, V12, P19, DOI 10.1016/S1473-3099(11)70247-X
   Henning T, 2011, J MED PRIMATOL, V40, P214, DOI 10.1111/j.1600-0684.2011.00488.x
   Hild-Petito S, 1998, AIDS RES HUM RETROV, V14, pS125
   Hu JJ, 2000, J VIROL, V74, P6087, DOI 10.1128/JVI.74.13.6087-6095.2000
   Karim QA, 2010, SCIENCE, V329, P1168, DOI 10.1126/science.1193748
   Kenney J, 2011, PLOS ONE, V6, DOI 10.1371/journal.pone.0015835
   Kersh EN, 2012, J INFECT DIS, V206, P770, DOI 10.1093/infdis/jis422
   Kim CN, 2006, J MED PRIMATOL, V35, P210, DOI 10.1111/j.1600-0684.2006.00169.x
   Lederman MM, 2004, SCIENCE, V306, P485, DOI 10.1126/science.1099288
   Lee WA, 2005, ANTIMICROB AGENTS CH, V49, P1898, DOI 10.1128/AAC.49.5.1898-1906.2005
   Li QS, 2009, NATURE, V458, P1034, DOI 10.1038/nature07831
   Marx PA, 1996, NAT MED, V2, P1084, DOI 10.1038/nm1096-1084
   Mauck CK, 1999, CONTRACEPTION, V60, P15, DOI 10.1016/S0010-7824(99)00058-X
   Miller CJ, 2005, J VIROL, V79, P9217, DOI 10.1128/JVI.79.14.9217-9227.2005
   Neff CP, 2010, PLOS ONE, V5, DOI 10.1371/journal.pone.0015257
   Network HPT, 2012, HPTN 067 ADAPT STUD
   Nuttall J, 2012, ANTIMICROB AGENTS CH, V56, P103, DOI 10.1128/AAC.00597-11
   Otten RA, 2005, J INFECT DIS, V191, P164, DOI 10.1086/426452
   Parikh UM, 2009, J VIROL, V83, P10358, DOI 10.1128/JVI.01073-09
   Pingen M, 2011, J ANTIMICROB CHEMOTH, V66, P1467, DOI 10.1093/jac/dkr157
   Radzio J, 2012, P 19 C RETR OPP INF
   Shattock RJ, 2012, CSH PERSPECT BIOL, V2
   Sodora DL, 1998, AIDS RES HUM RETROV, V14, pS119
   Subbarao S, 2006, J INFECT DIS, V194, P904, DOI 10.1086/507306
   Thigpen MC, 2012, NEW ENGL J MED, V367, P423, DOI 10.1056/NEJMoa1110711
   TSAI CC, 1995, SCIENCE, V270, P1197, DOI 10.1126/science.270.5239.1197
   Tsai CC, 1998, J VIROL, V72, P4265, DOI 10.1128/JVI.72.5.4265-4273.1998
   Van Damme L, 2012, NEW ENGL J MED, V367, P411, DOI 10.1056/NEJMoa1202614
   Van Rompay KKA, 1998, AIDS, V12, pF79, DOI 10.1097/00002030-199809000-00001
   Van Rompay KKA, 2002, J INFECT DIS, V186, P1508, DOI 10.1086/344360
   Van Rompay KKA, 2000, J VIROL, V74, P1767, DOI 10.1128/JVI.74.4.1767-1774.2000
   Van Rompay KKA, 2006, JAIDS-J ACQ IMM DEF, V43, P6, DOI 10.1097/01.qai.0000224972.60339.7c
   Veazey RS, 2010, J INFECT DIS, V202, P739, DOI 10.1086/655661
   Veazey RS, 2005, NATURE, V438, P99, DOI 10.1038/nature04055
   Vishwanathan SA, 2011, JAIDS-J ACQ IMM DEF, V57, P261, DOI 10.1097/QAI.0b013e318220ebd3
   Wira CR, 2008, AIDS, V22, P1909, DOI 10.1097/QAD.0b013e3283060ea4
   Zheng Q, 2012, RETROVIROLOGY, V9, DOI 10.1186/1742-4690-9-40
NR 60
TC 37
Z9 37
U1 1
U2 7
PU LIPPINCOTT WILLIAMS & WILKINS
PI PHILADELPHIA
PA TWO COMMERCE SQ, 2001 MARKET ST, PHILADELPHIA, PA 19103 USA
SN 1746-630X
EI 1746-6318
J9 CURR OPIN HIV AIDS
JI Curr. Opin. HIV AIDS
PD NOV
PY 2012
VL 7
IS 6
BP 505
EP 513
DI 10.1097/COH.0b013e328358e484
PG 9
WC Immunology; Infectious Diseases
WE Science Citation Index Expanded (SCI-EXPANDED)
SC Immunology; Infectious Diseases
GA 028IN
UT WOS:000310416100003
PM 22964889
DA 2022-08-26
ER

PT J
AU Baeten, J
   Celum, C
AF Baeten, Jared
   Celum, Connie
TI Oral antiretroviral chemoprophylaxis: current status
SO CURRENT OPINION IN HIV AND AIDS
LA English
DT Review
DE emtricitabine; HIV prevention; preexposure prophylaxis; sexual HIV-1
   transmission; tenofovir
ID PREEXPOSURE PROPHYLAXIS; HIV-1 TRANSMISSION; COST-EFFECTIVENESS;
   PREVENTION; INFECTION; MACAQUES; CHALLENGES; TENOFOVIR; THERAPY
AB Purpose of review
   Preexposure prophylaxis (PrEP), in which HIV uninfected persons with ongoing HIV risk use oral antiretroviral medications as chemoprophylaxis against sexual HIV acquisition, is a promising new HIV prevention strategy.
   Recent findings
   During the past 2 years, proof-of-concept that PrEP protects against sexual HIV acquisition has been demonstrated in three clinical trials, conducted among MSM and heterosexual men and women. These trials used daily oral tenofovir disoproxil fumarate, alone or coformulated with emtricitabine. The degree of HIV protection in these trials was strongly related to the level of adherence to PrEP. Two additional clinical trials, both among heterosexual women, did not demonstrate HIV protection with PrEP, with low adherence to daily use of PrEP the leading hypothesis for lack of efficacy; adherence and biologic mechanisms for lack of efficacy in these trial populations are being evaluated.
   Summary
   Oral chemoprophylaxis, using tenofovir and combination emtricitabine tenofovir, is effective for prevention of sexual HIV transmission. Next steps in the field include rigorous evaluation of uptake and adherence to PrEP in implementation settings.
C1 [Baeten, Jared] Univ Washington, Dept Global Hlth, Int Clin Res Ctr, Seattle, WA 98104 USA.
   Univ Washington, Dept Med, Seattle, WA 98104 USA.
   Univ Washington, Dept Epidemiol, Seattle, WA 98104 USA.
RP Baeten, J (通讯作者)，Univ Washington, Dept Global Hlth, Int Clin Res Ctr, Box 359927,325 9th Ave, Seattle, WA 98104 USA.
EM jbaeten@uw.edu
FU US National Institutes of Health [R01 MH095507]; Bill & Melinda Gates
   Foundation [47674]; NATIONAL INSTITUTE OF MENTAL HEALTH [R01MH095507]
   Funding Source: NIH RePORTER
FX US National Institutes of Health (R01 MH095507) and the Bill & Melinda
   Gates Foundation (grant 47674).
CR Anderson P, 2012, P 19 C RETR OPP INF
   [Anonymous], 2012, IPERGAY STUDY
   Baeten JM, 2012, NEW ENGL J MED
   Bangsberg D, 2012, P 19 C RETR OPP INF
   Chasela CS, 2010, NEW ENGL J MED, V362, P2271, DOI 10.1056/NEJMoa0911486
   Cohen MS, 2016, NEW ENGL J MED, V375, P830, DOI [10.1056/NEJMoa1105243, 10.1056/NEJMoa1600693]
   Cohen MS, 2007, ANN INTERN MED, V146, P591, DOI 10.7326/0003-4819-146-8-200704170-00010
   Donnell D, 2012, P 19 C RETR OPP INF
   Garcia-Lerma JG, 2008, PLOS MED, V5, P291, DOI 10.1371/journal.pmed.0050028
   Garcia-Lerma JG, 2010, SCI TRANSL MED, V2, DOI 10.1126/scitranslmed.3000391
   Grant RM, 2010, NEW ENGL J MED, V363, P2587, DOI 10.1056/NEJMoa1011205
   Hallett TB, 2011, PLOS MED, V8, DOI 10.1371/journal.pmed.1001123
   Heffron R, 2012, LANCET INFECT DIS, V12, P19, DOI 10.1016/S1473-3099(11)70247-X
   HIV Prevention Trials Network, 2011, HPTN 067 ADAPT STUD
   Juusola JL, 2012, ANN INTERN MED, V156, P541, DOI [10.7326/0003-4819-156-8-201204170-00001, 10.7326/0003-4819-156-8-201204170-00004]
   Liu A, 2011, P 18 C RETR OPP INF
   Low N, 2011, PLOS MED, V8, DOI 10.1371/journal.pmed.1000416
   Martin M, 2011, PLOS ONE, V6, DOI 10.1371/journal.pone.0025127
   Matthews LT, 2010, AIDS, V24, P1975, DOI 10.1097/QAD.0b013e32833bedeb
   Mugo N, 2012, P 19 C RETR OPP INF
   Mujugira A, 2011, PLOS ONE, V6, DOI 10.1371/journal.pone.0025828
   National Institute of Allergy and Infectious Diseases (NIAID), 2011, NIH DISC TEN VAG GEL
   National Institute of Allergy and Infectious Diseases (NIAID), 2011, NIH MOD VOICE HIV PR
   Parikh UM, 2009, J VIROL, V83, P10358, DOI 10.1128/JVI.01073-09
   Patterson KB, 2011, SCI TRANSL MED, V3, DOI 10.1126/scitranslmed.3003174
   Subbarao S, 2006, J INFECT DIS, V194, P904, DOI 10.1086/507306
   Thigpen MC, 2012, N ENGL J MED
   TSAI CC, 1995, SCIENCE, V270, P1197, DOI 10.1126/science.270.5239.1197
   Van Damme L, 2012, N ENGL J MED
   Walensky RP, 2012, CLIN INFECT DIS, V54, P1504, DOI 10.1093/cid/cis225
NR 30
TC 20
Z9 20
U1 0
U2 5
PU LIPPINCOTT WILLIAMS & WILKINS
PI PHILADELPHIA
PA 530 WALNUT ST, PHILADELPHIA, PA 19106-3621 USA
SN 1746-630X
J9 CURR OPIN HIV AIDS
JI Curr. Opin. HIV AIDS
PD NOV
PY 2012
VL 7
IS 6
BP 514
EP 519
DI 10.1097/COH.0b013e3283582d30
PG 6
WC Immunology; Infectious Diseases
WE Science Citation Index Expanded (SCI-EXPANDED)
SC Immunology; Infectious Diseases
GA 028IN
UT WOS:000310416100004
PM 22964886
OA Green Accepted
DA 2022-08-26
ER

PT J
AU Hendrix, CW
AF Hendrix, Craig W.
TI The clinical pharmacology of antiretrovirals for HIV prevention
SO CURRENT OPINION IN HIV AND AIDS
LA English
DT Review
DE emtricitabine; microbicide; pharmacokinetics; pre-exposure prophylaxis;
   tenofovir
ID TENOFOVIR DISOPROXIL FUMARATE; HUMAN-IMMUNODEFICIENCY-VIRUS; FEMALE
   GENITAL-TRACT; VAGINAL GEL; DOUBLE-BLIND; CELL-FREE; PHARMACOKINETICS;
   INFECTION; EMTRICITABINE; MICROBICIDES
AB Purpose of review
   Pre-exposure prophylaxis (PrEP) clinical trial results using antiretrovirals can seem confusing, if not conflicting. We review recent antiretroviral pharmacokinetic studies to help explain PrEP trial results.
   Recent findings
   Pharmacokinetic studies indicate that topical dosing, compared with oral dosing, achieves far higher colon and vaginal tissue drug concentrations, and far lower drug concentrations in blood. After oral dosing, higher tenofovir diphosphate concentrations are found in colon tissue than cervico-vaginal tissue, but the reverse is the case for emtricitabine triphosphate, although it does not persist as long. Vaginal dosing achieves measurable tenofovir concentrations in the rectum and vice versa. Within and among oral PrEP trials, increased drug concentration is associated with increased HIV protection, with drug concentration differences best explained by adherence, rather than pharmacokinetics. The poor level of protection in topical studies is not consistent with concentration-response in oral studies indicating unknown variables in need of further investigation.
   Summary
   Sparse pharmacokinetic sampling in large trials combined with more intensive sampling in smaller pharmacokinetic-focused studies help explain trial outcome differences due largely to differences in adherence, tissue pharmacokinetics, and type of HIV exposure. Pharmacokinetic analysis can identify protective drug concentration targets, guide dose optimization, and inform future trials.
C1 Johns Hopkins Univ, Sch Med, Dept Med, Div Clin Pharmacol, Baltimore, MD 21205 USA.
RP Hendrix, CW (通讯作者)，Blalock 569 600 N Wolfe St, Baltimore, MD 21287 USA.
EM chendrix@jhmi.edu
RI Hendrix, Craig W/G-4182-2014
OI Hendrix, Craig W/0000-0002-5696-8665
FU NIH/Division of AIDS through the Microbicide Trial Network; NIH/Division
   of AIDS through HIV Prevention Trials Network; NIH/Division of AIDS
   through Integrated Pre-Clinical/Clinical Program for Topical
   Microbicides; Centers for Disease Control and Prevention; CONRAD; Bill
   and Melinda Gates Foundation; Gilead Sciences
FX The authors also wish to thank the organizations who provided support
   for most of the research cited herein: NIH/Division of AIDS through the
   Microbicide Trial Network, HIV Prevention Trials Network, and the
   Integrated Pre-Clinical/Clinical Program for Topical Microbicides; the
   Centers for Disease Control and Prevention; CONRAD; Bill and Melinda
   Gates Foundation; Gilead Sciences.
CR Anton PA, 2011, 18 C RETR OPP INF FE
   Baeten JM, 2012, NEW ENGL J MED
   Blum MR, 2007, J CLIN PHARMACOL, V47, P751, DOI 10.1177/0091270007300951
   Brown KC, 2011, J INFECT DIS, V203, P1484, DOI 10.1093/infdis/jir059
   Cao YJ, 2012, BR J CLIN PHARM
   Chen J, 2011, 12 INT WORKSH CLIN P
   Dumond JB, 2007, AIDS, V21, P1899, DOI 10.1097/QAD.0b013e328270385a
   Dumond JB, 2009, JAIDS-J ACQ IMM DEF, V51, P546, DOI 10.1097/QAI.0b013e3181ae69c5
   Feldblum PJ, 2008, PLOS ONE, V3, DOI 10.1371/journal.pone.0001474
   Ford N, 2011, HIV AIDS-RES PALLIAT, V3, P35, DOI 10.2147/HIV.S14559
   Goldsmith J, 2011, ANN APPL STAT, V5, P337, DOI 10.1214/10-AOAS384
   Grant RM, 2010, NEW ENGL J MED, V363, P2587, DOI 10.1056/NEJMoa1011205
   Haase AT, 2010, NATURE, V464, P217, DOI 10.1038/nature08757
   Hawkins T, 2005, JAIDS-J ACQ IMM DEF, V39, P406, DOI 10.1097/01.qai.0000167155.44980.e8
   Hendrix C, 2011, 18 C RETR OPP INF FE
   Hendrix CW, 2009, ANNU REV PHARMACOL, V49, P349, DOI 10.1146/annurev.pharmtox.48.113006.094906
   Hu JJ, 2000, J VIROL, V74, P6087, DOI 10.1128/JVI.74.13.6087-6095.2000
   Jackson A, 2012, 19 C RETR OPP INF MA
   Karim QA, 2010, SCIENCE, V329, P1168, DOI 10.1126/science.1193748
   Karim SSA, 2011, LANCET, V378, P279, DOI 10.1016/S0140-6736(11)60878-7
   Karim SSA, 2011, AIDS, V25, P957, DOI 10.1097/QAD.0b013e32834541d9
   Kearney BP, 2004, CLIN PHARMACOKINET, V43, P595, DOI 10.2165/00003088-200443090-00003
   Louissaint N, 2011, KEYST S PROT HIV TAR
   Louissaint NA, 2012, J INFECT DIS, V205, P725, DOI 10.1093/infdis/jir841
   Louissaint NA, 2012, JAIDS-J ACQ IMM DEF, V59, P10, DOI 10.1097/QAI.0b013e3182373b5e
   Masurier C, 1998, J VIROL, V72, P7822, DOI 10.1128/JVI.72.10.7822-7829.1998
   McCormack S, 2010, LANCET, V376, P1329, DOI 10.1016/S0140-6736(10)61086-0
   Nuttall J, 2012, ANTIMICROB AGENTS CH, V56, P103, DOI 10.1128/AAC.00597-11
   Patterson KB, 2011, SCI TRANSL MED, V3, DOI 10.1126/scitranslmed.3003174
   Pruvost A, 2005, ANTIMICROB AGENTS CH, V49, P1907, DOI 10.1128/AAC.49.5.1907-1914.2005
   Pruvost A, 2009, ANTIMICROB AGENTS CH, V53, P1937, DOI 10.1128/AAC.01064-08
   Schwartz JL, 2011, PLOS ONE, V6, DOI 10.1371/journal.pone.0025974
   Skoler-Karpoff S, 2008, LANCET, V372, P1977, DOI 10.1016/S0140-6736(08)61842-5
   Thigpen MC, 2012, N ENGL J MED
   Van Damme L, 2002, LANCET, V360, P971, DOI 10.1016/S0140-6736(02)11079-8
   Van Damme L, 2012, N ENGL J MED
   Van Damme L, 2008, NEW ENGL J MED, V359, P463, DOI 10.1056/NEJMoa0707957
   Wang LH, 2004, AIDS RES HUM RETROV, V20, P1173, DOI 10.1089/aid.2004.20.1173
NR 38
TC 19
Z9 19
U1 0
U2 13
PU LIPPINCOTT WILLIAMS & WILKINS
PI PHILADELPHIA
PA TWO COMMERCE SQ, 2001 MARKET ST, PHILADELPHIA, PA 19103 USA
SN 1746-630X
EI 1746-6318
J9 CURR OPIN HIV AIDS
JI Curr. Opin. HIV AIDS
PD NOV
PY 2012
VL 7
IS 6
BP 498
EP 504
DI 10.1097/COH.0b013e32835847ae
PG 7
WC Immunology; Infectious Diseases
WE Science Citation Index Expanded (SCI-EXPANDED)
SC Immunology; Infectious Diseases
GA 028IN
UT WOS:000310416100002
PM 22964888
OA Green Accepted
DA 2022-08-26
ER

PT J
AU Desai, M
   Iyer, G
   Dikshit, RK
AF Desai, Mira
   Iyer, Geetha
   Dikshit, R. K.
TI Antiretroviral drugs: Critical issues and recent advances
SO INDIAN JOURNAL OF PHARMACOLOGY
LA English
DT Article
DE Antiretroviral drugs; challenges; recent advances
ID REVERSE-TRANSCRIPTASE INHIBITORS; TREATMENT-EXPERIENCED PATIENTS;
   ANTI-CD4 MONOCLONAL-ANTIBODY; HIV-INFECTED PATIENTS; PROTEASE INHIBITOR;
   HIV-1-INFECTED PATIENTS; INTEGRASE INHIBITOR; ANTIVIRAL ACTIVITY; CCR5
   INHIBITORS; CLINICAL-TRIAL
AB Human immunodeficiency virus (HIV) infection is now recognized as a chronic illness. Although the success of highly active antiretroviral therapy is beyond question, several issues still persist. Since the drugs cannot eradicate the virus, cure is not yet possible, and patients have to maintain a lifelong adherence with the risk of toxic effects, drug-drug interactions and drug resistance. A clear understanding of the viral replication and its interaction with host cell factors has led to the development of a large number of effective antiretroviral drugs (ARVs). New drugs in the existing class such as apricitabine, elvucitabine and etravirine have shown promising results against HIV isolates resistant to first line drugs. These drugs have offered a new choice for patients with drug resistant disease. However, the impact of their long term use on safety is yet to be assessed. Novel drugs with unique mechanism of action such as CD4 receptor attachment inhibitors, maturation inhibitors, pharmacokinetic enhancers, capsid assembly inhibitors and lens epithelium derived growth factor inhibitors are still under development. Currently, ARVs, especially tenofovir and emtricitabine, are also being evaluated for prevention of sexual transmission of HIV-1. The initial results of an HIV prevention trial network are encouraging and have recommended the use of ARVs for pre-exposure prophylaxis. Thus, ARVs form the key component of HIV prevention and treatment strategy. This article discusses the challenges associated with HIV-1 treatment and updates several major advances in the development of ARVs.
C1 [Desai, Mira; Iyer, Geetha; Dikshit, R. K.] BJ Med Coll, Dept Pharmacol, Ahmadabad, Gujarat, India.
RP Desai, M (通讯作者)，BJ Med Coll, Dept Pharmacol, Ahmadabad, Gujarat, India.
EM desaimirak@yahoo.co.in
CR Back DJ, 2005, JAIDS-J ACQ IMM DEF, V39, pS1, DOI 10.1097/01.qai.0000168882.67942.3f
   Balzarini J, 2007, LANCET, V369, P787, DOI 10.1016/S0140-6736(07)60202-5
   Barouch DH, 2010, ANNU REV MED, V61, P153, DOI 10.1146/annurev.med.042508.093728
   Bartlett J, 2004, GUIDE PRIMARY CARE P
   Blair WS, 2010, PLOS PATHOG, V6, DOI 10.1371/journal.ppat.1001220
   Bozzette SA, 2003, NEW ENGL J MED, V348, P702, DOI 10.1056/NEJMoa022048
   Bruno CJ, 2010, J ANTIMICROB CHEMOTH, V65, P1839, DOI 10.1093/jac/dkq261
   Buckheit RW, 2010, ANTIVIR RES, V85, P142, DOI 10.1016/j.antiviral.2009.10.013
   Carr A, 1998, AIDS, V12, pF51, DOI 10.1097/00002030-199807000-00003
   Christ F, 2010, NAT CHEM BIOL, V6, P442, DOI 10.1038/nchembio.370
   Clotet B, 2007, LANCET, V369, P1169, DOI 10.1016/S0140-6736(07)60497-8
   COHEN C, 2010, 17 C RETR OPP INF SA
   Cooper DA, 2010, J INFECT DIS, V201, P803, DOI 10.1086/650697
   COX S, 2008, 17 INT AIDS C MEX CI
   Crane HM, 2007, AIDS PATIENT CARE ST, V21, P920, DOI 10.1089/apc.2007.0020
   Daar Eric S, 2008, Top HIV Med, V16, P110
   de Bethune MP, 2005, 12 C RETR OPP INF 20
   DeJesus E, 2008, 48 ANN ICAAC IDSA 46
   Department of Health and Human Services, PAN ANT GUID AD AD G
   Eron JJ, 2010, LANCET, V375, P396, DOI 10.1016/S0140-6736(09)62041-9
   Ferris AL, 2010, P NATL ACAD SCI USA, V107, P3135, DOI 10.1073/pnas.0914142107
   Finzi D, 1997, SCIENCE, V278, P1295, DOI 10.1126/science.278.5341.1295
   Fletcher P, 2009, ANTIMICROB AGENTS CH, V53, P487, DOI 10.1128/AAC.01156-08
   Gamble LJ, 2010, DRUG DES DEV THER, V5, P9, DOI 10.2147/DDDT.S6959
   Gilliam BL, 2011, J TRANSL MED, V9, DOI 10.1186/1479-5876-9-S1-S9
   Gu Z, 2006, ANTIMICROB AGENTS CH, V50, P625, DOI 10.1128/AAC.50.2.625-631.2006
   Gulick RM, 2008, NEW ENGL J MED, V359, P1429, DOI 10.1056/NEJMoa0803152
   Gulnik ME, 2009, 16 C RETR OPP INF CR
   Hachiya A, 2008, J VIROL, V82, P3261, DOI 10.1128/JVI.01154-07
   Hammer SM, 2008, JAMA-J AM MED ASSOC, V300, P555, DOI 10.1001/jama.300.5.555
   Hardy WD, 2010, JAIDS-J ACQ IMM DEF, V55, P558, DOI 10.1097/QAI.0b013e3181ee3d82
   Hicks CB, 2006, LANCET, V368, P466, DOI 10.1016/S0140-6736(06)69154-X
   Hull Mark W, 2011, Curr HIV/AIDS Rep, V8, P85, DOI 10.1007/s11904-011-0076-6
   Jacobson JM, 2008, J INFECT DIS, V198, P1345, DOI 10.1086/592169
   Jacobson JM, 2010, ANTIMICROB AGENTS CH, V54, P4137, DOI 10.1128/AAC.00086-10
   Jacobson JM, 2009, ANTIMICROB AGENTS CH, V53, P450, DOI 10.1128/AAC.00942-08
   Johnson Victoria A, 2008, Top HIV Med, V16, P138
   Karim QA, 2010, SCIENCE, V329, P1168, DOI 10.1126/science.1193748
   Kitchen Christina Mr, 2008, Ther Clin Risk Manag, V4, P433
   Kulkosky J, 2006, CURR HIV RES, V4, P199, DOI 10.2174/157016206776055084
   Ladenheim D, 2008, HIV MED, V9, P653, DOI 10.1111/j.1468-1293.2008.00610.x
   Lalezari JP, 2005, J INFECT DIS, V191, P1155, DOI 10.1086/427993
   Lalezari JP, 2003, NEW ENGL J MED, V348, P2175, DOI 10.1056/NEJMoa035026
   Larder BA, 2000, AIDS, V14, P1943, DOI 10.1097/00002030-200009080-00009
   Li L, 2010, COCHRANE DB SYST REV, DOI 10.1002/14651858.CD008439.pub2
   Liu ZH, 2011, J BIOL CHEM, V286, P3277, DOI 10.1074/jbc.M110.199323
   LUNDGREN J, 2008, 17 INT AIDS C MEX CI
   Maat MMR, 2004, J CLIN PHARM THER, V29, P121, DOI 10.1111/j.1365-2710.2003.00541.x
   Markowitz M, 2009, JAIDS-J ACQ IMM DEF, V52, P350, DOI 10.1097/QAI.0b013e3181b064b0
   Martinez-Cajas JL, 2008, DRUGS, V68, P43, DOI 10.2165/00003495-200868010-00004
   Mathias AA, 2010, CLIN PHARMACOL THER, V87, P322, DOI 10.1038/clpt.2009.228
   Mathias AA, 2009, CLIN PHARMACOL THER, V85, P64, DOI 10.1038/clpt.2008.168
   Mbisa Jean L, 2011, Infect Drug Resist, V4, P65, DOI 10.2147/IDR.S7775
   Mobius U, 2005, JAIDS-J ACQ IMM DEF, V39, P174
   Molto J, 2006, ANTIVIR THER, V11, P47
   Moyle G, 2008, 48 ANN ICAAC IDSA 46
   Murga JD, 2006, ANTIMICROB AGENTS CH, V50, P3289, DOI 10.1128/AAC.00699-06
   Murphy RL, 2010, ANTIVIR THER, V15, P185, DOI 10.3851/IMP1514
   Musial BL, 2004, AM J HEALTH-SYST PH, V61, P1365, DOI 10.1093/ajhp/61.13.1365
   Naswa Smriti, 2011, Indian J Sex Transm Dis AIDS, V32, P1, DOI 10.4103/0253-7184.81246
   Nguyen N, 2008, CLIN INTERV AGING, V3, P453
   Ortiz R, 2008, AIDS, V22, P1389, DOI 10.1097/QAD.0b013e32830285fb
   Otto MJ, 2004, CURR OPIN PHARMACOL, V4, P431, DOI 10.1016/j.coph.2004.06.001
   Paterson DL, 2000, ANN INTERN MED, V133, P21, DOI 10.7326/0003-4819-133-1-200007040-00004
   Perelson AS, 1996, SCIENCE, V271, P1582, DOI 10.1126/science.271.5255.1582
   Perno CF, 2008, J MED VIROL, V80, P565, DOI 10.1002/jmv.21034
   Plosker GL, 2003, DRUGS, V63, P1611, DOI 10.2165/00003495-200363150-00009
   Poveda E, 2007, J ANTIMICROB CHEMOTH, V60, P1409, DOI 10.1093/jac/dkm372
   Salzwedel K, 2007, AIDS REV, V9, P162
   Sanne I, 2003, JAIDS-J ACQ IMM DEF, V32, P18, DOI 10.1097/00126334-200301010-00004
   Santos SA, 2006, EUR J GASTROEN HEPAT, V18, P1247, DOI 10.1097/01.meg.0000243877.17444.5e
   Shah S, 2007, 14 C RETR OPP INF LO, P277
   Siliciano JD, 2003, NAT MED, V9, P727, DOI 10.1038/nm880
   Stevenson M, 2003, NAT MED, V9, P853, DOI 10.1038/nm0703-853
   Temesgen Zelalem, 2008, Ther Clin Risk Manag, V4, P493
   Vandekerckhove L, 2010, CURR OPIN INVEST DR, V11, P203
   Vingerhoets J, 2005, J VIROL, V79, P12773, DOI 10.1128/JVI.79.20.12773-12782.2005
   Wilkin TJ, 2007, CLIN INFECT DIS, V44, P591, DOI 10.1086/511035
   WILLIAMS KJ, 1992, CURR TOP MICROBIOL, V176, P165
   World Health Organization, RAP ADV ANT THER HIV
   Yasmin S, 2011, GERF BULL BIOSCI, V2, P18
   Zolopa AR, 2010, J INFECT DIS, V201, P814, DOI 10.1086/650698
NR 82
TC 34
Z9 34
U1 0
U2 18
PU WOLTERS KLUWER MEDKNOW PUBLICATIONS
PI MUMBAI
PA WOLTERS KLUWER INDIA PVT LTD , A-202, 2ND FLR, QUBE, C T S  NO 1498A-2
   VILLAGE MAROL, ANDHERI EAST, MUMBAI, 400059, INDIA
SN 0253-7613
EI 1998-3751
J9 INDIAN J PHARMACOL
JI Indian J. Pharmacol.
PD MAY-JUN
PY 2012
VL 44
IS 3
BP 288
EP 298
DI 10.4103/0253-7613.96296
PG 11
WC Pharmacology & Pharmacy
WE Science Citation Index Expanded (SCI-EXPANDED)
SC Pharmacology & Pharmacy
GA 949VB
UT WOS:000304603000002
PM 22701234
OA Green Published
DA 2022-08-26
ER

PT J
AU Curran, K
   Baeten, JM
   Coates, TJ
   Kurth, A
   Mugo, NR
   Celum, C
AF Curran, Kathryn
   Baeten, Jared M.
   Coates, Thomas J.
   Kurth, Ann
   Mugo, Nelly R.
   Celum, Connie
TI HIV-1 Prevention for HIV-1 Serodiscordant Couples
SO CURRENT HIV/AIDS REPORTS
LA English
DT Article
DE HIV-1 serodiscordant couples; HIV-1 prevention; Africa; Antiretroviral;
   ART; PrEP
ID SERO-DISCORDANT COUPLES; SUB-SAHARAN AFRICA; RECEIVING ANTIRETROVIRAL
   THERAPY; MALE CIRCUMCISION; PREEXPOSURE PROPHYLAXIS; FERTILITY
   INTENTIONS; REPRODUCTIVE HEALTH; TRANSMISSION RISK; LIFE EXPECTANCY;
   SOUTH-AFRICA
AB A substantial proportion of HIV-1 infected individuals in sub-Saharan Africa are in stable relationships with HIV-1 uninfected partners, and HIV-1 serodiscordant couples thus represent an important target population for HIV-1 prevention. Couple-based HIV-1 testing and counseling facilitates identification of HIV-1 serodiscordant couples, counseling about risk reduction, and referrals to HIV-1 treatment, reproductive health services, and support services. Maximizing HIV-1 prevention for HIV-1 serodiscordant couples requires a combination of strategies, including counseling about condoms, sexual risk, fertility, contraception, and the clinical and prevention benefits of antiretroviral therapy (ART) for the HIV-1-infected partner; provision of clinical care and ART for the HIV-1-infected partner; antenatal care and services to prevent mother-to-child transmission for HIV1- infected pregnant women; male circumcision for HIV-1 uninfected men; and, pending guidelines and demonstration projects, oral pre-exposure prophylaxis (PrEP) for HIV-1uninfected partners.
C1 [Curran, Kathryn; Baeten, Jared M.; Celum, Connie] Univ Washington, Dept Global Hlth, Int Clin Res Ctr, Seattle, WA 98104 USA.
   [Coates, Thomas J.] Univ Calif Los Angeles, David Geffen Sch Med, Div Infect Dis, Los Angeles, CA 90035 USA.
   [Coates, Thomas J.] Univ Calif Los Angeles, David Geffen Sch Med, Program Global Hlth, Los Angeles, CA 90035 USA.
   [Kurth, Ann] NYU, Coll Nursing, New York, NY 10003 USA.
   [Mugo, Nelly R.] Univ Nairobi, Kenyatta Natl Hosp, Inst Trop & Infect Dis UNITID, Nairobi, Kenya.
RP Celum, C (通讯作者)，Univ Washington, Dept Global Hlth, Int Clin Res Ctr, Box 359927,325 Ninth Ave, Seattle, WA 98104 USA.
EM kgcurran@uw.edu; jbaeten@uw.edu; tcoates@mednet.ucla.edu;
   akurth@nyu.edu; rwamba@csrtkenya.org; ccelum@uw.edu
RI Kurth, Ann E/A-1615-2013
FU Bill and Melinda Gates Foundation [47674]; National Institutes of Health
   [R01 AI083034, R21 NR012663, R01 MH095507]; NATIONAL INSTITUTE OF
   ALLERGY AND INFECTIOUS DISEASES [R01AI083034] Funding Source: NIH
   RePORTER; NATIONAL INSTITUTE OF MENTAL HEALTH [R01MH095507] Funding
   Source: NIH RePORTER; NATIONAL INSTITUTE OF NURSING RESEARCH
   [R21NR012663] Funding Source: NIH RePORTER
FX the Bill and Melinda Gates Foundation (47674) and the National
   Institutes of Health (R01 AI083034, R21 NR012663, and R01 MH095507).
CR Allen C, 2011, CULT HEALTH SEX, V13, P529, DOI 10.1080/13691058.2011.558593
   Allen S, 2003, AIDS, V17, P733, DOI 10.1097/00002030-200303280-00012
   ALLEN S, 1992, BRIT MED J, V304, P1605, DOI 10.1136/bmj.304.6842.1605
   Anand A, 2009, AIDS, V23, P1565, DOI 10.1097/QAD.0b013e32832cb10c
   Auvert B, 2005, PLOS MED, V2, P1112, DOI 10.1371/journal.pmed.0020298
   Baeten J, CROI 2012
   Baeten JM, 2009, LANCET, V374, P182, DOI 10.1016/S0140-6736(09)61311-8
   Bailey RC, 2007, LANCET, V369, P643, DOI 10.1016/S0140-6736(07)60312-2
   Barreiro P, 2007, HUM REPROD, V22, P2353, DOI 10.1093/humrep/dem226
   Barreiro P, 2006, JAIDS-J ACQ IMM DEF, V43, P324, DOI 10.1097/01.qai.0000243091.40490.fd
   Beyeza-Kashesya J, 2010, BMC PUBLIC HEALTH, V10, DOI 10.1186/1471-2458-10-247
   Beyeza-Kashesya J, 2009, AFR HEALTH SCI, V9, P2
   Bunnell RE, 2005, AIDS CARE, V17, P999, DOI 10.1080/09540120500100718
   Bunnell R, 2008, AIDS, V22, P617, DOI 10.1097/QAD.0b013e3282f56b53
   Bunnell R, 2006, JAMA-J AM MED ASSOC, V296, P855, DOI 10.1001/jama.296.7.855
   Burton J, 2010, AIDS BEHAV, V14, P1, DOI 10.1007/s10461-008-9471-4
   Celum C, 2010, NEW ENGL J MED, V362, P427, DOI 10.1056/NEJMoa0904849
   Celum C, 2008, LANCET, V371, P2109, DOI 10.1016/S0140-6736(08)60920-4
   Coates TJ, 2000, LANCET, V356, P103, DOI 10.1016/S0140-6736(00)02446-6
   Coburn BJ, 2011, LANCET INFECT DIS, V11, P263, DOI 10.1016/S1473-3099(11)70080-9
   Cohen MS, 2016, NEW ENGL J MED, V375, P830, DOI [10.1056/NEJMoa1105243, 10.1056/NEJMoa1600693]
   Coldiron ME, 2008, AIDS BEHAV, V12, P594, DOI 10.1007/s10461-007-9304-x
   Colvin M., 2008, ANAL HIV PREVENTION
   Cooper D, 2009, AIDS BEHAV, V13, pS38, DOI 10.1007/s10461-009-9550-1
   Cotton D, 2011, ANN INTERN MED, V155, P265, DOI 10.7326/0003-4819-155-4-201108160-00359
   De Walque D, 2007, POPUL DEV REV, V33, P501, DOI 10.1111/j.1728-4457.2007.00182.x
   Donnell D, 2010, LANCET, V375, P2092, DOI 10.1016/S0140-6736(10)60705-2
   El-Bassel N, 2010, JAIDS-J ACQ IMM DEF, V55, pS98, DOI 10.1097/QAI.0b013e3181fbf407
   El-Sadr WM, 2011, AIDS, V25, P2295, DOI 10.1097/QAD.0b013e32834c4c22
   Emusu D, 2009, AIDS CARE, V21, P1363, DOI 10.1080/09540120902883077
   Eyawo O, 2010, LANCET INFECT DIS, V10, P770, DOI 10.1016/S1473-3099(10)70189-4
   Farquhar C, 2004, JAIDS-J ACQ IMM DEF, V37, P1620, DOI 10.1097/00126334-200412150-00016
   Grabbe K, 2009, J WOMENS HEALTH, V18, P1449, DOI 10.1089/jwh.2008.1160
   Grabbe KL, 2010, JAMA-J AM MED ASSOC, V304, P346, DOI 10.1001/jama.2010.1011
   Grant RM, 2010, NEW ENGL J MED, V363, P2587, DOI 10.1056/NEJMoa1011205
   Gray RH, 2000, AIDS, V14, P2371, DOI 10.1097/00002030-200010200-00019
   Gray RH, 2001, LANCET, V357, P1149, DOI 10.1016/S0140-6736(00)04331-2
   Gray R, 2011, AIDS, V25, P863, DOI 10.1097/QAD.0b013e3283448790
   Gray RH, 2007, LANCET, V369, P657, DOI 10.1016/S0140-6736(07)60313-4
   Gruskin S, 2008, AM J PUBLIC HEALTH, V98, P1746, DOI 10.2105/AJPH.2008.137232
   Gruskin S, 2007, REPROD HEALTH MATTER, V15, P4, DOI 10.1016/S0968-8080(07)29028-7
   Guthrie BL, 2011, JAIDS-J ACQ IMM DEF, V58, pE87, DOI 10.1097/QAI.0b013e31822f064e
   Guthrie BL, 2010, AIDS BEHAV, V14, P1066, DOI 10.1007/s10461-010-9716-x
   Haberer J, 2011, 18 C RETR OPP INF BO
   HALLETT TB, 2011, PLOS MED, V8
   Heffron R, 2011, LANCET INFECT DIS
   Heffron R, 2010, SEX TRANSM DIS, V37, P621, DOI 10.1097/OLQ.0b013e3181e1a162
   Hughes JP, 2011, 6 INT AIDS SOC C HIV
   Hughes JP, 2011, J INFECT DI IN PRESS
   Kaiser R, 2011, PLOS ONE, V6, DOI 10.1371/journal.pone.0017842
   KAMENGA M, 1991, AIDS, V5, P61, DOI 10.1097/00002030-199101000-00009
   Karim QA, 2010, SCIENCE, V329, P1168, DOI 10.1126/science.1193748
   Karim SS, 2011, LANCET
   Kim SC, 2010, J INT AIDS SOC, V13, DOI 10.1186/1758-2652-13-24
   King R, 2011, BMC PUBLIC HEALTH, V11, DOI 10.1186/1471-2458-11-530
   Laher F, 2009, AIDS BEHAV, V13, pS47, DOI 10.1007/s10461-009-9544-z
   Lingappa JR, 2010, PLOS ONE, V5, DOI 10.1371/journal.pone.0012598
   Lingappa JR, 2008, PLOS ONE, V3, DOI 10.1371/journal.pone.0001411
   Matovu JKB, 2010, CURR HIV RES, V8, P430, DOI 10.2174/157016210793499303
   Matthews LT, 2010, AIDS, V24, P1975, DOI 10.1097/QAD.0b013e32833bedeb
   Matthews LT, 2009, AIDS BEHAV, V13, pS5, DOI 10.1007/s10461-009-9551-0
   Mermin J, 2008, JAMA-J AM MED ASSOC, V300, P540, DOI 10.1001/jama.300.5.540
   Mills EJ, 2011, ANN INTERN MED, V155, P209, DOI 10.7326/0003-4819-155-4-201108160-00358
   Mugo NR, 2011, AIDS, V25, P1887, DOI 10.1097/QAD.0b013e32834a9338
   Mugwanya K, 2011, J INFECT DIS, V204, P1912, DOI 10.1093/infdis/jir649
   Mugwanya KK, 2011, PLOS ONE, V6, DOI 10.1371/journal.pone.0022254
   Mujugira A, 2011, PLOS ONE, V6, DOI 10.1371/journal.pone.0025828
   Myer L, 2007, AIDS PATIENT CARE ST, V21, P278, DOI 10.1089/apc.2006.0108
   Nattabi B, 2009, AIDS BEHAV, V13, P949, DOI 10.1007/s10461-009-9537-y
   Ndase P, 2012, JAIDS-J ACQ IMM DEF, V59, P65, DOI 10.1097/QAI.0b013e318237b864
   Ngure K, 2009, AIDS, V23, pS89, DOI 10.1097/01.aids.0000363781.50580.03
   Paxton LA, 2007, LANCET, V370, P89, DOI 10.1016/S0140-6736(07)61053-8
   Porter L, 2004, DEMOGRAPHY, V41, P465, DOI 10.1353/dem.2004.0025
   Quinn TC, 2000, NEW ENGL J MED, V342, P921, DOI 10.1056/NEJM200003303421303
   Reynolds SJ, 2011, AIDS, V25, P473, DOI 10.1097/QAD.0b013e3283437c2b
   Rispel LC, 2011, REPROD HEALTH MATTER, V19, P184, DOI 10.1016/S0968-8080(11)37552-0
   Sarna A, 2009, CULT HEALTH SEX, V11, P783, DOI 10.1080/13691050903033423
   Semrau K, 2005, AIDS, V19, P603, DOI 10.1097/01.aids.0000163937.07026.a0
   SERWADDA D, 1995, AIDS, V9, P745, DOI 10.1097/00002030-199507000-00012
   Stirratt MJ, 2006, AIDS BEHAV, V10, P483, DOI 10.1007/s10461-006-9106-6
   Sullivan P, 2009, 5 INT AIDS SOC C HIV
   The U.S. Centers for Disease Control and Prevention, 2007, COUPL HIV COUNS TEST
   The U.S. Centers for Disease Control and Prevention (CDC) Division of Global HIV and AIDS (DGHA), 2011, COUPL HIV TEST COUNS
   Thigpen M. C, 2011, 6 INT AIDS SOC C HIV
   UNAIDS, 2020, NIG SIT REP
   Underhill Kristen, 2010, Curr HIV/AIDS Rep, V7, P210, DOI 10.1007/s11904-010-0062-4
   Underhill K, 2010, JAIDS-J ACQ IMM DEF, V55, P8, DOI 10.1097/QAI.0b013e3181e8efe4
   Unge C, 2008, AIDS CARE, V20, P146, DOI 10.1080/09540120701513677
   VanDevanter N, 1999, AIDS CARE, V11, P181, DOI 10.1080/09540129948072
   Vernazza PL, 2011, AIDS, V25, P2005, DOI 10.1097/QAD.0b013e32834a36d0
   Wagner GJ, 2010, AIDS BEHAV, V14, P1055, DOI 10.1007/s10461-010-9673-4
   Wang L, 2010, JAIDS-J ACQ IMM DEF, V55, P232, DOI 10.1097/QAI.0b013e3181e9b6b7
   Ware NC, 2011, AIDS IN PRESS
   Ware NC, 2009, PLOS MED, V6, P39, DOI 10.1371/journal.pmed.1000011
   Watson-Jones D, 2008, NEW ENGL J MED, V358, P1560, DOI 10.1056/NEJMoa0800260
   Wawer MJ, 2009, LANCET, V374, P229, DOI 10.1016/S0140-6736(09)60998-3
   Were E, 2008, East Afr Med J, V85, P326
   Were E, 2011, AIDS, V25, P2009, DOI 10.1097/QAD.0b013e32834b005d
   Were WA, 2006, JAIDS-J ACQ IMM DEF, V43, P91, DOI 10.1097/01.qai.0000225021.81384.28
   WHO, 2006, ADDR VIOL WOM HIV TE
   World Health Organization, GUID COUPL HIV TEST
   World Health Organization., 2010, DEL HIV TEST RES MES
NR 102
TC 60
Z9 60
U1 1
U2 12
PU SPRINGER
PI NEW YORK
PA 233 SPRING ST, NEW YORK, NY 10013 USA
SN 1548-3568
EI 1548-3576
J9 CURR HIV-AIDS REP
JI Curr. Hiv/Aids Rep.
PD JUN
PY 2012
VL 9
IS 2
BP 160
EP 170
DI 10.1007/s11904-012-0114-z
PG 11
WC Infectious Diseases
WE Science Citation Index Expanded (SCI-EXPANDED)
SC Infectious Diseases
GA V32TT
UT WOS:000208974200007
PM 22415473
OA Green Accepted
DA 2022-08-26
ER

PT J
AU Warrell, MJ
AF Warrell, M. J.
TI Current rabies vaccines and prophylaxis schedules: Preventing rabies
   before and after exposure
SO TRAVEL MEDICINE AND INFECTIOUS DISEASE
LA English
DT Article
DE Travel; Pre-exposure; Post-exposure; Intradermal; 4-Site
ID EMBRYO CELL VACCINE; MONOCLONAL-ANTIBODY COCKTAIL;
   HUMAN-IMMUNODEFICIENCY-VIRUS; POSTEXPOSURE PROPHYLAXIS; PRE-EXPOSURE;
   INTRADERMAL VACCINATION; NEUTRALIZING ANTIBODY; IMMUNE-RESPONSE;
   PREEXPOSURE PROPHYLAXIS; BOOSTER IMMUNIZATIONS
AB Travellers are probably the largest group in the general population to receive rabies pre-exposure prophylaxis. The dangerous consequences of the unavailability of rabies immune globulin in many countries could be ameliorated if pre-exposure rabies vaccination were practised more widely, especially in children, living in dog rabies enzootic countries. The WHO has recommended several different regimens for post-exposure prophylaxis, while individual countries decide on protocols for local use. Intramuscular regimens are expensive and waste vaccine. Although failure to receive vaccine is usually the due to the cost, the economical potential of intradermal vaccination has still not been realised 19 years after its introduction. The currently recommended 2-site intradermal post-exposure regimen is not economical for use in rural areas where 80% of Indian rabies deaths occur. Most countries using it demand higher potency vaccine, indicating that they do not have complete confidence in the method. This intradermal regimen has only been used where immunoglobulin is likely to be available for severely bitten patients. Increased intradermal doses are sometimes used for selected patients. Provision of economical rabies prophylaxis can be improved. Decisions to change recommendations should take account of the immunological, financial, practical and logistical aspects of dog bite treatment in remote areas. (C) 2012 Published by Elsevier Ltd.
C1 Univ Oxford, Churchill Hosp, Ctr Clin Vaccinol & Trop Med, Oxford Vaccine Grp, Oxford OX3 7LJ, England.
RP Warrell, MJ (通讯作者)，Univ Oxford, Churchill Hosp, Ctr Clin Vaccinol & Trop Med, Oxford Vaccine Grp, Old Rd, Oxford OX3 7LJ, England.
EM mary.warrell@ndm.ox.ac.uk
CR Altmann M, 2009, J TRAVEL MED, V16, P107, DOI 10.1111/j.1708-8305.2008.00283.x
   Ambrozaitis A, 2006, VACCINE, V24, P4116, DOI 10.1016/j.vaccine.2006.02.036
   [Anonymous], 2007, Wkly Epidemiol Rec, V82, P425
   [Anonymous], 2008, AUSTR IMMUNISATION H
   [Anonymous], 1984, IMMUNISATION INFECT
   [Anonymous], [No title captured]
   [Anonymous], 1984, MMWR-MORBID MORTAL W, V33, P7
   Arguin PM, 2000, J TRAVEL MED, V7, P10
   BAER GM, 1988, REV INFECT DIS, V10, pS739
   Bahri F, 1996, PRESSE MED, V25, P491
   Bakker ABH, 2008, VACCINE, V26, P5922, DOI 10.1016/j.vaccine.2008.08.050
   BEHRENS RH, 2009, MANSONS TROPICAL DIS, P515
   BERNARD KW, 1991, VACCINE, V9, P833, DOI 10.1016/0264-410X(91)90221-Q
   BERNARD KW, 1985, AM J TROP MED HYG, V34, P633
   Blanchard-Rohner G, 2009, BLOOD, V114, P4998, DOI 10.1182/blood-2009-03-211052
   Bourhy H, 2009, EUROSURVEILLANCE, V14
   BRIGGS DJ, 1992, VACCINE, V10, P125, DOI 10.1016/0264-410X(92)90029-J
   Briggs DJ, 2000, B WORLD HEALTH ORGAN, V78, P693
   Briggs DJ, 2000, VACCINE, V19, P1055, DOI 10.1016/S0264-410X(00)00342-X
   Brown D, 2008, VACCINE, V26, P3909, DOI 10.1016/j.vaccine.2008.04.081
   CABASSO VJ, 1975, NATURAL HISTORY RABI, V2, P319
   Cenna J, 2009, J INFECT DIS, V200, P1251, DOI 10.1086/605949
   Centers for Disease Control (CDC), 1986, MMWR Morb Mortal Wkly Rep, V35, P767
   CHUTIVONGSE S, 1991, VACCINE, V9, P573, DOI 10.1016/0264-410X(91)90244-Z
   CHUTIVONGSE S, 1990, LANCET, V335, P896, DOI 10.1016/0140-6736(90)90488-Q
   Commentary, 2009, ASIAN BIOMED, V3, P753
   Cornwall JW, 1923, BRIT MED J
   COX JH, 1976, J CLIN MICROBIOL, V3, P96
   de Kruif J, 2007, ANNU REV MED, V58, P359, DOI 10.1146/annurev.med.58.061705.145053
   Dobardzic A, 2007, VACCINE, V25, P4244, DOI 10.1016/j.vaccine.2007.02.075
   Dodet B, 2007, VACCINE, V25, P4123, DOI 10.1016/j.vaccine.2007.03.002
   Dodet B, 2009, VACCINE, V27, P5027, DOI [10.1016/j.vaccine.2009.06.030, 10.1016/j.vaccine.2009.02.012]
   DREESEN DW, 1989, VACCINE, V7, P397, DOI 10.1016/0264-410X(89)90152-7
   DREESEN DW, 1983, J AM VET MED ASSOC, V183, P1468
   Fayaz A, 2011, VACCINE, V29, P3742, DOI 10.1016/j.vaccine.2011.03.048
   Feyssaguet M, 2007, VACCINE, V25, P2244, DOI 10.1016/j.vaccine.2006.12.012
   Field V, 2010, BMC INFECT DIS, V10, DOI 10.1186/1471-2334-10-330
   Fiore Anthony E., 2008, Morbidity and Mortality Weekly Report, V57, P1
   FISHBEIN DB, 1987, J INFECT DIS, V156, P50, DOI 10.1093/infdis/156.1.50
   FISHBEIN DB, 1986, AM J TROP MED HYG, V35, P663, DOI 10.4269/ajtmh.1986.35.663
   Gautret P, 2007, VACCINE, V25, P2656, DOI 10.1016/j.vaccine.2006.12.034
   Gelinck LBS, 2009, AIDS, V23, P2451, DOI 10.1097/QAD.0b013e328331a43b
   Geretti AM, 2008, HIV MED, V9, P795, DOI 10.1111/j.1468-1293.2008.00637.x
   Gherardin A, 2007, MED J AUSTRALIA, V187, P58, DOI 10.5694/j.1326-5377.2007.tb01128.x
   Gongal G., 2011, ADV PREV MED
   Goswami A, 2005, VACCINE, V23, P2970, DOI 10.1016/j.vaccine.2004.12.008
   Guinet-Morlot F, 2010, 21 INT M RAB AM GUAD
   Hampson K, 2011, PLOS NEGLECT TROP D, V5, DOI 10.1371/journal.pntd.0000982
   HATZ CF, 1995, VACCINE, V13, P811, DOI 10.1016/0264-410X(94)00075-X
   Hickling JK, 2011, B WORLD HEALTH ORGAN, V89, P221, DOI 10.2471/BLT.10.079426
   HORMAN JT, 1987, J AM VET MED ASSOC, V191, P185
   Horowitz A, 2010, J IMMUNOL, V185, P2808, DOI 10.4049/jimmunol.1000844
   Hultberg A, 2011, PLOS ONE, V6, DOI 10.1371/journal.pone.0017665
   Jaijaroensup W, 1999, J TRAVEL MED, V6, P234, DOI 10.1111/j.1708-8305.1999.tb00524.x
   Jaijaroensup W, 1999, CLIN INFECT DIS, V28, P913, DOI 10.1086/517241
   Kamoltham T, 2007, J PEDIATR-US, V151, P173, DOI 10.1016/j.jpeds.2007.02.044
   KAPLAN MM, 1962, B WORLD HEALTH ORGAN, V26, P765
   Khawplod P, 2002, J TRAVEL MED, V9, P153, DOI 10.2310/7060.2002.23189
   Kim YC, 2012, CURR TOP MICROBIOL, V351, P77, DOI 10.1007/82_2011_123
   Knoop EV, 2010, BERL MUNCH TIERARZTL, V123, P278, DOI 10.2376/0005-9366-123-278
   Ko KS, 2003, P NATL ACAD SCI USA, V100, P8013, DOI 10.1073/pnas.0832472100
   Kositprapa C, 1997, CLIN INFECT DIS, V25, P614, DOI 10.1086/513760
   Kuwert E., 1981, CELL CULTURE RABIES, P160
   KUWERT EK, 1976, J BIOL STAND, V4, P249, DOI 10.1016/S0092-1157(76)80010-8
   Lang J, 1998, B WORLD HEALTH ORGAN, V76, P491
   Lang J, 1999, T ROY SOC TROP MED H, V93, P208, DOI 10.1016/S0035-9203(99)90309-7
   Lau C, 2002, J TRAVEL MED, V9, P285, DOI 10.2310/7060.2002.30088
   Lau SC, 1999, J TRAVEL MED, V6, P140, DOI 10.1111/j.1708-8305.1999.tb00846.x
   Laurent PE, 2010, VACCINE, V28, P5850, DOI 10.1016/j.vaccine.2010.06.062
   LeGuerrier P, 1996, VACCINE, V14, P167, DOI 10.1016/0264-410X(95)00110-M
   Madhusudana S. N., 2002, International Journal of Infectious Diseases, V6, P210, DOI 10.1016/S1201-9712(02)90113-X
   Madhusudana SN, 2006, HUM VACCINES, V2, P200, DOI 10.4161/hv.2.5.3197
   Madhusudana SN, 2004, INT J INFECT DIS, V8, P175, DOI 10.1016/j.ijid.2003.07.001
   Madhusudana SN, 2001, NATL MED J INDIA, V14, P145
   Maier T, 2010, CLIN INFECT DIS, V50, P1112, DOI 10.1086/651267
   McGettigan JP, 2010, EXPERT REV VACCINES, V9, P1177, DOI 10.1586/ERV.10.105
   Menachem Meital, 2008, Travel Med Infect Dis, V6, P12, DOI 10.1016/j.tmaid.2007.09.041
   Meslin FX, 2005, J TRAVEL MED, V12, pS30, DOI 10.2310/7060.2005.12055
   Mills DJ, 2011, J TRAVEL MED, V18, P327, DOI 10.1111/j.1708-8305.2011.00540.x
   Moore SM, 2010, PLOS NEGLECT TROP D, V4, DOI 10.1371/journal.pntd.0000595
   Morris J, 2007, HUM VACCINES, V3, P165, DOI 10.4161/hv.3.5.4216
   MORRISON AJ, 1987, AM J MED SCI, V293, P293, DOI 10.1097/00000441-198705000-00003
   Muller T, 2009, PLOS NEGLECT TROP D, V3, DOI 10.1371/journal.pntd.0000542
   Naraporn N, 1999, J TRAVEL MED, V6, P134, DOI 10.1111/j.1708-8305.1999.tb00844.x
   Nel LH, 2005, EXPERT REV VACCINES, V4, P533, DOI 10.1586/14760584.4.4.533
   Pandey P, 2002, J TRAVEL MED, V9, P127, DOI 10.2310/7060.2002.23219
   PAPPAIOANOU M, 1986, NEW ENGL J MED, V314, P280, DOI 10.1056/NEJM198601303140504
   PECK F B Jr, 1964, Ind Med Surg, V33, P17
   Pengsaa K, 2009, PEDIATR INFECT DIS J, V28, P335, DOI 10.1097/INF.0b013e3181906351
   PHANUPHAK P, 1987, ASIAN PAC J ALLERGY, V5, P33
   PHANUPHAK P, 1994, ANN MED INTERNE, V145, P409
   Piyaphanee W, 2010, AM J TROP MED HYG, V82, P1168, DOI 10.4269/ajtmh.2010.09-0699
   PLOTKIN SA, 1976, AM J EPIDEMIOL, V103, P75, DOI 10.1093/oxfordjournals.aje.a112207
   PLOTKIN SA, 1978, ANNU REV MED, V29, P583, DOI 10.1146/annurev.me.29.020178.003055
   Quiambao B, 2008, APCRI J, VX, P15
   Quiambao BP, 2005, VACCINE, V23, P1709, DOI 10.1016/j.vaccine.2004.09.027
   ROUMIANTZEFF M, 1988, REV INFECT DIS, V10, pS751
   Rupprecht Charles E., 2010, Morbidity and Mortality Weekly Report, V59, P1
   Rupprecht CE, 2009, VACCINE, V27, P7141, DOI 10.1016/j.vaccine.2009.09.029
   Sabchareon A, 1998, PEDIATR INFECT DIS J, V17, P1001, DOI 10.1097/00006454-199811000-00007
   Sabchareon A, 1999, CLIN INFECT DIS, V29, P141, DOI 10.1086/520143
   Schneider MC, 2011, PLOS NEGLECT TROP D, V5, DOI 10.1371/journal.pntd.0000964
   SCHNURRENBERGER PR, 1965, AM J EPIDEMIOL, V81, P146, DOI 10.1093/oxfordjournals.aje.a120503
   Shantavasinkul P, 2010, CLIN INFECT DIS, V51, P1070, DOI 10.1086/656585
   Shantavasinkul P, 2010, CLIN INFECT DIS, V50, P77, DOI 10.1086/649873
   Shantavasinkul P, 2010, CLIN INFECT DIS, V50, P56, DOI 10.1086/649211
   Shaw Marc M, 2006, Travel Med Infect Dis, V4, P29, DOI 10.1016/j.tmaid.2004.11.005
   SITTHIAMORN C, 1987, INT J EPIDEMIOL, V16, P602, DOI 10.1093/ije/16.4.602
   Sloan SE, 2007, VACCINE, V25, P2800, DOI 10.1016/j.vaccine.2006.12.031
   Smith TG, 2011, ADV VIRUS RES, V79, P345, DOI 10.1016/B978-0-12-387040-7.00016-0
   Srinivasan A, 2005, NEW ENGL J MED, V352, P1103, DOI 10.1056/NEJMoa043018
   Strady A, 1998, J INFECT DIS, V177, P1290, DOI 10.1086/515267
   Strady C, 2000, VACCINE, V18, P2661, DOI 10.1016/S0264-410X(00)00054-2
   SUNTHARASAMAI P, 1994, VACCINE, V12, P508, DOI 10.1016/0264-410X(94)90308-5
   SUNTHARASAMAI P, 1987, EPIDEMIOL INFECT, V99, P755, DOI 10.1017/S0950268800066619
   Suwansrinon K, 2007, T ROY SOC TROP MED H, V101, P206, DOI 10.1016/j.trstmh.2006.04.009
   Suwansrinon K, 2006, VACCINE, V24, P3878, DOI 10.1016/j.vaccine.2006.02.027
   Switzerland World Health Organization, 2010, Weekly Epidemiological Record, V85, P309
   Tantawichien T, 1999, CLIN INFECT DIS, V28, P1100, DOI 10.1086/514737
   Tantawichien T, 2001, CLIN INFECT DIS, V33, pE122, DOI 10.1086/324087
   TAUBER MG, 1986, KLIN WOCHENSCHR, V64, P518, DOI 10.1007/BF01713059
   Teunissen MBM, 2012, CURR TOP MICROBIOL, V351, P25, DOI 10.1007/82_2011_169
   Thisyakorn U, 2000, CLIN INFECT DIS, V30, P218, DOI 10.1086/313610
   Thisyakorn U, 2001, VACCINE, V19, P1534, DOI 10.1016/S0264-410X(00)00322-4
   Toovey Stephen, 2007, Travel Med Infect Dis, V5, P327, DOI 10.1016/j.tmaid.2007.07.004
   TRIMARCHI CV, 1992, JAMA-J AM MED ASSOC, V268, P874, DOI 10.1001/jama.1992.03490070052040
   TURNER GS, 1976, LANCET, V1, P1379
   TURNER GS, 1982, J HYG-CAMBRIDGE, V89, P101, DOI 10.1017/S0022172400070583
   Uwanyiligira M, 2011, 12 C INT SOC TRAV ME
   Vanlandschoot P, 2011, ANTIVIR RES
   Veeraraghavan N, 1969, SCIENTIFIC REPORT, P35
   Vien NC, 2008, T ROY SOC TROP MED H, V102, P294, DOI 10.1016/j.trstmh.2007.11.010
   VODOPIJA I, 1988, VACCINE, V6, P283, DOI 10.1016/0264-410X(88)90225-3
   VODOPIJA I, 1986, VACCINE, V4, P245, DOI 10.1016/0264-410X(86)90138-6
   Warrell MJ, 2008, PLOS NEGLECT TROP D, V2, DOI 10.1371/journal.pntd.0000224
   WARRELL MJ, 1984, LANCET, V1, P874
   WARRELL MJ, 1985, LANCET, V1, P1059
   WARRELL MJ, 1983, LANCET, V2, P301
   Wasi Chantapong, 1993, Southeast Asian Journal of Tropical Medicine and Public Health, V24, P461
   WHO, 1993, REPORT INFORMAL DISC
   WHO, 1997, WHOEMCZOO966
   WHO Expert Committee on rabies, 1992, TECHN REP SER
   WHO Expert Consultation on Rabies, 2005, WHO TECHN REP SER, V931
   Wijaya L, 2011, J TRAVEL MED, V18, P257, DOI 10.1111/j.1708-8305.2011.00522.x
   Working Group II WHO Expert Committee, 1978, DEV BIOL STAND, V40, P268
   World Health Organization (WHO), 1992, WHO TECHN REP SER, V824
   Wu XF, 2011, VACCINE, V29, P4195, DOI 10.1016/j.vaccine.2011.03.104
   Yusibov V, 2011, HUM VACCINES, V7, P313, DOI 10.4161/hv.7.3.14207
   1984, MMWR MORB MORTAL WKL, V33, P393
NR 149
TC 64
Z9 70
U1 0
U2 26
PU ELSEVIER SCI LTD
PI OXFORD
PA THE BOULEVARD, LANGFORD LANE, KIDLINGTON, OXFORD OX5 1GB, OXON, ENGLAND
SN 1477-8939
EI 1873-0442
J9 TRAVEL MED INFECT DI
JI Travel Med. Infect. Dis.
PD JAN
PY 2012
VL 10
IS 1
BP 1
EP 15
DI 10.1016/j.tmaid.2011.12.005
PG 15
WC Public, Environmental & Occupational Health; Infectious Diseases
WE Science Citation Index Expanded (SCI-EXPANDED)
SC Public, Environmental & Occupational Health; Infectious Diseases
GA 913LL
UT WOS:000301879300001
PM 22342356
DA 2022-08-26
ER

PT J
AU Ruffin, N
   Borggren, M
   Euler, Z
   Fiorino, F
   Grupping, K
   Hallengard, D
   Javed, A
   Mendonca, K
   Pollard, C
   Reinhart, D
   Saba, E
   Sheik-Khalil, E
   Skold, A
   Ziglio, S
   Scarlatti, G
   Gotch, F
   Wahren, B
   Shattock, RJ
AF Ruffin, Nicolas
   Borggren, Marie
   Euler, Zelda
   Fiorino, Fabio
   Grupping, Katrijn
   Hallengard, David
   Javed, Aneele
   Mendonca, Kevin
   Pollard, Charlotte
   Reinhart, David
   Saba, Elisa
   Sheik-Khalil, Enas
   Skold, Annette
   Ziglio, Serena
   Scarlatti, Gabriella
   Gotch, Frances
   Wahren, Britta
   Shattock, Robin J.
TI Rational design of HIV vaccines and microbicides: report of the
   EUROPRISE annual conference 2011
SO JOURNAL OF TRANSLATIONAL MEDICINE
LA English
DT Article
DE HIV; Vaccine; Microbicide; PrEP
ID MVA-B; TRIAL; IMMUNOGENICITY; IMMUNIZATION; ASSOCIATION; VACCINATION;
   INFECTION; RESPONSES; PROTEINS; MACAQUES
AB Europrise is a Network of Excellence supported by the European Commission within the 6th Framework programme from 2007 to 2012. The Network has involved over 50 institutions from 13 European countries together with 3 industrial partners and 6 African countries. The Network encompasses an integrated program of research, training, dissemination and advocacy within the field of HIV vaccines and microbicides. A central and timely theme of the Network is the development of the unique concept of co-usage of vaccines and microbicides. Training of PhD students has been a major task, and some of these post-graduate students have here summarized novel ideas emanating from presentations at the last annual Europrise meeting in Prague. The latest data and ideas concerning HIV vaccine and microbicide studies are included in this review; these studies are so recent that the majority have yet to be published. Data were presented and discussed concerning novel immunisation strategies; microbicides and PrEP (alone and in combination with vaccines); mucosal transmission of HIV/SIV; mucosal vaccination; novel adjuvants; neutralizing antibodies; innate immune responses; HIV/SIV pathogenesis and disease progression; new methods and reagents. These-necessarily overlapping topics-are comprehensively summarised by the Europrise students in the context of other recent exciting data.
C1 [Ruffin, Nicolas; Hallengard, David; Wahren, Britta] Karolinska Inst, Dept Microbiol Tumor & Cell Biol, S-17177 Stockholm, Sweden.
   [Borggren, Marie; Sheik-Khalil, Enas] Lund Univ, Dept Lab Med, S-22362 Lund, Sweden.
   [Euler, Zelda] Univ Amsterdam, Landsteiner Lab Sanquin, Dept Expt Immunol, NL-1105 AZ Amsterdam, Netherlands.
   [Euler, Zelda] Univ Amsterdam, Acad Med Ctr, NL-1105 AZ Amsterdam, Netherlands.
   [Fiorino, Fabio; Mendonca, Kevin] Univ Siena, Dept Biotechnol, I-53100 Siena, Italy.
   [Grupping, Katrijn; Pollard, Charlotte] Inst Trop Med, B-2000 Antwerp, Belgium.
   [Javed, Aneele] German Primate Ctr, Leibniz Inst Primate Res, D-37077 Gottingen, Germany.
   [Reinhart, David] Polymun Sci GmbH, A-3400 Klosterneuburg, Austria.
   [Reinhart, David] Univ Nat Resources & Life Sci, Dept Biotechnol, A-1190 Vienna, Austria.
   [Saba, Elisa] Ist Sci San Raffaele, Dept Immunol Transplantat & Infect Dis, AIDS Immunopathogenesis Unit, I-20132 Milan, Italy.
   [Skold, Annette] Karolinska Inst, Karolinska Univ Hosp, Ctr Infect Med, S-14186 Stockholm, Sweden.
   [Ziglio, Serena] Univ Verona, Dept Life & Reprod Sci, I-37134 Verona, Italy.
   [Scarlatti, Gabriella] Ist Sci San Raffaele, Dept Immunol Transplantat & Infect Dis, Viral Evolut & Transmiss Unit, I-20132 Milan, Italy.
   [Gotch, Frances] Univ London Imperial Coll Sci Technol & Med, Dept Immunol, London SW10 9NH, England.
   [Shattock, Robin J.] Univ London, Dept Clin Sci, Ctr Infect, London SW17 0RE, England.
RP Wahren, B (通讯作者)，Karolinska Inst, Dept Microbiol Tumor & Cell Biol, Nobels Vag 16, S-17177 Stockholm, Sweden.
EM britta.wahren@ki.se
RI scarlatti, gabriella/H-1482-2018; Sköld, Annette/P-5718-2015
OI scarlatti, gabriella/0000-0003-2316-2689; Sköld,
   Annette/0000-0002-5309-8860; Ruffin, Nicolas/0000-0002-3698-5505;
   Mendonca, Kevin/0000-0001-9930-5231; Fiorino, Fabio/0000-0002-1440-8061
FU FP6, EC [LSHP-CT-2006-037611]
FX This work was supported by the FP6-funded EUROPRISE, EC grant
   LSHP-CT-2006-037611. Special thanks to Natasha Polyanskaya, EUROPRISE's
   invaluable project manager, for her outstanding coordination of all of
   the consortium's activities.
CR [Anonymous], 2011, AIDS PATIENT CARE ST, V25, P383
   Bakari M, 2011, VACCINE, V29, P8417, DOI 10.1016/j.vaccine.2011.08.001
   Borrow P, 2010, RETROVIROLOGY, V7, DOI 10.1186/1742-4690-7-84
   Brinckmann S, 2011, J TRANSL MED, V9, DOI 10.1186/1479-5876-9-40
   Buonaguro L, 2012, CLIN VACCINE IMMUNOL
   Coma G, 2006, CLIN EXP IMMUNOL, V145, P535, DOI 10.1111/j.1365-2249.2006.03145.x
   Gomez CE, 2011, J VIROL, V85, P11468, DOI 10.1128/JVI.05165-11
   Fellay J, 2007, SCIENCE, V317, P944, DOI 10.1126/science.1143767
   Garcia F, 2011, VACCINE, V29, P8309, DOI 10.1016/j.vaccine.2011.08.098
   Hallengard D, 2011, CLIN VACCINE IMMUNOL, V18, P1577, DOI 10.1128/CVI.05045-11
   Haynes BF, 2012, NEW ENGL J MED, V366, P1275, DOI 10.1056/NEJMoa1113425
   Kajaste-Rudnitski A, 2011, J VIROL, V85, P5183, DOI 10.1128/JVI.02302-10
   Karim QA, 2011, TRIALS, V12, DOI 10.1186/1745-6215-12-67
   Kaufman DR, 2008, J IMMUNOL, V181, P4188, DOI 10.4049/jimmunol.181.6.4188
   Laguette N, 2011, NATURE, V474, P654, DOI 10.1038/nature10117
   Letourneau S, 2007, PLOS ONE, V2, DOI 10.1371/journal.pone.0000984
   Liu MA, 2010, IMMUNITY, V33, P504, DOI 10.1016/j.immuni.2010.10.004
   Mascola JR, 2010, ANNU REV IMMUNOL, V28, P413, DOI 10.1146/annurev-immunol-030409-101256
   Montefiori DC, 2012, J INFECT DIS
   Negri DRM, 2010, J BIOMED BIOTECHNOL, DOI 10.1155/2010/534501
   Pal R, 2006, J VIROL, V80, P3732, DOI 10.1128/JVI.80.8.3732-3742.2006
   Ranasinghe C, 2009, EUR J IMMUNOL, V39, P1819, DOI 10.1002/eji.200838995
   Reinhart D, 2012, J IMMUNOL METHODS, V378, P95, DOI 10.1016/j.jim.2012.02.010
   Rerks-Ngarm S, 2009, NEW ENGL J MED, V361, P2209, DOI 10.1056/NEJMoa0908492
   Rosario M, 2010, EUR J IMMUNOL, V40, P1973, DOI 10.1002/eji.201040344
   Rossio JL, 1998, J VIROL, V72, P7992, DOI 10.1128/JVI.72.10.7992-8001.1998
   Sandstrom E, 2008, J INFECT DIS, V198, P1482, DOI 10.1086/592507
   Shattock RJ, 2011, SCIENCE, V333, P42, DOI 10.1126/science.1206399
   Stolte-Leeb N, 2011, AIDS RES HUM RETROV, V27, P933, DOI 10.1089/aid.2010.0339
   Thongcharoen P, 2007, JAIDS-J ACQ IMM DEF, V46, P48
   van Manen D, 2009, AIDS, V23, P19, DOI 10.1097/QAD.0b013e32831db247
   Wahren B, 2010, J TRANSL MED, V8, DOI 10.1186/1479-5876-8-72
   Wang YF, 2012, PLOS ONE, V7, DOI 10.1371/journal.pone.0034433
   Wijesundara DK, 2011, IMMUNOL CELL BIOL, V89, P367, DOI 10.1038/icb.2010.118
NR 34
TC 6
Z9 6
U1 0
U2 5
PU BIOMED CENTRAL LTD
PI LONDON
PA 236 GRAYS INN RD, FLOOR 6, LONDON WC1X 8HL, ENGLAND
SN 1479-5876
J9 J TRANSL MED
JI J. Transl. Med.
PD JUL 11
PY 2012
VL 10
AR 144
DI 10.1186/1479-5876-10-144
PG 14
WC Medicine, Research & Experimental
WE Science Citation Index Expanded (SCI-EXPANDED)
SC Research & Experimental Medicine
GA 023IY
UT WOS:000310027300001
PM 22784600
OA Green Published, gold
DA 2022-08-26
ER

PT J
AU White, JM
   Mimiaga, MJ
   Krakower, DS
   Mayer, KH
AF White, Jaclyn M.
   Mimiaga, Matthew J.
   Krakower, Douglas S.
   Mayer, Kenneth H.
TI Evolution of Massachusetts Physician Attitudes, Knowledge, and
   Experience Regarding the Use of Antiretrovirals for HIV Prevention
SO AIDS PATIENT CARE AND STDS
LA English
DT Article
ID PREEXPOSURE PROPHYLAXIS; SEXUAL RISK; DRUG-RESISTANCE; PRIMARY-CARE;
   MEN; IMPLEMENTATION; TRANSMISSION; INFECTION; BEHAVIOR; AREA
AB The Center for the AIDS Programme of Research in South Africa (CAPRISA) 004 and Pre-exposure Prophylaxis Initiative (iPrEx) studies demonstrated that topical or oral chemoprophylaxis could decrease HIV transmission. Yet to have an appreciable public health impact, physicians will need to be educated about these new HIV prevention modalities. Massachusetts physicians were recruited via e-mail to complete an online survey of their knowledge and use of HIV prevention interventions. Data were collected before (July-December, 2010) (n = 178) and after (December, 2010-April, 2011) (n = 115) the release of iPrEx data. Over the two time intervals, knowledge of oral PrEP significantly increased (79% to 92%, p < 0.01), whereas knowledge about topical microbicides was already high (89% pre-iPrEx). Post-iPrEx, specialists were more knowledgeable about oral PrEP (p < 0.01) and topical microbicides (p < 0.001) than generalists. The majority of the respondents would prefer to prescribe topical microbicides (75%) than oral PrEP (25%; p < 0.001), primarily because they perceived fewer side effects (95%). Respondents indicated that PrEP should be available if it were a highly effective, daily pill; however, ongoing concerns included: potential drug resistance (93%), decreased funds for other forms of HIV prevention (88%), medication side effects (83%), and limited data regarding PrEP's clinical efficacy (75%). Participants indicated that formal CDC guidelines would have the greatest impact on their willingness to prescribe PrEP (96%). Among Massachusetts physicians sampled, chemoprophylaxis knowledge was high, but current experience was limited. Although topical gel was preferred, responses suggest a willingness to adapt practices pending additional efficacy data and further guidance from normative bodies. Educational programs aimed at incorporating antiretroviral chemoprophylaxis into physicians' HIV prevention practices are warranted.
C1 [White, Jaclyn M.; Mimiaga, Matthew J.; Mayer, Kenneth H.] Fenway Hlth, Fenway Inst, Boston, MA 02215 USA.
   [Mimiaga, Matthew J.] Harvard Univ, Sch Med, Dept Psychiat, Massachusetts Gen Hosp, Boston, MA 02215 USA.
   [Mimiaga, Matthew J.] Harvard Univ, Sch Publ Hlth, Dept Epidemiol, Boston, MA 02215 USA.
   [Krakower, Douglas S.; Mayer, Kenneth H.] Harvard Univ, Sch Med, Beth Israel Deaconess Med Ctr, Div Infect Dis, Boston, MA 02215 USA.
RP Mayer, KH (通讯作者)，Fenway Hlth, Fenway Inst, 1340 Boylston St, Boston, MA 02215 USA.
EM Mayer@fenwayhealth.org
RI Hughto, Jaclyn White/GNH-6189-2022
FU Gilead Sciences; Harvard T32 post-doctoral HIV Clinical Research
   Fellowship [NIAID AI 007433]; NATIONAL INSTITUTE OF ALLERGY AND
   INFECTIOUS DISEASES [T32AI007433] Funding Source: NIH RePORTER
FX The current study was funded by an unrestricted grant from Gilead
   Sciences (www.gilead.com). The funders had no role in study design, data
   collection and analysis, decision to publish, or preparation of the
   manuscript. Dr. Krakower was supported by the Harvard T32 post-doctoral
   HIV Clinical Research Fellowship (Grant NIAID AI 007433).
CR AIDS Vaccine Advocacy Coalition, 2009, SUMM AVAC THINK TANK
   Baeten JM, 2011, 6 IAS C HIV PATH TRE
   Brooks RA, 2012, AIDS PATIENT CARE ST, V26, P87, DOI 10.1089/apc.2011.0283
   Dean A, 2011, OPENEPI OPEN SOURCE
   Drainoni ML, 2009, AIDS PATIENT CARE ST, V23, P347, DOI 10.1089/apc.2008.0063
   Eaton Lisa A, 2007, Curr HIV/AIDS Rep, V4, P165, DOI 10.1007/s11904-007-0024-7
   Ewing GB, 1999, AM J PREV MED, V17, P62, DOI 10.1016/S0749-3797(99)00032-X
   Grant RM, 2010, NEW ENGL J MED, V363, P2587, DOI 10.1056/NEJMoa1011205
   Grodensky CA, 2008, AIDS BEHAV, V12, P404, DOI 10.1007/s10461-007-9225-8
   Hayden EC, 2011, NATURE, V476, P260, DOI 10.1038/476260a
   Karim QA, 2010, SCIENCE, V329, P1168, DOI 10.1126/science.1193748
   Kerr SH, 1996, AIDS PATIENT CARE ST, V10, P227, DOI 10.1089/apc.1996.10.227
   Kim SC, 2010, J INT AIDS SOC, V13, DOI 10.1186/1758-2652-13-24
   Krakower DS, 2011, NAT HIV PREV C ATL G
   Laws MB, 2011, AIDS BEHAV, V15, P812, DOI 10.1007/s10461-010-9844-3
   Leibowitz AA, 2011, AM J PUBLIC HEALTH, V101, P982, DOI 10.2105/AJPH.2010.300066
   Liu AY, 2006, JAMA-J AM MED ASSOC, V296, P863, DOI 10.1001/jama.296.7.863
   MAKADON HJ, 1995, ANN INTERN MED, V123, P715, DOI 10.7326/0003-4819-123-9-199511010-00010
   Mayer KH, 2008, JAIDS-J ACQ IMM DEF, V47, P494, DOI 10.1097/QAI.0b013e318162afcb
   Mayer KH, 2007, FENWAY COMMUNITY HLT, P693
   Mimiaga MJ, 2007, SEX TRANSM DIS, V34, P113, DOI 10.1097/01.olq.0000225327.13214.bf
   Mimiaga MJ, 2009, JAIDS-J ACQ IMM DEF, V50, P77, DOI 10.1097/QAI.0b013e31818d5a27
   Myers GM, 2011, AIDS PATIENT CARE ST, V25, P63, DOI 10.1089/apc.2010.0222
   Paltiel AD, 2009, CLIN INFECT DIS, V48, P806, DOI 10.1086/597095
   Portner Novelli, 2009, CONSUMERSTYLES SURV
   Portner Novelli, 2009, HEALTHSTYLES SURV
   Portner Novelli, 2009, DOCSTYLES SURV
   Prejean J, 2011, PLOS ONE, V6, DOI 10.1371/journal.pone.0017502
   Rosengarten M, 2009, SOC SCI MED, V69, P1049, DOI 10.1016/j.socscimed.2009.07.039
   Smith D. K., 2011, Morbidity and Mortality Weekly Report, V60, P65
   Supervie V, 2011, SCI REP-UK, V1, DOI 10.1038/srep00185
   Supervie V, 2010, P NATL ACAD SCI USA, V107, P12381, DOI 10.1073/pnas.1006061107
   Thigpen MC, 2011, 6 IAS C HIV PATH TRE
   Underhill K, 2010, JAIDS-J ACQ IMM DEF, V55, P8, DOI 10.1097/QAI.0b013e3181e8efe4
   van de Vijver DAMC, 2010, CURR OPIN INFECT DIS, V23, P621, DOI 10.1097/QCO.0b013e32833ff1e6
   WHO, 2009, REP CONS PREP PREEXP
NR 36
TC 68
Z9 68
U1 1
U2 10
PU MARY ANN LIEBERT, INC
PI NEW ROCHELLE
PA 140 HUGUENOT STREET, 3RD FL, NEW ROCHELLE, NY 10801 USA
SN 1087-2914
EI 1557-7449
J9 AIDS PATIENT CARE ST
JI Aids Patient Care STDS
PD JUL
PY 2012
VL 26
IS 7
BP 395
EP 405
DI 10.1089/apc.2012.0030
PG 11
WC Public, Environmental & Occupational Health; Infectious Diseases
WE Science Citation Index Expanded (SCI-EXPANDED); Social Science Citation Index (SSCI)
SC Public, Environmental & Occupational Health; Infectious Diseases
GA 970AW
UT WOS:000306101500004
PM 22694239
OA Green Published
DA 2022-08-26
ER

PT J
AU Eisingerich, AB
   Wheelock, A
   Gomez, GB
   Garnett, GP
   Dybul, MR
   Piot, PK
AF Eisingerich, Andreas B.
   Wheelock, Ana
   Gomez, Gabriela B.
   Garnett, Geoffrey P.
   Dybul, Mark R.
   Piot, Peter K.
TI Attitudes and Acceptance of Oral and Parenteral HIV Preexposure
   Prophylaxis among Potential User Groups: A Multinational Study
SO PLOS ONE
LA English
DT Article
ID GAY PRIDE EVENTS; HIGH-RISK; PREVENTION; ACCEPTABILITY; TRANSMISSION;
   INFECTION; KNOWLEDGE; IMPACT; WOMEN; STRATEGIES
AB Background: The use of antiviral medications by HIV negative people to prevent acquisition of HIV or pre-exposure prophylaxis (PrEP) has shown promising results in recent trials. To understand the potential impact of PrEP for HIV prevention, in addition to efficacy data, we need to understand both the acceptability of PrEP among members of potential user groups and the factors likely to determine uptake.
   Methods and findings: Surveys of willingness to use PrEP products were conducted with 1,790 members of potential user groups (FSWs, MSM, IDUs, SDCs and young women) in seven countries: Peru, Ukraine, India, Kenya, Botswana, Uganda and South Africa. Analyses of variance were used to assess levels of acceptance across different user groups and countries. Conjoint analysis was used to examine the attitudes and preferences towards hypothetical and known attributes of PrEP programs and medications. Overall, members of potential user groups were willing to consider taking PrEP (61% reported that they would definitely use PrEP). Current results demonstrate that key user groups in different countries perceived PrEP as giving them new possibilities in their lives and would consider using it as soon as it becomes available. These results were maintained when subjects were reminded of potential side effects, the need to combine condom use with PrEP, and for regular HIV testing. Across populations, route of administration was considered the most important attribute of the presented alternatives.
   Conclusions: Despite multiple conceivable barriers, there was a general willingness to adopt PrEP in key populations, which suggests that if efficacious and affordable, it could be a useful tool in HIV prevention. There would be a willingness to experience inconvenience and expense at the levels included in the survey. The results suggest that delivery in a long lasting injection would be a good target in drug development.
C1 [Eisingerich, Andreas B.] Univ London Imperial Coll Sci Technol & Med, Imperial Coll Business Sch, London, England.
   [Wheelock, Ana] Univ London Imperial Coll Sci Technol & Med, Fac Med, London, England.
   [Gomez, Gabriela B.] Amsterdam Inst Global Hlth & Dev, Amsterdam, Netherlands.
   [Garnett, Geoffrey P.] Univ London Imperial Coll Sci Technol & Med, Dept Infect Dis Epidemiol, London, England.
   [Dybul, Mark R.] Georgetown Univ, Georgetown ONeill Inst Natl & Global Hlth Law, Washington, DC USA.
   [Piot, Peter K.] London Sch Hyg & Trop Med, London WC1, England.
RP Eisingerich, AB (通讯作者)，Univ London Imperial Coll Sci Technol & Med, Imperial Coll Business Sch, London, England.
EM a.eisingerich@imperial.ac.uk
RI Wheelock, Ana/AAE-9248-2019; Garnett, Geoffrey P/A-9312-2008
OI Wheelock, Ana/0000-0003-0855-7252
FU Bill & Melinda Gates foundation
FX The sponsor of the study was the Bill & Melinda Gates foundation. The
   funders had no role in study design, data collection and analysis,
   decision to publish, or preparation of the manuscript.
CR Abbas UL, 2007, PLOS ONE, V2, DOI 10.1371/journal.pone.0000875
   Abdool KQ, 2010, SCIENCE, V329, P1168, DOI DOI 10.1126/SCIENCE.1193748
   Bertozzi SM, 2008, LANCET, V372, P831, DOI 10.1016/S0140-6736(08)60889-2
   Beyrer C, 2011, J ACQ IMMUN DEF SYND, V57, P96
   Bridges John F P, 2003, Appl Health Econ Health Policy, V2, P213
   Coates TJ, 2008, LANCET, V372, P669, DOI 10.1016/S0140-6736(08)60886-7
   Cooper D.R., 2001, BUSINESS RES METHODS
   Elias C, 2001, J WOMEN HEALTH GEN-B, V10, P163, DOI 10.1089/152460901300039502
   Espey E, 2011, OBSTET GYNECOL, V117, P705, DOI 10.1097/AOG.0b013e31820ce2f0
   Frost LJ, 2009, HEALTH AFFAIR, V28, P962, DOI 10.1377/hlthaff.28.4.962
   Galea JT, 2011, INT J STD AIDS, V22, P256, DOI 10.1258/ijsa.2009.009255
   Geronimus AT, 1996, J AM STAT ASSOC, V91, P529, DOI 10.2307/2291645
   Grant RM, 2010, NEW ENGL J MED, V363, P2587, DOI 10.1056/NEJMoa1011205
   Gregson S, 2002, SEX TRANSM DIS, V29, P568, DOI 10.1097/00007435-200210000-00002
   Guest G, 2010, J WOMENS HEALTH, V19, P791, DOI 10.1089/jwh.2009.1576
   Hanck SE, 2008, SEX TRANSM DIS, V35, P489, DOI 10.1097/OLQ.0b013e3181653433
   Ickovics JR, 1997, J CLIN EPIDEMIOL, V50, P385, DOI 10.1016/S0895-4356(97)00041-3
   Kamali A, 2010, SEX TRANSM INFECT, V86, P222, DOI 10.1136/sti.2009.038372
   Kelesidis Theodoros, 2011, Curr HIV/AIDS Rep, V8, P94, DOI 10.1007/s11904-011-0078-4
   Kellerman SE, 2006, JAIDS-J ACQ IMM DEF, V43, P376, DOI 10.1097/01.qai.0000234085.18914.d5
   KROSNICK JA, 1993, AM J POLIT SCI, V37, P941, DOI 10.2307/2111580
   KROSNICK JA, 1991, APPL COGNITIVE PSYCH, V5, P213, DOI 10.1002/acp.2350050305
   Liu AY, 2009, J ACQ IMMUN DEF SYND, V47, P242
   Maman S, 2009, SOC SCI MED, V68, P2271, DOI 10.1016/j.socscimed.2009.04.002
   McGowan I, 2011, AIDS, V25, P1057, DOI 10.1097/QAD.0b013e328346bd3e
   Myers GM, 2011, AIDS PATIENT CARE ST, V25, P63, DOI 10.1089/apc.2010.0222
   National Institute of Allergy and Infectious Diseases (NIAID), 2011, TREAT HIV INF PEOPL
   Nodin N, 2008, AIDS CARE, V20, P106, DOI 10.1080/09540120701449096
   Padian NS, 2008, LANCET, V372, P585, DOI 10.1016/S0140-6736(08)60885-5
   Parker RG, 2000, AIDS, V14, pS22, DOI 10.1097/00002030-200006001-00004
   Paxton LA, 2007, LANCET, V370, P89, DOI 10.1016/S0140-6736(07)61053-8
   Roehr B, 2011, BRIT MED J, V343, DOI 10.1136/bmj.d4540
   Roehr B, 2011, BRIT MED J, V342, DOI 10.1136/bmj.d2613
   Ryan M, 2001, Health Technol Assess, V5, P1
   Schneider H, 2006, REPROD HEALTH MATTER, V14, P12, DOI 10.1016/S0968-8080(06)27232-X
   Schroder KEE, 2003, ANN BEHAV MED, V26, P76, DOI 10.1207/S15324796ABM2602_02
   Sudman S, 1999, J ACAD MARKET SCI, V27, P269, DOI 10.1177/0092070399272010
   UNAIDS, 2008, REP GLOB AIDS EPID
   UNAIDS, 2010, REP GLOB AIDS EPID
   Underhill Kristen, 2010, Curr HIV/AIDS Rep, V7, P210, DOI 10.1007/s11904-010-0062-4
   Voetsch AC, 2007, JAIDS-J ACQ IMM DEF, V46, P378, DOI 10.1097/QAI.0b013e3181576874
NR 41
TC 166
Z9 170
U1 0
U2 25
PU PUBLIC LIBRARY SCIENCE
PI SAN FRANCISCO
PA 1160 BATTERY STREET, STE 100, SAN FRANCISCO, CA 94111 USA
SN 1932-6203
J9 PLOS ONE
JI PLoS One
PD JAN 11
PY 2012
VL 7
IS 1
AR e28238
DI 10.1371/journal.pone.0028238
PG 11
WC Multidisciplinary Sciences
WE Science Citation Index Expanded (SCI-EXPANDED); Social Science Citation Index (SSCI)
SC Science & Technology - Other Topics
GA 906ON
UT WOS:000301355700005
PM 22247757
OA Green Published, gold, Green Accepted, Green Submitted
DA 2022-08-26
ER

PT J
AU Mutua, G
   Sanders, E
   Mugo, P
   Anzala, O
   Haberer, JE
   Bangsberg, D
   Barin, B
   Rooney, JF
   Mark, D
   Chetty, P
   Fast, P
   Priddy, FH
AF Mutua, Gaudensia
   Sanders, Eduard
   Mugo, Peter
   Anzala, Omu
   Haberer, Jessica E.
   Bangsberg, David
   Barin, Burc
   Rooney, James F.
   Mark, David
   Chetty, Paramesh
   Fast, Patricia
   Priddy, Frances H.
TI Safety and Adherence to Intermittent Pre-Exposure Prophylaxis (PrEP) for
   HIV-1 in African Men Who Have Sex with Men and Female Sex Workers
SO PLOS ONE
LA English
DT Article
ID IMMUNODEFICIENCY VIRUS-INFECTION; ANTIRETROVIRAL THERAPY ADHERENCE;
   POSTEXPOSURE PROPHYLAXIS; IMMUNE-RESPONSES; RISK BEHAVIOR; SELF-REPORT;
   SUPPRESSION; PROTECTION; MACAQUES; EMTRICITABINE
AB Background: Little is known about safety of and adherence to intermittent HIV PrEP regimens, which may be more feasible than daily dosing in some settings. We present safety and adherence data from the first trial of an intermittent PrEP regimen among Kenyan men who have sex with men (MSM) and female sex workers (FSW).
   Methods/Principal Findings: MSM and FSW were randomized to daily oral FTC/TDF or placebo, or intermittent (Monday, Friday and within 2 hours after sex, not to exceed one dose per day) oral FTC/TDF or placebo in a 2: 1: 2: 1 ratio; volunteers were followed monthly for 4 months. Adherence was assessed with the medication event monitoring system (MEMS). Sexual activity data were collected via daily text message (SMS) queries and timeline followback interviews with a one-month recall period. Sixty-seven men and 5 women were randomized into the study. Safety was similar among all groups. Median MEMS adherence rates were 83% [IQR: 63-92] for daily dosing and 55% [IQR: 28-78] for fixed intermittent dosing (p = 0.003), while adherence to any post-coital doses was 26% [IQR: 14-50]. SMS response rates were low, which may have impaired measurement of post-coital dosing adherence. Acceptability of PrEP was high, regardless of dosing regimen.
   Conclusions/Significance: Adherence to intermittent dosing regimens, fixed doses, and in particular coitally-dependent doses, may be more difficult than adherence to daily dosing. However, intermittent dosing may still be appropriate for PrEP if intracellular drug levels, which correlate with prevention of HIV acquisition, can be attained with less than daily dosing and if barriers to adherence can be addressed. Additional drug level data, qualitative data on adherence barriers, and better methods to measure sexual activity are necessary to determine whether adherence to post-coital PrEP could be comparable to more standard regimens.
C1 [Mutua, Gaudensia; Anzala, Omu] Univ Nairobi, Kenya AIDS Vaccine Initiat, Nairobi, Kenya.
   [Sanders, Eduard; Mugo, Peter] Kenya Govt Med Res Ctr, Kilifi, Kenya.
   [Sanders, Eduard] Univ Oxford, Nuffield Dept Med, Headington, England.
   [Haberer, Jessica E.; Bangsberg, David] Massachusetts Gen Hosp, Ctr Global Hlth, Boston, MA 02114 USA.
   [Barin, Burc] EMMES Corp, Rockville, MD USA.
   [Rooney, James F.] Gilead Sci Inc, Foster City, CA 94404 USA.
   [Mark, David; Fast, Patricia; Priddy, Frances H.] Int AIDS Vaccine Initiat, New York, NY USA.
   [Chetty, Paramesh] Int AIDS Vaccine Initiat, Johannesburg, South Africa.
RP Mutua, G (通讯作者)，Univ Nairobi, Kenya AIDS Vaccine Initiat, Nairobi, Kenya.
EM fpriddy@iavi.org
RI Haberer, Jessica/AAH-7976-2019
OI Haberer, Jessica/0000-0001-5845-3190
FU International AIDS Vaccine Initiative (IAVI); Gilead Sciences; NATIONAL
   INSTITUTE OF MENTAL HEALTH [K23MH087228, K24MH087227] Funding Source:
   NIH RePORTER
FX The study was funded and sponsored by the International AIDS Vaccine
   Initiative (IAVI). Support in the form of study medication was provided
   by Gilead Sciences. As the sponsor, IAVI reviewed and approved the study
   design, data collection and analysis, decision to publish and the
   manuscript. As Gilead Sciences employ James F. Rooney, they have
   participated in study design and preparation of the manuscript but
   played no role in data collection and analysis or decision to publish.;
   Burc Barin is employed by a commercial statistical group, The EMMES
   Corporation. James F. Rooney is employed by a commercial funder of this
   study, Gilead Sciences, which supplied the active drug and placebo
   tablets used in this study. Gilead Sciences developed and markets the
   drug, Truvada, used in this trial for HIV treatment. This does not alter
   the authors' adherence to all the PLoS ONE policies on sharing data and
   materials.
CR [Anonymous], MTN003
   [Anonymous], 067 HPTN
   Arnsten JH, 2001, CLIN INFECT DIS, V33, P1417, DOI 10.1086/323201
   Beyrer C, 2010, EPIDEMIOL REV, V32, P137, DOI 10.1093/epirev/mxq011
   Boaz MJ, 2009, CLIN VACCINE IMMUNOL, V16, P147, DOI 10.1128/CVI.00326-08
   Carey MP, 2001, INT J STD AIDS, V12, P365, DOI 10.1258/0956462011923309
   Cranage M, 2008, PLOS MED, V5, P1238, DOI 10.1371/journal.pmed.0050157
   Derdelinckx I, 2006, PLOS MED, V3, P1999, DOI 10.1371/journal.pmed.0030454
   DHHS Panel on Antiretroviral Guidelines for Adults and Adolescents, 2011, GUID US ANT AG HIV 1, P1
   *FHI, FHI STAT FEM PREP HI
   Foss AM, 2007, SEX TRANSM INFECT, V83, P510, DOI 10.1136/sti.2007.027144
   Gallo MF, 2006, SEX TRANSM DIS, V33, P476, DOI 10.1097/01.olq.0000231960.92850.75
   Garcia-Lerma JG, 2008, PLOS MED, V5, P291, DOI 10.1371/journal.pmed.0050028
   Grant RM, 2010, NEW ENGL J MED, V363, P2587, DOI 10.1056/NEJMoa1011205
   Hugen PWH, 2002, J ACQ IMMUN DEF SYND, V30, P324, DOI [10.1097/01.QAI.0000014768.35851.DB, 10.1097/00126334-200207010-00009]
   Jacob ST, 2011, AIDS BEHAV, V15, P897, DOI 10.1007/s10461-010-9853-2
   Kearney BP, 2004, CLIN PHARMACOKINET, V43, P595, DOI 10.2165/00003088-200443090-00003
   Kenya National AIDS Control Council (NACC), 2005, FIN FRAM RES REQ KEN
   Lansky A, 1998, FAM PLANN PERSPECT, V30, P93, DOI 10.2307/2991666
   Lifson JD, 2001, J VIROL, V75, P10187, DOI 10.1128/JVI.75.21.10187-10199.2001
   Lifson JD, 2000, J VIROL, V74, P2584, DOI 10.1128/JVI.74.6.2584-2593.2000
   McClelland RS, 2011, SEX TRANSM DIS, V38, P429, DOI 10.1097/OLQ.0b013e31820369f6
   Mori K, 2000, J VIROL, V74, P5747, DOI 10.1128/JVI.74.13.5747-5753.2000
   Plummer ML, 2010, AIDS CARE, V22, P499, DOI 10.1080/09540120903202889
   Richens J, 2005, SEX TRANSM INFECT, V81, P190, DOI 10.1136/sti.2005.014886
   Rosenwirth B, 2000, J VIROL, V74, P1704, DOI 10.1128/JVI.74.4.1704-1711.2000
   Sanders EJ, 2007, AIDS, V21, P2513, DOI 10.1097/QAD.0b013e3282f2704a
   Simoni JM, 2006, AIDS BEHAV, V10, P227, DOI 10.1007/s10461-006-9078-6
   Sirivongrangson P, 2011, AIDS BEHAV      0128
   Smith AD, 2009, LANCET, V374, P416, DOI 10.1016/S0140-6736(09)61118-1
   Smith D. K., 2011, Morbidity and Mortality Weekly Report, V60, P65
   Sobell L.C., 1996, TIMELINE FOLLOWBACK
   Spring M, 2001, VIROLOGY, V279, P221, DOI 10.1006/viro.2000.0720
   Stiles T, 2011, GOOD CLIN LAB PRACTI
   Tsai CC, 2000, J MED PRIMATOL, V29, P248, DOI 10.1034/j.1600-0684.2000.290318.x
   van der Elst EM, 2009, PLOS ONE, V4, DOI 10.1371/journal.pone.0005340
   Wang LH, 2004, AIDS RES HUM RETROV, V20, P1173, DOI 10.1089/aid.2004.20.1173
   Ware NC, 2012, JAIDS-J ACQ IMM DEF, V59, P463, DOI 10.1097/QAI.0b013e31824a060b
   Weinhardt LS, 1998, ANN BEHAV MED, V20, P25, DOI 10.1007/BF02893805
   Wodarz D, 2000, PHILOS T R SOC B, V355, P1021, DOI 10.1098/rstb.2000.0639
NR 40
TC 107
Z9 111
U1 0
U2 19
PU PUBLIC LIBRARY SCIENCE
PI SAN FRANCISCO
PA 1160 BATTERY STREET, STE 100, SAN FRANCISCO, CA 94111 USA
SN 1932-6203
J9 PLOS ONE
JI PLoS One
PD APR 12
PY 2012
VL 7
IS 4
AR e33103
DI 10.1371/journal.pone.0033103
PG 9
WC Multidisciplinary Sciences
WE Science Citation Index Expanded (SCI-EXPANDED); Social Science Citation Index (SSCI)
SC Science & Technology - Other Topics
GA 959TZ
UT WOS:000305338600002
PM 22511916
OA Green Published, Green Submitted, gold
DA 2022-08-26
ER

PT J
AU Gibb, DM
   Kizito, H
   Russell, EC
   Chidziva, E
   Zalwango, E
   Nalumenya, R
   Spyer, M
   Tumukunde, D
   Nathoo, K
   Munderi, P
   Kyomugisha, H
   Hakim, J
   Grosskurth, H
   Gilks, CF
   Walker, AS
   Musoke, P
AF Gibb, Diana M.
   Kizito, Hilda
   Russell, Elizabeth C.
   Chidziva, Ennie
   Zalwango, Eva
   Nalumenya, Ruth
   Spyer, Moira
   Tumukunde, Dinah
   Nathoo, Kusum
   Munderi, Paula
   Kyomugisha, Hope
   Hakim, James
   Grosskurth, Heiner
   Gilks, Charles F.
   Walker, A. Sarah
   Musoke, Phillipa
CA DART Trial Team
TI Pregnancy and Infant Outcomes among HIV-Infected Women Taking Long-Term
   ART with and without Tenofovir in the DART Trial
SO PLOS MEDICINE
LA English
DT Article
ID BONE-MINERAL DENSITY; ANTIRETROVIRAL THERAPY; DISOPROXIL FUMARATE;
   PREMATURE DELIVERY; UNITED-KINGDOM; CHILDREN; PREVENTION; RISK;
   PHARMACOKINETICS; MORTALITY
AB Background: Few data have described long-term outcomes for infants born to HIV-infected African women taking antiretroviral therapy (ART) in pregnancy. This is particularly true for World Health Organization (WHO)-recommended tenofovir-containing first-line regimens, which are increasingly used and known to cause renal and bone toxicities; concerns have been raised about potential toxicity in babies due to in utero tenofovir exposure.
   Methods and Findings: Pregnancy outcome and maternal/infant ART were collected in Ugandan/Zimbabwean HIV-infected women initiating ART during The Development of AntiRetroviral Therapy in Africa (DART) trial, which compared routine laboratory monitoring (CD4; toxicity) versus clinically driven monitoring. Women were followed 15 January 2003 to 28 September 2009. Infant feeding, clinical status, and biochemistry/haematology results were collected in a separate infant study. Effect of in utero ART exposure on infant growth was analysed using random effects models. 382 pregnancies occurred in 302/1,867 (16%) women (4.4/100 woman-years [95% CI 4.0-4.9]). 226/390 (58%) outcomes were live-births, 27 (7%) stillbirths (>= 22 wk), and 137 (35%) terminations/miscarriages (<22 wk). Of 226 live-births, seven (3%) infants died <2 wk from perinatal causes and there were seven (3%) congenital abnormalities, with no effect of in utero tenofovir exposure (p>0.4). Of 219 surviving infants, 182 (83%) enrolled in the follow-up study; median (interquartile range [IQR]) age at last visit was 25 (12-38) months. From mothers' ART, 62/9/111 infants had no/20%-89%/>= 90% in utero tenofovir exposure; most were also zidovudine/lamivudine exposed. All 172 infants tested were HIV-negative (ten untested). Only 73/182(40%) infants were breast-fed for median 94 (IQR 75-212) days. Overall, 14 infants died at median (IQR) age 9 (3-23) months, giving 5% 12-month mortality; six of 14 were HIV-uninfected; eight untested infants died of respiratory infection (three), sepsis (two), burns (one), measles (one), unknown (one). During follow-up, no bone fractures were reported to have occurred; 12/368 creatinines and seven out of 305 phosphates were grade one (16) or two (three) in 14 children with no effect of in utero tenofovir (p>0.1). There was no evidence that in utero tenofovir affected growth after 2 years (p = 0.38). Attained height-and weight for age were similar to general (HIV-uninfected) Ugandan populations. Study limitations included relatively small size and lack of randomisation to maternal ART regimens.
   Conclusions: Overall 1-year 5% infant mortality was similar to the 2%-4% post-neonatal mortality observed in this region. No increase in congenital, renal, or growth abnormalities was observed with in utero tenofovir exposure. Although some infants died untested, absence of recorded HIV infection with combination ART in pregnancy is encouraging. Detailed safety of tenofovir for pre-exposure prophylaxis will need confirmation from longer term follow-up of larger numbers of exposed children.
C1 [Gibb, Diana M.; Russell, Elizabeth C.; Spyer, Moira; Walker, A. Sarah] MRC Clin Trials Unit, London, England.
   [Kizito, Hilda; Tumukunde, Dinah; Kyomugisha, Hope] Joint Clin Res Ctr, Kampala, Uganda.
   [Chidziva, Ennie; Hakim, James] Univ Zimbabwe, Clin Res Ctr, Coll Hlth Sci, Harare, Zimbabwe.
   [Zalwango, Eva; Munderi, Paula; Grosskurth, Heiner] MRC UVRI Uganda Res Unit AIDS, Entebbe, Uganda.
   [Nalumenya, Ruth] Makerere Univ, Infect Dis Inst, Mulago, Uganda.
   [Nathoo, Kusum] Univ Zimbabwe, Sch Med, Dept Paediat & Child Hlth, Harare, Zimbabwe.
   [Gilks, Charles F.] Univ London Imperial Coll Sci Technol & Med, London, England.
   [Musoke, Phillipa] Makerere Univ, Coll Hlth Sci, Dept Paediat & Child Hlth, Mulago, Uganda.
RP Gibb, DM (通讯作者)，MRC Clin Trials Unit, London, England.
EM dmg@ctu.mrc.ac.uk
RI George, Elizabeth/C-7329-2013; Gilks, Charles/B-4184-2012; George,
   Elizabeth/V-3381-2017
OI Gilks, Charles/0000-0002-8953-3123; George,
   Elizabeth/0000-0002-2928-3580; Gibb, Diana/0000-0002-9738-5490;
   Grosskurth, Heiner/0000-0001-9960-7280
FU UK Medical Research Council; UK Department for International Development
   (DFID); Rockefeller Foundation; Gilead Foundation; MRC [G0600344,
   MC_U122886352, MC_U950080931] Funding Source: UKRI; Medical Research
   Council [MC_U122886352, MC_U950080931, G0600344] Funding Source:
   researchfish
FX DART was funded by the UK Medical Research Council, the UK Department
   for International Development (DFID), and the Rockefeller Foundation.
   ViiV Healthcare/GlaxoSmithKline, Gilead, and Boehringer-Ingelheim
[truncated: 277,092 more chars]
