# Supplementary material for: Knowledge domain and emerging trends in HIV pre-exposure prophylaxis: A visualization analysis via CiteSpace
Source: Front Microbiol. 2023 Mar 16;14:1099132. doi: 10.3389/fmicb.2023.1099132 (PMC10060873; doi:10.3389/fmicb.2023.1099132)
Supplement: Supplementary file 1 [file Data_Sheet_1.ZIP › download2013u125pt1.txt]

PT J
AU van de Vijver, DAMC
   Nichols, BE
   Abbas, UL
   Boucher, CAB
   Cambiano, V
   Eaton, JW
   Glaubius, R
   Lythgoe, K
   Mellors, J
   Phillips, A
   Sigaloff, KC
   Hallett, TB
AF van de Vijver, David A. M. C.
   Nichols, Brooke E.
   Abbas, Ume L.
   Boucher, Charles A. B.
   Cambiano, Valentina
   Eaton, Jeffrey W.
   Glaubius, Robert
   Lythgoe, Katrina
   Mellors, John
   Phillips, Andrew
   Sigaloff, Kim C.
   Hallett, Timothy B.
TI Preexposure prophylaxis will have a limited impact on HIV-1 drug
   resistance in sub-Saharan Africa: a comparison of mathematical models
SO AIDS
LA English
DT Article
DE drug resistance; HIV-1; preexposure prophylaxis; prevention
ID ANTIRETROVIRAL THERAPY; TRANSMISSION; PREVENTION; MUTATIONS; INFECTION;
   VIRUS; VARIANTS; FAILURE; RISK; LOAD
AB Background:Preexposure prophylaxis (PrEP) with tenofovir and emtricitabine can prevent new HIV-1 infections, but there is a concern that use of PrEP could increase HIV drug resistance resulting in loss of treatment options. We compared standardized outcomes from three independent mathematical models simulating the impact of PrEP on HIV transmission and drug resistance in sub-Saharan African countries.Methods:All models assume that people using PrEP receive an HIV test every 3-6 months. The models vary in structure and parameter choices for PrEP coverage, effectiveness of PrEP (at different adherence levels) and the rate with which HIV drug resistance emerges and is transmitted.Results:The models predict that the use of PrEP in conjunction with antiretroviral therapy will result in a lower prevalence of HIV than when only antiretroviral therapy is used. With or without PrEP, all models suggest that HIV drug resistance will increase over the next 20 years due to antiretroviral therapy. PrEP will increase the absolute prevalence of drug resistance in the total population by less than 0.5% and amongst infected individuals by at most 7%. Twenty years after the introduction of PrEP, the majority of drug-resistant infections is due to antiretroviral therapy (50-63% across models), whereas 40-50% will be due to transmission of drug resistance, and less than 4% to the use of PrEP.Conclusion:HIV drug resistance resulting from antiretroviral therapy is predicted to far exceed that resulting from PrEP. Concern over drug resistance should not be a reason to limit the use of PrEP.
C1 [van de Vijver, David A. M. C.; Nichols, Brooke E.; Boucher, Charles A. B.] Erasmus Univ, Dept Virol, Erasmus Med Ctr, NL-3000 CA Rotterdam, Netherlands.
   [Abbas, Ume L.; Glaubius, Robert] Cleveland Clin, Dept Infect Dis, Cleveland, OH 44106 USA.
   [Abbas, Ume L.; Glaubius, Robert] Cleveland Clin, Dept Quantitat Hlth Sci, Cleveland, OH 44106 USA.
   [Cambiano, Valentina; Phillips, Andrew] UCL, Dept Infect & Populat Hlth, London, England.
   [Eaton, Jeffrey W.; Lythgoe, Katrina; Hallett, Timothy B.] Univ London Imperial Coll Sci Technol & Med, Dept Infect Dis Epidemiol, London, England.
   [Mellors, John] Univ Pittsburgh, Sch Med, Div Infect Dis, Pittsburgh, PA USA.
   [Sigaloff, Kim C.] Univ Amsterdam, Acad Med Ctr, Amsterdam Inst Global Hlth & Dev, PharmAccess Fdn, NL-1105 AZ Amsterdam, Netherlands.
   [Sigaloff, Kim C.] Univ Amsterdam, Acad Med Ctr, Amsterdam Inst Global Hlth & Dev, Dept Global Hlth, NL-1105 AZ Amsterdam, Netherlands.
RP van de Vijver, DAMC (通讯作者)，Erasmus Univ, Dept Virol, Erasmus Med Ctr, Room Ee 1671,POB 2040, NL-3000 CA Rotterdam, Netherlands.
EM d.vandevijver@erasmusmc.nl
RI Abbas, Ume/AAW-4590-2021; Nichols, Brooke E./V-5496-2019; Phillips,
   Andrew N/B-4427-2008
OI Nichols, Brooke E./0000-0003-4682-4999; Phillips, Andrew
   N/0000-0003-2384-4807; Eaton, Jeffrey/0000-0001-7728-728X; Lythgoe,
   Katrina/0000-0002-7089-7680; Hallett, Timothy/0000-0002-9681-0424
FU UCL Research Computing (Legion Cluster); HIV Modeling Consortium; Bill
   and Melinda Gates Foundation; Aids Fonds, Amsterdam, the Netherlands
   [2010035]; European Union (Chain, DynaNets); Wellcome Trust; Bill and
   Melinda Gates Foundation [OPP1005974]; Medical Research Council
   [MR/K010174/1, MR/K010174/1B] Funding Source: researchfish; MRC
   [MR/K010174/1] Funding Source: UKRI
FX V.C. and A. P. acknowledge support from UCL Research Computing (Legion
   Cluster).; This work was supported by the HIV Modeling Consortium, which
   is supported by a grant from the Bill and Melinda Gates Foundation to
   Imperial College London. D.vdV. B.N. and C. B. acknowledge support from
   the Aids Fonds, Amsterdam, the Netherlands (grant 2010035) and the
   European Union (Chain, DynaNets). K. L. acknowledges support from the
   Wellcome Trust. J.E. and T. H. thank the Bill and Melinda Gates
   Foundation. U. L. A., R. G. and J.W.M. acknowledge grant support from
   the Bill and Melinda Gates Foundation (OPP1005974).
CR Abbas UL, 2007, PLOS ONE, V2, DOI 10.1371/journal.pone.0000875
   Abbas UL, 2013, J INFECT DIS, V208, P224, DOI 10.1093/infdis/jit150
   Abbas UL, 2011, PLOS ONE, V6, DOI 10.1371/journal.pone.0018165
   Baeten JM, 2012, NEW ENGL J MED, V367, P399, DOI 10.1056/NEJMoa1108524
   Barth RE, 2010, LANCET INFECT DIS, V10, P155, DOI 10.1016/S1473-3099(09)70328-7
   Blackham J, 2005, AIDS, V19, P487
   Cambiano V, 2012, JOURNAL OF THE INTER
   Castagna A, 2006, AIDS, V20, P795, DOI 10.1097/01.aids.0000218542.08845.b2
   Cohen MS, 2016, NEW ENGL J MED, V375, P830, DOI [10.1056/NEJMoa1105243, 10.1056/NEJMoa1600693]
   Corvasce S, 2006, ANTIVIR THER, V11, P329
   Cozzi-Lepri A, 2010, CLIN INFECT DIS, V50, P1275, DOI 10.1086/651684
   FDA, 2012, PRESS ANNOUNCEMENT F
   Grant RM, 2010, NEW ENGL J MED, V363, P2587, DOI 10.1056/NEJMoa1011205
   Gupta RK, 2009, LANCET INFECT DIS, V9, P409, DOI 10.1016/S1473-3099(09)70136-7
   Hamers RL, 2012, CLIN INFECT DIS, V54, P1660, DOI 10.1093/cid/cis254
   Hollingsworth TD, 2008, J INFECT DIS, V198, P687, DOI 10.1086/590501
   Hurt CB, 2011, CLIN INFECT DIS, V53, P1265, DOI 10.1093/cid/cir684
   Jain V, 2011, J INFECT DIS, V203, P1174, DOI 10.1093/infdis/jiq167
   Li JZ, 2011, JAMA-J AM MED ASSOC, V305, P1327, DOI 10.1001/jama.2011.375
   Marrazzo J, 2013, PROGRAM AND ABSTRACT
   Michael NL, 2010, NEW ENGL J MED, V363, P2663, DOI 10.1056/NEJMe1012929
   Nichols BE, 2011, J INTERN MED, V270, P532, DOI 10.1111/j.1365-2796.2011.02456.x
   Nichols BE, 2013, PLOS ONE, V8, DOI 10.1371/journal.pone.0059549
   Nijhuis M, 2001, CURR OPIN INFECT DIS, V14, P23, DOI 10.1097/00001432-200102000-00005
   Phillips AN, 2011, AIDS, V25, P843, DOI 10.1097/QAD.0b013e328344037a
   Pilcher CD, 2007, AIDS, V21, P1723, DOI 10.1097/QAD.0b013e3281532c82
   Pretorius C, 2010, PLOS ONE, V5, DOI 10.1371/journal.pone.0013646
   Quinn TC, 2000, NEW ENGL J MED, V342, P921, DOI 10.1056/NEJM200003303421303
   SCHUURMAN R, 1995, J INFECT DIS, V171, P1411, DOI 10.1093/infdis/171.6.1411
   Thigpen MC, 2012, NEW ENGL J MED, V367, P423, DOI 10.1056/NEJMoa1110711
   Turner D, 2004, JAIDS-J ACQ IMM DEF, V37, P1627, DOI 10.1097/00126334-200412150-00017
   UNAIDS, 2012, GLOBAL REPORT UNAIDS
   Van Damme L, 2012, NEW ENGL J MED, V367, P411, DOI 10.1056/NEJMoa1202614
   van de Vijver DAMC, 2010, CURR OPIN INFECT DIS, V23, P621, DOI 10.1097/QCO.0b013e32833ff1e6
   van de Vijver DAMC, 2009, J INFECT DIS, V199, P1310, DOI 10.1086/597804
   Vissers DCJ, 2008, PLOS ONE, V3, DOI 10.1371/journal.pone.0002077
   WHO, 2009, WHO TECH REP SER, V958, P1
NR 37
TC 52
Z9 53
U1 0
U2 6
PU LIPPINCOTT WILLIAMS & WILKINS
PI PHILADELPHIA
PA TWO COMMERCE SQ, 2001 MARKET ST, PHILADELPHIA, PA 19103 USA
SN 0269-9370
EI 1473-5571
J9 AIDS
JI Aids
PD NOV 28
PY 2013
VL 27
IS 18
BP 2943
EP 2951
DI 10.1097/01.aids.0000433237.63560.20
PG 9
WC Immunology; Infectious Diseases; Virology
WE Science Citation Index Expanded (SCI-EXPANDED)
SC Immunology; Infectious Diseases; Virology
GA 295PQ
UT WOS:000330128400013
PM 23939237
DA 2022-08-26
ER

PT J
AU Hadas, E
   Chao, W
   He, HX
   Saini, M
   Daley, E
   Saifuddin, M
   Bentsman, G
   Ganz, E
   Volsky, DJ
   Potash, MJ
AF Hadas, Eran
   Chao, Wei
   He, Hongxia
   Saini, Manisha
   Daley, Eleen
   Saifuddin, Mohammed
   Bentsman, Galina
   Ganz, Eric
   Volsky, David J.
   Potash, Mary Jane
TI Transmission of chimeric HIV by mating in conventional mice: prevention
   by pre-exposure antiretroviral therapy and reduced susceptibility during
   estrus
SO DISEASE MODELS & MECHANISMS
LA English
DT Article
ID HUMAN-IMMUNODEFICIENCY-VIRUS; HUMANIZED BLT MICE; VAGINAL TRANSMISSION;
   SEXUAL TRANSMISSION; IMMUNE-RESPONSES; MENSTRUAL-CYCLE; INFECTION;
   SEMEN; MOUSE; PROPHYLAXIS
AB Heterosexual transmission accounts for the majority of new human immunodeficiency virus (HIV) cases worldwide. The current approach to investigate HIV heterosexual transmission in animals involves application of virus stock to the vaginal surface, a method that does not reproduce the physiological conditions of vaginal intercourse that influence the rate of transmission. We have previously described efficient infection of conventional mice using EcoHIV/NL4-3 and EcoHIV/NDK, chimeric HIV molecular clones constructed to express all HIV structural and regulatory genes except envelope, which is replaced by a rodent-tropic envelope gene. Here we investigated whether EcoHIV/NDK-infected male mice transmit virus to females during coitus, and the sensitivity of this transmission to HIV pre-exposure prophylaxis and the estrus state. Our general approach was to allow mating between EcoHIV/NDK-infected male mice and uninfected females for 1-7 nights. At 1-6 weeks after mating, mice were euthanized and virus burdens were measured by quantitative PCR (qPCR) amplification of HIV RNA or DNA in peritoneal macrophages, inguinal lymph node cells, spleen cells or vas deferens, or by ELISA for antibodies to HIV Gag. We found that 70-100% of female mice mated to EcoHIV/NDK-infected males acquired infection. Pericoital treatment of females with either 2',3'-dideoxcytidine (ddC) or tenofovir largely prevented their EcoHIV/NDK infection by mating (P<0.05 and P<0.003, respectively). In males, T cells were dispensable for virus transmission. The rate of EcoHIV/NDK sexual transmission to females in estrus declined sharply (P=0.003) but their infection by injection was unaffected, indicating that the local environment in the female reproductive tract influences susceptibility to HIV. We conclude that this system of EcoHIV/NDK transmission during mouse mating reproduces key features of heterosexual transmission of HIV in humans and can be used to investigate its biology and control.
C1 [Hadas, Eran; Chao, Wei; He, Hongxia; Saini, Manisha; Daley, Eleen; Bentsman, Galina; Volsky, David J.; Potash, Mary Jane] Columbia Univ, St Lukes Roosevelt Hosp Ctr, Med Ctr, Div Mol Virol, New York, NY 10019 USA.
   [Saifuddin, Mohammed] Eastern Virginia Med Sch, CONRAD, Arlington, VA 22209 USA.
   [Ganz, Eric] Columbia Univ, St Lukes Roosevelt Hosp Ctr, Med Ctr, New York, NY 10019 USA.
RP Potash, MJ (通讯作者)，Columbia Univ, St Lukes Roosevelt Hosp Ctr, Med Ctr, Div Mol Virol, New York, NY 10019 USA.
EM mjp6@columbia.edu
FU National Institutes of Health [AI-79792, DA17618, MH83627]; CONRAD,
   Eastern Virginia Medical School under a Cooperative Agreement
   [GMDA-09-12, HRN-A-00-98-00020-00]; United States Agency for
   International Development; Bill and Melinda Gates Foundation; NATIONAL
   INSTITUTE OF ALLERGY AND INFECTIOUS DISEASES [R21AI079792, R33AI079792]
   Funding Source: NIH RePORTER; NATIONAL INSTITUTE OF MENTAL HEALTH
   [R01MH083627, R01MH104145] Funding Source: NIH RePORTER; NATIONAL
   INSTITUTE ON DRUG ABUSE [R01DA017618] Funding Source: NIH RePORTER
FX This work was supported by grants AI-79792 to M.J.P., DA17618 to D.J.V.
   and M.J.P., and MH83627 to D.J.V. and M.J.P. from the National
   Institutes of Health, and from a subproject (GMDA-09-12 to M.J.P.)
   provided by CONRAD, Eastern Virginia Medical School under a Cooperative
   Agreement (HRN-A-00-98-00020-00) with the United States Agency for
   International Development and the Bill and Melinda Gates Foundation.
CR Celum C, 2012, CURR OPIN INFECT DIS, V25, P51, DOI 10.1097/QCO.0b013e32834ef5ef
   Cranage M, 2008, PLOS MED, V5, P1238, DOI 10.1371/journal.pmed.0050157
   Curtis SW, 1999, P NATL ACAD SCI USA, V96, P3646, DOI 10.1073/pnas.96.7.3646
   Denton PW, 2011, J VIROL, V85, P7582, DOI 10.1128/JVI.00537-11
   Denton PW, 2008, PLOS MED, V5, P79, DOI 10.1371/journal.pmed.0050016
   Gallichan WS, 1996, VIROLOGY, V224, P487, DOI 10.1006/viro.1996.0555
   Garcia-Lerma JG, 2010, TRENDS PHARMACOL SCI, V31, P74, DOI 10.1016/j.tips.2009.10.009
   Grant RM, 2010, NEW ENGL J MED, V363, P2587, DOI 10.1056/NEJMoa1011205
   Hadas E, 2007, AIDS, V21, P905, DOI 10.1097/QAD.0b013e3281574549
   Heffron R, 2012, LANCET INFECT DIS, V12, P19, DOI 10.1016/S1473-3099(11)70247-X
   Im EJ, 2011, PLOS PATHOG, V7, DOI 10.1371/journal.ppat.1002041
   Jones PH, 2012, RETROVIROLOGY, V9, DOI 10.1186/1742-4690-9-50
   Kafka JK, 2012, AIDS, V26, P27, DOI 10.1097/QAD.0b013e32834e57b2
   Kelschenbach JL, 2012, J NEUROIMMUNE PHARM, V7, P380, DOI 10.1007/s11481-011-9316-1
   Lisco A, 2012, J INFECT DIS, V205, P97, DOI 10.1093/infdis/jir700
   MARSDEN HM, 1964, SCIENCE, V144, P1469, DOI 10.1126/science.144.3625.1469
   Miller CJ, 2005, J VIROL, V79, P9217, DOI 10.1128/JVI.79.14.9217-9227.2005
   Munch J, 2007, CELL, V131, P1059, DOI 10.1016/j.cell.2007.10.014
   Mullen TE, 2003, AIDS RES HUM RETROV, V19, P235, DOI 10.1089/088922203763315740
   Okada Y, 1998, J VIROL, V72, P2541, DOI 10.1128/JVI.72.3.2541-2543.1998
   Pilcher CD, 2007, AIDS, V21, P1723, DOI 10.1097/QAD.0b013e3281532c82
   PORTIS JL, 1987, J VIROL, V61, P1037, DOI 10.1128/JVI.61.4.1037-1044.1987
   Potash MJ, 2005, P NATL ACAD SCI USA, V102, P3760, DOI 10.1073/pnas.0500649102
   Quayle AJ, 1997, J INFECT DIS, V176, P960, DOI 10.1086/516541
   Robertson SA, 2005, CELL TISSUE RES, V322, P43, DOI 10.1007/s00441-005-1127-3
   Roshorm Y, 2009, EUR J IMMUNOL, V39, P1831, DOI 10.1002/eji.200939309
   Sabatte J, 2011, MICROBES INFECT, V13, P977, DOI 10.1016/j.micinf.2011.06.005
   Saini M, 2007, VACCINE, V25, P8660, DOI 10.1016/j.vaccine.2007.10.019
   Sharkey DJ, 2012, J IMMUNOL, V189, P1024, DOI 10.4049/jimmunol.1200005
   Sharkey DJ, 2012, J IMMUNOL, V188, P2445, DOI 10.4049/jimmunol.1102736
   Sheehy AM, 2002, NATURE, V418, P646, DOI 10.1038/nature00939
   Smith SA, 2004, AIDS, V18, P1637, DOI 10.1097/01.aids.0000131393.76221.cc
   Sun ZF, 2007, J EXP MED, V204, P705, DOI 10.1084/jem.20062411
   UNAIDS, 2012, REP GLOB AIDS EP, P34
   Vishwanathan SA, 2011, JAIDS-J ACQ IMM DEF, V57, P261, DOI 10.1097/QAI.0b013e318220ebd3
   Wawer MJ, 2005, J INFECT DIS, V191, P1403, DOI 10.1086/429411
   WHITTEN WK, 1956, J ENDOCRINOL, V13, P399, DOI 10.1677/joe.0.0130399
   Wira CR, 2008, AIDS, V22, P1909, DOI 10.1097/QAD.0b013e3283060ea4
   Witvrouw M, 2004, ANTIVIR THER, V9, P57
   WORTIS HH, 1971, J EXP MED, V134, P681, DOI 10.1084/jem.134.3.681
NR 40
TC 13
Z9 13
U1 0
U2 2
PU COMPANY OF BIOLOGISTS LTD
PI CAMBRIDGE
PA BIDDER BUILDING CAMBRIDGE COMMERCIAL PARK COWLEY RD, CAMBRIDGE CB4 4DL,
   CAMBS, ENGLAND
SN 1754-8403
EI 1754-8411
J9 DIS MODEL MECH
JI Dis. Model. Mech.
PD SEP
PY 2013
VL 6
IS 5
BP 1292
EP 1298
DI 10.1242/dmm.012617
PG 7
WC Cell Biology; Pathology
WE Science Citation Index Expanded (SCI-EXPANDED)
SC Cell Biology; Pathology
GA 236IV
UT WOS:000325789600025
PM 23886803
OA Green Published, gold
DA 2022-08-26
ER

PT J
AU Conway, JM
   Konrad, BP
   Coombs, D
AF Conway, Jessica M.
   Konrad, Bernhard P.
   Coombs, Daniel
TI STOCHASTIC ANALYSIS OF PRE- AND POSTEXPOSURE PROPHYLAXIS AGAINST HIV
   INFECTION
SO SIAM JOURNAL ON APPLIED MATHEMATICS
LA English
DT Article
DE HIV; viral dynamics; branching process; preexposure prophylaxis;
   postexposure prophylaxis; HIV prevention
ID HUMAN-IMMUNODEFICIENCY-VIRUS; HEPATITIS-C VIRUS; PREEXPOSURE
   PROPHYLAXIS; VIRAL LOAD; IN-VIVO; ANTIRETROVIRAL THERAPY; MUCOSAL
   TRANSMISSION; POPULATION-DYNAMICS; COITAL ACT; PREVENTION
AB The events that occur following HIV exposure, preceding any detectable infection, are difficult to study experimentally. However, there is considerable evidence that these events can be influenced by the action of antiretroviral drugs, taken either as pre-or postexposure prophylaxis (PrEP and PEP, respectively). We present simple theoretical models of HIV dynamics immediately following exposure, and apply these models to understanding how drug prophylaxis can act to reduce the risk of infection. Because HIV infection following exposure is a relatively rare event, we work with stochastic models which we base on continuous-time branching processes, allowing us to compute the risk of infection under different scenarios. We obtain analytical solutions for viral extinction probabilities, allowing us to avoid extensive computer simulations. We predict in the case of PrEP that reverse transcriptase inhibitors should be somewhat more effective than protease inhibitors and also that single drugs should be nearly as effective as a combination approach. We then model viral dynamics under PEP and find that fast initiation of therapy is essential for risk reduction. However, we predict that a two-week PEP regimen would be nearly as effective as the current recommendation of four weeks of therapy. Our work provides a coherent platform for studying the early dynamics of HIV and indicates possible directions for experimental and theoretical work.
C1 [Conway, Jessica M.] Los Alamos Natl Lab, Los Alamos, NM 87545 USA.
   [Konrad, Bernhard P.; Coombs, Daniel] Univ British Columbia, Dept Math, Vancouver, BC V6T 1Z2, Canada.
   [Konrad, Bernhard P.; Coombs, Daniel] Univ British Columbia, Inst Appl Math, Vancouver, BC V6T 1Z2, Canada.
RP Conway, JM (通讯作者)，Los Alamos Natl Lab, T-6, Los Alamos, NM 87545 USA.
EM conway@lanl.gov; konradbe@math.ubc.ca; coombs@math.ubc.ca
OI Coombs, Daniel/0000-0002-8038-6278
FU Natural Science and Engineering Research Council of Canada; Canadian
   Institutes of Health Research [HFE-105370, HET 85520]; Pacific Institute
   for Mathematical Sciences through the International Graduate Training
   Centre in Mathematical Biology
FX This work was supported by the Natural Science and Engineering Research
   Council of Canada and by the Canadian Institutes of Health Research
   [funding reference number HFE-105370 to JMC; grant HET 85520], the
   Pacific Institute for Mathematical Sciences through the International
   Graduate Training Centre in Mathematical Biology, and was enabled by the
   use of computing resources provided by WestGrid and Compute/Calcul
   Canada.
CR Anderson PL, 2011, J ANTIMICROB CHEMOTH, V66, P240, DOI 10.1093/jac/dkq447
   Baeten JM, 2012, NEW ENGL J MED, V367, P399, DOI 10.1056/NEJMoa1108524
   Bartlett JA, 2001, AIDS, V15, P1369, DOI 10.1097/00002030-200107270-00006
   Betts MR, 2001, J VIROL, V75, P11983, DOI 10.1128/JVI.75.24.11983-11991.2001
   Bryant J, 2009, HEALTH TECHNOL ASSES, V13, P1, DOI 10.3310/hta13140
   Cardo DM, 1997, NEW ENGL J MED, V337, P1485, DOI 10.1056/NEJM199711203372101
   Chen HY, 2007, P NATL ACAD SCI USA, V104, P19079, DOI 10.1073/pnas.0707449104
   Cohen MS, 2012, NEW ENGL J MED, V367, P459, DOI 10.1056/NEJMe1207438
   Conway JM, 2011, PLOS COMPUT BIOL, V7, DOI 10.1371/journal.pcbi.1002033
   Dixit NM, 2004, ANTIVIR THER, V9, P237
   Gardiner C. W., 2009, HDB STOCHASTIC METHO, V4th
   GILLESPIE DT, 1977, J PHYS CHEM-US, V81, P2340, DOI 10.1021/j100540a008
   Grant RM, 2010, NEW ENGL J MED, V363, P2587, DOI 10.1056/NEJMoa1011205
   Gray RH, 2001, LANCET, V357, P1149, DOI 10.1016/S0140-6736(00)04331-2
   Haase AT, 2011, ANNU REV MED, V62, P127, DOI 10.1146/annurev-med-080709-124959
   Haase AT, 2010, NATURE, V464, P217, DOI 10.1038/nature08757
   Haase AT, 1996, SCIENCE, V274, P985, DOI 10.1126/science.274.5289.985
   Haase AT, 1999, ANNU REV IMMUNOL, V17, P625, DOI 10.1146/annurev.immunol.17.1.625
   Heffernan JM, 2005, J THEOR BIOL, V236, P137, DOI 10.1016/j.jtbi.2005.03.002
   Jilek BL, 2012, NAT MED, V18, P446, DOI 10.1038/nm.2649
   KARLIN S, 1975, 1 COURSE STOCHASTIC
   Keele BF, 2008, P NATL ACAD SCI USA, V105, P7552, DOI 10.1073/pnas.0802203105
   Kim HJ, 2006, PLOS COMPUT BIOL, V2, P1232, DOI 10.1371/journal.pcbi.0020135
   Kleinman SH, 2009, TRANSFUSION, V49, P2454, DOI 10.1111/j.1537-2995.2009.02322.x
   Krakovska O, 2007, J THEOR BIOL, V246, P499, DOI 10.1016/j.jtbi.2006.12.038
   Landovitz RJ, 2009, NEW ENGL J MED, V361, P1768, DOI 10.1056/NEJMcp0904189
   Lappin MB, 1999, IMMUNOLOGY, V98, P181
   Le Corfec E, 1998, AIDS, V12, P960
   Markowitz M, 2003, J VIROL, V77, P5037, DOI 10.1128/JVI.77.8.5037-5038.2003
   Marozsan AJ, 2004, J VIROL, V78, P11130, DOI 10.1128/JVI.78.20.11130-11141.2004
   Merrill SJ, 2005, J COMPUT APPL MATH, V184, P242, DOI 10.1016/j.cam.2003.09.057
   MILLER CJ, 1989, J VIROL, V63, P4277, DOI 10.1128/JVI.63.10.4277-4284.1989
   Miller CJ, 2005, J VIROL, V79, P9217, DOI 10.1128/JVI.79.14.9217-9227.2005
   Pearson JE, 2011, PLOS COMPUT BIOL, V7, DOI 10.1371/journal.pcbi.1001058
   PERELSON AS, 1993, MATH BIOSCI, V114, P81, DOI 10.1016/0025-5564(93)90043-A
   PETERSON L., 2007, PLOS CLIN TRIALS, V2, pe72
   Ramratnam B, 1999, LANCET, V354, P1782, DOI 10.1016/S0140-6736(99)02035-8
   Ribeiro RM, 2010, J VIROL, V84, P6096, DOI 10.1128/JVI.00127-10
   Roland ME, 2005, CLIN INFECT DIS, V41, P1507, DOI 10.1086/497268
   Rusert P, 2004, VIROLOGY, V326, P113, DOI 10.1016/j.virol.2004.05.022
   Snyder GA, 2005, J VIROL, V79, P4589, DOI 10.1128/JVI.79.8.4589-4598.2005
   Sompayrac LM, 2008, IMMUNE SYSTEM WORKS
   Thigpen MC, 2012, NEW ENGL J MED, V367, P423, DOI 10.1056/NEJMoa1110711
   TSAI CC, 1995, SCIENCE, V270, P1197, DOI 10.1126/science.270.5239.1197
   Tsai CC, 1998, J VIROL, V72, P4265, DOI 10.1128/JVI.72.5.4265-4273.1998
   Tuckwell HC, 1998, J THEOR BIOL, V195, P451, DOI 10.1006/jtbi.1998.0806
   Vaidya NK, 2010, J VIROL, V84, P4302, DOI 10.1128/JVI.02284-09
   Van Damme L, 2012, NEW ENGL J MED, V367, P411, DOI 10.1056/NEJMoa1202614
   Wawer MJ, 2005, J INFECT DIS, V191, P1403, DOI 10.1086/429411
   WHO HIV/AIDS PROGRAMME, 2007, POST PROPH PREV HIV
   Wu L, 2006, NAT REV IMMUNOL, V6, P859, DOI 10.1038/nri1960
   Yates AJ, 2011, PLOS COMPUT BIOL, V7, DOI 10.1371/journal.pcbi.1002274
   Zhang L, 2004, J VIROL, V78, P5520, DOI 10.1128/JVI.78.10.5520-5522.2004
NR 53
TC 29
Z9 29
U1 0
U2 11
PU SIAM PUBLICATIONS
PI PHILADELPHIA
PA 3600 UNIV CITY SCIENCE CENTER, PHILADELPHIA, PA 19104-2688 USA
SN 0036-1399
EI 1095-712X
J9 SIAM J APPL MATH
JI SIAM J. Appl. Math.
PY 2013
VL 73
IS 2
BP 904
EP 928
DI 10.1137/120876800
PG 25
WC Mathematics, Applied
WE Science Citation Index Expanded (SCI-EXPANDED)
SC Mathematics
GA 136IO
UT WOS:000318355800014
DA 2022-08-26
ER

PT J
AU Mugwanya, KK
   Donnell, D
   Celum, C
   Thomas, KK
   Ndase, P
   Mugo, N
   Katabira, E
   Ngure, K
   Baeten, JM
AF Mugwanya, Kenneth K.
   Donnell, Deborah
   Celum, Connie
   Thomas, Katherine K.
   Ndase, Patrick
   Mugo, Nelly
   Katabira, Elly
   Ngure, Kenneth
   Baeten, Jared M.
CA Partners PrEP Study Team
TI Sexual behaviour of heterosexual men and women receiving Cross Mark anti
   retroviral pre-exposure prophylaxis for HIV prevention: a longitudinal
   analysis
SO LANCET INFECTIOUS DISEASES
LA English
DT Article
ID ANTIRETROVIRAL THERAPY; RISK COMPENSATION; TRANSMISSION; TRIAL;
   INFECTION; INTERVENTION; PARTICIPANTS; IMPACT; PREP
AB Background Scarce data are available to assess sexual behaviour of individuals using antiretroviral pre-exposure prophylaxis for HIV prevention. Increased sexual risk taking by individuals using effective HIV prevention strategies, like pre-exposure prophylaxis, could offset the benefits of HIV prevention. We studied whether the use of pre-exposure prophylaxis in HIV-uninfected men and women in HIV-serodiscordant couples was associated with increased sexual risk behaviour.
   Methods We undertook a longitudinal analysis of data from the Partners PrEP Study, a double-blind, randomised, placebo-controlled trial of daily oral pre-exposure prophylaxis among HIV-uninfected partners of heterosexual HIV-serodiscordant couples (n=3163, >= 18 years of age). Efficacy for HIV prevention was publicly reported in July 2011, and participants continued monthly follow-up thereafter. We used regression analyses to compare the frequency of sex unprotected by a condom during the 12 months after compared with the 12 months before July 2011, to assess whether knowledge of pre-exposure prophylaxis efficacy for HIV prevention caused increased sexual risk behaviour.
   Findings We analysed 56132 person-months from 3024 HIV-uninfected individuals (64% male). The average frequency of unprotected sex with the HIV-infected study partner was 59 per 100 person-months before unmasking versus 53 after unmasking; we recorded no immediate change (p=0.66) or change over time (p=0.25) after July, 2011. We identified a significant increase in unprotected sex with outside partners after July, 2011, but the effect was small (average of 6.8 unprotected sex acts per year vs 6.2 acts in a predicted counterfactual scenario had patients remained masked, p=0.04). Compared with before July, 2011, we noted no significant increase in incident sexually transmitted infections or pregnancy after July, 2011.
   Interpretation Pre-exposure prophylaxis, provided as part of a comprehensive prevention package, might not result in substantial changes in risk-taking sexual behaviour by heterosexual couples.
C1 [Mugwanya, Kenneth K.; Celum, Connie; Baeten, Jared M.] Univ Washington, Dept Epidemiol, Seattle, WA 98104 USA.
   [Mugwanya, Kenneth K.] Makerere Univ, Dept Dis Control & Environm Hlth, Kampala, Uganda.
   [Donnell, Deborah] Fred Hutchinson Canc Res Ctr, Stat Ctr HIV AIDS Res & Prevent, Seattle, WA 98104 USA.
   [Donnell, Deborah; Celum, Connie; Thomas, Katherine K.; Ndase, Patrick; Mugo, Nelly; Ngure, Kenneth; Baeten, Jared M.] Univ Washington, Dept Global Hlth, Seattle, WA 98104 USA.
   [Celum, Connie; Baeten, Jared M.] Univ Washington, Dept Med, Seattle, WA 98104 USA.
   [Mugo, Nelly] Univ Nairobi, Dept Obstet & Gynaecol, Nairobi, Kenya.
   [Mugo, Nelly; Ngure, Kenneth] Kenyatta Natl Hosp, Dept Obstet & Gynaecol, Nairobi, Kenya.
   [Katabira, Elly] Makerere Univ, Dept Med, Kampala, Uganda.
   [Ngure, Kenneth] Jomo Kenyatta Univ Agr & Technol, Inst Trop Med & Infect Dis, Nairobi, Kenya.
RP Baeten, JM (通讯作者)，Univ Washington, Dept Global Hlth, Seattle, WA 98104 USA.
EM jbaeten@uw.edu
OI Thomas, Katherine K/0000-0002-7024-468X; Donnell,
   Deborah/0000-0002-0587-7480
FU Bill & Melinda Gates Foundation; US National Institute of Mental Health;
   NATIONAL INSTITUTE OF MENTAL HEALTH [R01MH095507] Funding Source: NIH
   RePORTER
FX The Bill & Melinda Gates Foundation and the US National Institute of
   Mental Health.
CR Abbas UL, 2007, PLOS ONE, V2, DOI 10.1371/journal.pone.0000875
   Attia S, 2009, AIDS, V23, P1397, DOI 10.1097/QAD.0b013e32832b7dca
   Baeten JM, 2012, NEW ENGL J MED, V367, P399, DOI 10.1056/NEJMoa1108524
   Carroll N, 2008, P 15 ANN W US SAS SO
   Cassell MM, 2006, BMJ-BRIT MED J, V332, P605, DOI 10.1136/bmj.332.7541.605
   Choopanya K, 2013, LANCET, V381, P2083, DOI 10.1016/S0140-6736(13)61127-7
   Cohen MS, 2016, NEW ENGL J MED, V375, P830, DOI [10.1056/NEJMoa1105243, 10.1056/NEJMoa1600693]
   Donnell D, 2010, LANCET, V375, P2092, DOI 10.1016/S0140-6736(10)60705-2
   Eaton Lisa A, 2007, Curr HIV/AIDS Rep, V4, P165, DOI 10.1007/s11904-007-0024-7
   Grant RM, 2010, NEW ENGL J MED, V363, P2587, DOI 10.1056/NEJMoa1011205
   Guest G, 2008, SEX TRANSM DIS, V35, P1002, DOI 10.1097/OLQ.0b013e3181812939
   Harris AD, 2004, CLIN INFECT DIS, V38, P1586, DOI 10.1086/420936
   Hu MC, 2011, AM J DRUG ALCOHOL AB, V37, P367, DOI 10.3109/00952990.2011.597280
   Karim QA, 2010, SCIENCE, V329, P1168, DOI 10.1126/science.1193748
   Kong XR, 2012, AM J EPIDEMIOL, V176, P875, DOI 10.1093/aje/kws179
   Liu AY, 2006, JAMA-J AM MED ASSOC, V296, P863, DOI 10.1001/jama.296.7.863
   Marrazzo J, 2013, 20 C RETR OPP INF AT, P26
   Mujugira A, 2011, PLOS ONE, V6, DOI 10.1371/journal.pone.0025828
   Ndase P, 2012, JAIDS-J ACQ IMM DEF, V59, P65, DOI 10.1097/QAI.0b013e318237b864
   Pinkerton SD, 2001, RISK ANAL, V21, P727, DOI 10.1111/0272-4332.214146
   Shardell M, 2007, CLIN INFECT DIS, V45, P901, DOI 10.1086/521255
   Thigpen MC, 2012, NEW ENGL J MED, V367, P423, DOI 10.1056/NEJMoa1110711
   Underhill K., 2011, J ACQ IMMUN DEF SYND, V55, P8
   Underhill Kristen, 2010, Curr HIV/AIDS Rep, V7, P210, DOI 10.1007/s11904-010-0062-4
   Van Damme L, 2012, NEW ENGL J MED, V367, P411, DOI 10.1056/NEJMoa1202614
   Vissers DCJ, 2008, PLOS ONE, V3, DOI 10.1371/journal.pone.0002077
   Wagner AK, 2002, J CLIN PHARM THER, V27, P299, DOI 10.1046/j.1365-2710.2002.00430.x
NR 27
TC 73
Z9 74
U1 0
U2 7
PU ELSEVIER SCI LTD
PI OXFORD
PA THE BOULEVARD, LANGFORD LANE, KIDLINGTON, OXFORD OX5 1GB, OXON, ENGLAND
SN 1473-3099
EI 1474-4457
J9 LANCET INFECT DIS
JI Lancet Infect. Dis.
PD DEC
PY 2013
VL 13
IS 12
BP 1021
EP 1028
DI 10.1016/S1473-3099(13)70226-3
PG 8
WC Infectious Diseases
WE Science Citation Index Expanded (SCI-EXPANDED)
SC Infectious Diseases
GA 256AZ
UT WOS:000327283400024
PM 24139639
OA Green Accepted
DA 2022-08-26
ER

PT J
AU van der Straten, A
   Montgomery, ET
   Hartmann, M
   Minnis, A
AF van der Straten, Ariane
   Montgomery, Elizabeth T.
   Hartmann, Miriam
   Minnis, Alexandra
TI Methodological Lessons from Clinical Trials and the Future of
   Microbicide Research
SO CURRENT HIV/AIDS REPORTS
LA English
DT Article
DE Topical vaginal microbicides; Rectal microbicides; Microbicide trial;
   Sexual risk behavior; Gel; Vaginal ring; Clinical trials; Adherence
   measurement; Biomarkers; Pre-exposure Prophylaxis (PrEP); HIV prevention
ID ANTIRETROVIRAL PREEXPOSURE PROPHYLAXIS; PROSTATE-SPECIFIC ANTIGEN;
   SUB-SAHARAN AFRICA; HIV-INFECTION; VAGINAL PRACTICES; RANDOMIZED-TRIAL;
   SEXUAL-ACTIVITY; SOUTH-AFRICA; DOUBLE-BLIND; CONDOM USE
AB Interpretation of microbicide trial results has been compromised by challenges to accurate measurement of product adherence and sexual risk behaviors. This article provides an evaluation of the methods used to measure adherence and other sensitive behaviors relevant to assessment of product safety and effectiveness in recently completed trials of vaginal and rectal microbicides. We review the strengths and limitations of existing and novel behavioral measurement strategies and provide recommendations for future trial design with the goal of facilitating the development and identification of safe and effective microbicides for HIV prevention.
C1 [van der Straten, Ariane; Montgomery, Elizabeth T.; Hartmann, Miriam; Minnis, Alexandra] RTI Int, Womens Global Hlth Imperat, San Francisco, CA 94104 USA.
   [van der Straten, Ariane] Univ Calif San Francisco, Dept Med, Ctr AIDS Prevent Studies, San Francisco, CA USA.
   [Minnis, Alexandra] Univ Calif Berkeley, Sch Publ Hlth, Berkeley, CA 94720 USA.
RP van der Straten, A (通讯作者)，RTI Int, Womens Global Hlth Imperat, 114 Sansome St,Suite 500, San Francisco, CA 94104 USA.
EM ariane@rti.org
OI Montgomery, Elizabeth/0000-0002-5477-4445; Minnis,
   Alexandra/0000-0002-2943-2005; van der Straten,
   Ariane/0000-0001-8536-648X; Hartmann, Miriam/0000-0001-8109-9679
FU RTI International; Eunice Kennedy Shriver National Institutes of Child
   Health and Human Development at the National Institutes of Health [K01
   HD047434]
FX The authors would like to thank the International Partnership for
   Microbicides (IPM) and Drs. Sue Napierala Mavedzenge and Christine Mauck
   for their review of an earlier version of the manuscript. Support for
   preparation of this manuscript was provided in part by a Professional
   Development Award from RTI International, for Ariane van der Straten.
   Alexandra Minnis's contributions to the manuscript were supported by the
   Eunice Kennedy Shriver National Institutes of Child Health and Human
   Development at the National Institutes of Health (K01 HD047434). Its
   contents are solely the responsibility of the authors and do not
   necessarily represent the official views of RTI or of the NIH. Drs. van
   der Straten, Minnis and Montgomery are members of the Behavioral
   Research Working Group of the Microbicide Trial Network. Dr. van der
   Straten is CoInvestigator on the VOICE and ASPIRE trials and Dr. Minnis
   on the MTN-001 trial. Dr. van der Straten conceived the idea and led the
   writing of this manuscript. All authors wrote at least 1 section of the
   manuscript and contributed to editing and modifying the content of the
   manuscript as a whole.
CR Adudans MK, 2011, P INT AIDS SOC C HIV
   Amico KR, 2012, CURR OPIN HIV AIDS, V7, P542, DOI 10.1097/COH.0b013e3283582d4a
   Anderson PL, 2012, SCI TRANSL MED, V4, DOI 10.1126/scitranslmed.3004006
   Anton PA, 2012, AIDS RES HUM RETROVI
   Anton PA, 2011, PLOS ONE, V6, DOI 10.1371/journal.pone.0023243
   Au-Yeung KY, 2011, AM J MANAG CARE, V17, pE277
   Auerbach JD, 2000, AM J PUBLIC HEALTH, V90, P1029, DOI 10.2105/AJPH.90.7.1029
   Baeten JM, 2012, NEW ENGL J MED, V367, P399, DOI 10.1056/NEJMoa1108524
   Blaschke TF, 2012, ANNU REV PHARMACOL, V52, P275, DOI 10.1146/annurev-pharmtox-011711-113247
   Carballo-Dieguez A, 2012, AIDS BEHAV, V16, P1761, DOI 10.1007/s10461-011-0028-6
   Castillo-Mancilla J, 2012, P C RETR OPP INF SEA
   Cohen CR, 2011, PLOS ONE, V6, DOI 10.1371/journal.pone.0016258
   Curran K, 2012, P INT C HIV TREATM P
   de Bruin M, 2012, PLOS ONE, V7, DOI 10.1371/journal.pone.0044029
   DiMatteo MR, 2004, MED CARE, V42, P200, DOI 10.1097/01.mlr.0000114908.90348.f9
   Friedland B, 2012, P HIV AIDS NETW COOR
   Gengiah T, 2010, P INT MICR C PITTSB
   Ghanem KG, 2007, SEX TRANSM DIS, V34, P620, DOI 10.1097/01.olq.0000258318.99606.d9
   Gorbach PM, 2013, AIDS BEHAV, V17, P790, DOI 10.1007/s10461-012-0302-2
   Grant RM, 2010, NEW ENGL J MED, V363, P2587, DOI 10.1056/NEJMoa1011205
   Greene E, 2010, CULT HEALTH SEX, V12, P739, DOI [10.1080/13691058.2010.488299, 10.1080/13691051003728599]
   Haberer J, 2011, P C RETR OPP INF BOS
   Hemmerling A, 2012, SEX TRANSM DIS, V39, P710, DOI 10.1097/OLQ.0b013e3182641f08
   Hendrix C, 2011, C RETR OPP INF FEBR
   Hilber AM, 2007, SEX TRANSM INFECT, V83, P505, DOI 10.1136/sti.2007.028597
   Hilber AM, 2012, SOC SCI MED, V74, P1311, DOI 10.1016/j.socscimed.2011.11.032
   Hillier S, 2008, P INT MICR C NEW DEL
   Horvath T, 2012, COCHRANE DB SYST REV, V3, P1
   Isaacs M, 2012, P INT MICR C SYDN AU
   Joglekar NS, 2010, T ROY SOC TROP MED H, V104, P412, DOI 10.1016/j.trstmh.2009.12.007
   Joshi SN, 2008, SEX TRANSM INFECT, V84, P343, DOI 10.1136/sti.2007.029207
   Karim QA, 2010, SCIENCE, V329, P1168, DOI 10.1126/science.1193748
   Karim SSA, 2011, LANCET, V378, P279, DOI 10.1016/S0140-6736(11)60878-7
   Karim SSA, 2011, AIDS, V25, P957, DOI 10.1097/QAD.0b013e32834541d9
   Katzen L, 2012, P INT MICR C SYDN AU
   Katzen LL, 2011, SEX TRANSM DIS, V38, P1050, DOI 10.1097/OLQ.0b013e31822e6160
   Keller MJ, 2011, PLOS ONE, V6, DOI 10.1371/journal.pone.0016475
   Kiser PF, 2012, AIDS REV, V14, P62
   Lagakos SW, 2008, METHODOLOGICAL CHALL, P119
   Lees S, 2010, SEX TRANSM DIS, V37, P497, DOI 10.1097/OLQ.0b013e3181d4722d
   Liu A., 2012, P INT MICR C SYDN AU
   Low N, 2011, PLOS MED, V8, DOI 10.1371/journal.pmed.1000416
   Lu M, 2008, AIDS BEHAV, V12, P86, DOI 10.1007/s10461-007-9261-4
   Masse BR, 2009, EMERG THEMES EPIDEMI, V6, DOI 10.1186/1742-7622-6-5
   Mauck CK, 2012, SEX TRANSM DIS, V39, P713, DOI 10.1097/OLQ.0b013e318264f6b0
   Mauck CK, 2009, SEX TRANSM DIS, V36, pS73, DOI 10.1097/OLQ.0b013e3181994155
   McCormack S, 2010, LANCET, V376, P1329, DOI 10.1016/S0140-6736(10)61086-0
   McGowan I, 2012, P C RETR OPP INF SEA
   McGowan I, 2011, AIDS, V25, P1057, DOI 10.1097/QAD.0b013e328346bd3e
   McGowan I, 2010, SEX TRANSM DIS, V37, P361, DOI 10.1097/OLQ.0b013e3181cd70c2
   Mensch BS, 2011, AIDS BEHAV, V15, P407, DOI 10.1007/s10461-010-9791-z
   Meyer J, 2012, P INT C HIV TREATM P
   Minnis AM, 2013, AIDS BEHAV, V17, P737, DOI 10.1007/s10461-012-0333-8
   Minnis AM, 2009, AM J EPIDEMIOL, V170, P918, DOI 10.1093/aje/kwp219
   Moench TR, 2012, SEX TRANSM DIS, V39, P335, DOI 10.1097/OLQ.0b013e31824790bb
   Montgomery E, 2012, P INT MICR C SYDN AU
   Montgomery ET, 2012, AIDS BEHAV, V16, P1787, DOI 10.1007/s10461-012-0248-4
   Montgomery ET, 2010, J INT AIDS SOC, V13, DOI 10.1186/1758-2652-13-30
   Morey TE, 2012, J CLIN PHARMACOL, DOI [10.1177/83.0091270011434157, DOI 10.1177/83.0091270011434157]
   Moulding T, ELECT MEDICATION MON
   Muchomba FM, 2012, JAIDS-J ACQ IMM DEF, V61, P490, DOI 10.1097/QAI.0b013e31826f9962
   Mutua G, 2012, PLOS ONE, V7, DOI 10.1371/journal.pone.0033103
   Naditz A, 2008, TELEMED J E-HEALTH, V14, P875, DOI 10.1089/tmj.2008.8476
   Nel A, 2011, P C RETR OPP INF BOS
   Nel A, 2010, INT AIDS C VIENN AUS
   Nel A, 2012, P C RETR OPP INF SEA
   Nel AM, 2011, J WOMENS HEALTH, V20, P1207, DOI 10.1089/jwh.2010.2476
   Nel AM, 2010, AIDS RES HUM RETROV, V26, P1181, DOI 10.1089/aid.2009.0227
   Nel AM, 2010, JAIDS-J ACQ IMM DEF, V55, P161, DOI 10.1097/QAI.0b013e3181e3293a
   Nunn A, 2009, TRIALS, V10, DOI 10.1186/1745-6215-10-99
   Old J, 2012, J FORENSIC SCI, V57, P489, DOI 10.1111/j.1556-4029.2011.01968.x
   Pool R, 2010, PLOS ONE, V5, DOI 10.1371/journal.pone.0011600
   Pool R, 2010, PLOS ONE, V5, DOI 10.1371/journal.pone.0011632
   Romano J, 2009, AIDS RES HUM RETROV, V25, P483, DOI 10.1089/aid.2008.0184
   Schwartz JL, 2011, PLOS ONE, V6, DOI 10.1371/journal.pone.0025974
   Singer R, 2012, SCI TRANSL MED, V4, DOI 10.1126/scitranslmed.3003936
   Skoler-Karpoff S, 2008, LANCET, V372, P1977, DOI 10.1016/S0140-6736(08)61842-5
   Stirratt Michael J, 2008, Curr HIV/AIDS Rep, V5, P186, DOI 10.1007/s11904-008-0027-z
   Thomsen SC, 2007, SEX TRANSM INFECT, V83, P419, DOI 10.1136/sti.2006.022772
   Tolley EE, 2012, AIDS BEHAV, V16, P1808, DOI 10.1007/s10461-011-0036-6
   Van Damme L, 2008, NEW ENGL J MED, V359, P463, DOI 10.1056/NEJMoa0707957
   Van Damme L, 2012, NEW ENGL J MED, V367, P411, DOI 10.1056/NEJMoa1202614
   van der Straten A, AIDS BEHAV IN PRESS
   van der Straten A, 2012, P INT MICR C SYDN AU
   van der Straten A, 2011, P INT AIDS SOC C ROM, P84
   van der Straten A, 2012, AIDS, V26, pF13, DOI 10.1097/QAD.0b013e3283522272
   Verma Natasha A, 2011, Curr HIV/AIDS Rep, V8, P104, DOI 10.1007/s11904-011-0075-7
   Vitality, INTR GLOWCAPS
   Vrijens B, 2005, J ANTIMICROB CHEMOTH, V55, P616, DOI 10.1093/jac/dki066
   Walsh T, 2012, CONTRACEPTION, V86, P55, DOI 10.1016/j.contraception.2011.10.018
   Ware NC, 2012, JAIDS-J ACQ IMM DEF, V59, P463, DOI 10.1097/QAI.0b013e31824a060b
   Weiss HA, 2008, EMERG THEMES EPIDEMI, V5, DOI 10.1186/1742-7622-5-8
   Williams AB, 2013, AIDS BEHAV, V17, P284, DOI 10.1007/s10461-012-0172-7
   Woodsong C, 2008, AIDS EDUC PREV, V20, P171, DOI 10.1521/aeap.2008.20.2.171
   Woodsong C, 2012, AIDS BEHAV, V16, P785, DOI 10.1007/s10461-011-0027-7
NR 95
TC 21
Z9 21
U1 0
U2 6
PU SPRINGER
PI NEW YORK
PA 233 SPRING ST, NEW YORK, NY 10013 USA
SN 1548-3568
EI 1548-3576
J9 CURR HIV-AIDS REP
JI Curr. Hiv/Aids Rep.
PD MAR
PY 2013
VL 10
IS 1
BP 89
EP 102
DI 10.1007/s11904-012-0141-9
PG 14
WC Infectious Diseases
WE Science Citation Index Expanded (SCI-EXPANDED)
SC Infectious Diseases
GA AJ7SV
UT WOS:000337898300011
PM 23184582
DA 2022-08-26
ER

PT J
AU Nath, A
   Tyler, KL
AF Nath, Avindra
   Tyler, Kenneth L.
TI Novel Approaches and Challenges to Treatment of Central Nervous System
   Viral Infections
SO ANNALS OF NEUROLOGY
LA English
DT Article
ID WEST-NILE-VIRUS; PROGRESSIVE MULTIFOCAL LEUKOENCEPHALOPATHY;
   HERPES-SIMPLEX ENCEPHALITIS; HUMAN-IMMUNODEFICIENCY-VIRUS; STEM-CELL
   TRANSPLANTATION; CD8(+) T-CELLS; CONJUGATED MORPHOLINO OLIGOMERS;
   HUMANIZED MONOCLONAL-ANTIBODY; PLACEBO-CONTROLLED TRIAL; NECROSIS FACTOR
   THERAPY
AB Existing and emerging viral central nervous system (CNS) infections are major sources of human morbidity and mortality. Treatments of proven efficacy are currently limited predominantly to herpesviruses and human immunodeficiency virus (HIV). Development of new therapies has been hampered by the lack of appropriate animal model systems for some important viruses and by the difficulty in conducting human clinical trials for diseases that may be rare, or in the case of arboviral infections, often have variable seasonal and geographic incidence. Nonetheless, many novel approaches to antiviral therapy are available, including candidate thiazolide and pyrazinecarboxamide derivatives with potential broad-spectrum antiviral efficacy. New herpesvirus drugs include viral helicase-primase and terminase inhibitors. The use of antisense oligonucleotides and other strategies to interfere with viral RNA translation has shown efficacy in experimental models of CNS viral disease. Identifying specific molecular targets within viral replication cycles has led to many existing antiviral agents and will undoubtedly continue to be the basis of future drug design. A promising new area of research involves therapies based on enhanced understanding of host antiviral immune responses. Toll-like receptor agonists and drugs that inhibit specific cytokines as well as interferon preparations have all shown potential therapeutic efficacy. Passive transfer of virus-specific cytotoxic T lymphocytes has been used in humans and may provide an effective therapy for some herpesvirus infections and potentially for progressive multifocal leukoencephalopathy. Humanized monoclonal antibodies directed against specific viral proteins have been developed and in several cases evaluated in humans in settings including West Nile virus and HIV infection and in pre-exposure prophylaxis for rabies. Ann Neurol 2013;74:412-422
C1 [Nath, Avindra] NINDS, Sect Infect Nervous Syst, NIH, Bethesda, MD 20892 USA.
   [Tyler, Kenneth L.] Univ Colorado, Dept Neurol, Sch Med, Aurora, CO USA.
   [Tyler, Kenneth L.] Univ Colorado, Dept Microbiol, Sch Med, Aurora, CO USA.
   [Tyler, Kenneth L.] Univ Colorado, Dept Med, Sch Med, Aurora, CO USA.
   [Tyler, Kenneth L.] Denver Vet Adm Med Ctr, Neurol Serv, Denver, CO USA.
RP Tyler, KL (通讯作者)，Univ Colorado, Sch Med, Neurol Mailstop B-182,Res Complex 2,12700 East 19, Aurora, CO 80045 USA.
EM ken.tyler@ucdenver.edu
RI Tyler, Kenneth L./J-2420-2019
OI Tyler, Kenneth L./0000-0003-3294-5888
FU NATIONAL INSTITUTE OF ALLERGY AND INFECTIOUS DISEASES [R21AI101064]
   Funding Source: NIH RePORTER; NATIONAL INSTITUTE OF NEUROLOGICAL
   DISORDERS AND STROKE [R01NS076512, ZIANS003130] Funding Source: NIH
   RePORTER; NIAID NIH HHS [R21 AI101064] Funding Source: Medline; NINDS
   NIH HHS [R01 NS076512] Funding Source: Medline
CR Allers K, 2011, BLOOD, V117, P2791, DOI 10.1182/blood-2010-09-309591
   Anantpadma M, 2010, J ANTIMICROB CHEMOTH, V65, P953, DOI 10.1093/jac/dkq074
   Bakker ABH, 2008, VACCINE, V26, P5922, DOI 10.1016/j.vaccine.2008.08.050
   Balazs AB, 2012, NATURE, V481, P81, DOI 10.1038/nature10660
   Balduzzi A, 2011, BONE MARROW TRANSPL, V46, P987, DOI 10.1038/bmt.2010.221
   Bartenschlager R, 2013, NAT REV MICROBIOL, V11, P482, DOI 10.1038/nrmicro3046
   Beigel JH, 2010, ANTIMICROB AGENTS CH, V54, P2431, DOI 10.1128/AAC.01178-09
   Berdugo M, 2012, ANTIMICROB AGENTS CH, V56, P1390, DOI 10.1128/AAC.05145-11
   Bhanushali MJ, 2013, NEUROLOGY, V80, P1494, DOI 10.1212/WNL.0b013e31828cf8a2
   Bigham AW, 2011, PLOS ONE, V6, DOI 10.1371/journal.pone.0024745
   Bocanegra R, 2012, VIRUS RES, V169, P388, DOI 10.1016/j.virusres.2012.06.016
   Boivin N, 2008, J INFECT DIS, V198, P664, DOI 10.1086/590671
   Boivin N, 2012, ANTIVIR RES, V96, P414, DOI 10.1016/j.antiviral.2012.09.022
   Both L, 2012, LANCET INFECT DIS, V12, P397, DOI 10.1016/S1473-3099(11)70340-1
   Bradford RD, 2009, CLIN INFECT DIS, V49, P924, DOI 10.1086/605498
   Brew BJ, 2010, NAT REV NEUROL, V6, P667, DOI 10.1038/nrneurol.2010.164
   Brien JD, 2007, EUR J IMMUNOL, V37, P1855, DOI 10.1002/eji.200737196
   Brien JD, 2009, J EXP MED, V206, P2735, DOI 10.1084/jem.20090222
   Casrouge A, 2006, SCIENCE, V314, P308, DOI 10.1126/science.1128346
   Castro JEZ, 2011, CLIN DEV IMMUNOL, DOI 10.1155/2011/370872
   Chan-Tack KM, 2005, SCAND J INFECT DIS, V37, P944, DOI 10.1080/00365540500262690
   Chang GH, 2010, VIROL J, V7, DOI 10.1186/1743-422X-7-106
   Cho H, 2012, VIRUSES-BASEL, V4, P3812, DOI 10.3390/v4123812
   Clifford DB, 2013, J NEUROVIROL, V19, P351, DOI 10.1007/s13365-013-0173-y
   Daffis S, 2008, J VIROL, V82, P10349, DOI 10.1128/JVI.00935-08
   Dahl V, 2011, J INFECT DIS, V204, P1936, DOI 10.1093/infdis/jir667
   De Clercq E., 2013, ANTIVIR CHEM CHEMOTH, DOI [10.3851/IMP2533, DOI 10.3851/IMP2533.[]
   De Clercq E., 2013, MED RES REV, DOI [10.1002/med.21281, DOI 10.1002/MED.21281.[]
   Deas TS, 2007, ANTIMICROB AGENTS CH, V51, P2470, DOI 10.1128/AAC.00069-07
   DIETZSCHOLD B, 1990, J VIROL, V64, P3087, DOI 10.1128/JVI.64.6.3087-3090.1990
   Feuchtinger T, 2010, BLOOD, V116, P4360, DOI 10.1182/blood-2010-01-262089
   Fox LM, 2005, CLIN INFECT DIS, V40, P1173, DOI 10.1086/428839
   Furuta Y, 2009, ANTIVIR RES, V82, P95, DOI 10.1016/j.antiviral.2009.02.198
   Geschwind MD, 2001, J NEUROVIROL, V7, P353
   Glass WG, 2006, J EXP MED, V203, P35, DOI 10.1084/jem.20051970
   Goncalvez AP, 2008, J VIROL, V82, P7009, DOI 10.1128/JVI.00291-08
   Graff-Radford J, 2012, NEUROLOGIST, V18, P85, DOI 10.1097/NRL.0b013e318247b868
   Griffin D, 1997, IMMUNOL REV, V159, P155, DOI 10.1111/j.1600-065X.1997.tb01013.x
   Guo YQ, 2011, J EXP MED, V208, P2083, DOI 10.1084/jem.20101568
   Gupta PK, 2012, VIRUS RES, V163, P11, DOI 10.1016/j.virusres.2011.08.004
   Heaton RK, 2011, J NEUROVIROL, V17, P3, DOI 10.1007/s13365-010-0006-1
   Herman M, 2012, J EXP MED, V209, P1567, DOI 10.1084/jem.20111316
   Hu WG, 2010, VACCINE, V28, P5558, DOI 10.1016/j.vaccine.2010.06.038
   Hu WB, 2013, VIROLOGY, V435, P320, DOI 10.1016/j.virol.2012.09.034
   Hunt AR, 2006, J GEN VIROL, V87, P2467, DOI 10.1099/vir.0.81925-0
   Husman AMD, 1997, ANN INTERN MED, V127, P882, DOI 10.7326/0003-4819-127-10-199711150-00004
   Irani DN, 2007, J NEUROPATH EXP NEUR, V66, P533, DOI 10.1097/01.jnen.0000263867.46070.e2
   Iversen PL, 2012, VIRUSES-BASEL, V4, P2806, DOI 10.3390/v4112806
   Jackson AC, 2012, ANTIVIR RES, V95, P242, DOI 10.1016/j.antiviral.2012.06.005
   Jacobson JM, 2010, ANTIMICROB AGENTS CH, V54, P4137, DOI 10.1128/AAC.00086-10
   Jacobson JM, 2009, ANTIMICROB AGENTS CH, V53, P450, DOI 10.1128/AAC.00942-08
   Jaeger LB, 2012, DIS MODEL MECH, V5, P313, DOI 10.1242/dmm.008763
   Johnson T, 2011, CURR OPIN NEUROL, V24, P284, DOI 10.1097/WCO.0b013e328346be57
   Kalil AC, 2005, CLIN INFECT DIS, V40, P764, DOI 10.1086/427945
   Kimberlin DW, 2011, NEW ENGL J MED, V365, P1284, DOI 10.1056/NEJMoa1003509
   Klein F, 2012, NATURE, V492, P118, DOI 10.1038/nature11604
   Korba BE, 2008, ANTIVIR RES, V77, P56, DOI 10.1016/j.antiviral.2007.08.005
   Kumar D, 2010, ARTHRITIS RHEUM-US, V62, P3191, DOI 10.1002/art.27687
   Lafaille FG, 2012, NATURE, V491, P769, DOI 10.1038/nature11583
   Lalezari J, 2008, J INFECT DIS, V197, P721, DOI 10.1086/527327
   Larena M, 2011, J VIROL, V85, P5446, DOI 10.1128/JVI.02611-10
   LEVINE B, 1991, SCIENCE, V254, P856, DOI 10.1126/science.1658936
   Lim JK, 2008, J INFECT DIS, V197, P262, DOI 10.1086/524691
   Lim JK, 2010, J INFECT DIS, V201, P178, DOI 10.1086/649426
   Lim JK, 2009, PLOS PATHOG, V5, DOI 10.1371/journal.ppat.1000321
   Lima GK, 2010, AM J PATHOL, V177, P2433, DOI 10.2353/ajpath.2010.100121
   Lipinski CA, 2001, ADV DRUG DELIVER REV, V46, P3, DOI 10.1016/S0169-409X(00)00129-0
   Lupfer C, 2008, ARCH VIROL, V153, P929, DOI 10.1007/s00705-008-0067-0
   Ma DY, 2013, J VIROL, V87, P3361, DOI 10.1128/JVI.02368-12
   Markowitz N, 2012, PLOS ONE, V7, DOI 10.1371/journal.pone.0047506
   Martelius T, 2011, BMC INFECT DIS, V11, DOI 10.1186/1471-2334-11-281
   Mashimo T, 2002, P NATL ACAD SCI USA, V99, P11311, DOI 10.1073/pnas.172195399
   Mishra MK, 2008, J NEUROCHEM, V105, P1582, DOI 10.1111/j.1471-4159.2008.05238.x
   Molloy ES, 2012, ARTHRITIS RHEUM-US, V64, P3043, DOI 10.1002/art.34468
   Morrey JD, 2006, J INFECT DIS, V194, P1300, DOI 10.1086/508293
   Nath A, 2012, CURR TREAT OPTION NE, V14, P241, DOI 10.1007/s11940-012-0172-y
   Nath A, 2011, AIDS, V25, P577, DOI 10.1097/QAD.0b013e3283437d2f
   Nazmi A, 2010, PLOS NEGLECT TROP D, V4, DOI 10.1371/journal.pntd.0000892
   Neuman BW, 2011, ANTIMICROB AGENTS CH, V55, P4631, DOI 10.1128/AAC.00650-11
   O'Brien LM, 2012, VIROLOGY, V426, P100, DOI 10.1016/j.virol.2012.01.038
   Paessler S, 2008, VIROLOGY, V376, P357, DOI 10.1016/j.virol.2008.03.032
   Parsons R, 2008, J IMMUNOL, V181, P1563, DOI 10.4049/jimmunol.181.2.1563
   Patterson M, 2011, VACCINE, V29, P9345, DOI 10.1016/j.vaccine.2011.09.130
   Peggs KS, 2011, CLIN INFECT DIS, V52, P49, DOI 10.1093/cid/ciq042
   Pujhari SK, 2012, BMC INFECT DIS, V12, DOI 10.1186/1471-2334-12-23
   Purtha WE, 2007, EUR J IMMUNOL, V37, P1845, DOI 10.1002/eji.200737192
   Rahal JJ, 2004, J INFECT DIS, V190, P1084, DOI 10.1086/423325
   Reuter D, 2010, MED MICROBIOL IMMUN, V199, P261, DOI 10.1007/s00430-010-0153-2
   Richardson-Burns SM, 2005, EXP NEUROL, V192, P331, DOI 10.1016/j.expneurol.2004.11.015
   Rios JJ, 2010, PLOS ONE, V5, DOI 10.1371/journal.pone.0010537
   Rossignol JF, 2006, ALIMENT PHARM THERAP, V24, P1423, DOI 10.1111/j.1365-2036.2006.03128.x
   Rossignol JF, 2006, ALIMENT PHARM THER, V24, P887, DOI 10.1111/j.1365-2036.2006.03033.x
   Rossignol JF, 2006, LANCET, V368, P124, DOI 10.1016/S0140-6736(06)68852-1
   Sampath A, 2009, ANTIVIR RES, V81, P6, DOI 10.1016/j.antiviral.2008.08.004
   Samuel MA, 2005, J VIROL, V79, P13350, DOI 10.1128/JVI.79.21.13350-13361.2005
   Sayao AL, 2004, CAN J NEUROL SCI, V31, P194, DOI 10.1017/S031716710005383X
   Schmitt A, 2011, TRANSFUSION, V51, P591, DOI 10.1111/j.1537-2995.2010.02940.x
   Shrestha B, 2004, J VIROL, V78, P8312, DOI [10.1128/JVI.78.15.8312-8321.2004, 10.1128/jvi.78.15.8312-8321.2004]
   Shrestha B, 2008, J VIROL, V82, P8956, DOI 10.1128/JVI.01118-08
   Solomon T, 2003, LANCET, V361, P821, DOI 10.1016/S0140-6736(03)12709-2
   Strangfeld A, 2009, JAMA-J AM MED ASSOC, V301, P737, DOI 10.1001/jama.2009.146
   Szretter KJ, 2010, J VIROL, V84, P12125, DOI 10.1128/JVI.01026-10
   Tan K, 2008, NEUROLOGY, V71, P1160, DOI 10.1212/01.wnl.0000327526.71683.b7
   Town T, 2009, IMMUNITY, V30, P242, DOI 10.1016/j.immuni.2008.11.012
   Turchan J, 2003, CURR HIV RES, V1, P373, DOI 10.2174/1570162033485113
   Tyler KL, 2009, ARCH NEUROL-CHICAGO, V66, P1065, DOI 10.1001/archneurol.2009.189
   Tyler KL, 2009, ARCH NEUROL-CHICAGO, V66, P939, DOI 10.1001/archneurol.2009.153
   Vandergeeten C, 2013, BLOOD, V121, P4321, DOI 10.1182/blood-2012-11-465625
   Vilela MC, 2013, BMC NEUROSCI, V14, DOI 10.1186/1471-2202-14-19
   Wang JP, 2012, J VIROL, V86, P2273, DOI 10.1128/JVI.06010-11
   Warren TK, 2012, ANTIVIR RES, V94, P80, DOI 10.1016/j.antiviral.2012.02.004
   WHITLEY RJ, 1986, NEW ENGL J MED, V314, P144, DOI 10.1056/NEJM198601163140303
   Wilson MR, 2011, SEMIN NEUROL, V31, P245, DOI 10.1055/s-0031-1287650
   Wintergerst U, 1999, ANTIVIR RES, V44, P75, DOI 10.1016/S0166-3542(99)00055-8
   Wintergerst U, 2005, EUR J MED RES, V10, P527
   Winthrop KL, 2013, ANN RHEUM DIS, V72, P37, DOI 10.1136/annrheumdis-2011-200690
   Winthrop KL, 2013, JAMA-J AM MED ASSOC, V309, P887, DOI 10.1001/jama.2013.1099
   Wu ZQ, 2011, PLOS ONE, V6, DOI 10.1371/journal.pone.0026304
   Yakub I, 2005, J INFECT DIS, V192, P1741, DOI 10.1086/497340
   Zhang SY, 2007, SCIENCE, V317, P1522, DOI 10.1126/science.1139522
   Zheng QB, 2011, ANTIMICROB AGENTS CH, V55, P1349, DOI 10.1128/AAC.01436-10
   Zink MC, 2005, JAMA-J AM MED ASSOC, V293, P2003, DOI 10.1001/jama.293.16.2003
NR 122
TC 20
Z9 20
U1 0
U2 13
PU WILEY
PI HOBOKEN
PA 111 RIVER ST, HOBOKEN 07030-5774, NJ USA
SN 0364-5134
EI 1531-8249
J9 ANN NEUROL
JI Ann. Neurol.
PD SEP
PY 2013
VL 74
IS 3
BP 412
EP 422
DI 10.1002/ana.23988
PG 11
WC Clinical Neurology; Neurosciences
WE Science Citation Index Expanded (SCI-EXPANDED)
SC Neurosciences & Neurology
GA 232BJ
UT WOS:000325463100018
PM 23913580
OA Green Published, Green Accepted
DA 2022-08-26
ER

PT J
AU Gao, YJ
   Katz, DF
AF Gao, Yajing
   Katz, David F.
TI Multicompartmental Pharmacokinetic Model of Tenofovir Delivery by a
   Vaginal Gel
SO PLOS ONE
LA English
DT Article
ID HIV-NEGATIVE WOMEN; DISOPROXIL FUMARATE; GENITAL-TRACT; MICROBICIDE;
   PREMENOPAUSAL; METABOLISM; PREVENTION; SAFETY; LAYER; PMPA
AB Background: Trials of a vaginal Tenofovir gel for pre-exposure prophylaxis (PrEP) for HIV have given conflicting results. Knowledge of concentrations of Tenofovir and its active form Tenofovir diphosphate, at putative sites of anti-HIV functioning, is central to understanding trial outcomes and design of products and dosage regimens. Topical Tenofovir delivery to the vaginal environment is complex, multivariate and non-linear; determinants relate to drug, vehicle, dosage regimen, and environment. Experimental PK methods cannot yield mechanistic understanding of this process, and have uncontrolled variability in drug sampling. Mechanistic modeling of the process could help delineate its determinants, and be a tool in design and interpretation of products and trials.
   Methods and Findings: We created a four-compartment mass transport model for Tenofovir delivery by a gel: gel, epithelium, stroma, blood. Transport was diffusion-driven in vaginal compartments; blood concentration was time-varying but homogeneous. Parameters for the model derived from in vitro and in vivo PK data, to which model predictions gave good agreement. Steep concentration gradients occurred in stroma <= 8 hours after gel release. Increasing epithelial thickness delayed initial TFV delivery to stroma and its decline: t(max) increased but AUC at 24 hours was not significantly altered. At 24 and 48 hours, stromal concentrations were 6.3% and 0.2% of C-max. Concentrations in simulated biopsies overestimated stromal concentrations, as much as similar to 5X, depending upon time of sampling, biopsy thickness and epithelial thickness.
   Conclusions: There was reasonably good agreement of model predictions with clinical PK data. Conversion of TFV to TFV-DP was not included, but PK data suggest a linear relationship between them. Thus contrasts predicted by this model can inform design of gels and dosage regimens in clinical trials, and interpretation of PK data. This mass transport based approach can be extended to TFV conversion to TFV-DP, and to other drugs and dosage forms.
C1 [Gao, Yajing; Katz, David F.] Duke Univ, Dept Biomed Engn, Durham, NC 27706 USA.
   [Katz, David F.] Duke Univ, Med Ctr, Dept Obstet & Gynecol, Durham, NC 27706 USA.
RP Gao, YJ (通讯作者)，Duke Univ, Dept Biomed Engn, Durham, NC 27706 USA.
EM yajing.gao@duke.edu
FU National Institutes of Health [RO1 HD072702]; EUNICE KENNEDY SHRIVER
   NATIONAL INSTITUTE OF CHILD HEALTH & HUMAN DEVELOPMENT [R01HD072702]
   Funding Source: NIH RePORTER
FX Support for this project was provided by National Institutes of Health
   (www.nih.gov) Grant RO1 HD072702. The funders had no role in study
   design, data collection and analysis, decision to publish, or
   preparation of the manuscript.
CR Abdool KQ, 2010, SCIENCE, V329, P1168, DOI DOI 10.1126/SCIENCE.1193748
   Ballard C, 2012, PLOS ONE, V7, DOI 10.1371/journal.pone.0037410
   Balzarini J, 2007, LANCET, V369, P787, DOI 10.1016/S0140-6736(07)60202-5
   Barditch-Crovo P, 2001, ANTIMICROB AGENTS CH, V45, P2733, DOI 10.1128/AAC.45.10.2733-2739.2001
   Barnhart KT, 2006, HUM REPROD, V21, P1618, DOI 10.1093/humrep/del022
   Briz V, 2006, J ANTIMICROB CHEMOTH, V57, P619, DOI 10.1093/jac/dkl027
   Chandrasekhar S, 1943, REV MOD PHYS, V15, P0001, DOI 10.1103/RevModPhys.15.1
   Clark GD M. R., 2012, PRECLINICAL PHARMACO
   Clark MR, 2012, AIDS RES HUM RETROV, V28, P1458, DOI [10.1089/aid.2011.0328, 10.1089/AID.2011.0328]
   Dezzutti CS, 2012, J ANTIMICROB CHEMOTH, V67, P2139, DOI 10.1093/jac/dks173
   Dumond JB, 2012, CLIN PHARMACOKINET, V51, P809, DOI 10.1007/s40262-012-0012-y
   Fernandez-Romero JA, 2007, SEX TRANSM DIS, V34, P9, DOI 10.1097/01.olq.0000223287.46097.4b
   Geonnotti AR, 2008, BIOMACROMOLECULES, V9, P748, DOI 10.1021/bm701018w
   Geonnotti AR, 2006, BIOPHYS J, V91, P2121, DOI 10.1529/biophysj.106.086322
   Geonnotti AR, 2010, J PHARM SCI-US, V99, P3514, DOI 10.1002/jps.22120
   Hendrix CW, 2013, PLOS ONE, V8, DOI 10.1371/journal.pone.0055013
   Hendrix CW, 2009, ANNU REV PHARMACOL, V49, P349, DOI 10.1146/annurev.pharmtox.48.113006.094906
   Hendrix CW, 2008, MTN 001 PHASE 2 ADHE
   Hladik Florian, 2009, Curr HIV/AIDS Rep, V6, P20, DOI 10.1007/s11904-009-0004-1
   Howett MK, 2005, CURR PHARM DESIGN, V11, P3731, DOI 10.2174/138161205774580633
   Jeanne Marrazzo GR, 2013, C RETR OPP INF ATL G
   Justin-Temu M, 2004, J WOMENS HEALTH, V13, P834, DOI 10.1089/jwh.2004.13.834
   Katz DF, 2011, DRUG DELIV TRANSL RE, V1, P256, DOI 10.1007/s13346-011-0029-z
   Kearney BP, 2004, CLIN PHARMACOKINET, V43, P595, DOI 10.2165/00003088-200443090-00003
   Lai BE, 2010, MICR 2010 M PITTSB P
   Mahalingam A, 2011, ANTIMICROB AGENTS CH, V55, P1650, DOI 10.1128/AAC.01368-10
   Masters WH, 1966, HUMAN SEXUAL RESPONS
   Nel A, 2009, JAIDS-J ACQ IMM DEF, V51, P416, DOI 10.1097/QAI.0b013e3181acb536
   Nel AM, 2010, AIDS RES HUM RETROV, V26, P1181, DOI 10.1089/aid.2009.0227
   Network MT, 2011, MTN STATEMENT DECISI
   Nuttall J, 2012, ANTIMICROB AGENTS CH, V56, P103, DOI 10.1128/AAC.00597-11
   Owen DH, 1999, CONTRACEPTION, V59, P91, DOI 10.1016/S0010-7824(99)00010-4
   Patton DL, 2000, AM J OBSTET GYNECOL, V183, P967, DOI 10.1067/mob.2000.108857
   Pendergrass PB, 2003, GYNECOL OBSTET INVES, V55, P110, DOI 10.1159/000070184
   Robbins BL, 1998, ANTIMICROB AGENTS CH, V42, P612, DOI 10.1128/AAC.42.3.612
   Rohan LC, 2010, PLOS ONE, V5, DOI 10.1371/journal.pone.0009310
   Schwartz JL, 2011, PLOS ONE, V6
   SEMMELINK HJF, 1990, CYTOMETRY, V11, P700, DOI 10.1002/cyto.990110607
   Shaw JP, 1997, PHARMACEUT RES, V14, P1824, DOI 10.1023/A:1012108719462
   Stone A, 2002, NAT REV DRUG DISCOV, V1, P977, DOI 10.1038/nrd959
   Tasoglu S, 2011, PHYS FLUIDS, V23
   Tasoglu S, 2013, PHYS FLUIDS, V25, DOI 10.1063/1.4793598
   Tasoglu S, 2012, J NON-NEWTON FLUID, V187, P36, DOI 10.1016/j.jnnfm.2012.08.008
   The Mathworks Inc, 2015, MATLAB VERS 9 10 0 1
   Truskey G.A., 2010, TRANSPORT PHENOMENA
   Vermund SH, 2011, SCIENCE, V331, P284, DOI 10.1126/science.331.6015.284-a
   Vourvahis M, 2008, JAIDS-J ACQ IMM DEF, V47, P329, DOI 10.1097/QAI.0b013e3181632cc3
NR 47
TC 21
Z9 21
U1 0
U2 7
PU PUBLIC LIBRARY SCIENCE
PI SAN FRANCISCO
PA 1160 BATTERY STREET, STE 100, SAN FRANCISCO, CA 94111 USA
SN 1932-6203
J9 PLOS ONE
JI PLoS One
PD SEP 11
PY 2013
VL 8
IS 9
AR e74404
DI 10.1371/journal.pone.0074404
PG 11
WC Multidisciplinary Sciences
WE Science Citation Index Expanded (SCI-EXPANDED)
SC Science & Technology - Other Topics
GA 248VW
UT WOS:000326734500091
PM 24040241
OA Green Published, gold, Green Submitted
DA 2022-08-26
ER

PT J
AU McGregor, S
   Tachedjian, G
   Haire, BG
   Kaldor, JM
AF McGregor, Skye
   Tachedjian, Gilda
   Haire, Bridget G.
   Kaldor, John M.
TI The seventh (and last?) International Microbicides Conference: from
   discovery to delivery
SO SEXUAL HEALTH
LA English
DT Article
DE female-controlled prevention; HIV; oral prevention drugs; pre-exposure
   prophylaxis
AB The most recent estimates indicate that in 2011, 34 million people were living with HIV, the majority in sub-Saharan Africa. Even though the estimated number of new infections is decreasing, there remains an urgent need for new prevention technologies, particularly those controlled by women and men who have receptive sex. Microbicides are products designed to be applied vaginally or rectally to prevent acquisition of HIV and other sexually transmissible infections and, as such, provide a great hope for female-controlled HIV prevention. Oral prevention drugs are a more recent development that also has great potential. The field changed radically in 2010-2011 with the first trials demonstrating effectiveness of a microbicide and oral prevention drugs. The seventh biannual Microbicides conference, which took place in Sydney, Australia, in April 2012, was the first conference in this series since these new results and represented a transition from the discovery phase of research to considerations of implementation. Researchers, advocates, community representatives, funders and the media came together over 3 days to talk about the realities of implementation, particularly in regard to challenges in adherence and funding, and also examined early findings for new prevention technologies. This report of the 2012 International Microbicides Conference provides a summary of recent developments and ongoing challenges in the field of microbicides research.
C1 [McGregor, Skye; Kaldor, John M.] Univ New S Wales, Kirby Inst, Sydney, NSW 2052, Australia.
   [Tachedjian, Gilda] Burnet Inst, Ctr Virol, Melbourne, Vic 3004, Australia.
   [Tachedjian, Gilda] Monash Univ, Dept Microbiol, Clayton, Vic 3800, Australia.
   [Tachedjian, Gilda] Monash Univ, Dept Infect Dis, Melbourne, Vic 3004, Australia.
   [Haire, Bridget G.] Univ Sydney, Ctr Values Eth & Law Med, Sydney, NSW 2006, Australia.
RP Tachedjian, G (通讯作者)，Burnet Inst, Ctr Virol, 85 Commercial Rd, Melbourne, Vic 3004, Australia.
EM gildat@burnet.edu.au
RI Tachedjian, Gilda/AAF-1327-2020; Haire, Bridget Gabrielle/H-8292-2019
OI Tachedjian, Gilda/0000-0002-7733-7037; Haire, Bridget
   Gabrielle/0000-0002-0657-9610; McGregor, Skye/0000-0002-8116-4319
CR Abdool Karim S, 2012, 2012 INT MICR C 15 1
   Audu K, 2012, 2012 INT MICR C 15 1
   Baeten J, 2012, CURR OPIN HIV AIDS, V7, P514, DOI 10.1097/COH.0b013e3283582d30
   Bruning J, 2012, 2012 INT MICR C 15 1
   Celum C, 2012, 2012 INT MICR C 15 1
   Cohen MS, 2016, NEW ENGL J MED, V375, P830, DOI [10.1056/NEJMoa1105243, 10.1056/NEJMoa1600693]
   Corneli A, 2012, 2012 INT MICR C 15 1
   Crook A, 2012, 2012 INT MICR C 15 1
   Forbes A, 2012, 2012 INT MICR C 15 1
   Gafos M, 2012, 2012 INT MICR C 15 1
   Ghati L, 2012, 2012 INT MICR C 15 1
   Hankins C, 2012, 2012 INT MICR C 15 1
   Hayes R, 2012, 2012 INT MICR C 15 1
   Heneine W, 2012, 2012 INT MICR C 15 1
   Herold B, 2012, 2012 INT MICR C 15 1
   Kanyemba B, 2012, 2012 INT MICR C 15 1
   Karim QA, 2010, SCIENCE, V329, P1168, DOI 10.1126/science.1193748
   Katana M, 2012, 2012 INT MICR C 15 1
   Landay A, 2012, 2012 INT MICR C 15 1
   Lees S, 2012, 2012 INT MICR C 15 1
   Macklin R, 2012, 2012 INT MICR C 15 1
   Marrazzo J, 2012, 2012 INT MICR C 15 1
   McGowan I, 2012, 2012 INT MICR C 15 1
   Moench TR, 2012, 2012 INT MICR C 15 1
   Murphy DA, 2012, 2012 INT MICR C 15 1
   O'Hanlon DE, 2012, 2012 INT MICR C 15 1
   Patten S, 2012, 2012 INT MICR C 15 1
   Pickett J, 2012, 2012 INT MICR C 15 1
   Ravel J, 2012, 2012 INT MICR C 15 1
   Rees H, 2012, 2012 INT MICR C 15 1
   Richardson-Harman N, 2012, 2012 INT MICR C 15 1
   Romano J, 2012, 2012 INT MICR C 15 1
   Stewart K, 2012, 2012 INT MICR C 15 1
   Sugarman J, 2012, INT MICR C 15 18 APR
   Taylor D, 2012, 2012 INT MICR C 15 1
   Ukpong M, 2012, 2012 INT MICR C 15 1
   UNAIDS, 2012, 2012 UNAIDS WORLD AI
   Van Der Straten A, 2012, 2012 INT MICR C 15 1
   Zewdie D, 2012, 2012 INT MICR C 15 1
NR 39
TC 1
Z9 1
U1 0
U2 5
PU CSIRO PUBLISHING
PI CLAYTON
PA UNIPARK, BLDG 1, LEVEL 1, 195 WELLINGTON RD, LOCKED BAG 10, CLAYTON, VIC
   3168, AUSTRALIA
SN 1448-5028
EI 1449-8987
J9 SEX HEALTH
JI Sex Health
PY 2013
VL 10
IS 3
BP 240
EP 245
DI 10.1071/SH12211
PG 6
WC Public, Environmental & Occupational Health; Infectious Diseases
WE Science Citation Index Expanded (SCI-EXPANDED); Social Science Citation Index (SSCI)
SC Public, Environmental & Occupational Health; Infectious Diseases
GA 161LE
UT WOS:000320193600008
PM 23702242
DA 2022-08-26
ER

PT J
AU Aghaizu, A
   Mercey, D
   Copas, A
   Johnson, AM
   Hart, G
   Nardone, A
AF Aghaizu, Adamma
   Mercey, Danielle
   Copas, Andrew
   Johnson, Anne M.
   Hart, Graham
   Nardone, Anthony
TI Who would use PrEP? Factors associated with intention to use among MSM
   in London: a community survey
SO SEXUALLY TRANSMITTED INFECTIONS
LA English
DT Article
ID PREEXPOSURE PROPHYLAXIS; LIMITED KNOWLEDGE; SEXUAL-BEHAVIOR;
   HOMOSEXUAL-MEN; HIV; GAY
AB Objective To assess current and intended future use of pre-exposure prophylaxis (PrEP) among men who have sex with men (MSM) and characterise those attending sexual health clinics, the anticipated PrEP delivery setting.
   Design Cross-sectional study.
   Methods Self-administered survey of 842 HIV negative MSM recruited from social venues in London in 2011.
   Results One in 10 (10.2%, 83/814, 95% CI 8.2% to 12.5%) and one in 50 (2.1%, 17/809, 95% CI 1.2% to 3.3%) reported having ever used post-exposure prophylaxis (PEP) and PrEP respectively. Half reported they would be likely to use PrEP if it became available as a daily pill (50.3%, 386/786, 95% CI 46.7% to 53.9%). MSM were more likely to consider future PrEP use if they were <35 years (adjusted OR (AOR) 1.57, 95% CI 1.16 to 2.14), had unprotected anal intercourse with casual partners (AOR 1.70, 95% CI 1.13 to 2.56), and had previously used PEP (AOR 1.94, 95% CI 1.17 to 3.24). Over half of MSM (54.8% 457/834 95% CI 51.3 to 58.2) attended a sexual health clinic the previous year. Independent factors associated with attendance were age <35 (AOR 2.29, 95% CI 1.68 to 3.13), and >= 10 anal sex partners in the last year (AOR 2.49, 95% CI 1.77 to 3.52).
   Conclusions The concept of PrEP for HIV prevention in the form of a daily pill is acceptable to half of sexually active MSM in London. MSM reporting higher risk behaviours attend sexual health clinics suggesting this is a suitable setting for PrEP delivery.
C1 [Aghaizu, Adamma; Nardone, Anthony] Hlth Protect Agcy Colindale, HIV & STI Dept, London NW9 5EQ, England.
   [Mercey, Danielle; Copas, Andrew; Johnson, Anne M.; Hart, Graham] UCL, Mortimer Market Ctr, Ctr Sexual Hlth & HIV Res, Dept Infect & Populat Hlth, London, England.
RP Aghaizu, A (通讯作者)，Hlth Protect Agcy Colindale, HIV & STI Dept, London NW9 5EQ, England.
EM adamma.aghaizu@hpa.org.uk
OI Hart, Graham/0000-0001-9676-6577; Copas, Andrew/0000-0001-8968-5963;
   Nardone, Anthony/0000-0003-1138-0937
FU Health Protection Agency; National Institute for Health Research
   [NF-SI-0508-10244, NF-SI-0611-10255] Funding Source: researchfish
FX This study was funded by the Health Protection Agency.
CR Abbas UL, 2011, PLOS ONE, V6, DOI 10.1371/journal.pone.0018165
   Anderson J, 2011, 12 EUR AIDS C COL
   Anderson P, 2012, CROI 2012
   [Anonymous], 2011, GLOBAL ADVOCACY HIV
   Barash EA, 2010, AIDS PATIENT CARE ST, V24, P689, DOI 10.1089/apc.2010.0173
   Centers for Disease Control and Prevention, 2012, MMWR-MORBID MORTAL W, V60, P65
   Desai K, 2008, AIDS, V22, P1829, DOI 10.1097/QAD.0b013e32830e00f5
   Desai M, SEX TRANSM IN PRESS
   Desai S, 2012, CROI 2012
   Dodds JP, 2000, BRIT MED J, V320, P1510, DOI 10.1136/bmj.320.7248.1510
   Dodds JP, 2004, SEX TRANSM INFECT, V80, P236, DOI 10.1136/sti.2003.007286
   Grant RM, 2010, NEW ENGL J MED, V363, P2587, DOI 10.1056/NEJMoa1011205
   Health Protection Agency, 2011, HIV UK
   Health Protection Agency, 2011, SEX TRANSM INF MEN W
   Kim SC, 2010, J INT AIDS SOC, V13, DOI 10.1186/1758-2652-13-24
   Liu AY, 2008, JAIDS-J ACQ IMM DEF, V47, P241, DOI 10.1097/QAI.0b013e31815e4041
   Lorente N, 2011, AIDS CARE IN PRESS
   McConnell J, 2012, CROI 2012
   Mimiaga MJ, 2009, JAIDS-J ACQ IMM DEF, V50, P77, DOI 10.1097/QAI.0b013e31818d5a27
   Nardone A, 1998, Commun Dis Public Health, V1, P197
   Nardone A, 1997, GENITOURIN MED, V73, P198
   Supervie V, 2010, P NATL ACAD SCI USA, V107, P12381, DOI 10.1073/pnas.1006061107
   The Sigma Panel, 2012, INS BLAST 6 PROSP AT
   Underhill Kristen, 2010, Curr HIV/AIDS Rep, V7, P210, DOI 10.1007/s11904-010-0062-4
NR 24
TC 59
Z9 60
U1 0
U2 11
PU BMJ PUBLISHING GROUP
PI LONDON
PA BRITISH MED ASSOC HOUSE, TAVISTOCK SQUARE, LONDON WC1H 9JR, ENGLAND
SN 1368-4973
EI 1472-3263
J9 SEX TRANSM INFECT
JI Sex. Transm. Infect.
PD MAY
PY 2013
VL 89
IS 3
BP 207
EP 211
DI 10.1136/sextrans-2012-050648
PG 5
WC Infectious Diseases
WE Science Citation Index Expanded (SCI-EXPANDED)
SC Infectious Diseases
GA 124KC
UT WOS:000317461200011
PM 23015689
DA 2022-08-26
ER

PT J
AU Rohan, LC
   Yang, HT
   Wang, L
AF Rohan, Lisa C.
   Yang, Haitao
   Wang, Lin
TI Rectal pre-exposure prophylaxis (PrEP)
SO ANTIVIRAL RESEARCH
LA English
DT Review
DE Rectal pre-exposure prophylaxis; Microbicides; HIV prevention
ID HUMAN-IMMUNODEFICIENCY-VIRUS; REVERSE-TRANSCRIPTASE INHIBITORS; DUAL
   COMPARTMENT MICROBICIDE; HERPES-SIMPLEX-VIRUS; HUMANIZED BLT MICE;
   HIV-INFECTION; MACAQUE MODEL; ANAL SEX; TOPICAL MICROBICIDES; EFFICACY
   EVALUATIONS
AB Rectal pre-exposure prophylaxis (PrEP) will be a critical component of HIV prevention products due to the prevalence of unprotected receptive anal intercourse among men who have sex with men and heterosexual couples. Given the biological considerations of this compartment and the complexity of HIV infection, design of a successful rectal microbicide product faces a number of challenges. Important information is being compiled to begin to address deficits in knowledge toward design of rectal PrEP products for men and women. Aspects of formulation development and preclinical and clinical evaluation of rectal products studied to date are summarized in this review. This article is based on a presentation at the "Product Development Workshop 2013: HIV and Multipurpose Prevention Technologies," held in Arlington, Virginia on February 21-22, 2013. It forms part of a special supplement to Antiviral Research. (C) 2013 Elsevier B.V. All rights reserved.
C1 [Rohan, Lisa C.; Yang, Haitao] Univ Pittsburgh, Sch Pharm, Dept Pharmaceut Sci, Pittsburgh, PA 15261 USA.
   [Rohan, Lisa C.; Yang, Haitao; Wang, Lin] Magee Womens Res Inst, Pittsburgh, PA USA.
RP Rohan, LC (通讯作者)，Univ Pittsburgh, Sch Pharm, Dept Pharmaceut Sci, Pittsburgh, PA 15261 USA.
EM rohanlc@upmc.edu
FU National Institute of Allergy and Infectious Diseases of the National
   Institutes of Health [AI082637]; NATIONAL INSTITUTE OF ALLERGY AND
   INFECTIOUS DISEASES [U19AI082637] Funding Source: NIH RePORTER
FX Research reported in this publication was supported by the National
   Institute of Allergy and Infectious Diseases of the National Institutes
   of Health under Award Number AI082637. The content is solely the
   responsibility of the authors and does not necessarily represent the
   official views of the National Institutes of Health.
CR Abner SR, 2005, J INFECT DIS, V192, P1545, DOI 10.1086/462424
   Ambrose Z, 2007, J VIROL, V81, P12145, DOI 10.1128/JVI.01301-07
   Anton PA, 2012, AIDS RES HUM RETROV, V28, P1412, DOI [10.1089/aid.2012.0262, 10.1089/AID.2012.0262]
   Anton PA, 2011, PLOS ONE, V6, DOI 10.1371/journal.pone.0023243
   Barouch DH, 2012, P NATL ACAD SCI USA, V109, P8694, DOI 10.1073/pnas.1203183109
   Begay O, 2011, AIDS RES HUM RETROV, V27, P1019, DOI [10.1089/aid.2010.0252, 10.1089/AID.2010.0252]
   Boily MC, 2009, LANCET INFECT DIS, V9, P118, DOI 10.1016/S1473-3099(09)70021-0
   Buckheit RW, 2012, CURR HIV RES, V10, P97, DOI 10.2174/157016212799304698
   Cao YJ, 2012, BRIT J CLIN PHARMACO, V74, P1013, DOI 10.1111/j.1365-2125.2012.04267.x
   Carballo-Dieguez A, 2008, SEX TRANSM INFECT, V84, P483, DOI 10.1136/sti.2008.030478
   CDC, 2012, HIV INF ATTR MAL TO, P962
   Chandra Anjani, 2011, Natl Health Stat Report, P1
   Chateau ML, 2013, PLOS ONE, V8, DOI 10.1371/journal.pone.0060024
   Civic D, 2000, J SEX MARITAL THER, V26, P95, DOI 10.1080/009262300278678
   Cranage M, 2008, PLOS MED, V5, P1238, DOI 10.1371/journal.pmed.0050157
   DANIEL MD, 1985, SCIENCE, V228, P1201, DOI 10.1126/science.3159089
   Denton PW, 2012, J VIROL, V86, P630, DOI 10.1128/JVI.06120-11
   Denton PW, 2008, PLOS MED, V5, P79, DOI 10.1371/journal.pmed.0050016
   Dezzutti CS, 2012, PLOS ONE, V7, DOI 10.1371/journal.pone.0048328
   Dezzutti CS, 2012, ANTIVIR RES, V96, P221, DOI 10.1016/j.antiviral.2012.08.004
   Dezzutti CS, 2012, J ANTIMICROB CHEMOTH, V67, P2139, DOI 10.1093/jac/dks173
   Erickson PI, 1995, AIDS EDUC PREV, V7, P477
   Fletcher PS, 2006, AIDS, V20, P1237, DOI 10.1097/01.aids.0000232230.96134.80
   Fuchs EJ, 2007, J INFECT DIS, V195, P703, DOI 10.1086/511279
   Fuchs EJ, 2013, J INFECT DIS, V207, P1389, DOI 10.1093/infdis/jit030
   Gorbach PM, 2012, SEX TRANSM DIS, V39, P59, DOI 10.1097/OLQ.0b013e318235502b
   Grant RM, 2010, NEW ENGL J MED, V363, P2587, DOI 10.1056/NEJMoa1011205
   Gross M, 1999, SEX TRANSM DIS, V26, P572, DOI 10.1097/00007435-199911000-00006
   Gross M, 2000, J ACQ IMMUN DEF SYND, V24, P393, DOI 10.1097/00126334-200008010-00015
   Ham AS, 2012, J PHARM SCI-US, V101, P1423, DOI 10.1002/jps.23026
   Harman S, 2012, ANTIMICROB AGENTS CH, V56, P2347, DOI 10.1128/AAC.06108-11
   Hendrix C, 2008, CLIN PHARMACOL THER, V83, P97, DOI 10.1038/sj.clpt.6100236
   Herrera C, 2011, AIDS, V25, P1971, DOI 10.1097/QAD.0b013e32834b3629
   Hu Z, 2012, CELL MOL IMMUNOL, V9, P232, DOI 10.1038/cmi.2011.63
   Karim SSA, 2011, LANCET, V378, P279, DOI 10.1016/S0140-6736(11)60878-7
   Kenney J, 2012, AIDS RES HUM RETROV, V28, P1476, DOI [10.1089/aid.2012.0087, 10.1089/AID.2012.0087]
   Kenney J, 2013, ANTIMICROB AGENTS CH, V57, P4001, DOI 10.1128/AAC.00796-13
   Kinsler JJ, 2013, SEX TRANSM INFECT, V89, P62, DOI 10.1136/sextrans-2012-050630
   Koblin BA, 2003, AM J PUBLIC HEALTH, V93, P926, DOI 10.2105/AJPH.93.6.926
   Lackner AA, 2007, ANNU REV MED, V58, P461, DOI 10.1146/annurev.med.58.082405.094316
   Lederer S, 2009, PLOS PATHOG, V5, DOI 10.1371/journal.ppat.1000296
   Massud I, 2013, J VIROL, V87, P8952, DOI 10.1128/JVI.01204-13
   McBride KR, 2010, J SEX RES, V47, P123, DOI 10.1080/00224490903402538
   McCormack S, 2010, LANCET, V376, P1329, DOI 10.1016/S0140-6736(10)61086-0
   McGowan I, 2013, CURR TOP MICROBIOL I
   Mcgowan I, 2013, PLOS ONE, V8, DOI 10.1371/journal.pone.0060147
   McGowan I, 2012, CURR OPIN HIV AIDS, V7, P526, DOI 10.1097/COH.0b013e3283582bc2
   Mosher William D, 2005, Adv Data, P1
   Newman PA, 2013, J INT AIDS SOC, V16, DOI 10.7448/IAS.16.1.18476
   Palermo RE, 2011, J VIROL, V85, P1099, DOI 10.1128/JVI.01522-10
   Patton DL, 2006, ANTIMICROB AGENTS CH, V50, P1696, DOI 10.1128/AAC.50.5.1696-1700.2006
   Patton DL, 2004, SEX TRANSM DIS, V31, P290, DOI 10.1097/01.OLQ.0000124614.91448.D4
   Patton DL, 2002, SEX TRANSM DIS, V29, P581, DOI 10.1097/00007435-200210000-00004
   Patton DL, 2006, SEX TRANSM DIS, V33, P691, DOI 10.1097/01.olq.0000216022.18321.d3
   Patton DL, 2009, SEX TRANSM DIS, V36, P350, DOI 10.1097/OLQ.0b013e318195c31a
   Peinado Jesus, 2013, J Int Assoc Provid AIDS Care, V12, P278, DOI 10.1177/1545109712473650
   Phillips DM, 1998, CONTRACEPTION, V57, P341, DOI 10.1016/S0010-7824(98)00040-7
   Pines HA, 2013, AIDS BEHAV, V17, P1002, DOI 10.1007/s10461-012-0358-z
   Singer R, 2011, J VIROL, V85, P5504, DOI 10.1128/JVI.02422-10
   Skoler-Karpoff S, 2008, LANCET, V372, P1977, DOI 10.1016/S0140-6736(08)61842-5
   Stefanidou M, 2012, ANTIMICROB AGENTS CH, V56, P4381, DOI 10.1128/AAC.00399-12
   Stremlau M, 2004, NATURE, V427, P848, DOI 10.1038/nature02343
   Tabet SR, 1999, SEX TRANSM DIS, V26, P564, DOI 10.1097/00007435-199911000-00005
   Tsai CC, 2003, AIDS RES HUM RETROV, V19, P535, DOI 10.1089/088922203322230897
   UBERLA K, 1995, P NATL ACAD SCI USA, V92, P8210, DOI 10.1073/pnas.92.18.8210
   Ullrich R, 1998, PATHOBIOLOGY, V66, P145, DOI 10.1159/000028012
   van Marle G, 2007, RETROVIROLOGY, V4, DOI 10.1186/1742-4690-4-87
   Ventuneac A, 2010, AIDS BEHAV, V14, P618, DOI 10.1007/s10461-009-9611-5
   Wang L., 2012, MICR 2012 SYDN AUSTR
   Wang L, 2011, AIDS RES THER, V8, DOI 10.1186/1742-6405-8-12
NR 70
TC 6
Z9 6
U1 0
U2 6
PU ELSEVIER SCIENCE BV
PI AMSTERDAM
PA PO BOX 211, 1000 AE AMSTERDAM, NETHERLANDS
SN 0166-3542
EI 1872-9096
J9 ANTIVIR RES
JI Antiviral Res.
PD DEC
PY 2013
VL 100
SU 1
BP S17
EP S24
DI 10.1016/j.antiviral.2013.09.023
PG 8
WC Pharmacology & Pharmacy; Virology
WE Science Citation Index Expanded (SCI-EXPANDED)
SC Pharmacology & Pharmacy; Virology
GA 278XM
UT WOS:000328923200004
PM 24188705
OA Green Accepted
DA 2022-08-26
ER

PT J
AU Friend, DR
   Clark, JT
   Kiser, PF
   Clark, MR
AF Friend, David R.
   Clark, Justin T.
   Kiser, Patrick F.
   Clark, Meredith R.
TI Multipurpose prevention technologies: Products in development
SO ANTIVIRAL RESEARCH
LA English
DT Review
DE Multipurpose prevention technologies; HIV-1 prevention; Contraception;
   Herpes simplex virus-2 prevention
ID HUMAN-IMMUNODEFICIENCY-VIRUS; SEXUALLY-TRANSMITTED-DISEASES; UNINTENDED
   PREGNANCIES; INTRAVAGINAL RINGS; SILCS DIAPHRAGM; DUAL-PROTECTION;
   VAGINAL RING; MICROBICIDE DELIVERY; CONTROLLED-RELEASE; CARRAGUARD(R)
   GEL
AB Multipurpose prevention technologies (MPTs) are broadly defined as products capable of simultaneously addressing multiple sexual and reproductive health needs including unintended pregnancy, STIs including HIV-1, and other reproductive tract infections. MPTs have been discussed for a few decades but little product development has occurred. With the recent proof-of-concept that a topically applied antiretroviral (ARV) can effectively reduce sexual transmission of HIV-1 (tenofovir 1% gel) the impetus to develop MPTs is gaining momentum. Products currently in development are broadly categorized as either long-acting or on-demand. Long-acting MPTs include intravaginal rings (IVRs) and long-acting injectable products. Several IVR MPTs are under development including one designed to release tenofovir to prevent transmission of HIV-1 and levonorgestrel (LNG) to prevent unintended pregnancy over a 90-day period. Another MPT IVR under development is designed to release the ARV dapivirine and LNG for 2 months. Long-acting injectable pre-exposure prophylaxis (PrEP) formulations of rilpivirine (TMC278) and GSK1265744 have entered clinical evaluation and could form the basis of long-acting injectable products for HIV-1 prevention and prevention of unintended pregnancy. On-demand products include TFV 1% gel (HIV-1/HSV-2 prevention), a zinc/carrageenan zinc gel (HIV-1/HSV-2 prevention), and the SILCS diaphragm administered with TFV 1% gel. Significant technical, funding, and regulatory hurdles must be overcome to develop most MPTs; however, the significant reproductive health benefits to many women around the world should provide motivation to overcome these hurdles. This article is based on a presentation at the "Product Development Workshop 2013: HIV and Multipurpose Prevention Technologies", held in Arlington, Virginia on February 21-22, 2013. It forms part of a special supplement to Antiviral Research. (C) 2013 Published by Elsevier B.V.
C1 [Friend, David R.; Clark, Meredith R.] Eastern Virginia Med Sch, Dept Obstet & Gynecol, CONRAD Program, Arlington, VA 22209 USA.
   [Clark, Justin T.; Kiser, Patrick F.] Univ Utah, Dept Bioengn, Salt Lake City, UT 84112 USA.
RP Friend, DR (通讯作者)，Eastern Virginia Med Sch, Dept Obstet & Gynecol, CONRAD Program, 1911 N Ft Myer Dr,Suite 900, Arlington, VA 22209 USA.
EM dfriend@conrad.org
RI Kiser, Patrick F/C-2843-2014
OI Kiser, Patrick F/0000-0002-3868-7122; Clark,
   Meredith/0000-0002-4476-8287
FU USAID [GPO-A-00-08-00005-00, APS-OAA-10-00003, AID-OAA-11-00064]
FX The support of USAID through Cooperative Agreements
   GPO-A-00-08-00005-00, APS-OAA-10-00003, and AID-OAA-11-00064 is
   gratefully acknowledged. The views expressed are not necessarily those
   of USAID.
CR Abraham BK, 2012, CURR OPIN HIV AIDS, V7, P600, DOI 10.1097/COH.0b013e328358b9ce
   Andrei G, 2011, CELL HOST MICROBE, V10, P379, DOI 10.1016/j.chom.2011.08.015
   Andrews C, 2013, 20 C RETR OPP INF AT
   Baert L, 2009, EUR J PHARM BIOPHARM, V72, P502, DOI 10.1016/j.ejpb.2009.03.006
   Bank T.W., 2007, B WORLD HEALTH ORGAN, V79, P657
   Benagiano G, 2008, EXPERT REV MED DEVIC, V5, P639, DOI 10.1586/17434440.5.5.639
   Berer M, 2006, REPROD HEALTH MATTER, V14, P162, DOI 10.1016/S0968-8080(06)28262-4
   Brache V, 2000, STEROIDS, V65, P687, DOI 10.1016/S0039-128X(00)00175-6
   Brache V, 2007, CONTRACEPTION, V76, P111, DOI 10.1016/j.contraception.2007.04.005
   Brache V, 2013, CONTRACEPTION, V87, P264, DOI 10.1016/j.contraception.2012.08.037
   Brache V, 2010, CONTRACEPTION, V82, P418, DOI 10.1016/j.contraception.2010.04.012
   Brache V, 2009, CONTRACEPTION, V79, P150, DOI 10.1016/j.contraception.2008.08.010
   Brady M, 2003, REPROD HEALTH MATTER, V11, P134, DOI 10.1016/S0968-8080(03)02289-4
   BURTON FG, 1979, CONTRACEPTION, V19, P507, DOI 10.1016/0010-7824(79)90065-9
   BURTON FG, 1978, CONTRACEPTION, V17, P221, DOI 10.1016/0010-7824(78)90013-6
   CATES W, 1992, FAM PLANN PERSPECT, V24, P122, DOI 10.2307/2135542
   Cates W, 1996, AM J EPIDEMIOL, V143, P311
   CATES W, 1993, SEX TRANSM DIS, V20, P174, DOI 10.1097/00007435-199305000-00011
   Clark J.T., 2013, PLOS ONE UNPUB
   Coffey PS, 2008, CONTRACEPTION, V78, P418, DOI 10.1016/j.contraception.2008.07.001
   Davis KR, 1999, FAM PLANN PERSPECT, V31, P272, DOI 10.2307/2991537
   Feldblum PJ, 2007, CONTRACEPTION, V76, P105, DOI 10.1016/j.contraception.2007.04.009
   FELDBLUM PJ, 1995, AIDS SA, V9, P85
   Fenstermacher KJ, 2011, J BIOL CHEM, V286, P40433, DOI 10.1074/jbc.M111.289850
   Fetherston S.M., 2013, 40 ANN M EXP CONTR R
   Fleming DT, 1999, SEX TRANSM INFECT, V75, P3, DOI 10.1136/sti.75.1.3
   Fletcher P, 2009, ANTIMICROB AGENTS CH, V53, P487, DOI 10.1128/AAC.01156-08
   Frezieres RG, 2012, CONTRACEPTION, V85, P99, DOI 10.1016/j.contraception.2011.04.003
   Friend DR, 2012, EXPERT OPIN DRUG DEL, V9, P417, DOI 10.1517/17425247.2012.668183
   Friend DR, 2011, DRUG DELIV TRANSL RE, V1, P185, DOI 10.1007/s13346-011-0024-4
   Friend DR, 2010, ANTIVIR RES, V88, pS47, DOI 10.1016/j.antiviral.2010.09.005
   Harrison PF, 2013, AIDS RES TREAT, V2013, DOI 10.1155/2013/790154
   Holt BY, 2010, CONTRACEPTION, V81, P177, DOI 10.1016/j.contraception.2009.11.009
   Johnson TJ, 2012, ANTIMICROB AGENTS CH, V56, P6272, DOI 10.1128/AAC.01431-12
   Johnson TJ, 2010, EUR J PHARM SCI, V39, P203, DOI 10.1016/j.ejps.2009.11.007
   Karim QA, 2010, SCIENCE, V329, P1168, DOI 10.1126/science.1193748
   Kelly L, 2011, AAPS ANN M EXP, pT2258
   Kenney J, 2013, ANTIMICROB AGENTS CH, V57, P4001, DOI 10.1128/AAC.00796-13
   Kiser PF, 2012, AIDS REV, V14, P62
   KOETSAWANG S, 1990, CONTRACEPTION, V41, P9, DOI 10.1016/0010-7824(90)90122-C
   Koetsawang S, 1990, Contraception, V41, P143
   Kruk ME, 2006, CLIN THER, V28, P1989, DOI 10.1016/j.clinthera.2006.12.011
   LANDGREN BM, 1982, CONTRACEPTION, V26, P567, DOI 10.1016/0010-7824(82)90132-9
   Lewis RA, 2010, CONTRACEPTION, V82, P491, DOI 10.1016/j.contraception.2010.06.006
   Livingstone E., 2011, AM ASS PHARM SCI ANN
   Major I, 2013, CONTRACEPTION, V88, P58, DOI 10.1016/j.contraception.2012.10.018
   Malcolm RK, 2013, CONTRACEPTION, V88, P321, DOI 10.1016/j.contraception.2013.06.009
   Malcolm RK, 2012, INT J WOMENS HEALTH, V4, P595, DOI 10.2147/IJWH.S36282
   Mandelin E, 1997, HUM REPROD, V12, P2671, DOI 10.1093/humrep/12.12.2671
   Mansour D, 2010, EUR J CONTRACEP REPR, V15, P4, DOI 10.3109/13625180903427675
   Marrazzo J.M., 2013, 2013 C RETR OPP INF
   Min S, 2009, 49 INT C ANT AG CHEM
   Montgomery ET, 2012, AIDS BEHAV, V16, P1787, DOI 10.1007/s10461-012-0248-4
   Moss JA, 2012, ANTIMICROB AGENTS CH, V56, P875, DOI 10.1128/AAC.05662-11
   Novak A, 2003, CONTRACEPTION, V67, P187, DOI 10.1016/S0010-7824(02)00514-0
   Pentlicky S, 2013, CONTRACEPTION, V87, P187, DOI 10.1016/j.contraception.2012.06.016
   Renzi C, 2003, J INFECT DIS, V187, P19, DOI 10.1086/345867
   Reynolds SJ, 2003, J INFECT DIS, V187, P1513, DOI 10.1086/368357
   Rose S, 2009, ADV DRUG DELIVER REV, V61, P808, DOI 10.1016/j.addr.2009.04.022
   Rosenberg ZF, 2012, BEST PRACT RES CL OB, V26, P503, DOI 10.1016/j.bpobgyn.2012.02.001
   ROUMEN F, 1990, CONTRACEPTION, V42, P201, DOI 10.1016/0010-7824(90)90103-3
   ROWE PJ, 1990, CONTRACEPTION, V41, P105, DOI 10.1016/0010-7824(90)90141-H
   Sahota J, 1999, ADV CONTRACEPT, V15, P313, DOI 10.1023/A:1006748626008
   Schwartz JL, 2008, CONTRACEPTION, V78, P237, DOI 10.1016/j.contraception.2008.04.118
   Sitruk-Ware R, 2007, CONTRACEPTION, V75, P454, DOI 10.1016/j.contraception.2007.02.003
   Skoler-Karpoff S, 2008, LANCET, V372, P1977, DOI 10.1016/S0140-6736(08)61842-5
   Smith DJ, 2008, J WOMENS HEALTH, V17, P1025, DOI 10.1089/jwh.2007.0529
   Smith JM, 2013, P NATL ACAD SCI USA, V110, P16145, DOI 10.1073/pnas.1311355110
   Spreen W, 2012, 19 INT AIDS C WASH D
   Tan DHS, 2012, INT J WOMENS HEALTH, V4, P341, DOI 10.2147/IJWH.S27601
   Terrazas-Aranda Katty, 2007, Antiviral Chemistry & Chemotherapy, V18, P141
   Thurman Andrea Ries, 2011, Infect Dis Obstet Gynecol, V2011, P1, DOI 10.1155/2011/429403
   van der Straten A, 2012, AIDS BEHAV, V16, P1775, DOI 10.1007/s10461-012-0215-0
   Van Herrewege Y, 2004, ANTIMICROB AGENTS CH, V48, P337, DOI 10.1128/AAC.48.1.337-339.2004
   van 't Klooster G, 2010, ANTIMICROB AGENTS CH, V54, P2042, DOI 10.1128/AAC.01529-09
   Vibholm L, 2012, AIDS RES HUM RETROV, V28, P1404, DOI [10.1089/aid.2012.0078, 10.1089/AID.2012.0078]
   Wald A, 2002, J INFECT DIS, V185, P45, DOI 10.1086/338231
   WASSERHEIT JN, 1992, SEX TRANSM DIS, V19, P61, DOI 10.1097/00007435-199219020-00001
   Woolfson AD, 2000, CRIT REV THER DRUG, V17, P509
NR 79
TC 38
Z9 39
U1 0
U2 13
PU ELSEVIER SCIENCE BV
PI AMSTERDAM
PA PO BOX 211, 1000 AE AMSTERDAM, NETHERLANDS
SN 0166-3542
EI 1872-9096
J9 ANTIVIR RES
JI Antiviral Res.
PD DEC
PY 2013
VL 100
SU 1
BP S39
EP S47
DI 10.1016/j.antiviral.2013.09.030
PG 9
WC Pharmacology & Pharmacy; Virology
WE Science Citation Index Expanded (SCI-EXPANDED)
SC Pharmacology & Pharmacy; Virology
GA 278XM
UT WOS:000328923200007
PM 24188708
DA 2022-08-26
ER

PT J
AU Mesquita, PMM
   Srinivasan, P
   Johnson, TJ
   Rastogi, R
   Evans-Strickfaden, T
   Kay, MS
   Buckheit, KW
   Buckheit, RW
   Smith, JM
   Kiser, PF
   Herold, BC
AF Mesquita, Pedro M. M.
   Srinivasan, Priya
   Johnson, Todd J.
   Rastogi, Rachna
   Evans-Strickfaden, Tammy
   Kay, Michael S.
   Buckheit, Karen W.
   Buckheit, Robert W., Jr.
   Smith, James M.
   Kiser, Patrick F.
   Herold, Betsy C.
TI Novel preclinical models of topical PrEP pharmacodynamics provide
   rationale for combination of drugs with complementary properties
SO RETROVIROLOGY
LA English
DT Article
DE HIV; Pre-Exposure Prophylaxis; Intravaginal ring; Microbicide;
   Preclinical models
ID HUMAN-IMMUNODEFICIENCY-VIRUS; HIV-NEGATIVE WOMEN; PREEXPOSURE
   PROPHYLAXIS; INTRAVAGINAL RING; INFECTION; MICROBICIDES; PREVENTION;
   DELIVERY; DAPIVIRINE; HERPES
AB Background: The limited success of recent HIV topical pre-exposure prophylaxis clinical trials highlights the need for more predictive models of drug efficacy that better simulate what may happen during sexual exposure. To address this gap, we developed complementary in vitro models to evaluate the ability of drugs to retain anti-HIV activity if cells were washed with seminal plasma (simulating what may happen following exposure to ejaculate), and to protect drug-naive T cells (representing newly recruited immune cells) co-cultured with explants that had been pretreated with drug. We focused on tenofovir disoproxil fumarate (TDF), the non-nucleoside reverse transcriptase inhibitors dapivirine (DPV) and IQP-0528, and the entry inhibitors maraviroc (MVC) and the D-peptide chol-PIE-12 trimer (PIE12). Studies were extended to macaques and the ability of cervical biopsies obtained from animals treated with an intravaginal ring formulation of IQP-0528 to protect ex vivo co-cultured T cells was determined. The antiviral activity of cervicovaginal lavage samples against a primary Clade C isolate was also measured and correlated with drug levels.
   Results: Cells exposed to TDF were equally protected from HIV whether or not the drug-treated cells were washed with medium or seminal plasma prior to challenge. In contrast, several-fold higher concentrations of NNRTIs and entry inhibitors were needed to attain similar levels of HIV inhibition following a wash with seminal plasma. Conversely, the NNRTIs and PIE12, but not TDF or MVC, were effectively transferred from ex vivo treated explants and protected co-cultured T cells. Biopsies obtained from IQP-0528 ring-treated macaques also protected co-cultured T cells with viral inhibition ranging from 42-72%. Antiviral activity correlated with the concentration of drug recovered. Combinations of TDF with IQP-0528 protected in both in vitro models.
   Conclusions: Together, these models suggest that intracellularly retained drugs such as TDF may protect resident immune cells following coitus but sustained delivery may be required to protect immune cells subsequently recruited into the genital tract. Sustained delivery may also be critical for NNRTIs, which are rapidly transported out of cells and could be lost following sexual intercourse. An ideal approach may be a combination of drugs with complementary bioavailability profiles formulated for sustained delivery.
C1 [Mesquita, Pedro M. M.; Herold, Betsy C.] Albert Einstein Coll Med, Dept Pediat, Bronx, NY 10467 USA.
   [Mesquita, Pedro M. M.; Herold, Betsy C.] Albert Einstein Coll Med, Dept Microbiol & Immunol, Bronx, NY 10467 USA.
   [Srinivasan, Priya; Evans-Strickfaden, Tammy; Smith, James M.] Ctr Dis Control & Prevent, Lab Branch, Div HIV AIDS Prevent, Natl Ctr HIV AIDS Viral Hepatitis STD & TB Preven, Atlanta, GA USA.
   [Johnson, Todd J.; Rastogi, Rachna; Kiser, Patrick F.] Univ Utah, Dept Bioengn, Salt Lake City, UT 84112 USA.
   [Kay, Michael S.] Univ Utah, Dept Biochem, Salt Lake City, UT USA.
   [Buckheit, Karen W.; Buckheit, Robert W., Jr.] ImQuest BioSci Inc, Frederick, MD USA.
RP Mesquita, PMM (通讯作者)，Albert Einstein Coll Med, Dept Pediat, Bronx, NY 10467 USA.
EM pedro.mesquita@einstein.yu.edu
RI Kiser, Patrick F/C-2843-2014
OI Kiser, Patrick F/0000-0002-3868-7122; Rastogi,
   Rachna/0000-0002-3917-8979; Mesquita, Pedro/0000-0002-6591-4896
FU National Institutes of Health [U19 AI076980, R33 AI079763, U19
   AI103461]; National Institute of Allergy and Infectious Diseases; U.S.
   Department of Health and Human Services [Y1-AI-0681-02]; NATIONAL
   INSTITUTE OF ALLERGY AND INFECTIOUS DISEASES [R33AI079763, U19AI076980,
   U19AI103461, Z01AI000681] Funding Source: NIH RePORTER
FX We thank Gilead for providing tenofovir disoproxil fumarate, ViiV
   Healthcare and the International Partnership for Microbicides (IPM) for
   Maraviroc and IPM for Dapivirine. This work was supported by National
   Institutes of Health grants U19 AI076980, R33 AI079763 and U19 AI103461,
   and funded in part with federal funds from the National Institute of
   Allergy and Infectious Diseases, National Institutes of Health, U.S.
   Department of Health and Human Services, under interagency agreement no.
   Y1-AI-0681-02. We acknowledge the following members of CDC's
   DHAP-Laboratory Branch/ Pre-clinical Evaluation Team for their
   contributions to our non-human primate research: James Mitchell,
   Leecresia Jenkins, Shanon Bachmann, and Frank Deyounks for animal
   technical assistance, and David Garber, Janet McNicholl and R. Michael
   Hendry for programmatic and supervisory support. The findings and
   conclusions in this paper are those of the authors and do not
   necessarily represent the views of the Centers for Disease Control and
   Prevention.
CR Abdool KQ, 2010, SCIENCE, V329, P1168, DOI DOI 10.1126/SCIENCE.1193748
   Amico KR, 2013, AIDS BEHAV, V17, P2143, DOI 10.1007/s10461-013-0429-9
   Anderson PL, 2011, J ANTIMICROB CHEMOTH, V66, P240, DOI 10.1093/jac/dkq447
   Baeten JM, 2012, NEW ENGL J MED, V367, P399, DOI 10.1056/NEJMoa1108524
   Choopanya K, 2013, LANCET
   D'Cruz OJ, 2004, CURR PHARM DESIGN, V10, P315, DOI 10.2174/1381612043386374
   Dezzutti CS, 2013, JAIDS-J ACQ IMM DEF, V63, P548, DOI 10.1097/QAI.0b013e318291f331
   Dorr P, 2005, ANTIMICROB AGENTS CH, V49, P4721, DOI 10.1128/AAC.49.11.4721-4732.2005
   Francis JN, 2012, BIOCONJUGATE CHEM, V23, P1252, DOI 10.1021/bc300076f
   Geretti AM, 2006, CURR OPIN INFECT DIS, V19, P1, DOI 10.1097/01.qco.0000200293.45532.68
   Grant RM, 2010, NEW ENGL J MED, V363, P2587, DOI 10.1056/NEJMoa1011205
   Greenhead P, 2000, J VIROL, V74, P5577, DOI 10.1128/JVI.74.12.5577-5586.2000
   Gupta KM, 2008, J PHARM SCI-US, V97, P4228, DOI 10.1002/jps.21331
   Gustafsson SS, 2011, ANAL BIOCHEM, V409, P163, DOI 10.1016/j.ab.2010.10.028
   Harrison PF, 2003, CLIN INFECT DIS, V36, P1290, DOI 10.1086/374834
   Keller MJ, 2010, PLOS ONE, V5, DOI 10.1371/journal.pone.0008781
   Kramer VG, 2012, ANTIMICROB AGENTS CH, V56, P4154, DOI 10.1128/AAC.00409-12
   Madan RP, 2007, J VIROL, V81, P7636, DOI 10.1128/JVI.02851-06
   Marrazzo JM, 2013, 20 C RETR OPP INF CR
   McCormack S, 2010, LANCET, V376, P1329, DOI 10.1016/S0140-6736(10)61086-0
   McGowan I, 2012, AIDS RES HUM RETROV, V28, P1509, DOI [10.1089/aid.2012.0062, 10.1089/AID.2012.0062]
   Mesquita PMM, 2008, J VIROL, V82, P6576, DOI 10.1128/JVI.00335-08
   Mesquita PMM, 2012, J ANTIMICROB CHEMOTH, V67, P1730, DOI 10.1093/jac/dks097
   Nel A, 2009, JAIDS-J ACQ IMM DEF, V51, P416, DOI 10.1097/QAI.0b013e3181acb536
   Nel AA, 2009, AIDS, V23, P1531, DOI 10.1097/QAD.0b013e32832c413d
   Patel S, 2007, J INFECT DIS, V196, P1394, DOI 10.1086/522606
   Promadej-Lanier N, 2009, J MED PRIMATOL, V38, P263, DOI 10.1111/j.1600-0684.2009.00354.x
   Sharkey DJ, 2012, J IMMUNOL, V188, P2445, DOI 10.4049/jimmunol.1102736
   Shattock RJ, 2012, CSH PERSPECT MED, V2, DOI 10.1101/cshperspect.a007385
   Smith JK, 2012, PSYCHOL AESTHET CREA, V6, P1, DOI 10.1037/a0027241
   Sugano K, 2010, NAT REV DRUG DISCOV, V9, P597, DOI 10.1038/nrd3187
   Thigpen MC, 2012, NEW ENGL J MED, V367, P423, DOI 10.1056/NEJMoa1110711
   Van Damme L, 2012, NEW ENGL J MED, V367, P411, DOI 10.1056/NEJMoa1202614
NR 33
TC 19
Z9 19
U1 0
U2 3
PU BIOMED CENTRAL LTD
PI LONDON
PA 236 GRAYS INN RD, FLOOR 6, LONDON WC1X 8HL, ENGLAND
SN 1742-4690
J9 RETROVIROLOGY
JI Retrovirology
PD OCT 24
PY 2013
VL 10
AR 113
DI 10.1186/1742-4690-10-113
PG 11
WC Virology
WE Science Citation Index Expanded (SCI-EXPANDED)
SC Virology
GA 280PP
UT WOS:000329043500005
PM 24156604
OA gold, Green Published
DA 2022-08-26
ER

PT J
AU Narayanan, P
   Das, A
   Morineau, G
   Prabhakar, P
   Deshpande, GR
   Gangakhedkar, R
   Risbud, A
AF Narayanan, Prakash
   Das, Anjana
   Morineau, Guy
   Prabhakar, Parimi
   Deshpande, Gururaj Rao
   Gangakhedkar, Raman
   Risbud, Arun
TI An exploration of elevated HIV and STI risk among male sex workers from
   India
SO BMC PUBLIC HEALTH
LA English
DT Article
DE Male sex worker; Men who have sex with men; HIV; India
ID MEN; PREVENTION; CHENNAI; TYPE-1; INFECTION; INCOME; MSM
AB Background: Men who have sex with men (MSM) who also report transactional sex (male sex workers or MSWs) are known to be at higher risk for HIV and sexually transmitted infections (STIs). The study aimed to profile socio-demographic characteristics and risk factors associated with high HIV prevalence among MSWs.
   Methods: A cross-sectional study was conducted in 2008-9 among 483 high-risk MSM who attended STI clinics at Mumbai and Hyderabad, two large cities in India.
   Results: About 70% of the MSM reported transactional sex. As compared to other MSM, MSWs had more male partners (8.9 versus 2.5, p < 0.001) and higher rates of receptive anal sex (96% versus 72%, p < 0.001). HIV prevalence among MSWs and other MSM was 43.6% and 18.1% respectively. HIV prevalence among MSWs was associated with the place of residence (MSWs from Hyderabad were 7.3 times more likely to be infected), positive syphilis serology (3.8 times) and duration of sex work (increased by 8% for every additional year).
   Conclusion: The study showed that MSWs are at high risk for HIV acquisition/transmission, which highlights the need for intensified interventions for personalized risk-reduction counselling and STI screening. Newer biomedical interventions such as pre-exposure prophylaxis and treatment as prevention could also be considered.
C1 [Narayanan, Prakash; Das, Anjana] India Country Off, FHI 360, New Delhi, India.
   [Morineau, Guy] Asia Pacific Reg Off, FHI 360, Bangkok, Thailand.
   [Prabhakar, Parimi] India HIV AIDS Alliance, Hyderabad, Andhra Pradesh, India.
   [Deshpande, Gururaj Rao; Gangakhedkar, Raman; Risbud, Arun] Natl AIDS Res Inst, Pune, Maharashtra, India.
RP Narayanan, P (通讯作者)，India Country Off, FHI 360, New Delhi, India.
EM p.narayanan@rediffmail.com; anjanadas@fhi360.org
RI Deshpande, Dr.Gururaj Rao/J-7380-2018
OI Narayanan, Prakash/0000-0001-9361-3989
FU Bill & Melinda Gates Foundation
FX This study was funded by the Bill & Melinda Gates Foundation. The views
   expressed herein are those of the authors and do not necessarily reflect
   the official policy or position of the Bill & Melinda Gates Foundation.
CR Adam PCG, 2009, JAIDS-J ACQ IMM DEF, V52, pS143, DOI 10.1097/QAI.0b013e3181baf111
   Baral S, 2007, PLOS MED, V4, P1901, DOI 10.1371/journal.pmed.0040339
   Beyrer C, 2010, EPIDEMIOL REV, V32, P137, DOI 10.1093/epirev/mxq011
   Chakrapani V, 2007, AIDS EDUC PREV, V19, P346, DOI 10.1521/aeap.2007.19.4.346
   Champenois K, 2013, SEX TRANSM INFECT, V89, P128, DOI 10.1136/sextrans-2012-050523
   Collumbien M, 2009, SEX TRANSM INFECT, V85, P3, DOI 10.1136/sti.2008.033571
   Cowan FM, 2003, SEX TRANSM INFECT, V79, P286, DOI 10.1136/sti.79.4.286
   Dandona L, 2006, BMC PUBLIC HEALTH, V6, DOI 10.1186/1471-2458-6-31
   Forney JC, 2012, AIDS CARE, V24, P544, DOI 10.1080/09540121.2011.630341
   Geibel S, 2008, SEX TRANSM DIS, V35, P746, DOI 10.1097/OLQ.0b013e318170589d
   Go VF, 2004, JAIDS-J ACQ IMM DEF, V35, P314, DOI 10.1097/00126334-200403010-00014
   Goodreau SM, 2005, J INFECT DIS, V191, pS147, DOI 10.1086/425268
   Government of India National AIDS Control Organization, 2007, TARG INT NACP 3 OP G, V1
   Hemmige V, 2011, AIDS PATIENT CARE ST, V25, P725, DOI 10.1089/apc.2011.0079
   ICMR, 2011, FHI360 ICMR
   ICMR, 2007, FHI360 ICMR
   Johnson WD, 2008, COCHRANE DB SYST REV, DOI 10.1002/14651858.CD001230.pub2
   Mimiaga MJ, 2011, INT J STD AIDS, V22, P121, DOI 10.1258/ijsa.2009.009059
   Misra G, 2009, REPROD HEALTH MATTER, V17, P20, DOI 10.1016/S0968-8080(09)34478-X
   NACO, 2012, HIV SENT SURV 2010 1
   NAHMIAS AJ, 1996, GENITAL NEONATAL HER, P93
   Schneider JA, 2007, AIDS CARE, V19, P1171, DOI 10.1080/09540120701336392
   Setia Maninder Singh, 2006, Indian J Dermatol Venereol Leprol, V72, P425
   Shinde S, 2009, INDIAN J DERMATOL VE, V75, P41, DOI 10.4103/0378-6323.45219
   *UNAIDS, 2006, UNAIDS BEST PRACT CO
   Vadivoo S, 2008, AIDS, V22, pS137, DOI 10.1097/01.aids.0000343772.82647.2d
   van Griensven F, 2010, AIDS, V24, pS30, DOI 10.1097/01.aids.0000390087.22565.b4
   Verma RK, 2004, AIDS, V18, P1845, DOI 10.1097/00002030-200409030-00014
NR 28
TC 20
Z9 20
U1 1
U2 8
PU BMC
PI LONDON
PA CAMPUS, 4 CRINAN ST, LONDON N1 9XW, ENGLAND
EI 1471-2458
J9 BMC PUBLIC HEALTH
JI BMC Public Health
PD NOV 9
PY 2013
VL 13
AR 1059
DI 10.1186/1471-2458-13-1059
PG 9
WC Public, Environmental & Occupational Health
WE Science Citation Index Expanded (SCI-EXPANDED); Social Science Citation Index (SSCI)
SC Public, Environmental & Occupational Health
GA 284DG
UT WOS:000329295700005
PM 24209579
OA Green Published, gold
DA 2022-08-26
ER

PT J
AU Vermund, SH
   Tique, JA
   Cassell, HM
   Pask, ME
   Ciampa, PJ
   Audet, CM
AF Vermund, Sten H.
   Tique, Jose A.
   Cassell, Holly M.
   Pask, Megan E.
   Ciampa, Philip J.
   Audet, Carolyn M.
TI Translation of Biomedical Prevention Strategies for HIV: Prospects and
   Pitfalls
SO JAIDS-JOURNAL OF ACQUIRED IMMUNE DEFICIENCY SYNDROMES
LA English
DT Article
DE condoms; PMTCT; TasP; PrEP; PEP; male circumcision; vaccines;
   complimentary strategies
ID TO-CHILD TRANSMISSION; HUMAN-IMMUNODEFICIENCY-VIRUS;
   SEXUALLY-TRANSMITTED INFECTIONS; RISK HUMAN-PAPILLOMAVIRUS; ADULT MALE
   CIRCUMCISION; SUB-SAHARAN AFRICA; CONTROLLED CLINICAL-TRIAL;
   HEPATITIS-B-VACCINE; ANTIRETROVIRAL THERAPY; HETEROSEXUAL TRANSMISSION
AB Early achievements in biomedical approaches for HIV prevention included physical barriers (condoms), clean injection equipment (both for medical use and for injection drug users), blood and blood product safety, and prevention of mother-to-child transmission. In recent years, antiretroviral drugs to reduce the risk of transmission (when the infected person takes the medicines; treatment as prevention) or reduce the risk of acquisition (when the seronegative person takes them; preexposure prophylaxis) have proven to be efficacious. Circumcision of men has also been a major tool relevant for higher prevalence regions such as sub-Saharan Africa. Well-established prevention strategies in the control of sexually transmitted diseases and tuberculosis are highly relevant for HIV (ie, screening, linkage to care, early treatment, and contact tracing). Unfortunately, only slow progress is being made in some available HIV-prevention strategies such as family planning for HIV-infected women who do not want more children and prevention of mother-to-child HIV transmission. Current studies seek to integrate strategies into approaches that combine biomedical, behavioral, and structural methods to achieve prevention synergies. This review identifies the major biomedical approaches demonstrated to be efficacious that are now available. We also highlight the need for behavioral risk reduction and adherence as essential components of any biomedical approach.
C1 [Vermund, Sten H.; Tique, Jose A.; Cassell, Holly M.; Pask, Megan E.; Ciampa, Philip J.; Audet, Carolyn M.] Vanderbilt Univ, Sch Med, Vanderbilt Inst Global Hlth, Nashville, TN 37212 USA.
   [Vermund, Sten H.; Ciampa, Philip J.] Vanderbilt Univ, Sch Med, Dept Pediat, Nashville, TN 37212 USA.
   [Vermund, Sten H.; Ciampa, Philip J.] Vanderbilt Univ, Sch Med, Dept Med, Nashville, TN 37212 USA.
   [Vermund, Sten H.; Audet, Carolyn M.] Vanderbilt Univ, Sch Med, Dept Prevent Med, Nashville, TN 37212 USA.
   [Vermund, Sten H.; Tique, Jose A.] Friends Global Hlth, Quelimane, Mozambique.
RP Vermund, SH (通讯作者)，2525 West End Ave,Suite 750, Nashville, TN 37203 USA.
EM sten.vermund@vanderbilt.edu
RI Vermund, Sten/AAD-3592-2020
OI Vermund, Sten/0000-0001-7289-8698; Cassell, Holly/0000-0003-3754-7328
FU [R13 MH-081733-01A1]; EUNICE KENNEDY SHRIVER NATIONAL INSTITUTE OF CHILD
   HEALTH & HUMAN DEVELOPMENT [R13HD074468] Funding Source: NIH RePORTER;
   NATIONAL INSTITUTE OF MENTAL HEALTH [R13MH081733] Funding Source: NIH
   RePORTER
FX Support for this supplement was provided by R13 MH-081733-01A1.
CR Aceijas C, 2007, ADDICTION, V102, P1244, DOI 10.1111/j.1360-0443.2007.01848.x
   Adair T, 2009, J BIOSOC SCI, V41, P269, DOI 10.1017/S0021932008003076
   Agha S, 2001, HEALTH POLICY PLANN, V16, P144, DOI 10.1093/heapol/16.2.144
   Agha S, 2001, AM J PUBLIC HEALTH, V91, P307, DOI 10.2105/AJPH.91.2.307
   Albero G, 2012, SEX TRANSM DIS, V39, P104, DOI 10.1097/OLQ.0b013e3182387abd
   Allen S, 2007, J WOMENS HEALTH, V16, P1017, DOI 10.1089/jwh.2006.0151
   Almeda J, 2002, ENFERM INFEC MICR CL, V20, P391, DOI 10.1016/S0213-005X(02)72826-7
   Anonymous, 2005, Morbidity and Mortality Weekly Report, V54, P1
   [Anonymous], 2012, MEM BACKGR PACK ND S, P1
   APETREI C, 1995, AIDS, V9, P977, DOI 10.1097/00002030-199508000-00025
   Auvert B, 2005, PLOS MED, V2, P1112, DOI 10.1371/journal.pmed.0020298
   Auvert B, 2001, AIDS, V15, pS31, DOI 10.1097/00002030-200108004-00004
   Ayash-Rashkovsky M, 2007, INFECT IMMUN, V75, P1751, DOI 10.1128/IAI.01703-06
   Backes DM, 2012, INT J CANCER, V130, P1888, DOI 10.1002/ijc.26196
   Baek G, 2010, PUBLIC HEALTH REP, V125, P293, DOI 10.1177/003335491012500220
   Baeten J, 2012, 19 C RETR OPP INF MA
   Baeten JM, 2009, LANCET, V374, P182, DOI 10.1016/S0140-6736(09)61311-8
   Baeten JM, 2008, J INFECT DIS, V198, P1804, DOI 10.1086/593214
   Bailey RC, 2007, LANCET, V369, P643, DOI 10.1016/S0140-6736(07)60312-2
   Bajunirwe Francis, 2005, AIDS Res Ther, V2, P10, DOI 10.1186/1742-6405-2-10
   Bar-On ES, 2009, COCHRANE DB SYST REV, DOI 10.1002/14651858.CD005530.pub2
   Barnabas RV, 2011, AIDS, V25, P1559, DOI 10.1097/QAD.0b013e3283491e3e
   Barr S., 2011, KHN KAISER HLTH NEW
   Bassett IV, 2010, CLIN INFECT DIS, V50, pS77, DOI 10.1086/651477
   Begley EB, 2008, PLOS ONE, V3, DOI 10.1371/journal.pone.0002731
   Beksinska M, 2011, CONTRACEPTION, V83, P316, DOI 10.1016/j.contraception.2010.07.022
   Belec L, 2011, FUTURE MICROBIOL, V6, P731, DOI [10.2217/fmb.11.64, 10.2217/FMB.11.64]
   Blair Janet M., 2011, Morbidity and Mortality Weekly Report, V60, P1
   Boily MC, 2008, SEX TRANSM INFECT, V84, pII28, DOI 10.1136/sti.2008.030346
   Bond V, 2002, EVAL PROGRAM PLANN, V25, P347, DOI 10.1016/S0149-7189(02)00046-0
   BONGAARTS J, 1989, AIDS, V3, P373, DOI 10.1097/00002030-198906000-00006
   Bowen A, 2008, DRUG DISCOV TODAY, V13, P530, DOI 10.1016/j.drudis.2008.03.018
   Boyer S, 2011, CURR OPIN HIV AIDS, V6, P239, DOI 10.1097/COH.0b013e3283478757
   Bratt JH, 2011, TROP MED INT HEALTH, V16, P110, DOI 10.1111/j.1365-3156.2010.02640.x
   Braun M, 2011, JAIDS-J ACQ IMM DEF, V56, pE122, DOI 10.1097/QAI.0b013e31820a7f2f
   Bridges JFP, 2011, HEALTH POLICY PLANN, V26, P298, DOI 10.1093/heapol/czq064
   Bryant J, 2009, HEALTH TECHNOL ASSES, V13, P1, DOI 10.3310/hta13140
   Buchbinder SP, 2005, JAIDS-J ACQ IMM DEF, V39, P82, DOI 10.1097/01.qai.0000134740.41585.f4
   Bulterys M, 2010, CLIN PERINATOL, V37, P807, DOI 10.1016/j.clp.2010.08.001
   Bunnell R, 2008, AIDS, V22, P617, DOI 10.1097/QAD.0b013e3282f56b53
   Burns DN, 2010, CLIN INFECT DIS, V51, P725, DOI 10.1086/655889
   Cardo DM, 1997, NEW ENGL J MED, V337, P1485, DOI 10.1056/NEJM199711203372101
   Castilla J, 2005, JAIDS-J ACQ IMM DEF, V40, P96, DOI 10.1097/01.qai.0000157389.78374.45
   Celum C, 2010, NEW ENGL J MED, V362, P427, DOI 10.1056/NEJMoa0904849
   Centers for Disease C, 2012, HIV US GLANC
   Centers for Disease Control and Prevention, 2011, MMWR-MORBID MORTAL W, V60, P805
   Charlebois ED, 2011, CLIN INFECT DIS, V52, P1046, DOI 10.1093/cid/cir085
   Chenine AL, 2008, PLOS NEGLECT TROP D, V2, DOI 10.1371/journal.pntd.0000265
   Chenine AL, 2005, AIDS, V19, P1793, DOI 10.1097/01.aids.0000189857.51935.0b
   Chin RL, 2010, EMERG MED CLIN N AM, V28, P421, DOI 10.1016/j.emc.2010.01.013
   Ciampa PJ, 2012, JAIDS-J ACQ IMM DEF, V60, pE46, DOI 10.1097/QAI.0b013e31824c0267
   Ciampa PJ, 2011, JAIDS-J ACQ IMM DEF, V58, P115, DOI 10.1097/QAI.0b013e31822149bf
   Coetzee D, 2005, B WORLD HEALTH ORGAN, V83, P489
   Cohen MS, 2016, NEW ENGL J MED, V375, P830, DOI [10.1056/NEJMoa1105243, 10.1056/NEJMoa1600693]
   Cohen MS, 2012, CURR OPIN HIV AIDS, V7, P99, DOI 10.1097/COH.0b013e32834f5cf2
   Cohen Stacy M., 2011, Morbidity and Mortality Weekly Report, V60, P1618
   Colvin M, 2007, B WORLD HEALTH ORGAN, V85, P466, DOI 10.2471/BLT.06.033639
   Cook RE, 2011, JAIDS-J ACQ IMM DEF, V56, pE104, DOI 10.1097/QAI.0b013e318207a535
   Coutsoudis A, 2010, EXPERT REV ANTI-INFE, V8, P1163, DOI 10.1586/ERI.10.94
   Cruz Jose R, 2005, J Clin Virol, V34 Suppl 2, pS75, DOI 10.1016/S1386-6532(05)80038-1
   Curtis KM, 2009, AIDS, V23, pS55, DOI 10.1097/01.aids.0000363778.58203.b6
   Das M, 2010, PLOS ONE, V5, DOI 10.1371/journal.pone.0011068
   Degenhardt L, 2010, LANCET, V376, P285, DOI 10.1016/S0140-6736(10)60742-8
   DeGruttola V, 2010, CLIN INFECT DIS, V50, pS102, DOI 10.1086/651480
   Delvaux T, 2007, REPROD HEALTH MATTER, V15, P46, DOI 10.1016/S0968-8080(07)29031-7
   Des Jarlais DC, 2010, LANCET, V375, P961, DOI 10.1016/S0140-6736(10)60314-5
   Doherty T, 2006, B WORLD HEALTH ORGAN, V84, P90, DOI 10.2471/BLT.04.019448
   Doherty T, 2009, BMC PUBLIC HEALTH, V9, DOI 10.1186/1471-2458-9-406
   Doherty Tanya M, 2005, Afr Health Sci, V5, P213
   Donnell D, 2010, LANCET, V375, P2092, DOI 10.1016/S0140-6736(10)60705-2
   Dorell CG, 2011, AIDS PATIENT CARE ST, V25, P657, DOI 10.1089/apc.2011.0203
   Drain PK, 2006, BMC INFECT DIS, V6, DOI 10.1186/1471-2334-6-172
   Drake AL, 2012, J INFECT DIS, V205, P366, DOI 10.1093/infdis/jir766
   Dreier J, 2002, VOX SANG, V82, P80, DOI 10.1046/j.0042-9007.2001.00144.x
   Drucker E, 1998, AIDS, V12 Suppl A, pS217
   Dunne EF, 2008, JAIDS-J ACQ IMM DEF, V49, P77, DOI 10.1097/QAI.0b013e3181831832
   Dzewaltowski DA, 2004, HEALTH PROMOT INT, V19, P235, DOI 10.1093/heapro/dah211
   Dzewaltowski DA, 2004, ANN BEHAV MED, V28, P75, DOI 10.1207/s15324796abm2802_1
   Edgil D, 2011, PLOS MED, V8, DOI 10.1371/journal.pmed.1001128
   Ekouevi DK, 2012, PLOS ONE, V7, DOI 10.1371/journal.pone.0029823
   Eshleman SH, 2011, J INFECT DIS, V204, P1918, DOI 10.1093/infdis/jir651
   Experts/Researchers UUWECH, 2009, CONS M EV IMP PREV M, P1
   Fairley CK, 2012, CURR OPIN INFECT DIS, V25, P66, DOI 10.1097/QCO.0b013e32834e9aeb
   Fideli OS, 2001, AIDS RES HUM RETROV, V17, P901, DOI 10.1089/088922201750290023
   Fowler MG, 2010, CLIN PERINATOL, V37, P699, DOI 10.1016/j.clp.2010.09.002
   Friend DR, 2010, ANTIVIR RES, V88, pS47, DOI 10.1016/j.antiviral.2010.09.005
   Futterman D, 2010, AIDS CARE, V22, P1093, DOI 10.1080/09540121003600352
   Galvao LW, 2005, CONTRACEPTION, V71, P130, DOI 10.1016/j.contraception.2004.08.008
   Ganczak M, 2008, AIDS REV, V10, P47
   Garcia F, 2012, HUM VACC IMMUNOTHER, V8, P569, DOI 10.4161/hv.19555
   Gardner EM, 2011, CLIN INFECT DIS, V52, P793, DOI 10.1093/cid/ciq243
   Garland SM, 2011, PREV MED, V53, pS29, DOI 10.1016/j.ypmed.2011.08.015
   Girardi E, 2007, JAIDS-J ACQ IMM DEF, V46, pS3, DOI 10.1097/01.qai.0000286597.57066.2b
   Granich R, 2010, CURR OPIN HIV AIDS, V5, P298, DOI 10.1097/COH.0b013e32833a6c32
   Grant RM, 2010, NEW ENGL J MED, V363, P2587, DOI 10.1056/NEJMoa1011205
   Gray RH, 2007, LANCET, V369, P657, DOI 10.1016/S0140-6736(07)60313-4
   Gray RH, 2010, J INFECT DIS, V201, P1455, DOI 10.1086/652184
   Grimley DM, 2004, AM J HEALTH BEHAV, V28, P33, DOI 10.5993/AJHB.28.1.4
   GROHSKOPF L, 2010, 18 INT AIDS C JUL 18
   Grund JM, 2012, AIDS CARE, V24, P245, DOI 10.1080/09540121.2011.596516
   Gust DA, 2011, PREV MED, V52, P270, DOI 10.1016/j.ypmed.2011.01.015
   Hallett T B, 2006, Sex Transm Infect, V82 Suppl 1, pi1
   Hallett TB, 2011, PLOS MED, V8, DOI 10.1371/journal.pmed.1001123
   Hart GJ, 2010, CURR OPIN INFECT DIS, V23, P39, DOI 10.1097/QCO.0b013e328334feb1
   Hayes R, 2010, AIDS, V24, pS15, DOI 10.1097/01.aids.0000390704.35642.47
   Haynes BF, 2012, NEW ENGL J MED, V366, P1275, DOI 10.1056/NEJMoa1113425
   Heffron R, 2012, LANCET INFECT DIS, V12, P19, DOI 10.1016/S1473-3099(11)70247-X
   Heikinheimo O, 2009, HUM REPROD UPDATE, V15, P165, DOI 10.1093/humupd/dmn049
   Heyns AD, 2006, JAMA-J AM MED ASSOC, V295, P519, DOI 10.1001/jama.295.5.519
   Hiemstra R, 2004, SAMJ S AFR MED J, V94, P188
   Hladik F, 2010, ANTIVIR RES, V88, pS3, DOI 10.1016/j.antiviral.2010.09.011
   Hladik W, 2009, PLOS ONE, V4, DOI 10.1371/journal.pone.0007691
   Hoffman IF, 2008, JAIDS-J ACQ IMM DEF, V47, P477, DOI 10.1097/QAI.0b013e318165dc52
   Hogg RS, 2010, LANCET INFECT DIS, V10, P655, DOI 10.1016/S1473-3099(10)70200-0
   Holmberg Jerry A., 2011, Morbidity and Mortality Weekly Report, V60, P1577
   Horwood C, 2010, TROP MED INT HEALTH, V15, P992, DOI 10.1111/j.1365-3156.2010.02576.x
   Humiston SG, 2005, PEDIATR INFECT DIS J, V24, pS134, DOI 10.1097/01.inf.0000166161.12087.94
   Hussein M, 2011, ETHIOP J HEALTH SCI, V21, P1
   Irungu E, 2012, AIDS, V26, P997, DOI 10.1097/QAD.0b013e3283524ca1
   Joanis C, 2011, CONTRACEPTION, V83, P248, DOI 10.1016/j.contraception.2010.08.002
   Johnson KB, 2009, AIDS, V23, pS7, DOI 10.1097/01.aids.0000363773.83753.27
   Jones SA, 2005, AIDS CARE, V17, P466, DOI 10.1080/09540120412331319723
   Jozkowski K, 2010, AIDS PATIENT CARE ST, V24, P465, DOI 10.1089/apc.2010.0082
   Kaida A, 2010, PLOS ONE, V5, DOI 10.1371/journal.pone.0013868
   Karamagi CAS, 2006, BMC PUBLIC HEALTH, V6, DOI 10.1186/1471-2458-6-284
   Karim QA, 2010, SCIENCE, V329, P1168, DOI 10.1126/science.1193748
   Kasenga Fyson, 2009, Glob Health Action, V2, DOI 10.3402/gha.v2i0.1883
   Katsidzira L, 2011, TROP MED INT HEALTH, V16, P1120, DOI 10.1111/j.1365-3156.2011.02807.x
   Kelly CG, 2011, J INTERN MED, V270, P509, DOI 10.1111/j.1365-2796.2011.02454.x
   Kelly R, 1999, AIDS, V13, P399, DOI 10.1097/00002030-199902250-00013
   Kigozi G, 2008, PLOS MED, V5, P911, DOI 10.1371/journal.pmed.0050116
   KING R, 1995, AIDS, V9, pS45
   Kongnyuy Eugene J, 2008, BMC Womens Health, V8, P19, DOI 10.1186/1472-6874-8-19
   Kourtis AP, 2010, CLIN PERINATOL, V37, P721, DOI 10.1016/j.clp.2010.08.004
   Kurth Ann E, 2011, Curr HIV/AIDS Rep, V8, P62, DOI 10.1007/s11904-010-0063-3
   Kwon JA, 2009, JAIDS-J ACQ IMM DEF, V51, P462, DOI 10.1097/QAI.0b013e3181a2539a
   Lackritz E M, 1998, AIDS, V12 Suppl A, pS81
   Lackritz EM, 1995, NEW ENGL J MED, V333, P1721, DOI 10.1056/NEJM199512283332601
   Lagarde E, 2003, AIDS, V17, P89, DOI 10.1097/00002030-200301030-00012
   Lagarde E, 2001, AIDS, V15, P1399, DOI 10.1097/00002030-200107270-00009
   Landovitz RJ, 2009, NEW ENGL J MED, V361, P1768, DOI 10.1056/NEJMcp0904189
   Langley GJ, 1996, IMPROVEMENT GUIDE PR
   Larke N, 2011, J INFECT DIS, V204, P1375, DOI 10.1093/infdis/jir523
   Latham TP, 2010, HEALTH PROMOT PRACT, V11, p53S, DOI 10.1177/1524839910361433
   Leatherman S, 2010, INT J QUAL HEALTH C, V22, P237, DOI 10.1093/intqhc/mzq028
   Liddon N, 2005, J ADOLESCENT HEALTH, V37, P187, DOI 10.1016/j.jadohealth.2005.05.030
   Ling AE, 2000, JAMA-J AM MED ASSOC, V284, P210, DOI 10.1001/jama.284.2.210
   Lingappa JR, 2010, PLOS ONE, V5, DOI 10.1371/journal.pone.0012598
   Lissouba P, 2011, BMC INFECT DIS, V11, DOI 10.1186/1471-2334-11-253
   Lurie P, 1997, LANCET, V349, P604, DOI 10.1016/S0140-6736(96)05439-6
   Mabey D, 2010, SEX TRANSM INFECT, V86, P488, DOI 10.1136/sti.2009.041632
   Macaluso M, 2003, AM J EPIDEMIOL, V157, P289, DOI 10.1093/aje/kwf212
   Macaluso M, 2007, AM J EPIDEMIOL, V166, P88, DOI 10.1093/aje/kwm046
   MacPhail C, 2001, SOC SCI MED, V52, P1613, DOI 10.1016/S0277-9536(00)00272-0
   Madhivanan P, 2008, AIDS, V22, P983, DOI 10.1097/QAD.0b013e3282ffde52
   Makwiza I, 2009, INT J EQUITY HEALTH, V8, DOI 10.1186/1475-9276-8-13
   Mandala J, 2009, BMC PUBLIC HEALTH, V9, DOI 10.1186/1471-2458-9-314
   Manzi M, 2005, TROP MED INT HEALTH, V10, P1242, DOI 10.1111/j.1365-3156.2005.01526.x
   Mark KE, 2007, J WOMENS HEALTH, V16, P1200, DOI 10.1089/jwh.2006.0238
   Marrazzo JM, 2011, CLIN INFECT DIS, V53, pS64, DOI 10.1093/cid/cir695
   Massad LS, 2007, J WOMENS HEALTH, V16, P657, DOI 10.1089/jwh.2006.0204
   Mast EE, 1998, VACCINE, V16, pS27, DOI 10.1016/S0264-410X(98)00288-6
   Mathers BM, 2010, LANCET, V375, P1014, DOI 10.1016/S0140-6736(10)60232-2
   Matovu JKB, 2010, CURR HIV RES, V8, P430, DOI 10.2174/157016210793499303
   Mavhu W, 2012, PLOS ONE, V7, DOI 10.1371/journal.pone.0032475
   Mayaud P, 2009, J INFECT DIS, V200, P216, DOI 10.1086/599991
   Mbabazi PS, 2011, PLOS NEGLECT TROP D, V5, DOI 10.1371/journal.pntd.0001396
   McDaid LM, 2010, CURR OPIN HIV AIDS, V5, P311, DOI 10.1097/COH.0b013e32833a0b86
   McEnery Regina, 2011, IAVI Rep, V15, P21
   MCFARLAND W, 1995, J ACQ IMMUN DEF SYND, V9, P183
   McFarland W, 1997, VOX SANG, V72, P85, DOI 10.1046/j.1423-0410.1997.7220085.x
   McIntyre J, 2010, CURR OPIN HIV AIDS, V5, P48, DOI 10.1097/COH.0b013e328333b8ab
   Megazzini KM, 2010, AIDS, V24, P447, DOI 10.1097/QAD.0b013e328334b285
   Mehta SD, 2009, AIDS, V23, P1557, DOI 10.1097/QAD.0b013e32832afe95
   Mepham SO, 2011, BJOG-INT J OBSTET GY, V118, P202, DOI 10.1111/j.1471-0528.2010.02733.x
   Meyers T, 2007, J INFECT DIS, V196, pS474, DOI 10.1086/521116
   Millett GA, 2008, JAMA-J AM MED ASSOC, V300, P1674, DOI 10.1001/jama.300.14.1674
   Millett GA, 2010, JAIDS-J ACQ IMM DEF, V55, pS144, DOI 10.1097/QAI.0b013e3181fbcb04
   Mirochnick M, 2008, JAIDS-J ACQ IMM DEF, V47, P334, DOI 10.1097/QAI.0b013e31815f3c23
   Mirochnick M, 2011, PEDIATR INFECT DIS J, V30, P769, DOI 10.1097/INF.0b013e3182242950
   Mitchell HS, 2004, SEX TRANSM INFECT, V80, P167, DOI 10.1136/sti.2003.008441
   Modjarrad K, 2008, AIDS, V22, P2179, DOI 10.1097/QAD.0b013e328312c756
   Modjarrad K, 2011, LANCET INFECT DIS, V11, P81, DOI 10.1016/S1473-3099(11)70013-5
   Modjarrad K, 2010, LANCET INFECT DIS, V10, P455, DOI 10.1016/S1473-3099(10)70093-1
   Mofenson LM, 2010, ANTIVIR THER, V15, P537, DOI 10.3851/IMP1574
   Mofenson LM, 2010, CLIN INFECT DIS, V50, pS130, DOI 10.1086/651484
   Morris GC, 2010, CURR OPIN INFECT DIS, V23, P57, DOI 10.1097/QCO.0b013e328334de6d
   Mshana G, 2011, AIDS CARE, V23, P1111, DOI 10.1080/09540121.2011.554518
   Mugwanya K, 2011, J INFECT DIS, V204, P1912, DOI 10.1093/infdis/jir649
   Mugwanya KK, 2011, PLOS ONE, V6, DOI 10.1371/journal.pone.0022254
   Muula Adamson S, 2007, BMC Urol, V7, P4, DOI 10.1186/1471-2490-7-4
   Mwandi Z, 2011, PLOS MED, V8, DOI 10.1371/journal.pmed.1001130
   Myers GM, 2011, AIDS PATIENT CARE ST, V25, P63, DOI 10.1089/apc.2010.0222
   Myles JE, 2000, JAMA-J AM MED ASSOC, V284, P1516, DOI 10.1001/jama.284.12.1516-a
   Nakanjako D, 2009, AIDS REV, V11, P179
   NIAID/NIH, 2011, NIAID MED
   NIAID/NIH, 2011, 18 C RETR OPP INF DA
   Nielsen-Saines K, 2011, 18 C RETR OPP INF FE
   Nkuoh GN, 2010, J MIDWIFERY WOM HEAL, V55, P363, DOI 10.1016/j.jmwh.2010.02.009
   Nuttall J, 2010, DRUGS, V70, P1231, DOI 10.2165/10898650-000000000-00000
   Nyandiko WM, 2010, JAIDS-J ACQ IMM DEF, V54, P42, DOI 10.1097/QAI.0b013e3181d8ad51
   Offit PA, 2012, BRIT MED J, V344, DOI 10.1136/bmj.e2434
   Offit PA, 2012, JAMA-J AM MED ASSOC, V307, P1803, DOI 10.1001/jama.2012.518
   Okwen MP, 2011, HARM REDUCT J, V8, DOI 10.1186/1477-7517-8-4
   Oladokun R E, 2010, Afr J Med Med Sci, V39, P81
   Ouedraogo A, 2006, AIDS, V20, P2305, DOI 10.1097/QAD.0b013e328010238d
   Padian NS, 2011, LANCET, V378, P269, DOI 10.1016/S0140-6736(11)60877-5
   Paris RM, 2010, EXPERT REV VACCINES, V9, P1055, DOI 10.1586/ERV.10.106
   Pedraza MA, 1999, J ACQ IMMUN DEF SYND, V21, P120
   Peltzer K, 2011, BMC PUBLIC HEALTH, V11, DOI 10.1186/1471-2458-11-778
   Peltzer K, 2011, ACTA PAEDIATR, V100, P1253, DOI 10.1111/j.1651-2227.2011.02253.x
   Perez F, 2004, TROP MED INT HEALTH, V9, P774, DOI 10.1111/j.1365-3156.2004.01264.x
   Perez F, 2008, BMC PUBLIC HEALTH, V8, DOI 10.1186/1471-2458-8-401
   Perumal R, 2009, BMC PUBLIC HEALTH, V9, DOI 10.1186/1471-2458-9-243
   Pirrone V, 2011, ANTIMICROB AGENTS CH, V55, P1831, DOI 10.1128/AAC.00976-10
   Pool R, 1999, Sex Health Exch, P5
   Quinn TC, 2000, NEW ENGL J MED, V342, P921, DOI 10.1056/NEJM200003303421303
   Quinones-Mateu ME, 2012, CURR HIV RES, V10, P1
   Rainey JJ, 2011, VACCINE, V29, P8215, DOI 10.1016/j.vaccine.2011.08.096
   Read JS, 2010, CLIN PERINATOL, V37, P765, DOI 10.1016/j.clp.2010.08.007
   Reid S, 2009, INT J STD AIDS, V20, P816, DOI 10.1258/ijsa.2009.009230
   Reithinger R, 2007, BMJ-BRIT MED J, V334, P1143, DOI 10.1136/bmj.39211.527488.94
   Rerks-Ngarm S, 2009, NEW ENGL J MED, V361, P2209, DOI 10.1056/NEJMoa0908492
   Reynolds HW, 2008, SEX TRANSM INFECT, V84, pII49, DOI 10.1136/sti.2008.030049
   Reynolds HW, 2006, SEX TRANSM DIS, V33, P350, DOI 10.1097/01.olq.0000194602.01058.e1
   Reynolds SJ, 2011, AIDS, V25, P473, DOI 10.1097/QAD.0b013e3283437c2b
   Romanelli F, 2010, PHARMACOTHERAPY, V30, P1021, DOI 10.1592/phco.30.10.1021
   Rutenberg N, 2005, STUD FAMILY PLANN, V36, P235, DOI 10.1111/j.1728-4465.2005.00064.x
   Sanchez J, 2011, AIDS, V25, P519, DOI 10.1097/QAD.0b013e328340fd81
   Schneider JA, 2012, AIDS BEHAV, V16, P350, DOI 10.1007/s10461-011-9982-2
   SCHUTZ R, 1993, BRIT MED J, V307, P1517, DOI 10.1136/bmj.307.6918.1517
   Serwadda D, 2010, J INFECT DIS, V201, P1463, DOI 10.1086/652185
   Shaffer DN, 2007, JAIDS-J ACQ IMM DEF, V45, P371, DOI 10.1097/QAI.0b013e318095a3da
   Shilts Randy, 1988, BAND PLAYED POLITICS
   Shurtleff D, 2012, CURR HIV RES, V10, P366, DOI 10.2174/157016212802138760
   Siddappa NB, 2011, PLOS NEGLECT TROP D, V5, DOI 10.1371/journal.pntd.0001270
   Siegfried N, 2009, COCHRANE DB SYST REV, DOI 10.1002/14651858.CD003362.pub2
   Sinei SK, 1998, LANCET, V351, P1238, DOI 10.1016/S0140-6736(97)10319-1
   Sista Nirupama Deshmane, 2011, Clin Investig (Lond), V1, P1609
   Smith DK, 2010, PUBLIC HEALTH REP, V125, P72, DOI 10.1177/00333549101250S110
   Smith JS, 2010, J INFECT DIS, V201, P1677, DOI 10.1086/652408
   Smith K, 2011, CURR OPIN HIV AIDS, V6, P315, DOI 10.1097/COH.0b013e32834788e7
   Sprague C, 2011, AIDS RES THER, V8, DOI 10.1186/1742-6405-8-10
   Srikantiah P, 2010, AIDS, V24, pS62, DOI 10.1097/01.aids.0000390091.45435.ea
   Staff OoNDCP, 2012, FED FUND BAN NEEDL E, V2012
   Stanwood NL, 2007, CONTRACEPTION, V75, P294, DOI 10.1016/j.contraception.2006.12.012
   Steen R, 2009, B WORLD HEALTH ORGAN, V87, P858, DOI 10.2471/BLT.08.059212
   Stoneburner Rand L, 2004, Int J Epidemiol, V33, P624, DOI 10.1093/ije/dyh141
   Stoneburner RL, 2004, SCIENCE, V304, P714, DOI 10.1126/science.1093166
   Strathdee SA, 2012, CURR OPIN HIV AIDS, V7, P320, DOI 10.1097/COH.0b013e32835369ad
   Stringer EM, 2008, B WORLD HEALTH ORGAN, V86, P57, DOI 10.2471/BLT.07.043117
   Stringer EM, 2010, JAMA-J AM MED ASSOC, V304, P293, DOI 10.1001/jama.2010.990
   Stringer EM, 2007, AM J OBSTET GYNECOL, V197, DOI 10.1016/j.ajog.2007.03.031
   Stringer EM, 2004, JAIDS-J ACQ IMM DEF, V35, P60, DOI 10.1097/00126334-200401010-00009
   Stringer EM, 2003, AIDS, V17, P1377, DOI 10.1097/00002030-200306130-00012
   Stringer JSA, 2005, AIDS, V19, P1309, DOI 10.1097/01.aids.0000180102.88511.7d
   Stuart GS, 2009, CONTRACEPTION, V80, P412, DOI 10.1016/j.contraception.2009.03.014
   Suh CA, 2012, PEDIATRICS, V129, pE1437, DOI 10.1542/peds.2011-1714
   SZMUNESS W, 1980, NEW ENGL J MED, V303, P833, DOI 10.1056/NEJM198010093031501
   SZMUNESS W, 1981, HEPATOLOGY, V1, P377, DOI 10.1002/hep.1840010502
   Tavory I, 2009, AM SOCIOL REV, V74, P171, DOI 10.1177/000312240907400201
   Templeton DJ, 2010, CURR OPIN HIV AIDS, V5, P344, DOI 10.1097/COH.0b013e32833a46d3
   Thigpen MC, 2011, 6 IAS C HIV PATH TRE
   Tobian AAR, 2013, SEX TRANSM INFECT, V89, P122, DOI 10.1136/sextrans-2012-050524
   Tobian AAR, 2011, LANCET INFECT DIS, V11, P604, DOI 10.1016/S1473-3099(11)70038-X
   Todd CS, 2011, AIDS BEHAV, V15, P454, DOI 10.1007/s10461-010-9848-z
   Tolle MA, 2010, AM FAM PHYSICIAN, V82, P161
   Torpey K, 2010, BMC HEALTH SERV RES, V10, DOI 10.1186/1472-6963-10-29
   Tovanabutra S, 2002, J ACQ IMMUN DEF SYND, V29, P275, DOI 10.1097/00126334-200203010-00008
   Tragard A, 2010, HEALTH POLICY PLANN, V25, pi58, DOI 10.1093/heapol/czq061
   Tshibumbu DD, 2006, PREVENTION MOTHER CH, V15, P992
   (UNAIDS) JUNPoHA, 2010, GLOB REP UNAIDS REP
   Underhill Kristen, 2010, Curr HIV/AIDS Rep, V7, P210, DOI 10.1007/s11904-010-0062-4
   Vaccari M, 2010, EXPERT REV VACCINES, V9, P997, DOI 10.1586/ERV.10.104
   Van Damme L, 2012, 19 C RETR OPP INF MA
   van de Vijver DAMC, 2010, CURR OPIN INFECT DIS, V23, P621, DOI 10.1097/QCO.0b013e32833ff1e6
   van Lettow M, 2011, BMC PUBLIC HEALTH, V11, DOI 10.1186/1471-2458-11-426
   VanBuskirk K, 2011, SEX TRANSM DIS, V38, P1074, DOI 10.1097/OLQ.0b013e31822e60cb
   Velati C, 2008, TRANSFUSION, V48, P2205, DOI 10.1111/j.1537-2995.2008.01813.x
   VERMUND SH, 1994, AIDS RES HUM RETROV, V10, pS303
   Vermund SH, 2008, JAMA-J AM MED ASSOC, V300, P1698, DOI 10.1001/jama.300.14.1698
   Vermund SH, 2010, CLIN INFECT DIS, V50, pS149, DOI 10.1086/651485
   Visco-Comandini U, 2002, AIDS RES HUM RETROV, V18, P727, DOI 10.1089/088922202760072366
   Waiswa Peter, 2008, BMC Pregnancy Childbirth, V8, P21, DOI 10.1186/1471-2393-8-21
   Wake DJ, 1998, TROP DOCT, V28, P4, DOI 10.1177/004947559802800104
   Walensky RP, 2011, JAIDS-J ACQ IMM DEF, V56, P26, DOI 10.1097/QAI.0b013e3181fb8f24
   Wamai RG, 2011, J INT AIDS SOC, V14, DOI 10.1186/1758-2652-14-49
   Wambura M, 2011, BMC PUBLIC HEALTH, V11, DOI 10.1186/1471-2458-11-373
   Wang AL, 2009, B WORLD HEALTH ORGAN, V87, P595, DOI 10.2471/BLT.09.066704
   Wanyenze RK, 2011, J INT AIDS SOC, V14, DOI 10.1186/1758-2652-14-35
   Waters E, 2012, AIDS CARE, V24, P12, DOI 10.1080/09540121.2011.587508
   Wawer MJ, 2011, LANCET, V377, P209, DOI 10.1016/S0140-6736(10)61967-8
   Wawer MJ, 2009, LANCET, V374, P229, DOI 10.1016/S0140-6736(09)60998-3
   Weinberg A, 2009, J CLIN VIROL, V45, P39, DOI 10.1016/j.jcv.2009.02.009
   Weinberg PD, 2002, ANN INTERN MED, V136, P312, DOI 10.7326/0003-4819-136-4-200202190-00011
   Weiss HA, 2000, AIDS, V14, P2361, DOI 10.1097/00002030-200010200-00018
   Weiss HA, 2006, SEX TRANSM INFECT, V82, P101, DOI 10.1136/sti.2005.017442
   Weiss HA, 2008, TROP MED INT HEALTH, V13, P1054, DOI 10.1111/j.1365-3156.2008.02107.x
   Weiss HA, 2010, AIDS, V24, pS61, DOI 10.1097/01.aids.0000390708.66136.f4
   Weller S, 2002, Cochrane Database Syst Rev, pCD003255
   Westercamp N, 2007, AIDS BEHAV, V11, P341, DOI 10.1007/s10461-006-9169-4
   White RG, 2008, AIDS, V22, P1841, DOI 10.1097/QAD.0b013e32830e0137
   White RG, 2008, JAIDS-J ACQ IMM DEF, V47, P346, DOI 10.1097/QAI.0b013e318160d56a
   WHO, 2012, GUID COUPL HIV TEST
   WHO, 2012, HORM CONTR HIV TECHN
   WHO/UNAIDS/UNICEF, 2011, GLOB HIV AIDS RESP E
   Wilcher R, 2008, SEX TRANSM INFECT, V84, pII54, DOI 10.1136/sti.2008.030098
   Wilfert CM, 2011, ADV EXP MED BIOL, V697, P41, DOI 10.1007/978-1-4419-7185-2_4
   Wingood GM, 2008, JAIDS-J ACQ IMM DEF, V47, pS40, DOI 10.1097/QAI.0b013e3181605df1
   Wodak Alex, 2010, N S W Public Health Bull, V21, P69, DOI 10.1071/NB10007
   Wood E, 2012, CURR OPIN HIV AIDS, V7, P151, DOI 10.1097/COH.0b013e32834f9927
   World Health Organization, HIV AIDS FACT SHEET
   Yerly S, 2001, J INFECT DIS, V184, P369, DOI 10.1086/322036
   Youngleson MS, 2010, PLOS ONE, V5, DOI 10.1371/journal.pone.0013891
   Zuckerman RA, 2007, J INFECT DIS, V196, P1500, DOI 10.1086/522523
NR 315
TC 26
Z9 26
U1 0
U2 26
PU LIPPINCOTT WILLIAMS & WILKINS
PI PHILADELPHIA
PA TWO COMMERCE SQ, 2001 MARKET ST, PHILADELPHIA, PA 19103 USA
SN 1525-4135
EI 1077-9450
J9 JAIDS-J ACQ IMM DEF
JI JAIDS
PD JUN 1
PY 2013
VL 63
SU 1
BP S12
EP S25
DI 10.1097/QAI.0b013e31829202a2
PG 14
WC Immunology; Infectious Diseases
WE Science Citation Index Expanded (SCI-EXPANDED)
SC Immunology; Infectious Diseases
GA 300IU
UT WOS:000330458400004
PM 23673881
OA Green Accepted
DA 2022-08-26
ER

PT J
AU Yang, D
   Chariyalertsak, C
   Wongthanee, A
   Kawichai, S
   Yotruean, K
   Saokhieo, P
   Guadamuz, T
   Suwanvanichkij, V
   Beyrer, C
   Chariyalertsak, S
AF Yang, Daniel
   Chariyalertsak, Chonlisa
   Wongthanee, Antika
   Kawichai, Surinda
   Yotruean, Kriengkrai
   Saokhieo, Pongpun
   Guadamuz, Thomas
   Suwanvanichkij, Voravit
   Beyrer, Chris
   Chariyalertsak, Suwat
TI Acceptability of Pre-Exposure Prophylaxis among Men Who Have Sex with
   Men and Transgender Women in Northern Thailand
SO PLOS ONE
LA English
DT Article
ID GAY PRIDE EVENTS; HIV PREVENTION; ANTIRETROVIRAL PROPHYLAXIS;
   POSTEXPOSURE PROPHYLAXIS; LIMITED KNOWLEDGE; RISK; ATTENDEES; ATTITUDES;
   INFECTION; BARRIERS
AB Background: Northern Thailand has a high burden HIV epidemic among MSM and TG. Oral pre-exposure prophylaxis (PrEP) with tenofovir-emtricitabine has demonstrated efficacy in preventing HIV among MSM and TG in Chiang Mai, Thailand. Determinants of PrEP acceptability are needed to gauge the potential uptake of this prevention strategy.
   Methods: From January to February 2012, 238 MSM and TG participants, who self-reported as HIV-uninfected or of unknown status, completed a self-administered survey on hand-held computers. Participants were recruited by venue-day-time sampling and asked to rate their likelihood of using oral PrEP for HIV prevention with an efficacy of 50%. PrEP acceptability was defined as being "very likely" to use PrEP. Odds ratios and 95% CIs were calculated to identify correlates of acceptability.
   Results: 131 MSM and 107 TG responded, with mean ages of 23.7 and 21.8, respectively. 24% of MSM engaged primarily in receptive anal sex vs. 74% of TG. 21% of MSM and 44% of TG reported regular medication use. Prior awareness of PrEP was high at 66% among both MSM and TG respondents. 41% of MSM and 37% of TG were "very likely" to use PrEP. Among MSM, factors associated with PrEP acceptability included a prior history of STIs (AOR 4.6; 95% CIs 1.7-12.6), previous HIV testing (AOR 2.4 95% CIs 1.1-5.3), regularly planned sex (AOR 2.8 95% CIs 1.1-7.2), and infrequent sex (AOR 2.9 95% CIs 1.3-6.3). Among TG, factors associated with acceptability included prior awareness of PrEP (AOR 3.3; 95% CIs 1.2-9.0) and having private insurance (AOR 5.0; 95% CIs 1.3-19.0).
   Conclusion: MSM and TG in Northern Thailand are distinct groups in terms of sexual behaviors, patterns of medication use, and correlates of PrEP acceptability. Efforts to maximize PrEP uptake should include expanded HIV testing services and the provision of financial subsidies to reduce the cost of PrEP.
C1 [Yang, Daniel] Univ Calif San Francisco, San Francisco, CA 94143 USA.
   [Yang, Daniel; Kawichai, Surinda; Suwanvanichkij, Voravit; Beyrer, Chris] Johns Hopkins Bloomberg Sch Publ Hlth, Baltimore, MD USA.
   [Wongthanee, Antika; Kawichai, Surinda; Saokhieo, Pongpun; Chariyalertsak, Suwat] Chiang Mai Univ, Res Inst Hlth Sci, Chiang Mai 50000, Thailand.
   [Chariyalertsak, Chonlisa; Yotruean, Kriengkrai] Thailand Minist Publ Hlth, Chiang Mai Prov Publ Hlth Off, Chiang Mai, Thailand.
   [Guadamuz, Thomas] Mahidol Univ, Fac Social Sci & Humanities, Ctr Hlth Policy Studies, Nakhon Pathom, Thailand.
   [Guadamuz, Thomas] Univ Pittsburgh, Grad Sch Publ Hlth, Pittsburgh, PA USA.
   [Chariyalertsak, Suwat] Chiang Mai Univ, Fac Med, Chiang Mai 50000, Thailand.
RP Yang, D (通讯作者)，Univ Calif San Francisco, San Francisco, CA 94143 USA.
EM Daniel.Yang@ucsf.edu
OI Kawichai, Surinda/0000-0003-0189-4125
FU National Institutes of Health Office of the Director; Fogarty
   International Center; Office of AIDS Research; National Cancer Center;
   National Eye Institute; National Heart, Blood, and Lung Institute;
   National Institute of Dental and Craniofacial Research; National
   Institute On Drug Abuse; National Institute of Mental Health; National
   Institute of Allergy and Infectious Diseases; National Institutes of
   Health Office of Women's Health and Research through the Fogarty
   International Clinical Research Scholars and Fellows Program at
   Vanderbilt University [R24 TW007988]; American Relief and Recovery Act;
   Johns Hopkins Fogarty AIDS International Training and Research Program
   [D43 TW00010-22]; FOGARTY INTERNATIONAL CENTER [D43TW000010,
   R24TW007988] Funding Source: NIH RePORTER; NATIONAL INSTITUTE OF MENTAL
   HEALTH [K01MH085567] Funding Source: NIH RePORTER
FX This work was supported by the National Institutes of Health Office of
   the Director; Fogarty International Center; Office of AIDS Research;
   National Cancer Center; National Eye Institute; National Heart, Blood,
   and Lung Institute; National Institute of Dental and Craniofacial
   Research; National Institute On Drug Abuse; National Institute of Mental
   Health; National Institute of Allergy and Infectious Diseases; and
   National Institutes of Health Office of Women's Health and Research
   through the Fogarty International Clinical Research Scholars and Fellows
   Program at Vanderbilt University (R24 TW007988) and the American Relief
   and Recovery Act. The research was also supported, in part, by the Johns
   Hopkins Fogarty AIDS International Training and Research Program (D43
   TW00010-22). The funders had no role in study design, data collection
   and analysis, decision to publish, or preparation of the manuscript.
CR Baeten JM, 2012, NEW ENGL J MED, V367, P399, DOI 10.1056/NEJMoa1108524
   Barash EA, 2010, AIDS PATIENT CARE ST, V24, P689, DOI 10.1089/apc.2010.0173
   Brooks RA, 2011, AIDS CARE, V23, P1136, DOI 10.1080/09540121.2011.554528
   Chariyalertsak S, 2011, PLOS ONE, V6, DOI 10.1371/journal.pone.0024295
   Eisingerich AB, 2012, PLOS ONE, V7, DOI 10.1371/journal.pone.0028238
   Galea JT, 2011, INT J STD AIDS, V22, P256, DOI 10.1258/ijsa.2009.009255
   Golub SA, 2010, JAIDS-J ACQ IMM DEF, V54, P548, DOI 10.1097/QAI.0b013e3181e19a54
   Grant R, 2011, ABSTR COMPL OBS RAND
   Grant RM, 2010, NEW ENGL J MED, V363, P2587, DOI 10.1056/NEJMoa1011205
   Guadamuz TE, 2011, AIDS BEHAV, V15, P650, DOI 10.1007/s10461-010-9850-5
   Kellerman SE, 2006, JAIDS-J ACQ IMM DEF, V43, P376, DOI 10.1097/01.qai.0000234085.18914.d5
   Krakower DS, 2012, PLOS ONE, V7, DOI 10.1371/journal.pone.0033119
   Liu AY, 2008, JAIDS-J ACQ IMM DEF, V47, P241, DOI 10.1097/QAI.0b013e31815e4041
   MacKellar DA, 2007, PUBLIC HEALTH REP, V122, P39, DOI 10.1177/00333549071220S107
   Mansergh G, 2006, FIELD METHOD, V18, P135, DOI 10.1177/1525822X05282267
   Mayer KH, 2010, JAIDS-J ACQ IMM DEF, V55, pS122, DOI 10.1097/QAI.0b013e3181fbcb4c
   Mimiaga MJ, 2009, JAIDS-J ACQ IMM DEF, V50, P77, DOI 10.1097/QAI.0b013e31818d5a27
   Muhib FB, 2001, PUBLIC HEALTH REP, V116, P216, DOI 10.1093/phr/116.S1.216
   Saberi P, 2012, PLOS ONE, V7, DOI 10.1371/journal.pone.0050061
   Schneider J, 2012, AIDS PATIENT CARE ST, V26, P631, DOI 10.1089/apc.2012.0188
   Schneider JA, 2010, PLOS ONE, V5, DOI 10.1371/journal.pone.0011922
   Smith D. K., 2011, Morbidity and Mortality Weekly Report, V60, P65
   Smith D. K., 2012, Morbidity and Mortality Weekly Report, V61, P586
   Smith DK, 2012, AIDS EDUC PREV, V24, P408, DOI 10.1521/aeap.2012.24.5.408
   Stueve A, 2001, AM J PUBLIC HEALTH, V91, P922, DOI 10.2105/AJPH.91.6.922
   Thigpen MC, 2012, NEW ENGL J MED, V367, P423, DOI 10.1056/NEJMoa1110711
   UNAIDS, 2011, UNAIDS REP GLOB AIDS
   Underhill Kristen, 2010, Curr HIV/AIDS Rep, V7, P210, DOI 10.1007/s11904-010-0062-4
   van Griensven F., 2006, Morbidity and Mortality Weekly Report, V55, P844
   van Griensven F, 2013, AIDS, V27, P825, DOI 10.1097/QAD.0b013e32835c546e
   van Griensven F, 2010, J INT AIDS SOC, V13, DOI 10.1186/1758-2652-13-13
   Voetsch AC, 2007, JAIDS-J ACQ IMM DEF, V46, P378, DOI 10.1097/QAI.0b013e3181576874
   Whiteside YO, 2011, AIDS PATIENT CARE ST, V25, P365, DOI 10.1089/apc.2010.0224
   Zhou F, 2012, PLOS ONE, V7, DOI 10.1371/journal.pone.0032329
NR 34
TC 16
Z9 18
U1 0
U2 20
PU PUBLIC LIBRARY SCIENCE
PI SAN FRANCISCO
PA 1160 BATTERY STREET, STE 100, SAN FRANCISCO, CA 94111 USA
SN 1932-6203
J9 PLOS ONE
JI PLoS One
PD OCT 8
PY 2013
VL 8
IS 10
AR e76650
DI 10.1371/journal.pone.0076650
PG 9
WC Multidisciplinary Sciences
WE Science Citation Index Expanded (SCI-EXPANDED); Social Science Citation Index (SSCI)
SC Science & Technology - Other Topics
GA 233FK
UT WOS:000325552200060
PM 24116132
OA Green Submitted, Green Published, gold
DA 2022-08-26
ER

PT J
AU Hendrix, CW
AF Hendrix, Craig W.
TI Exploring Concentration Response in HIV Pre-Exposure Prophylaxis to
   Optimize Clinical Care and Trial Design
SO CELL
LA English
DT Review
ID ANTIRETROVIRAL PROPHYLAXIS; PREVENTION; TENOFOVIR; INFECTION;
   ACCEPTABILITY
AB HIV pre-exposure prophylaxis trials with antiretroviral drugs have been variably successful. Even trials demonstrating the best efficacy leave room for improvement. Pharmacological data illuminate several sources of outcome variability, especially the impact of poor adherence, which is critical to manage PrEP in the clinic and to develop the next generation of PrEP candidates.
C1 Johns Hopkins Univ, Sch Med, Dept Med Clin Pharmacol, Baltimore, MD 21287 USA.
RP Hendrix, CW (通讯作者)，Johns Hopkins Univ, Sch Med, Dept Med Clin Pharmacol, Baltimore, MD 21287 USA.
EM chendrix@jhmi.edu
RI Hendrix, Craig W/G-4182-2014
OI Hendrix, Craig W/0000-0002-5696-8665
FU Gilead Sciences
FX C.W.H. has received partial funding for a clinical study from Gilead
   Sciences, managed by Johns Hopkins University.
CR Anderson PL, 2012, SCI TRANSL MED, V4, DOI 10.1126/scitranslmed.3004006
   Anton PA, 2012, AIDS RES HUM RETROV, V28, P1412, DOI [10.1089/aid.2012.0262, 10.1089/AID.2012.0262]
   Baeten JM, 2012, NEW ENGL J MED, V367, P399, DOI 10.1056/NEJMoa1108524
   Chen JM, 2012, JAIDS-J ACQ IMM DEF, V61, P593, DOI 10.1097/QAI.0b013e3182717c98
   Choopanya K, 2013, LANCET, V381, P2083, DOI 10.1016/S0140-6736(13)61127-7
   Cohen MS, 2016, NEW ENGL J MED, V375, P830, DOI [10.1056/NEJMoa1105243, 10.1056/NEJMoa1600693]
   Dumond JB, 2007, AIDS, V21, P1899, DOI 10.1097/QAD.0b013e328270385a
   Duwal S, 2012, PLOS ONE, V7, DOI 10.1371/journal.pone.0040382
   Gardner EM, 2011, CLIN INFECT DIS, V52, P793, DOI 10.1093/cid/ciq243
   Grant RM, 2010, NEW ENGL J MED, V363, P2587, DOI 10.1056/NEJMoa1011205
   Hendrix CW, 2013, PLOS ONE, V8, DOI 10.1371/journal.pone.0055013
   Karim QA, 2010, SCIENCE, V329, P1168, DOI 10.1126/science.1193748
   Karim SSA, 2011, LANCET, V378, P279, DOI 10.1016/S0140-6736(11)60878-7
   Louissaint NA, 2013, AIDS RES HUM RETROV, V29, P1443, DOI [10.1089/aid.2013.0044, 10.1089/AID.2013.0044]
   Minnis AM, 2013, AIDS BEHAV, V17, P737, DOI 10.1007/s10461-012-0333-8
   Patterson KB, 2011, SCI TRANSL MED, V3, DOI 10.1126/scitranslmed.3003174
   Schwartz JL, 2011, PLOS ONE, V6, DOI 10.1371/journal.pone.0025974
   Thigpen MC, 2012, NEW ENGL J MED, V367, P423, DOI 10.1056/NEJMoa1110711
   Van Damme L, 2012, NEW ENGL J MED, V367, P411, DOI 10.1056/NEJMoa1202614
NR 19
TC 50
Z9 50
U1 0
U2 9
PU CELL PRESS
PI CAMBRIDGE
PA 50 HAMPSHIRE ST, FLOOR 5, CAMBRIDGE, MA 02139 USA
SN 0092-8674
EI 1097-4172
J9 CELL
JI Cell
PD OCT 24
PY 2013
VL 155
IS 3
BP 515
EP 518
DI 10.1016/j.cell.2013.09.030
PG 4
WC Biochemistry & Molecular Biology; Cell Biology
WE Science Citation Index Expanded (SCI-EXPANDED)
SC Biochemistry & Molecular Biology; Cell Biology
GA 246WQ
UT WOS:000326571800007
PM 24243011
OA Bronze
DA 2022-08-26
ER

PT J
AU Baeten, JM
   Grant, R
AF Baeten, Jared M.
   Grant, Robert
TI Use of Antiretrovirals for HIV Prevention: What Do We Know and What
   Don't We Know?
SO CURRENT HIV/AIDS REPORTS
LA English
DT Article
DE Antiretroviral medications; Chemoprophylaxis; Global epidemic; HIV/AIDS;
   HIVprevention; Pre-exposure prophylaxis (PrEP); Sexual HIV transmission
ID HUMAN-IMMUNODEFICIENCY-VIRUS; PREEXPOSURE PROPHYLAXIS; INTERMITTENT
   PROPHYLAXIS; COST-EFFECTIVENESS; TRANSMISSION; INFECTION; MACAQUES; MEN;
   CHEMOPROPHYLAXIS; ZIDOVUDINE
AB Pre-exposure prophylaxis (PrEP), in which HIV uninfected persons with ongoing HIV risk use antiretroviral medications as chemoprophylaxis against sexual HIVacquisition, is a promising new HIV prevention strategy. Proof-of- concept that PrEP, as oral or vaginal topical tenofovirbased products, protects against sexual HIV acquisition has been demonstrated in clinical trials conducted among men who have sex with men and heterosexual men and women. The degree of HIV protection in these trials was strongly related to the level of adherence to PrEP. Many questions are yet unanswered - including how to motivate uptake of and sustain adherence to PrEP for HIV prevention, how much PrEP use is enough to achieve HIV protection, and the potential of "next-generation" PrEP agents to improve on this effective technology.
C1 [Baeten, Jared M.] Univ Washington, Dept Global Hlth, Seattle, WA 98104 USA.
   [Baeten, Jared M.] Univ Washington, Dept Med, Seattle, WA 98104 USA.
   [Baeten, Jared M.] Univ Washington, Dept Epidemiol, Seattle, WA 98104 USA.
   [Grant, Robert] Univ Calif San Francisco, Gladstone Inst, San Francisco, CA 94158 USA.
RP Baeten, JM (通讯作者)，Univ Washington, Dept Global Hlth, Box 359927,325 Ninth Ave, Seattle, WA 98104 USA.
EM jbaeten@uw.edu; robert.grant@ucsf.edu
OI Grant, Robert/0000-0002-0851-7085
FU US National Institutes of Health [R01 MH095507, R01 AI064002, R01
   AI062333]; Bill & Melinda Gates Foundation [47674, 48162]; Gladstone
   Institutes; US National Institutes of Health; US Agency for
   International Development; Bill & Melinda Gates Foundation; US Centers
   for Disease Control and Prevention; NATIONAL INSTITUTE OF ALLERGY AND
   INFECTIOUS DISEASES [R01AI062333, U01AI064002] Funding Source: NIH
   RePORTER; NATIONAL INSTITUTE OF MENTAL HEALTH [R01MH095507] Funding
   Source: NIH RePORTER
FX The authors acknowledge the funding support of US National Institutes of
   Health (R01 MH095507, R01 AI064002, R01 AI062333), the Bill & Melinda
   Gates Foundation (grants 47674 and 48162) and Gladstone Institutes.; The
   authors have conducted research studies related to pre-exposure
   prophylaxis for HIV prevention supported with grant funding from the US
   National Institutes of Health, the US Agency for International
   Development, the Bill & Melinda Gates Foundation, and the US Centers for
   Disease Control and Prevention. Gilead Sciences provided study
   medication for these studies but did not provide funding to the authors
   or their institutions.
CR Amico KR, 2012, CURR OPIN HIV AIDS, V7, P542, DOI 10.1097/COH.0b013e3283582d4a
   Anderson P, 2012, P 19 C RETR OPP INF
   Anderson PL, 2012, SCI TRANSL MED, V4, DOI 10.1126/scitranslmed.3004006
   Baeten J, 2012, ANNU REV MED, V27, P27
   Baeten JM, 2012, NEW ENGL J MED, V367, P399, DOI 10.1056/NEJMoa1108524
   Bangsberg D, 2012, P 19 C RETR OPP INF
   Baral S, 2007, PLOS MED, V4, P1901, DOI 10.1371/journal.pmed.0040339
   Cohen MS, 2016, NEW ENGL J MED, V375, P830, DOI [10.1056/NEJMoa1105243, 10.1056/NEJMoa1600693]
   Cohen MS, 2007, ANN INTERN MED, V146, P591, DOI 10.7326/0003-4819-146-8-200704170-00010
   CONNOR EM, 1994, NEW ENGL J MED, V331, P1173, DOI 10.1056/NEJM199411033311801
   Curran K, 2012, CURR HIV-AIDS REP, V9, P160, DOI 10.1007/s11904-012-0114-z
   Donnell D, 2012, P 19 C RETR OPP INF
   Donnell D, 2010, LANCET, V375, P2092, DOI 10.1016/S0140-6736(10)60705-2
   Dunkle KL, 2008, LANCET, V371, P2183, DOI 10.1016/S0140-6736(08)60953-8
   Follow on Africa Consortium for Tenofovir Studies, 2010, FACTS 001 TEN GEOL S
   Garcia-Lerma JG, 2008, PLOS MED, V5, P291, DOI 10.1371/journal.pmed.0050028
   Garcia-Lerma JG, 2010, SCI TRANSL MED, V2, DOI 10.1126/scitranslmed.3000391
   Grant RM, 2010, NEW ENGL J MED, V363, P2587, DOI 10.1056/NEJMoa1011205
   Guay LA, 1999, LANCET, V354, P795, DOI 10.1016/S0140-6736(99)80008-7
   Hallett TB, 2011, PLOS MED, V8, DOI 10.1371/journal.pmed.1001123
   Hendrix CW, 2012, CURR OPIN HIV AIDS, V7, P498, DOI 10.1097/COH.0b013e32835847ae
   HIV Prevention Trials Network, 2011, HPTN 067 ADAPT STUD
   Juusola JL, 2012, ANN INTERN MED, V156, P541, DOI [10.7326/0003-4819-156-8-201204170-00001, 10.7326/0003-4819-156-8-201204170-00004]
   Karim QA, 2010, SCIENCE, V329, P1168, DOI 10.1126/science.1193748
   Karim SSA, 2011, LANCET, V378, pE23, DOI 10.1016/S0140-6736(11)61136-7
   Karim SSA, 2011, LANCET, V378, P279, DOI 10.1016/S0140-6736(11)60878-7
   Kashuba AD, 2011, LANCET, V6, P6
   Kumwenda NI, 2008, NEW ENGL J MED, V359, P119, DOI 10.1056/NEJMoa0801941
   Liu A, 2011, P 18 C RETR OPP INF
   Martin M, 2011, PLOS ONE, V6, DOI 10.1371/journal.pone.0025127
   Matthews LT, 2010, AIDS, V24, P1975, DOI 10.1097/QAD.0b013e32833bedeb
   Mofenson LM, 2010, NEW ENGL J MED, V362, P2316, DOI 10.1056/NEJMe1004406
   Mugo N, 2012, P 19 C RETR OPP INF
   Mujugira A, 2011, PLOS ONE, V6, DOI 10.1371/journal.pone.0025828
   Mutua G, 2012, PLOS ONE, V7, DOI 10.1371/journal.pone.0033103
   National Institute of Allergy and Infectious Diseases (NIAID), 2011, NIH DISC TEN VAG GEL
   National Institute of Allergy and Infectious Diseases (NIAID), 2011, NIH MOD VOICE HIV PR
   Parikh UM, 2009, J VIROL, V83, P10358, DOI 10.1128/JVI.01073-09
   Patterson KB, 2011, SCI TRANSL MED, V3, DOI 10.1126/scitranslmed.3003174
   Pettifor AE, 2005, AIDS, V19, P1525, DOI 10.1097/01.aids.0000183129.16830.06
   Smith D. K., 2011, Morbidity and Mortality Weekly Report, V60, P65
   Smith D. K., 2012, Morbidity and Mortality Weekly Report, V61, P586
   STEIN ZA, 1990, AM J PUBLIC HEALTH, V80, P460, DOI 10.2105/AJPH.80.4.460
   Subbarao S, 2006, J INFECT DIS, V194, P904, DOI 10.1086/507306
   Thigpen MC, 2012, NEW ENGL J MED, V367, P423, DOI 10.1056/NEJMoa1110711
   TSAI CC, 1995, SCIENCE, V270, P1197, DOI 10.1126/science.270.5239.1197
   U. S. Food and Drug Administration, 2012, FDA PPROVES 1 DRUGS
   UNAIDS, 2012, 2012 UNAIDS WORLD AI
   UNAIDS/WHO, 2009, AIDS EP UPD 2009
   Van Damme L, 2012, NEW ENGL J MED, V367, P411, DOI 10.1056/NEJMoa1202614
   van der Straten A, 2012, AIDS, V26, pF13, DOI 10.1097/QAD.0b013e3283522272
   Walensky RP, 2012, CLIN INFECT DIS, V54, P1504, DOI 10.1093/cid/cis225
   World Health Organization, 2012, GUID PREEXP PROPH SE
NR 53
TC 49
Z9 49
U1 0
U2 6
PU SPRINGER
PI NEW YORK
PA 233 SPRING ST, NEW YORK, NY 10013 USA
SN 1548-3568
EI 1548-3576
J9 CURR HIV-AIDS REP
JI Curr. Hiv/Aids Rep.
PD JUN
PY 2013
VL 10
IS 2
BP 142
EP 151
DI 10.1007/s11904-013-0157-9
PG 10
WC Infectious Diseases
WE Science Citation Index Expanded (SCI-EXPANDED)
SC Infectious Diseases
GA AJ7TK
UT WOS:000337900000005
PM 23494772
OA Green Accepted
DA 2022-08-26
ER

PT J
AU Vermund, SH
   Hayes, RJ
AF Vermund, Sten H.
   Hayes, Richard J.
TI Combination Prevention: New Hope for Stopping the Epidemic
SO CURRENT HIV/AIDS REPORTS
LA English
DT Article
DE HIV; Prevention; Combination approaches; Treatment as prevention;
   Africa; Circumcision; Behavior change; Global epidemic; HIV
   transmission; Antiretroviral therapy (ART); Prevention of mother to
   child HIV transmission (PMTCT); Combination prevention
ID HUMAN-IMMUNODEFICIENCY-VIRUS; INJECTION-DRUG USERS; SEXUALLY-TRANSMITTED
   INFECTIONS; SUB-SAHARAN AFRICA; TO-CHILD TRANSMISSION; NEEDLE-EXCHANGE
   PROGRAMS; COMMUNITY-BASED INTERVENTION; RECEIVING ANTIRETROVIRAL
   THERAPY; RESOURCE-POOR SETTINGS; CROSS-SECTIONAL SURVEY
AB HIV research has identified approaches that can be combined to be more effective in transmission reduction than any 1 modality alone: delayed adolescent sexual debut, mutual monogamy or sexual partner reduction, correct and consistent condom use, pre-exposure prophylaxis with oral antiretroviral drugs or vaginal microbicides, voluntary medical male circumcision, antiretroviral therapy (ART) for prevention (including prevention of mother to child HIV transmission [PMTCT]), treatment of sexually transmitted infections, use of clean needles for all injections, blood screening prior to donation, a future HIV prime/boost vaccine, and the female condom. The extent to which evidencebased modalities can be combined to prevent substantial HIV transmission is largely unknown, but combination approaches that are truly implementable in field conditions are likely to be far more effective than single interventions alone. Analogous to PMTCT, "treatment as prevention" for adult-to-adult transmission reduction includes expanded HIV testing, linkage to care, antiretroviral coverage, retention in care, adherence to therapy, and management of key co-morbidities such as depression and substance use. With successful viral suppression, persons with HIV are far less infectious to others, as we see in the fields of sexually transmitted infection control and mycobacterial disease control (tuberculosis and leprosy). Combination approaches are complex, may involve high program costs, and require substantial global commitments. We present a rationale for such investments and cite an ongoing research agenda that seeks to determine how feasible and cost-effective a combination prevention approach would be in a variety of epidemic contexts, notably that in a sub-Saharan Africa.
C1 [Vermund, Sten H.] Vanderbilt Univ Sch Med, Vanderbilt Inst Global Hlth, Nashville, TN 37203 USA.
   [Vermund, Sten H.] Vanderbilt Univ Sch Med, Dept Pediat, Nashville, TN 37203 USA.
   [Hayes, Richard J.] Univ London London Sch Hyg & Trop Med, MRC Trop Epidemiol Grp, London WC1E 7HT, England.
RP Vermund, SH (通讯作者)，Vanderbilt Univ Sch Med, Vanderbilt Inst Global Hlth, 2525 West End Ave,Suite 750, Nashville, TN 37203 USA.
EM sten.vermund@vanderbilt.edu
RI Vermund, Sten/AAD-3592-2020
OI Vermund, Sten/0000-0001-7289-8698; Hayes, Richard/0000-0002-1729-9892
FU Medical Research Council [MR/K012126/1] Funding Source: Medline
CR Abimiku AG, 2009, AM J CLIN PATHOL, V131, P875, DOI 10.1309/AJCPELMG6GX6RQSM
   Adams AL, 2003, SEX TRANSM DIS, V30, P764, DOI 10.1097/01.OLQ.0000078824.33076.45
   Agadjanian V, 2009, AIDS BEHAV, V13, pS103, DOI 10.1007/s10461-009-9535-0
   ALLEN S, 1992, BRIT MED J, V304, P1605, DOI 10.1136/bmj.304.6842.1605
   ALLEN S, 1993, AM J PUBLIC HEALTH, V83, P705, DOI 10.2105/AJPH.83.5.705
   Altaf A, 2009, PAKISTAN JPMA, V59, P136
   Altice FL, 2010, LANCET, V376, P367, DOI 10.1016/S0140-6736(10)60829-X
   Amuron B, 2009, BMC PUBLIC HEALTH, V9, DOI 10.1186/1471-2458-9-290
   Andrews JR, 2012, J INFECT DIS, V206, P543, DOI 10.1093/infdis/jis401
   Auvert B, 2005, PLOS MED, V2, P1112, DOI 10.1371/journal.pmed.0020298
   Auvert B, 2001, AIDS, V15, P885, DOI 10.1097/00002030-200105040-00009
   Baek G, 2010, PUBLIC HEALTH REP, V125, P293, DOI 10.1177/003335491012500220
   Barnighausen T, 2011, LANCET INFECT DIS, V11, P942, DOI 10.1016/S1473-3099(11)70181-5
   Baggaley RF, 2006, PLOS MED, V3, P493, DOI 10.1371/journal.pmed.0030124
   Bailey RC, 2007, LANCET, V369, P643, DOI 10.1016/S0140-6736(07)60312-2
   Banda Y, 2007, J ALTERN COMPLEM MED, V13, P123, DOI 10.1089/acm.2006.6225
   Baral S, 2011, J INT AIDS SOC, V14, DOI 10.1186/1758-2652-14-36
   Barrow RY, 2008, SEX TRANSM DIS, V35, pS30, DOI 10.1097/OLQ.0b013e31818eb923
   Barth RE, 2010, INT J INFECT DIS, V14, pE1024, DOI 10.1016/j.ijid.2010.06.013
   Behets FMTF, 2006, B WORLD HEALTH ORGAN, V84, P969, DOI 10.2471/BLT.05.028217
   Bertozzi S, DIS CONTROL PRIORITI
   Beyrer C, 2011, DIR DEV, P1
   Bhargava A, 2003, BMJ-BRIT MED J, V326, P1387, DOI 10.1136/bmj.326.7403.1387
   Biesma RG, 2009, HEALTH POLICY PLANN, V24, P239, DOI 10.1093/heapol/czp025
   Bii S C, 2008, East Afr Med J, V85, P46
   Birkhead GS, 2010, OBSTET GYNECOL, V115, P1247, DOI 10.1097/AOG.0b013e3181e00955
   Blashill Aaron J, 2011, Curr HIV/AIDS Rep, V8, P215, DOI 10.1007/s11904-011-0089-1
   Bluthenthal RN, 2000, AIDS, V14, P605, DOI 10.1097/00002030-200003310-00015
   Boily MC, 2012, PLOS MED, V9, DOI 10.1371/journal.pmed.1001250
   Bolton-Moore C, 2007, JAMA-J AM MED ASSOC, V298, P1888, DOI 10.1001/jama.298.16.1888
   Bond L, 2009, AM J PUBLIC HEALTH, V99, pS92, DOI 10.2105/AJPH.2007.127217
   Both JMC, 2010, BJOG-INT J OBSTET GY, V117, P1444, DOI 10.1111/j.1471-0528.2010.02692.x
   Boxall EH, 2004, J PUBLIC HEALTH-UK, V26, P285, DOI 10.1093/pubmed/fdh148
   Bravo P, 2010, AIDS REV, V12, P76
   Bridge J, 2010, AIDS, V24, pS86, DOI 10.1097/01.aids.0000390094.91176.d8
   Bruneau J, 2008, J EPIDEMIOL COMMUN H, V62, P804, DOI 10.1136/jech.2007.064154
   Buchbinder Susan, 2009, Top HIV Med, V17, P37
   Bunnell R, 2006, AIDS, V20, P85, DOI 10.1097/01.aids.0000196566.40702.28
   Bunnell R, 2008, LANCET, V371, P2148, DOI 10.1016/S0140-6736(08)60929-0
   Burke RC, 2007, AIDS, V21, P1617, DOI 10.1097/QAD.0b013e32823f91ff
   Burki T, 2012, LANCET INFECT DIS, V12, P275, DOI 10.1016/S1473-3099(12)70072-5
   Burns DN, 2010, CLIN INFECT DIS, V51, P725, DOI 10.1086/655889
   Busza J, 2012, J INT AIDS SOC, V15, DOI 10.7448/IAS.15.4.17373
   Caceres CF, 2003, INT J EPIDEMIOL, V32, P740, DOI 10.1093/ije/dyg214
   Carvalho FT, 2011, COCHRANE DB SYST REV, DOI 10.1002/14651858.CD007844.pub2
   Celum C, 2012, CURR OPIN INFECT DIS, V25, P51, DOI 10.1097/QCO.0b013e32834ef5ef
   Chabikuli NO, 2009, AIDS, V23, pS97, DOI 10.1097/01.aids.0000363782.50580.d8
   Chander G, 2006, DRUGS, V66, P769, DOI 10.2165/00003495-200666060-00004
   Chesney MA, 2003, AM J PUBLIC HEALTH, V93, P933, DOI 10.2105/AJPH.93.6.933
   Chi BH, 2011, PLOS MED, V8, DOI 10.1371/journal.pmed.1001111
   Chi BH, 2010, AM J EPIDEMIOL, V171, P924, DOI 10.1093/aje/kwq008
   Chin HB, 2012, AM J PREV MED, V42, P272, DOI 10.1016/j.amepre.2011.11.006
   Ciampa PJ, 2011, JAIDS-J ACQ IMM DEF, V58, P115, DOI 10.1097/QAI.0b013e31822149bf
   Cohen MS, 2016, NEW ENGL J MED, V375, P830, DOI [10.1056/NEJMoa1105243, 10.1056/NEJMoa1600693]
   Cohen MS, 2012, CURR OPIN HIV AIDS, V7, P99, DOI 10.1097/COH.0b013e32834f5cf2
   Cohen MS, 2010, J INFECT DIS, V202, pS270, DOI 10.1086/655651
   Cohen Stacy M., 2011, Morbidity and Mortality Weekly Report, V60, P1618
   Colfax G, 2005, J URBAN HEALTH, V82, pI62, DOI 10.1093/jurban/jti025
   Colfax G, 2004, AM J EPIDEMIOL, V159, P1002, DOI 10.1093/aje/kwh135
   Collins C, 2006, AIDS EDUC PREV, V18, P5, DOI 10.1521/aeap.2006.18.supp.5
   CONNOR EM, 1994, NEW ENGL J MED, V331, P1173, DOI 10.1056/NEJM199411033311801
   Conway B, 2007, JAIDS-J ACQ IMM DEF, V45, pS14, DOI 10.1097/QAI.0b013e3180600766
   Cook RE, 2011, JAIDS-J ACQ IMM DEF, V56, pE104, DOI 10.1097/QAI.0b013e318207a535
   Corneli A, 2009, J INT AIDS SOC, V12, DOI 10.1186/1758-2652-12-17
   Corsi Karen F, 2008, Curr Drug Abuse Rev, V1, P292
   Crankshaw Tamaryn L, 2012, Reprod Health Matters, V20, P50, DOI 10.1016/S0968-8080(12)39639-0
   Crawford ND, 2010, JAIDS-J ACQ IMM DEF, V55, pS84, DOI 10.1097/QAI.0b013e3181fbca5a
   Das M, 2010, PLOS ONE, V5, DOI 10.1371/journal.pone.0011068
   DeGruttola V, 2010, CLIN INFECT DIS, V50, pS102, DOI 10.1086/651480
   DeLaMora Patricia, 2006, Curr HIV/AIDS Rep, V3, P74, DOI 10.1007/s11904-006-0021-2
   Delva W, 2012, PLOS MED, V9, DOI 10.1371/journal.pmed.1001258
   Denison JA, 2008, AIDS BEHAV, V12, P363, DOI 10.1007/s10461-007-9349-x
   DiClemente RJ, 2008, PSYCHOSOM MED, V70, P598, DOI 10.1097/PSY.0b013e3181775edb
   Ding H, 2009, ARCH PEDIAT ADOL MED, V163, P1100, DOI 10.1001/archpediatrics.2009.204
   Dodd PJ, 2010, AIDS, V24, P729, DOI 10.1097/QAD.0b013e32833433fe
   Dolcini MM, 2010, SOC SCI MED, V71, P1839, DOI 10.1016/j.socscimed.2010.08.011
   Donnell D, 2010, LANCET, V375, P2092, DOI 10.1016/S0140-6736(10)60705-2
   Dowshen N, 2011, PEDIATRICS, V128, P762, DOI 10.1542/peds.2011-0068
   Duerden BI, 2009, J HOSP INFECT, V73, P414, DOI 10.1016/j.jhin.2009.06.027
   Dworkin SL, 2007, AM J PUBLIC HEALTH, V97, P13, DOI 10.2105/AJPH.2005.074591
   Dwyre DM, 2011, VOX SANG, V100, P92, DOI 10.1111/j.1423-0410.2010.01426.x
   Eaton JW, 2012, PLOS MED, V9, DOI 10.1371/journal.pmed.1001245
   Ebrahim SH, 2004, AIDS PATIENT CARE ST, V18, P27, DOI 10.1089/108729104322740893
   Egger M, 2011, PLOS MED, V8, DOI 10.1371/journal.pmed.1000390
   El-Bassel N, 2010, JAIDS-J ACQ IMM DEF, V55, pS98, DOI 10.1097/QAI.0b013e3181fbf407
   El-Sadr WM, 2011, AIDS, V25, P2295, DOI 10.1097/QAD.0b013e32834c4c22
   El-Sadr WM, 2010, NEW ENGL J MED, V362, P967, DOI 10.1056/NEJMp1000069
   Elovich R, 2008, HARM REDUCT J, V5, DOI 10.1186/1477-7517-5-23
   Elul B, 2009, AIDS, V23, pS19, DOI 10.1097/01.aids.0000363774.91376.dc
   Eyawo O, 2010, LANCET INFECT DIS, V10, P770, DOI 10.1016/S1473-3099(10)70189-4
   Fang CT, 2004, J INFECT DIS, V190, P879, DOI 10.1086/422601
   Fideli OS, 2001, AIDS RES HUM RETROV, V17, P901, DOI 10.1089/088922201750290023
   Filler SJ, 2011, JAIDS-J ACQ IMM DEF, V57, pE1, DOI 10.1097/QAI.0b013e3182158980
   Fong IW, 2013, CHALLENGES INFECT DI
   Ford MA, 2012, COMMITTEE REV DATA S
   Fowler MG, 2010, CLIN PERINATOL, V37, P699, DOI 10.1016/j.clp.2010.09.002
   Free C, 2011, J EPIDEMIOL COMMUN H, V65, P100, DOI 10.1136/jech.2008.085456
   Fuller BE, 2009, CURR OPIN PSYCHIATR, V22, P401, DOI 10.1097/YCO.0b013e32832cadb9
   Fuller CM, 2007, AM J PUBLIC HEALTH, V97, P117, DOI 10.2105/AJPH.2005.069591
   Gallo MF, 2012, SEX HEALTH, V9, P18, DOI 10.1071/SH11037
   Gardner EM, 2011, CLIN INFECT DIS, V52, P793, DOI 10.1093/cid/ciq243
   Gavin Lorrie, 2009, Morbidity and Mortality Weekly Report, V58, P1
   Gazzinelli A, 2012, PLOS NEGLECT TROP D, V6, DOI 10.1371/journal.pntd.0001603
   Geng EH, 2012, AM J EPIDEMIOL, V175, P1080, DOI 10.1093/aje/kwr444
   Geng EH, 2011, PLOS ONE, V6, DOI 10.1371/journal.pone.0021797
   Geng EH, 2010, TROP MED INT HEALTH, V15, P63, DOI 10.1111/j.1365-3156.2010.02507.x
   Geng EH, 2010, JAIDS-J ACQ IMM DEF, V53, P405, DOI 10.1097/QAI.0b013e3181b843f0
   Giganti MJ, 2010, AM J TROP MED HYG, V82, P971, DOI 10.4269/ajtmh.2010.09-0739
   Glasgow RE, 1999, AM J PUBLIC HEALTH, V89, P1322, DOI 10.2105/AJPH.89.9.1322
   Gonzalez Adam, 2011, Curr HIV/AIDS Rep, V8, P223, DOI 10.1007/s11904-011-0093-5
   Grabbe K, 2009, J WOMENS HEALTH, V18, P1449, DOI 10.1089/jwh.2008.1160
   Granich R, 2012, PLOS ONE, V7, DOI 10.1371/journal.pone.0030216
   Granich R, 2011, CURR HIV RES, V9, P355, DOI 10.2174/157016211798038551
   Granich R, 2010, CURR OPIN HIV AIDS, V5, P298, DOI 10.1097/COH.0b013e32833a6c32
   Grant RM, 2010, NEW ENGL J MED, V363, P2587, DOI 10.1056/NEJMoa1011205
   Gray RH, 2007, LANCET, V369, P657, DOI 10.1016/S0140-6736(07)60313-4
   Greig J, 2012, JAIDS-J ACQ IMM DEF, V59, pE92, DOI 10.1097/QAI.0b013e31824206c7
   Groh K, 2011, BMC PUBLIC HEALTH, V11, DOI 10.1186/1471-2458-11-650
   Group HIVMCTaPEW, 2012, PLOS MED, V9
   Gupta GR, 2008, LANCET, V372, P764, DOI 10.1016/S0140-6736(08)60887-9
   Hallett TB, 2011, SEX TRANSM INFECT, V87, P621, DOI 10.1136/sti.2010.046557
   Hallett TB, 2011, PLOS MED, V8, DOI 10.1371/journal.pmed.1001123
   HANENBERG RS, 1994, LANCET, V344, P243, DOI 10.1016/S0140-6736(94)93004-X
   Harshbarger C, 2006, AIDS EDUC PREV, V18, P184, DOI 10.1521/aeap.2006.18.supp.184
   Hartzell JD, 2008, J ANTIMICROB CHEMOTH, V62, P246, DOI 10.1093/jac/dkn193
   Hayes R, 2011, CURR HIV RES, V9, P429, DOI 10.2174/157016211798038515
   Hayes R, 2010, AIDS, V24, pS15, DOI 10.1097/01.aids.0000390704.35642.47
   Hayes R, 2010, AIDS, V24, pS81, DOI 10.1097/01.aids.0000390710.04255.2b
   Heffron R, 2010, SEX TRANSM DIS, V37, P621, DOI 10.1097/OLQ.0b013e3181e1a162
   Heijman RLJ, 2009, SEX TRANSM INFECT, V85, P249, DOI 10.1136/sti.2008.033258
   Heimer R, 2008, INT J DRUG POLICY, V19, pS65, DOI 10.1016/j.drugpo.2007.12.004
   Heise LL, 2011, CONTRACEPTION, V83, P10, DOI 10.1016/j.contraception.2010.06.009
   Henderson LA, 2003, JAIDS-J ACQ IMM DEF, V32, P229, DOI 10.1097/00126334-200302010-00017
   Hladik W, 2009, PLOS ONE, V4, DOI 10.1371/journal.pone.0007691
   Holmberg Jerry A., 2011, Morbidity and Mortality Weekly Report, V60, P1577
   Holmes K, 2007, LANCET INFECT DIS, V7, P516
   Holtgrave DR, 2007, PLOS MED, V4, P1011, DOI 10.1371/journal.pmed.0040194
   Huo DZ, 2009, SEX TRANSM DIS, V36, P35, DOI 10.1097/OLQ.0b013e318186dee3
   Hurley SF, 1997, LANCET, V349, P1797, DOI 10.1016/S0140-6736(96)11380-5
   Hyshka E, 2012, INT J DRUG POLICY, V23, P261, DOI 10.1016/j.drugpo.2012.03.006
   Ingersoll KS, 2008, J BEHAV MED, V31, P213, DOI 10.1007/s10865-007-9147-y
   Istvan B, 2010, EUR J CONTRACEP REPR, V15, P67, DOI 10.3109/13625181003708683
   Jarlais DCD, 1996, LANCET, V348, P987, DOI 10.1016/S0140-6736(96)02536-6
   Jarlais DCD, 2006, AM J PUBLIC HEALTH, V96, P1354, DOI 10.2105/AJPH.2004.060152
   Jemmott JB, 1998, JAMA-J AM MED ASSOC, V279, P1529, DOI 10.1001/jama.279.19.1529
   Jia Z, 2012, LANCET, VS0140-2736, P61898, DOI [10.1016/S0140-6736(12)61898-4, DOI 10.1016/S0140-6736(12)61898-4.PMID:23206835.A]
   Johnson BT, 2011, ARCH PEDIAT ADOL MED, V165, P77, DOI 10.1001/archpediatrics.2010.251
   Johnston LG, 2010, INT J DRUG POLICY, V21, P485, DOI 10.1016/j.drugpo.2010.06.001
   Johnston MI, 2011, NEW ENGL J MED, V365, P873, DOI 10.1056/NEJMp1107621
   Kalichman SC, 2000, INT J STD AIDS, V11, P71, DOI 10.1258/0956462001915345
   Kapiga S, 2010, AIDS, V24, pS1, DOI 10.1097/01.aids.0000390702.50889.bb
   Karim QA, 2010, SCIENCE, V329, P1168, DOI 10.1126/science.1193748
   Kazi AM, 2010, INT J INFECT DIS, V14, pE60, DOI 10.1016/j.ijid.2009.11.012
   Kennedy CE, 2010, J INT AIDS SOC, V13, DOI 10.1186/1758-2652-13-26
   Kennedy CE, 2010, B WORLD HEALTH ORGAN, V88, P615, DOI 10.2471/BLT.09.068213
   Kerr T, 2010, AM J PUBLIC HEALTH, V100, P1449, DOI 10.2105/AJPH.2009.178467
   Khu NH, 2012, CONTRACEPTION FERTIL, DOI [10.1016/j.contraception.2012.10.004, DOI 10.1016/J.CONTRACEPTI0N.2012.10.004]
   Khumalo-Sakutukwa G, 2008, JAIDS-J ACQ IMM DEF, V49, P422, DOI 10.1097/QAI.0b013e31818a6cb5
   KING R, 1995, AIDS, V9, pS45
   Klausner JD, 2011, JAIDS-J ACQ IMM DEF, V56, P292, DOI 10.1097/QAI.0b013e3182067d99
   Koblin B, 2004, LANCET, V364, P41, DOI 10.1016/S0140-6736(04)16588-4
   Koblin BA, 2003, AM J PUBLIC HEALTH, V93, P926, DOI 10.2105/AJPH.93.6.926
   Koenig LJ, 2011, CURR OPIN OBSTET GYN, V23, P321, DOI 10.1097/GCO.0b013e32834a581b
   Koethe JR, 2010, AIDS, V24, P2117, DOI 10.1097/QAD.0b013e32833b784a
   Kohler PK, 2008, J ADOLESCENT HEALTH, V42, P344, DOI 10.1016/j.jadohealth.2007.08.026
   Korenromp EL, 2005, J INFECT DIS, V191, pS168, DOI 10.1086/425274
   Kourtis AP, 2006, CURR HIV RES, V4, P209, DOI 10.2174/157016206776055057
   Krakower Douglas, 2011, Curr HIV/AIDS Rep, V8, P241, DOI 10.1007/s11904-011-0094-4
   Krebs DW, 2008, AIDS CARE, V20, P311, DOI 10.1080/09540120701594776
   Kresina TF, 2009, CURR HIV RES, V7, P354, DOI 10.2174/157016209788680598
   Kurth Ann E, 2011, Curr HIV/AIDS Rep, V8, P62, DOI 10.1007/s11904-010-0063-3
   Lampe M. A., 2010, Morbidity and Mortality Weekly Report, V59, P97
   Lamptey P, 2005, PLOS MED, V2, P102, DOI 10.1371/journal.pmed.0020039
   Latkin CA, 2006, SUBST USE MISUSE, V41, P1991, DOI 10.1080/10826080601026027
   Lau C, 2004, Cent Afr J Med, V50, P85
   Lauby JL, 2008, ARCH SEX BEHAV, V37, P708, DOI 10.1007/s10508-008-9365-6
   Lauby JL, 2012, AIDS BEHAV, V16, P508, DOI 10.1007/s10461-011-0002-3
   Leslie Jennifer A, 2010, Afr J Reprod Health, V14, P144
   Lurie P, 1997, LANCET, V349, P604, DOI 10.1016/S0140-6736(96)05439-6
   Lyles CM, 2006, AIDS EDUC PREV, V18, P21, DOI 10.1521/aeap.2006.18.supp.21
   Mahajan AP, 2008, AIDS, V22, pS67, DOI 10.1097/01.aids.0000327438.13291.62
   Mahy M, 2010, SEX TRANSM INFECT, V86, pI48, DOI 10.1136/sti.2010.045989
   Mahy M, 2009, JAIDS-J ACQ IMM DEF, V52, pS152, DOI 10.1097/QAI.0b013e3181baf128
   Maleta K, 2010, BMC HEALTH SERV RES, V10, DOI 10.1186/1472-6963-10-243
   Marmor M, 2000, J URBAN HEALTH, V77, P359, DOI 10.1007/BF02386746
   Massari V, 2005, EUR J EPIDEMIOL, V20, P543, DOI 10.1007/s10654-005-4265-8
   Mathers BM, 2010, LANCET, V375, P1014, DOI 10.1016/S0140-6736(10)60232-2
   McCoy D, 2005, AM J PUBLIC HEALTH, V95, P18, DOI 10.2105/AJPH.2004.040121
   McCurdy SA, 2010, ADDICTION, V105, P1062, DOI 10.1111/j.1360-0443.2010.02908.x
   Medley A, 2009, AIDS EDUC PREV, V21, P181, DOI 10.1521/aeap.2009.21.3.181
   Mendis K, 2009, TROP MED INT HEALTH, V14, P802, DOI 10.1111/j.1365-3156.2009.02287.x
   Menzies NA, 2011, AIDS, V25, P1753, DOI 10.1097/QAD.0b013e3283463eec
   Merrigan M, 2011, SEX TRANSM INFECT, V87, P65, DOI 10.1136/sti.2008.034991
   Merson M, 2008, LANCET, V372, P1805, DOI 10.1016/S0140-6736(08)61752-3
   Meyer JP, 2011, J WOMENS HEALTH, V20, P991, DOI 10.1089/jwh.2010.2328
   Michielsen K, 2010, AIDS, V24, P1193, DOI 10.1097/QAD.0b013e3283384791
   Millett GA, 2006, AM J PUBLIC HEALTH, V96, P1007, DOI 10.2105/AJPH.2005.066720
   Millett GA, 2011, JAIDS-J ACQ IMM DEF, V58, P64, DOI 10.1097/QAI.0b013e31822542ad
   Mimiaga MJ, 2010, DRUG ALCOHOL DEPEN, V110, P30, DOI 10.1016/j.drugalcdep.2010.01.017
   Mimiaga MJ, 2009, AIDS PATIENT CARE ST, V23, P825, DOI 10.1089/apc.2009.0086
   Minniear TD, 2009, PEDIATRICS, V124, P1076, DOI 10.1542/peds.2009-0237
   Minnis AM, 2005, SEX TRANSM INFECT, V81, P193, DOI 10.1136/sti.2003.007153
   Moatti JP, 2001, EUR ADDICT RES, V7, P40, DOI 10.1159/000050713
   Montaner JSG, 2010, LANCET, V376, P532, DOI 10.1016/S0140-6736(10)60936-1
   Moon TD, 2011, INT J STD AIDS, V22, P621, DOI 10.1258/ijsa.2011.010442
   Moon Troy D, 2010, Retrovirology (Auckl), V3, P1
   Morris BM, 2009, ZAMBIA BMC HLTH SERV, V9, P5
   Muraguri N, 2012, SAHARA J-J SOC ASP H, V9, P137, DOI 10.1080/17290376.2012.744176
   Murphy DA, 2000, J ADOLESCENT HEALTH, V27, P391, DOI 10.1016/S1054-139X(00)00158-0
   Murphy DA, 2002, PEDIATRICS, V110, DOI 10.1542/peds.110.3.e36
   Murphy DA, 2001, J ADOLESCENT HEALTH, V29, P57, DOI 10.1016/S1054-139X(01)00287-7
   Muyindike W, 2012, INFECT DIS OBSTET GY, V2012
   Nakayiwa S, 2006, AIDS BEHAV, V10, pS95, DOI 10.1007/s10461-006-9126-2
   Neaigus A, 2008, J URBAN HEALTH, V85, P309, DOI 10.1007/s11524-008-9271-1
   Nel A, 2011, AIDS CARE, V23, P1360, DOI 10.1080/09540121.2011.565025
   Ngure K, 2012, AIDS, V26, P513, DOI 10.1097/QAD.0b013e32834f981c
   Nichols SA, 2002, AM J MED SCI, V324, P305, DOI 10.1097/00000441-200212000-00003
   Noar SM, 2008, AIDS BEHAV, V12, P335, DOI 10.1007/s10461-007-9313-9
   Nutman S, 2013, AIDS BEHAV, V17, P445, DOI 10.1007/s10461-012-0228-8
   Ojikutu B, 2007, J INFECT DIS, V196, pS445, DOI 10.1086/521123
   Olatunji Bunmi O, 2006, Top HIV Med, V14, P112
   Oster AM, 2011, AIDS, V25, P1103, DOI 10.1097/QAD.0b013e3283471efa
   Ota E, 2011, COCHRANE DB SYST REV, DOI 10.1002/14651858.CD006045.pub3
   Ott MA, 2007, CURR OPIN OBSTET GYN, V19, P446, DOI 10.1097/GCO.0b013e3282efdc0b
   Padian NS, 2012, JAIDS-J ACQ IMM DEF, V60, pS22, DOI 10.1097/QAI.0b013e31825b7100
   Padian NS, 2011, JAIDS-J ACQ IMM DEF, V58, pE23, DOI 10.1097/QAI.0b013e318227af37
   Padian NS, 2011, LANCET, V378, P269, DOI 10.1016/S0140-6736(11)60877-5
   Patel V, 2007, LANCET, V370, P991, DOI 10.1016/S0140-6736(07)61240-9
   PEAK A, 1995, AIDS, V9, P1067, DOI 10.1097/00002030-199509000-00013
   Peltzer K, 2009, AIDS BEHAV, V13, P973, DOI 10.1007/s10461-008-9365-5
   Pence BW, 2009, J ANTIMICROB CHEMOTH, V63, P636, DOI 10.1093/jac/dkp006
   Petruney T, 2010, PLOS ONE, V5, DOI 10.1371/journal.pone.0010781
   Phillips AE, 2010, SEX TRANSM INFECT, V86, P187, DOI 10.1136/sti.2009.038216
   Quinn TC, 2000, NEW ENGL J MED, V342, P921, DOI 10.1056/NEJM200003303421303
   Raboud JM, 2003, J URBAN HEALTH, V80, P302, DOI 10.1093/jurban/jtg033
   Read JS, 2010, CLIN PERINATOL, V37, P765, DOI 10.1016/j.clp.2010.08.007
   Rechel Bernd, 2010, Central European Journal of Public Health, V18, P110
   Reid SE, 2004, INT J STD AIDS, V15, P713, DOI 10.1258/0956462042395195
   Reis C, 2005, PLOS MED, V2, P743, DOI 10.1371/journal.pmed.0020246
   Reisner SL, 2010, AIDS CARE, V22, P577, DOI 10.1080/09540120903311482
   Reisner Sari L, 2009, Top HIV Med, V17, P14
   Reisner SL, 2009, AIDS BEHAV, V13, P798, DOI 10.1007/s10461-009-9571-9
   Remien RH, 2007, AIDS, V21, pS55, DOI 10.1097/01.aids.0000298104.02356.b3
   Renaud-Thery FDC, 2010, 17 C RETR OPP INF
   Rerks-Ngarm S, 2009, NEW ENGL J MED, V361, P2209, DOI 10.1056/NEJMoa0908492
   Reynolds HW, 2008, SEX TRANSM INFECT, V84, pII49, DOI 10.1136/sti.2008.030049
   Reynolds SJ, 2010, CLIN INFECT DIS, V50, pS71, DOI 10.1086/651476
   Rispel LC, 2011, JAIDS-J ACQ IMM DEF, V57, P69, DOI 10.1097/QAI.0b013e318211b40a
   Rosen S, 2005, PLOS MED, V2, P1098, DOI 10.1371/journal.pmed.0020303
   Rotheram-Borus MJ, 2009, ANNU REV CLIN PSYCHO, V5, P143, DOI 10.1146/annurev.clinpsy.032408.153530
   Ruiz MS, 2000, COMMITTEE HIV PREVEN
   Rutenberg N, 2005, STUD FAMILY PLANN, V36, P235, DOI 10.1111/j.1728-4465.2005.00064.x
   Sabapathy K, 2012, PLOS MED, V9, DOI 10.1371/journal.pmed.1001351
   Sahastrabuddhe S, 2012, JAIDS-J ACQ IMM DEF, V59, P72, DOI 10.1097/QAI.0b013e318236bd6f
   Salomon EA, 2009, AIDS BEHAV, V13, P811, DOI 10.1007/s10461-008-9439-4
   Sanchez TH, 2008, PUBLIC HEALTH REP, V123, P1
   Santelli J, 2006, J ADOLESCENT HEALTH, V38, P72, DOI 10.1016/j.jadohealth.2005.10.006
   Sarang A, 2007, INT J DRUG POLICY, V18, P129, DOI 10.1016/j.drugpo.2006.11.007
   Schechter MT, 1999, AIDS, V13, pF45, DOI 10.1097/00002030-199904160-00002
   Schoni-Affolter F, 2011, PLOS ONE, V6, DOI 10.1371/journal.pone.0027919
   Schwartlander B, 2006, LANCET, V368, P541, DOI 10.1016/S0140-6736(06)69164-2
   Schwartlander B, 2011, LANCET, V377, P2031, DOI 10.1016/S0140-6736(11)60702-2
   Shahmanesh M, 2008, TROP MED INT HEALTH, V13, P659, DOI 10.1111/j.1365-3156.2008.02040.x
   Shaw SY, 2011, SEX TRANSM INFECT, V87, P73, DOI 10.1136/sti.2009.041335
   Shepherd BE, 2013, AM J EPIDEM IN PRESS
   Shepherd J, 2010, HEALTH TECHNOL ASSES, V14, P1, DOI 10.3310/hta14070
   Shepherd J, 2010, HEALTH TECHNOL ASSES, V4, piii
   Shuper PA, 2010, ALCOHOL ALCOHOLISM, V45, P159, DOI 10.1093/alcalc/agp091
   Siddiqui AUR, 2011, BMJ OPEN, V1, DOI 10.1136/bmjopen-2011-000154
   Simonsen L, 1999, B WORLD HEALTH ORGAN, V77, P789
   Smith AD, 2009, LANCET, V374, P416, DOI 10.1016/S0140-6736(09)61118-1
   Smith K, 2011, CURR OPIN HIV AIDS, V6, P315, DOI 10.1097/COH.0b013e32834788e7
   Smith MK, 2012, PLOS MED, V9, DOI 10.1371/journal.pmed.1001260
   Solomon SS, 2010, AIDS BEHAV, V14, P1001, DOI 10.1007/s10461-010-9711-2
   Spiegel Hans M L, 2009, Curr HIV/AIDS Rep, V6, P100, DOI 10.1007/s11904-009-0015-y
   Springer Sandra A, 2005, Curr HIV/AIDS Rep, V2, P165, DOI 10.1007/s11904-005-0011-9
   Stanecki K, 2010, SEX TRANSM INFECT, V86, pI62, DOI 10.1136/sti.2010.046177
   Stephenson R, 2008, AIDS CARE, V20, P150, DOI 10.1080/09540120701534681
   Stephenson R, 2011, J WOMENS HEALTH, V20, P567, DOI 10.1089/jwh.2010.2113
   Stirratt Michael J, 2008, Curr HIV/AIDS Rep, V5, P186, DOI 10.1007/s11904-008-0027-z
   Stoneburner Rand L, 2004, Int J Epidemiol, V33, P624, DOI 10.1093/ije/dyh141
   Stoneburner RL, 2004, SCIENCE, V304, P714, DOI 10.1126/science.1093166
   Strathdee SA, 1999, J URBAN HEALTH, V76, P448, DOI 10.1007/BF02351502
   Stringer EM, 2007, AM J OBSTET GYNECOL, V197, DOI 10.1016/j.ajog.2007.03.031
   Stringer JSA, 2006, JAMA-J AM MED ASSOC, V296, P782, DOI 10.1001/jama.296.7.782
   Sullivan SG, 2010, AIDS, V24, pS49, DOI 10.1097/01.aids.0000390089.60682.26
   Sweat M, 2011, LANCET INFECT DIS, V11, P525, DOI 10.1016/S1473-3099(11)70060-3
   Tan JY, 2012, SOC SCI MED, V75, P676, DOI 10.1016/j.socscimed.2011.08.038
   Tanser F, 2012, 19 C RETR OPP INF CR
   Tkatchenko-Schmidt E, 2008, HEALTH POLICY, V85, P162, DOI 10.1016/j.healthpol.2007.07.005
   Tolou-Shams M, 2007, J ADOLESCENT HEALTH, V41, P586, DOI 10.1016/j.jadohealth.2007.06.004
   Trenholm C, 2008, J POLICY ANAL MANAG, V27, P255, DOI 10.1002/pam.20324
   (UNAIDS) JUNPoHA, 2011, UNAIDS WORLD AIDS DA
   Underhill K., 2007, COCHRANE DB SYST REV, V4
   Underhill K, 2007, PLOS MED, V4, P1471, DOI 10.1371/journal.pmed.0040275
   Valente TW, 2001, J URBAN HEALTH, V78, P340, DOI 10.1093/jurban/78.2.340
   Van Cutsem G, 2011, PLOS ONE, V6
   Vaz L, 2008, AIDS CARE, V20, P842, DOI 10.1080/09540120701742276
   Vaz LME, 2011, J DEV BEHAV PEDIATR, V32, P307, DOI 10.1097/DBP.0b013e31820f7a47
   Vaz LME, 2010, AIDS PATIENT CARE ST, V24, P247, DOI 10.1089/apc.2009.0217
   Veloso Valdiléa G, 2008, Rev. Saúde Pública, V42, P859, DOI 10.1590/S0034-89102008000500011
   Vergara AE, 2009, GROUND BUILDING COMP, V3, P1
   Verma R, 2010, SEX TRANSM INFECT, V86, pI76, DOI 10.1136/sti.2009.039115
   Vermund SH, 2002, LANCET, V360, P1186, DOI 10.1016/S0140-6736(02)11291-8
   VERMUND SH, 2001, REACHING EXCELLENC S, V29, P49
   Vermund Sten H, 2006, J Pak Med Assoc, V56, pS1
   Vermund SH, 2013, LANCET, V382, P1159, DOI 10.1016/S0140-6736(12)62005-4
   Vermund SH, 2012, CSH PERSPECT MED, V2, DOI 10.1101/cshperspect.a007195
   Vermund SH, 2012, AIDS, V26, P1303, DOI 10.1097/QAD.0b013e3283552185
   Vermund SH, 2010, CLIN INFECT DIS, V50, pS149, DOI 10.1086/651485
   Vermund SH, 2009, CURR OPIN HIV AIDS, V4, P266, DOI 10.1097/COH.0b013e32832c91dd
   Vijayakumar G, 2006, INT J STD AIDS, V17, P652, DOI 10.1258/095646206780071036
   Vlahov D, 2010, CLIN INFECT DIS, V50, pS114, DOI 10.1086/651482
   Wagner B, 2010, LANCET, V376, P953, DOI 10.1016/S0140-6736(10)61442-0
   Wagner BG, 2012, PLOS ONE, V7, DOI 10.1371/journal.pone.0041212
   Wagner BG, 2010, AIDS, V24, P775, DOI 10.1097/QAD.0b013e3283366782
   Walensky RP, 2006, J INFECT DIS, V194, P11, DOI 10.1086/505147
   Walensky RP, 2005, MED DECIS MAKING, V25, P321, DOI 10.1177/0272989X05276955
   Wall KM, 2013, JAIDS-J ACQ IMM DEF, V63, P86, DOI 10.1097/QAI.0b013e31827ee19c
   Wallrauch C, 2010, SAMJ S AFR MED J, V100, P146, DOI 10.7196/SAMJ.3898
   Wanyenze RK, 2011, J INT AIDS SOC, V14, DOI 10.1186/1758-2652-14-35
   Wariki WMV, 2012, COCHRANE DB SYST REV, DOI 10.1002/14651858.CD005272.pub3
   Weiser SD, 2006, PLOS MED, V3, P1013, DOI 10.1371/journal.pmed.0030261
   Wetmore CM, 2010, EPIDEMIOL REV, V32, P121, DOI 10.1093/epirev/mxq010
   Whetten K, 2008, PSYCHOSOM MED, V70, P531, DOI 10.1097/PSY.0b013e31817749dc
   Whitmore SK, 2011, JAIDS-J ACQ IMM DEF, V57, P218, DOI 10.1097/QAI.0b013e3182167dec
   Whitmore SK, 2010, WOMEN HEALTH, V50, P414, DOI 10.1080/03630242.2010.506153
   Wilson D, 2008, LANCET, V372, P423, DOI 10.1016/S0140-6736(08)60883-1
   Wilson DP, 2005, PLOS MED, V2, P132, DOI 10.1371/journal.pmed.0020050
   Wingood GM, 2006, AIDS EDUC PREV, V18, P161, DOI 10.1521/aeap.2006.18.supp.161
   Wu ZY, 2005, AIDS EDUC PREV, V17, P12, DOI 10.1521/aeap.17.1.12.58686
   XVI PB, 2010, LIGHT WORLD POPE CHU, V1
   Yanagisawa S, 2010, HEALTH POLICY, V98, P121, DOI 10.1016/j.healthpol.2010.05.001
   Yiannoutsos CT, 2008, PLOS ONE, V3, DOI 10.1371/journal.pone.0003843
   Zetola NM, 2009, AM J PUBLIC HEALTH, V99, P1924, DOI 10.2105/AJPH.2009.173591
   Zhao G, 2007, AIDS CARE, V19, P1075, DOI 10.1080/09540120701335220
NR 336
TC 57
Z9 57
U1 2
U2 43
PU SPRINGER
PI NEW YORK
PA 233 SPRING ST, NEW YORK, NY 10013 USA
SN 1548-3568
EI 1548-3576
J9 CURR HIV-AIDS REP
JI Curr. Hiv/Aids Rep.
PD JUN
PY 2013
VL 10
IS 2
BP 169
EP 186
DI 10.1007/s11904-013-0155-y
PG 18
WC Infectious Diseases
WE Science Citation Index Expanded (SCI-EXPANDED); Social Science Citation Index (SSCI)
SC Infectious Diseases
GA AJ7TK
UT WOS:000337900000008
PM 23456730
OA Green Published, Green Accepted, hybrid
DA 2022-08-26
ER

PT J
AU Fuchs, JD
   Sobieszczyk, ME
   Madenwald, T
   Grove, D
   Karuna, ST
   Andrasik, M
   Sherwat, A
   Broder, G
   Mayer, K
   Koblin, B
   Hammer, S
AF Fuchs, Jonathan D.
   Sobieszczyk, Magdalena E.
   Madenwald, Tamra
   Grove, Doug
   Karuna, Shelly T.
   Andrasik, Michele
   Sherwat, Adam
   Broder, Gail
   Mayer, Kenneth
   Koblin, Beryl
   Hammer, Scott
CA HVTN 505 Protocol Team
TI Intentions to Use Preexposure Prophylaxis Among Current Phase 2B
   Preventive HIV-1 Vaccine Efficacy Trial Participants
SO JAIDS-JOURNAL OF ACQUIRED IMMUNE DEFICIENCY SYNDROMES
LA English
DT Article
DE clinical trials; HIV vaccines; HIV prevention; preexposure prophylaxis;
   good participatory practice
ID ANTIRETROVIRAL PROPHYLAXIS; LIMITED KNOWLEDGE; INFECTION; MEN
AB In November 2010, the iPrEx study reported that preexposure prophylaxis (PrEP) with daily tenofovir disoproxil fumarate/emtricitabine reduced HIV infections by 44% among men who have sex with men and subsequent trials corroborated efficacy among heterosexual men and women. During regularly scheduled follow-up visits from January to March 2011, participants in an ongoing phase 2b vaccine efficacy trial completed an anonymous Web survey about PrEP. Among 376 respondents, 17% reported they were very likely to use PrEP in the next year. Nonwhite participants were more likely to use PrEP. Among those with some level of interest, intent to use PrEP was greatest if the drug were available through the clinical trial or health insurance. Most (91%) believed taking PrEP would not change their willingness to stay in the vaccine trial and few thought it would affect recruitment. As key stakeholders, currently enrolled trial participants can offer vital input about emerging prevention technologies that may affect the design of future HIV vaccine and nonvaccine prevention trials.
C1 [Fuchs, Jonathan D.] San Francisco Dept Publ Hlth, San Francisco, CA 94102 USA.
   [Fuchs, Jonathan D.] Univ Calif San Francisco, Dept Med, San Francisco, CA USA.
   [Sobieszczyk, Magdalena E.; Hammer, Scott] Columbia Univ Coll Phys & Surg, Dept Med, Div Infect Dis, New York, NY 10032 USA.
   [Madenwald, Tamra; Karuna, Shelly T.; Andrasik, Michele; Broder, Gail] HIV Vaccine Trials Network, Seattle, WA USA.
   [Grove, Doug] Fred Hutchinson Canc Res Ctr, Stat Ctr HIV AIDS Res & Prevent, Seattle, WA 98104 USA.
   [Sherwat, Adam] NIAID, Bethesda, MD 20892 USA.
   [Mayer, Kenneth] Harvard Univ, Sch Med, Fenway Hlth, Boston, MA USA.
   [Mayer, Kenneth] Harvard Univ, Beth Israel Deaconess Med Ctr, Div Infect Dis, Dept Med,Med Sch, Boston, MA 02215 USA.
   [Koblin, Beryl] New York Blood Ctr, Lindsley F Kimball Res Inst, Lab Infect Dis Prevent, New York, NY 10021 USA.
RP Fuchs, JD (通讯作者)，San Francisco Dept Publ Hlth, 25 Van Ness Ave,Suite 100, San Francisco, CA 94102 USA.
EM jonathan.fuchs@sfdph.org
RI Broder, Gail Beth/GOH-1843-2022
FU National Institute of Allergy and Infectious Diseases
   [AI068614AI068635]; Division of AIDS CTU Award [UO1AI069496]; CTSA Award
   [UO1AI69470, UL1RR024156]; CTU [UM1AI069480-05, UO1AI069412]; Gilead
   Sciences, Inc; CTU Award [UO1AI069496, UO1AI69470]; NATIONAL CENTER FOR
   RESEARCH RESOURCES [UL1RR024156] Funding Source: NIH RePORTER; NATIONAL
   INSTITUTE OF ALLERGY AND INFECTIOUS DISEASES [U01AI068614, UM1AI069480,
   U01AI068635, UM1AI069412, UM1AI068635, U01AI069470, U01AI069412,
   UM1AI069496, U01AI069496, UM1AI068614] Funding Source: NIH RePORTER
FX The HVTN is supported through a cooperative agreement with the National
   Institute of Allergy and Infectious Diseases Grant AI068614AI068635,
   which supports T.M., D.G., S.K., M.A., and G.B.; J.F. is supported under
   a Division of AIDS CTU Award UO1AI069496; M.S. and S.H. are supported
   under CTU and CTSA Awards UO1AI69470 and UL1RR024156; K.M. is supported
   under CTU Awards UM1AI069480-05 and UO1AI069412 and unrestricted
   research grant support from Gilead Sciences, Inc; B.K. is supported
   under a CTU Award UO1AI69470.
CR Arnold EA, 2012, PLOS ONE, V7, DOI 10.1371/journal.pone.0040603
   AVAC/UNAIDS, 2011, GOOD PART PRACT GUID
   Baeten JM, 2012, NEW ENGL J MED, V367, P399, DOI 10.1056/NEJMoa1108524
   Cohen MS, 2016, NEW ENGL J MED, V375, P830, DOI [10.1056/NEJMoa1105243, 10.1056/NEJMoa1600693]
   Cohen MS, 2012, CLIN TRIALS, V9, P340, DOI 10.1177/1740774512443594
   Grant RM, 2010, NEW ENGL J MED, V363, P2587, DOI 10.1056/NEJMoa1011205
   Karim QA, 2011, SCIENCE, V333, P524
   Karim QA, 2010, SCIENCE, V329, P1168, DOI 10.1126/science.1193748
   Koblin B, 2012, 19 INT AIDS C WASH D
   Krakower D, 2012, ANN INTERN MED, V157, P490, DOI 10.7326/0003-4819-157-7-201210020-00510
   Krakower DS, 2012, PLOS ONE, V7, DOI 10.1371/journal.pone.0033119
   Leibowitz AA, 2011, AM J PUBLIC HEALTH, V101, P982, DOI 10.2105/AJPH.2010.300066
   Liu AY, 2008, JAIDS-J ACQ IMM DEF, V47, P241, DOI 10.1097/QAI.0b013e31815e4041
   Mayer K, 2012, 19 INT AIDS C WASH D
   Mimiaga MJ, 2009, JAIDS-J ACQ IMM DEF, V50, P77, DOI 10.1097/QAI.0b013e31818d5a27
   Prejean J, 2011, PLOS ONE, V6, DOI 10.1371/journal.pone.0017502
   Rerks-Ngarm S, 2009, NEW ENGL J MED, V361, P2209, DOI 10.1056/NEJMoa0908492
   Smith D. K., 2011, Morbidity and Mortality Weekly Report, V60, P65
   Thigpen MC, 2012, NEW ENGL J MED, V367, P423, DOI 10.1056/NEJMoa1110711
   Underhill Kristen, 2010, Curr HIV/AIDS Rep, V7, P210, DOI 10.1007/s11904-010-0062-4
   Van Damme L, 2012, NEW ENGL J MED, V367, P411, DOI 10.1056/NEJMoa1202614
NR 21
TC 11
Z9 11
U1 0
U2 3
PU LIPPINCOTT WILLIAMS & WILKINS
PI PHILADELPHIA
PA TWO COMMERCE SQ, 2001 MARKET ST, PHILADELPHIA, PA 19103 USA
SN 1525-4135
EI 1077-9450
J9 JAIDS-J ACQ IMM DEF
JI JAIDS
PD JUL 1
PY 2013
VL 63
IS 3
BP 259
EP 262
DI 10.1097/QAI.0b013e318296df94
PG 4
WC Immunology; Infectious Diseases
WE Science Citation Index Expanded (SCI-EXPANDED)
SC Immunology; Infectious Diseases
GA 300FB
UT WOS:000330448700010
PM 23614998
OA Green Accepted
DA 2022-08-26
ER

PT J
AU Chateau, M
   Swanson, MD
   Garcia, JV
AF Chateau, Morgan
   Swanson, Michael D.
   Garcia, J. Victor
TI Inefficient Vaginal Transmission of Tenofovir-Resistant HIV-1
SO JOURNAL OF VIROLOGY
LA English
DT Article
ID ANTIRETROVIRAL-DRUG-RESISTANCE; HUMANIZED BLT MICE; PREEXPOSURE
   PROPHYLAXIS; VIROLOGICAL FAILURE; K65R VARIANTS; INFECTION; PREVENTION;
   MUTATIONS; SUSCEPTIBILITY; EFAVIRENZ
AB Transmission of drug-resistant HIV has been postulated to be a threat to current first-line antiretroviral therapy (ART) regimens and the efficacy of several antiretroviral-based preexposure prophylaxis (PrEP) strategies being tested. Here we evaluated the effect of the common tenofovir (TFV) resistance mutation K65R on vaginal HIV transmission. Our results demonstrate that despite no overt loss of overall replication competence in vivo, this mutation results in significantly reduced mucosal transmission. When transmitted, the mutant virus eventually reverted to the wild type in 2 of 3 animals examined.
C1 [Chateau, Morgan; Swanson, Michael D.; Garcia, J. Victor] Univ N Carolina, Dept Internal Med, Div Infect Dis, Ctr AIDS Res, Chapel Hill, NC 27515 USA.
RP Garcia, JV (通讯作者)，Univ N Carolina, Dept Internal Med, Div Infect Dis, Ctr AIDS Res, Chapel Hill, NC 27515 USA.
EM victor_garcia@med.unc.edu
FU Combination HIV Antiretroviral Rectal Microbicide (CHARM) Program [U19
   AI082637]; University of North Carolina Center for AIDS Research
   [P30AI50410, AI73146]; National Institutes of Health [T32CA9156-37,
   F32AI100775]; NATIONAL CANCER INSTITUTE [T32CA009156] Funding Source:
   NIH RePORTER; NATIONAL INSTITUTE OF ALLERGY AND INFECTIOUS DISEASES
   [P30AI050410, R01AI073146, F32AI100775, U19AI082637] Funding Source: NIH
   RePORTER
FX This work was supported in part by the U19 AI082637 Combination HIV
   Antiretroviral Rectal Microbicide (CHARM) Program (to J.V.G.), the
   University of North Carolina Center for AIDS Research (P30AI50410),
   grant AI73146 (to J.V.G.), and the National Institutes of Health
   training grant T32CA9156-37 and F32AI100775 (to M.D.S.).
CR Baeten JM, 2012, NEW ENGL J MED, V367, P399, DOI 10.1056/NEJMoa1108524
   Bansal V, 2011, EMERG INFECT DIS, V17, P1966, DOI 10.3201/eid1710.110592
   Bennett DE, 2009, PLOS ONE, V4, DOI 10.1371/journal.pone.0004724
   Borroto-Esoda K, 2007, AIDS RES HUM RETROV, V23, P988, DOI 10.1089/aid.2006.0310
   Brenner BG, 2008, AIDS, V22, P2509, DOI 10.1097/QAD.0b013e3283121c90
   Chunduri H, 2011, VIROLOGY, V414, P34, DOI 10.1016/j.virol.2011.03.007
   Cohen MS, 2016, NEW ENGL J MED, V375, P830, DOI [10.1056/NEJMoa1105243, 10.1056/NEJMoa1600693]
   Cohen MS, 2012, NEW ENGL J MED, V367, P459, DOI 10.1056/NEJMe1207438
   Cong ME, 2011, VIROLOGY, V412, P435, DOI 10.1016/j.virol.2011.01.038
   Dash PK, 2011, J NEUROSCI, V31, P3148, DOI 10.1523/JNEUROSCI.5473-10.2011
   Denton PW, 2011, J VIROL, V85, P7582, DOI 10.1128/JVI.00537-11
   Frentz D, 2012, AIDS REV, V14, P17
   Gilead Sciences, 2011, TRUV PACK INS
   Huang HY, 2008, HIV MED, V9, P285, DOI 10.1111/j.1468-1293.2008.00561.x
   Hurt CB, 2011, CLIN INFECT DIS, V53, P1265, DOI 10.1093/cid/cir684
   Johnson Victoria A, 2011, Top Antivir Med, V19, P156
   Karim QA, 2010, SCIENCE, V329, P1168, DOI 10.1126/science.1193748
   KOYANAGI Y, 1987, SCIENCE, V236, P819, DOI 10.1126/science.3646751
   Kuritzkes DR, 2008, J INFECT DIS, V197, P867, DOI 10.1086/528802
   Lepus CM, 2009, HUM IMMUNOL, V70, P790, DOI 10.1016/j.humimm.2009.06.005
   Li JF, 2011, J INFECT DIS, V203, P798, DOI 10.1093/infdis/jiq126
   Little SJ, 2002, NEW ENGL J MED, V347, P385, DOI 10.1056/NEJMoa013552
   Melkus MW, 2006, NAT MED, V12, P1316, DOI 10.1038/nm1431
   Metzner KJ, 2003, J INFECT DIS, V188, P1433, DOI 10.1086/379215
   Olesen R, 2011, J REPROD IMMUNOL, V88, P195, DOI 10.1016/j.jri.2010.11.005
   Panel on Antiretroviral Guidelines for Adults and Adolescents, 2012, GUID US ANT AG HIV 1
   RUNAIDS, 2011, UNAIDS WORLD AIDS DA
   Thigpen MC, 2012, NEW ENGL J MED, V367, P423, DOI 10.1056/NEJMoa1110711
   UNAIDS, 2009, AIDS EP UPD DEC 2009
   Van Damme L, 2012, NEW ENGL J MED, V367, P411, DOI 10.1056/NEJMoa1202614
   van der Straten A, 2012, AIDS, V26, pF13, DOI 10.1097/QAD.0b013e3283522272
   Veronese F, 2011, AIDS RES HUM RETROV, V27, P81, DOI [10.1089/aid.2010.0226, 10.1089/AID.2010.0226]
   Wagner BG, 2012, SCI REP-UK, V2, DOI 10.1038/srep00320
   Wainberg MA, 1999, ANTIVIR THER, V4, P87
   Wainberg MA, 2011, J ANTIMICROB CHEMOTH, V66, P2346, DOI 10.1093/jac/dkr291
NR 35
TC 14
Z9 14
U1 0
U2 4
PU AMER SOC MICROBIOLOGY
PI WASHINGTON
PA 1752 N ST NW, WASHINGTON, DC 20036-2904 USA
SN 0022-538X
J9 J VIROL
JI J. Virol.
PD JAN
PY 2013
VL 87
IS 2
BP 1274
EP 1277
DI 10.1128/JVI.01777-12
PG 4
WC Virology
WE Science Citation Index Expanded (SCI-EXPANDED)
SC Virology
GA 062QF
UT WOS:000312934400056
PM 23115295
OA Green Published
DA 2022-08-26
ER

PT J
AU Abbas, UL
   Glaubius, R
   Mubayi, A
   Hood, G
   Mellors, JW
AF Abbas, Ume L.
   Glaubius, Robert
   Mubayi, Anuj
   Hood, Gregory
   Mellors, John W.
TI Antiretroviral Therapy and Pre-exposure Prophylaxis: Combined Impact on
   HIV Transmission and Drug Resistance in South Africa
SO JOURNAL OF INFECTIOUS DISEASES
LA English
DT Article
DE antiretroviral therapy; ART; chemoprophylaxis; HIV drug resistance; HIV
   epidemic; HIV transmission; mathematical model; pre-exposure
   prophylaxis; PrEP; South Africa
ID SUB-SAHARAN AFRICA; TREATMENT PROGRAMS; NAIVE INDIVIDUALS; INFECTION;
   FAILURE; SENSITIVITY; PREVENTION; MUTATION; OUTCOMES; ROLLOUT
AB Background. The potential impact of antiretroviral therapy (ART) and pre-exposure prophylaxis (PrEP) with overlapping and nonoverlapping antiretrovirals (ARVs) on human immunodeficiency virus (HIV) transmission and drug resistance is unknown.
   Methods. A detailed mathematical model was used to simulate the epidemiological impact of ART alone, PrEP alone, and combined ART + PrEP in South Africa.
   Results. ART alone initiated at a CD4 lymphocyte cell count < 200 cells/mu L (80% coverage and 96% effectiveness) prevents 20% of HIV infections over 10 years but increases drug resistance prevalence to 6.6%. PrEP alone (30% coverage and 75% effectiveness) also prevents 21% of infections but with lower resistance prevalence of 0.5%. The ratio of cumulative infections prevented to prevalent drug-resistant cases after 10 years is 7-fold higher for PrEP than for ART. Combined ART + PrEP with overlapping ARVs prevents 35% of infections but increases resistance prevalence to 8.2%, whereas ART + PrEP with nonoverlapping ARVs prevents slightly more infections (37%) and reduces resistance prevalence to 7.2%.
   Conclusions. Combined ART + PrEP is likely to prevent more HIV infections than either strategy alone, but with higher prevalence of drug resistance. ART is predicted to contribute more to resistance than is PrEP. Optimizing both ART and PrEP effectiveness and delivery are the keys to preventing HIV transmission and drug resistance.
C1 [Abbas, Ume L.; Glaubius, Robert; Mubayi, Anuj] Cleveland Clin, Dept Infect Dis, Cleveland, OH USA.
   [Abbas, Ume L.; Glaubius, Robert; Mubayi, Anuj] Cleveland Clin, Dept Quantitat Hlth Sci, Cleveland, OH USA.
   [Hood, Gregory] Univ Pittsburgh, Pittsburgh Supercomp Ctr, Pittsburgh, PA 15260 USA.
   [Mellors, John W.] Univ Pittsburgh, Sch Med, Div Infect Dis, Pittsburgh, PA 15260 USA.
RP Abbas, UL (通讯作者)，Cleveland Clin Fdn, Dept Infect Dis, 9500 Euclid Ave G21, Cleveland, OH 44195 USA.
EM abbasu@ccf.org
RI Abbas, Ume/AAW-4590-2021
OI Mubayi, Anuj/0000-0003-3936-3055
FU Bill & Melinda Gates Foundation [OPP1005974]; NATIONAL INSTITUTE OF
   ALLERGY AND INFECTIOUS DISEASES [U01AI038858, U01AI068633] Funding
   Source: NIH RePORTER
FX This work was supported by the Bill & Melinda Gates Foundation
   (OPP1005974). The funders had no role in study design, data collection
   and analysis, decision to publish, or preparation of the manuscript.
CR Abbas UL, 2007, PLOS ONE, V2, DOI 10.1371/journal.pone.0000875
   ANDERSON R M, 1991
   Baeten JM, 2012, NEW ENGL J MED, V367, P399, DOI 10.1056/NEJMoa1108524
   Barth RE, 2010, LANCET INFECT DIS, V10, P155, DOI 10.1016/S1473-3099(09)70328-7
   Cohen MS, 2016, NEW ENGL J MED, V375, P830, DOI [10.1056/NEJMoa1105243, 10.1056/NEJMoa1600693]
   Cohen Stacy M., 2011, Morbidity and Mortality Weekly Report, V60, P1618
   Deeks SG, 2001, NEW ENGL J MED, V344, P472, DOI 10.1056/NEJM200102153440702
   Department of Health South Africa, 2003, OP PLAN COMPR HIV AI
   Department Of Health: South Africa, 2007, HIV AIDS STI STRAT P
   Department of Health South Africa, 2012, HIV AIDS STI STRAT P
   El-Khatib Z, 2010, AIDS, V24, P1679, DOI 10.1097/QAD.0b013e32833a097b
   Granich RM, 2009, LANCET, V373, P48, DOI 10.1016/S0140-6736(08)61697-9
   Grant RM, 2010, NEW ENGL J MED, V363, P2587, DOI 10.1056/NEJMoa1011205
   Gupta RK, 2012, LANCET, V380, P1250, DOI 10.1016/S0140-6736(12)61038-1
   Gupta RK, 2009, LANCET INFECT DIS, V9, P409, DOI 10.1016/S1473-3099(09)70136-7
   Hamers RL, 2012, CLIN INFECT DIS, V54, P1660, DOI 10.1093/cid/cis254
   Hamers RL, 2012, LANCET INFECT DIS, V12, P307, DOI 10.1016/S1473-3099(11)70255-9
   Hamers RL, 2011, LANCET INFECT DIS, V11, P750, DOI 10.1016/S1473-3099(11)70149-9
   Hance AJ, 2001, J VIROL, V75, P6410, DOI 10.1128/JVI.75.14.6410-6417.2001
   Harrison L, 2010, AIDS, V24, P1917, DOI 10.1097/QAD.0b013e32833c1d93
   Hofer E, 1999, COMPUT PHYS COMMUN, V117, P21, DOI 10.1016/S0010-4655(98)00153-2
   Hosseinipour MC, 2009, AIDS, V23, P1127, DOI 10.1097/QAD.0b013e32832ac34e
   Inciardi JA, 2007, PAIN MED, V8, P171, DOI 10.1111/j.1526-4637.2006.00255.x
   Jain V, 2011, J INFECT DIS, V203, P1174, DOI 10.1093/infdis/jiq167
   Joint United Nations Programme on HIV/AIDS (UNAIDS), 2012, GLOB REP UNAIDS REP
   Kearney M, 2009, J VIROL, V83, P2715, DOI 10.1128/JVI.01960-08
   Keiser O, 2011, AIDS, V25, P1761, DOI 10.1097/QAD.0b013e328349822f
   Little S, 2007, 14 C RETR OPP INF LO
   Long L, 2010, AIDS, V24, P915, DOI 10.1097/QAD.0b013e3283360976
   Mahy M, 2010, SEX TRANSM INFECT, V86, pI28, DOI 10.1136/sti.2010.044255
   Marrazzo J, 2013, 20 C RETR OPP INF MA
   MILLER DK, 1994, MED DECIS MAKING, V14, P52, DOI 10.1177/0272989X9401400107
   Modjarrad K, 2008, AIDS, V22, P2179, DOI 10.1097/QAD.0b013e328312c756
   Nglazi MD, 2011, JAIDS-J ACQ IMM DEF, V56, pE1, DOI 10.1097/QAI.0b013e3181ff0bdc
   Nowak M. A., 2001, VIRUS DYNAMICS MATH
   Pingen M, 2011, J ANTIMICROB CHEMOTH, V66, P1467, DOI 10.1093/jac/dkr157
   Rehle TM, 2010, PLOS ONE, V5, DOI 10.1371/journal.pone.0011094
   Rosen S, 2011, PLOS MED, V8, DOI 10.1371/journal.pmed.1001056
   SACEMA, 2009, MOD TRANSM HIV S AFR
   Thigpen MC, 2012, NEW ENGL J MED, V367, P423, DOI 10.1056/NEJMoa1110711
   UNAIDS, 2011, AIDS 30 NAT CROSSR
   Van Damme L, 2012, NEW ENGL J MED, V367, P411, DOI 10.1056/NEJMoa1202614
   Wainberg MA, 2011, J ANTIMICROB CHEMOTH, V66, P2346, DOI 10.1093/jac/dkr291
   Wandeler G, 2012, JAIDS-J ACQ IMM DEF, V59, pE9, DOI 10.1097/QAI.0b013e31823edb6a
   Wawer MJ, 2005, J INFECT DIS, V191, P1403, DOI 10.1086/429411
   WHO UNAIDS and UNICEF, 2010, UN ACC SCAL PRIOR HI
   Wolpaw BJ, 2010, BMC HEALTH SERV RES, V10, DOI 10.1186/1472-6963-10-73
   World Health Organization, 2021, RAP ADV ANT THER HIV
   World Health Organization, 2011, HIV WHO AFR REG PROG
   Zwahlen M, 2008, SEX TRANSM INFECT, V84, pI31, DOI 10.1136/sti.2008.029793
NR 50
TC 59
Z9 62
U1 0
U2 17
PU OXFORD UNIV PRESS INC
PI CARY
PA JOURNALS DEPT, 2001 EVANS RD, CARY, NC 27513 USA
SN 0022-1899
EI 1537-6613
J9 J INFECT DIS
JI J. Infect. Dis.
PD JUL 15
PY 2013
VL 208
IS 2
BP 224
EP 234
DI 10.1093/infdis/jit150
PG 11
WC Immunology; Infectious Diseases; Microbiology
WE Science Citation Index Expanded (SCI-EXPANDED)
SC Immunology; Infectious Diseases; Microbiology
GA 170NF
UT WOS:000320858500010
PM 23570850
OA Bronze, Green Published
DA 2022-08-26
ER

PT J
AU Underhill, K
AF Underhill, Kristen
TI Study designs for identifying risk compensation behavior among users of
   biomedical HIV prevention technologies: Balancing methodological rigor
   and research ethics
SO SOCIAL SCIENCE & MEDICINE
LA English
DT Article
DE Risk compensation; Risk homeostasis; Behavioral disinhibition; Condom
   migration; Placebo-controlled trial; Study design; HIV prevention;
   Research ethics
ID PREEXPOSURE PROPHYLAXIS; UNITED-STATES; MEN; INFECTION; IMPACT; SEX
AB The growing evidence base for biomedical HIV prevention interventions - such as oral pre-exposure prophylaxis, microbicides, male circumcision, treatment as prevention, and eventually prevention vaccines - has given rise to concerns about the ways in which users of these biomedical products may adjust their HIV risk behaviors based on the perception that they are prevented from infection. Known as risk compensation, this behavioral adjustment draws on the theory of "risk homeostasis," which has previously been applied to phenomena as diverse as Lyme disease vaccination, insurance mandates, and automobile safety. Little rigorous evidence exists to answer risk compensation concerns in the biomedical HIV prevention literature, in part because the field has not systematically evaluated the study designs available for testing these behaviors. The goals of this Commentary are to explain the origins of risk compensation behavior in risk homeostasis theory, to reframe risk compensation as a testable response to the perception of reduced risk, and to assess the methodological rigor and ethical justification of study designs aiming to isolate risk compensation responses. Although the most rigorous methodological designs for assessing risk compensation behavior may be unavailable due to ethical flaws, several strategies can help investigators identify potential risk compensation behavior during Phase II, Phase Ill, and Phase IV testing of new technologies. Where concerns arise regarding risk compensation behavior, empirical evidence about the incidence, types, and extent of these behavioral changes can illuminate opportunities to better support the users of new HIV prevention strategies. This Commentary concludes by suggesting a new way to conceptualize risk compensation behavior in the HIV prevention context. (C) 2013 Elsevier Ltd. All rights reserved.
C1 [Underhill, Kristen] Yale Univ, Yale Ctr Interdisciplinary Res AIDS, New Haven, CT 06520 USA.
   [Underhill, Kristen] Yale Univ, Yale Law Sch, New Haven, CT 06520 USA.
RP Underhill, K (通讯作者)，Yale Univ, POB 208215, New Haven, CT 06520 USA.
FU NIH [1-K01-MH093273]; Yale Center for Interdisciplinary Research on
   AIDS; Brown/Tufts/Lifespan Center for AIDS Research; Yale Law School;
   NATIONAL INSTITUTE OF MENTAL HEALTH [K01MH093273] Funding Source: NIH
   RePORTER
FX The author is funded by NIH grant 1-K01-MH093273 (PI: Underhill), and I
   am grateful for Kenneth H. Mayer's primary mentorship. I am also
   grateful to the Yale Center for Interdisciplinary Research on AIDS, the
   Brown/Tufts/Lifespan Center for AIDS Research, and Yale Law School for
   support. Anonymous peer reviewers provided helpful suggestions for
   revision.
CR Adams J, 2001, Inj Prev, V7, P343, DOI 10.1136/ip.7.4.343
   Adams J., 1995, RISK
   Baeten JM, 2012, NEW ENGL J MED, V367, P399, DOI 10.1056/NEJMoa1108524
   Brewer NT, 2007, ANN BEHAV MED, V34, P95, DOI 10.1007/BF02879925
   Brooks RA, 2012, AIDS PATIENT CARE ST, V26, P87, DOI 10.1089/apc.2011.0283
   Center for HIV Identification Prevention and Treatment Services, 2009, PREP PREP STAK DIAL, P18
   Cohen MS, 2016, NEW ENGL J MED, V375, P830, DOI [10.1056/NEJMoa1105243, 10.1056/NEJMoa1600693]
   Council for International Organizations of Medical Sciences, 2002, Bull Med Ethics, P17
   Crosby RA, 2012, SEX HEALTH, V9, P96, DOI 10.1071/SH11091
   Desai K, 2008, AIDS, V22, P1829, DOI 10.1097/QAD.0b013e32830e00f5
   Duffus W. A., 2012, 19 INT AIDS C WASH D
   Eaton Lisa A, 2007, Curr HIV/AIDS Rep, V4, P165, DOI 10.1007/s11904-007-0024-7
   FDA Center for Drug Evaluation and Research, 2012, ANT DRUGS A IN PRESS
   Food and Drug Administration, 2012, TRUV PREP FACT SHEET
   Fowler SP, 2008, OBESITY, V16, P1894, DOI 10.1038/oby.2008.284
   Gertler P, 2005, J POLIT ECON, V113, P518, DOI 10.1086/429700
   Gilead Sciences Inc, 2012, TRUV RISK EV MIT STR
   Glendon AI, 1996, SAFETY SCI, V22, P15, DOI 10.1016/0925-7535(96)00002-1
   Golub SA, 2010, JAIDS-J ACQ IMM DEF, V54, P548, DOI 10.1097/QAI.0b013e3181e19a54
   Grady D., 2012, NEW YORK TIMES
   Hedlund J, 2000, Inj Prev, V6, P82, DOI 10.1136/ip.6.2.82
   Helweg-Larsen M, 2001, PERS SOC PSYCHOL REV, V5, P74, DOI 10.1207/S15327957PSPR0501_5
   Hogben M, 2008, SEX TRANSM DIS, V35, P1009, DOI 10.1097/OLQ.0b013e31818eb752
   *I MED, 2001, CLEAR SMOK ASS SCI B
   Jay JS, 2012, JAMA-J AM MED ASSOC, V308, P867, DOI 10.1001/2012.jama.10158
   Kahan DM, 2010, LAW HUMAN BEHAV, V34, P501, DOI 10.1007/s10979-009-9201-0
   KARIM QA, 2010, SCIENCE
   Klick J, 2006, J LEGAL STUD, V35, P175, DOI 10.1086/498830
   Klick J, 2007, J LAW ECON, V50, P519, DOI 10.1086/519813
   Leibowitz AA, 2011, AM J PUBLIC HEALTH, V101, P982, DOI 10.2105/AJPH.2010.300066
   MACKAY M, 1985, BRIT MED J, V291, P757, DOI 10.1136/bmj.291.6498.757
   Malani A, 2006, J POLIT ECON, V114, P236, DOI 10.1086/500279
   Malani A, 2008, DUKE LAW J, V58, P411
   Mascolini M., 2012, RES INITIATIVE TREAT, V17, P5
   Mayer K., 2012, 19 INT AIDS C WASH D
   MCCARTHY M, 1989, J EPIDEMIOL COMMUN H, V43, P218, DOI 10.1136/jech.43.3.218
   McConnell J., 2008, 17 INT AIDS C MEX CI
   MCKENNA FP, 1985, ERGONOMICS, V28, P489, DOI 10.1080/00140138508963157
   Microbicide Trials Network, 2012, MPN 003C 01 PROT PRE
   Miller FG, 2011, NEW ENGL J MED, V364, P476, DOI 10.1056/NEJMsb1011301
   Morrongiello BA, 2007, ACCIDENT ANAL PREV, V39, P618, DOI 10.1016/j.aap.2006.10.006
   Morrongiello BA, 2007, J APPL DEV PSYCHOL, V28, P56, DOI 10.1016/j.appdev.2006.10.005
   National Alliance of State & Territorial AIDS Directors, 2012, PREEXP PROPH PREP HL
   National Commission for Protection of Human Subjects of Biomedical and Behavioral Research, 1979, BELM REP
   O'Neill B, 1998, Inj Prev, V4, P92
   Paltiel AD, 2009, CLIN INFECT DIS, V48, P806, DOI 10.1086/597095
   PELTZMAN S, 1975, J POLIT ECON, V83, P677, DOI 10.1086/260352
   Peterson Leigh, 2007, PLoS Clin Trials, V2, pe27, DOI 10.1371/journal.pctr.0020027
   PETERSON S, 1995, J LAW ECON, V38, P251, DOI 10.1086/467331
   Pittrof R, 2011, NEW ENGL J MED, V364, P1374, DOI 10.1056/NEJMc1101504
   Schulz KF, 2010, BMJ-BRIT MED J, V340, DOI [10.1136/bmj.c332, 10.1186/1741-7015-8-18]
   Siegfried N, 2009, COCHRANE DB SYST REV, DOI 10.1002/14651858.CD003362.pub2
   STREFF FM, 1988, ACCIDENT ANAL PREV, V20, P277, DOI 10.1016/0001-4575(88)90055-3
   Thigpen MC, 2012, NEW ENGL J MED, V367, P423, DOI 10.1056/NEJMoa1110711
   Underhill K., YALE J REGULATION, P30
   Valladares J., 2012, 19 INT AIDS C WASH D
   Vargas L., 2010, NEW ENGLAND J MED
   White J., 2012, 19 INT AIDS C WASH D
   WILDE GJS, 2001, TARGET RISK 2 NEW PS
   World Medical Association, 2013, JAMA-J AM MED ASSOC, V310, P2191, DOI [10.1001/jama.2013.281053 24141714, DOI 10.1001/JAMA.2013.281053, 10.1001/jama.2013.281053]
NR 60
TC 33
Z9 34
U1 0
U2 29
PU PERGAMON-ELSEVIER SCIENCE LTD
PI OXFORD
PA THE BOULEVARD, LANGFORD LANE, KIDLINGTON, OXFORD OX5 1GB, ENGLAND
SN 0277-9536
EI 1873-5347
J9 SOC SCI MED
JI Soc. Sci. Med.
PD OCT
PY 2013
VL 94
BP 115
EP 123
DI 10.1016/j.socscimed.2013.03.020
PG 9
WC Public, Environmental & Occupational Health; Social Sciences, Biomedical
WE Science Citation Index Expanded (SCI-EXPANDED); Social Science Citation Index (SSCI)
SC Public, Environmental & Occupational Health; Biomedical Social Sciences
GA 210DK
UT WOS:000323809300015
PM 23597916
OA Green Accepted
DA 2022-08-26
ER

PT J
AU Murnane, PM
   Celum, C
   Mugo, N
   Campbell, JD
   Donnell, D
   Bukusi, E
   Mujugira, A
   Tappero, J
   Kahle, EM
   Thomas, KK
   Baeten, JM
AF Murnane, Pamela M.
   Celum, Connie
   Mugo, Nelly
   Campbell, James D.
   Donnell, Deborah
   Bukusi, Elizabeth
   Mujugira, Andrew
   Tappero, Jordan
   Kahle, Erin M.
   Thomas, Katherine K.
   Baeten, Jared M.
CA Partners PrEP Study Team
TI Efficacy of preexposure prophylaxis for HIV-1 prevention among high-risk
   heterosexuals: subgroup analyses from a randomized trial
SO AIDS
LA English
DT Article
DE Africa; antiretroviral agents; HIV-1 acquisition; primary prevention;
   women
ID TRANSMISSION
AB Background:Daily oral antiretroviral preexposure prophylaxis (PrEP) is a promising strategy for prevention of HIV-1 acquisition. Three clinical trials demonstrated PrEP efficacy; however, two PrEP trials among women did not find protection against HIV-1. One hypothesis proposed for these divergent results is that PrEP efficacy may be reduced in populations with higher HIV-1 incidence.Methods:Using data from the Partners PrEP Study, a randomized, placebo-controlled trial of daily oral tenofovir (TDF) and emtricitabine/tenofovir (FTC/TDF) PrEP among heterosexual HIV-1 serodiscordant couples from Kenya and Uganda, we assessed PrEP efficacy among subgroups at higher risk for HIV-1 acquisition, including subgroups of women with high HIV-1 incidence.Results:The overall placebo arm HIV-1 incidence was 2.0 per 100 person-years. Among higher risk subgroups, placebo arm HIV-1 incidence ranged from 3.9 to 6.6 per 100 person-years. In all subgroups, PrEP was protective against HIV-1 acquisition, with efficacy point estimates ranging from 64 to 84%. Among subgroups of women with placebo-arm HIV-1 incidence more than 5.0, efficacy estimates ranged from 64 to 84%. Monthly visit attendance for PrEP refills and tenofovir detection in plasma were high.Conclusion:Among higher-risk subgroups in the Partners PrEP Study, including groups solely of higher-risk women, both TDF alone and combined FTC/TDF PrEP had consistently high efficacy for HIV-1 protection. PrEP, when used with high adherence, is a highly effective prevention strategy for higher risk heterosexuals. Prioritizing PrEP for persons at high risk of HIV-1 will maximize its prevention impact.
C1 [Murnane, Pamela M.; Celum, Connie; Kahle, Erin M.; Baeten, Jared M.] Univ Washington, Dept Epidemiol, Seattle, WA 98104 USA.
   [Murnane, Pamela M.; Celum, Connie; Mugo, Nelly; Donnell, Deborah; Bukusi, Elizabeth; Mujugira, Andrew; Kahle, Erin M.; Thomas, Katherine K.; Baeten, Jared M.] Univ Washington, Dept Global Hlth, Seattle, WA 98104 USA.
   [Celum, Connie; Baeten, Jared M.] Univ Washington, Dept Med, Seattle, WA 98104 USA.
   [Mugo, Nelly; Bukusi, Elizabeth] Univ Nairobi, Dept Obstet & Gynaecol, Nairobi, Kenya.
   [Mugo, Nelly; Bukusi, Elizabeth] Kenyatta Natl Hosp, Dept Obstet & Gynaecol, Nairobi, Kenya.
   [Campbell, James D.] CDC Uganda, Natl Ctr HIV Viral Hepatitis STD & TB Prevent, Div HIV AIDS Prevent, Entebbe, Uganda.
   [Campbell, James D.] Univ Maryland, Sch Med, Ctr Vaccine Dev, Div Infect Dis & Trop Pediat,Dept Pediat, Baltimore, MD 21201 USA.
   [Donnell, Deborah] Fred Hutchinson Canc Res Ctr, Stat Ctr HIV AIDS Res & Prevent, Seattle, WA 98104 USA.
   [Tappero, Jordan] Ctr Dis Control & Prevent, Atlanta, GA USA.
RP Baeten, JM (通讯作者)，Univ Washington, 325 9th Ave,UW Box 359927, Seattle, WA 98104 USA.
EM jbaeten@uw.edu
RI Campbell, James D/AFN-5982-2022; Hendrix, Craig W/G-4182-2014
OI Hendrix, Craig W/0000-0002-5696-8665; Thomas, Katherine
   K/0000-0002-7024-468X; Mujugira, Andrew/0000-0001-6646-6733; Donnell,
   Deborah/0000-0002-0587-7480; , Erin/0000-0001-6060-9852
FU United States National Institutes of Health [R01MH095507]; Bill and
   Melinda Gates Foundation [OPP47674]; NATIONAL INSTITUTE OF MENTAL HEALTH
   [R01MH095507] Funding Source: NIH RePORTER
FX the United States National Institutes of Health (grant R01MH095507) and
   the Bill and Melinda Gates Foundation (grant OPP47674)
CR Baeten JM, 2012, NEW ENGL J MED, V367, P399, DOI 10.1056/NEJMoa1108524
   Celum C, 2010, NEW ENGL J MED, V362, P427, DOI 10.1056/NEJMoa0904849
   Donnell D, 2010, LANCET, V375, P2092, DOI 10.1016/S0140-6736(10)60705-2
   Grant RM, 2010, NEW ENGL J MED, V363, P2587, DOI 10.1056/NEJMoa1011205
   Hendrix CW, 2012, CURR OPIN HIV AIDS, V7, P498, DOI 10.1097/COH.0b013e32835847ae
   Kahle EM, 2012, J ACQ IMMUN DEF SYND, V62, P339
   Marrazzo J.M., 2015, C RETR OPP INF ATL M, P509
   Mujugira A, 2011, PLOS ONE, V6, DOI 10.1371/journal.pone.0025828
   Patterson KB, 2011, SCI TRANSL MED, V3, DOI 10.1126/scitranslmed.3003174
   Thigpen MC, 2012, NEW ENGL J MED, V367, P423, DOI 10.1056/NEJMoa1110711
   Van Damme L, 2012, NEW ENGL J MED, V367, P411, DOI 10.1056/NEJMoa1202614
   van der Straten A, 2012, AIDS, V26, pF13, DOI 10.1097/QAD.0b013e3283522272
   Ware NC, 2012, JAIDS-J ACQ IMM DEF, V59, P463, DOI 10.1097/QAI.0b013e31824a060b
NR 13
TC 91
Z9 92
U1 2
U2 7
PU LIPPINCOTT WILLIAMS & WILKINS
PI PHILADELPHIA
PA TWO COMMERCE SQ, 2001 MARKET ST, PHILADELPHIA, PA 19103 USA
SN 0269-9370
EI 1473-5571
J9 AIDS
JI Aids
PD AUG 24
PY 2013
VL 27
IS 13
BP 2155
EP 2160
DI 10.1097/QAD.0b013e3283629037
PG 6
WC Immunology; Infectious Diseases; Virology
WE Science Citation Index Expanded (SCI-EXPANDED)
SC Immunology; Infectious Diseases; Virology
GA 248MG
UT WOS:000326703500015
PM 24384592
OA Green Accepted
DA 2022-08-26
ER

PT J
AU Spreen, WR
   Margolis, DA
   Pottage, JC
AF Spreen, William R.
   Margolis, David A.
   Pottage, John C., Jr.
TI Long-acting injectable antiretrovirals for HIV treatment and prevention
SO CURRENT OPINION IN HIV AND AIDS
LA English
DT Review
DE GSK1265744; HIV-1; long-acting injectable antiretroviral;
   nanoformulation; rilpivirine; TMC278 LA
ID PREEXPOSURE PROPHYLAXIS; PHARMACOKINETICS; INFECTION; WOMEN
AB Purpose of reviewLong-acting antiretroviral (ARV) drugs may improve adherence to therapy and extend opportunities for therapeutic or prophylactic intervention to underserved patient populations. This review focuses on recent advances in the development of small molecule long-acting injectable ARV agents.Recent findingsThe need for combination ART and physicochemical and dosing limitations of current ARV drugs impede attempts to redevelop them as long-acting injectable formulations. However, the intrinsic properties of rilpivirine, a nonnucleoside reverse transcriptase inhibitor, and GSK1265744, an HIV-1 integrase strand transfer inhibitor, have enabled crystalline nanoparticle formulations to progress to clinical trials.SummaryInvestigational long-acting injectable nanoformulations of rilpivirine and GSK1265744 are clinical-stage development candidates. Complementary pharmacologic properties of both agents - different mechanisms of action, resistance profiles, metabolic pathways, lack of drug interactions and low daily oral doses - offer the potential for combination use. Phase I studies of the pharmacokinetics and safety of each long-acting formulation alone and in combination indicate that a monthly dosing regimen is possible for HIV treatment. An ongoing phase IIb trial of oral GSK1265744 and oral rilpivirine is evaluating this two-drug regimen for maintenance of virologic suppression; results will inform future studies using the injectable formulations. Additional preclinical and clinical studies indicate a potential use of each agent for HIV pre-exposure prophylaxis.
C1 [Spreen, William R.; Margolis, David A.] GlaxoSmithKline, Res Triangle Pk, NC 27709 USA.
   [Pottage, John C., Jr.] ViiV Healthcare, Philadelphia, PA USA.
RP Spreen, WR (通讯作者)，GlaxoSmithKline, 5 Moore Dr, Res Triangle Pk, NC 27709 USA.
EM william.r.spreen@gsk.com
FU GlaxoSmithKline
FX W. R. S. is an employee of GlaxoSmithKline, owns stock/ stock options,
   and receives support for travel to meetings for the study or other
   purposes from GlaxoSmithKline. D. A. M. is an employee of
   GlaxoSmithKline and owns stock/ stock options. J. C. P., Jr, is an
   employee of ViiV Healthcare and owns stock/ stock options.
CR Adams CE, 2001, BRIT J PSYCHIAT, V179, P290, DOI 10.1192/bjp.179.4.290
   Andrews C, 2013, 20 C RETR OPP INF AT
   Baert L, 2009, EUR J PHARM BIOPHARM, V72, P502, DOI 10.1016/j.ejpb.2009.03.006
   Baeten JM, 2012, NEW ENGL J MED, V367, P399, DOI 10.1056/NEJMoa1108524
   Bruno CJ, 2010, J ANTIMICROB CHEMOTH, V65, P1839, DOI 10.1093/jac/dkq261
   Ford S, 2013, 14 INT WORKSH CLIN P
   Ford SL, 2012, 52 INT C ANT AG CHEM
   Gautam N, 2013, ANTIMICROB AGENTS CH, V57, P3110, DOI 10.1128/AAC.00267-13
   Grant RM, 2010, NEW ENGL J MED, V363, P2587, DOI 10.1056/NEJMoa1011205
   Jackson A, 2012, 19 C RETR OPP INF SE
   Joint United Nations Programme on HIV/AIDS (UNAIDS), 2012, GLOB REP UNAIDS REP
   Marrazzo J.M., 2015, C RETR OPP INF ATL M, P509
   Min S, 2009, 49 INT C ANT AG CHEM
   Nowacek AS, 2009, NANOMEDICINE-UK, V4, P903, DOI 10.2217/NNM.09.71
   Puligujja P, 2013, NANOMEDICINE
   Schooler NR, 2003, J CLIN PSYCHIAT, V64, P14
   Spreen W, 2013, 7 INT AIDS SOC C HIV
   Spreen W, 2012, 19 INT AIDS C WASH D
   Thigpen MC, 2012, NEW ENGL J MED, V367, P423, DOI 10.1056/NEJMoa1110711
   Underwood M, 2010, 28 INT AIDS C VIENN
   Van Damme L, 2012, NEW ENGL J MED, V367, P411, DOI 10.1056/NEJMoa1202614
   van 't Klooster G, 2010, ANTIMICROB AGENTS CH, V54, P2042, DOI 10.1128/AAC.01529-09
   Verloes R., 2008, 17 INT AIDS C MEX CI 17 INT AIDS C MEX CI
   ViiV Healthcare, 2012, DOS RANG STUD GSK126
   Westhoff C, 2003, CONTRACEPTION, V68, P75, DOI 10.1016/S0010-7824(03)00136-7
   Yoshinaga T, 2012, 52 INT C ANT AG CHEM
NR 26
TC 180
Z9 186
U1 1
U2 33
PU LIPPINCOTT WILLIAMS & WILKINS
PI PHILADELPHIA
PA 530 WALNUT ST, PHILADELPHIA, PA 19106-3621 USA
SN 1746-630X
EI 1746-6318
J9 CURR OPIN HIV AIDS
JI Curr. Opin. HIV AIDS
PD NOV
PY 2013
VL 8
IS 6
BP 565
EP 571
DI 10.1097/COH.0000000000000002
PG 7
WC Immunology; Infectious Diseases
WE Science Citation Index Expanded (SCI-EXPANDED)
SC Immunology; Infectious Diseases
GA 248UJ
UT WOS:000326729400007
PM 24100877
OA Green Published
DA 2022-08-26
ER

PT J
AU Piketty, C
   Cochand-Priollet, B
   Lanoy, E
   Si-Mohamed, A
   Trabelsi, S
   Tubiana, R
   Girard, PM
   Weiss, L
   Costagliola, D
AF Piketty, Christophe
   Cochand-Priollet, Beatrice
   Lanoy, Emilie
   Si-Mohamed, Ali
   Trabelsi, Selma
   Tubiana, Roland
   Girard, Pierre-Marie
   Weiss, Laurence
   Costagliola, Dominique
CA Valparaiso Study Grp
TI Lack of regression of anal squamous intraepithelial lesions despite
   immune restoration under cART
SO AIDS
LA English
DT Article
DE anal squamous intraepithelial lesions; antiretroviral therapy;
   high-grade anal squamous intraepithelial lesions; human papillomavirus;
   low-grade anal squamous intraepithelial lesions
ID ACTIVE ANTIRETROVIRAL THERAPY; HUMAN-IMMUNODEFICIENCY-VIRUS;
   HIV-POSITIVE MEN; HUMAN-PAPILLOMAVIRUS; UNITED-STATES; NATURAL-HISTORY;
   CANCER-RISK; AIDS; INFECTION; ASSOCIATION
AB Background: A high prevalence of anal squamous intraepithelial lesions (ASIL) and human papillomavirus (HPV) infections were observed in HIV-infected men who have sex with men (MSM) in the precART (combined antiretroviral therapy) era. The impact of cART on the natural history of HPV infection and ASIL is poorly documented.
   Methods: Ninety-four HIV-infectedMSMnaive of cART were enrolled in a longitudinal study before starting cART. Patients were evaluated for anal cytology, histology and anal HPV DNA at baseline, month 12 and month 24 of cART. HPV DNA genotyping was performed by Linear Array assay. Anal cytologic samples were processed by the Thin Prep method.
   Results: Analyses included 76 patients with at least two visits with available cytology. The median age was 39.4 years. The median (interquartile range) CD4 cell count was 301 cells/mu l (242-339) at baseline and 545 cells/mu l at month 24, when 93% of patients had plasma HIV-RNA 50 copies/ml or less. An abnormal result was observed in 45 of 76 patients at baseline (59%) with prevalent low-grade squamous intraepithelial lesion (LSIL) in 27 patients (36%) and high-grade squamous intraepithelial lesion (HSIL) in seven patients (9%) and in 36 of 69 patients assessed at month 24 (52%) with LSIL in 23 patients (33%) and HSIL in six patients (9%). At month 24, regression of the severity of lesions was observed in 44% of patients, whereas a lesion occurred in 37% of patients.
   Conclusion: Our results show a high prevalence and incidence of ASIL in HIV-infected MSM despite immune restoration under cART. These data emphasize that HIV-positive MSM although receiving effective cART remain at high risk of anal squamous intraepithelial lesions. (C) 2013 Wolters Kluwer Health vertical bar Lippincott Williams & Wilkins AIDS 2013, 27:401-406
C1 [Piketty, Christophe; Weiss, Laurence] Univ Paris 07, Hop Europeen Georges Pompidou, AP HP Serv Immunol Clin, F-75015 Paris, France.
   [Cochand-Priollet, Beatrice] Univ Paris 07, Hop Lariboisiere, AP HP Serv Anat & Cytol Pathol, F-75015 Paris, France.
   [Lanoy, Emilie; Trabelsi, Selma; Tubiana, Roland; Costagliola, Dominique] INSERM, U943, Paris, France.
   [Lanoy, Emilie; Trabelsi, Selma; Tubiana, Roland; Costagliola, Dominique] Univ Paris 06, UMR S 943, Paris, France.
   [Si-Mohamed, Ali] Hop Europeen Georges Pompidou, AP HP Lab Virol, Paris, France.
   [Tubiana, Roland; Costagliola, Dominique] Grp Hosp Pitie Salpetriere, AP HP, Serv Malad Infect & Trop, F-75634 Paris, France.
   [Girard, Pierre-Marie] Hop St Antoine, AP HP Serv Malad Infect, F-75571 Paris, France.
   [Weiss, Laurence] Univ Paris 05, Paris, France.
RP Weiss, L (通讯作者)，Univ Paris 07, Hop Europeen Georges Pompidou, AP HP Serv Immunol Clin, 20 Rue Leblanc, F-75015 Paris, France.
EM laurence.weiss@egp.aphp.fr
RI Costagliola, Dominique/H-5849-2011; Lanoy, Emilie/A-8541-2011; WEISS,
   Laurence/B-1373-2012
OI Costagliola, Dominique/0000-0003-0765-0869; Lanoy,
   Emilie/0000-0002-4789-7770; 
FU Association pour la Recherche en Immunopathologie (ARI); Paris and
   Sidaction-Ensemble contre le Sida
FX This study was funded by Association pour la Recherche en
   Immunopathologie (ARI), Paris and Sidaction-Ensemble contre le Sida.
CR Autran B, 1997, SCIENCE, V277, P112, DOI 10.1126/science.277.5322.112
   Bower M, 2004, JAIDS-J ACQ IMM DEF, V37, P1563, DOI 10.1097/00126334-200412150-00004
   Clifford GM, 2005, JNCI-J NATL CANCER I, V97, P425, DOI 10.1093/jnci/dji072
   Critchlow CW, 1998, AIDS, V12, P1177, DOI 10.1097/00002030-199810000-00010
   CRITCHLOW CW, 1992, ARCH INTERN MED, V152, P1673, DOI 10.1001/archinte.152.8.1673
   de Pokomandy A, 2011, CLIN INFECT DIS, V52, P1174, DOI 10.1093/cid/cir064
   Diamond C, 2005, SEX TRANSM DIS, V32, P314, DOI 10.1097/01.olq.0000162366.60245.02
   Engels EA, 2006, AIDS, V20, P1645, DOI 10.1097/01.aids.0000238411.75324.59
   Frisch M, 2001, JAMA-J AM MED ASSOC, V285, P1736, DOI 10.1001/jama.285.13.1736
   Goedert JJ, 2000, SEMIN ONCOL, V27, P390
   Havlir DV, 2000, J INFECT DIS, V182, P1658, DOI 10.1086/317620
   Hessol NA, 2007, AM J EPIDEMIOL, V165, P1143, DOI 10.1093/aje/kwm017
   Jay N, 1997, DIS COLON RECTUM, V40, P919, DOI 10.1007/BF02051199
   KIVIAT NB, 1993, AIDS, V7, P43, DOI 10.1097/00002030-199301000-00007
   Kiviat NB, 1998, J INFECT DIS, V177, P571, DOI 10.1086/514239
   Komanduri KV, 1998, NAT MED, V4, P953, DOI 10.1038/nm0898-953
   Lee LM, 2001, JAMA-J AM MED ASSOC, V285, P1308, DOI 10.1001/jama.285.10.1308
   Lewden C, 2001, J ACQ IMMUN DEF SYND, V26, P480, DOI 10.1097/00126334-200104150-00013
   MELBYE M, 1994, AM J EPIDEMIOL, V139, P772, DOI 10.1093/oxfordjournals.aje.a117073
   MELBYE M, 1994, LANCET, V343, P636, DOI 10.1016/S0140-6736(94)92636-0
   Mocroft A, 2003, LANCET, V362, P22, DOI 10.1016/S0140-6736(03)13802-0
   Murphy EL, 2001, ANN INTERN MED, V135, P17, DOI 10.7326/0003-4819-135-1-200107030-00005
   Palefsky J M, 1998, J Natl Cancer Inst Monogr, P15
   Palefsky JM, 2005, AIDS, V19, P1407, DOI 10.1097/01.aids.0000181012.62385.4a
   Palefsky JM, 2001, J ACQ IMMUN DEF SYND, V28, P422, DOI 10.1097/00042560-200112150-00003
   Palefsky JM, 1997, GENITOURIN MED, V73, P174
   Patel P, 2008, ANN INTERN MED, V148, P728, DOI 10.7326/0003-4819-148-10-200805200-00005
   Piketty C, 2004, SEX TRANSM DIS, V31, P96, DOI 10.1097/01.OLQ.0000109515.75864.2B
   Piketty C, 2008, AIDS, V22, P1203, DOI 10.1097/QAD.0b013e3283023f78
   Poizot-Martin I, 2009, J CLIN VIROL, V44, P314, DOI 10.1016/j.jcv.2009.02.003
   Silverberg MJ, 2012, CLIN INFECT DIS, V54, P1026, DOI 10.1093/cid/cir1012
   Solomon D, 2002, JAMA-J AM MED ASSOC, V287, P2114, DOI 10.1001/jama.287.16.2114
   Wilkin TJ, 2004, J INFECT DIS, V190, P1685, DOI 10.1086/424599
NR 33
TC 20
Z9 22
U1 0
U2 6
PU LIPPINCOTT WILLIAMS & WILKINS
PI PHILADELPHIA
PA TWO COMMERCE SQ, 2001 MARKET ST, PHILADELPHIA, PA 19103 USA
SN 0269-9370
EI 1473-5571
J9 AIDS
JI Aids
PD JAN 28
PY 2013
VL 27
IS 3
BP 401
EP 406
DI 10.1097/QAD.0b013e32835ad2cb
PG 6
WC Immunology; Infectious Diseases; Virology
WE Science Citation Index Expanded (SCI-EXPANDED)
SC Immunology; Infectious Diseases; Virology
GA 068JT
UT WOS:000313363700010
PM 23079803
DA 2022-08-26
ER

PT J
AU Friend, DR
   Kiser, PF
AF Friend, David R.
   Kiser, Patrick F.
TI Assessment of topical microbicides to prevent HIV-1 transmission:
   Concepts, testing, lessons learned
SO ANTIVIRAL RESEARCH
LA English
DT Review
DE Microbicide; Pre-exposure prophylaxis; Vaginal gels; Intravaginal rings;
   Adherence; Multipurpose prevention technologies
ID HUMAN-IMMUNODEFICIENCY-VIRUS; CELL-ASSOCIATED HIV-1; VAGINAL GEL;
   IN-VITRO; PREEXPOSURE PROPHYLAXIS; INTRAVAGINAL RING; TENOFOVIR GEL;
   MOUSE MODEL; UNINTENDED PREGNANCIES; GENITAL TRANSMISSION
AB The development of topically applied products capable of preventing vaginal and rectal transmission of HIV-1 has been on-going for nearly 20 years. Despite this, only one clinical trial has demonstrated protection against sexual transmission of HIV-1 in women. This review covers the development of microbicides, also referred to as topical pre-exposure prophylaxis (PrEP), through three stages. The first stage focused on nonspecific agents, including surfactants such as nonoxynol-9 (N-9), to prevent HIV-1 transmission. Unfortunately, N-9 enhanced susceptibility to sexual transmission of HIV-1 when evaluated for efficacy. Soon thereafter, other nonspecific agents (polyanions) were quickly moved into large efficacy trials. Due to a lack of coordination among investigators and funders, a large investment was made in a class of compounds shown ultimately to be ineffective, although poor adherence may have contributed to these findings. The second stage involved the assessment of the antiretroviral drug tenofovir, formulated as a vaginal gel, which was found to be modestly effective in a Phase IIb trial (CAPRISA-004) when dosed in a coitally-dependent manner. In another Phase IIb trial, VOICE (MTN-003), tenofovir gel was found to be ineffective when dosed once-daily in a coitally-independent manner. Based on pharmacokinetic data, it was concluded the participants were poorly adherent to this dosing regimen, leading to a lack of efficacy. Tenofovir gel is currently in a Phase III safety and efficacy trial in South Africa (FACTS-001), using the coitally-dependent dosing regimen employed in CAPRISA-004. We are now in the third stage of microbicide research. The antiretroviral drug dapivirine is currently in two Phase III safety and efficacy studies formulated as a vaginal ring. It is hoped that the once-monthly dosing regimen will lead to higher adherence than found in the VOICE study. It is now clear that product adherence could be the greatest challenge to demonstrating topical (and to a similar extent oral) PrEP. Novel dosage forms should play a role in creating products that women will use correctly. (C) 2013 Elsevier B.V. All rights reserved.
C1 [Friend, David R.] CONRAD, Dept Obstet & Gynecol, Eastern Virginia Med Sch, Arlington, VA 22209 USA.
   [Kiser, Patrick F.] Univ Utah, Dept Bioengn, Salt Lake City, UT 84112 USA.
   [Kiser, Patrick F.] Univ Utah, Dept Pharmaceut & Pharmaceut Chem, Salt Lake City, UT 84112 USA.
RP Friend, DR (通讯作者)，CONRAD, 1911 N Ft Myer Dr,Suite 900, Arlington, VA 22209 USA.
EM dfriend@conrad.org
RI Kiser, Patrick F/C-2843-2014
OI Kiser, Patrick F/0000-0002-3868-7122
FU United States Agency for International Development (USAID)
   [GPO-A-00-08-00005-00]; CONRAD
FX This work was supported by Cooperative Agreement GPO-A-00-08-00005-00
   from the United States Agency for International Development (USAID)
   (DRF) and a subaward via CONRAD (PFK). The views expressed by the
   authors do not necessarily reflect those of USAID.
CR Abbas U, 2011, 18 C RETR OPP INF BO
   Achilles SL, 2002, SEX TRANSM DIS, V29, P655, DOI 10.1097/00007435-200211000-00007
   Anton PA, 2012, AIDS RES HUM RETROV, V28, P1412, DOI [10.1089/aid.2012.0262, 10.1089/AID.2012.0262]
   Arens M, 2000, J CLIN MICROBIOL, V38, P1758, DOI 10.1128/JCM.38.5.1758-1762.2000
   ASCULAI SS, 1978, ANTIMICROB AGENTS CH, V13, P686, DOI 10.1128/AAC.13.4.686
   BABA M, 1988, ANTIVIR RES, V9, P335, DOI 10.1016/0166-3542(88)90035-6
   BALZARINI J, 1993, ANTIMICROB AGENTS CH, V37, P332, DOI 10.1128/AAC.37.2.332
   Balzarini J, 1996, BIOCHEM BIOPH RES CO, V219, P337, DOI 10.1006/bbrc.1996.0234
   Bax R, 2002, CONTRACEPTION, V66, P365, DOI 10.1016/S0010-7824(02)00389-X
   Bourne N, 2005, ANTIMICROB AGENTS CH, V49, P1181, DOI 10.1128/AAC.49.3.1181-1183.2005
   Buck CB, 2006, PLOS PATHOG, V2, P671, DOI 10.1371/journal.ppat.0020069
   Burke AE, 2010, OBSTET GYNECOL, V116, P1265, DOI 10.1097/AOG.0b013e3181fc3b1a
   Carballo-Dieguez A, 2007, AIDS CARE, V19, P1026, DOI 10.1080/09540120701294237
   Cassell MM, 2006, BMJ-BRIT MED J, V332, P605, DOI 10.1136/bmj.332.7541.605
   Catalone BJ, 2004, ANTIMICROB AGENTS CH, V48, P1837, DOI 10.1128/AAC.48.5.1837-1847.2004
   Celum C, 2012, CURR OPIN INFECT DIS, V25, P51, DOI 10.1097/QCO.0b013e32834ef5ef
   Chen JM, 2012, JAIDS-J ACQ IMM DEF, V61, P593, DOI 10.1097/QAI.0b013e3182717c98
   Cheshenko N, 2004, ANTIMICROB AGENTS CH, V48, P2025, DOI 10.1128/AAC.48.6.2025-2036.2004
   Clark JT, 2012, J CONTROL RELEASE, V163, P240, DOI 10.1016/j.jconrel.2012.08.033
   Clark MR, 2012, AIDS RES HUM RETROV, V28, P1458, DOI [10.1089/aid.2011.0328, 10.1089/AID.2011.0328]
   Cohen MS, 2012, AIDS, V26, P1585, DOI 10.1097/QAD.0b013e3283543e83
   Crook AM, 2012, BEST PRACT RES CL OB, V26, P463, DOI 10.1016/j.bpobgyn.2011.12.008
   Dezzutti CS, 2004, ANTIMICROB AGENTS CH, V48, P3834, DOI 10.1128/AAC.48.10.3834-3844.2004
   Dobard C, 2012, J VIROL, V86, P718, DOI 10.1128/JVI.05842-11
   Feldblum PJ, 2008, PLOS ONE, V3, DOI 10.1371/journal.pone.0001474
   Fernandez-Romero JA, 2007, SEX TRANSM DIS, V34, P9, DOI 10.1097/01.olq.0000223287.46097.4b
   Fernandez-Romero JA, 2012, ANTIMICROB AGENTS CH, V56, P358, DOI 10.1128/AAC.05461-11
   Fetherston SM, 2013, EUR J PHARM SCI, V48, P406, DOI 10.1016/j.ejps.2012.12.002
   Fichorova RN, 2004, BIOL REPROD, V71, P761, DOI 10.1095/biolreprod.104.029603
   Fichorova RN, 2001, J INFECT DIS, V184, P418, DOI 10.1086/322047
   Fletcher P, 2009, ANTIMICROB AGENTS CH, V53, P487, DOI 10.1128/AAC.01156-08
   Friend DR, 2012, EXPERT OPIN DRUG DEL, V9, P417, DOI 10.1517/17425247.2012.668183
   Friend DR, 2011, DRUG DELIV TRANSL RE, V1, P185, DOI 10.1007/s13346-011-0024-4
   Friend DR, 2010, ANTIVIR RES, V88, pS47, DOI 10.1016/j.antiviral.2010.09.005
   Grant RM, 2008, SCIENCE, V321, P532, DOI 10.1126/science.1160355
   Halpern V, 2008, PLOS ONE, V3, DOI 10.1371/journal.pone.0003784
   Haraguchi Y, 1999, ANTIVIR RES, V43, P123, DOI 10.1016/S0166-3542(99)00040-6
   Harrison PF, 2013, AIDS RES TREAT, V2013, DOI 10.1155/2013/790154
   Hemmerling A, 2012, SEX TRANSM DIS, V39, P710, DOI 10.1097/OLQ.0b013e3182641f08
   Hendrix CW, 2013, PLOS ONE, V8, DOI 10.1371/journal.pone.0055013
   Herold BC, 2011, AM J REPROD IMMUNOL, V65, P325, DOI 10.1111/j.1600-0897.2010.00932.x
   HICKS DR, 1985, LANCET, V2, P1422
   Hogarty K, 2007, SEX TRANSM DIS, V34, P1000, DOI 10.1097/OLQ.0b013e3180f62f81
   ITO M, 1987, ANTIVIR RES, V7, P361, DOI 10.1016/0166-3542(87)90018-0
   Johnson TJ, 2012, ANTIMICROB AGENTS CH, V56, P6272, DOI 10.1128/AAC.01431-12
   Karim QA, 2010, SCIENCE, V329, P1168, DOI 10.1126/science.1193748
   Karim SSA, 2012, BEST PRACT RES CL OB, V26, P427, DOI 10.1016/j.bpobgyn.2012.01.010
   Karim SSA, 2011, LANCET, V378, P279, DOI 10.1016/S0140-6736(11)60878-7
   Karim SSA, 2011, AIDS, V25, P957, DOI 10.1097/QAD.0b013e32834541d9
   Keller MJ, 2010, PLOS ONE, V5, DOI 10.1371/journal.pone.0008781
   Kenney J, 2011, PLOS ONE, V6, DOI 10.1371/journal.pone.0015835
   Kiser PF, 2012, AIDS RES HUM RETROV, V28, P1373, DOI [10.1089/aid.2012.0277, 10.1089/AID.2012.0277]
   Kiser PF, 2012, AIDS REV, V14, P62
   Krebs FC, 1999, ANTIVIR RES, V43, P157, DOI 10.1016/S0166-3542(99)00044-3
   Krebs FC, 2000, ANTIMICROB AGENTS CH, V44, P1954, DOI 10.1128/AAC.44.7.1954-1960.2000
   Kruk ME, 2006, CLIN THER, V28, P1989, DOI 10.1016/j.clinthera.2006.12.011
   Lallemant M, 2010, NEW ENGL J MED, V363, P1570, DOI 10.1056/NEJMe1009863
   Maguire RA, 1998, SEX TRANSM DIS, V25, P494, DOI 10.1097/00007435-199810000-00010
   Malcolm RK, 2012, INT J WOMENS HEALTH, V4, P595, DOI 10.2147/IJWH.S36282
   Malcolm RK, 2012, ANTIMICROB AGENTS CH, V56, P2251, DOI 10.1128/AAC.05810-11
   MALKOVSKY M, 1988, LANCET, V1, P645
   Marais D, 2011, ANTIVIR THER, V16, P1219, DOI 10.3851/IMP1890
   Marrazzo J.M., 2013, 2013 C RETR OPP INF
   MARTIN LS, 1987, APPL ENVIRON MICROB, V53, P708, DOI 10.1128/AEM.53.4.708-709.1987
   Marx PA, 1996, NAT MED, V2, P1084, DOI 10.1038/nm1096-1084
   Mauck CK, 2004, CONTRACEPTION, V70, P221, DOI 10.1016/j.contraception.2003.12.008
   Mauck CK, 2004, CONTRACEPTION, V70, P233, DOI 10.1016/j.contraception.2004.04.010
   Mauck CK, 2004, CONTRACEPTION, V70, P227, DOI 10.1016/j.contraception.2004.02.001
   Mayer KH, 2006, AIDS, V20, P543, DOI 10.1097/01.aids.0000210608.70762.c3
   Mayer KH, 2001, CLIN INFECT DIS, V32, P476, DOI 10.1086/318496
   McCormack S, 2010, LANCET, V376, P1329, DOI 10.1016/S0140-6736(10)61086-0
   Mcgowan I, 2013, PLOS ONE, V8, DOI 10.1371/journal.pone.0060147
   Mesquita PMM, 2012, J ANTIMICROB CHEMOTH, V67, P1730, DOI 10.1093/jac/dks097
   Mesquita PMM, 2009, J INFECT DIS, V200, P599, DOI 10.1086/600867
   MILLER CJ, 1992, FERTIL STERIL, V57, P1126
   MITSUYA H, 1988, SCIENCE, V240, P646, DOI 10.1126/science.2452480
   Moench TR, 2012, SEX TRANSM DIS, V39, P335, DOI 10.1097/OLQ.0b013e31824790bb
   Montgomery ET, 2012, AIDS BEHAV, V16, P1787, DOI 10.1007/s10461-012-0248-4
   Novak A, 2003, CONTRACEPTION, V67, P187, DOI 10.1016/S0010-7824(02)00514-0
   Olmsted SS, 2000, FERTIL STERIL, V73, P687, DOI 10.1016/S0015-0282(99)00640-8
   ONGRADI J, 1990, AIDS RES HUM RETROV, V6, P1433, DOI 10.1089/aid.1990.6.1433
   Parikh UM, 2009, J VIROL, V83, P10358, DOI 10.1128/JVI.01073-09
   Patton DL, 2008, SEX TRANSM DIS, V35, P889, DOI 10.1097/OLQ.0b013e31817dfdb8
   PearcePratt R, 1996, BIOL REPROD, V54, P173, DOI 10.1095/biolreprod54.1.173
   Peterson L, 2007, PLOS ONE, V2, DOI 10.1371/journal.pone.0001312
   Pirrone V, 2011, ANTIVIR RES, V90, P168, DOI 10.1016/j.antiviral.2011.03.176
   Robbins BL, 1998, ANTIMICROB AGENTS CH, V42, P612, DOI 10.1128/AAC.42.3.612
   Roberts JN, 2007, NAT MED, V13, P857, DOI 10.1038/nm1598
   Romano JW, 2012, CURR HIV RES, V10, P9, DOI 10.2174/157016212799304625
   Rosen RK, 2008, J WOMENS HEALTH, V17, P383, DOI 10.1089/jwh.2006.0325
   ROUMEN F, 1990, CONTRACEPTION, V42, P201, DOI 10.1016/0010-7824(90)90103-3
   Rusconi S, 1996, ANTIMICROB AGENTS CH, V40, P234, DOI 10.1128/AAC.40.1.234
   Singer R, 2011, J VIROL, V85, P5504, DOI 10.1128/JVI.02422-10
   Singer R, 2012, SCI TRANSL MED, V4, DOI 10.1126/scitranslmed.3003936
   Skoler-Karpoff S, 2008, LANCET, V372, P1977, DOI 10.1016/S0140-6736(08)61842-5
   Smith DJ, 2008, J WOMENS HEALTH, V17, P1025, DOI 10.1089/jwh.2007.0529
   Smith J., 2013, 2013 C RETR OPP INF
   Sokal DC, 2013, ANTIVIR THER, V18, P301, DOI 10.3851/IMP2311
   Spencer SE, 2004, J INFECT DIS, V189, P410, DOI 10.1086/381125
   Srinivas RV, 1998, ANTIMICROB AGENTS CH, V42, P1484, DOI 10.1128/AAC.42.6.1484
   STEIN ZA, 1994, LANCET, V343, P362, DOI 10.1016/S0140-6736(94)91205-X
   STEIN ZA, 1990, AM J PUBLIC HEALTH, V80, P460, DOI 10.2105/AJPH.80.4.460
   Terrazas-Aranda Katty, 2007, Antiviral Chemistry & Chemotherapy, V18, P141
   Thompson KA, 1996, CONTRACEPTION, V53, P313
   Thurman Andrea Ries, 2011, Infect Dis Obstet Gynecol, V2011, P1, DOI 10.1155/2011/429403
   Turville SG, 2008, PLOS ONE, V3, DOI 10.1371/journal.pone.0003162
   UBERLA K, 1995, P NATL ACAD SCI USA, V92, P8210, DOI 10.1073/pnas.92.18.8210
   Van Damme L, 2000, AIDS, V14, P85, DOI 10.1097/00002030-200001070-00010
   Van Damme L, 2002, LANCET, V360, P971, DOI 10.1016/S0140-6736(02)11079-8
   Van Damme L, 2008, NEW ENGL J MED, V359, P463, DOI 10.1056/NEJMoa0707957
   Van Damme L, 2012, NEW ENGL J MED, V367, P411, DOI 10.1056/NEJMoa1202614
   van de Wijgert J, 2001, J ACQ IMMUN DEF SYND, V26, P21, DOI 10.1097/00126334-200101010-00003
   van der Straten A, 2012, AIDS BEHAV, V16, P1775, DOI 10.1007/s10461-012-0215-0
   Van Herrewege Y, 2004, ANTIMICROB AGENTS CH, V48, P337, DOI 10.1128/AAC.48.1.337-339.2004
   Vandebosch A, 2004, SEX TRANSM INFECT, V80, P241, DOI 10.1136/sti.2003.005934
   vanRompay KKA, 1996, ANTIMICROB AGENTS CH, V40, P2586, DOI 10.1128/AAC.40.11.2586
   Veronese F, 2011, AIDS RES HUM RETROV, V27, P81, DOI [10.1089/aid.2010.0226, 10.1089/AID.2010.0226]
   Vissers DCJ, 2008, PLOS ONE, V3, DOI 10.1371/journal.pone.0002077
   Wallace A, 2004, SEX TRANSM DIS, V31, P465, DOI 10.1097/01.olq.0000135986.35216.ba
   Wyrick PB, 1997, ANTIMICROB AGENTS CH, V41, P1335, DOI 10.1128/AAC.41.6.1335
   Zacharopoulos VR, 1997, MICROB PATHOGENESIS, V23, P225, DOI 10.1006/mpat.1997.0151
   Zalenskaya IA, 2011, AM J REPROD IMMUNOL, V65, P569, DOI 10.1111/j.1600-0897.2010.00964.x
   ZARETZKY FR, 1995, INFECT IMMUN, V63, P3520, DOI 10.1128/IAI.63.9.3520-3526.1995
   Zeitlin L, 2001, SEX TRANSM DIS, V28, P417, DOI 10.1097/00007435-200107000-00010
NR 124
TC 47
Z9 47
U1 0
U2 17
PU ELSEVIER
PI AMSTERDAM
PA RADARWEG 29, 1043 NX AMSTERDAM, NETHERLANDS
SN 0166-3542
EI 1872-9096
J9 ANTIVIR RES
JI Antiviral Res.
PD SEP
PY 2013
VL 99
IS 3
BP 391
EP 400
DI 10.1016/j.antiviral.2013.06.021
PG 10
WC Pharmacology & Pharmacy; Virology
WE Science Citation Index Expanded (SCI-EXPANDED)
SC Pharmacology & Pharmacy; Virology
GA 253RZ
UT WOS:000327108300022
PM 23845918
DA 2022-08-26
ER

PT J
AU Myers, JE
   Sepkowitz, KA
AF Myers, Julie E.
   Sepkowitz, Kent A.
TI A Pill for HIV Prevention: Deja Vu All Over Again?
SO CLINICAL INFECTIOUS DISEASES
LA English
DT Review
DE oral contraceptives; pre-exposure prophylaxis; historical insight; birth
   control; HIV prevention
ID ANTIRETROVIRAL PREEXPOSURE PROPHYLAXIS; UNITED-STATES; SERODISCORDANT
   COUPLES; ORAL-CONTRACEPTIVES; BISEXUAL MEN; CONDOM USE; WILLINGNESS;
   WOMEN; GAY; TRANSMISSION
AB Recent FDA approval of tenofovir-emtricitabine for prevention of human immunodeficiency virus (HIV) as a form of pre-exposure prophylaxis (PrEP) has led to concern about implementation of this strategy. Fifty years ago, a very similar national and international debate occurred when the oral contraceptive pill ("the Pill" or "OCP") was approved. Contentious issues included OCP safety, cost, and the potential impact on sexual behavior-many of the same concerns being voiced currently about PrEP. In this article, we review the social and medical history of OCP, drawing parallels with the current PrEP debate. We also explore the key areas where PrEP differs from its forbear: lower efficacy, presence of drug resistance, and a more circumscribed (and marginalized) target population. A thoughtful approach to PrEP implementation, bearing in mind the historical insights gained from the 1960s, might serve as well as we begin this new chapter in the control of the HIV epidemic.
C1 [Myers, Julie E.] Columbia Univ, Med Ctr, New York City Dept Hlth & Mental Hyg, Bur HIV AIDS Prevent & Control, New York, NY USA.
   [Myers, Julie E.] Columbia Univ, Dept Med, Med Ctr, Div Infect Dis, New York, NY USA.
   [Sepkowitz, Kent A.] Mem Sloan Kettering Canc Ctr, Infect Dis Serv, New York, NY 10021 USA.
RP Myers, JE (通讯作者)，MPH 42-09 28th St,22-76, Queens, NY 11101 USA.
EM jmyers@health.nyc.gov
CR Aaron E, 2013, AIDS, V27, pF1, DOI 10.1097/QAD.0b013e32835917b4
   Abbas UL, 2011, PLOS ONE, V6, DOI 10.1371/journal.pone.0018165
   Anderson PL, 2012, SCI TRANSL MED, V4, DOI 10.1126/scitranslmed.3004006
   Antiviral Drugs Advisory Committee (ADVAC), 2012, MAY 10 2012  M SILV
   Arnold EA, 2012, PLOS ONE, V7, DOI 10.1371/journal.pone.0040603
   ASBELL B, 1995, PILL BIOGRAPHY DRUG
   Auerbach JD, 2012, 19 INT AIDS C WASH O
   Baeten JM, 2012, NEW ENGL J MED, V367, P399, DOI 10.1056/NEJMoa1108524
   Brody JE, 1966, NEW YORK TIMES 1, p[1, 34]
   Brooks RA, 2012, AIDS PATIENT CARE ST, V26, P87, DOI 10.1089/apc.2011.0283
   COHEN J, 1995, SCIENCE, V270, P1121, DOI 10.1126/science.270.5239.1121
   CoinNews Media Group, US INFL CALC
   Doob G., 2007, BROWN DAILY HERALD
   Eisingerich AB, 2012, PLOS ONE, V7, DOI 10.1371/journal.pone.0028238
   French National Agency for Research on AIDS and Viral Hepatitis (ANRS), INT PREV EXP RISQ AV
   Gilead, 2012, ANT DRUGS ADV COMM M
   Golub Sarit A, 2010, Curr HIV/AIDS Rep, V7, P201, DOI 10.1007/s11904-010-0057-1
   Golub SA, 2010, JAIDS-J ACQ IMM DEF, V54, P548, DOI 10.1097/QAI.0b013e3181e19a54
   Grant RM, 2010, NEW ENGL J MED, V363, P2587, DOI 10.1056/NEJMoa1011205
   Heffron R, 2012, JAIDS-J ACQ IMM DEF, V61, P116, DOI 10.1097/QAI.0b013e31825da73f
   HIV Prevention Trials Network, HPTN 067 ADAPT STUD
   HIV Prevention Trials Network (HPTN), HPTN 069 PHAS 2 RAND
   Holt M, 2012, SEX TRANSM INFECT, V88, P258, DOI 10.1136/sextrans-2011-050312
   Horberg M, 2013, AM J PREV MED, V44, pS125, DOI 10.1016/j.amepre.2012.09.039
   Jay JS, 2012, JAMA-J AM MED ASSOC, V308, P867, DOI 10.1001/2012.jama.10158
   Kapur A, 2012, 19 INT AIDS C WASH D
   Kellerman SE, 2006, JAIDS-J ACQ IMM DEF, V43, P376, DOI 10.1097/01.qai.0000234085.18914.d5
   Koenig LJ, 2013, AM J PREV MED, V44, pS91, DOI 10.1016/j.amepre.2012.09.047
   Leibowitz AA, 2011, AM J PUBLIC HEALTH, V101, P982, DOI 10.2105/AJPH.2010.300066
   Leonardi M, 2011, INT J STD AIDS, V22, P738, DOI 10.1258/ijsa.2011.011057
   Liu AY, 2011, PLOS ONE, V6, DOI 10.1371/journal.pone.0023688
   Mansergh G, 2012, PLOS MED, V9, DOI 10.1371/journal.pmed.1001286
   May Elaine Tyler, 2010, AM PILL HIST PROMISE
   McKinnell JA, 2010, AIDS PATIENT CARE ST, V24, P79, DOI 10.1089/apc.2009.0220
   Microbicide Trials Network (MTN), VOICE VAG OR INT CON
   Microbicide Trials Network (MTN), MTN 007 PHAS STUD DE
   Mosher William D, 2010, Vital Health Stat 23, P1
   Myers JE, 2012, RES ONL SURV INT AID
   Nappi C, 2012, CONTRACEPTION, V86, P606, DOI 10.1016/j.contraception.2012.04.009
   National Commission for the Protection of Human Subjects of Biomedical and Be- havioural Research, 1978, BELM REP ETH GUID PR
   PBS: American Experience, AM EXP TIM PILL
   ROSENBERG MJ, 1995, CONTRACEPTION, V51, P283, DOI 10.1016/0010-7824(95)00074-K
   SARTWELL PE, 1969, AM J EPIDEMIOL, V90, P365, DOI 10.1093/oxfordjournals.aje.a121082
   Schackman BR, 2006, MED CARE, V44, P990, DOI 10.1097/01.mlr.0000228021.89490.2a
   Schmeck Jr HM, 1960, NY TIMES
   SCHNELL D, 1989, STAT MED, V8, P343, DOI 10.1002/sim.4780080315
   Singh JA, 2005, PLOS MED, V2, P824, DOI 10.1371/journal.pmed.0020234
   Szczech Lynda A, 2008, Top HIV Med, V16, P122
   Thigpen MC, 2012, NEW ENGL J MED, V367, P423, DOI 10.1056/NEJMoa1110711
   Trussell J, 2008, CONTRACEPTION, V77, P1, DOI 10.1016/j.contraception.2007.09.001
   TSAI CC, 1995, SCIENCE, V270, P1197, DOI 10.1126/science.270.5239.1197
   Tyrer L, 1999, CONTRACEPTION, V59, p11S, DOI 10.1016/S0010-7824(98)00131-0
   Van Damme L, 2012, NEW ENGL J MED, V367, P411, DOI 10.1056/NEJMoa1202614
   van der Straten A, 2012, AIDS, V26, pF13, DOI 10.1097/QAD.0b013e3283522272
   Ware NC, 2012, JAIDS-J ACQ IMM DEF, V59, P463, DOI 10.1097/QAI.0b013e31824a060b
   Watkins Elizabeth, 1998, PILL SOCIAL HIST ORA
   Zhou F, 2012, PLOS ONE, V7, DOI 10.1371/journal.pone.0032329
NR 57
TC 43
Z9 43
U1 2
U2 18
PU OXFORD UNIV PRESS INC
PI CARY
PA JOURNALS DEPT, 2001 EVANS RD, CARY, NC 27513 USA
SN 1058-4838
J9 CLIN INFECT DIS
JI Clin. Infect. Dis.
PD JUN 1
PY 2013
VL 56
IS 11
BP 1604
EP 1612
DI 10.1093/cid/cit085
PG 9
WC Immunology; Infectious Diseases; Microbiology
WE Science Citation Index Expanded (SCI-EXPANDED)
SC Immunology; Infectious Diseases; Microbiology
GA 140GB
UT WOS:000318641300015
PM 23408681
OA Bronze, Green Published
DA 2022-08-26
ER

PT J
AU Sibeko, S
   Makvandi-Nejad, S
AF Sibeko, Sengeziwe
   Makvandi-Nejad, Shokouh
TI From the Laboratory to Clinical Trials and Back Again: Lessons Learned
   from HIV Prevention Trials
SO AMERICAN JOURNAL OF REPRODUCTIVE IMMUNOLOGY
LA English
DT Review
DE Biological; correlates; HIV; protection; specimens; trials
ID FEMALE GENITAL-TRACT; ANTIRETROVIRAL PREEXPOSURE PROPHYLAXIS;
   DOUBLE-BLIND; MUCOSAL IMMUNITY; TENOFOVIR GEL; VAGINAL GEL; INFECTION;
   VACCINE; TRANSMISSION; EFFICACY
AB Problem Inadequate, irrelevant, or inappropriate timing of biological specimen collection during clinical trials is a cause for delay in understanding and explaining correlates of protection and/or effectiveness, particularly at the portal of entry in the context of sexual HIV transmission and its prevention. Methods We present examples of HIV prevention trials to illustrate the impact of preplanned versus unplanned laboratory science program on the interpretation of trial results and advancement of the field. Results Of the five completed pre-exposure prophylaxis trials, only two announced main outcome results simultaneously with data on correlates of drug-related effectiveness. In four of the vaccine trials completed, the only one that showed a protective effect presented data on protection correlates significantly later. Conclusion Clinical trials must preplan collaborative immunophysiological research and prioritize biological specimen collection and storage for enhancement of research on correlates of protection. Similarly appropriate specimens should be prioritized for pathogenesis research.
C1 [Sibeko, Sengeziwe; Makvandi-Nejad, Shokouh] Univ Oxford, John Radcliffe Hosp, Weatherall Inst Mol Med, Nuffield Dept Med, Oxford OX3 9DU, England.
RP Sibeko, S (通讯作者)，John Radcliffe Hosp, Nuffield Dept Med, Weatherall Inst Mol Med, Oxford OX3 9DS, England.
EM sengeziwe.sibeko@ndm.ox.ac.uk
FU Oxford Nuffield Medical Fellowship; Discovery Foundation Academic
   Fellowship; Fogarty International Center, National Institutes of Health
   [D43TW00231]; FOGARTY INTERNATIONAL CENTER [D43TW000231] Funding Source:
   NIH RePORTER
FX The Oxford Nuffield Medical Fellowship and Discovery Foundation Academic
   Fellowship schemes support Sengeziwe Sibeko and the Columbia
   University-Southern African Fogarty AIDS International Training and
   Research Programme (AITRP), funded by the Fogarty International Center,
   National Institutes of Health (grant D43TW00231), supported her
   training.
CR Abdool Karim Q, 2010, 18 INT AIDS C VIENN
   Baeten JM, 2012, NEW ENGL J MED, V367, P399, DOI 10.1056/NEJMoa1108524
   Buchbinder SP, 2008, LANCET, V372, P1881, DOI 10.1016/S0140-6736(08)61591-3
   Coombs RW, 2003, AIDS, V17, P455, DOI 10.1097/00002030-200303070-00001
   Dezzutti CS, 2011, PLOS ONE, V6, DOI 10.1371/journal.pone.0023136
   Dumond JB, 2007, AIDS, V21, P1899, DOI 10.1097/QAD.0b013e328270385a
   Gilbert PB, 2005, J INFECT DIS, V191, P666, DOI 10.1086/428405
   Grant RM, 2010, NEW ENGL J MED, V363, P2587, DOI 10.1056/NEJMoa1011205
   Gray GE, 2011, LANCET INFECT DIS, V11, P507, DOI 10.1016/S1473-3099(11)70098-6
   Haase AT, 2010, NATURE, V464, P217, DOI 10.1038/nature08757
   Haynes B., 2011, AIDS VACC C BANGK TH
   Haynes BF, 2008, J ALLERGY CLIN IMMUN, V122, P3, DOI 10.1016/j.jaci.2008.03.036
   Haynes BF, 2012, NEW ENGL J MED, V366, P1275, DOI 10.1056/NEJMoa1113425
   Heffron R, 2012, LANCET INFECT DIS, V12, P19, DOI 10.1016/S1473-3099(11)70247-X
   Herold BC, 2011, AM J REPROD IMMUNOL, V65, P325, DOI 10.1111/j.1600-0897.2010.00932.x
   Hladik F, 2008, NAT REV IMMUNOL, V8, P447, DOI 10.1038/nri2302
   Jespers V, 2011, AM J REPROD IMMUNOL, V65, P368, DOI 10.1111/j.1600-0897.2010.00938.x
   Jespers V, 2010, EXPERT REV VACCINES, V9, P381, DOI 10.1586/ERV.10.21
   Joint UN Program on HIV/AIDS (UNAIDS), 2011, GLOB HIV AIDS RESP P, P136
   Karim QA, 2010, SCIENCE, V329, P1168, DOI 10.1126/science.1193748
   Karim SSA, 2011, LANCET, V378, P279, DOI 10.1016/S0140-6736(11)60878-7
   Kashuba AD, 2010, 18 INT AIDS C VIENN
   Keller MJ, 2010, PLOS ONE, V5, DOI 10.1371/journal.pone.0008781
   Kim JH, 2010, CURR OPIN HIV AIDS, V5, P428, DOI 10.1097/COH.0b013e32833d17ac
   Li QS, 2009, NATURE, V458, P1034, DOI 10.1038/nature07831
   McCormack S, 2010, LANCET, V376, P1329, DOI 10.1016/S0140-6736(10)61086-0
   McElrath MJ, 2008, LANCET, V372, P1894, DOI 10.1016/S0140-6736(08)61592-5
   McMichael AJ, 2010, NAT REV IMMUNOL, V10, P11, DOI 10.1038/nri2674
   Morrison CS, 2010, AIDS, V24, P1778, DOI 10.1097/QAD.0b013e32833a2537
   Mureithi MW, 2012, JAIDS-J ACQ IMM DEF, V60, P124, DOI 10.1097/QAI.0b013e31824f53a9
   Naranbhai V, 2012, J INFECT DIS, V206, P993, DOI 10.1093/infdis/jis465
   Padian NS, 2011, LANCET, V378, P269, DOI 10.1016/S0140-6736(11)60877-5
   Patterson KB, 2011, SCI TRANSL MED, V3, DOI 10.1126/scitranslmed.3003174
   Peterson Leigh, 2007, PLoS Clin Trials, V2, pe27, DOI 10.1371/journal.pctr.0020027
   Pitisuttithum P, 2006, J INFECT DIS, V194, P1661, DOI 10.1086/508748
   Rerks-Ngarm S, 2012, J INFECT DIS
   Rerks-Ngarm S, 2009, NEW ENGL J MED, V361, P2209, DOI 10.1056/NEJMoa0908492
   Snowhite IV, 2002, J IMMUNOL METHODS, V263, P85, DOI 10.1016/S0022-1759(02)00038-8
   Spetz AL, 2012, J INFECT DIS, V24, P1
   Thigpen MC, 2012, NEW ENGL J MED, V367, P423, DOI 10.1056/NEJMoa1110711
   Thurman AR, 2011, AM J REPROD IMMUNOL, V65, P89, DOI 10.1111/j.1600-0897.2010.00902.x
   UNAIDS, 2010, GLOB HIV AIDS EP 202
   Valley-Omar Z, 2012, J INFECT DIS, V206, P35, DOI 10.1093/infdis/jis305
   Van Damme L, 2002, LANCET, V360, P971, DOI 10.1016/S0140-6736(02)11079-8
   Van Damme L, 2008, NEW ENGL J MED, V359, P463, DOI 10.1056/NEJMoa0707957
   Van Damme L, 2012, NEW ENGL J MED, V367, P411, DOI 10.1056/NEJMoa1202614
   van der Straten A, 2012, AIDS, V26, pF13, DOI 10.1097/QAD.0b013e3283522272
NR 47
TC 4
Z9 4
U1 0
U2 7
PU WILEY
PI HOBOKEN
PA 111 RIVER ST, HOBOKEN 07030-5774, NJ USA
SN 1046-7408
EI 1600-0897
J9 AM J REPROD IMMUNOL
JI Am. J. Reprod. Immunol.
PD FEB
PY 2013
VL 69
SU 1
SI SI
BP 106
EP 115
DI 10.1111/aji.12045
PG 10
WC Immunology; Reproductive Biology
WE Science Citation Index Expanded (SCI-EXPANDED)
SC Immunology; Reproductive Biology
GA 085RH
UT WOS:000314631500016
PM 23240676
OA Bronze
DA 2022-08-26
ER

PT J
AU Serdar, T
   Derek, L
   Unic, A
   Marijancevic, D
   Markovic, D
   Primorac, A
   Petrovecki, M
AF Serdar, Tihana
   Derek, Lovorka
   Unic, Adriana
   Marijancevic, Domagoj
   Markovic, Durda
   Primorac, Ana
   Petrovecki, Mladen
TI OCCUPATIONAL EXPOSURES IN HEALTHCARE WORKERS IN UNIVERSITY HOSPITAL
   DUBRAVA-10 YEAR FOLLOW-UP STUDY
SO CENTRAL EUROPEAN JOURNAL OF PUBLIC HEALTH
LA English
DT Article
DE healthcare worker; HBV; HCV; HIV; needlestick injury; occupational
   exposure
ID NEEDLESTICK INJURIES; TRANSMISSION; MANAGEMENT; RISK
AB Occupational hazardous exposure in healthcare workers is any contact with a material that carries the risk of acquiring an infection during their working activities. Among the most frequent viral occupational infections are those transmitted by blood such as hepatitis B virus (HBV), hepatitis C virus (HCV) and human immunodeficiency virus (HIV). Therefore, they represent a significant public health problem related to the majority of documented cases of professionally acquired infections. Reporting of occupational exposures in University Hospital Dubrava has been implemented in connection with the activity of the Committee for Hospital Infections since January 2002. During the period of occupational exposures' monitoring (from January 2002 to December 2011) 451 cases were reported. The majority of occupational exposures were reported by nurses and medical technicians (55.4%). The most common type of exposure was the needlestick injury (77.6%). 27.9% of the accidents occurred during the blood sampling and 23.5% during the surgical procedure. In 59.4% of the exposed workers aHBs-titer status was assessed as satisfactory. Positive serology with respect to HBV was confirmed in 1.6% of patients, HCV in 2.2% of patients and none for HIV. Cases of professionally acquired infections were not recorded in the registry. Consequences of the occupational exposure could include the development of professional infection, ban or inability to work further in health care services and last but not least a threat to healthcare workers life. It is therefore deemed necessary to prevent occupational exposure to blood-borne infections. The most important preventive action in respect to HBV, HCV and HIV infections is nonspecific pre-exposure prophylaxis.
C1 [Serdar, Tihana; Derek, Lovorka; Unic, Adriana; Marijancevic, Domagoj; Petrovecki, Mladen] Univ Hosp Dubrava, Clin Dept Lab Diagnost, Zagreb, Croatia.
   [Markovic, Durda] Univ Hosp Dubrava, Dept Clin Microbiol & Hosp Infect, Zagreb, Croatia.
   [Primorac, Ana] Univ Hosp Dubrava, Zagreb, Croatia.
   [Petrovecki, Mladen] Rijeka Univ, Sch Med, Dept Med Informat, Rijeka, Croatia.
RP Serdar, T (通讯作者)，Ave Gojka Suska 6, Zagreb 10000, Croatia.
EM tserdar@kbd.hr
CR [Anonymous], 2011, NARODNE NOVINE
   [Anonymous], MMWR-MORBID MORTAL W, V31, P577
   [Anonymous], 1998, NARODNE NOVINE, V8
   Beltrami EM, 2000, CLIN MICROBIOL REV, V13, P385, DOI 10.1128/CMR.13.3.385-407.2000
   Centers for Disease Control, 1982, MMWR MORB MORTAL WKL, V31, P327
   Centers for Disease Control, 1987, MMWR-MORBID MORTAL W, V36, p1S
   U.S. Public Health Service, 2001, MMWR Recomm Rep, V50, P1
   Centers for Disease Control (CDC), 1988, MMWR Morb Mortal Wkly Rep, V37, P377
   Centers for Disease Control (CDC), 1982, MMWR Morb Mortal Wkly Rep, V31, P317
   Civljak R, 2004, SESTRINSKI EDUKACIJS, V1
   Civljak R, 2003, INFEKTOLOSKI GLASNIK, V23, P183
   Elmiyeh B, 2004, J ROY SOC MED, V97, P326, DOI 10.1258/jrsm.97.7.326
   European Centre for the Epidemiological Monitoring of AIDS, 2003, HIV AIDS SURV EUR MI
   Frijstein G, 2011, NETH J MED, V69, P465
   GERBERDING JL, 1995, NEW ENGL J MED, V332, P444, DOI 10.1056/NEJM199502163320707
   Gerberding Julie L., 1997, American Journal of Medicine, V102, P85, DOI 10.1016/S0002-9343(97)00157-5
   Gerlach J. T., 1999, Journal of Hepatology, V30, P120
   Jagger J, 2003, PREVENTION CONTROL N
   Kocic Biljana, 2008, Central European Journal of Public Health, V16, P134
   La Grasta L, 1995, INFEKTOL GLAS, V15, P3
   La Grasta L, 1995, INFEKTOL GLAS, V15, P7
   Larghi A, 2002, HEPATOLOGY, V36, P993, DOI 10.1053/jhep.2002.36129
   Mahoney FJ, 1997, ARCH INTERN MED, V157, P2601, DOI 10.1001/archinte.157.22.2601
   Organization (WHO), 2002, EPIDEMIOLOGICAL B MA
   Palmovic D, 1995, VIRAL HEPATITIS
   Sata M, 1997, J VIRAL HEPATITIS, V4, P273, DOI 10.1046/j.1365-2893.1997.00049.x
   Stroffolini T, 1998, INFECT CONT HOSP EP, V19, P789
NR 27
TC 7
Z9 8
U1 0
U2 8
PU NATL INST PUBLIC HEALTH
PI PRAGUE 10
PA DEPT SCIENTIFIC INFORMATION, SROBAROVA 48, PRAGUE 10, 100 42, CZECH
   REPUBLIC
SN 1210-7778
EI 1803-1048
J9 CENT EUR J PUBL HEAL
JI Cent. Eur. J. Public Health
PD SEP
PY 2013
VL 21
IS 3
BP 150
EP 154
DI 10.21101/cejph.a3803
PG 5
WC Public, Environmental & Occupational Health
WE Science Citation Index Expanded (SCI-EXPANDED); Social Science Citation Index (SSCI)
SC Public, Environmental & Occupational Health
GA 238NR
UT WOS:000325955200010
PM 24344541
OA Bronze
DA 2022-08-26
ER

PT J
AU Cremin, I
   Alsallaq, R
   Dybul, M
   Piot, P
   Garnett, G
   Hallett, TB
AF Cremin, Ide
   Alsallaq, Ramzi
   Dybul, Mark
   Piot, Peter
   Garnett, Geoffrey
   Hallett, Timothy B.
TI The new role of antiretrovirals in combination HIV prevention: a
   mathematical modelling analysis
SO AIDS
LA English
DT Article
DE antiretroviral therapy; combination prevention; HIV; mathematical
   models; pre-exposure prophylaxis
ID RURAL SOUTH-AFRICA; PREEXPOSURE PROPHYLAXIS; COST-EFFECTIVENESS;
   UNITED-STATES; THERAPY; TRANSMISSION; IMPACT; INFECTION;
   CHEMOPROPHYLAXIS; INTERVENTIONS
AB Background and objectives: Antiretroviral drugs can reduce HIV acquisition among uninfected individuals (as pre-exposure prophylaxis: PrEP) and reduce onward transmission among infected individuals (as antiretroviral treatment: ART). We estimate the potential impact and cost-effectiveness of antiretroviral-based HIV prevention strategies.
   Design and methods: We developed and analysed a mathematical model of a hyperendemic setting with relatively low levels of condom use. We estimated the prevention impact and cost of various PrEP interventions, assuming a fixed amount of spending on PrEP; investigated the optimal role of PrEP and earlier ART in terms of epidemiological impact and cost; and systematically explored the impact of earlier ART and PrEP, in combination with medical male circumcision services; on HIV transmission.
   Results: A PrEP intervention is unlikely to generate a large reduction in HIV incidence, unless the cost is substantially reduced. In terms of infections averted and quality adjusted life years gained, at a population-level maximal cost-effectiveness is achieved by providing ART to more infected individuals earlier rather than providing PrEP to uninfected individuals. However, early ART alone cannot reduce HIV incidence to very low levels and PrEP can be used cost-effectively in addition to earlier ART to reduce incidence further. If implemented in combination and at ambitious coverage levels, medical male circumcision, earlier ART and PrEP could produce dramatic declines in HIV incidence, but not stop transmission completely.
   Conclusion: A combination prevention approach based on proven-efficacy interventions provides the best opportunity for achieving the much hoped for prevention advance and curbing the spread of HIV. (C) 2013 Wolters Kluwer Health | Lippincott Williams & Wilkins AIDS 2013, 27: 447-458
C1 [Cremin, Ide; Hallett, Timothy B.] Univ London Imperial Coll Sci Technol & Med, Dept Infect Dis Epidemiol, London W2 1PG, England.
   [Alsallaq, Ramzi] NYU, Coll Nursing Global, New York, NY USA.
   [Dybul, Mark] Georgetown Univ, ONeill Inst Natl & Global Hlth Law, Washington, DC USA.
   [Dybul, Mark] George W Bush Inst, Dallas, TX USA.
   [Piot, Peter] Univ London London Sch Hyg & Trop Med, London WC1E 7HT, England.
   [Garnett, Geoffrey] Bill & Melinda Gates Fdn, Seattle, WA USA.
RP Cremin, I (通讯作者)，Univ London Imperial Coll Sci Technol & Med, Dept Infect Dis Epidemiol, St Marys Campus,Norfolk Pl, London W2 1PG, England.
EM ide.cremin05@imperial.ac.uk
RI Garnett, Geoffrey P/A-9312-2008
OI Hallett, Timothy/0000-0002-9681-0424; Cremin, Ide/0000-0003-2560-6247
FU Bill and Melinda Gates Foundation; MRC [MR/K010174/1] Funding Source:
   UKRI; Medical Research Council [MR/K010174/1, G0600719B, MR/K010174/1B]
   Funding Source: researchfish
FX This work was funded by the Bill and Melinda Gates Foundation.
CR Abbas UL, 2007, PLOS ONE, V2, DOI 10.1371/journal.pone.0000875
   Ahmed K, 2012, 2012 C RETR OPP INF
   ANDERSON RM, 1991, NATURE, V350, P356, DOI 10.1038/350356a0
   Attia S, 2009, AIDS, V23, P1397, DOI 10.1097/QAD.0b013e32832b7dca
   Baeten JM, 2012, NEW ENGL J MED, V367, P399, DOI 10.1056/NEJMoa1108524
   Barnighausen T, 2008, AIDS, V22, P139, DOI 10.1097/QAD.0b013e3282f2ef43
   Barnighausen T, 2008, PLOS ONE, V3, DOI 10.1371/journal.pone.0003640
   Bill & Melinda Gates foundation, OR PREP S AFR BOTT U
   Blecher M., HLTH HIV FUNDING BUD
   Bunnell R, 2006, AIDS, V20, P85, DOI 10.1097/01.aids.0000196566.40702.28
   Celum C, 2012, CURR OPIN INFECT DIS, V25, P51, DOI 10.1097/QCO.0b013e32834ef5ef
   Centers for Disease Control and Prevention, TDF2 STUD PREEXP PRO
   Chimbiri AM, 2007, SOC SCI MED, V64, P1102, DOI 10.1016/j.socscimed.2006.10.012
   Cohen J, 2011, SCIENCE, V334, P1338, DOI 10.1126/science.334.6061.1338
   Cohen MS, 2016, NEW ENGL J MED, V375, P830, DOI [10.1056/NEJMoa1105243, 10.1056/NEJMoa1600693]
   Desai K, 2008, AIDS, V22, P1829, DOI 10.1097/QAD.0b013e32830e00f5
   Donnell D, 2010, LANCET, V375, P2092, DOI 10.1016/S0140-6736(10)60705-2
   Economist Intelligent Unit, 2011, ECONOMIST
   Garnett GP, 2002, NAT MED, V8, P651, DOI 10.1038/nm0702-651
   Gomez GB, 2012, PLOS MED, V9, DOI 10.1371/journal.pmed.1001323
   Granich RM, 2009, LANCET, V373, P48, DOI 10.1016/S0140-6736(08)61697-9
   Grant RM, 2010, NEW ENGL J MED, V363, P2587, DOI 10.1056/NEJMoa1011205
   Hallett TB, 2011, PLOS MED, V8, DOI 10.1371/journal.pmed.1001123
   Hankins C, 2009, PLOS MED, V6, DOI 10.1371/journal.pmed.1000109
   Hollingsworth TD, 2008, J INFECT DIS, V198, P687, DOI 10.1086/590501
   Johnson LF, 2012, J R SOC INTERFACE, V9, P1544, DOI 10.1098/rsif.2011.0826
   Karim QA, 2010, SCIENCE, V329, P1168, DOI 10.1126/science.1193748
   Karim SSA, 2011, LANCET, V378, pE23, DOI 10.1016/S0140-6736(11)61136-7
   Kashuba ADM, 2012, LANCET, V379, P2409, DOI 10.1016/S0140-6736(11)61852-7
   Katz IT, 2011, AIDS, V25, P2177, DOI 10.1097/QAD.0b013e32834b6464
   Kitahata MM, 2009, NEW ENGL J MED, V360, P1815, DOI 10.1056/NEJMoa0807252
   Kurth Ann E, 2011, Curr HIV/AIDS Rep, V8, P62, DOI 10.1007/s11904-010-0063-3
   Long L, 2011, PLOS MED, V8, DOI 10.1371/journal.pmed.1001055
   Mahy M, 2010, SEX TRANSM INFECT, V86, pI28, DOI 10.1136/sti.2010.044255
   Menzies NA, 2011, AIDS, V25, P1753, DOI 10.1097/QAD.0b013e3283463eec
   Microbicide Trials Network, MTN STAT DEC DISC US
   Montaner JSG, 2006, LANCET, V368, P531, DOI 10.1016/S0140-6736(06)69162-9
   Njeuhmeli E, 2011, PLOS MED, V8, DOI 10.1371/journal.pmed.1001132
   Over M., 2011, ACHIEVING AIDS TRANS
   Padian NS, 2011, LANCET, V378, P269, DOI 10.1016/S0140-6736(11)60877-5
   Paltiel AD, 2009, CLIN INFECT DIS, V48, P806, DOI 10.1086/597095
   Panel on Antiretroviral Guidelines for Adults and Adolescents, GUID US ANT HIV 1 IN, P1
   Pretorius C, 2010, PLOS ONE, V5, DOI 10.1371/journal.pone.0013646
   Reynolds SJ, 2011, AIDS, V25, P473, DOI 10.1097/QAD.0b013e3283437c2b
   Schwartlander B, 2011, LANCET, V377, P2031, DOI 10.1016/S0140-6736(11)60702-2
   Shattock RJ, 2011, SCIENCE, V333, P42, DOI 10.1126/science.1206399
   Shisana O., 2009, S AFRICAN NATL HIV P
   Statistics South Africa, MID POP EST
   The Epidemiology Unit of KwaZulu-Natal Department of Health, KWAZULU NAT EP B
   Thigpen MC, 2012, NEW ENGL J MED, V367, P423, DOI 10.1056/NEJMoa1110711
   UNAIDS, 2010, REP GLOB AIDS EP 201
   UNAIDS, 2012, TOG WE WILL END AIDS
   US National Institutes of Health, STRAT TIM ANT TREATM
   Van Damme L, 2012, NEW ENGL J MED, V367, P411, DOI 10.1056/NEJMoa1202614
   van de Vijver DAMC, 2009, J INFECT DIS, V199, P1310, DOI 10.1086/597804
   Vella V, 2011, AIDS CARE, V23, P1146, DOI 10.1080/09540121.2011.554517
   Vermund SH, 2011, JAIDS-J ACQ IMM DEF, V58, P121, DOI [10.1097/QAI.0B013E31822FF904, 10.1097/QAI.0b013e31822ff904]
   Vissers DCJ, 2008, PLOS ONE, V3, DOI 10.1371/journal.pone.0002077
   Walensky RP, 2012, CLIN INFECT DIS, V54, P1504, DOI 10.1093/cid/cis225
   Weller S. C., 2002, COCHRANE DB SYST REV, DOI [10.1002/14651858.CD003255, DOI 10.1002/14651858.CD003255]
   WHO UNAIDS, JOINT STRAT ACT FRAM
   WHO UNAIDS and UNICEF, 2011, GLOB HIV AIDS RESP E
   Williams BG, 2011, JAIDS-J ACQ IMM DEF, V58, P207, DOI 10.1097/QAI.0b013e3182253c19
   World Health Organization, GLOB HLTH OBS DAT RE
   Zwahlen M, 2008, SEX TRANSM INFECT, V84, pI31, DOI 10.1136/sti.2008.029793
NR 65
TC 106
Z9 107
U1 0
U2 30
PU LIPPINCOTT WILLIAMS & WILKINS
PI PHILADELPHIA
PA TWO COMMERCE SQ, 2001 MARKET ST, PHILADELPHIA, PA 19103 USA
SN 0269-9370
EI 1473-5571
J9 AIDS
JI Aids
PD JAN 28
PY 2013
VL 27
IS 3
BP 447
EP 458
DI 10.1097/QAD.0b013e32835ca2dd
PG 12
WC Immunology; Infectious Diseases; Virology
WE Science Citation Index Expanded (SCI-EXPANDED)
SC Immunology; Infectious Diseases; Virology
GA 068JT
UT WOS:000313363700015
PM 23296196
DA 2022-08-26
ER

PT J
AU Golub, SA
   Gamarel, KE
   Rendina, HJ
   Surace, A
   Lelutiu-Weinberger, CL
AF Golub, Sarit A.
   Gamarel, Kristi E.
   Rendina, H. Jonathon
   Surace, Anthony
   Lelutiu-Weinberger, Corina L.
TI From Efficacy to Effectiveness: Facilitators and Barriers to PrEP
   Acceptability and Motivations for Adherence Among MSM and Transgender
   Women in New York City
SO AIDS PATIENT CARE AND STDS
LA English
DT Article
ID HIV PREEXPOSURE PROPHYLAXIS; TENOFOVIR DISOPROXIL FUMARATE; HIGH-RISK;
   ANTIRETROVIRAL PROPHYLAXIS; LIMITED KNOWLEDGE; MEDICAL MISTRUST; MEN;
   PREVENTION; SEX; INFECTION
AB This study examined potential facilitators and barriers to pre-exposure prophylaxis (PrEP) use and their association with PrEP acceptability and motivations for adherence among 184 MSM and transgender women living in New York City. Participants were presented with educational information about PrEP and completed a computerized survey. Overall, 55.4% of participants reported willingness to take PrEP. Themost highly endorsed barriers to PrEP use were health concerns, including both long-term impacts and short-term side effects, questions about PrEP's impact on future drug resistance, and concerns that PrEP does not provide complete protection against HIV. The most highly endorsed facilitator was free access to PrEP, followed by access to support services such as regular HIV testing, sexual health care/monitoring, and access to one-on-one counseling. Participants of color rated both barriers and facilitators as more important than their White counterparts. In multivariate models, barrier and facilitator scores significantly predicted not only PrEP acceptability, but also motivation for PrEP adherence among those who were likely to use PrEP. PrEP implementation programs should consider addressing these barriers and facilitators in protocol and policy development. Findings underscore the importance of support services, such as sexual health counseling, to the success of PrEP as a prevention strategy.
C1 [Golub, Sarit A.; Gamarel, Kristi E.; Surace, Anthony; Lelutiu-Weinberger, Corina L.] CUNY Hunter Coll, Dept Psychol, New York, NY 10065 USA.
   [Golub, Sarit A.; Gamarel, Kristi E.; Rendina, H. Jonathon] CUNY, Grad Ctr, Doctoral Program Psychol, New York, NY USA.
RP Golub, SA (通讯作者)，CUNY Hunter Coll, Dept Psychol, 695 Pk Ave, New York, NY 10065 USA.
EM sarit.golub@hunter.cuny.edu
RI Rendina, H. Jonathon/M-9286-2016; Gamarel, Kristi/ABE-1108-2021
OI Rendina, H. Jonathon/0000-0002-0148-2852; Lelutiu-Weinberger,
   Corina/0000-0001-9652-1852; Gamarel, Kristi/0000-0001-9405-7515
FU National Institute of Mental Health [R01MH095565]; NATIONAL INSTITUTE OF
   MENTAL HEALTH [F31MH095622, R01MH095565] Funding Source: NIH RePORTER
FX This project was funded by Grant R01MH095565 from the National Institute
   of Mental Health (S. A. Golub, PI). We gratefully acknowledge Dr.
   Jeffrey Parsons and staff at the Center for HIV Educational Studies and
   Training-Michael Adams, Anthony Bamonte, Kailip Boonrai, Danielle Brown,
   Chris Cruz, Javauni Forrest, Joshua Guthals, Chris Hietikko, Ruben
   Jimenez, Anna Johnson, Theresa Navalta, Inna Saboshchuk, Kevin Singh,
   Andrea Vial, Zak Hill-Whilton, and the CHEST recruitment team. We also
   thank the participants who gave their time and energy to this study, and
   Dr. Willo Pequegnat for her support.
CR Amico KR, 2012, AIDS BEHAV, V16, P1243, DOI 10.1007/s10461-012-0182-5
   Anderson PL, 2011, 6 IAS C ROM
   Arnold EA, 2012, PLOS ONE, V7, DOI 10.1371/journal.pone.0040603
   Baeten JM, 2012, NEW ENGL J MED, V367, P399, DOI 10.1056/NEJMoa1108524
   Baeten J, 2012, CURR OPIN HIV AIDS, V7, P514, DOI 10.1097/COH.0b013e3283582d30
   Barash EA, 2010, AIDS PATIENT CARE ST, V24, P689, DOI 10.1089/apc.2010.0173
   Bird ST, 2005, J SOC ISSUES, V61, P109, DOI 10.1111/j.0022-4537.2005.00396.x
   Brooks RA, 2012, AIDS PATIENT CARE ST, V26, P87, DOI 10.1089/apc.2011.0283
   Brooks RA, 2011, AIDS CARE, V23, P1136, DOI 10.1080/09540121.2011.554528
   Calderon Y, 2012, RETROVIROLOGY, V9, DOI 10.1186/1742-4690-9-S1-P94
   Cohen J, 2008, SCIENCE, V319, P1026, DOI 10.1126/science.319.5866.1026b
   Cohen MS, 2012, AIDS, V26, P1585, DOI 10.1097/QAD.0b013e3283543e83
   Cooper RD, 2010, CLIN INFECT DIS, V51, P496, DOI 10.1086/655681
   Golub Sarit A, 2010, Curr HIV/AIDS Rep, V7, P201, DOI 10.1007/s11904-010-0057-1
   Golub SA, 2010, JAIDS-J ACQ IMM DEF, V54, P548, DOI 10.1097/QAI.0b013e3181e19a54
   Grant RM, 2010, NEW ENGL J MED, V363, P2587, DOI 10.1056/NEJMoa1011205
   Guest G, 2010, J WOMENS HEALTH, V19, P791, DOI 10.1089/jwh.2009.1576
   Halbert CH, 2009, CANCER-AM CANCER SOC, V115, P2553, DOI 10.1002/cncr.24249
   Hoyt MA, 2012, HEALTH PSYCHOL, V31, P269, DOI 10.1037/a0025953
   Khawcharoenporn T, 2012, AIDS PATIENT CARE ST, V26, P222, DOI 10.1089/apc.2011.0202
   Krakower DS, 2012, PLOS ONE, V7, DOI 10.1371/journal.pone.0033119
   Liu AY, 2008, JAIDS-J ACQ IMM DEF, V47, P241, DOI 10.1097/QAI.0b013e31815e4041
   Millett GA, 2012, LANCET, V380, P341, DOI 10.1016/S0140-6736(12)60899-X
   Mimiaga MJ, 2009, JAIDS-J ACQ IMM DEF, V50, P77, DOI 10.1097/QAI.0b013e31818d5a27
   Myers GM, 2011, AIDS PATIENT CARE ST, V25, P63, DOI 10.1089/apc.2010.0222
   Nodin N, 2008, AIDS CARE, V20, P106, DOI 10.1080/09540120701449096
   Okwundu C, 2009, COCHRANE DB SYST REV, P1
   Peterson Leigh, 2007, PLoS Clin Trials, V2, pe27, DOI 10.1371/journal.pctr.0020027
   Saberi P, 2012, PLOS ONE, V7, DOI 10.1371/journal.pone.0050061
   Smith D. K., 2011, Morbidity and Mortality Weekly Report, V60, P65
   Thigpen MC, 2012, NEW ENGL J MED, V367, P423, DOI 10.1056/NEJMoa1110711
   Thompson HS, 2004, PREV MED, V38, P209, DOI 10.1016/j.ypmed.2003.09.041
   Underhill K, 2010, JAIDS-J ACQ IMM DEF, V55, P8, DOI 10.1097/QAI.0b013e3181e8efe4
   Ware NC, 2012, JAIDS-J ACQ IMM DEF, V59, P463, DOI 10.1097/QAI.0b013e31824a060b
   Watson-Jones D, 2008, NEW ENGL J MED, V358, P1560, DOI 10.1056/NEJMoa0800260
   White JM, 2012, AIDS PATIENT CARE ST, V26, P395, DOI 10.1089/apc.2012.0030
NR 36
TC 250
Z9 251
U1 1
U2 40
PU MARY ANN LIEBERT, INC
PI NEW ROCHELLE
PA 140 HUGUENOT STREET, 3RD FL, NEW ROCHELLE, NY 10801 USA
SN 1087-2914
EI 1557-7449
J9 AIDS PATIENT CARE ST
JI Aids Patient Care STDS
PD APR
PY 2013
VL 27
IS 4
BP 248
EP 254
DI 10.1089/apc.2012.0419
PG 7
WC Public, Environmental & Occupational Health; Infectious Diseases
WE Science Citation Index Expanded (SCI-EXPANDED); Social Science Citation Index (SSCI)
SC Public, Environmental & Occupational Health; Infectious Diseases
GA 122UZ
UT WOS:000317344900007
PM 23565928
OA Green Published
HC Y
HP N
DA 2022-08-26
ER

PT J
AU Long, EF
   Stavert, RR
AF Long, Elisa F.
   Stavert, Robert R.
TI Portfolios of Biomedical HIV Interventions in South Africa: A
   Cost-Effectiveness Analysis
SO JOURNAL OF GENERAL INTERNAL MEDICINE
LA English
DT Article
DE HIV epidemic; mathematical model; simulation; cost-effectiveness
   analysis; combination HIV prevention
ID PREEXPOSURE PROPHYLAXIS; MALE CIRCUMCISION; PREVENTION; INFECTION;
   HIV/AIDS; MEN; OUTCOMES; HEALTH
AB Recent clinical trials of male circumcision, oral pre-exposure prophylaxis (PrEP), and a vaginal microbicide gel have shown partial effectiveness at reducing HIV transmission, stimulating interest in implementing portfolios of biomedical prevention programs.
   To evaluate the effectiveness and cost-effectiveness of combination biomedical HIV prevention and treatment scale-up in South Africa, given uncertainty in program effectiveness.
   Dynamic HIV transmission and disease progression model with Monte Carlo simulation and cost-effectiveness analysis.
   Men and women aged 15 to 49 years in South Africa.
   HIV screening and counseling, antiretroviral therapy (ART), male circumcision, PrEP, microbicide, and select combinations.
   HIV incidence, prevalence, discounted costs, discounted quality-adjusted life years (QALYs), and incremental cost-effectiveness ratios.
   Providing half of all uninfected persons with PrEP averts 28 % of future HIV infections for $9,000/QALY gained, but the affordability of such a program is questionable. Given limited resources, annual HIV screening and ART utilization by 75 % of eligible infected persons could avert one-third of new HIV infections, for approximately $1,000/QALY gained. Male circumcision is more cost-effective, but disproportionately benefits men. A comprehensive portfolio of expanded screening, ART, male circumcision, microbicides, and PrEP could avert 62 % of new HIV infections, reducing HIV prevalence from a projected 14 % to 10 % after 10 years. This strategy doubles treatment initiation and adds 31 million QALYs to the population. Despite uncertainty in program effectiveness, a comprehensive portfolio costs less than $10,000/QALY gained in 33 % of simulation iterations and less than $30,000/QALY gained in 90 % of iterations, assuming an annual microbicide cost of $100.
   A portfolio of modestly-effective biomedical HIV prevention programs, including male circumcision, vaginal microbicides, and oral PrEP, could substantially reduce HIV incidence and prevalence in South Africa and be likely cost-effective. Given limited resources, PrEP is the least cost-effective intervention of those considered.
C1 [Long, Elisa F.] Yale Univ, Sch Management, 135 Prospect St, New Haven, CT 06504 USA.
   [Stavert, Robert R.] Yale Univ, Sch Med, New Haven, CT 06504 USA.
RP Long, EF (通讯作者)，Yale Univ, Sch Management, 135 Prospect St, New Haven, CT 06504 USA.
EM elisa.long@yale.edu
RI Long, Elisa/AFQ-5915-2022
FU National Institute on Drug Abuse [R01-DA15612]; NATIONAL INSTITUTE ON
   DRUG ABUSE [R37DA015612, R01DA015612] Funding Source: NIH RePORTER
FX We wish to thank Margaret Brandeau and Edward Kaplan for their valuable
   suggestions for improving the manuscript. This study was supported in
   part by a grant from the National Institute on Drug Abuse (R01-DA15612).
   An earlier version of this paper was presented at the Society for
   Medical Decision Making Annual Meeting in October 2011.
CR [Anonymous], 2010, REP GLOB AIDS EP
   Auvert B, 2005, PLOS MED, V2, P1112, DOI 10.1371/journal.pmed.0020298
   Baeten JM, 2012, NEW ENGL J MED, V367, P399, DOI 10.1056/NEJMoa1108524
   Bailey RC, 2007, LANCET, V369, P643, DOI 10.1016/S0140-6736(07)60312-2
   Cohen MS, 2016, NEW ENGL J MED, V375, P830, DOI [10.1056/NEJMoa1105243, 10.1056/NEJMoa1600693]
   Cohen MS, 2012, NEW ENGL J MED, V367, P459, DOI 10.1056/NEJMe1207438
   Excler JL, 2011, AIDS RES HUM RETROV, V27, P669, DOI 10.1089/AID.2010.0206
   Folkers GK, 2010, JAMA-J AM MED ASSOC, V304, P350, DOI 10.1001/jama.2010.957
   Freedberg KA, 2001, NEW ENGL J MED, V344, P824, DOI 10.1056/NEJM200103153441108
   Gold MR, 1996, COST EFFECTIVENESS H
   Grant RM, 2010, NEW ENGL J MED, V363, P2587, DOI 10.1056/NEJMoa1011205
   Gray RH, 2007, LANCET, V369, P657, DOI 10.1016/S0140-6736(07)60313-4
   Hallett TB, 2011, PLOS MED, V8, DOI 10.1371/journal.pmed.1001123
   Hankins CA, 2010, AIDS, V24, pS70, DOI 10.1097/01.aids.0000390709.04255.fd
   Hogan DR, 2005, BRIT MED J, V331, P1431, DOI 10.1136/bmj.38643.368692.68
   Joint United Nations Programme on HIV/AIDS, 2011, WORLD AIDS DAY REP
   Karim QA, 2010, SCIENCE, V329, P1168, DOI 10.1126/science.1193748
   Kates J, 2010, FINANCING RESPONSE A
   Kurth Ann E, 2011, Curr HIV/AIDS Rep, V8, P62, DOI 10.1007/s11904-010-0063-3
   Long EF, 2010, ANN INTERN MED, V153, P778, DOI 10.7326/0003-4819-153-12-201012210-00004
   Long EF, 2009, VACCINE, V27, P5402, DOI 10.1016/j.vaccine.2009.06.063
   Lozano R, 2012, LANCET, V380, P2095, DOI 10.1016/S0140-6736(12)61728-0
   National Institute of Allergy and Infectious Diseases (NIAID), 2011, HIV STUD NAM 2011 BR
   Salomon JA, 2005, PLOS MED, V2, P50, DOI 10.1371/journal.pmed.0020016
   Salomon JA, 2012, LANCET, V380, P2129, DOI 10.1016/S0140-6736(12)61680-8
   Shisana O., 2005, S AFRICAN NATL HIV P
   Shisana O., 2009, S AFRICAN NATL HIV P
   Siegfried N, 2009, COCHRANE DB SYST REV, DOI 10.1002/14651858.CD003362.pub2
   South Africa Department of Health, 2010, COUNTR PROGR REP DEC
   South Africa Department of Health Medical Research Council, 2007, S AFR DEM HLTH SURV
   Stover J, 2006, SCIENCE, V311, P1474, DOI 10.1126/science.1121176
   Thigpen MC, 2012, NEW ENGL J MED, V367, P423, DOI 10.1056/NEJMoa1110711
   U.S. Securities and Exchange Commission, 2011, SAV INV STUD
   Van Damme L, 2012, NEW ENGL J MED, V367, P411, DOI 10.1056/NEJMoa1202614
   Wang HD, 2012, LANCET, V380, P2071, DOI 10.1016/S0140-6736(12)61719-X
NR 35
TC 24
Z9 24
U1 0
U2 13
PU SPRINGER
PI NEW YORK
PA ONE NEW YORK PLAZA, SUITE 4600, NEW YORK, NY, UNITED STATES
SN 0884-8734
EI 1525-1497
J9 J GEN INTERN MED
JI J. Gen. Intern. Med.
PD OCT
PY 2013
VL 28
IS 10
BP 1294
EP 1301
DI 10.1007/s11606-013-2417-1
PG 8
WC Health Care Sciences & Services; Medicine, General & Internal
WE Science Citation Index Expanded (SCI-EXPANDED)
SC Health Care Sciences & Services; General & Internal Medicine
GA 226DP
UT WOS:000325015000013
PM 23588668
OA Green Published
DA 2022-08-26
ER

PT J
AU Senn, H
   Wilton, J
   Sharma, M
   Fowler, S
   Tan, DHS
AF Senn, Heather
   Wilton, James
   Sharma, Malika
   Fowler, Shawn
   Tan, Darrell H. S.
TI Knowledge of and Opinions on HIV Preexposure Prophylaxis Among
   Front-Line Service Providers at Canadian AIDS Service Organizations
SO AIDS RESEARCH AND HUMAN RETROVIRUSES
LA English
DT Article
ID INTERIM GUIDANCE; BISEXUAL MEN; TRUVADA PREP; HIGH-RISK; PREVENTION;
   WILLINGNESS; INFECTION; WOMEN; US; IMPLEMENTATION
AB Oral daily tenofovir/emtricitabine (Truvada) is approved in the United States for HIV preexposure prophylaxis (PrEP) but has generated controversy in the media and within HIV-affected communities. We conducted an online survey about PrEP-related knowledge, experience, opinions, and learning needs, and received 160 responses from service providers at Canadian AIDS Service Organizations. Respondents were cautiously optimistic about PrEP and 48.8% believed that PrEP warranted Health Canada approval. In multivariable logistic regression, support for PrEP approval was associated with more years working in HIV (odds ratio = 1.89 per decade, 95% CI = 1.10, 3.25), low baseline familiarity with PrEP (OR = 3.24, 95% CI = 1.01, 14.41), and knowing someone who had used PrEP (OR = 4.39, 95% CI = 1.28,15.08). Participants major concerns about PrEP were similar to those highlighted in other publications, and some issues specific to certain target populations were raised. Several participants (26.2%) had been asked about PrEP in the past year and 10.6% knew of one or more Canadian who had used PrEP. Despite clients' interest, most participants thought that they (60.6%) or their organization (63.1%) did not have enough current knowledge about PrEP, highlighting the need for further education on this novel HIV prevention strategy.
C1 [Senn, Heather; Tan, Darrell H. S.] Univ Toronto, Fac Med, Toronto, ON, Canada.
   [Wilton, James] CATIE, Toronto, ON, Canada.
   [Sharma, Malika; Tan, Darrell H. S.] Univ Toronto, Div Infect Dis, Toronto, ON, Canada.
   [Fowler, Shawn; Tan, Darrell H. S.] Hassle Free Clin, Toronto, ON, Canada.
   [Tan, Darrell H. S.] St Michaels Hosp, Div Infect Dis, Toronto, ON M5B 1W8, Canada.
RP Tan, DHS (通讯作者)，St Michaels Hosp, 30 Bond St,4CC Room 4-179, Toronto, ON M5B 1W8, Canada.
EM darrell.tan@gmail.com
OI Wilton, James/0000-0002-2295-7511; Sharma, Malika/0000-0002-3729-4554
FU Ontario HIV Treatment Network; Canadian Institutes of Health Research
FX We would like to acknowledge all pilot test participants for their
   valuable contributions to survey development and Mathieu Ranger for
   English-French translations. We would also like to acknowledge CATIE and
   its partner organizations COCQ-SIDA, Portail VIH, and the Pacific AIDS
   Network for promoting our study and all of the front-line providers from
   Canadian ASOs who took the time to respond to our survey. This study was
   initiated to fulfill requirements for the University of Toronto's
   Department of Undergraduate Medical Education course "Determinants of
   Community Health 2." We would like to thank the course organizers and
   tutors for their contributions and for making this study possible. D. H.
   S. T. received salary support from the Ontario HIV Treatment Network and
   the Canadian Institutes of Health Research during the conduct of this
   study.
CR [Anonymous], 2012, MMWR MORB MORTAL WKL, V61, P586
   [Anonymous], 2011, MMWR MORB MORTAL WKL, V60, P65
   Arnold EA, 2012, PLOS ONE, V7, DOI 10.1371/journal.pone.0040603
   Baeten JM, 2012, NEW ENGL J MED, V367, P399, DOI 10.1056/NEJMoa1108524
   Brooks RA, 2011, AIDS CARE, V23, P1136, DOI 10.1080/09540121.2011.554528
   Canadian Public Health Association, 2011, PREP PUBL HLTH NEW H
   Eisingerich AB, 2012, PLOS ONE, V7, DOI 10.1371/journal.pone.0028238
   Feinberg J, 2012, ANN INTERN MED, V157, P521, DOI 10.7326/0003-4819-157-7-201210020-00513
   Galea JT, 2011, INT J STD AIDS, V22, P256, DOI 10.1258/ijsa.2009.009255
   Gostin LO, 2011, JAMA-J AM MED ASSOC, V305, P191, DOI 10.1001/jama.2010.1975
   Grant RM, 2010, NEW ENGL J MED, V363, P2587, DOI 10.1056/NEJMoa1011205
   Guest G, 2010, J WOMENS HEALTH, V19, P791, DOI 10.1089/jwh.2009.1576
   Heffron R, 2012, JAIDS-J ACQ IMM DEF, V61, P116, DOI 10.1097/QAI.0b013e31825da73f
   Holt M, 2012, SEX TRANSM INFECT, V88, P258, DOI 10.1136/sextrans-2011-050312
   Hosek SG, 2013, AM J PREV MED, V44, pS129, DOI 10.1016/j.amepre.2012.09.032
   Leibowitz AA, 2011, AM J PUBLIC HEALTH, V101, P982, DOI 10.2105/AJPH.2010.300066
   Leonardi M, 2011, INT J STD AIDS, V22, P738, DOI 10.1258/ijsa.2011.011057
   Liu AY, 2006, JAMA-J AM MED ASSOC, V296, P863, DOI 10.1001/jama.296.7.863
   Marrazzo J.M., 2015, C RETR OPP INF ATL M, P509
   Myers GM, 2011, AIDS PATIENT CARE ST, V25, P63, DOI 10.1089/apc.2010.0222
   Nguyen VK, 2011, AIDS, V25, P291, DOI 10.1097/QAD.0b013e3283402c3e
   Thigpen MC, 2012, NEW ENGL J MED, V367, P423, DOI 10.1056/NEJMoa1110711
   Tripathi A, 2012, SOUTH MED J, V105, P199, DOI 10.1097/SMJ.0b013e31824f1a1b
   US Food and Drug Administration, FDA APPR 1 DRUG RED
   Van Damme L, 2012, NEW ENGL J MED, V367, P411, DOI 10.1056/NEJMoa1202614
   Wheelock A, 2012, BMJ OPEN, V2, DOI 10.1136/bmjopen-2012-001234
   Wood LV, 2012, ANN INTERN MED, V157, P519, DOI 10.7326/0003-4819-157-7-201210020-00511
NR 27
TC 19
Z9 19
U1 0
U2 13
PU MARY ANN LIEBERT, INC
PI NEW ROCHELLE
PA 140 HUGUENOT STREET, 3RD FL, NEW ROCHELLE, NY 10801 USA
SN 0889-2229
J9 AIDS RES HUM RETROV
JI Aids Res. Hum. Retrovir.
PD SEP
PY 2013
VL 29
IS 9
BP 1183
EP 1189
DI 10.1089/aid.2013.0090
PG 7
WC Immunology; Infectious Diseases; Virology
WE Science Citation Index Expanded (SCI-EXPANDED); Social Science Citation Index (SSCI)
SC Immunology; Infectious Diseases; Virology
GA 204NL
UT WOS:000323372600001
PM 23731254
OA Green Published
DA 2022-08-26
ER

PT J
AU Smith, JM
   Rastogi, R
   Teller, RS
   Srinivasan, P
   Mesquita, PMM
   Nagaraja, U
   McNicholl, JM
   Hendry, RM
   Dinh, CT
   Martin, A
   Herold, BC
   Kiser, PF
AF Smith, James M.
   Rastogi, Rachna
   Teller, Ryan S.
   Srinivasan, Priya
   Mesquita, Pedro M. M.
   Nagaraja, Umadevi
   McNicholl, Janet M.
   Hendry, R. Michael
   Dinh, Chuong T.
   Martin, Amy
   Herold, Betsy C.
   Kiser, Patrick F.
TI Intravaginal ring eluting tenofovir disoproxil fumarate completely
   protects macaques from multiple vaginal simian-HIV challenges
SO PROCEEDINGS OF THE NATIONAL ACADEMY OF SCIENCES OF THE UNITED STATES OF
   AMERICA
LA English
DT Article
DE controlled drug delivery; PrEP; nonhuman primate; pharmacokinetics
ID HUMAN-IMMUNODEFICIENCY-VIRUS; DELIVERY; PHARMACOKINETICS; PREVENTION;
   ADHERENCE; GEL; DAPIVIRINE; TRANSMISSION; PROPHYLAXIS; NUCLEOSIDE
AB Topical preexposure prophylaxis interrupts HIV transmission at the site of mucosal exposure. Intermittently dosed vaginal gels containing the HIV-1 reverse transcriptase inhibitor tenofovir protected pigtailed macaques depending on the timing of viral challenge relative to gel application. However, modest or no protection was observed in clinical trials. Intravaginal rings (IVRs) may improve efficacy by providing long-term sustained drug delivery leading to constant mucosal antiretroviral concentrations and enhancing adherence. Although a few IVRs have entered the clinical pipeline, 100% efficacy in a repeated macaque vaginal challenge model has not been achieved. Here we describe a reservoir IVR technology that delivers the tenofovir prodrug tenofovir disoproxil fumarate (TDF) continuously over 28 d. With four monthly ring changes in this repeated challenge model, TDF IVRs generated reproducible and protective drug levels. All TDF IVR-treated macaques (n = 6) remained seronegative and simian-HIV RNA negative after 16 weekly vaginal exposures to 50 tissue culture infectious dose SHIV162p3. In contrast, 11/12 control macaques became infected, with a median of four exposures assuming an eclipse of 7 d from infection to virus RNA detection. Protection was associated with tenofovir levels in vaginal fluid [mean 1.8 x 10(5) ng/mL (range 1.1 x 104 to 6.6 x 10(5) ng/mL)] and ex vivo antiviral activity of cervicovaginal lavage samples. These observations support further advancement of TDF IVRs as well as the concept that extended duration drug delivery devices delivering topical antiretrovirals could be effective tools in preventing the sexual transmission of HIV in humans.
C1 [Smith, James M.; Srinivasan, Priya; McNicholl, Janet M.; Hendry, R. Michael; Dinh, Chuong T.; Martin, Amy] Ctr Dis Control & Prevent, Lab Branch, Div HIV AIDS Prevent,Coordinating Ctr Infect Dis, Natl Ctr HIV AIDS Viral Hepatitis Sexually Transm, Atlanta, GA 30333 USA.
   [Rastogi, Rachna; Teller, Ryan S.; Nagaraja, Umadevi; Kiser, Patrick F.] Univ Utah, Dept Bioengn, Salt Lake City, UT 84112 USA.
   [Mesquita, Pedro M. M.; Herold, Betsy C.] Albert Einstein Coll Med, Dept Pediat & Microbiol Immunol, Bronx, NY 10461 USA.
   [Kiser, Patrick F.] Northwestern Univ, Dept Biomed Engn, Evanston, IL 60208 USA.
RP Kiser, PF (通讯作者)，Univ Utah, Dept Bioengn, Salt Lake City, UT 84112 USA.
EM patrick.kiser@northwestern.edu
RI Kiser, Patrick F/C-2843-2014
OI Kiser, Patrick F/0000-0002-3868-7122; Mesquita,
   Pedro/0000-0002-6591-4896; Rastogi, Rachna/0000-0002-3917-8979
FU National Institutes of Health [U19 AI076980]; NATIONAL INSTITUTE OF
   ALLERGY AND INFECTIOUS DISEASES [U19AI076980] Funding Source: NIH
   RePORTER
FX We thank David Garber, James Mitchell, Frank Deyounks, Shanon Ellis, and
   Leecresia Jenkins for all animal procedures; Chou-Pong Pao for analysis
   of drug levels; and Gerardo Garcia-Lerma and Jessica Radzio for
   providing the historical macaque control data. We acknowledge Gilead
   Sciences for providing tenofovir disoproxil fumarate. This work was
   supported by the National Institutes of Health Grant U19 AI076980. The
   findings and conclusions in this paper are those of the authors and do
   not necessarily represent the views of the Centers for Disease Control
   and Prevention.
CR Amico KR, 2013, AIDS BEHAV, V17, P2143, DOI 10.1007/s10461-013-0429-9
   Aravantinou M, 2012, AIDS RES HUM RETROV, V28, P1467, DOI [10.1089/aid.2012.0080, 10.1089/AID.2012.0080]
   Chakraborty H, 2001, AIDS, V15, P621, DOI 10.1097/00002030-200103300-00012
   Chen JM, 2012, JAIDS-J ACQ IMM DEF, V61, P593, DOI 10.1097/QAI.0b013e3182717c98
   Dobard C, 2012, J VIROL, V86, P718, DOI 10.1128/JVI.05842-11
   Fardis M, 2007, BIOTECHNOLOGY PHARM, P1347
   Fetherston SM, 2013, J ANTIMICROB CHEMOTH, V68, P394, DOI 10.1093/jac/dks415
   Gupta KM, 2008, J PHARM SCI-US, V97, P4228, DOI 10.1002/jps.21331
   Hendrix CW, 2013, PLOS ONE, V8, DOI 10.1371/journal.pone.0055013
   Henning T, 2011, J MED PRIMATOL, V40, P214, DOI 10.1111/j.1600-0684.2011.00488.x
   Holmes D, 2012, LANCET, V380, P325, DOI 10.1016/S0140-6736(12)61235-5
   Johnson TJ, 2012, ANTIMICROB AGENTS CH, V56, P6272, DOI 10.1128/AAC.01431-12
   Johnson TJ, 2012, ANTIMICROB AGENTS CH, V56, P1291, DOI 10.1128/AAC.05721-11
   Johnson TJ, 2010, EUR J PHARM SCI, V39, P203, DOI 10.1016/j.ejps.2009.11.007
   Karim QA, 2010, SCIENCE, V329, P1168, DOI 10.1126/science.1193748
   Karim SSA, 2011, LANCET, V378, P279, DOI 10.1016/S0140-6736(11)60878-7
   Kaul, 2007, DRUG DISCOV TODAY DI, V4, P237, DOI 10.1016/j.ddmec.2007.12.003
   Keller MJ, 2010, PLOS ONE, V5, DOI 10.1371/journal.pone.0008781
   Kiser PF, 2012, AIDS REV, V14, P62
   Kruk ME, 2006, CLIN THER, V28, P1989, DOI 10.1016/j.clinthera.2006.12.011
   Kuklenyik Z, 2009, J CHROMATOGR B, V877, P3659, DOI 10.1016/j.jchromb.2009.09.007
   Kuklenyik Z, 2009, J CHROMATOGR SCI, V47, P365, DOI 10.1093/chromsci/47.5.365
   Mesquita P, 2013, 20 C RETR OPP INF, P987
   Mesquita PMM, 2012, J ANTIMICROB CHEMOTH, V67, P1730, DOI 10.1093/jac/dks097
   Montgomery ET, 2012, AIDS BEHAV, V16, P1787, DOI 10.1007/s10461-012-0248-4
   Moss JA, 2012, ANTIMICROB AGENTS CH, V56, P5952, DOI 10.1128/AAC.01198-12
   Moss JA, 2012, AIDS, V26, P707, DOI 10.1097/QAD.0b013e3283509abb
   Nel A, 2009, JAIDS-J ACQ IMM DEF, V51, P416, DOI 10.1097/QAI.0b013e3181acb536
   Osterberg L, 2005, NEW ENGL J MED, V353, P487, DOI 10.1056/NEJMra050100
   Otten RA, 2005, J INFECT DIS, V191, P164, DOI 10.1086/426452
   Parikh UM, 2009, J VIROL, V83, P10358, DOI 10.1128/JVI.01073-09
   Promadej-Lanier N, 2009, J MED PRIMATOL, V38, P263, DOI 10.1111/j.1600-0684.2009.00354.x
   Radzio J, 2012, PLOS ONE, V7, DOI 10.1371/journal.pone.0050632
   Robbins BL, 1998, ANTIMICROB AGENTS CH, V42, P612, DOI 10.1128/AAC.42.3.612
   Schwartz JL, 2011, PLOS ONE, V6, DOI 10.1371/journal.pone.0025974
   Sharkey DJ, 2007, MOL HUM REPROD, V13, P491, DOI 10.1093/molehr/gam028
   Sharkey DJ, 2012, J IMMUNOL, V188, P2445, DOI 10.4049/jimmunol.1102736
   Singer R, 2012, SCI TRANSL MED, V4, DOI 10.1126/scitranslmed.3003936
   Valley-Omar Z, 2012, J INFECT DIS, V206, P35, DOI 10.1093/infdis/jis305
   van der Straten A, 2012, AIDS BEHAV, V16, P1775, DOI 10.1007/s10461-012-0215-0
   Yuan LC, 2001, PHARMACEUT RES, V18, P234, DOI 10.1023/A:1011044804823
NR 41
TC 84
Z9 84
U1 0
U2 7
PU NATL ACAD SCIENCES
PI WASHINGTON
PA 2101 CONSTITUTION AVE NW, WASHINGTON, DC 20418 USA
SN 0027-8424
J9 P NATL ACAD SCI USA
JI Proc. Natl. Acad. Sci. U. S. A.
PD OCT 1
PY 2013
VL 110
IS 40
BP 16145
EP 16150
DI 10.1073/pnas.1311355110
PG 6
WC Multidisciplinary Sciences
WE Science Citation Index Expanded (SCI-EXPANDED)
SC Science & Technology - Other Topics
GA 227II
UT WOS:000325105500071
PM 24043812
OA Green Published, Bronze
DA 2022-08-26
ER

PT J
AU Nadery, S
   Geerlings, SE
AF Nadery, S.
   Geerlings, S. E.
TI Pre-exposure prophylaxis (PrEP) in HIV-uninfected individuals with
   high-risk behaviour
SO NETHERLANDS JOURNAL OF MEDICINE
LA English
DT Review
DE Human immunodeficiency virus (HIV); HIV prevention; HIV prophylaxis;
   pre-exposure prophylaxis; tenofovir - emtricitabine
ID PREVENTION; INFECTION; TRANSMISSION; TENOFOVIR
AB The global incidence of human immunodeficiency virus (HIV) infection has decreased by 15% over the past years, but is still too high. Despite current programs to reduce the incidence of HIV infection, further approaches are needed to limit this epidemic. Oral antiretroviral pre-exposure prophylaxis (PrEP) is currently one of the most discussed possible prevention methods. This literature study demonstrates whether orally antiretroviral chemoprophylaxis in HIV-uninfected individuals with high-risk behaviour reduces the transmission of HIV.
   We used the PICO method and conducted a search to identify relevant studies. Subjects of the study were HIV-uninfected individuals with high-risk behaviour. Intervention was oral PrEP with tenofovir disoproxil fumarate (TDF) alone or plus emtricitabine (FTC) versus placebo. The primary outcome was the HIV incidence among this high-risk group. Secondary outcomes were adherence to PrEP, frequency and type of adverse effects. We identified ten studies from which five randomised control trials (RCTs) were included after screening. The results from three out of five trials showed a reduction, but two trials showed no protection in acquiring HIV infection. There were no significant differences in adverse events. The adherence was different among different groups and affected the outcome of the studies.
   In conclusion, this prophylaxis might offer protection when used in combination with intense monitoring and guidance in uninfected individuals with a high risk of HIV acquisition. However, there are still many unresolved questions. Drug adherence seems to be a crucial factor in the effectiveness of PrEP. Therefore, individual risk behaviour remains an important determinant for success in the prevention of HIV transmission.
C1 [Nadery, S.; Geerlings, S. E.] Univ Amsterdam, Acad Med Ctr, Dept Internal Med, Div Infect Dis, NL-1105 AZ Amsterdam, Netherlands.
RP Geerlings, SE (通讯作者)，Univ Amsterdam, Acad Med Ctr, Dept Internal Med, Div Infect Dis, NL-1105 AZ Amsterdam, Netherlands.
EM s.e.geerlings@amc.uva.nl
CR Australian Federation of AIDS Organization, 2005, AFAO NAT FOR PREEXP
   Baeten JM, 2012, NEW ENGL J MED, V367, P399, DOI 10.1056/NEJMoa1108524
   Baggaley RC, 2011, COCHRANE DB SYST REV, P8
   Booth CL, 2007, J ANTIMICROB CHEMOTH, V59, P1047, DOI 10.1093/jac/dkm082
   Cohen MS, 2016, NEW ENGL J MED, V375, P830, DOI [10.1056/NEJMoa1105243, 10.1056/NEJMoa1600693]
   Derdelinckx I, 2006, PLOS MED, V3, P1999, DOI 10.1371/journal.pmed.0030454
   Grant RM, 2010, NEW ENGL J MED, V363, P2587, DOI 10.1056/NEJMoa1011205
   Guay LA, 1999, LANCET, V354, P795, DOI 10.1016/S0140-6736(99)80008-7
   Karim QA, 2010, SCIENCE, V329, P1168, DOI 10.1126/science.1193748
   Marrazzo J, 2013, REPORT VOICE TRIAL
   Okwundu CI, 2012, COCHRANE DB SYST REV, DOI 10.1002/14651858.CD007189.pub3
   Peterson Leigh, 2007, PLoS Clin Trials, V2, pe27, DOI 10.1371/journal.pctr.0020027
   Sharifi-Azad Jessica, 2011, JAAPA, V24, P22
   Siegfried N, 2011, COCHRANE DB SYST REV, DOI 10.1002/14651858.CD003510.pub3
   Thigpen MC, 2012, NEW ENGL J MED, V367, P423, DOI 10.1056/NEJMoa1110711
   Trienekens SCM, SEXUALLY TRANSMITTED
   Van Damme L, 2012, NEW ENGL J MED, V367, P411, DOI 10.1056/NEJMoa1202614
   Vrouenraets SME, 2011, AIDS, V25, P2149, DOI 10.1097/QAD.0b013e32834bba87
NR 18
TC 1
Z9 1
U1 0
U2 5
PU VAN ZUIDEN COMMUNICATIONS
PI ALPHEN AAN DE RIJN
PA HENRY DUNANTWEG 40A, 2402 NR ALPHEN AAN DE RIJN, NETHERLANDS
SN 0300-2977
EI 1872-9061
J9 NETH J MED
JI Neth. J. Med.
PD JUL-AUG
PY 2013
VL 71
IS 6
BP 295
EP 299
PG 5
WC Medicine, General & Internal
WE Science Citation Index Expanded (SCI-EXPANDED)
SC General & Internal Medicine
GA 204MZ
UT WOS:000323370700004
PM 23956310
DA 2022-08-26
ER

PT S
AU Baeten, J
   Celum, C
AF Baeten, Jared
   Celum, Connie
BE Caskey, CT
TI Systemic and Topical Drugs for the Prevention of HIV Infection:
   Antiretroviral Pre-exposure Prophylaxis
SO ANNUAL REVIEW OF MEDICINE, VOL 64
SE Annual Review of Medicine
LA English
DT Review; Book Chapter
DE HIV transmission; tenofovir; emtricitabine; men who have sex with men;
   women
ID INTERMITTENT PROPHYLAXIS; IMMUNODEFICIENCY-VIRUS; COST-EFFECTIVENESS;
   MALE CIRCUMCISION; TRANSMISSION; MEN; CHEMOPROPHYLAXIS; EMTRICITABINE;
   PROTECTION; TENOFOVIR
AB Pre-exposure prophylaxis (PrEP), in which HIV-uninfected persons use oral or topical antiretroviral medications to protect against HIV acquisition, is a promising new HIV prevention strategy. The biologic rationale for evaluation of PrEP for sexual HIV prevention included nonhuman primate models and the efficacy of antiretroviral prophylaxis for HIV-exposed infants. Proof-of-concept that PrEP protects against sexual HIV acquisition has been demonstrated in four clinical trials, which used the antiretroviral medication tenofovir, either as a vaginal gel or as daily oral tenofovir disoproxil fumarate, alone or coformulated with emtricitabine. Importantly, however, two trials failed to demonstrate HIV protection with PrEP; low adherence to daily use of PrEP is the leading hypothesis to account for the lack of efficacy. Next steps in the field include rigorous evaluation of uptake and adherence to PrEP in implementation settings and research into next-generation PrEP agents with longer half-life and less user dependence.
C1 [Baeten, Jared] Univ Washington, Dept Global Hlth, Seattle, WA 98195 USA.
   Univ Washington, Dept Med, Seattle, WA 98195 USA.
   Univ Washington, Dept Epidemiol, Seattle, WA 98195 USA.
RP Baeten, J (通讯作者)，Univ Washington, Dept Global Hlth, Seattle, WA 98195 USA.
EM jbaeten@uw.edu; ccelum@uw.edu
FU NATIONAL INSTITUTE OF MENTAL HEALTH [R01MH095507] Funding Source: NIH
   RePORTER; NIMH NIH HHS [R01 MH095507] Funding Source: Medline
CR Anderson P, 2011, C RETR OPP INF 18 FE
   Anderson Peter D, 2012, J Pharm Pract, V25, P5, DOI 10.1177/0897190011431143
   Andrei G, 2011, CELL HOST MICROBE, V10, P379, DOI 10.1016/j.chom.2011.08.015
   Antiretroviral Pregnancy Registry, 1989, INT REP 1 JAN 1989 1
   Atchison R, 2011, C RETR OPP INF 18 FE
   Attia S, 2009, AIDS, V23, P1397, DOI 10.1097/QAD.0b013e32832b7dca
   Auvert B, 2005, PLOS MED, V2, P1112, DOI 10.1371/journal.pmed.0020298
   Baeten JM, 2012, NEW ENGL J MED, V367, P399, DOI 10.1056/NEJMoa1108524
   Bailey RC, 2007, LANCET, V369, P643, DOI 10.1016/S0140-6736(07)60312-2
   Bangsberg D, 2012, C RETR OPP INF 19 MA
   Cassell MM, 2006, BMJ-BRIT MED J, V332, P605, DOI 10.1136/bmj.332.7541.605
   Chasela CS, 2010, NEW ENGL J MED, V362, P2271, DOI 10.1056/NEJMoa0911486
   Cohen MS, 2016, NEW ENGL J MED, V375, P830, DOI [10.1056/NEJMoa1105243, 10.1056/NEJMoa1600693]
   Cong ME, 2011, J VIROL, V85, P7933, DOI 10.1128/JVI.00843-11
   Curran K, 2012, CURR HIV-AIDS REP, V9, P160, DOI 10.1007/s11904-012-0114-z
   Dobard C, 2011, C RETR OPP INF 18 FE
   Donnell D, 2012, C RETR OPP INF 19 MA
   Donnell D, 2010, LANCET, V375, P2092, DOI 10.1016/S0140-6736(10)60705-2
   Follow-on Africa Consortium for Tenofovir Studies, 2010, FACTS 001 TEN GEL ST
   Garcia-Lerma JG, 2008, PLOS MED, V5, P291, DOI 10.1371/journal.pmed.0050028
   Grant RM, 2010, NEW ENGL J MED, V363, P2587, DOI 10.1056/NEJMoa1011205
   Gray RH, 2007, LANCET, V369, P657, DOI 10.1016/S0140-6736(07)60313-4
   Hallett TB, 2011, PLOS MED, V8, DOI 10.1371/journal.pmed.1001123
   Heffron R, 2012, LANCET INFECT DIS, V12, P19, DOI 10.1016/S1473-3099(11)70247-X
   Hendrix C, 2011, C RETR OPP INF 18 FE
   HIV Prevention Trials Network, 2011, HPTN 067 ADAPT STUD
   JUUSOLA JL, 2012, ANN INTERN MED, V156, P541, DOI DOI 10.1059/0003-4819-156-8-201204170-00001
   Karim QA, 2010, SCIENCE, V329, P1168, DOI 10.1126/science.1193748
   Karim SSA, 2011, LANCET, V378, P279, DOI 10.1016/S0140-6736(11)60878-7
   Liu A, 2011, C RETR OPP INF 18 FE
   Low N, 2011, PLOS MED, V8, DOI 10.1371/journal.pmed.1000416
   Martin M, 2011, PLOS ONE, V6, DOI 10.1371/journal.pone.0025127
   Matthews LT, 2010, AIDS, V24, P1975, DOI 10.1097/QAD.0b013e32833bedeb
   Mofenson LM, 2010, NEW ENGL J MED, V362, P2316, DOI 10.1056/NEJMe1004406
   Mugo N, 2012, C RETR OPP INF 19 MA
   Mujugira A, 2011, PLOS ONE, V6, DOI 10.1371/journal.pone.0025828
   National Institute of Allergy and Infectious Diseases (NIAID), 2011, NIH MOD VOICE HIV PR
   National Institute of Allergy and Infectious Diseases (NIAID), 2011, NIH DISC TEN VAG VOI
   Parikh UM, 2009, J VIROL, V83, P10358, DOI 10.1128/JVI.01073-09
   Patterson KB, 2011, SCI TRANSL MED, V3, DOI 10.1126/scitranslmed.3003174
   Romano J, 2009, AIDS RES HUM RETROV, V25, P483, DOI 10.1089/aid.2008.0184
   Subbarao S, 2006, J INFECT DIS, V194, P904, DOI 10.1086/507306
   Thigpen MC, 2012, NEW ENGL J MED, V367, P423, DOI 10.1056/NEJMoa1110711
   Tjia J, 2012, C RETR OPP INF 19 MA
   Van Damme L, 2012, NEW ENGL J MED, V367, P411, DOI 10.1056/NEJMoa1202614
   Veazey R, 2010, C RETR OPP INF 17 FE
   Walensky RP, 2012, CLIN INFECT DIS, V54, P1504, DOI 10.1093/cid/cis225
   Ware NC, 2012, JAIDS-J ACQ IMM DEF, V59, P463, DOI 10.1097/QAI.0b013e31824a060b
   Youle M, 2003, AIDS, V17, P937, DOI 10.1097/00002030-200304110-00027
NR 49
TC 45
Z9 46
U1 1
U2 13
PU ANNUAL REVIEWS
PI PALO ALTO
PA 4139 EL CAMINO WAY, PO BOX 10139, PALO ALTO, CA 94303-0897 USA
SN 0066-4219
EI 1545-326X
BN 978-0-8243-0564-2
J9 ANNU REV MED
JI Annu. Rev. Med.
PY 2013
VL 64
BP 219
EP 232
DI 10.1146/annurev-med-050911-163701
PG 14
WC Medicine, Research & Experimental
WE Book Citation Index– Science (BKCI-S); Science Citation Index Expanded (SCI-EXPANDED)
SC Research & Experimental Medicine
GA BEF31
UT WOS:000316384400016
PM 23020883
OA Green Accepted
DA 2022-08-26
ER

PT J
AU Zhao, YQ
   Dimitrov, DT
   Liu, H
   Kuang, Y
AF Zhao, Yuqin
   Dimitrov, Dobromir T.
   Liu, Hao
   Kuang, Yang
TI Mathematical Insights in Evaluating State Dependent Effectiveness of HIV
   Prevention Interventions
SO BULLETIN OF MATHEMATICAL BIOLOGY
LA English
DT Article
DE HIV transmission; HIV prevalence or incidence; PrEP interventions; ODE
   model
ID IMPACT; TRANSMISSION; INFECTION; CHEMOPROPHYLAXIS; MICROBICIDES;
   STRATEGIES; EFFICACY; AFRICA; MODEL; MEN
AB Mathematical models have been used to simulate HIV transmission and to study the use of preexposure prophylaxis (PrEP) for HIV prevention. Often a single intervention outcome over 10 years has been used to evaluate the effectiveness of PrEP interventions. However, different metrics express a wide variation over time and often disagree in their forecast on the success of the intervention. We develop a deterministic mathematical model of HIV transmission and use it to evaluate the public-health impact of oral PrEP interventions. We study PrEP effectiveness with respect to different evaluation methods and analyze its dynamics over time. We compare four traditional indicators, based on cumulative number or fractions of infections prevented, on reduction in HIV prevalence or incidence and propose two additional methods, which estimate the burden of the epidemic to the public-health system. We investigate the short and long term behavior of these indicators and the effects of key parameters on the expected benefits from PrEP use. Our findings suggest that public-health officials considering adopting PrEP in HIV prevention programs can make better informed decisions by employing a set of complementing quantitative metrics.
C1 [Zhao, Yuqin; Liu, Hao; Kuang, Yang] Arizona State Univ, Dept Math, Tempe, AZ 85287 USA.
   [Dimitrov, Dobromir T.] Fred Hutchinson Canc Res Ctr, Stat Ctr HIV AIDS Res & Prevent, Seattle, WA 98109 USA.
RP Zhao, YQ (通讯作者)，Arizona State Univ, Dept Math, Tempe, AZ 85287 USA.
EM Yuqin.Zhao@asu.edu; ddimitro@scharp.org; hao.liu.3@asu.edu;
   kuang@asu.edu
RI Kuang, Yang/A-2289-2008
OI Kuang, Yang/0000-0003-2774-4133; Dimitrov, Dobromir/0000-0002-2842-5436
FU National Institutes of Health [5 U01 AI068615-03];  [DMS-0920744];
   NATIONAL INSTITUTE OF ALLERGY AND INFECTIOUS DISEASES [UM1AI068615,
   U01AI068615] Funding Source: NIH RePORTER
FX D.D. is supported by a grant from the National Institutes of Health
   (Grant number 5 U01 AI068615-03). Y.Z., H.L., and Y.K. are supported in
   part by DMS-0920744.
CR Abbas UL, 2007, PLOS ONE, V2, DOI 10.1371/journal.pone.0000875
   Alsallaq RA, 2010, SEX TRANSM DIS, V37, P290, DOI 10.1097/OLQ.0b013e3181d3d023
   Bhunu CP, 2011, B MATH BIOL, V73, P1333, DOI 10.1007/s11538-010-9568-6
   BLOWER SM, 1994, INT STAT REV, V62, P229, DOI 10.2307/1403510
   Blower SM, 2001, P NATL ACAD SCI USA, V98, P3618, DOI 10.1073/pnas.061029998
   Boily MC, 2009, LANCET INFECT DIS, V9, P118, DOI 10.1016/S1473-3099(09)70021-0
   Desai K, 2008, AIDS, V22, P1829, DOI 10.1097/QAD.0b013e32830e00f5
   Dimitrov DT, 2013, JAIDS-J ACQ IMM DEF, V62, P95, DOI 10.1097/QAI.0b013e3182785638
   Dimitrov Dobromir T, 2010, Stat Commun Infect Dis, V2, P1012
   Dimitrov DT, 2011, J THEOR BIOL, V288, P9, DOI 10.1016/j.jtbi.2011.08.001
   Eisingerich AB, 2012, PLOS ONE, V7, DOI 10.1371/journal.pone.0028238
   Foss AM, 2003, AIDS, V17, P1227, DOI 10.1097/00002030-200305230-00015
   Grant RM, 2010, NEW ENGL J MED, V363, P2587, DOI 10.1056/NEJMoa1011205
   Greene E, 2010, CULT HEALTH SEX, V12, P739, DOI [10.1080/13691058.2010.488299, 10.1080/13691051003728599]
   Hallett TB, 2011, SEX TRANSM INFECT, V87, P88, DOI 10.1136/sti.2010.043372
   Kalichman SC, 2009, SEX TRANSM INFECT, V85, P411, DOI 10.1136/sti.2008.035287
   Karim QA, 2010, SCIENCE, V329, P1168, DOI 10.1126/science.1193748
   Morgan D, 2002, AIDS, V16, P597, DOI 10.1097/00002030-200203080-00011
   Mtisi E, 2009, DISCRETE CONT DYN-B, V12, P827, DOI 10.3934/dcdsb.2009.12.827
   Mubayi A, 2011, ADDICTION, V106, P749, DOI 10.1111/j.1360-0443.2010.03254.x
   Mubayi A, 2010, MATH BIOSCI ENG, V7, P687, DOI 10.3934/mbe.2010.7.687
   Mwasa A, 2011, BIOSYSTEMS, V105, P190, DOI 10.1016/j.biosystems.2011.04.001
   Porter K, 2004, AIDS, V18, pS9, DOI 10.1097/00002030-200406002-00002
   Pretorius C, 2010, PLOS ONE, V5, DOI 10.1371/journal.pone.0013646
   Statistics South Africa, 2021, MID YEAR POP EST 202
   Supervie V, 2010, P NATL ACAD SCI USA, V107, P12381, DOI 10.1073/pnas.1006061107
   UNAIDS/WHO, 2009, AIDS EP UPD NOV 2009
   Vissers DCJ, 2008, PLOS ONE, V3, DOI 10.1371/journal.pone.0002077
   Wawer MJ, 2005, J INFECT DIS, V191, P1403, DOI 10.1086/429411
   Wilson DP, 2008, P NATL ACAD SCI USA, V105, P9835, DOI 10.1073/pnas.0711813105
   World Health Organization, 2003, MAKING CHOICES HLTH
NR 31
TC 28
Z9 28
U1 0
U2 8
PU SPRINGER
PI NEW YORK
PA 233 SPRING ST, NEW YORK, NY 10013 USA
SN 0092-8240
EI 1522-9602
J9 B MATH BIOL
JI Bull. Math. Biol.
PD APR
PY 2013
VL 75
IS 4
BP 649
EP 675
DI 10.1007/s11538-013-9824-7
PG 27
WC Biology; Mathematical & Computational Biology
WE Science Citation Index Expanded (SCI-EXPANDED)
SC Life Sciences & Biomedicine - Other Topics; Mathematical & Computational
   Biology
GA 113RC
UT WOS:000316684500005
PM 23435680
OA Green Accepted, Green Submitted
DA 2022-08-26
ER

PT J
AU Zhang, Y
   Peng, B
   She, Y
   Liang, H
   Peng, HB
   Qian, HZ
   Vermund, SH
   Zhong, XN
   Huang, AL
AF Zhang, Yan
   Peng, Bin
   She, Ying
   Liang, Hao
   Peng, Hong-Bin
   Qian, Han-Zhu
   Vermund, Sten H.
   Zhong, Xiao-Ni
   Huang, Ailong
TI Attitudes Toward HIV Pre-Exposure Prophylaxis Among Men Who Have Sex
   with Men in Western China
SO AIDS PATIENT CARE AND STDS
LA English
DT Article
ID ANTIRETROVIRAL PROPHYLAXIS; LIMITED KNOWLEDGE; NEGATIVE GAY; PREVENTION
AB Pre-exposure prophylaxis (PrEP), as demonstrated in recently published clinical trials, is one promising approach for controlling the emerging epidemic among men who have sex with men (MSM). We evaluated the attitudes towards use of PrEP among MSM in western China. A total of 1402 participants completed a self-administered questionnaire. Overall, 22% of the participants reported that they had heard of PrEP, <1% had ever used medicine to prevent HIV, and 64% reported that they were absolutely willing to use PrEP if it were proven to be safe and effective. The predictors of willingness to use PrEP included lower education, moderate income compared with the lowest income, never or rarely finding sexual partners through the Internet in the past 6 months, sexually transmitted infection (STI) history, more knowledge of AIDS, worrying about HIV as a threat to themselves and their family, having previously heard of PrEP, and believing that PrEP was effective in preventing HIV. This study demonstrates that Chinese MSM have moderate awareness of PrEP and a high interest in using it.
C1 [Zhang, Yan; Peng, Bin; She, Ying; Zhong, Xiao-Ni] Sch Publ Hlth, Dept Hlth Stat, Chongqing, Peoples R China.
   [Huang, Ailong] Chongqing Med Univ, Viral Hepatitis Res Inst, Chongqing, Peoples R China.
   [Liang, Hao] Guangxi Med Univ, Sch Publ Hlth, Nanning, Guangxi, Peoples R China.
   [Peng, Hong-Bin] Shunqing Ctr Dis Control & Prevent, Nanchong, Sichuan, Peoples R China.
   [Qian, Han-Zhu; Vermund, Sten H.] Vanderbilt Univ, Sch Med, Vanderbilt Inst Global Hlth, Nashville, TN 37212 USA.
RP Zhong, XN (通讯作者)，Chongqing Med Univ, Sch Publ Hlth, 1 Yixueyuan Rd, Chongqing 400016, Peoples R China.
EM xiaonizhong@126.com
RI Vermund, Sten/AAD-3592-2020
OI Vermund, Sten/0000-0001-7289-8698
FU Ministry of Science and Technology of China [2008ZX10001-016]; NIH [D43
   TW001035]; Fogarty International Center; National Institute on Drug
   Abuse; Office of Research on Women's Health; FOGARTY INTERNATIONAL
   CENTER [D43TW001035] Funding Source: NIH RePORTER
FX This study was supported by the National Key Project for Infectious
   Diseases from the Ministry of Science and Technology of China
   (2008ZX10001-016), and in part, by NIH Research Training Grant # D43
   TW001035 funded by the Fogarty International Center, the National
   Institute on Drug Abuse, and the Office of Research on Women's Health.
CR Baeten JM, 2012, NEW ENGL J MED, V367, P399, DOI 10.1056/NEJMoa1108524
   Barash EA, 2010, AIDS PATIENT CARE ST, V24, P689, DOI 10.1089/apc.2010.0173
   Brooks RA, 2012, AIDS PATIENT CARE ST, V26, P87, DOI 10.1089/apc.2011.0283
   Grant RM, 2010, NEW ENGL J MED, V363, P2587, DOI 10.1056/NEJMoa1011205
   Liu AY, 2008, JAIDS-J ACQ IMM DEF, V47, P241, DOI 10.1097/QAI.0b013e31815e4041
   Mimiaga MJ, 2009, JAIDS-J ACQ IMM DEF, V50, P77, DOI 10.1097/QAI.0b013e31818d5a27
   Ministry of Health of the People's Republic of China, 2010, CHIN 2010 UNGASS COU
   Myers GM, 2011, AIDS PATIENT CARE ST, V25, P63, DOI 10.1089/apc.2010.0222
   Poynten IM, 2010, HIV MED, V11, P282, DOI 10.1111/j.1468-1293.2009.00777.x
   Thigpen MC, 2012, NEW ENGL J MED, V367, P423, DOI 10.1056/NEJMoa1110711
   White JM, 2012, AIDS PATIENT CARE ST, V26, P395, DOI 10.1089/apc.2012.0030
   Xiao ZW, 2012, AIDS PATIENT CARE ST, V26, P597, DOI 10.1089/apc.2012.0151
NR 12
TC 49
Z9 56
U1 0
U2 7
PU MARY ANN LIEBERT, INC
PI NEW ROCHELLE
PA 140 HUGUENOT STREET, 3RD FL, NEW ROCHELLE, NY 10801 USA
SN 1087-2914
EI 1557-7449
J9 AIDS PATIENT CARE ST
JI Aids Patient Care STDS
PD MAR
PY 2013
VL 27
IS 3
BP 137
EP 141
DI 10.1089/apc.2012.0412
PG 5
WC Public, Environmental & Occupational Health; Infectious Diseases
WE Science Citation Index Expanded (SCI-EXPANDED); Social Science Citation Index (SSCI)
SC Public, Environmental & Occupational Health; Infectious Diseases
GA 105EK
UT WOS:000316048200001
PM 23425017
OA Green Published
DA 2022-08-26
ER

PT J
AU Sullivan-Pyke, CS
   Nurudeen, SK
   Grossman, LC
   Sauer, MV
   Douglas, NC
AF Sullivan-Pyke, Chantae S.
   Nurudeen, Sahadat K.
   Grossman, Lisa C.
   Sauer, Mark V.
   Douglas, Nataki C.
TI Fertility treatment options for HIV-infected individuals
SO FUTURE VIROLOGY
LA English
DT Review
DE HIV; intrauterine insemination; in vitro fertilization; pre-exposure
   prophylaxis; serodiscordant; sperm washing
ID HUMAN-IMMUNODEFICIENCY-VIRUS; IN-VITRO FERTILIZATION; INTRACYTOPLASMIC
   SPERM INJECTION; ASSISTED REPRODUCTION TECHNIQUES; CD4 CELL COUNT;
   SERODISCORDANT COUPLES; HEPATITIS-C; PREEXPOSURE PROPHYLAXIS; DISEASE
   PROGRESSION; IVF TREATMENT
AB Many HIV-serodiscordant couples desire children and physician-assisted techniques can help individuals achieve pregnancy while reducing the risk of seroconversion in their seronegative partner. For HIV-seropositive males, sperm washing with intrauterine insemination (SW-IUI) was introduced in Europe in the early 1990s, while in the USA in vitro fertilization with intracytoplasmic sperm injection (IVF-ICSI) has been primarily used to reduce the risk of viral transmission. When properly applied to well-selected populations, no seroconversion has been reported with either of these methods. Within the last 5 years, randomized controlled studies have demonstrated the efficacy of daily pre-exposure prophylaxis in reducing the risk of seroconversion in couples having intercourse when an HIV-seropositive male has undetectable viral loads. In both the USA and Europe, favorable reproductive outcomes have been reported for HIV-seropositive females undergoing IUI and IVF-ICSI. Herein, we review the use of various contemporary reproductive techniques available to HIV-serodiscordant couples interested in having children, including new data on cumulative clinical pregnancy rates and cumulative live-birth rates after IVF-ICSI for male serodiscordant couples. We conclude by proposing that pre-exposure prophylaxis with SW-IUI may be a safe, economical and effective alternative for achieving pregnancy in well-selected, monogamous HIV-serodiscordant couples where the male partner is seropositive.
C1 [Sullivan-Pyke, Chantae S.; Nurudeen, Sahadat K.; Grossman, Lisa C.; Sauer, Mark V.; Douglas, Nataki C.] Columbia Univ, Dept OB GYN, Div Reprod Endocrinol & Infertil, New York, NY 10032 USA.
RP Douglas, NC (通讯作者)，Columbia Univ, Dept OB GYN, Div Reprod Endocrinol & Infertil, 622 W 168th St,PH-16, New York, NY 10032 USA.
EM nd2058@cumc.columbia.edu
OI Douglas, Nataki/0000-0001-8443-8875
CR Amer Soc Reprod Med, 2013, FERTIL STERIL, V99, P44, DOI 10.1016/j.fertnstert.2012.09.038
   Baeten JM, 2012, NEW ENGL J MED, V367, P399, DOI 10.1056/NEJMoa1108524
   Berhan Y, 2013, BMC PUBLIC HEALTH, V13, DOI 10.1186/1471-2458-13-409
   Braverman A, 2010, FERTIL STERIL, V94, P11, DOI 10.1016/j.fertnstert.2010.01.077
   Bujan L, 2004, FERTIL STERIL, V82, P857, DOI 10.1016/j.fertnstert.2004.02.128
   Louis B, 2007, EUR J OBSTET GYN R B, V135, P76, DOI 10.1016/j.ejogrb.2007.04.011
   Bujan L, 2007, AIDS, V21, P1909, DOI 10.1097/QAD.0b013e3282703879
   CDC, 1990, MMWR-MORBID MORTAL W, V39, P249
   Chadwick Rachelle J, 2011, Top Antivir Med, V19, P148
   Charurat M, 2004, J WOMENS HEALTH, V13, P719, DOI 10.1089/jwh.2004.13.719
   Chu MC, 2005, REPROD BIOMED ONLINE, V10, P130, DOI 10.1016/S1472-6483(10)60814-0
   Cohen MS, 2016, NEW ENGL J MED, V375, P830, DOI [10.1056/NEJMoa1105243, 10.1056/NEJMoa1600693]
   Coll O, 2007, REPROD BIOMED ONLINE, V14, P488, DOI 10.1016/S1472-6483(10)60897-8
   Coll O, 2006, AIDS, V20, P121, DOI 10.1097/01.aids.0000196161.25647.35
   Committee Opinion. Committee on Ethics, 2001, OBSTET GYNECOL S, V97, P1
   Douglas NC, 2009, REPROD BIOMED ONLINE, V19, P257, DOI 10.1016/S1472-6483(10)60082-X
   Garrido N, 2005, HUM REPROD, V20, P1028, DOI 10.1093/humrep/deh699
   Garrido N, 2004, HUM REPROD, V19, P2581, DOI 10.1093/humrep/deh460
   Giaquinto C, 2005, CLIN INFECT DIS, V40, P458, DOI 10.1086/427287
   Grant RM, 2010, NEW ENGL J MED, V363, P2587, DOI 10.1056/NEJMoa1011205
   Hanabusa H, 2000, AIDS, V14, P1611, DOI 10.1097/00002030-200007280-00017
   Hogg RS, 2001, JAMA-J AM MED ASSOC, V286, P2568, DOI 10.1001/jama.286.20.2568
   Hunter SC, 2003, J BIOSOC SCI, V35, P189, DOI 10.1017/S0021932003001895
   Kato S, 2006, AIDS, V20, P967, DOI 10.1097/01.aids.0000222067.07255.2d
   Lampe MA, 2011, AM J OBSTET GYNECOL, V204, DOI 10.1016/j.ajog.2011.02.026
   Land JA, 1997, FERTIL STERIL, V68, P278, DOI 10.1016/S0015-0282(97)81515-4
   Levine BA, 2011, FUTURE VIROL, V6, P299, DOI 10.2217/FVL.11.5
   Loko MA, 2005, AIDS, V19, P443, DOI 10.1097/01.aids.0000161776.30815.44
   London L, 2008, DEV WORLD BIOETH, V8, P11, DOI 10.1111/j.1471-8847.2007.00223.x
   Loskutoff NM, 2005, FERTIL STERIL, V84, P1001, DOI 10.1016/j.fertnstert.2005.03.082
   Manigart Y, 2006, HUM REPROD, V21, P2935, DOI 10.1093/humrep/del277
   Marina S, 1998, FERTIL STERIL, V70, P35, DOI 10.1016/S0015-0282(98)00102-2
   Martinet V, 2006, HUM REPROD, V21, P1212, DOI 10.1093/humrep/dei493
   Mencaglia L, 2005, HUM REPROD, V20, P2242, DOI 10.1093/humrep/dei031
   Mocroft A, 2003, LANCET, V362, P22, DOI 10.1016/S0140-6736(03)13802-0
   Nicopoullos JDM, 2010, FERTIL STERIL, V94, P2458, DOI 10.1016/j.fertnstert.2010.03.074
   Nicopoullos JDM, 2010, HUM REPROD, V25, P1869, DOI 10.1093/humrep/deq134
   Nicopoullos JDM, 2004, HUM REPROD, V19, P2289, DOI 10.1093/humrep/deh426
   Nurudeen SK, 2013, J WOMENS HEALTH, V22, P243, DOI 10.1089/jwh.2012.3855
   Ohl J, 2005, HUM REPROD, V20, P3136, DOI 10.1093/humrep/dei185
   Ohl J, 2003, HUM REPROD, V18, P1244, DOI 10.1093/humrep/deg258
   Pena JE, 2003, FERTIL STERIL, V80, P356, DOI 10.1016/S0015-0282(03)00662-9
   Pena JE, 2003, HAEMOPHILIA, V9, P309, DOI 10.1046/j.1365-2516.2003.00748.x
   Peterson Leigh, 2007, PLoS Clin Trials, V2, pe27, DOI 10.1371/journal.pctr.0020027
   Politch JA, 2004, FERTIL STERIL, V81, P440, DOI 10.1016/j.fertnstert.2003.06.028
   Practice Committee of American Society for Reproductive Medicine, 2008, FERTIL STERIL S, V90, pS156
   Prisant N, 2010, FERTIL STERIL, V93, P1020, DOI 10.1016/j.fertnstert.2009.07.1663
   Rajkhowa M, 2006, HUM REPROD, V21, P358, DOI 10.1093/humrep/dei355
   Santulli P, 2011, FERTIL STERIL, V95, P507, DOI 10.1016/j.fertnstert.2010.09.018
   Sauer MV, 2009, FERTIL STERIL, V91, P2455, DOI 10.1016/j.fertnstert.2008.04.013
   Sauer MV, 2002, AM J OBSTET GYNECOL, V186, P627, DOI 10.1067/mob.2002.122125
   Savasi V, 2007, HUM REPROD, V22, P772, DOI 10.1093/humrep/del422
   Savasi V, 2013, HUM REPROD UPDATE, V19, P136, DOI 10.1093/humupd/dms046
   Sedgh G, 2005, JAIDS-J ACQ IMM DEF, V39, P439, DOI 10.1097/01.qai.0000148529.58963.83
   SEMPRINI AE, 1992, LANCET, V340, P1317, DOI 10.1016/0140-6736(92)92495-2
   Semprini AE, 2013, AM J OBSTET GYNECOL, V208, DOI 10.1016/j.ajog.2013.02.009
   Shenfield F, 2004, HUM REPROD, V19, P2454, DOI 10.1093/humrep/deh467
   Siegfried N, 2011, COCHRANE DB SYST REV, DOI 10.1002/14651858.CD003510.pub3
   Steenvoorden MMC, 2012, FERTIL STERIL, V98, DOI 10.1016/j.fertnstert.2012.03.053
   Terriou P, 2005, HUM REPROD, V20, P2838, DOI 10.1093/humrep/dei119
   Van Damme L, 2012, NEW ENGL J MED, V367, P411, DOI 10.1056/NEJMoa1202614
   van Leeuwen E, 2009, NETH J MED, V67, P322
   Vernazza PL, 2011, AIDS, V25, P2005, DOI 10.1097/QAD.0b013e32834a36d0
   Vitorino RL, 2011, FERTIL STERIL, V95, P1684, DOI 10.1016/j.fertnstert.2011.01.127
   Vittinghoff E, 1999, J INFECT DIS, V179, P717, DOI 10.1086/314623
   Volmink J, 2007, COCHRANE DB SYST REV, DOI 10.1002/14651858.CD003510.pub2
   Volmink J., 2008, BMJ CLIN EVID, V2008
   WHO, 2013, GLOB HLTH OBSERV
   Yaro S, 2001, REV EPIDEMIOL SANTE, V49, P221
   Zinaman MJ, 1996, FERTIL STERIL, V65, P503, DOI 10.1016/S0015-0282(16)58144-8
NR 70
TC 0
Z9 0
U1 0
U2 11
PU FUTURE MEDICINE LTD
PI LONDON
PA UNITEC HOUSE, 3RD FLOOR, 2 ALBERT PLACE, FINCHLEY CENTRAL, LONDON, N3
   1QB, ENGLAND
SN 1746-0794
EI 1746-0808
J9 FUTURE VIROL
JI Future Virol.
PD DEC
PY 2013
VL 8
IS 12
BP 1219
EP 1231
DI 10.2217/fvl.13.101
PG 13
WC Virology
WE Science Citation Index Expanded (SCI-EXPANDED)
SC Virology
GA 258PE
UT WOS:000327470400012
DA 2022-08-26
ER

PT J
AU Paxton, LA
AF Paxton, Lynn A.
TI Tenofovir-based HIV pre-exposure prophylaxis
SO FUTURE VIROLOGY
LA English
DT Review
DE emtricitabine; HIV; HIV prevention; PrEP; tenofovir
ID HUMAN-IMMUNODEFICIENCY-VIRUS; ANTIRETROVIRAL DRUG EXPOSURE;
   TRANSCRIPTASE MUTATION K65R; FEMALE GENITAL-TRACT; DISOPROXIL FUMARATE;
   REVERSE-TRANSCRIPTASE; ORAL PREEXPOSURE; PRECLINICAL INTERVENTIONS;
   INTERMITTENT PROPHYLAXIS; RHESUS MACAQUES
AB HIV pre-exposure prophylaxis (PrEP) with daily oral tenofovir disoproxil fumarate (TDF) or TDF-emtricitabine (FTC) has been shown to be effective against sexual and injection-drug related HIV acquisition in four out of six large clinical trials. This article reviews the pharmacology of TDF and FTC as it relates both to PrEP efficacy and the emergence of viral resistance, summarizes the six trials and the inherent challenges to PrEP they highlighted, and proposes some future areas for further exploration.
C1 [Paxton, Lynn A.] Ctr Dis Control & Prevent, Div HIV AIDS Prevent, Atlanta, GA 30329 USA.
   [Paxton, Lynn A.] USAID, Dar Es Salaam, Tanzania.
RP Paxton, LA (通讯作者)，Ctr Dis Control & Prevent, Div HIV AIDS Prevent, Atlanta, GA 30329 USA.
EM paxtonl@tz.cdc.gov
CR Abbas UL, 2011, PLOS ONE, V6, DOI 10.1371/journal.pone.0018165
   Abraham BK, 2012, CURR OPIN HIV AIDS, V7, P600, DOI 10.1097/COH.0b013e328358b9ce
   Ananworanich J., 2013, 20 C RETR OPP INF AT
   Anderson PL, 2012, SCI TRANSL MED, V4, DOI 10.1126/scitranslmed.3004006
   Anderson PL, 2011, J ANTIMICROB CHEMOTH, V66, P240, DOI 10.1093/jac/dkq447
   Andrews C, 2013, 20 C RETR OPP INF AT
   Baeten JM, 2012, NEW ENGL J MED, V367, P399, DOI 10.1056/NEJMoa1108524
   Baggaley RF, 2011, CURR OPIN HIV AIDS, V6, P131, DOI 10.1097/COH.0b013e328343ad03
   Barditch-Crovo P, 2001, ANTIMICROB AGENTS CH, V45, P2733, DOI 10.1128/AAC.45.10.2733-2739.2001
   Blum MR, 2007, J CLIN PHARMACOL, V47, P751, DOI 10.1177/0091270007300951
   BOUCHER CAB, 1993, ANTIMICROB AGENTS CH, V37, P2231, DOI 10.1128/AAC.37.10.2231
   Brenner Bluma G., 2009, HIV Therapy, V3, P583, DOI 10.2217/HIV.09.40
   CDC-Center for Disease Control and Prevention, 2012, MMWR-MORBID MORTAL W, V61, P4
   Choopanya K, 2013, LANCET, V381, P2083, DOI 10.1016/S0140-6736(13)61127-7
   Cong ME, 2013, J INFECT DIS, V208, P463, DOI 10.1093/infdis/jit189
   Cong ME, 2011, J VIROL, V85, P7933, DOI 10.1128/JVI.00843-11
   Coutsinos Dimitrios, 2010, Antiviral Chemistry & Chemotherapy, V20, P117, DOI 10.3851/IMP1443
   Curtis KA, 2011, JAIDS-J ACQ IMM DEF, V57, P355, DOI 10.1097/QAI.0b013e3182234a51
   Denton PW, 2010, PLOS ONE, V5, DOI 10.1371/journal.pone.0008829
   Derdelinckx I, 2006, PLOS MED, V3, P1999, DOI 10.1371/journal.pmed.0030454
   Dobard C, 2012, J VIROL, V86, P718, DOI 10.1128/JVI.05842-11
   Dolling D, 2012, HIV MED, V13, P309, DOI 10.1111/j.1468-1293.2011.00968.x
   Doualla-Bell F, 2006, ANTIMICROB AGENTS CH, V50, P4182, DOI 10.1128/AAC.00714-06
   Dumond JB, 2007, AIDS, V21, P1899, DOI 10.1097/QAD.0b013e328270385a
   Dumond JB, 2012, CLIN PHARMACOKINET, V51, P809, DOI 10.1007/s40262-012-0012-y
   Duwal S, 2012, PLOS ONE, V7, DOI 10.1371/journal.pone.0040382
   Edelman EJ, 2012, AIDS PATIENT CARE ST, V26, P312, DOI 10.1089/apc.2012.0044
   Fellman Sam., 2012, MILITARY TIMES
   Frankel FA, 2007, AIDS, V21, P665, DOI 10.1097/QAD.0b013e3280187505
   Garcia-Lerma JG, 2008, PLOS MED, V5, P291, DOI 10.1371/journal.pmed.0050028
   Garcia-Lerma JG, 2012, CURR OPIN HIV AIDS, V7, P505, DOI 10.1097/COH.0b013e328358e484
   Garcia-Lerma JG, 2010, SCI TRANSL MED, V2, DOI 10.1126/scitranslmed.3000391
   Grant RM, 2010, NEW ENGL J MED, V363, P2587, DOI 10.1056/NEJMoa1011205
   Haase AT, 2011, ANNU REV MED, V62, P127, DOI 10.1146/annurev-med-080709-124959
   Hendrix CW, 2013, PLOS ONE, V8, DOI 10.1371/journal.pone.0055013
   Heneine W, 2012, CSH PERSPECT MED, V2, DOI 10.1101/cshperspect.a007419
   Hosek SG, 2013, JAIDS-J ACQ IMM DEF, V62, P447, DOI 10.1097/QAI.0b013e3182801081
   Hu JJ, 2000, J VIROL, V74, P6087, DOI 10.1128/JVI.74.13.6087-6095.2000
   Hurt CB, 2011, CLIN INFECT DIS, V53, P1265, DOI 10.1093/cid/cir684
   Jackson JB, 2003, AIDS, V17, P547, DOI 10.1097/00002030-200303070-00010
   Joint United Nations Programme on HIV/AIDS (UNAIDS), 2012, GLOB REP UNAIDS REP
   Kim CN, 2006, J MED PRIMATOL, V35, P210, DOI 10.1111/j.1600-0684.2006.00169.x
   Kozal MJ, 2011, ANTIVIR THER, V16, P925, DOI 10.3851/IMP1851
   Kuritzkes DR, 2000, J ACQ IMMUN DEF SYND, V23, P26
   Kuritzkes DR, 1996, AIDS, V10, P975, DOI 10.1097/00002030-199610090-00007
   Lebrecht D, 2009, JAIDS-J ACQ IMM DEF, V51, P258, DOI 10.1097/QAI.0b013e3181a666eb
   Louie M, 2003, AIDS, V17, P1151, DOI 10.1097/00002030-200305230-00006
   Louissaint NA, 2013, AIDS RES HUM RETROV, V29, P1443, DOI [10.1089/aid.2013.0044, 10.1089/AID.2013.0044]
   Luzuriaga K, 2013, 20 C RETR OPP INF AT
   Marrazzo J.M., 2015, C RETR OPP INF ATL M, P509
   Meyer PA, 2013, MMWR-MORBID MORTAL W, V62, P3
   Miller CJ, 2005, J VIROL, V79, P9217, DOI 10.1128/JVI.79.14.9217-9227.2005
   Minnis AM, 2013, AIDS BEHAV, V17, P737, DOI 10.1007/s10461-012-0333-8
   Nuttall J, 2012, ANTIMICROB AGENTS CH, V56, P103, DOI 10.1128/AAC.00597-11
   Olesen R, 2011, J REPROD IMMUNOL, V88, P195, DOI 10.1016/j.jri.2010.11.005
   Otten RA, 2000, J VIROL, V74, P9771, DOI 10.1128/JVI.74.20.9771-9775.2000
   Otten RA, 2005, J INFECT DIS, V191, P164, DOI 10.1086/426452
   Parikh UM, 2012, CLIN INFECT DIS, V55, P303, DOI 10.1093/cid/cis373
   Parikh UM, 2009, J VIROL, V83, P10358, DOI 10.1128/JVI.01073-09
   Patterson KB, 2011, SCI TRANSL MED, V3, DOI 10.1126/scitranslmed.3003174
   Persaud D, 2013, 20 C RETR OPP INF AT
   Prada N, 2008, JAIDS-J ACQ IMM DEF, V49, P117, DOI 10.1097/QAI.0b013e3181869a9b
   Radzio J, 2012, PLOS ONE, V7, DOI 10.1371/journal.pone.0050632
   Ray AS, 2006, ANTIMICROB AGENTS CH, V50, P3297, DOI 10.1128/AAC.00251-06
   Rousseau FS, 2001, J ANTIMICROB CHEMOTH, V48, P507, DOI 10.1093/jac/48.4.507
   Saez-Cirion A, 2013, PLOS PATHOG, V9, DOI 10.1371/journal.ppat.1003211
   San Francisco AIDS Foundation, 2013, WHATS NEXT PREP 1
   SCHUURMAN R, 1995, J INFECT DIS, V171, P1411, DOI 10.1093/infdis/171.6.1411
   Smith D. K., 2011, Morbidity and Mortality Weekly Report, V60, P65
   Subbarao S, 2007, J MED PRIMATOL, V36, P238, DOI 10.1111/j.1600-0684.2007.00241.x
   Subbarao S, 2006, J INFECT DIS, V194, P904, DOI 10.1086/507306
   Theys K, 2013, ANTIMICROB AGENTS CH, V57, P1053, DOI 10.1128/AAC.01668-12
   Thigpen MC, 2012, NEW ENGL J MED, V367, P423, DOI 10.1056/NEJMoa1110711
   TSAI CC, 1995, SCIENCE, V270, P1197, DOI 10.1126/science.270.5239.1197
   U.S. Food and Drug Administration, 2012, SUNSCR DRUG PROD OV
   US FDA, 2005, FDA PUBL HLTH ADV NE
   US FDA, 2009, PRESCR INF TRUV
   Van Damme L, 2012, NEW ENGL J MED, V367, P411, DOI 10.1056/NEJMoa1202614
   Van der Elst EM, 2013, AIDS BEHAV, V17, P2162, DOI 10.1007/s10461-012-0317-8
   Van Rompay KKA, 2000, J VIROL, V74, P1767, DOI 10.1128/JVI.74.4.1767-1774.2000
   Van Rompay KKA, 2008, ANTIMICROB AGENTS CH, V52, P3144, DOI 10.1128/AAC.00350-08
   Van Rompay KKA, 2007, RETROVIROLOGY, V4, DOI 10.1186/1742-4690-4-25
   Fernandez-Montero JV, 2012, AIDS REV, V14, P54
   Volk JE, 2012, JAIDS-J ACQ IMM DEF, V61, P112, DOI 10.1097/QAI.0b013e31825bd87d
   von Wyl V, 2012, CLIN INFECT DIS, V54, P131, DOI 10.1093/cid/cir728
   Ware NC, 2012, JAIDS-J ACQ IMM DEF, V59, P463, DOI 10.1097/QAI.0b013e31824a060b
   Xu HT, 2009, RETROVIROLOGY, V6, DOI 10.1186/1742-4690-6-14
NR 87
TC 1
Z9 1
U1 0
U2 11
PU FUTURE MEDICINE LTD
PI LONDON
PA UNITEC HOUSE, 3RD FLOOR, 2 ALBERT PLACE, FINCHLEY CENTRAL, LONDON, N3
   1QB, ENGLAND
SN 1746-0794
EI 1746-0808
J9 FUTURE VIROL
JI Future Virol.
PD DEC
PY 2013
VL 8
IS 12
BP 1207
EP 1218
DI 10.2217/fvl.13.111
PG 12
WC Virology
WE Science Citation Index Expanded (SCI-EXPANDED)
SC Virology
GA 258PE
UT WOS:000327470400011
DA 2022-08-26
ER

PT J
AU De Rosa, MF
   Robillard, KR
   Kim, CJ
   Hoque, MT
   Kandel, G
   Kovacs, C
   Kaul, R
   Bendayan, R
AF De Rosa, Maria Fabiana
   Robillard, Kevin R.
   Kim, Connie J.
   Hoque, Md Tozammel
   Kandel, Gabor
   Kovacs, Colin
   Kaul, Rupert
   Bendayan, Reina
TI Expression of Membrane Drug Efflux Transporters in the Sigmoid Colon of
   HIV-Infected and Uninfected Men
SO JOURNAL OF CLINICAL PHARMACOLOGY
LA English
DT Article
DE drug efflux transporters; HIV; antiretroviral therapy; pre-exposure
   prophylaxis; sigmoid colon
ID P-GLYCOPROTEIN EXPRESSION; PREGNANE-X-RECEPTOR;
   HUMAN-IMMUNODEFICIENCY-VIRUS; REVERSE-TRANSCRIPTASE INHIBITORS;
   RESISTANCE-ASSOCIATED PROTEIN; MESSENGER-RNA EXPRESSION;
   MULTIDRUG-RESISTANCE; NUCLEAR RECEPTORS; METABOLIZING-ENZYMES; ACTIVATED
   RECEPTOR
C1 [De Rosa, Maria Fabiana; Robillard, Kevin R.; Hoque, Md Tozammel; Bendayan, Reina] Univ Toronto, Leslie Dan Fac Pharm, Toronto, ON, Canada.
   [Kim, Connie J.; Kaul, Rupert] Univ Toronto, Fac Med, Toronto, ON, Canada.
   [Kandel, Gabor] St Michaels Hosp, Toronto, ON M5B 1W8, Canada.
   [Kovacs, Colin] Maple Leaf Med Clin, Toronto, ON, Canada.
   [Kaul, Rupert] Univ Hlth Network, Toronto, ON, Canada.
RP Bendayan, R (通讯作者)，Leslie Dan Fac Pharm, Dept Pharmaceut Sci, 144 Coll St,Room 1001, Toronto, ON M5S 3M2, Canada.
EM r.bendayan@utoronto.ca
OI Kaul, Rupert/0000-0002-1586-4093
FU Ontario HIV Treatment Network (OHTN) [ROG 473]; Canadian Institutes of
   Health Research-Canadian HIV Trials Network (CIHR-CTN); OHTN Career
   Scientist Award
FX This work was supported by the Ontario HIV Treatment Network (OHTN,
   research operating grant ROG 473) awarded to Dr. Reina Bendayan. Dr.
   Maria Fabiana De Rosa was a recipient of the Canadian Institutes of
   Health Research-Canadian HIV Trials Network (CIHR-CTN) Postdoctoral
   Fellowship Award. Dr. Reina Bendayan and Dr. Rupert Kaul are recipients
   of an OHTN Career Scientist Award.
CR Ashraf T, 2011, J NEUROSCI RES, V89, P1773, DOI 10.1002/jnr.22720
   Blokzijl H, 2007, INFLAMM BOWEL DIS, V13, P710, DOI 10.1002/ibd.20088
   Bookout AL, 2006, CURRENT PROTOCOLS MO
   Brown KC, 2009, CLIN PHARMACOKINET, V48, P211, DOI 10.2165/00003088-200948040-00001
   Burk O, 2004, J BIOL CHEM, V279, P38379, DOI 10.1074/jbc.M404949200
   Chan GNY, 2011, J NEUROCHEM, V118, P163, DOI 10.1111/j.1471-4159.2011.07288.x
   Chandler B, 2003, JAIDS-J ACQ IMM DEF, V33, P551, DOI 10.1097/00126334-200308150-00001
   Chen YK, 2012, BIOCHEM PHARMACOL, V83, P1112, DOI 10.1016/j.bcp.2012.01.030
   Cohen MS, 2007, ANN INTERN MED, V146, P591, DOI 10.7326/0003-4819-146-8-200704170-00010
   Courtois A, 1999, FEBS LETT, V459, P381, DOI 10.1016/S0014-5793(99)01295-8
   Dussault I, 2001, J BIOL CHEM, V276, P33309, DOI 10.1074/jbc.C100375200
   Fromm MF, 2000, AM J PATHOL, V157, P1575, DOI 10.1016/S0002-9440(10)64794-3
   Gomez-Martinez A, 2007, MOL CANCER RES, V5, P641, DOI 10.1158/1541-7786.MCR-06-0177
   Grant RM, 2010, NEW ENGL J MED, V363, P2587, DOI 10.1056/NEJMoa1011205
   Gutmann H, 2005, BIOCHEM PHARMACOL, V70, P695, DOI 10.1016/j.bcp.2005.05.031
   Imaoka T, 2007, MOL PHARMACOL, V71, P619, DOI 10.1124/mol.106.028233
   Karim QA, 2010, SCIENCE, V329, P1168, DOI 10.1126/science.1193748
   Kast HR, 2002, J BIOL CHEM, V277, P2908, DOI 10.1074/jbc.M109326200
   Kis O, 2013, PHARM RES-DORDR, V30, P1050, DOI 10.1007/s11095-012-0942-y
   Kis O, 2010, TRENDS PHARMACOL SCI, V31, P22, DOI 10.1016/j.tips.2009.10.001
   Langmann T, 2004, GASTROENTEROLOGY, V127, P26, DOI 10.1053/j.gastro.2004.04.019
   Livak KJ, 2001, METHODS, V25, P402, DOI 10.1006/meth.2001.1262
   Mallants R, 2005, XENOBIOTICA, V35, P1055, DOI 10.1080/00498250500354493
   Masse PJ, 2008, ANNU REV MED, V59, P455, DOI 10.1146/annurev.med.59.061206.112737
   Meaden ER, 2001, AIDS RES HUM RETROV, V17, P1329, DOI 10.1089/08892220152596588
   Ohtsuki S, 2012, DRUG METAB DISPOS, V40, P83, DOI 10.1124/dmd.111.042259
   PEREIRA LH, 1992, SEX TRANSM DIS, V19, P115, DOI 10.1097/00007435-199219020-00010
   Perloff MD, 2000, AIDS, V14, P1287, DOI 10.1097/00002030-200006160-00034
   Perloff MD, 2004, XENOBIOTICA, V34, P133, DOI 10.1080/00498250310001630215
   Poles MA, 2001, J VIROL, V75, P8390, DOI 10.1128/JVI.75.18.8390-8399.2001
   Raynal C, 2010, MOL CANCER, V9, DOI 10.1186/1476-4598-9-46
   Reid G, 2003, MOL PHARMACOL, V63, P1094, DOI 10.1124/mol.63.5.1094
   Ronaldson PT, 2006, MOL PHARMACOL, V70, P1087, DOI 10.1124/mol.106.025973
   Ronaldson PT, 2010, MOL PHARMACOL, V77, P644, DOI 10.1124/mol.109.059410
   Sheth PM, 2008, MUCOSAL IMMUNOL, V1, P382, DOI 10.1038/mi.2008.23
   Takano M, 2006, PHARMACOL THERAPEUT, V109, P137, DOI 10.1016/j.pharmthera.2005.06.005
   Tolson AH, 2010, ADV DRUG DELIVER REV, V62, P1238, DOI 10.1016/j.addr.2010.08.006
   TSAI CC, 1995, SCIENCE, V270, P1197, DOI 10.1126/science.270.5239.1197
   Ufer M, 2009, PHARMACOGENOMICS, V10, P1941, DOI 10.2217/PGS.09.128
   UNAIDS, 2011, REP GLOB AIDS EP 201
   Vishnuvardhan D, 2003, AIDS, V17, P1092, DOI 10.1097/00002030-200305020-00023
   Walker DK, 2005, DRUG METAB DISPOS, V33, P587, DOI 10.1124/dmd.104.002626
   Weiss J, 2007, DRUG METAB DISPOS, V35, P340, DOI 10.1124/dmd.106.012765
   Weiss J, 2010, INT REV CEL MOL BIO, V280, P219, DOI 10.1016/S1937-6448(10)80005-X
   Wijnholds J, 2000, P NATL ACAD SCI USA, V97, P7476, DOI 10.1073/pnas.120159197
   Zastre JA, 2009, J NEUROSCI RES, V87, P1023, DOI 10.1002/jnr.21898
   Zimmermann C, 2005, DRUG METAB DISPOS, V33, P219, DOI 10.1124/dmd.104.001354
NR 47
TC 23
Z9 23
U1 1
U2 2
PU WILEY
PI HOBOKEN
PA 111 RIVER ST, HOBOKEN 07030-5774, NJ USA
SN 0091-2700
EI 1552-4604
J9 J CLIN PHARMACOL
JI J. Clin. Pharmacol.
PD SEP
PY 2013
VL 53
IS 9
BP 934
EP 945
DI 10.1002/jcph.132
PG 12
WC Pharmacology & Pharmacy
WE Science Citation Index Expanded (SCI-EXPANDED)
SC Pharmacology & Pharmacy
GA 237JA
UT WOS:000325864400008
PM 23856938
DA 2022-08-26
ER

PT J
AU Golub, SA
   Gamarel, KE
AF Golub, Sarit A.
   Gamarel, Kristi E.
TI The Impact of Anticipated HIV Stigma on Delays in HIV Testing Behaviors:
   Findings from a Community-Based Sample of Men Who Have Sex with Men and
   Transgender Women in New York City
SO AIDS PATIENT CARE AND STDS
LA English
DT Article
ID HIV/AIDS-RELATED STIGMA; AIDS-RELATED STIGMA; ANTIRETROVIRAL THERAPY;
   SOUTH-AFRICA; HEALTH-CARE; HETEROSEXUAL TRANSMISSION;
   CONCEPTUAL-FRAMEWORK; PROSPECTIVE COHORT; UNITED-STATES; CAPE-TOWN
AB Treatment as prevention (TaSP) is a critical component of biomedical interventions to prevent HIV transmission. However, its success is predicated on testing and identifying undiagnosed individuals to ensure linkage and retention in HIV care. Research has examined the impact of HIV-associated stigma on HIV-positive individuals, but little work has explored how anticipated HIV stigma-the expectation of rejection or discrimination against by others in the event of seroconversionmay serve as a barrier to HIV testing behaviors. This study examined the association between anticipated stigma and HIV testing behaviors among a sample of 305 men who have sex with men (MSM) and transgender women living in New York City. Participants' mean age was 33.0; 65.5% were racial/ethnic minority; and 50.2% earned <$20,000 per year. Overall, 32% of participants had not had an HIV test in the past 6 months. Anticipated stigma was negatively associated with risk perception. In multivariate models, anticipated stigma, risk perception, and younger age were significant predictors of HIV testing behaviors. Anti-HIV stigma campaigns targeting HIV-negative individuals may have the potential to significantly impact social norms around HIV testing and other biomedical strategies, such pre-exposure prophylaxis, at a critical moment for the redefinition of HIV prevention.
C1 [Golub, Sarit A.; Gamarel, Kristi E.] CUNY Hunter Coll, Dept Psychol, New York, NY 10021 USA.
   [Golub, Sarit A.; Gamarel, Kristi E.] CUNY, Grad Ctr, Doctoral Program Psychol, New York, NY USA.
RP Golub, SA (通讯作者)，CUNY Hunter Coll, Dept Psychol, 695 Pk Ave, New York, NY 10021 USA.
EM sarit.golub@hunter.cuny.edu
RI Gamarel, Kristi/ABE-1108-2021
OI Gamarel, Kristi/0000-0001-9405-7515
FU National Institute of Mental Health [R01MH095565]; NATIONAL INSTITUTE OF
   MENTAL HEALTH [R01MH095565] Funding Source: NIH RePORTER
FX This project was funded by grant R01MH095565 from the National Institute
   of Mental Health (S. A. Golub, PI). We gratefully acknowledge the hard
   work of Anthony Surace, Kailip Boonrai, Inna Saboshchuk, and Dr. Corina
   Lelutiu-Weinberger. We also thank Dr. Jeffrey Parsons and the staff at
   the Center for HIV Educational Studies and Training. We are grateful to
   the participants who gave their time and energy to this study and to Dr.
   Willo Pequegnat for her support.
CR Anderson JE, 2000, AM J PUBLIC HEALTH, V90, P1089, DOI 10.2105/AJPH.90.7.1089
   [Anonymous], 2010, NATL HIV AIDS STRATE
   BARON RM, 1986, J PERS SOC PSYCHOL, V51, P1173, DOI 10.1037/0022-3514.51.6.1173
   Basta TB, 2009, AIDS PATIENT CARE ST, V23, P1053, DOI 10.1089/apc.2009.0193
   Blankenship KM, 2000, AIDS, V14, pS11, DOI 10.1097/00002030-200006001-00003
   Branson Bernard M., 2006, Morbidity and Mortality Weekly Report, V55, P1
   Campsmith ML, 1997, PREV MED, V26, P839, DOI 10.1006/pmed.1997.0223
   Carey MP, 2001, INT J STD AIDS, V12, P365, DOI 10.1258/0956462011923309
   Castilla J, 2005, JAIDS-J ACQ IMM DEF, V40, P96, DOI 10.1097/01.qai.0000157389.78374.45
   Center for Disease Control and Prevention, 2010, HIV GAY BIS OTH MEN
   Centers for Disease Control and Prevention, 2012, HIV SURVEILL SUPPL R, V17
   Cohen MS, 2016, NEW ENGL J MED, V375, P830, DOI [10.1056/NEJMoa1105243, 10.1056/NEJMoa1600693]
   Del Romero J, 2010, BMJ-BRIT MED J, V340, DOI 10.1136/bmj.c2205
   Do TD, 2006, AIDS EDUC PREV, V18, P44, DOI 10.1521/aeap.2006.18.1.44
   Donnell D, 2010, LANCET, V375, P2092, DOI 10.1016/S0140-6736(10)60705-2
   Dowshen N, 2009, AIDS PATIENT CARE ST, V23, P371, DOI 10.1089/apc.2008.0256
   Earnshaw VA, 2012, AIDS EDUC PREV, V24, P574, DOI 10.1521/aeap.2012.24.6.574
   Gardner EM, 2011, CLIN INFECT DIS, V52, P793, DOI 10.1093/cid/ciq243
   Genberg BL, 2009, SOC SCI MED, V68, P2279, DOI 10.1016/j.socscimed.2009.04.005
   Golub Sarit A, 2010, Curr HIV/AIDS Rep, V7, P201, DOI 10.1007/s11904-010-0057-1
   Hamra M, 2006, TROP MED INT HEALTH, V11, P513, DOI 10.1111/j.1365-3156.2006.01583.x
   Herek GM, 1998, AIDS PUBLIC POLICY J, V13, P36
   Hightow-Weidman LB, 2011, AIDS PATIENT CARE ST, V25, pS39, DOI 10.1089/apc.2011.9877
   Hutchinson AB, 2004, AIDS EDUC PREV, V16, P101, DOI 10.1521/aeap.16.2.101.29394
   Kaplan Andrew H, 2005, Curr HIV/AIDS Rep, V2, P184, DOI 10.1007/s11904-005-0014-6
   Kinsler JJ, 2007, AIDS PATIENT CARE ST, V21, P584, DOI 10.1089/apc.2006.0202
   Kleinbaum D.G., 2008, APPL REGRESSION ANAL
   Li XF, 2012, AIDS BEHAV, V16, P499, DOI 10.1007/s10461-012-0161-x
   Lo YC, 2012, SEX TRANSM DIS, V39, P306, DOI 10.1097/OLQ.0b013e31824018d4
   Logie C, 2009, AIDS CARE, V21, P742, DOI 10.1080/09540120802511877
   MacKellar DA, 2006, SEX TRANSM DIS, V33, P183, DOI 10.1097/01.olq.0000204507.21902.b3
   Mahajan AP, 2008, AIDS, V22, pS67, DOI 10.1097/01.aids.0000327438.13291.62
   Margolis AD, 2012, AIDS BEHAV, V16, P23, DOI 10.1007/s10461-011-9883-4
   Mashburn AJ, 2004, J COMMUNITY PSYCHOL, V32, P45, DOI 10.1002/jcop.10080
   Mayer Kenneth, 2013, J Int Assoc Provid AIDS Care, V12, P208, DOI 10.1177/2325957413475839
   Mimiaga MJ, 2007, SEX TRANSM DIS, V34, P113, DOI 10.1097/01.olq.0000225327.13214.bf
   Mimiaga MJ, 2011, AIDS PATIENT CARE ST, V25, P323, DOI 10.1089/apc.2011.0078
   MUSICCO M, 1994, ARCH INTERN MED, V154, P1971, DOI 10.1001/archinte.154.17.1971
   Nachega JB, 2005, JAIDS-J ACQ IMM DEF, V38, P196, DOI 10.1097/00126334-200502010-00011
   Parker R, 2003, SOC SCI MED, V57, P13, DOI 10.1016/S0277-9536(02)00304-0
   Peretti-Watel P, 2006, AIDS CARE, V18, P254, DOI 10.1080/09540120500456193
   Peretti-Watel P, 2007, PLOS ONE, V2, DOI 10.1371/journal.pone.0000411
   Phillips 2nd G, 2013, AIDS CARE
   Pitpitan EV, 2012, ANN BEHAV MED, V43, P362, DOI 10.1007/s12160-012-9346-9
   Rutledge SE, 2011, AIDS PATIENT CARE ST, V25, P673, DOI 10.1089/apc.2011.0008
   Sayles JN, 2009, J GEN INTERN MED, V24, P1101, DOI 10.1007/s11606-009-1068-8
   Simbayi LC, 2007, SOC SCI MED, V64, P1823, DOI 10.1016/j.socscimed.2007.01.006
   Smith A., 2010, Morbidity and Mortality Weekly Report, V59, P1201
   Sobell MB, 1993, PROBLEM DRINKERS GUI
   STALL R, 1992, J ACQ IMMUN DEF SYND, V5, P682
   Starks TJ, 2013, AIDS BEHAV, V17, P2732, DOI 10.1007/s10461-013-0425-0
   Torian Lucia, 2011, Morbidity and Mortality Weekly Report, V60, P689
   UNAIDS, 2010, GLOB HIV AIDS EP 202
   Weinstock H, 2002, AM J PUBLIC HEALTH, V92, P280, DOI 10.2105/AJPH.92.2.280
   Wolfe WR, 2006, AIDS CARE, V18, P931, DOI 10.1080/09540120500333558
   Young SD, 2007, PERS SOC PSYCHOL B, V33, P789, DOI 10.1177/0146167207301027
   Young SD, 2010, JAIDS-J ACQ IMM DEF, V55, P620, DOI 10.1097/QAI.0b013e3181fc6429
NR 57
TC 172
Z9 174
U1 1
U2 37
PU MARY ANN LIEBERT, INC
PI NEW ROCHELLE
PA 140 HUGUENOT STREET, 3RD FL, NEW ROCHELLE, NY 10801 USA
SN 1087-2914
EI 1557-7449
J9 AIDS PATIENT CARE ST
JI Aids Patient Care STDS
PD NOV 1
PY 2013
VL 27
IS 11
BP 621
EP 627
DI 10.1089/apc.2013.0245
PG 7
WC Public, Environmental & Occupational Health; Infectious Diseases
WE Science Citation Index Expanded (SCI-EXPANDED); Social Science Citation Index (SSCI)
SC Public, Environmental & Occupational Health; Infectious Diseases
GA 293RQ
UT WOS:000329991800005
PM 24138486
OA Green Published
HC Y
HP N
DA 2022-08-26
ER

PT J
AU Choopanya, K
   Martin, M
   Suntharasamai, P
   Sangkum, U
   Mock, PA
   Leethochawalit, M
   Chiamwongpaet, S
   Kitisin, P
   Natrujirote, P
   Kittimunkong, S
   Chuachoowong, R
   Gvetadze, RJ
   McNicholl, JM
   Paxton, LA
   Curlin, ME
   Hendrix, CW
   Vanichseni, S
AF Choopanya, Kachit
   Martin, Michael
   Suntharasamai, Pravan
   Sangkum, Udomsak
   Mock, Philip A.
   Leethochawalit, Manoj
   Chiamwongpaet, Sithisat
   Kitisin, Praphan
   Natrujirote, Pitinan
   Kittimunkong, Somyot
   Chuachoowong, Rutt
   Gvetadze, Roman J.
   McNicholl, Janet M.
   Paxton, Lynn A.
   Curlin, Marcel E.
   Hendrix, Craig W.
   Vanichseni, Suphak
CA Bangkok Tenofovir Study Grp
TI Antiretroviral prophylaxis for HIV infection in injecting drug users in
   Bangkok, Thailand (the Bangkok Tenofovir Study): a randomised,
   double-blind, placebo-controlled phase 3 trial
SO LANCET
LA English
DT Article
ID HUMAN-IMMUNODEFICIENCY-VIRUS; DISOPROXIL FUMARATE; PREEXPOSURE
   PROPHYLAXIS; RENAL SAFETY; PREVENTION; TRANSMISSION; MACAQUES; VACCINE
AB Background Antiretroviral pre-exposure prophylaxis reduces sexual transmission of HIV. We assessed whether daily oral use of tenofovir disoproxil fumarate (tenofovir), an antiretroviral, can reduce HIV transmission in injecting drug users.
   Methods In this randomised, double-blind, placebo-controlled trial, we enrolled volunteers from 17 drug-treatment clinics in Bangkok, Thailand. Participants were eligible if they were aged 20-60 years, were HIV-negative, and reported injecting drugs during the previous year. We randomly assigned participants (1: 1; blocks of four) to either tenofovir or placebo using a computer-generated randomisation sequence. Participants chose either daily directly observed treatment or monthly visits and could switch at monthly visits. Participants received monthly HIV testing and individualised risk-reduction and adherence counselling, blood safety assessments every 3 months, and were offered condoms and methadone treatment. The primary efficacy endpoint was HIV infection, analysed by modified intention-to-treat analysis. This trial is registered with ClinicalTrials.gov, number NCT00119106.
   Findings Between June 9, 2005, and July 22, 2010, we enrolled 2413 participants, assigning 1204 to tenofovir and 1209 to placebo. Two participants had HIV at enrolment and 50 became infected during follow-up: 17 in the tenofovir group (an incidence of 0.35 per 100 person-years) and 33 in the placebo group (0.68 per 100 person-years), indicating a 48.9% reduction in HIV incidence (95% CI 9.6-72.2; p=0.01). The occurrence of serious adverse events was much the same between the two groups (p=0.35). Nausea was more common in participants in the tenofovir group than in the placebo group (p=0.002).
   Interpretation In this study, daily oral tenofovir reduced the risk of HIV infection in people who inject drugs. Pre-exposure prophylaxis with tenofovir can now be considered for use as part of an HIV prevention package for people who inject drugs.
C1 [Choopanya, Kachit; Suntharasamai, Pravan; Sangkum, Udomsak; Vanichseni, Suphak] Bangkok Tenofovir Study Grp, Bangkok, Thailand.
   [Martin, Michael; Mock, Philip A.; Chuachoowong, Rutt; McNicholl, Janet M.; Curlin, Marcel E.] Thailand Minist Publ Health, US CDC Collaborat, Nonthaburi, Thailand.
   [Martin, Michael; Gvetadze, Roman J.; McNicholl, Janet M.; Paxton, Lynn A.; Curlin, Marcel E.] Ctr Dis Control & Prevent, Atlanta, GA USA.
   [Leethochawalit, Manoj; Chiamwongpaet, Sithisat; Kitisin, Praphan; Natrujirote, Pitinan] Bangkok Metropolitan Adm, Bangkok, Thailand.
   [Kittimunkong, Somyot] Thailand Minist Publ Hlth, Nonthaburi, Thailand.
   [Hendrix, Craig W.] Johns Hopkins Univ, Baltimore, MD USA.
RP Martin, M (通讯作者)，Minist Publ Hlth, DDC 7 Bldg,4th Floor,Soi 4, Nonthaburi 11000, Thailand.
EM Znd9@cdc.gov
RI Hendrix, Craig W/G-4182-2014
OI Hendrix, Craig W/0000-0002-5696-8665; Cherdtrakulkiat,
   Thitima/0000-0001-5006-6145
FU US Centers for Disease Control and Prevention; Bangkok Metropolitan
   Administration; Gilead Sciences
FX US Centers for Disease Control and Prevention and the Bangkok
   Metropolitan Administration.; CWH reports receiving grant support from
   Gilead Sciences. All other authors declare that they have no conflicts
   of interest.
CR Anderson PL, 2012, SCI TRANSL MED, V4, DOI 10.1126/scitranslmed.3004006
   [Anonymous], 1997, MMWR Recomm Rep, V46, P1
   [Anonymous], 2012, TRUVADA APPROVED RED
   Baeten JM, 2012, NEW ENGL J MED, V367, P399, DOI 10.1056/NEJMoa1108524
   Bureau of Policy and Strategy Ministry of Public Health, INT STAT CLASS DIS 1
   Cardo DM, 1997, NEW ENGL J MED, V337, P1485, DOI 10.1056/NEJM199711203372101
   CONNOR EM, 1994, NEW ENGL J MED, V331, P1173, DOI 10.1056/NEJM199411033311801
   Cooper RD, 2010, CLIN INFECT DIS, V51, P496, DOI 10.1086/655681
   Gallant JE, 2008, AIDS, V22, P2155, DOI 10.1097/QAD.0b013e3283112b8e
   Garcia-Lerma JG, 2008, PLOS MED, V5, P291, DOI 10.1371/journal.pmed.0050028
   Grant RM, 2010, NEW ENGL J MED, V363, P2587, DOI 10.1056/NEJMoa1011205
   Hendrix CW, 2013, PLOS ONE, V8, DOI 10.1371/journal.pone.0055013
   KONINGS E, 1995, AIDS, V9, P375, DOI 10.1097/00002030-199509040-00009
   LAN KKG, 1983, BIOMETRIKA, V70, P659, DOI 10.2307/2336502
   Marrazzo J, 20 C RETR OPP INF 20
   Martin M, 2011, PLOS ONE, V6, DOI 10.1371/journal.pone.0025127
   Martin M, 2010, INT J DRUG POLICY, V21, P296, DOI 10.1016/j.drugpo.2009.12.002
   OBRIEN PC, 1979, BIOMETRICS, V35, P549, DOI 10.2307/2530245
   Patel P, 2012, J CLIN VIROL, V54, P42, DOI 10.1016/j.jcv.2012.01.022
   Pavie J, 2010, PLOS ONE, V5, DOI 10.1371/journal.pone.0011581
   Pitisuttithum P, 2006, J INFECT DIS, V194, P1661, DOI 10.1086/508748
   Smith D. K., 2011, Morbidity and Mortality Weekly Report, V60, P65
   Smith D. K., 2012, Morbidity and Mortality Weekly Report, V61, P586
   Smith PF, 2004, PHARMACOTHERAPY, V24, P970, DOI 10.1592/phco.24.11.970.36141
   Subbarao S, 2006, J INFECT DIS, V194, P904, DOI 10.1086/507306
   Sungkanuparph S, 2010, ASIAN BIOMED, V4, P515, DOI 10.2478/abm-2010-0066
   Thailand Ministry of Public Health and the National AIDS Prevention and Alleviation Committee, UNGASS COUNTR PROGR
   Thigpen MC, 2012, NEW ENGL J MED, V367, P423, DOI 10.1056/NEJMoa1110711
   TSAI CC, 1995, SCIENCE, V270, P1197, DOI 10.1126/science.270.5239.1197
   UNAIDS, AIDSINFO WORLD OV
   Van Damme L, 2012, NEW ENGL J MED, V367, P411, DOI 10.1056/NEJMoa1202614
   Vanichseni S, 2001, AIDS, V15, P397, DOI 10.1097/00002030-200102160-00013
   Weniger B G, 1991, AIDS, V5 Suppl 2, pS71, DOI 10.1097/00002030-199101001-00011
   World Health Organization, HIV AIDS INJ DRUG US
NR 34
TC 928
Z9 948
U1 4
U2 67
PU ELSEVIER SCIENCE INC
PI NEW YORK
PA STE 800, 230 PARK AVE, NEW YORK, NY 10169 USA
SN 0140-6736
EI 1474-547X
J9 LANCET
JI Lancet
PD JUN 15
PY 2013
VL 381
IS 9883
BP 2083
EP 2090
DI 10.1016/S0140-6736(13)61127-7
PG 8
WC Medicine, General & Internal
WE Science Citation Index Expanded (SCI-EXPANDED)
SC General & Internal Medicine
GA 171KA
UT WOS:000320924800030
PM 23769234
HC Y
HP N
DA 2022-08-26
ER

PT J
AU Baeten, JM
   Haberer, JE
   Liu, AY
   Sista, N
AF Baeten, Jared M.
   Haberer, Jessica E.
   Liu, Albert Y.
   Sista, Nirupama
TI Preexposure Prophylaxis for HIV Prevention: Where Have We Been and Where
   Are We Going?
SO JAIDS-JOURNAL OF ACQUIRED IMMUNE DEFICIENCY SYNDROMES
LA English
DT Article
DE HIV prevention; preexposure prophylaxis; sexual HIV transmission
ID HUMAN-IMMUNODEFICIENCY-VIRUS; ANTIRETROVIRAL PROPHYLAXIS; TRANSMISSION;
   INFECTION; MACAQUES; ZIDOVUDINE; EFFICACY
AB Preexposure prophylaxis (PrEP), in which HIV-uninfected persons with ongoing HIV risk use antiretroviral medications to reduce their risk of acquiring HIV infection, is an efficacious and promising new HIV prevention strategy. The past 2 years have seen significant new advances in knowledge regarding PrEP, including definitive demonstration that PrEP reduces the risk of HIV acquisition, regulatory approval of combination oral emtricitabine/tenofovir disoproxil fumarate (FTC/TDF) as the first PrEP agent with a label indication for sexual HIV prevention, and the development of normative guidance for clinical prescribing of PrEP. In PrEP clinical trials, HIV protection was strongly correlated with PrEP adherence; therefore, understanding and supporting adherence to PrEP are key to maximizing its public health impact. As would be expected for any new HIV prevention approach, questions remain, including how to motivate uptake of and sustain adherence to PrEP for HIV prevention in high-risk populations, how much use is sufficient to achieve HIV protection, and the potential of "next-generation" PrEP agents to improve this effective prevention strategy. At this important transition point-from demonstration of efficacy in clinical trials to thinking about implementation and effectiveness-this review addresses where we have been and where we are going with PrEP for HIV prevention.
C1 [Baeten, Jared M.] Univ Washington, Dept Global Hlth, Seattle, WA 98104 USA.
   [Baeten, Jared M.] Univ Washington, Dept Med, Seattle, WA 98104 USA.
   [Baeten, Jared M.] Univ Washington, Dept Epidemiol, Seattle, WA 98104 USA.
   [Haberer, Jessica E.] Massachusetts Gen Hosp, Ctr Global Hlth, Boston, MA 02114 USA.
   [Haberer, Jessica E.] Harvard Univ, Sch Med, Dept Med, Boston, MA USA.
   [Liu, Albert Y.] Univ Calif San Francisco, San Francisco Dept Publ Hlth, Bridge HIV, San Francisco, CA USA.
   [Liu, Albert Y.] Univ Calif San Francisco, Dept Med, San Francisco, CA USA.
   [Sista, Nirupama] FHI360, Global Hlth Populat & Nutr, Durham, NC USA.
RP Baeten, JM (通讯作者)，Univ Washington, Dept Global Hlth, Box 359927,325 Ninth Ave, Seattle, WA 98104 USA.
EM jbaeten@uw.edu
RI Haberer, Jessica/AAH-7976-2019
OI Haberer, Jessica/0000-0001-5845-3190
FU US National Institutes of Health [R01 MH095507, R01 MH098744, R01
   MH095628, UM1 AI068619]; NATIONAL INSTITUTE OF ALLERGY AND INFECTIOUS
   DISEASES [UM1AI068619] Funding Source: NIH RePORTER; NATIONAL INSTITUTE
   OF MENTAL HEALTH [R01MH095507, R01MH098744, R01MH095628] Funding Source:
   NIH RePORTER
FX Supported by the US National Institutes of Health (grants R01 MH095507,
   R01 MH098744, R01 MH095628, and for the HIV Prevention Trials Network:
   UM1 AI068619).
CR Anderson P, 2011, 18 C RETR OPP INF FE
   Anderson PL, 2012, SCI TRANSL MED, V4, DOI 10.1126/scitranslmed.3004006
   [Anonymous], 1989, ANT PREGN REG INT RE
   Baeten JM, 2012, NEW ENGL J MED, V367, P399, DOI 10.1056/NEJMoa1108524
   Bangsberg D., 2012, 19 C RETR OPP INF CR
   Celum C, 2013, LANCET, V381, P1519, DOI 10.1016/S0140-6736(13)60147-6
   Cohen MS, 2016, NEW ENGL J MED, V375, P830, DOI [10.1056/NEJMoa1105243, 10.1056/NEJMoa1600693]
   CONNOR EM, 1994, NEW ENGL J MED, V331, P1173, DOI 10.1056/NEJM199411033311801
   Davidson MH, 2006, AM J MANAG CARE, V12, pS405
   Garcia-Lerma JG, 2008, PLOS MED, V5, P291, DOI 10.1371/journal.pmed.0050028
   Garcia-Lerma JG, 2010, SCI TRANSL MED, V2, DOI 10.1126/scitranslmed.3000391
   Grant RM, 2010, NEW ENGL J MED, V363, P2587, DOI 10.1056/NEJMoa1011205
   Guay LA, 1999, LANCET, V354, P795, DOI 10.1016/S0140-6736(99)80008-7
   Hallett TB, 2011, PLOS MED, V8, DOI 10.1371/journal.pmed.1001123
   Hosek SG, 2013, AM J PREV MED, V44, pS129, DOI 10.1016/j.amepre.2012.09.032
   Karim SSA, 2011, LANCET, V378, pE23, DOI 10.1016/S0140-6736(11)61136-7
   Kashuba ADM, 2012, LANCET, V379, P2409, DOI 10.1016/S0140-6736(11)61852-7
   Kumwenda NI, 2008, NEW ENGL J MED, V359, P119, DOI 10.1056/NEJMoa0801941
   Liu AY, 2011, PLOS ONE, V6, DOI 10.1371/journal.pone.0023688
   Marrazzo J, 2013, 20 C RETR OPP INF MA
   Martin M, 2011, PLOS ONE, V6, DOI 10.1371/journal.pone.0025127
   Matthews LT, 2010, AIDS, V24, P1975, DOI 10.1097/QAD.0b013e32833bedeb
   Mofenson LM, 2010, NEW ENGL J MED, V362, P2316, DOI 10.1056/NEJMe1004406
   Mugo N, 2012, 19 C RETR OPP INF MA
   Mugo NR, 2011, AIDS, V25, P1887, DOI 10.1097/QAD.0b013e32834a9338
   Mulligan K, 2011, 18 C RETR OPP INF FE
   Norton WE, 2013, AM J PREV MED, V44, pS77, DOI 10.1016/j.amepre.2012.09.037
   Parikh UM, 2009, J VIROL, V83, P10358, DOI 10.1128/JVI.01073-09
   Patterson KB, 2011, SCI TRANSL MED, V3, DOI 10.1126/scitranslmed.3003174
   Phillips AN, 2013, PLOS ONE, V8, DOI 10.1371/journal.pone.0055312
   Rodriguez-Novoa S, 2009, CLIN INFECT DIS, V48, pE108, DOI 10.1086/598507
   Smith D. K., 2011, Morbidity and Mortality Weekly Report, V60, P65
   Smith D. K., 2012, Morbidity and Mortality Weekly Report, V61, P586
   Subbarao S, 2006, J INFECT DIS, V194, P904, DOI 10.1086/507306
   TANGMUNKONGVORA.A, 2012, AIDS CARE, V19, P19
   Thigpen MC, 2012, NEW ENGL J MED, V367, P423, DOI 10.1056/NEJMoa1110711
   TSAI CC, 1995, SCIENCE, V270, P1197, DOI 10.1126/science.270.5239.1197
   U.S. Food and Drug Administration, 2012, SUNSCR DRUG PROD OV
   UNAIDS, 2012, 2012 UNAIDS WORLD AI
   Van Damme L, 2012, NEW ENGL J MED, V367, P411, DOI 10.1056/NEJMoa1202614
   Ware NC, 2012, JAIDS-J ACQ IMM DEF, V59, P463, DOI 10.1097/QAI.0b013e31824a060b
   Warren MJ, 2013, AM J PREV MED, V44, pS167, DOI 10.1016/j.amepre.2012.10.006
   Williams A, 1997, AIDS Clin Care, V9, P51
   Williams A, 1997, AIDS CLIN CARE, V9, P58
NR 44
TC 112
Z9 113
U1 0
U2 10
PU LIPPINCOTT WILLIAMS & WILKINS
PI PHILADELPHIA
PA TWO COMMERCE SQ, 2001 MARKET ST, PHILADELPHIA, PA 19103 USA
SN 1525-4135
EI 1077-9450
J9 JAIDS-J ACQ IMM DEF
JI JAIDS
PD JUL 1
PY 2013
VL 63
SU 2
BP S122
EP S129
PG 8
WC Immunology; Infectious Diseases
WE Science Citation Index Expanded (SCI-EXPANDED)
SC Immunology; Infectious Diseases
GA 300JD
UT WOS:000330459300003
PM 23764623
OA Green Accepted
DA 2022-08-26
ER

PT J
AU De Man, J
   Colebunders, R
   Florence, E
   Laga, M
   Kenyon, C
AF De Man, Jeroen
   Colebunders, Robert
   Florence, Eric
   Laga, Marie
   Kenyon, Christopher
TI What is the Place of Pre-Exposure Prophylaxis in HIV Prevention?
SO AIDS REVIEWS
LA English
DT Review
DE HIV prevention; Pre-exposure prophylaxis; Cost-effectiveness; Program
   implementation; Risk compensation
ID TENOFOVIR DISOPROXIL FUMARATE; ACTIVE ANTIRETROVIRAL THERAPY; SEXUAL
   RISK BEHAVIOR; COST-EFFECTIVENESS; UNITED-STATES; INFECTION; MEN;
   TRANSMISSION; IMPACT; SAFETY
AB New tools are needed to bring down ongoing high HIV incidence. This review aims to evaluate the place of one of these new tools (pre-exposure prophylaxis) in a comprehensive prevention strategy. Several trials have demonstrated the safety and the efficacy of pre-exposure prophylaxis in HIV prevention. Two large trials have, however, failed to show such efficacy. This was likely due to poor adherence in these trials. New forms of long-acting pre-exposure prophylaxis currently in trials may deal with these problems of low adherence. Pre-exposure prophylaxis has been demonstrated to be cost-effective within certain settings. The introduction of pre-exposure prophylaxis into prevention programs needs to be carefully thought through. For example, pre-exposure prophylaxis-induced risk compensation, at both an individual and population level, could undermine other aspects of a comprehensive HIV prevention program. In conclusion, pre-exposure prophylaxis could be a useful additional tool for the prevention of HIV in specific high-risk groups. It should be implemented in a way that deals with issues such as ensuring high adherence and ensuring that pre-exposure prophylaxis does not detract from, but complements, other more fundamental elements of HIV prevention programs.
C1 [De Man, Jeroen; Colebunders, Robert; Florence, Eric; Laga, Marie; Kenyon, Christopher] Inst Trop Med, Grp HIV STD & Coinfect, Dept Clin Sci, B-2000 Antwerp, Belgium.
RP De Man, J (通讯作者)，Josse Biesmansstr 56, B-1560 Hoeilaart, Belgium.
EM jero.deman@gmail.com
RI De Man, Jeroen/AAI-2108-2019
OI De Man, Jeroen/0000-0002-3196-8757; Florence, Eric/0000-0002-7004-9120
CR About Microbicides, 2013, MICR
   Adams J, 1995, RISK
   Allen T., 2004, Journal of International Development, V16, P1141, DOI 10.1002/jid.1168
   Amico K, 2013, AIDS BEHAV
   Andrews C, 2013, 20 CROI ATL GEORG
   Attia S, 2009, AIDS, V23, P1397, DOI 10.1097/QAD.0b013e32832b7dca
   Baeten JM, 2012, NEW ENGL J MED, V367, P399, DOI 10.1056/NEJMoa1108524
   Cassell MM, 2006, BMJ-BRIT MED J, V332, P605, DOI 10.1136/bmj.332.7541.605
   CDC, 2010, 2010 STD TREATM GUID
   CDC, 2012, PREP NEW TOOL HIV PR
   Celum C, 2012, CURR OPIN INFECT DIS, V25, P51, DOI 10.1097/QCO.0b013e32834ef5ef
   Cohen MS, 2016, NEW ENGL J MED, V375, P830, DOI [10.1056/NEJMoa1105243, 10.1056/NEJMoa1600693]
   Cotter AG, 2011, BEST PRACT RES CL EN, V25, P501, DOI 10.1016/j.beem.2010.11.003
   Cremin I, 2013, AIDS, V27, P447, DOI 10.1097/QAD.0b013e32835ca2dd
   Crepaz N, 2004, JAMA-J AM MED ASSOC, V292, P224, DOI 10.1001/jama.292.2.224
   de Ven PV, 1999, AIDS, V13, P2289, DOI 10.1097/00002030-199911120-00011
   Derdelinckx I, 2006, PLOS MED, V3, P1999, DOI 10.1371/journal.pmed.0030454
   Desai K, 2008, AIDS, V22, P1829, DOI 10.1097/QAD.0b013e32830e00f5
   Donnell D, 2010, LANCET, V375, P2092, DOI 10.1016/S0140-6736(10)60705-2
   Elford J, 2000, J ACQ IMMUN DEF SYND, V23, P266
   Epstein H, 2011, J INT AIDS SOC, V14, DOI 10.1186/1758-2652-14-13
   Fung HB, 2002, CLIN THER, V24, P1515, DOI 10.1016/S0149-2918(02)80058-3
   Gallant JE, 2003, CLIN INFECT DIS, V37, P944, DOI 10.1086/378068
   Gallant JE, 2008, AIDS, V22, P2155, DOI 10.1097/QAD.0b013e3283112b8e
   Garcia-Lerma JG, 2012, CURR OPIN HIV AIDS, V7, P505, DOI 10.1097/COH.0b013e328358e484
   Gilead Sciences, 2004, INV BROCH TEN DIS FU
   Gilead Sciences, 2005, INV BROCH EMT TEN DI
   Gomez GB, 2012, PLOS MED, V9, DOI 10.1371/journal.pmed.1001323
   Grant R, 2013, 20 CROI ATL GEORG
   Grant RM, 2010, NEW ENGL J MED, V363, P2587, DOI 10.1056/NEJMoa1011205
   Green E, 2003, RETHINKING AIDS PREV, P374
   Haberer JE, 2010, AIDS BEHAV, V14, P1340, DOI 10.1007/s10461-010-9799-4
   Halldorsdottir I., 2012, 19 INT AIDS C WASH D
   Hallett TB, 2011, PLOS MED, V8, DOI 10.1371/journal.pmed.1001123
   Hankins CA, 2010, AIDS, V24, pS70, DOI 10.1097/01.aids.0000390709.04255.fd
   JUUSOLA JL, 2012, ANN INTERN MED, V156, P541, DOI DOI 10.1059/0003-4819-156-8-201204170-00001
   Karim QA, 2010, SCIENCE, V329, P1168, DOI 10.1126/science.1193748
   Karlaftis MG, 2003, J SAFETY RES, V34, P207, DOI 10.1016/S0022-4375(03)00009-4
   Kirby D, 2008, SEX TRANSM INFECT, V84, pII35, DOI 10.1136/sti.2008.029892
   Kiser PF, 2012, AIDS REV, V14, P62
   Marrazzo J, 2013, 20 CROI ATL GEORG
   Mayer KH, 2006, AIDS, V20, P543, DOI 10.1097/01.aids.0000210608.70762.c3
   Morris M, 2011, LANCET, V378, P1843, DOI 10.1016/S0140-6736(11)61803-5
   Morris M, 2010, PLOS ONE, V5, DOI 10.1371/journal.pone.0014092
   Mutua G, 2012, PLOS ONE, V7, DOI 10.1371/journal.pone.0033103
   Nelson MR, 2007, AIDS, V21, P1273, DOI 10.1097/QAD.0b013e3280b07b33
   NIH, 2013, IMPL EFF SAF TEN GEL
   NIH, 2013, IN VIV DRUG INT PHAR
   NIH, 2013, DEM ANT PREEXP PROPH
   NIH, 2013, ADAPT STUD US EMT TE
   NIH, 2013, SAF EFF TRIAL DAP VA
   NIH, 2013, STUD HLTH VOL SAF ME
   NIH, 2013, PHAS 3 SAF EFF TRIAL
   Okwundu CI, 2012, COCHRANE DB SYST REV, DOI 10.1002/14651858.CD007189.pub3
   Ostrow DE, 2002, AIDS, V16, P775, DOI 10.1097/00002030-200203290-00013
   Padian NS, 2011, LANCET, V378, P269, DOI 10.1016/S0140-6736(11)60877-5
   Paltiel AD, 2009, CLIN INFECT DIS, V48, P806, DOI 10.1086/597095
   Patterson KB, 2011, SCI TRANSL MED, V3, DOI 10.1126/scitranslmed.3003174
   Peterson Leigh, 2007, PLoS Clin Trials, V2, pe27, DOI 10.1371/journal.pctr.0020027
   Pretorius C, 2010, PLOS ONE, V5, DOI 10.1371/journal.pone.0013646
   Richens J, 2000, LANCET, V355, P400, DOI 10.1016/S0140-6736(99)09109-6
   Rucinski K, 2013, AIDS BEHAV
   Schackman BR, 2012, CURR OPIN HIV AIDS, V7, P587, DOI 10.1097/COH.0b013e3283582c8b
   Shelton JD, 2011, LANCET, V378, P1843, DOI 10.1016/S0140-6736(11)61802-3
   Shisana O., 2003, IMPACT HIV AIDS HLTH, P175
   Shisana O., 2005, S AFRICAN NATL HIV P, P156
   Shisana O, 2009, S AFRICAN NATL HIV P, P98
   Siegfried N, 2011, COCHRANE DB SYST REV, DOI 10.1002/14651858.CD003510.pub3
   Smith D. K., 2011, Morbidity and Mortality Weekly Report, V60, P65
   Stolte G, 2002, Euro Surveill, V7, P19
   Stolte IG, 2004, AIDS, V18, P303, DOI 10.1097/00002030-200401230-00021
   Stoneburner RL, 2004, SCIENCE, V304, P714, DOI 10.1126/science.1093166
   Supervie V, 2010, P NATL ACAD SCI USA, V107, P12381, DOI 10.1073/pnas.1006061107
   Tangmunkongvorakul A, 2012, AIDS CARE
   Tanser F, 2013, SCIENCE, V339, P966, DOI 10.1126/science.1228160
   Thigpen MC, 2012, NEW ENGL J MED, V367, P423, DOI 10.1056/NEJMoa1110711
   U.S. Center for Disease Control (CDC), 2011, INT GUID CLIN CONS U
   U.S. Food and Drug Administration, 2012, SUNSCR DRUG PROD OV
   U.S. National Institutes of Health (NIH), 2013, SAF EFF TEN GEL PREV
   UNAIDS, PROGR REP 2011
   UNAIDS, 2013, BOTSW COUNTR PROF
   Van Damme L, 2012, NEW ENGL J MED, V367, P411, DOI 10.1056/NEJMoa1202614
   van Griensven F, 2010, J INT AIDS SOC, V13, DOI 10.1186/1758-2652-13-13
   Velasco-Hernandez JX, 2002, LANCET INFECT DIS, V2, P487, DOI 10.1016/S1473-3099(02)00346-8
   Walensky RP, 2012, CLIN INFECT DIS, V54, P1504, DOI 10.1093/cid/cis225
   WELLER SC, 1993, SOC SCI MED, V36, P1635, DOI 10.1016/0277-9536(93)90352-5
   Wilde G., 1994, TARGET RISK DEALING
   Williams BG, 2011, JAIDS-J ACQ IMM DEF, V58, P207, DOI 10.1097/QAI.0b013e3182253c19
   World Health Organization, GLOB HIV AIDS RESP E
   Young TN, 2007, COCHRANE DB SYST REV, DOI 10.1002/14651858.CD002835.pub3
NR 90
TC 8
Z9 8
U1 0
U2 11
PU PERMANYER PUBL
PI BARCELONA
PA MALLORCA, 310, BARCELONA, 08037, SPAIN
SN 1139-6121
EI 1698-6997
J9 AIDS REV
JI Aids Rev.
PD APR-JUN
PY 2013
VL 15
IS 2
BP 102
EP 111
PG 10
WC Immunology; Infectious Diseases
WE Science Citation Index Expanded (SCI-EXPANDED); Social Science Citation Index (SSCI)
SC Immunology; Infectious Diseases
GA 186MD
UT WOS:000322047500004
PM 23685443
DA 2022-08-26
ER

PT J
AU Sugarman, J
   Mayer, KH
AF Sugarman, Jeremy
   Mayer, Kenneth H.
TI Ethics and Pre-exposure Prophylaxis for HIV Infection
SO JAIDS-JOURNAL OF ACQUIRED IMMUNE DEFICIENCY SYNDROMES
LA English
DT Article
DE pre-exposure prophylaxis; HIV prevention; ethics
ID ANTIRETROVIRAL DRUGS; PREVENTION; CHALLENGES; TRANSMISSION
AB There is increasing evidence that the use of antiretroviral agents (ARVs) can be a safe and effective means of preventing HIV infection. In fact, a combination of ARVs, tenofovir-emtricitabine, was recently approved by the US Food and Drug Administration (FDA) for use as "pre-exposure prophylaxis"(PrEP), and the US Centers for Disease Control and other regulatory authorities have issued guidance concerning PrEP use. Clinicians and policy makers are now faced with questions about the appropriateness of prescribing ARVs to healthy persons who are at risk of becoming infected with HIV, and those at risk of being infected must decide whether to use PrEP. In addition, researcher stakeholders must grapple with determining whether and how PrEP should be included in future HIV prevention research. In addressing such issues, it is important that their ethical dimensions are identified. When using PrEP, 2 broad ethical domains are of special relevance: well-being and justice. Ethical issues related to well-being include safety, parameters of use, risk behaviors, resistance, stigma, and diversion. Those related to justice include access and competing priorities. In research involving PrEP, ethical issues include determining the appropriate control arm and whether PrEP should be included as a part of the prevention package provided to all at risk participants. Although PrEP could play an important role in HIV prevention, understanding and addressing the related ethical issues is critical to its safe, effective, and appropriate use in practice and future research.
C1 [Sugarman, Jeremy] Johns Hopkins Univ, Dept Med, Berman Inst Bioeth, Baltimore, MD USA.
   [Sugarman, Jeremy] Johns Hopkins Univ, Dept Hlth Policy & Management, Baltimore, MD 21218 USA.
   [Mayer, Kenneth H.] Harvard Univ, Beth Israel Deaconess Med Ctr, Sch Med, Boston, MA 02215 USA.
   [Mayer, Kenneth H.] Fenway Hlth, Boston, MA USA.
RP Sugarman, J (通讯作者)，Johns Hopkins Berman Inst Bioeth, 1809 Ashland Ave,Deering Hall, Baltimore, MD 21205 USA.
EM jsugarman@jhu.edu
OI Sugarman, Jeremy/0000-0001-7022-8332
FU National Institute of Allergy and Infectious Disease, National Institute
   of Drug Abuse, National Institute of Mental Health [UM1 AI068619];
   Harvard Medical School Vaccine Clinical Trials Unit [5UM1AI069412-06];
   Clinical Trial Unit for HIV Prevention and Microbicide Research
   [5UM1AI069480-06]; NATIONAL INSTITUTE OF ALLERGY AND INFECTIOUS DISEASES
   [UM1AI069412, UM1AI069480, UM1AI068619] Funding Source: NIH RePORTER
FX Supported by National Institute of Allergy and Infectious Disease,
   National Institute of Drug Abuse, National Institute of Mental Health
   under Cooperative Agreement # UM1 AI068619 to the HIV Prevention Trials
   Network; Harvard Medical School Vaccine Clinical Trials Unit
   (5UM1AI069412-06); and the Clinical Trial Unit for HIV Prevention and
   Microbicide Research (5UM1AI069480-06). The contents and options
   expressed in this manuscript are solely the responsibility of the
   authors.
CR Baeten JM, 2012, NEW ENGL J MED, V367, P399, DOI 10.1056/NEJMoa1108524
   Brock DW, 2009, HEALTH AFFAIR, V28, P1666, DOI 10.1377/hlthaff.28.6.1666
   Centers for Disease Control and Prevention Ministry of Health, BANGK TEN STUD
   Cohen J, 2012, SCIENCE, V335, P1291, DOI 10.1126/science.335.6074.1291
   Cohen MS, 2016, NEW ENGL J MED, V375, P830, DOI [10.1056/NEJMoa1105243, 10.1056/NEJMoa1600693]
   Cohen MS, 2012, NEW ENGL J MED, V367, P459, DOI 10.1056/NEJMe1207438
   Gostin LO, 2011, JAMA-J AM MED ASSOC, V305, P191, DOI 10.1001/jama.2010.1975
   Grant RM, 2010, NEW ENGL J MED, V363, P2587, DOI 10.1056/NEJMoa1011205
   Haire B, 2013, DEV WORLD BIOETH, V13, P87, DOI 10.1111/dewb.12032
   Hankins CA, 2013, CURR OPIN HIV AIDS, V8, P50, DOI 10.1097/COH.0b013e32835b809d
   HIV Vaccine Trials Network, INF HVTN 505
   International Association of Physicians in AIDS Care, 2012, CONTR HIV EP ANT
   Jay JS, 2012, JAMA-J AM MED ASSOC, V308, P867, DOI 10.1001/2012.jama.10158
   Joint United Nations Programme on HIV/AIDS (UNAIDS) World Health Organization (WHO), ETH CONS BIOM HIV PR
   Karim QA, 2010, SCIENCE, V329, P1168, DOI 10.1126/science.1193748
   Karim SSA, 2012, LANCET, V379, P2047, DOI 10.1016/S0140-6736(12)60786-7
   Kempf M.C., 2020, WEEXPAND PREP DEMONS
   Krakower DS, 2012, PLOS ONE, V7, DOI 10.1371/journal.pone.0033119
   Macklin R, 2012, HEALTH AFFAIR, V31, P1537, DOI 10.1377/hlthaff.2012.0071
   Mayer KH, 2012, ANN INTERN MED, V156, P312, DOI 10.7326/0003-4819-156-4-201202210-00383
   Microbicides Trial Network, VOICE STUD VAG OR IN
   Philpott S, 2013, AM J PREV MED, V44, pS137, DOI 10.1016/j.amepre.2012.09.029
   Philpott S, 2011, J MED ETHICS, V37, P244, DOI 10.1136/jme.2010.037176
   Rennie S, 2009, HIV PREVENTION TRIAL
   Schackman BR, 2012, CURR OPIN HIV AIDS, V7, P587, DOI 10.1097/COH.0b013e3283582c8b
   Shelton JD, 2011, SCIENCE, V334, P1645, DOI 10.1126/science.1212353
   Smith D. K., 2011, Morbidity and Mortality Weekly Report, V60, P65
   Smith D. K., 2012, Morbidity and Mortality Weekly Report, V61, P586
   Steinbrook R, 2012, JAMA-J AM MED ASSOC, V308, P865, DOI 10.1001/jama.2012.9885
   Thigpen MC, 2012, NEW ENGL J MED, V367, P423, DOI 10.1056/NEJMoa1110711
   Underhill K, 2012, AM J LAW MED, V38, P607, DOI 10.1177/009885881203800402
   US Food and Drug Administration, FDA APPR 1 DRUG RED
   Van Damme L, 2012, NEW ENGL J MED, V367, P411, DOI 10.1056/NEJMoa1202614
NR 33
TC 17
Z9 17
U1 0
U2 11
PU LIPPINCOTT WILLIAMS & WILKINS
PI PHILADELPHIA
PA TWO COMMERCE SQ, 2001 MARKET ST, PHILADELPHIA, PA 19103 USA
SN 1525-4135
EI 1077-9450
J9 JAIDS-J ACQ IMM DEF
JI JAIDS
PD JUL 1
PY 2013
VL 63
SU 2
BP S135
EP S139
PG 5
WC Immunology; Infectious Diseases
WE Science Citation Index Expanded (SCI-EXPANDED); Social Science Citation Index (SSCI)
SC Immunology; Infectious Diseases
GA 300JD
UT WOS:000330459300005
PM 23764625
OA Green Accepted, Bronze
DA 2022-08-26
ER

PT J
AU Donnell, D
   Hughes, JP
   Wang, L
   Chen, YQ
   Fleming, TR
AF Donnell, Deborah
   Hughes, James P.
   Wang, Lei
   Chen, Ying Q.
   Fleming, Thomas R.
TI Study Design Considerations for Evaluating Efficacy of Systemic
   Preexposure Prophylaxis Interventions
SO JAIDS-JOURNAL OF ACQUIRED IMMUNE DEFICIENCY SYNDROMES
LA English
DT Article
DE preexposure prophylaxis; noninferiority; efficacy; phase 3; clinical
   trials; adherence
ID WOMEN
AB Background: The development of interventions for systemic preexposure prophylaxis (PrEP) faces several significant challenges following the US Food and Drug Administration's approval of emtricitabine/tenofovir (FTC/TDF) for HIV prevention. This development is particularly complex because of inconsistency of efficacy results of FTC/TDF PrEP trials for HIV prevention.
   Methods: Possible designs for a PrEP phase 3 efficacy trial are obtained by considering scenarios for potential experimental PrEP and control regimens, including consideration of placebo and active controls, longer acting PrEP and alternate dosing schedules.
   Results: Noninferiority (NI) trials with hazard ratio NI margins ranging from 1.10 to 1.25 can be justified in the contexts of the 3 PrEP trials demonstrating efficacy of FTC/TDF. However, these HIV endpoint trials may require extremely large number of participants, particularly in settings where FTC/TDF has been shown to reduce the risk of HIV acquisition. NI trials also are often difficult to interpret because they depend on previous placebo-controlled efficacy results. Superiority trials for PrEP are plausible in settings where FTC/TDF efficacy is not yet established, possibly due to low adherence (ie, women at risk as in FemPrEP and VOICE): a new product with potential for higher adherence and potency would be a promising candidate in this setting.
   Conclusions: Following Food and Drug Administration's approval of FTC/TDF for PrEP, trials to establish efficacy of new PrEP regimens require stringent design standards, together with rigorous debate about adherence within study populations and many important ethical issues.
C1 [Donnell, Deborah; Wang, Lei; Chen, Ying Q.] Fred Hutchinson Canc Res Ctr, Vaccine & Infect Dis Div, Seattle, WA 98109 USA.
   [Hughes, James P.; Fleming, Thomas R.] Univ Washington, Dept Biostat, Seattle, WA 98195 USA.
RP Donnell, D (通讯作者)，Fred Hutchinson Canc Res Ctr, Vaccine & Infect Dis Div, 1100 Fairview Ave N,M2-A300, Seattle, WA 98109 USA.
EM deborah@fhcrc.org
OI Donnell, Deborah/0000-0002-0587-7480; Chen, Ying
   Qing/0000-0002-2726-3391
FU HIV Prevention Trials Network; National Institute of Allergy and
   Infectious Diseases; National Institute of Mental Health; National
   Institute of Drug Abuse, Office of AIDS Research, of the National
   Institutes of Health, Department of Health and Human Services
   [UM1-AI068617]; NATIONAL INSTITUTE OF ALLERGY AND INFECTIOUS DISEASES
   [UM1AI068617, R37AI029168, R01AI029168] Funding Source: NIH RePORTER
FX Supported by the HIV Prevention Trials Network, sponsored by the
   National Institute of Allergy and Infectious Diseases, the National
   Institute of Mental Health, and the National Institute of Drug Abuse,
   Office of AIDS Research, of the National Institutes of Health,
   Department of Health and Human Services, grant UM1-AI068617 (D.D.).
CR Baeten JM, 2012, NEW ENGL J MED, V367, P399, DOI 10.1056/NEJMoa1108524
   Beauchamp T. L., 1989, PRINCIPLES BIOMEDICA
   Fleming TR, 2011, CLIN TRIALS, V8, P432, DOI 10.1177/1740774511410994
   Flerning TR, 2008, STAT MED, V27, P317, DOI 10.1002/sim.2855
   Food and Drug Administration HHS, 2010, GUID IND NO IN PRESS
   Grant RM, 2010, NEW ENGL J MED, V363, P2587, DOI 10.1056/NEJMoa1011205
   Karim QA, 2010, SCIENCE, V329, P1168, DOI 10.1126/science.1193748
   Marrazzo J, 2013, 20 C RETR OPP INF MA
   National Institute of Allergy and Infectious Diseases (NIAID), 2011, NIH DISC TEN VAG GEL
   National Institute of Allergy and Infectious Diseases (NIAID), 2011, NIH MOD VOICE HIV PR
   Thigpen MC, 2012, NEW ENGL J MED, V367, P423, DOI 10.1056/NEJMoa1110711
   Van Damme L, 2012, NEW ENGL J MED, V367, P411, DOI 10.1056/NEJMoa1202614
NR 12
TC 12
Z9 12
U1 0
U2 0
PU LIPPINCOTT WILLIAMS & WILKINS
PI PHILADELPHIA
PA TWO COMMERCE SQ, 2001 MARKET ST, PHILADELPHIA, PA 19103 USA
SN 1525-4135
EI 1077-9450
J9 JAIDS-J ACQ IMM DEF
JI JAIDS
PD JUL 1
PY 2013
VL 63
SU 2
BP S130
EP S134
PG 5
WC Immunology; Infectious Diseases
WE Science Citation Index Expanded (SCI-EXPANDED)
SC Immunology; Infectious Diseases
GA 300JD
UT WOS:000330459300004
PM 23764624
OA Green Accepted, Bronze
DA 2022-08-26
ER

PT J
AU Shoptaw, S
AF Shoptaw, Steven
TI HIV prevention for people who use substances: Evidence-based strategies
SO JOURNAL OF FOOD AND DRUG ANALYSIS
LA English
DT Article; Proceedings Paper
CT International Conference on Global Health (ICGH)
CY APR 17-19, 2013
CL Taipei, TAIWAN
DE Combination therapy; Drug therapy; Human immunodeficiency virus
   prevention; Substance users
ID ANTIRETROVIRAL THERAPY; DRUG-USERS; METHAMPHETAMINE; INFECTION; MEN;
   PROPHYLAXIS; METHADONE; IMPACT; RISK
AB Evidence-based strategies to guide human immunodeficiency virus (HIV) prevention for people who use substances can be grouped into approaches that lower infectiousness among substance users living with HIV and those that prevent HIV acquisition among those who are uninfected. Dramatic successes in HIV prevention involving access to antiretroviral therapy, opioid substitution therapies, and needle and syringe exchange programs have reduced both prevalence and incidence in the United States for people who use injection drugs, and modeling studies suggest that scale-up of these approaches will have a parallel impact worldwide. Medical HIV-prevention strategies that reduce infectiousness ("treatment as prevention" or early antiretroviral therapy initiation) and that block HIV acquisition (pre-exposure prophylaxis and post-exposure prophylaxis) can constitute key elements of novel combination HIV-prevention approaches to the goals of reducing infectiousness and reducing acquisition of HIV among people who use substances. For individuals who use substances but do not inject, drug dependence treatments as HIV prevention have a meager evidence base, with most consistent findings being reduction of sexual transmission behaviors that correspond with reductions in substance use, although not with prevention of HIV transmission. This approach may have value, however, when working with groups of substance users who face high rates of HIV prevalence and incidence. Some evidence exists to support HIV prevention interventions that target reduction of sexual risk behaviors in the setting of active stimulant use. Copyright (C) 2013, Food and Drug Administration, Taiwan. Published by Elsevier Taiwan LLC. All rights reserved.
C1 [Shoptaw, Steven] Univ Calif Los Angeles, Dept Family Med, David Geffen Sch Med, Ctr Behav & Addict Med, Los Angeles, CA 90095 USA.
RP Shoptaw, S (通讯作者)，Univ Calif Los Angeles, Dept Family Med, David Geffen Sch Med, 10880 Wilshire Blvd,Suite 1800, Los Angeles, CA 90095 USA.
EM sshoptaw@mednet.ucla.edu
OI Shoptaw, Steven/0000-0002-3583-0026
FU NATIONAL INSTITUTE OF MENTAL HEALTH [P30MH058107] Funding Source: NIH
   RePORTER; NATIONAL INSTITUTE ON DRUG ABUSE [R13DA035084, P30DA016383]
   Funding Source: NIH RePORTER; NIDA NIH HHS [P30 DA016383, R13 DA035084]
   Funding Source: Medline; NIMH NIH HHS [P30 MH058107] Funding Source:
   Medline
CR Centers for Disease Control and Prevention, 2011, MMWR-MORBID MORTAL W, V60, P690
   Centers for Disease Control and Prevention, 2011, HIV SURV REP
   Choopanya K, 2013, LANCET, V381, P2083, DOI 10.1016/S0140-6736(13)61127-7
   Cohen MS, 2016, NEW ENGL J MED, V375, P830, DOI [10.1056/NEJMoa1105243, 10.1056/NEJMoa1600693]
   Colfax GN, 2011, ARCH GEN PSYCHIAT, V68, P1168, DOI 10.1001/archgenpsychiatry.2011.124
   Degenhardt L, 2010, LANCET, V376, P285, DOI 10.1016/S0140-6736(10)60742-8
   Gowing L, 2011, COCHRANE DB SYST REV, DOI 10.1002/14651858.CD004145.pub4
   Grant RM, 2010, NEW ENGL J MED, V363, P2587, DOI 10.1056/NEJMoa1011205
   Kitahata MM, 2009, NEW ENGL J MED, V360, P1815, DOI 10.1056/NEJMoa0807252
   Kurth AE, 2011, CURR HIV-AIDS REP, V8, P1
   Landovitz RJ, 2012, AIDS PATIENT CARE ST, V26, P320, DOI 10.1089/apc.2011.0432
   Mausbach BT, 2007, DRUG ALCOHOL DEPEN, V87, P249, DOI 10.1016/j.drugalcdep.2006.08.026
   McGowan CC, 2011, PLOS ONE, V6, DOI 10.1371/journal.pone.0018462
   Metzger DS, 2010, JAIDS-J ACQ IMM DEF, V55, pS32, DOI 10.1097/QAI.0b013e3181f9c10b
   Neaigus A, 2008, J URBAN HEALTH, V85, P309, DOI 10.1007/s11524-008-9271-1
   Nolan S, 2011, AIDS CARE, V23, P980, DOI 10.1080/09540121.2010.543882
   Palepu A, 2011, J URBAN HEALTH, V88, P545, DOI 10.1007/s11524-011-9562-9
   Plankey MW, 2007, JAIDS-J ACQ IMM DEF, V45, P85, DOI 10.1097/QAI.0b013e3180417c99
   Schechter M, 2004, JAIDS-J ACQ IMM DEF, V35, P519, DOI 10.1097/00126334-200404150-00010
   Shoptaw S, 2012, INT J STD AIDS, V23, P576, DOI 10.1258/ijsa.2012.011322
   Smith Dawn K., 2005, Morbidity and Mortality Weekly Report, V54, P1
   Strathdee SA, 2010, LANCET, V376, P268, DOI 10.1016/S0140-6736(10)60743-X
   Uhlmann S, 2010, ADDICTION, V105, P907, DOI 10.1111/j.1360-0443.2010.02905.x
   Wood E, 2005, AIDS, V19, P837, DOI 10.1097/01.aids.0000168982.20456.eb
   Woolf SE, 2009, AIDS BEHAV, V13, P757, DOI 10.1007/s10461-007-9354-0
   World Health Organisation, 2015, TECHN GUID COUNTR SE
NR 26
TC 1
Z9 1
U1 0
U2 6
PU FOOD & DRUG ADMINSTRATION
PI TAIPEI
PA 161-2 KUNYANG STREET, NANGANG, TAIPEI, 00000, TAIWAN
SN 1021-9498
J9 J FOOD DRUG ANAL
JI J. Food Drug Anal.
PD DEC
PY 2013
VL 21
SU 4
BP S91
EP S94
DI 10.1016/j.jfda.2013.09.042
PG 4
WC Food Science & Technology; Pharmacology & Pharmacy
WE Science Citation Index Expanded (SCI-EXPANDED); Social Science Citation Index (SSCI); Conference Proceedings Citation Index - Science (CPCI-S)
SC Food Science & Technology; Pharmacology & Pharmacy
GA 285VJ
UT WOS:000329422800026
PM 25214751
OA gold, Green Accepted
DA 2022-08-26
ER

PT J
AU Wheelock, A
   Eisingerich, AB
   Ananworanich, J
   Gomez, GB
   Hallett, TB
   Dybul, MR
   Piot, P
AF Wheelock, Ana
   Eisingerich, Andreas B.
   Ananworanich, Jintanat
   Gomez, Gabriela B.
   Hallett, Timothy B.
   Dybul, Mark R.
   Piot, Peter
TI Are Thai MSM Willing to Take PrEP for HIV Prevention? An Analysis of
   Attitudes, Preferences and Acceptance
SO PLOS ONE
LA English
DT Article
ID PREEXPOSURE PROPHYLAXIS; SEXUAL-BEHAVIOR; RISK BEHAVIOR; CONDOM USE;
   MEN; INFECTION; ADHERENCE; STRATEGIES; EXPERIENCE; IMPACT
AB Objective: We aimed to understand the attitudes, preferences and acceptance of oral and parenteral PrEP among men who have sex with men (MSM) in Thailand.
   Background: Pre-exposure prophylaxis (PrEP), the use of antiretrovirals to prevent HIV acquisition, has shown promising results in recent trials. To assess the potential impact of this new HIV prevention method, in addition to efficacy data, we need to understand which psychosocial factors are likely to determine its uptake among members of potential user groups.
   Methods and Findings: Surveys of willingness to use PrEP products were administered to MSM. Spearman's rank tests were used to uncover associations between questionnaire items. Mann-Whitney tests were performed to ascertain differences between groups. Conjoint analysis was used to examine the attitudes and preferences of MSM towards PrEP attributes. Most participants were willing to consider taking PrEP (39.2% "yes, definitely'' and 49.2% "yes, probably'') and perceived PrEP as giving them new possibilities in their lives (38.5% "a lot of hope'' and 55.8% "some hope''), even after being instructed of potential side effects and costs. HIV testing was considered the most important attribute and a daily pill and longer lasting injection in the arm were the preferred routes of administration.
   Conclusions: Despite its multiple challenges, MSM in Thailand would be willing to take PrEP, even if they had to experience inconvenience and expense. If PrEP were to be implemented in Thailand, our findings show that its uptake could be considerable.
C1 [Wheelock, Ana] Univ London Imperial Coll Sci Technol & Med, Ctr Patient Safety & Serv Qual, London, England.
   [Eisingerich, Andreas B.] Univ London Imperial Coll Sci Technol & Med, Sch Business, London, England.
   [Ananworanich, Jintanat] Chulalongkorn Univ, Thai Red Cross AIDS Res Ctr, Bangkok, Thailand.
   [Ananworanich, Jintanat] Chulalongkorn Univ, Fac Med, Bangkok 10330, Thailand.
   [Gomez, Gabriela B.] Univ Amsterdam, Acad Med Ctr, Dept Global Hlth, NL-1105 AZ Amsterdam, Netherlands.
   [Gomez, Gabriela B.] Amsterdam Inst Global Hlth & Dev, Amsterdam, Netherlands.
   [Hallett, Timothy B.] Univ London Imperial Coll Sci Technol & Med, Dept Infect Dis Epidemiol, London, England.
   [Dybul, Mark R.] Georgetown ONeill Inst Natl & Global Hlth Law, Washington, DC USA.
   [Dybul, Mark R.] George W Bush Inst, Washington, DC USA.
   [Piot, Peter] London Sch Hyg & Trop Med, London WC1, England.
RP Wheelock, A (通讯作者)，Univ London Imperial Coll Sci Technol & Med, Ctr Patient Safety & Serv Qual, London, England.
EM a.wheelock@imperial.ac.uk
RI Ananworanich, Jintanat/AAC-6348-2021; Wheelock, Ana/AAE-9248-2019
OI Ananworanich, Jintanat/0000-0003-1369-3224; Hallett,
   Timothy/0000-0002-9681-0424; Wheelock, Ana/0000-0003-0855-7252
FU Bill & Melinda Gates Foundation; Medical Research Council
   [MR/K010174/1B, MR/K010174/1, G0600719B] Funding Source: researchfish;
   MRC [MR/K010174/1] Funding Source: UKRI
FX The sponsor of the study, the Bill & Melinda Gates Foundation, had no
   role in study design, data collection, data analysis, decision to
   publish, or write up of the paper.; We are very grateful to all those
   who participated in this study, and the Bill & Melinda Gates Foundation,
   in particular Blair Hanewall and Stephen Becker, for funding our
   research. We would also like to thank Emily Gray, Kate Duxbury and the
   Ipsos MORI team, as well as Ipsos Thailand, for their valuable input and
   management support throughout this study. The authors would finally like
   to thank Marisa Miraldo and Anam Parand (Imperial College) for their
   advice, and Geoffrey Garnett (Imperial College) and Joep Lange
   (Amsterdam Institute for Global Health and Development) for their
   guidance at the beginning of this study.
CR Amon Joseph, 2009, Sur, Rev. int. direitos human., V6, P162
   AVAC, 2012, PREP DEM PROJ
   Barnighausen T, 2011, LANCET INFECT DIS, V11, P942, DOI 10.1016/S1473-3099(11)70181-5
   Barash EA, 2010, AIDS PATIENT CARE ST, V24, P689, DOI 10.1089/apc.2010.0173
   Bekker L. G., 2012, Southern African Journal of HIV Medicine, V13, P40
   Bertozzi SM, 2008, LANCET, V372, P831, DOI 10.1016/S0140-6736(08)60889-2
   Beyrer C, 2011, J ACQ IMMUN DEF SYND, V57, P96
   Beyrer C, 2010, EPIDEMIOL REV, V32, P137, DOI 10.1093/epirev/mxq011
   Bridges John F P, 2003, Appl Health Econ Health Policy, V2, P213
   Celum C, 2012, CURR OPIN INFECT DIS, V25, P51, DOI 10.1097/QCO.0b013e32834ef5ef
   Chariyalertsak S, 2011, PLOS ONE, V6, DOI 10.1371/journal.pone.0024295
   Coates TJ, 2008, LANCET, V372, P669, DOI 10.1016/S0140-6736(08)60886-7
   Cutler DM, 2010, NEW ENGL J MED, V362, P1553, DOI 10.1056/NEJMp1002305
   Eisingerich AB, 2012, PLOS ONE, V7, DOI 10.1371/journal.pone.0028238
   Frost LJ, 2009, HEALTH AFFAIR, V28, P962, DOI 10.1377/hlthaff.28.4.962
   Geronimus AT, 1996, J AM STAT ASSOC, V91, P529, DOI 10.2307/2291645
   Grant RM, 2010, NEW ENGL J MED, V363, P2587, DOI 10.1056/NEJMoa1011205
   Gregson S, 2002, SEX TRANSM DIS, V29, P568, DOI 10.1097/00007435-200210000-00002
   Hanck SE, 2008, SEX TRANSM DIS, V35, P489, DOI 10.1097/OLQ.0b013e3181653433
   HANENBERG RS, 1994, LANCET, V344, P243, DOI 10.1016/S0140-6736(94)93004-X
   Holt M, 2012, SEX TRANSM INFECT, V88, P258, DOI 10.1136/sextrans-2011-050312
   Ickovics JR, 1997, J CLIN EPIDEMIOL, V50, P385, DOI 10.1016/S0895-4356(97)00041-3
   Jackson T, 2012, AIDS BEHAV, P1
   Kelesidis Theodoros, 2011, Curr HIV/AIDS Rep, V8, P94, DOI 10.1007/s11904-011-0078-4
   Krakower DS, 2012, PLOS ONE, V7, DOI 10.1371/journal.pone.0033119
   KROSNICK JA, 1993, AM J POLIT SCI, V37, P941, DOI 10.2307/2111580
   KROSNICK JA, 1991, APPL COGNITIVE PSYCH, V5, P213, DOI 10.1002/acp.2350050305
   Li A, 2009, AIDS BEHAV, V13, P318, DOI 10.1007/s10461-008-9448-3
   Mimiaga MJ, 2009, JAIDS-J ACQ IMM DEF, V50, P77, DOI 10.1097/QAI.0b013e31818d5a27
   National Institute of Allergy and Infectious Diseases (NIAID), 2011, TREAT HIV INF PEOPL
   Paxton LA, 2007, LANCET, V370, P89, DOI 10.1016/S0140-6736(07)61053-8
   Piot P, 2008, LANCET, V372, P845, DOI 10.1016/S0140-6736(08)60888-0
   Ryan M, 2001, HLTH TECHNOL ASSESS, V5
   San Francisco City Clinic, 2012, SAN FRANC PREP DEM P
   Schroder KEE, 2003, ANN BEHAV MED, V26, P76, DOI 10.1207/S15324796ABM2602_02
   Sudman S, 1999, J ACAD MARKET SCI, V27, P269, DOI 10.1177/0092070399272010
   U.S. Food and Drug Administration, 2012, SUNSCR DRUG PROD OV
   UNAIDS WHO, 2011, GLOB HIV AIDS RESP E
   United Nations Development Programme, 2004, THAIL RESP HIV AIDS
   van Griensven F, 2005, AIDS, V19, P521, DOI 10.1097/01.aids.0000162341.50933.e8
   van Griensven F., 2006, Morbidity and Mortality Weekly Report, V55, P844
   van Griensven F, 2010, JAIDS-J ACQ IMM DEF, V53, P234, DOI 10.1097/QAI.0b013e3181c2fc86
   Wheelock A, 2012, BMJ OPEN, V2, DOI 10.1136/bmjopen-2012-001234
   World Health Organization, 2012, RAP ADV GUID OR PREE
NR 44
TC 63
Z9 63
U1 1
U2 16
PU PUBLIC LIBRARY SCIENCE
PI SAN FRANCISCO
PA 1160 BATTERY STREET, STE 100, SAN FRANCISCO, CA 94111 USA
SN 1932-6203
J9 PLOS ONE
JI PLoS One
PD JAN 14
PY 2013
VL 8
IS 1
AR e54288
DI 10.1371/journal.pone.0054288
PG 8
WC Multidisciplinary Sciences
WE Science Citation Index Expanded (SCI-EXPANDED); Social Science Citation Index (SSCI)
SC Science & Technology - Other Topics
GA 087KE
UT WOS:000314759400141
PM 23342121
OA Green Published, Green Submitted, gold, Green Accepted
DA 2022-08-26
ER

PT J
AU Molina, JM
   Pintado, C
   Gatey, C
   Ponscarme, D
   Charbonneau, P
   Loze, B
   Rozenbaum, W
   Delaugerre, C
AF Molina, Jean-Michel
   Pintado, Claire
   Gatey, Caroline
   Ponscarme, Diane
   Charbonneau, Pierre
   Loze, Benedicte
   Rozenbaum, Willy
   Delaugerre, Constance
TI Challenges and opportunities for oral pre-exposure prophylaxis in the
   prevention of HIV infection: where are we in Europe?
SO BMC MEDICINE
LA English
DT Review
DE HIV; Tenofovir; Emtricitabine; Men who have sex with men; Intermittent;
   PrEP; Adherence
ID ANTIRETROVIRAL PROPHYLAXIS; UNITED-STATES; MEN; SEX; TENOFOVIR;
   ACCEPTABILITY; TRIAL
AB Following US Food and Drugs Administration approval in July 2012 of daily oral tenofovir and emtricitabine for pre-exposure prophylaxis (PrEP) to prevent HIV infection in high-risk individuals in the USA, there has been much controversy about the implementation of this PrEP regimen in other countries throughout the world, and in Europe in particular. In this review, we focus on the challenges and opportunities of a daily oral PrEP regimen to curb the rising incidence of HIV infection in high-risk groups, and particularly in men who have sex with men. A number of issues would need to be addressed before PrEP could be implemented, including assessing the real effectiveness and cost-effectiveness of daily PrEP, the sustainability of daily adherence, the risk of selecting resistance, the long-term safety, and the risk of change in sexual behavior that might offset the benefit of PrEP. Alternatives to a daily oral PrEP regimen are being explored.
C1 [Molina, Jean-Michel; Delaugerre, Constance] Univ Paris Diderot, INSERM, Sorbonne Paris Cite, U941, Paris, France.
   [Delaugerre, Constance] Hop St Louis, AP HP, Virol Lab, Paris, France.
   [Molina, Jean-Michel; Pintado, Claire; Gatey, Caroline; Ponscarme, Diane; Charbonneau, Pierre; Loze, Benedicte; Rozenbaum, Willy] Hop St Louis, AP HP, Dept Infect Dis, F-75010 Paris, France.
RP Molina, JM (通讯作者)，Univ Paris Diderot, INSERM, Sorbonne Paris Cite, U941, Paris, France.
EM jean-michel.molina@sls.aphp.fr
FU ANRS (French National Agency for Research on AIDS and Hepatitis)
FX We are grateful for the support of ANRS (French National Agency for
   Research on AIDS and Hepatitis) for the conduct of the ANRS Ipergay PrEP
   trial. We thank Bob Grant, Walid Heinene, Jim Rooney, Bruno Spire,
   Jean-Marie Legall, Catherine Capitant, Jean-pierre Aboulker, Veronique
   Dore, Isabelle Porteret, Lucie Marchand, Gilles Pialoux, Laurent Cotte
   and Jean-Francois Delfraissy for fruitful discussions about PrEP.
CR Adam P, PERCEPTION PROPHYLAX
   Anderson PL, 2012, SCI TRANSL MED, V4, DOI 10.1126/scitranslmed.3004006
   Andrews C, 2013, 20 C RETR OPP INF AT
   Baeten JM, 2012, NEW ENGL J MED, V367, P399, DOI 10.1056/NEJMoa1108524
   Bekker LG, 2013, 20 C RETR OPP INF AT
   Birrell PJ, 2013, LANCET INFECT DIS, V13, P313, DOI 10.1016/S1473-3099(12)70341-9
   Castillo-Mancilla JR, 2013, AIDS RES HUM RETROV, V29, P384, DOI [10.1089/aid.2012.0089, 10.1089/AID.2012.0089]
   Choopanya K, 2013, LANCET, V381, P2083, DOI 10.1016/S0140-6736(13)61127-7
   Colbert JA, 2012, NEW ENGL J MED, V367, DOI 10.1056/NEJMclde1211517
   Garcia-Lerma JG, 2010, SCI TRANSL MED, V2, DOI 10.1126/scitranslmed.3000391
   Gomez GB, 2012, PLOS MED, V9, DOI 10.1371/journal.pmed.1001323
   Grant R, 2013, 7 IAS C HIV PATH TRE
   Grant RM, 2010, NEW ENGL J MED, V363, P2587, DOI 10.1056/NEJMoa1011205
   Haire B, 2012, AM J BIOETHICS, V12, P21, DOI 10.1080/15265161.2012.671887
   Hosek S, 2013, 20 C RETR OPP INF AT
   Hosek SG, 2013, JAIDS-J ACQ IMM DEF, V62, P447, DOI 10.1097/QAI.0b013e3182801081
   Hughes JP, 2012, J INFECT DIS, V205, P358, DOI 10.1093/infdis/jir747
   JUUSOLA JL, 2012, ANN INTERN MED, V156, P541, DOI DOI 10.1059/0003-4819-156-8-201204170-00001
   Karim QA, 2010, SCIENCE, V329, P1168, DOI 10.1126/science.1193748
   Krakower DS, 2012, PLOS ONE, V7, DOI 10.1371/journal.pone.0033119
   Le Vu S, 2012, PLOS ONE, V7
   Le Vu S, 2010, LANCET INFECT DIS, V10, P682, DOI 10.1016/S1473-3099(10)70167-5
   Liu AY, 2011, PLOS ONE, V6, DOI 10.1371/journal.pone.0023688
   Lorente N, 2012, AIDS CARE, V24, P468, DOI 10.1080/09540121.2011.626394
   Marrazzo J.M., 2015, C RETR OPP INF ATL M, P509
   McCormack S, 2012, INT J STD AIDS, V23, P1, DOI 10.1258/ijsa.2011.051211
   Miele PS, 2012, ANT DRUGS ADV COMM M
   Mlisana K, 2012, J INFECT DIS, V206, P6, DOI 10.1093/infdis/jis298
   Patterson KB, 2011, SCI TRANSL MED, V3, DOI 10.1126/scitranslmed.3003174
   Pavie J, 2010, PLOS ONE, V5, DOI 10.1371/journal.pone.0011581
   Shah SAB, 2013, J PHARMACEUT BIOMED, V74, P308, DOI 10.1016/j.jpba.2012.10.023
   Stone A., REGULATORY ISSUES MI
   Thigpen MC, 2012, NEW ENGL J MED, V367, P423, DOI 10.1056/NEJMoa1110711
   Van Damme L, 2012, NEW ENGL J MED, V367, P411, DOI 10.1056/NEJMoa1202614
   van 't Klooster G, 2010, ANTIMICROB AGENTS CH, V54, P2042, DOI 10.1128/AAC.01529-09
   Volk JE, 2012, JAIDS-J ACQ IMM DEF, V61, P112, DOI 10.1097/QAI.0b013e31825bd87d
   Ware NC, 2012, JAIDS-J ACQ IMM DEF, V59, P463, DOI 10.1097/QAI.0b013e31824a060b
NR 37
TC 13
Z9 14
U1 0
U2 2
PU BMC
PI LONDON
PA CAMPUS, 4 CRINAN ST, LONDON N1 9XW, ENGLAND
SN 1741-7015
J9 BMC MED
JI BMC Med.
PD AUG 23
PY 2013
VL 11
AR 186
DI 10.1186/1741-7015-11-186
PG 7
WC Medicine, General & Internal
WE Science Citation Index Expanded (SCI-EXPANDED)
SC General & Internal Medicine
GA 204PF
UT WOS:000323379200001
PM 23972284
OA Green Published, gold
DA 2022-08-26
ER

PT J
AU Grohskopf, LA
   Chillag, KL
   Gvetadze, R
   Liu, AY
   Thompson, M
   Mayer, KH
   Collins, BM
   Pathak, SR
   O'Hara, B
   Ackers, ML
   Rose, CE
   Grant, RM
   Paxton, LA
   Buchbinder, SP
AF Grohskopf, Lisa A.
   Chillag, Kata L.
   Gvetadze, Roman
   Liu, Albert Y.
   Thompson, Melanie
   Mayer, Kenneth H.
   Collins, Brandi M.
   Pathak, Sonal R.
   O'Hara, Brandon
   Ackers, Marta L.
   Rose, Charles E.
   Grant, Robert M.
   Paxton, Lynn A.
   Buchbinder, Susan P.
TI Randomized Trial of Clinical Safety of Daily Oral Tenofovir Disoproxil
   Fumarate Among HIV-Uninfected Men Who Have Sex With Men in the United
   States
SO JAIDS-JOURNAL OF ACQUIRED IMMUNE DEFICIENCY SYNDROMES
LA English
DT Article
DE PrEP; preexposure prophylaxis; prevention and control; HIV;
   antiretroviral agents; tenofovir; clinical trial; phase 2
ID POSTEXPOSURE PROPHYLAXIS; PREEXPOSURE PROPHYLAXIS; FANCONI-SYNDROME;
   NEPHROTOXICITY; EMTRICITABINE; TRANSMISSION; PREVENTION; LAMIVUDINE;
   INFECTION; EXPOSURE
AB Objectives: To evaluate the clinical safety of daily tenofovir disoproxil fumarate (TDF) among HIV-negative men who have sex with men.
   Design: Randomized, double-blind, placebo-controlled trial. Participants were randomized 1: 1: 1: 1 to immediate or delayed study drug (TDF, 300 mg orally per day, or placebo).
   Methods: Four hundred healthy HIV-uninfected men who have sex with men reporting anal sex with another man within the previous 12 months enrolled in Atlanta, Boston, and San Francisco. HIV serostatus, clinical and laboratory adverse events (AEs), adherence (pill count, Medication Event Monitoring System, and self-report), and sexual and other sociobehavioral data were assessed at 3-month intervals for 24 months. Primary outcomes were clinical safety, assessed by incidence of AEs and laboratory abnormalities.
   Results: Study drug was initiated by 373 (93%) participants (186 TDF and 187 placebo), of whom 325 (87%) completed the final study visit. Of 2428 AEs reported among 334 (90%) participants, 2366 (97%) were mild or moderate in severity. Frequencies of commonly reported AEs did not differ significantly between TDF and placebo arms. In multivariable analyses, back pain was more likely among TDF recipients (P = 0.04); these reports were not associated with documented fractures or other objective findings. There were no grade >= 3 creatinine elevations; grades 1 and 2 creatinine increases were not associated with TDF receipt. Estimated percentage of study drug doses taken was 92% by pill count and 77% by Medication Event Monitoring System. Seven seroconversions occurred: 4 on placebo and 3 among delayed arm participants not yet on study drug.
   Conclusions: Daily oral TDF was well tolerated, with reasonable adherence. No significant renal concerns were identified.
C1 [Grohskopf, Lisa A.; Chillag, Kata L.; Ackers, Marta L.; Paxton, Lynn A.] Ctr Dis Control & Prevent, Epidemiol Branch, Div HIV AIDS Prevent, Atlanta, GA 30333 USA.
   [Gvetadze, Roman; Rose, Charles E.] Ctr Dis Control & Prevent, Quantitat Sci & Data Management Branch, Div HIV AIDS Prevent, Atlanta, GA 30333 USA.
   [Liu, Albert Y.; Buchbinder, Susan P.] San Francisco Dept Publ Hlth, Bridge HIV, San Francisco, CA USA.
   [Thompson, Melanie] AIDS Res Consortium Atlanta, Atlanta, GA USA.
   [Mayer, Kenneth H.] Harvard Univ, Beth Israel Deaconess Med Ctr, Sch Med, Fenway Hlth, Boston, MA 02215 USA.
   [Collins, Brandi M.; Pathak, Sonal R.; O'Hara, Brandon] Northrop Grumman Corp, Falls Church, VA USA.
   [Grant, Robert M.] Univ Calif San Francisco, Gladstone Inst, San Francisco, CA 94143 USA.
   [Grant, Robert M.] Univ Calif San Francisco, Dept Med, San Francisco, CA USA.
RP Grohskopf, LA (通讯作者)，Ctr Dis Control & Prevent, Influenza Div, 1600 Clifton Rd NE,Mailstop A-20, Atlanta, GA 30333 USA.
EM lkg6@cdc.gov
OI Grant, Robert/0000-0002-0851-7085
FU US Department of Health and Human Services, Centers for Disease Control
   and Prevention [200-2003-03003, 200-2003-03007, 2002004-09853.]
FX Supported by US Department of Health and Human Services, Centers for
   Disease Control and Prevention, Contracts # 200-2003-03003, #
   200-2003-03007, and # 2002004-09853.
CR [Anonymous], 2011, Morbidity and Mortality Weekly Report, V60, P689
   Baeten JM, 2012, NEW ENGL J MED, V367, P399, DOI 10.1056/NEJMoa1108524
   Cassetti I, 2007, HIV CLIN TRIALS, V8, P164, DOI 10.1310/hct0803-164
   Coca S, 2002, AM J MED SCI, V324, P342, DOI 10.1097/00000441-200212000-00011
   Denton PW, 2010, PLOS ONE, V5, DOI 10.1371/journal.pone.0008829
   Dumond JB, 2007, AIDS, V21, P1899, DOI 10.1097/QAD.0b013e328270385a
   Family Health International, FHI STAT FEM PREP HI
   Farmer KC, 1999, CLIN THER, V21, P1074, DOI 10.1016/S0149-2918(99)80026-5
   Garcia-Lerma JG, 2008, PLOS MED, V5, P291, DOI 10.1371/journal.pmed.0050028
   Garcia-Lerma JG, 2010, SCI TRANSL MED, V2, DOI 10.1126/scitranslmed.3000391
   Gilead Sciences, 2012, VIR PACK INS
   Grant RM, 2010, NEW ENGL J MED, V363, P2587, DOI 10.1056/NEJMoa1011205
   Hardin JW., 2003, GEN ESTIMATING EQUAT
   Herlitz LC, 2010, KIDNEY INT, V78, P1171, DOI 10.1038/ki.2010.318
   Holmes D, 2012, LANCET, V380, P325, DOI 10.1016/S0140-6736(12)61235-5
   Joint United Nations Programme on HIV/AIDS, 2010, JOINT UN PROGR HIV A, V2010, P16
   Kleinbaum DG, 1996, SURVIVAL ANAL SELF L
   Labarga P, 2009, AIDS, V23, P689, DOI 10.1097/QAD.0b013e3283262a64
   Liu AY, 2011, PLOS ONE, V6, DOI 10.1371/journal.pone.0023688
   Martin JN, 2004, AIDS, V18, P787, DOI 10.1097/00002030-200403260-00010
   Mayer KH, 2008, JAIDS-J ACQ IMM DEF, V47, P494, DOI 10.1097/QAI.0b013e318162afcb
   Microbicide Trials Network, MTN STAT DEC DISC US
   Nelson MR, 2007, AIDS, V21, P1273, DOI 10.1097/QAD.0b013e3280b07b33
   Okwundu CI, 2009, COCHRANE DB SYST REV, P1
   Patterson KB, 2011, SCI TRANSL MED, V3, DOI 10.1126/scitranslmed.3003174
   Peyriere H, 2004, JAIDS-J ACQ IMM DEF, V35, P269, DOI 10.1097/00126334-200403010-00007
   Prejean J, 2011, PLOS ONE, V6, DOI 10.1371/journal.pone.0017502
   Rifkin BS, 2004, AM J MED, V117, P282, DOI 10.1016/j.amjmed.2004.03.025
   Smith D. K., 2011, Morbidity and Mortality Weekly Report, V60, P65
   Subbarao S, 2006, J INFECT DIS, V194, P904, DOI 10.1086/507306
   Therneau TM, 2000, STAT BIOL HEALTH
   Thigpen MC, 2012, NEW ENGL J MED, V367, P423, DOI 10.1056/NEJMoa1110711
   Tosini W, 2010, AIDS, V24, P2375, DOI 10.1097/QAD.0b013e32833dfad1
   Underhill K, 2010, JAIDS-J ACQ IMM DEF, V55, P8, DOI 10.1097/QAI.0b013e3181e8efe4
   Verhelst D, 2002, AM J KIDNEY DIS, V40, P1331, DOI 10.1053/ajkd.2002.36924
NR 35
TC 118
Z9 124
U1 0
U2 3
PU LIPPINCOTT WILLIAMS & WILKINS
PI PHILADELPHIA
PA TWO COMMERCE SQ, 2001 MARKET ST, PHILADELPHIA, PA 19103 USA
SN 1525-4135
EI 1077-9450
J9 JAIDS-J ACQ IMM DEF
JI JAIDS
PD SEP 1
PY 2013
VL 64
IS 1
BP 79
EP 86
DI 10.1097/QAI.0b013e31828ece33
PG 8
WC Immunology; Infectious Diseases
WE Science Citation Index Expanded (SCI-EXPANDED)
SC Immunology; Infectious Diseases
GA 300GE
UT WOS:000330451600015
PM 23466649
DA 2022-08-26
ER

PT J
AU Haberer, JE
   Baeten, JM
   Campbell, J
   Wangisi, J
   Katabira, E
   Ronald, A
   Tumwesigye, E
   Psaros, C
   Safren, SA
   Ware, NC
   Thomas, KK
   Donnell, D
   Krows, M
   Kidoguchi, L
   Celum, C
   Bangsberg, DR
AF Haberer, Jessica E.
   Baeten, Jared M.
   Campbell, James
   Wangisi, Jonathan
   Katabira, Elly
   Ronald, Allan
   Tumwesigye, Elioda
   Psaros, Christina
   Safren, Steven A.
   Ware, Norma C.
   Thomas, Katherine K.
   Donnell, Deborah
   Krows, Meighan
   Kidoguchi, Lara
   Celum, Connie
   Bangsberg, David R.
TI Adherence to Antiretroviral Prophylaxis for HIV Prevention: A Substudy
   Cohort within a Clinical Trial of Serodiscordant Couples in East Africa
SO PLOS MEDICINE
LA English
DT Article
ID PREEXPOSURE PROPHYLAXIS; PROTEASE INHIBITORS; THERAPY; TRANSMISSION
AB Background: Randomized clinical trials of oral antiretroviral pre-exposure prophylaxis (PrEP) for HIV prevention have widely divergent efficacy estimates, ranging from 0% to 75%. These discrepancies are likely due to differences in adherence. To our knowledge, no studies to date have examined the impact of improving adherence through monitoring and/or intervention, which may increase PrEP efficacy, or reported on objective behavioral measures of adherence, which can inform PrEP effectiveness and implementation.
   Methods and Findings: Within the Partners PrEP Study (a randomized placebo-controlled trial of oral tenofovir and emtricitabine/tenofovir among HIV-uninfected members of serodiscordant couples in Kenya and Uganda), we collected objective measures of PrEP adherence using unannounced home-based pill counts and electronic pill bottle monitoring. Participants received individual and couples-based adherence counseling at PrEP initiation and throughout the study; counseling was intensified if unannounced pill count adherence fell to <80%. Participants were followed monthly to provide study medication, adherence counseling, and HIV testing. A total of 1,147 HIV-uninfected participants were enrolled: 53% were male, median age was 34 years, and median partnership duration was 8.5 years. Fourteen HIV infections occurred among adherence study participants-all of whom were assigned to placebo (PrEP efficacy = 100%, 95% confidence interval 83.7%-100%, p< 0.001). Median adherence was 99.1% (interquartile range [IQR] 96.9%-100%) by unannounced pill counts and 97.2% (90.6%-100%) by electronic monitoring over 807 person-years. Report of no sex or sex with another person besides the study partner, younger age, and heavy alcohol use were associated with <80% adherence; the first 6 months of PrEP use and polygamous marriage were associated with >80% adherence. Study limitations include potential shortcomings of the adherence measures and use of a convenience sample within the substudy cohort.
   Conclusions: The high PrEP adherence achieved in the setting of active adherence monitoring and counseling support was associated with a high degree of protection from HIV acquisition by the HIV-uninfected partner in heterosexual serodiscordant couples. Low PrEP adherence was associated with sexual behavior, alcohol use, younger age, and length of PrEP use.
C1 [Haberer, Jessica E.; Bangsberg, David R.] Massachusetts Gen Hosp, Ctr Global Hlth, Boston, MA 02114 USA.
   [Haberer, Jessica E.; Bangsberg, David R.] Harvard Univ, Sch Med, Dept Med, Boston, MA USA.
   [Baeten, Jared M.; Thomas, Katherine K.; Donnell, Deborah; Krows, Meighan; Kidoguchi, Lara; Celum, Connie] Univ Washington, Dept Global Hlth, Seattle, WA 98195 USA.
   [Baeten, Jared M.; Celum, Connie] Univ Washington, Dept Med, Seattle, WA USA.
   [Baeten, Jared M.; Celum, Connie] Univ Washington, Dept Epidemiol, Seattle, WA 98195 USA.
   [Campbell, James; Wangisi, Jonathan] US Ctr Dis Control & Prevent, Entebbe, Uganda.
   [Katabira, Elly] Makerere Univ, Infect Dis Inst, Kampala, Uganda.
   [Ronald, Allan] Univ Manitoba, Dept Infect Dis, Winnipeg, MB, Canada.
   [Tumwesigye, Elioda] Kabwohe Clin Res Ctr, Kabwohe, Uganda.
   [Psaros, Christina; Safren, Steven A.] Massachusetts Gen Hosp, Dept Psychiat & Behav Med, Boston, MA 02114 USA.
   [Psaros, Christina; Safren, Steven A.] Harvard Univ, Sch Med, Dept Psychiat, Boston, MA 02115 USA.
   [Ware, Norma C.] Harvard Univ, Sch Med, Dept Global Hlth & Social Med, Boston, MA USA.
   [Donnell, Deborah] Fred Hutchinson Canc Res Ctr, Seattle, WA 98104 USA.
   [Bangsberg, David R.] Mbarara Univ Sci & Technol, Dept Med, Mbarara, Uganda.
RP Haberer, JE (通讯作者)，Massachusetts Gen Hosp, Ctr Global Hlth, Boston, MA 02114 USA.
EM jhaberer@partners.org
RI Haberer, Jessica/AAH-7976-2019
OI Haberer, Jessica/0000-0001-5845-3190; Donnell,
   Deborah/0000-0002-0587-7480; Ronald, Allan/0000-0002-5746-3490; Thomas,
   Katherine K/0000-0002-7024-468X
FU Bill & Melinda Gates Foundation [47674, OOP52516]; NATIONAL INSTITUTE OF
   MENTAL HEALTH [K23MH096651] Funding Source: NIH RePORTER
FX This study and the Partners PrEP Study were supported by the Bill &
   Melinda Gates Foundation (http://www.gatesfoundation.org; grants 47674
   and OOP52516). The funders had no role in study design, data collection
   and analysis, decision to publish, or preparation of the manuscript.
CR Anderson PL, 2012, SCI TRANSL MED, V4, DOI 10.1126/scitranslmed.3004006
   Baeten JM, 2012, NEW ENGL J MED, V367, P399, DOI 10.1056/NEJMoa1108524
   Bangsberg DR, 2000, AIDS, V14, P357, DOI 10.1097/00002030-200003100-00008
   Bangsberg DR, 2001, AIDS BEHAV, V5, P275, DOI DOI 10.1023/A:1011396711486
   Bolton P, 2004, SOC PSYCH PSYCH EPID, V39, P442, DOI 10.1007/s00127-004-0763-3
   Cherpitel CJ, 2005, J STUD ALCOHOL, V66, P428, DOI 10.15288/jsa.2005.66.428
   Eyawo O, 2010, LANCET INFECT DIS, V10, P770, DOI 10.1016/S1473-3099(10)70189-4
   Filmer D, 2001, DEMOGRAPHY, V38, P115, DOI 10.1353/dem.2001.0003
   Garcia-Lerma JG, 2008, PLOS MED, V5, P291, DOI 10.1371/journal.pmed.0050028
   Grant RM, 2010, NEW ENGL J MED, V363, P2587, DOI 10.1056/NEJMoa1011205
   Haberer JE, 2010, AIDS BEHAV, V14, P1340, DOI 10.1007/s10461-010-9799-4
   Hahn Judith A, 2011, Curr HIV/AIDS Rep, V8, P172, DOI 10.1007/s11904-011-0088-2
   Hugen PWH, 2002, J ACQ IMMUN DEF SYND, V30, P324, DOI [10.1097/01.QAI.0000014768.35851.DB, 10.1097/00126334-200207010-00009]
   Karim QA, 2010, SCIENCE, V329, P1168, DOI 10.1126/science.1193748
   Kashuba ADM, 2012, LANCET, V6736, P61852
   Liechty CA, 2004, AIDS, V18, P127, DOI 10.1097/00002030-200401020-00017
   Marrazzo J.M., 2015, C RETR OPP INF ATL M, P509
   Microbicide Trials Network (MTN), 2011, STAT DEC DISC US OR
   Oyugi JH, 2004, JAIDS-J ACQ IMM DEF, V36, P1100, DOI 10.1097/00126334-200408150-00014
   Padian NS, 2011, LANCET, V378, P269, DOI 10.1016/S0140-6736(11)60877-5
   Pittman ME, 2011, CONTRACEPTION, V83, P340, DOI 10.1016/j.contraception.2010.08.003
   Podsadecki TJ, 2008, HIV CLIN TRIALS, V9, P238, DOI 10.1310/hct0904-238
   Psaros C, 2011, 6 ANN INT C HIV TREA
   Safren SA, 2006, AIDS BEHAV, V10, P443, DOI 10.1007/s10461-006-9094-6
   Simoni JM, 2006, AIDS BEHAV, V10, P227, DOI 10.1007/s10461-006-9078-6
   Smith RM, 2011, AIDS CARE, V23, P1668, DOI 10.1080/09540121.2011.579947
   Thigpen MC, 2012, NEW ENGL J MED, V367, P423, DOI 10.1056/NEJMoa1110711
   UNAIDS, 2010, GETT ZER 2011 2015 S
   UNAIDS/WHO, 2010, AIDS EP UPD
   Van Damme L, 2012, NEW ENGL J MED, V367, P411, DOI 10.1056/NEJMoa1202614
   van der Straten A, 2012, AIDS, V26, pF13, DOI 10.1097/QAD.0b013e3283522272
   Ware NC, 2012, JAIDS-J ACQ IMM DEF, V59, P463, DOI 10.1097/QAI.0b013e31824a060b
   Weiss HA, 2008, EMERG THEMES EPIDEMI, V5, DOI 10.1186/1742-7622-5-8
   Williams A, 1997, AIDS Clin Care, V9, P51
NR 34
TC 163
Z9 164
U1 0
U2 19
PU PUBLIC LIBRARY SCIENCE
PI SAN FRANCISCO
PA 1160 BATTERY STREET, STE 100, SAN FRANCISCO, CA 94111 USA
SN 1549-1277
EI 1549-1676
J9 PLOS MED
JI PLos Med.
PD SEP
PY 2013
VL 10
IS 9
AR e1001511
DI 10.1371/journal.pmed.1001511
PG 11
WC Medicine, General & Internal
WE Science Citation Index Expanded (SCI-EXPANDED); Social Science Citation Index (SSCI)
SC General & Internal Medicine
GA 224EA
UT WOS:000324863700006
PM 24058300
OA Green Published, gold
DA 2022-08-26
ER

PT J
AU Schwebke, JR
   Lensing, SY
   Sobel, J
AF Schwebke, Jane R.
   Lensing, Shelly Y.
   Sobel, Jack
[truncated: 454,684 more chars]
