# Supplementary material for: Knowledge domain and emerging trends in HIV pre-exposure prophylaxis: A visualization analysis via CiteSpace
Source: Front Microbiol. 2023 Mar 16;14:1099132. doi: 10.3389/fmicb.2023.1099132 (PMC10060873; doi:10.3389/fmicb.2023.1099132)
Supplement: Supplementary file 1 [file Data_Sheet_1.ZIP › download2014u132pt1.txt]

PT J
AU Anderson, PL
   Glidden, DV
   Bushman, LR
   Heneine, W
   Garcia-Lerma, JG
AF Anderson, Peter L.
   Glidden, David V.
   Bushman, Lane R.
   Heneine, Walid
   Garcia-Lerma, J. Gerardo
TI Tenofovir diphosphate concentrations and prophylactic effect in a
   macaque model of rectal simian HIV transmission
SO JOURNAL OF ANTIMICROBIAL CHEMOTHERAPY
LA English
DT Article
DE HIV pre-exposure prophylaxis; non-human primate model; intracellular
   pharmacology; pharmacodynamics; nucleoside analogues
ID HUMAN-IMMUNODEFICIENCY-VIRUS; ANTIRETROVIRAL PREEXPOSURE PROPHYLAXIS;
   INTERMITTENT PROPHYLAXIS; DISOPROXIL FUMARATE; DRUG CONCENTRATIONS;
   PROTECTS MACAQUES; ORAL TENOFOVIR; PREVENTION; INFECTION; EMTRICITABINE
AB Objectives: This study evaluated the relationship between intracellular tenofovir diphosphate concentrations in peripheral blood mononuclear cells and prophylactic efficacy in a macaque model for HIV pre-exposure prophylaxis (PrEP).
   Methods: Macaques were challenged with simian HIV (SHIV) via rectal inoculation once weekly for up to 14 weeks. A control group (n = 34) received no drug, a second group (n = 6) received oral tenofovir disoproxil fumarate/emtricitabine 3 days before each virus challenge and a third group (n = 6) received the same dosing plus another dose 2 h after virus challenge. PBMCs were collected just before each weekly virus challenge. The relationship between tenofovir diphosphate in PBMCs and prophylactic efficacy was assessed with a Cox proportional hazards model.
   Results: The percentages of animals infected in the control, one-dose and two-dose groups were 97, 83 and 17, respectively. The mean (SD) steady-state tenofovir diphosphate concentration (fmol/10(6) cells) was 15.8 (7.6) in the one-dose group and 30.7 (10.1) in the two-dose group. Each 5 fmol tenofovir diphosphate/10(6) cells was associated with a 40% (95% CI 17%-56%) reduction in risk of SHIV acquisition, P = 0.002. The tenofovir diphosphate concentration associated with a 90% reduction in risk (EC90) was 22.6 fmol/10(6) cells (95% CI 13.8-60.8).
   Conclusions: The prophylactic EC90 for tenofovir diphosphate identified in macaques exposed rectally compares well with the EC90 previously identified in men who have sex with men (MSM; 16 fmol/10(6) cells, 95% CI 3-28). These results highlight the relevance of this model to inform human PrEP studies of oral tenofovir disoproxil fumarate/emtricitabine for MSM.
C1 [Anderson, Peter L.; Bushman, Lane R.] Univ Colorado Denver, Dept Pharmaceut Sci, Aurora, CO 80045 USA.
   [Glidden, David V.] Univ Calif San Francisco, Dept Epidemiol & Biostat, San Francisco, CA 94143 USA.
   [Heneine, Walid; Garcia-Lerma, J. Gerardo] Ctr Dis Control, Branch Lab, Div HIV AIDS Prevent, Atlanta, GA 30329 USA.
RP Anderson, PL (通讯作者)，Univ Colorado, Dept Pharmaceut Sci, Skaggs Sch Pharm & Pharmaceut Sci, Anschutz Med Campus,V20-C238,Room 4101,12850 E, Aurora, CO 80045 USA.
EM peter.anderson@ucdenver.edu
RI Glidden, David/AAD-4730-2020
OI Glidden, David/0000-0001-5888-1419
FU NIH [U01AI84735, Y1-Al-0681-02]; CDC; CDC [Y1-Al-0681-02]; NATIONAL
   INSTITUTE OF ALLERGY AND INFECTIOUS DISEASES [U01AI084735] Funding
   Source: NIH RePORTER
FX This work was supported by NIH U01AI84735, CDC intramural funds and
   Interagency Agreement Y1-Al-0681-02 between CDC and NIH.
CR Anderson P. L., 2012, 19 C RETR OPP INF SE
   Anderson PL, 2012, SCI TRANSL MED, V4, DOI 10.1126/scitranslmed.3004006
   Anderson PL, 2011, J ANTIMICROB CHEMOTH, V66, P240, DOI 10.1093/jac/dkq447
   Anton PA, 2012, AIDS RES HUM RETROV, V28, P1412, DOI [10.1089/aid.2012.0262, 10.1089/AID.2012.0262]
   Baeten JM, 2012, NEW ENGL J MED, V367, P399, DOI 10.1056/NEJMoa1108524
   Baeten J, 2013, ANNU REV MED, V64, P219, DOI 10.1146/annurev-med-050911-163701
   Baheti G, 2011, ANTIMICROB AGENTS CH, V55, P5294, DOI 10.1128/AAC.05317-11
   Bushman LR, 2011, J PHARMACEUT BIOMED, V56, P390, DOI 10.1016/j.jpba.2011.05.039
   Chen JM, 2012, JAIDS-J ACQ IMM DEF, V61, P593, DOI 10.1097/QAI.0b013e3182717c98
   Choopanya K, 2013, LANCET, V381, P2083, DOI 10.1016/S0140-6736(13)61127-7
   Cihlar T, 2008, ANTIMICROB AGENTS CH, V52, P655, DOI 10.1128/AAC.01215-07
   Cong ME, 2011, J VIROL, V85, P7933, DOI 10.1128/JVI.00843-11
   Denton PW, 2008, PLOS MED, V5, P79, DOI 10.1371/journal.pmed.0050016
   Dobard C, 2012, J VIROL, V86, P718, DOI 10.1128/JVI.05842-11
   Duwal S, 2012, PLOS ONE, V7, DOI 10.1371/journal.pone.0040382
   Garcia-Lerma J, 2008, 3 INT WORKSH HIV TRA
   Garcia-Lerma JG, 2008, PLOS MED, V5, P291, DOI 10.1371/journal.pmed.0050028
   Garcia-Lerma JG, 2012, CURR OPIN HIV AIDS, V7, P505, DOI 10.1097/COH.0b013e328358e484
   Garcia-Lerma JG, 2011, J VIROL, V85, P6610, DOI 10.1128/JVI.00311-11
   Garcia-Lerma JG, 2010, SCI TRANSL MED, V2, DOI 10.1126/scitranslmed.3000391
   Garcia-Lerma JG, 2010, TRENDS PHARMACOL SCI, V31, P74, DOI 10.1016/j.tips.2009.10.009
   Grant RM, 2006, J INFECT DIS, V194, P874, DOI 10.1086/507314
   Grant RM, 2010, NEW ENGL J MED, V363, P2587, DOI 10.1056/NEJMoa1011205
   Haase AT, 2011, ANNU REV MED, V62, P127, DOI 10.1146/annurev-med-080709-124959
   Harouse JM, 2001, J VIROL, V75, P1990, DOI 10.1128/JVI.75.4.1990-1995.2001
   Hendrix CW, 2013, CELL, V155, P515, DOI 10.1016/j.cell.2013.09.030
   Hendrix CW, 2013, PLOS ONE, V8, DOI 10.1371/journal.pone.0055013
   Jackson A, 2013, JAIDS-J ACQ IMM DEF, V62, P275, DOI 10.1097/QAI.0b013e3182829bd0
   Karim QA, 2010, SCIENCE, V329, P1168, DOI 10.1126/science.1193748
   Karim SSA, 2011, LANCET, V378, P279, DOI 10.1016/S0140-6736(11)60878-7
   Louissaint NA, 2013, AIDS RES HUM RETROV, V29, P1443, DOI [10.1089/aid.2013.0044, 10.1089/AID.2013.0044]
   Massud I, 2013, J VIROL, V87, P8952, DOI 10.1128/JVI.01204-13
   Murnane PM, 2013, AIDS, V27, P2155, DOI 10.1097/QAD.0b013e3283629037
   Neff CP, 2010, PLOS ONE, V5, DOI 10.1371/journal.pone.0015257
   Patterson KB, 2011, SCI TRANSL MED, V3, DOI 10.1126/scitranslmed.3003174
   Pilcher CD, 2007, AIDS, V21, P1723, DOI 10.1097/QAD.0b013e3281532c82
   Radzio J, 2012, PLOS ONE, V7, DOI 10.1371/journal.pone.0050632
   Regoes RR, 2005, PLOS MED, V2, P798, DOI 10.1371/journal.pmed.0020249
   Romano J, 2013, AIDS RES HUM RETROV, V29, P1418, DOI [10.1089/aid.2013.0122, 10.1089/AID.2013.0122]
   Smith JM, 2013, P NATL ACAD SCI USA, V110, P16145, DOI 10.1073/pnas.1311355110
   Srinivas RV, 1998, ANTIMICROB AGENTS CH, V42, P1484, DOI 10.1128/AAC.42.6.1484
   Subbarao S, 2006, J INFECT DIS, V194, P904, DOI 10.1086/507306
   Therneau TM, 2000, STAT BIOL HEALTH
   Thigpen MC, 2012, NEW ENGL J MED, V367, P423, DOI 10.1056/NEJMoa1110711
   Thompson CG, 2013, JAIDS-J ACQ IMM DEF, V63, pS240, DOI 10.1097/QAI.0b013e3182986ff8
   Van Damme L, 2012, NEW ENGL J MED, V367, P411, DOI 10.1056/NEJMoa1202614
   Wang LH, 2004, AIDS RES HUM RETROV, V20, P1173, DOI 10.1089/aid.2004.20.1173
   Witvrouw M, 2004, ANTIVIR THER, V9, P57
NR 48
TC 17
Z9 17
U1 0
U2 4
PU OXFORD UNIV PRESS
PI OXFORD
PA GREAT CLARENDON ST, OXFORD OX2 6DP, ENGLAND
SN 0305-7453
EI 1460-2091
J9 J ANTIMICROB CHEMOTH
JI J. Antimicrob. Chemother.
PD SEP
PY 2014
VL 69
IS 9
BP 2470
EP 2476
DI 10.1093/jac/dku162
PG 7
WC Infectious Diseases; Microbiology; Pharmacology & Pharmacy
WE Science Citation Index Expanded (SCI-EXPANDED)
SC Infectious Diseases; Microbiology; Pharmacology & Pharmacy
GA AR1DL
UT WOS:000343322200023
PM 24862094
OA Green Published, Bronze
DA 2022-08-26
ER

PT J
AU Cottrell, ML
   Kashuba, ADM
AF Cottrell, Mackenzie L.
   Kashuba, Angela D. M.
TI Topical Microbicides and HIV Prevention in the Female Genital Tract
SO JOURNAL OF CLINICAL PHARMACOLOGY
LA English
DT Article
DE microbicide; HIV prevention; female genital tract; tenofovir gel;
   pre-exposure prophylaxis
ID CELLULOSE SULFATE GEL; ANTIRETROVIRAL PREEXPOSURE PROPHYLAXIS; REPORTED
   SEXUAL-BEHAVIOR; 1-PERCENT TENOFOVIR GEL; PHASE-I SAFETY; VAGINAL GEL;
   DOUBLE-BLIND; IMMUNODEFICIENCY-VIRUS; CONTROLLED-TRIAL; ACCEPTABILITY
AB Worldwide, HIV disproportionately affects women who are often unable to negotiate traditional HIV preventive strategies such as condoms. In the absence of an effective vaccine or cure, chemoprophylaxis may be a valuable self-initiated alternative. Topical microbicides have been investigated as one such option. The first generation topical microbicides were non-specific, broad-spectrum antimicrobial agents, including surfactants, polyanions, and acid buffering gels, that generally exhibited contraceptive properties. After extensive clinical study, none prevented HIV infection, and their development was abandoned. Second generation topical microbicides include agents with selective mechanisms of antiviral activity. Most are currently being used for, or have previously been explored as, drugs for treatment of HIV. The most advanced of these is tenofovir 1% gel: the first topical agent shown to significantly reduce HIV infection by 39% compared to placebo. This review summarizes the evolution of topical microbicides for HIV chemoprophylaxis, highlights important concepts learned, and offers current and future considerations for this area of research.
C1 [Cottrell, Mackenzie L.; Kashuba, Angela D. M.] Univ N Carolina, UNC Eshelman Sch Pharm, Chapel Hill, NC 27599 USA.
RP Kashuba, ADM (通讯作者)，Univ N Carolina, UNC Eshelman Sch Pharm, Div Pharmacotherapy & Expt Therapeut, 3318 Kerr Hall,CB 7569, Chapel Hill, NC 27599 USA.
EM akashuba@unc.edu
RI , Pathology Services Core/CEZ-2246-2022
FU Centers for AIDS Research [CFAR P30 AI50410]; National Institutes of
   Allergy and Infectious Diseases [U01 AU095031]; National Institute of
   General Medical Sciences [5T32GM086330]; NATIONAL INSTITUTE OF ALLERGY
   AND INFECTIOUS DISEASES [P30AI050410, U01AI095031] Funding Source: NIH
   RePORTER; NATIONAL INSTITUTE OF GENERAL MEDICAL SCIENCES [T32GM086330]
   Funding Source: NIH RePORTER
FX This work was supported by the Centers for AIDS Research [grant number
   CFAR P30 AI50410], the National Institutes of Allergy and Infectious
   Diseases [grant number U01 AU095031], and the National Institute of
   General Medical Sciences [grant number 5T32GM086330].
CR Adams JL, 2013, JAIDS-J ACQ IMM DEF, V62, P260, DOI 10.1097/QAI.0b013e3182794723
   Akil A, 2011, DRUG DELIV TRANSL RE, V1, P209, DOI 10.1007/s13346-011-0022-6
   Anton PA, 2012, AIDS RES HUM RETROV, V28, P1412, DOI [10.1089/aid.2012.0262, 10.1089/AID.2012.0262]
   Ayers KM, 1996, FUND APPL TOXICOL, V32, P148, DOI 10.1006/faat.1996.0118
   Baeten JM, 2012, NEW ENGL J MED, V367, P399, DOI 10.1056/NEJMoa1108524
   Baggaley RF, 2013, AM J REPROD IMMUNOL, V69, P95, DOI 10.1111/aji.12064
   Ballagh SA, 2002, CONTRACEPTION, V66, P369, DOI 10.1016/S0010-7824(02)00433-X
   Bangsberg DR, PREP ADHERENCE MEASU
   Carballo-Dieguez A, 2012, AIDS BEHAV, V16, P1761, DOI 10.1007/s10461-011-0028-6
   Centers for Disease Control and Prevention, HIV PREV
   Choopanya K, 2013, LANCET, V381, P2083, DOI 10.1016/S0140-6736(13)61127-7
   CHVAPIL M, 1980, FERTIL STERIL, V33, P445
   ClinicalTrials, 2013, SAF PHARM PK POL TEN
   ClinicalTrials. gov, PHAS 3 SAF EFF TRIAL
   ClinicalTrials. gov, SAF PHARM DAP MAR VA
   ClinicalTrials. gov, SAF EFF TRIAL DAP VA
   CONRAD, TEN GEL OV
   Denton PW, 2012, TRENDS MICROBIOL, V20, P268, DOI 10.1016/j.tim.2012.03.007
   Dezzutti CS, 2012, J ANTIMICROB CHEMOTH, V67, P2139, DOI 10.1093/jac/dks173
   Dobard C, 2012, J VIROL, V86, P718, DOI 10.1128/JVI.05842-11
   Doh AS, 2007, CONTRACEPTION, V76, P245, DOI 10.1016/j.contraception.2007.05.083
   El-Sadr WM, 2006, AIDS, V20, P1109, DOI 10.1097/01.aids.0000226950.72223.5f
   European Medicines Agency, SCI DISC APPR VIR
   Feldblum PJ, 2008, PLOS ONE, V3, DOI 10.1371/journal.pone.0001474
   Food US, VIR TEN DIS FUM LAB
   Frezieres RG, 2012, CONTRACEPTION, V85, P99, DOI 10.1016/j.contraception.2011.04.003
   Galea JT, 2011, INT J STD AIDS, V22, P256, DOI 10.1258/ijsa.2009.009255
   Gengiah TN, 2014, INT J CLIN PHARM-NET, V36, P70, DOI 10.1007/s11096-013-9861-1
   Gengiah TN, 2012, EXPERT OPIN INV DRUG, V21, P695, DOI 10.1517/13543784.2012.667072
   Giguere R, 2012, CULT HEALTH SEX, V14, P151, DOI 10.1080/13691058.2011.630099
   Gilead Sciences Inc, 2012, TRUV FULL PRESCR INF
   Gorbach PM, 2013, AIDS BEHAV, V17, P790, DOI 10.1007/s10461-012-0302-2
   Grant RM, 2008, SCIENCE, V321, P532, DOI 10.1126/science.1160355
   Grant RM, 2010, NEW ENGL J MED, V363, P2587, DOI 10.1056/NEJMoa1011205
   Halpern V, 2008, PLOS ONE, V3, DOI 10.1371/journal.pone.0003784
   Hanck SE, 2008, SEX TRANSM DIS, V35, P489, DOI 10.1097/OLQ.0b013e3181653433
   Hendrix CW, 2013, PLOS ONE, V8, DOI 10.1371/journal.pone.0055013
   HILLIER S, 2008, MICR 2008 C NEW DELH
   Hillier S, 2014, 21 C RETR OPP INF BO
   Jackson JB, 2003, LANCET, V362, P859, DOI 10.1016/S0140-6736(03)14341-3
   Jespers V, 2007, SEX TRANSM DIS, V34, P519, DOI 10.1097/01.olq.0000253340.76118.89
   Karim QA, 2010, SCIENCE, V329, P1168, DOI 10.1126/science.1193748
   Karim SSA, 2011, LANCET, V378, P279, DOI 10.1016/S0140-6736(11)60878-7
   Karim SSA, 2011, AIDS, V25, P957, DOI 10.1097/QAD.0b013e32834541d9
   KARIM SS, 2010, 18 INT AIDS C VIENN
   Kibengo FM, 2013, PLOS ONE, V8, DOI 10.1371/journal.pone.0074314
   Kilmarx PH, 2003, LANCET, V361, P785, DOI 10.1016/S0140-6736(03)12645-1
   KREISS J, 1992, JAMA-J AM MED ASSOC, V268, P477, DOI 10.1001/jama.268.4.477
   Langen Tabitha T, 2005, Afr Health Sci, V5, P188
   Liu AQ, 2014, PLOS ONE, V9, DOI [10.1371/journal.pone.0095291, 10.1371/journal.pone.0083736]
   Malcolm RK, 2005, J ANTIMICROB CHEMOTH, V56, P954, DOI 10.1093/jac/dki326
   Malonza IM, 2005, AIDS, V19, P2157, DOI 10.1097/01.aids.0000194797.59046.8f
   Marrazzo J.M., 2015, C RETR OPP INF ATL M, P509
   Mauck C, 2001, CONTRACEPTION, V64, P377, DOI 10.1016/S0010-7824(01)00270-0
   Mauck C, 2001, CONTRACEPTION, V64, P383, DOI 10.1016/S0010-7824(01)00271-2
   Mauck CK, 2004, CONTRACEPTION, V70, P221, DOI 10.1016/j.contraception.2003.12.008
   Mauck CK, 2004, CONTRACEPTION, V70, P233, DOI 10.1016/j.contraception.2004.04.010
   Mauck CK, 2004, CONTRACEPTION, V70, P227, DOI 10.1016/j.contraception.2004.02.001
   Mayer KH, 2006, AIDS, V20, P543, DOI 10.1097/01.aids.0000210608.70762.c3
   McCormack S, 2010, LANCET, V376, P1329, DOI 10.1016/S0140-6736(10)61086-0
   McGowan I, 2014, EXPERT OPIN DRUG DEL, V11, P69, DOI 10.1517/17425247.2013.860132
   Mcgowan I, 2013, PLOS ONE, V8, DOI 10.1371/journal.pone.0060147
   Mensch BS, 2012, CURR OPIN HIV AIDS, V7, P534, DOI 10.1097/COH.0b013e3283590632
   Mesquita PMM, 2009, J INFECT DIS, V200, P599, DOI 10.1086/600867
   Microbicide Trials Network (MTN), BACKGR MTN 017 PHAS
   Microbicide Trials Network (MTN), BACKGR ASPIRE STUD P
   MILLER CJ, 1992, FERTIL STERIL, V57, P1126
   Minani I, 2009, 18 INT SOC SEX TRANS
   Minnis AM, 2013, AIDS BEHAV, V17, P737, DOI 10.1007/s10461-012-0333-8
   Moss JA, 2012, ANTIMICROB AGENTS CH, V56, P875, DOI 10.1128/AAC.05662-11
   MTN Statement on Decision to Discontinue Use of Tenofovir Gel in VOICE, 2011, MTN STAT DEC DISC US
   MTN020 Study Protocol, 2011, MULT RAND DOUBL BLIN
   Nel A., 2012, 19 C RETR OPP INF SE
   Nel A, 2009, JAIDS-J ACQ IMM DEF, V51, P416, DOI 10.1097/QAI.0b013e3181acb536
   Nicol M, 2014, 21 C RETR OPP INF BO
   NIRUTHISARD S, 1991, SEX TRANSM DIS, V18, P176, DOI 10.1097/00007435-199107000-00010
   Peterson L, 2007, PLOS ONE, V2, DOI 10.1371/journal.pone.0001312
   Pirrone V, 2011, ANTIVIR RES, V90, P168, DOI 10.1016/j.antiviral.2011.03.176
   RODDY RE, 1993, INT J STD AIDS, V4, P165, DOI 10.1177/095646249300400308
   Roddy RE, 1998, NEW ENGL J MED, V339, P504, DOI 10.1056/NEJM199808203390803
   Romano J, 2009, AIDS RES HUM RETROV, V25, P483, DOI 10.1089/aid.2008.0184
   Romano J, 2013, AIDS RES HUM RETROV, V29, P1418, DOI [10.1089/aid.2013.0122, 10.1089/AID.2013.0122]
   Romano JW, 2012, CURR HIV RES, V10, P9, DOI 10.2174/157016212799304625
   Schader SM, 2012, ANTIMICROB AGENTS CH, V56, P751, DOI 10.1128/AAC.05821-11
   Schwartz JL, 2009, INT J STD AIDS, V20, P384, DOI 10.1258/ijsa.2008.008309
   Schwartz JL, 2006, CONTRACEPTION, V74, P133, DOI 10.1016/j.contraception.2006.02.008
   Shattock RJ, 2002, NAT MED, V8, P425, DOI 10.1038/nm0502-425
   Shattock RJ, 2012, CSH PERSPECT MED, V2, DOI 10.1101/cshperspect.a007385
   Skoler-Karpoff S, 2008, LANCET, V372, P1977, DOI 10.1016/S0140-6736(08)61842-5
   Smith JA, 2013, 20 C RETR OPP INF AT
   Thigpen MC, 2012, NEW ENGL J MED, V367, P423, DOI 10.1056/NEJMoa1110711
   Tien D, 2005, AIDS RES HUM RETROV, V21, P845, DOI 10.1089/aid.2005.21.845
   Van Damme L, 2000, AIDS, V14, P85, DOI 10.1097/00002030-200001070-00010
   Van Damme L, 1998, AIDS, V12, P433, DOI 10.1097/00002030-199804000-00013
   Van Damme L, 2002, LANCET, V360, P971, DOI 10.1016/S0140-6736(02)11079-8
   Van Damme L, 2008, NEW ENGL J MED, V359, P463, DOI 10.1056/NEJMoa0707957
   Van Damme L, 2012, NEW ENGL J MED, V367, P411, DOI 10.1056/NEJMoa1202614
   van der Straten A, 2012, AIDS BEHAV, V16, P1775, DOI 10.1007/s10461-012-0215-0
   van der Straten A, 2014, 21 C RETR OPP INF BO
   van der Straten A, 2014, PLOS ONE, V9, DOI 10.1371/journal.pone.0089118
   Van Rompay KKA, 2012, AIDS RES HUM RETROV, V28, P16, DOI [10.1089/aid.2011.0234, 10.1089/AID.2011.0234]
   van't Klooster G, 2004, PHARMACOKINETICS TOL
   Wainberg M, 2004, MICR 2004 C LOND ENG
   Woolfson AD, 2010, INT J PHARMACEUT, V388, P136, DOI 10.1016/j.ijpharm.2009.12.042
   World Health Organization (WHO), GEND WOM HLTH GEND I
   ZEKENG L, 1993, AIDS, V7, P725, DOI 10.1097/00002030-199305000-00018
NR 106
TC 21
Z9 21
U1 0
U2 17
PU WILEY
PI HOBOKEN
PA 111 RIVER ST, HOBOKEN 07030-5774, NJ USA
SN 0091-2700
EI 1552-4604
J9 J CLIN PHARMACOL
JI J. Clin. Pharmacol.
PD JUN
PY 2014
VL 54
IS 6
BP 603
EP 615
DI 10.1002/jcph.292
PG 13
WC Pharmacology & Pharmacy
WE Science Citation Index Expanded (SCI-EXPANDED)
SC Pharmacology & Pharmacy
GA AH0PL
UT WOS:000335822500001
PM 24664786
OA Green Accepted, Green Submitted
DA 2022-08-26
ER

PT J
AU Holt, M
AF Holt, Martin
TI HIV pre-exposure prophylaxis and treatment as prevention: a review of
   awareness and acceptability among men who have sex with men in the
   Asia-Pacific region and the Americas
SO SEXUAL HEALTH
LA English
DT Review
DE attitudes; gay and bisexual men; treatment optimism
ID GAY PRIDE EVENTS; CONDOM-USE; LIMITED KNOWLEDGE; NEGATIVE GAY; RISK;
   ATTENDEES; INFECTION; BELIEFS; TRANSMISSION; POSTEXPOSURE
AB This review assesses acceptability research for HIV pre-exposure prophylaxis (PrEP) and treatment as prevention (TasP) among men who have sex with men (MSM) in the Asia-Pacific region and the Americas, evaluating awareness and attitudes. There has been limited research on the acceptability of PrEP outside the United States and no research to date evaluating the acceptability of TasP since the findings of the HIV Prevention Trials Network 052 trial were released. Existing research suggests that PrEP is reasonably acceptable to MSM, but few men are likely to perceive the need for it. Studies of HIV treatment optimism suggest that MSM are likely to be sceptical of TasP.
C1 Univ New S Wales, Ctr Social Res Hlth, Sydney, NSW 2052, Australia.
RP Holt, M (通讯作者)，Univ New S Wales, Ctr Social Res Hlth, Sydney, NSW 2052, Australia.
EM m.holt@unsw.edu.au
RI Holt, Martin/X-6482-2019
OI Holt, Martin/0000-0002-2586-8274
CR Barash EA, 2010, AIDS PATIENT CARE ST, V24, P689, DOI 10.1089/apc.2010.0173
   Beyrer C, 2012, LANCET, V380, P367, DOI 10.1016/S0140-6736(12)60821-6
   Brooks RA, 2012, AIDS PATIENT CARE ST, V26, P87, DOI 10.1089/apc.2011.0283
   Chen YY, 2013, CURR HIV-AIDS REP, V10, P79, DOI 10.1007/s11904-012-0144-6
   Cohen MS, 2016, NEW ENGL J MED, V375, P830, DOI [10.1056/NEJMoa1105243, 10.1056/NEJMoa1600693]
   Eisingerich AB, 2012, PLOS ONE, V7, DOI 10.1371/journal.pone.0028238
   Elford J, 2006, CURR OPIN INFECT DIS, V19, P26, DOI 10.1097/01.qco.0000199018.50451.e1
   Galea JT, 2011, INT J STD AIDS, V22, P256, DOI 10.1258/ijsa.2009.009255
   Galindo GR, 2012, IMPLEMENT SCI, V7
   Golub SA, 2013, AIDS PATIENT CARE ST, V27, P248, DOI 10.1089/apc.2012.0419
   Golub SA, 2010, JAIDS-J ACQ IMM DEF, V54, P548, DOI 10.1097/QAI.0b013e3181e19a54
   Grant RM, 2010, NEW ENGL J MED, V363, P2587, DOI 10.1056/NEJMoa1011205
   Holt M, 2013, AIDS BEHAV, V17, P2156, DOI 10.1007/s10461-012-0313-z
   Holt M, 2012, SEX TRANSM INFECT, V88, P258, DOI 10.1136/sextrans-2011-050312
   Interim Guidance, 2011, MMWR-MORBID MORTAL W, V60, P65
   Jackson T, 2012, AIDS BEHAV, V16, P1853, DOI 10.1007/s10461-012-0188-z
   Kalichman SC, 2010, HIV MED, V11, P502, DOI 10.1111/j.1468-1293.2009.00818.x
   Kellerman SE, 2006, JAIDS-J ACQ IMM DEF, V43, P376, DOI 10.1097/01.qai.0000234085.18914.d5
   Koblin BA, 2011, JAIDS-J ACQ IMM DEF, V58, P319, DOI 10.1097/QAI.0b013e31822b76d2
   Krakower DS, 2012, PLOS ONE, V7, DOI 10.1371/journal.pone.0033119
   Landowitz RJ, 2012, RES INITIAT TREAT AC, V17, P34
   Leonardi M, 2011, INT J STD AIDS, V22, P738, DOI 10.1258/ijsa.2011.011057
   Liu AY, 2008, JAIDS-J ACQ IMM DEF, V47, P241, DOI 10.1097/QAI.0b013e31815e4041
   Mansergh G, 2010, JAIDS-J ACQ IMM DEF, V55, pE14, DOI 10.1097/QAI.0b013e3181f27616
   Mimiaga MJ, 2009, JAIDS-J ACQ IMM DEF, V50, P77, DOI 10.1097/QAI.0b013e31818d5a27
   Montaner JSG, 2011, LANCET, V378, P208, DOI 10.1016/S0140-6736(11)60821-0
   Muessig KE, 2012, AIDS, V26, P2267, DOI 10.1097/QAD.0b013e328355713d
   Nodin N, 2008, AIDS CARE, V20, P106, DOI 10.1080/09540120701449096
   Panel on Antiretroviral Guidelines for Adults and Adolescents, 2013, GUIDELINES USE ANTIR
   Poynten IM, 2010, HIV MED, V11, P282, DOI 10.1111/j.1468-1293.2009.00777.x
   Prestage G, 2012, SEX TRANSM DIS, V39, P167, DOI 10.1097/OLQ.0b013e31823e67a9
   Saberi P, 2012, PLOS ONE, V7, DOI 10.1371/journal.pone.0050061
   Sullivan PS, 2012, LANCET, V380, P388, DOI 10.1016/S0140-6736(12)60955-6
   Van de Ven P, 2000, AIDS CARE, V12, P171, DOI 10.1080/09540120050001841
   Vernazza P, 2008, B MED SUISSES, V89, P165, DOI [DOI 10.4414/bms.2008.13252, 10.4414/bms.2008.13252]
   Voetsch AC, 2007, JAIDS-J ACQ IMM DEF, V46, P378, DOI 10.1097/QAI.0b013e3181576874
   Wheelock A, 2013, PLOS ONE, V8, DOI 10.1371/journal.pone.0054288
   World Health Organization, 2021, RAP ADV ANT THER HIV
   Zhou F, 2012, PLOS ONE, V7, DOI 10.1371/journal.pone.0032329
NR 39
TC 56
Z9 56
U1 0
U2 13
PU CSIRO PUBLISHING
PI CLAYTON
PA UNIPARK, BLDG 1, LEVEL 1, 195 WELLINGTON RD, LOCKED BAG 10, CLAYTON, VIC
   3168, AUSTRALIA
SN 1448-5028
EI 1449-8987
J9 SEX HEALTH
JI Sex Health
PY 2014
VL 11
IS 2
BP 166
EP 170
DI 10.1071/SH13060
PG 5
WC Public, Environmental & Occupational Health; Infectious Diseases
WE Science Citation Index Expanded (SCI-EXPANDED); Social Science Citation Index (SSCI)
SC Public, Environmental & Occupational Health; Infectious Diseases
GA AL3CD
UT WOS:000339002000010
PM 23866853
DA 2022-08-26
ER

PT J
AU Chandhiok, N
   Joshi, SN
   Gangakhedkar, R
AF Chandhiok, Nomita
   Joshi, Smita N.
   Gangakhedkar, Raman
TI Acceptability of oral and topical HIV chemoprophylaxis in India:
   implications for at-risk women and men who have sex with men
SO SEXUAL HEALTH
LA English
DT Review
DE microbicides; pre-exposure prophylaxis; sex workers
ID PREEXPOSURE PROPHYLAXIS; VAGINAL MICROBICIDES; PREVENTION; CHALLENGES;
   ADHERENCE; WORKERS; INFECTION; TRIAL; PUNE; GEL
AB With reducing HIV prevalence, India has made gains in containing the epidemic. Yet, unprotected sex and commercial sex work, unprotected anal sex between men and needle sharing among intravenous drug users continue to drive the epidemic. Development of effective, safe and acceptable topical (microbicides) and oral (pre-exposure prophylaxis (PrEP)) chemoprophylaxis could augment the already available tools for HIV prevention. This paper reviews the acceptability of topical microbicides and oral PrEP, in the context of the nature of the HIV epidemic, the sociocultural norms and the acceptability data obtained from studies carried out in India. Overall, men and women have a positive attitude towards the concept and use of microbicide products. Self-perceptions of HIV risk, product attributes, ease and convenience of use during sex, gender norms, the sociocultural context and the potential for undisclosed use were important factors influencing acceptability. A multipurpose product that would simultaneously address women's contraceptive and disease prevention needs would be devoid of the stigma attached to an anti-HIV product and may be more acceptable. Limited information on the acceptability of oral PrEP amongst high-risk groups merits further research, including carrying out demonstration projects for program introduction.
C1 [Chandhiok, Nomita] Indian Council Med Res, New Delhi 110029, India.
   [Joshi, Smita N.] Hirabai Cowasji Jehangir Med Res Inst, Pune 411001, Maharashtra, India.
   [Gangakhedkar, Raman] Natl AIDS Res Inst, Pune 411026, Maharashtra, India.
RP Chandhiok, N (通讯作者)，Indian Council Med Res, New Delhi 110029, India.
EM n_chandhiok@hotmail.com
RI Joshi, Smita/S-2716-2019
CR Abbott SA, 2013, AIDS BEHAV, V17, P2222, DOI 10.1007/s10461-012-0402-z
   Austin MN, 2009, SEX TRANSM DIS, V36, P368, DOI 10.1097/OLQ.0b013e3181972397
   Baeten JM, 2012, NEW ENGL J MED, V367, P399, DOI 10.1056/NEJMoa1108524
   Beattie TSH, 2012, J EPIDEMIOL COMMUN H, V66, pII42, DOI 10.1136/jech-2011-200475
   Bentley ME, 2004, AM J PUBLIC HEALTH, V94, P1159, DOI 10.2105/AJPH.94.7.1159
   Brahme R, 2006, JAIDS-J ACQ IMM DEF, V41, P107, DOI 10.1097/01.qai.0000179428.49907.6d
   Chakrapani V, 2012, PLOS ONE, V7, DOI 10.1371/journal.pone.0051080
   Coggins C, 1998, J REPROD IMMUNOL, V41, P3, DOI 10.1016/S0165-0378(98)00045-X
   Cohen MS, 2016, NEW ENGL J MED, V375, P830, DOI [10.1056/NEJMoa1105243, 10.1056/NEJMoa1600693]
   Dai JY, 2013, AM J EPIDEMIOL, V177, P256, DOI 10.1093/aje/kws324
   Darroch JE, 1999, FAM PLANN PERSPECT, V31, P16, DOI 10.2307/2991552
   Deering KN, 2013, SEX TRANSM DIS, V40, P168, DOI 10.1097/OLQ.0b013e31827df174
   Department of AIDS Control, 2012, HIV SENT SURV 2010 2
   Dutta S, 2008, INDIAN J MED RES, V128, P212
   Eisingerich AB, 2012, PLOS ONE, V7, DOI 10.1371/journal.pone.0028238
   Estes LJ, 2010, PLOS ONE, V5, DOI 10.1371/journal.pone.0009149
   Facts Consortium, 2013, FACTS 001 STUD
   Galindo GR, 2012, IMPLEMENT SCI, V7, DOI 10.1186/1748-5908-7-116
   Go VF, 2003, AIDS BEHAV, V7, P263, DOI 10.1023/A:1025443719490
   Golub SA, 2013, AIDS PATIENT CARE ST, V27, P248, DOI 10.1089/apc.2012.0419
   Goswami P, 2013, BMJ OPEN, V3, DOI 10.1136/bmjopen-2012-002183
   Grant RM, 2010, NEW ENGL J MED, V363, P2587, DOI 10.1056/NEJMoa1011205
   Greene E, 2010, CULT HEALTH SEX, V12, P739, DOI [10.1080/13691058.2010.488299, 10.1080/13691051003728599]
   Guest G, 2010, J WOMENS HEALTH, V19, P791, DOI 10.1089/jwh.2009.1576
   Harrison PF, 2013, AIDS RES TREAT, V2013, DOI 10.1155/2013/790154
   International Institute for Population Sciences (IIPS), 2006, INT I POP SCI IIPS N
   Joglekar N, 2007, AIDS CARE, V19, P817, DOI 10.1080/09540120601133576
   Joglekar NS, 2006, INDIAN J MED RES, V123, P547
   Joglekar NS, 2010, T ROY SOC TROP MED H, V104, P412, DOI 10.1016/j.trstmh.2009.12.007
   Joshi S, 2009, INDIAN J MED RES, V129, P618
   Karim QA, 2010, SCIENCE, V329, P1168, DOI 10.1126/science.1193748
   Kohli R, 2011, AIDS CARE, V23, P1344, DOI 10.1080/09540121.2011.569697
   Kurth Ann E, 2011, Curr HIV/AIDS Rep, V8, P62, DOI 10.1007/s11904-010-0063-3
   Latin American and Caribbean Demographic Centre CELADE, 2012, WORLD POP LAT AM CAR
   Maitra S, 2002, CULT HEALTH SEX, V4, P133, DOI 10.1080/13691050110109139
   Malcolm RK, 2012, INT J WOMENS HEALTH, V4, P595, DOI 10.2147/IJWH.S36282
   Mantell JE, 2005, SOC SCI MED, V60, P319, DOI 10.1016/j.socscimed.2004.05.011
   Marrazzo J, 2013, 2010 C RETR OPP INF
   Mauck C, 2008, CONTRACEPTION, V77, P64, DOI 10.1016/j.contraception.2007.06.017
   Mehendale S, 2012, INT HEALTH, V4, P63, DOI 10.1016/j.inhe.2011.11.003
   Mensch BS, 2013, AIDS BEHAV, V17, P585, DOI 10.1007/s10461-012-0259-1
   Microbicide Trials Network (MTN), 2011, 1 COMB ARV VAG RING
   Minnis AM, 2013, AIDS BEHAV, V17, P737, DOI 10.1007/s10461-012-0333-8
   Morison L, 2001, AIDS, V15, pS61, DOI 10.1097/00002030-200108004-00007
   Muchomba FM, 2012, JAIDS-J ACQ IMM DEF, V61, P490, DOI 10.1097/QAI.0b013e31826f9962
   National AIDS Control Organization National Institute of Medical Statistics, 2013, TECHN REP IND HIV ES
   National Behavioural Sentinel Surveillance, 2006, MEN WHO HAV SEX MEN
   Obiero J, 2012, BMC INFECT DIS, V12, DOI 10.1186/1471-2334-12-289
   Panchanadeswaran S, 2008, INT J DRUG POLICY, V19, P106, DOI 10.1016/j.drugpo.2007.11.013
   Panchanadeswaran S, 2010, J HEALTH POPUL NUTR, V28, P211
   Ramjee G, 2001, INT FAM PLAN PERSPEC, V27, P164, DOI 10.2307/2673851
   Reed E, 2012, Int J STD AIDS, V23, pe7, DOI 10.1258/ijsa.2009.009421
   Safren SA, 2009, PSYCHOL HEALTH MED, V14, P705, DOI 10.1080/13548500903334754
   Santhya KG, 2011, INT PERSPECT SEX R H, V37, P170, DOI 10.1363/3717011
   Schneider J, 2012, AIDS PATIENT CARE ST, V26, P631, DOI 10.1089/apc.2012.0188
   Schneider JA, 2010, PLOS ONE, V5, DOI 10.1371/journal.pone.0011922
   Severy LJ, 2005, AIDS BEHAV, V9, P121, DOI 10.1007/s10461-005-1687-y
   STEIN ZA, 1990, AM J PUBLIC HEALTH, V80, P460, DOI 10.2105/AJPH.80.4.460
   Sullivan PS, 2012, LANCET, V380, P388, DOI 10.1016/S0140-6736(12)60955-6
   Thigpen MC, 2012, NEW ENGL J MED, V367, P423, DOI 10.1056/NEJMoa1110711
   Thomas B, 2009, AIDS EDUC PREV, V21, P372, DOI 10.1521/aeap.2009.21.4.372
   Tolley EE, 2006, AM J PUBLIC HEALTH, V96, P79, DOI 10.2105/AJPH.2004.043471
   Tolley EE, 2006, CULT HEALTH SEX, V8, P351, DOI 10.1080/13691050600793071
   Tolley EE, 2012, AIDS BEHAV, V16, P1808, DOI 10.1007/s10461-011-0036-6
   UNAIDS, 2012, REP GLOB AIDS EP 201
   Van Damme L, 2012, NEW ENGL J MED, V367, P411, DOI 10.1056/NEJMoa1202614
   van de Wijgert JHHM, 1999, INT FAM PLAN PERSPEC, V25, P15, DOI 10.2307/2991897
   Van der Elst EM, 2013, AIDS BEHAV, V17, P2162, DOI 10.1007/s10461-012-0317-8
   World Health Organisation (WHO), 2012, GUID PREEXP OR PROPH
NR 69
TC 6
Z9 6
U1 0
U2 12
PU CSIRO PUBLISHING
PI CLAYTON
PA UNIPARK, BLDG 1, LEVEL 1, 195 WELLINGTON RD, LOCKED BAG 10, CLAYTON, VIC
   3168, AUSTRALIA
SN 1448-5028
EI 1449-8987
J9 SEX HEALTH
JI Sex Health
PY 2014
VL 11
IS 2
BP 171
EP 179
DI 10.1071/SH13067
PG 9
WC Public, Environmental & Occupational Health; Infectious Diseases
WE Science Citation Index Expanded (SCI-EXPANDED); Social Science Citation Index (SSCI)
SC Public, Environmental & Occupational Health; Infectious Diseases
GA AL3CD
UT WOS:000339002000011
PM 24119324
DA 2022-08-26
ER

PT J
AU McGowan, I
AF McGowan, Ian
TI The development of rectal microbicides for HIV prevention
SO EXPERT OPINION ON DRUG DELIVERY
LA English
DT Review
DE antiretroviral; HIV infection; HIV prevention; maraviroc; mucosal
   immunology; rectal microbicides; tenofovir; UC781
ID IMMUNODEFICIENCY-VIRUS TYPE-1; REVERSE-TRANSCRIPTASE INHIBITORS;
   TENOFOVIR DISOPROXIL FUMARATE; DUAL COMPARTMENT MICROBICIDE; CHEMOKINE
   RECEPTOR CCR5; HUMAN CERVICAL TISSUE; ANAL INTERCOURSE; PREEXPOSURE
   PROPHYLAXIS; ANTIRETROVIRAL THERAPY; UNITED-STATES
AB Introduction: Individuals practicing unprotected receptive anal intercourse are at particularly high risk of HIV infection. Men who have sex with men in the developed and developing world continue to have disproportionate and increasing levels of HIV infection. The last few years have seen important progress in demonstrating the efficacy of oral antiretroviral pre-exposure prophylaxis, vaginal microbicides, and treatment as prevention, but there has also been significant progress in the development of rectal microbicides for HIV prevention.
   Areas covered: The purpose of this review is to summarize the status of rectal microbicide research and to identify opportunities, challenges, and future directions in this important field of HIV prevention research. The design of completed and ongoing Phase I rectal microbicide studies that include the generation of comprehensive pharmacokinetic/ pharmacodynamic data may allow for more rational decisions about which rectal microbicides should be advanced to later stage development.
   Expert opinion: There is a strong rationale for the development of rectal microbicides for HIV prevention. Preclinical data provide supportive evidence for the feasibility of this approach, and there is significant interest in rectal microbicide development from communities at risk of HIV acquisition through unprotected receptive anal intercourse in both the developed and developing world. Demonstration of sustained safety, acceptability, and product adherence in the MTN-017 Phase II study of tenofovir 1% gel will be an important step in rectal microbicide development and will hopefully lead to Phase III effectiveness testing of this novel HIV prevention strategy.
C1 Univ Pittsburgh, Dept Med, Pittsburgh, PA 15260 USA.
RP McGowan, I (通讯作者)，Univ Pittsburgh, Dept Med, Pittsburgh, PA 15260 USA.
EM imcgowan@pitt.edu
RI M, Ian/AAP-1032-2021
OI M, Ian/0000-0002-6470-8476
FU Division of AIDS, at the National Institute of Allergy and Infectious
   Disease; NIH [3UM1AI068633]; Integrated Preclinical/Clinical Program for
   HIV Topical Microbicides at DAIDS for the CHARM program [3U19AI082637];
   Eunice Kennedy Shriver National Institute of Child Health and Human
   Development; National Institute of Mental Health [5R01HD059533]; EUNICE
   KENNEDY SHRIVER NATIONAL INSTITUTE OF CHILD HEALTH & HUMAN DEVELOPMENT
   [R01HD059533] Funding Source: NIH RePORTER; NATIONAL INSTITUTE OF
   ALLERGY AND INFECTIOUS DISEASES [UM1AI068633, U19AI082637] Funding
   Source: NIH RePORTER
FX I McGowan is the Co-Principal Investigator of the Microbicide Trials
   Network which is supported by the Division of AIDS, at the National
   Institute of Allergy and Infectious Disease, NIH grant number
   3UM1AI068633. McGowan also acknowledges support from the Integrated
   Preclinical/Clinical Program for HIV Topical Microbicides at DAIDS for
   the CHARM program (Grant number: 3U19AI082637) and from the Eunice
   Kennedy Shriver National Institute of Child Health and Human Development
   and the National Institute of Mental Health for support of Project Gel
   (5R01HD059533). The views expressed by the author do not necessarily
   reflect the views of the NIH.
CR Abbas UL, 2013, J INFECT DIS, V208, P224, DOI 10.1093/infdis/jit150
   Abner SR, 2005, J INFECT DIS, V192, P1545, DOI 10.1086/462424
   Anton PA, 2000, AIDS, V14, P1761, DOI 10.1097/00002030-200008180-00011
   Anton PA, 2012, AIDS RES HUM RETROV, V28, P1412, DOI [10.1089/aid.2012.0262, 10.1089/AID.2012.0262]
   Anton PA, 2011, PLOS ONE, V6, DOI 10.1371/journal.pone.0023243
   Arnold MP, 2013, AIDS BEHAV, V17, pS4, DOI 10.1007/s10461-012-0324-9
   Baeten JM, 2012, NEW ENGL J MED, V367, P399, DOI 10.1056/NEJMoa1108524
   Baggaley RF, 2010, INT J EPIDEMIOL, V39, P1048, DOI 10.1093/ije/dyq057
   Balzarini J, 1998, AIDS, V12, P1129, DOI 10.1097/00002030-199810000-00004
   Baral S, 2009, PLOS ONE, V4, DOI 10.1371/journal.pone.0004997
   Beyrer C, 2012, LANCET, V380, P367, DOI 10.1016/S0140-6736(12)60821-6
   Beyrer C, 2010, EPIDEMIOL REV, V32, P137, DOI 10.1093/epirev/mxq011
   Boily MC, 2009, LANCET INFECT DIS, V9, P118, DOI 10.1016/S1473-3099(09)70021-0
   Brown KC, 2011, J INFECT DIS, V203, P1484, DOI 10.1093/infdis/jir059
   Cao YJ, 2012, BRIT J CLIN PHARMACO, V74, P1013, DOI 10.1111/j.1365-2125.2012.04267.x
   Carballo-Dieguez A, 2008, SEX TRANSM INFECT, V84, P483, DOI 10.1136/sti.2008.030478
   Carballo-Dieguez A, 2000, AM J PUBLIC HEALTH, V90, P1117, DOI 10.2105/AJPH.90.7.1117
   Carballo-Dieguez A, 2007, SEX TRANSM DIS, V34, P224, DOI 10.1097/01.olq.0000233715.59239.83
   Carballo-Dieguez A, 2007, AIDS BEHAV, V11, P271, DOI 10.1007/s10461-006-9128-0
   Celum C, 2012, CURR OPIN INFECT DIS, V25, P51, DOI 10.1097/QCO.0b013e32834ef5ef
   Centers for Disease Control (CDC), 1981, MMWR Morb Mortal Wkly Rep, V30, P250
   Chateau ML, 2013, PLOS ONE, V8, DOI 10.1371/journal.pone.0060024
   Clark JL, 2013, AIDS CARE, V25, P579, DOI 10.1080/09540121.2012.726335
   Cohen MS, 2016, NEW ENGL J MED, V375, P830, DOI [10.1056/NEJMoa1105243, 10.1056/NEJMoa1600693]
   Cohen MS, 1997, LANCET, V349, P1868, DOI 10.1016/S0140-6736(97)02190-9
   Cranage M, 2008, PLOS MED, V5, P1238, DOI 10.1371/journal.pmed.0050157
   Cummins JE, 2007, ANTIMICROB AGENTS CH, V51, P1770, DOI 10.1128/AAC.01129-06
   Denton PW, 2010, PLOS ONE, V5, DOI 10.1371/journal.pone.0008829
   Dezzutti CS, 2013, CURR HIV-AIDS REP, V10, P12, DOI 10.1007/s11904-012-0148-2
   Dezzutti CS, 2012, ANTIVIR RES, V96, P221, DOI 10.1016/j.antiviral.2012.08.004
   Dezzutti CS, 2012, J ANTIMICROB CHEMOTH, V67, P2139, DOI 10.1093/jac/dks173
   Donnell D, 2010, LANCET, V375, P2092, DOI 10.1016/S0140-6736(10)60705-2
   Dorr P, 2005, ANTIMICROB AGENTS CH, V49, P4721, DOI 10.1128/AAC.49.11.4721-4732.2005
   Drosten C, 2006, CLIN CHEM, V52, P1258, DOI 10.1373/clinchem.2006.066498
   Dumond JB, 2009, JAIDS-J ACQ IMM DEF, V51, P546, DOI 10.1097/QAI.0b013e3181ae69c5
   Fletcher P, 2005, J VIROL, V79, P11179, DOI 10.1128/JVI.79.17.11179-11186.2005
   Fletcher PS, 2006, AIDS, V20, P1237, DOI 10.1097/01.aids.0000232230.96134.80
   Foss AM, 2003, AIDS, V17, P1227, DOI 10.1097/00002030-200305230-00015
   Gengiah TN, 2012, EXPERT OPIN INV DRUG, V21, P695, DOI 10.1517/13543784.2012.667072
   Gorbach PM, 2009, SEX TRANSM DIS, V36, P193, DOI 10.1097/OLQ.0b013e3181901ccf
   Grant RM, 2010, NEW ENGL J MED, V363, P2587, DOI 10.1056/NEJMoa1011205
   Greenhead P, 2000, J VIROL, V74, P5577, DOI 10.1128/JVI.74.12.5577-5586.2000
   Gross M, 1999, SEX TRANSM DIS, V26, P572, DOI 10.1097/00007435-199911000-00006
   Harman S, 2012, ANTIMICROB AGENTS CH, V56, P2347, DOI 10.1128/AAC.06108-11
   Hendrix C, 2008, CLIN PHARMACOL THER, V83, P97, DOI 10.1038/sj.clpt.6100236
   Hendrix CW, 2013, PLOS ONE, V8, DOI 10.1371/journal.pone.0055013
   Herbenick D, 2010, J SEX MED, V7, P255, DOI 10.1111/j.1743-6109.2010.02012.x
   Herrera C, 2011, AIDS, V25, P1971, DOI 10.1097/QAD.0b013e32834b3629
   Herrera C, 2009, ANTIMICROB AGENTS CH, V53, P1797, DOI 10.1128/AAC.01096-08
   Hossain MM, 2006, J VIROL, V80, P4440, DOI 10.1128/JVI.80.9.4440-4446.2006
   Imrie J, 2013, SEX TRANSM INFECT
   Kalichman SC, 2009, SEX TRANSM INFECT, V85, P411, DOI 10.1136/sti.2008.035287
   Karim QA, 2010, SCIENCE, V329, P1168, DOI 10.1126/science.1193748
   Kenney J, 2012, AIDS RES HUM RETROV, V28, P1476, DOI [10.1089/aid.2012.0087, 10.1089/AID.2012.0087]
   Kinsler JJ, 2012, AIDS BEHAV, V16, P1436, DOI 10.1007/s10461-011-0045-5
   Koboziev I, 2010, ANN NY ACAD SCI, V1207, pE86, DOI 10.1111/j.1749-6632.2010.05711.x
   LANGMAN JM, 1992, J CLIN GASTROENTEROL, V14, P81
   LANGMAN JM, 1986, J ANAT, V149, P189
   Lattimore S, 2011, SEX TRANSM DIS, V38, P221, DOI 10.1097/OLQ.0b013e3181f2ebe1
   Leyva FJ, 2013, AIDS RES HUM RETROV, V29, P1487, DOI [10.1089/aid.2013.0189, 10.1089/AID.2013.0189]
   Li PL, 2010, J VIROL METHODS, V170, P115, DOI 10.1016/j.jviromet.2010.09.011
   Liu SW, 2005, ANTIMICROB AGENTS CH, V49, P1830, DOI 10.1128/AAC.49.5.1830-1836.2005
   Louissaint NA, 2012, JAIDS-J ACQ IMM DEF, V59, P10, DOI 10.1097/QAI.0b013e3182373b5e
   Mahan ED, 2011, CONTRACEPTION, V84, P184, DOI 10.1016/j.contraception.2010.11.012
   Malnati MS, 2008, NAT PROTOC, V3, P1240, DOI 10.1038/nprot.2008.108
   Marrazzo J, 2013, 20TH CONFERENCE ON R
   Massud I, 2013, J VIROL, V87, P8952, DOI 10.1128/JVI.01204-13
   McGowan I, 2004, JAIDS-J ACQ IMM DEF, V37, P1228, DOI 10.1097/01.qai.0000131846.12453.29
   Mcgowan I, 2013, PLOS ONE, V8, DOI 10.1371/journal.pone.0060147
   Meng G, 2002, NAT MED, V8, P150, DOI 10.1038/nm0202-150
   Moore JP, 2004, AIDS RES HUM RETROV, V20, P111, DOI 10.1089/088922204322749567
   Morrow KM, 2010, ANTIVIR RES, V88, pS40, DOI 10.1016/j.antiviral.2010.09.008
   Napier C, 2005, BIOCHEM PHARMACOL, V71, P163, DOI 10.1016/j.bcp.2005.10.024
   Nuttall J, 2012, ANTIMICROB AGENTS CH, V56, P103, DOI 10.1128/AAC.00597-11
   Pal R, 2012, VIROLOGY, V432, P173, DOI 10.1016/j.virol.2012.05.034
   Pilcher CD, 2004, J CLIN INVEST, V113, P937, DOI 10.1172/JCI200421540
   Pines HA, 2013, AIDS BEHAV, V17, P1002, DOI 10.1007/s10461-012-0358-z
   Poles MA, 2001, J VIROL, V75, P8390, DOI 10.1128/JVI.75.18.8390-8399.2001
   Risser JMH, 2009, INT J STD AIDS, V20, P310, DOI 10.1258/ijsa.2008.008394
   Rohan LC, 2010, PLOS ONE, V5, DOI 10.1371/journal.pone.0009310
   Rosenberger JG, 2011, J SEX MED, V8, P3040, DOI 10.1111/j.1743-6109.2011.02438.x
   Rouet F, 2007, JAIDS-J ACQ IMM DEF, V45, P380, DOI 10.1097/QAI.0b013e3180640cf5
   SERWADDA D, 1985, LANCET, V2, P849, DOI 10.1016/S0140-6736(85)90122-9
   Singer R, 2011, J VIROL, V85, P5504, DOI 10.1128/JVI.02422-10
   Stefanidou M, 2012, ANTIMICROB AGENTS CH, V56, P4381, DOI 10.1128/AAC.00399-12
   Sun ZF, 2007, J EXP MED, V204, P705, DOI 10.1084/jem.20062411
   Tabet SR, 1999, SEX TRANSM DIS, V26, P564, DOI 10.1097/00007435-199911000-00005
   Tellalian D, 2013, AIDS PATIENT CARE ST, V27, P553, DOI 10.1089/apc.2013.0173
   Tripathi A, 2013, SOUTH MED J, V106, P558, DOI 10.1097/SMJ.0000000000000010
   Tsai CC, 2003, AIDS RES HUM RETROV, V19, P535, DOI 10.1089/088922203322230897
   Varghese B, 2002, SEX TRANSM DIS, V29, P38, DOI 10.1097/00007435-200201000-00007
   Veazey RS, 2012, CURR HIV RES, V10, P79, DOI 10.2174/157016212799304715
   Vernazza PL, 1997, AIDS, V11, P987, DOI 10.1097/00002030-199708000-00006
   Wang L, 2011, AIDS RES THER, V8, DOI 10.1186/1742-6405-8-12
   Xia Q, 2006, JAIDS-J ACQ IMM DEF, V41, P238, DOI 10.1097/01.qai.0000185574.98472.36
   Xu HB, 2013, IMMUNOL REV, V254, P10, DOI 10.1111/imr.12072
   Zhang LQ, 1998, J VIROL, V72, P5035, DOI 10.1128/JVI.72.6.5035-5045.1998
   Zhou ZC, 2011, PLOS PATHOG, V7, DOI 10.1371/journal.ppat.1002100
NR 98
TC 34
Z9 34
U1 0
U2 9
PU TAYLOR & FRANCIS LTD
PI ABINGDON
PA 2-4 PARK SQUARE, MILTON PARK, ABINGDON OR14 4RN, OXON, ENGLAND
SN 1742-5247
EI 1744-7593
J9 EXPERT OPIN DRUG DEL
JI Expert Opin. Drug Deliv.
PD JAN
PY 2014
VL 11
IS 1
BP 69
EP 82
DI 10.1517/17425247.2013.860132
PG 14
WC Pharmacology & Pharmacy
WE Science Citation Index Expanded (SCI-EXPANDED)
SC Pharmacology & Pharmacy
GA 274XI
UT WOS:000328639100007
PM 24266648
DA 2022-08-26
ER

PT J
AU van der Straten, A
   Stadler, J
   Montgomery, E
   Hartmann, M
   Magazi, B
   Mathebula, F
   Schwartz, K
   Laborde, N
   Soto-Torres, L
AF van der Straten, Ariane
   Stadler, Jonathan
   Montgomery, Elizabeth
   Hartmann, Miriam
   Magazi, Busiswe
   Mathebula, Florence
   Schwartz, Katie
   Laborde, Nicole
   Soto-Torres, Lydia
TI Women's Experiences with Oral and Vaginal Pre-Exposure Prophylaxis: The
   VOICE-C Qualitative Study in Johannesburg, South Africa
SO PLOS ONE
LA English
DT Article
ID HIV PREVENTION; MICROBICIDE ACCEPTABILITY; TREATMENT ADHERENCE; GEL;
   MOTIVATION; SUPPORT; BARRIER; STIGMA; MODEL; TRIAL
AB Background: In VOICE, a multisite HIV pre-exposure prophylaxis (PrEP) trial, plasma drug levels pointed to widespread product nonuse, despite high adherence estimated by self-reports and clinic product counts. Using a socio-ecological framework (SEF), we explored socio-cultural and contextual factors that influenced participants' experience of daily vaginal gel and oral tablet regimens in VOICE.
   Methods: In Johannesburg, a qualitative ancillary study was concurrently conducted among randomly selected VOICE participants assigned to in-depth interviews (n = 41), serial ethnographic interviews (n = 21), or focus group discussions (n = 40). Audiotaped interviews were transcribed, translated, and coded thematically for analysis.
   Results: Of the 102 participants, the mean age was 27 years, and 96% had a primary sex partner with whom 43% cohabitated. Few women reported lasting nonuse, which they typically attributed to missed visits, lack of product replenishments, and family-related travel or work. Women acknowledged occasionally skipping or mistiming doses because they forgot, were busy, felt lazy or bored, feared or experienced side effects. However, nearly all knew or heard of other study participants who did not use products daily. Three overarching themes emerged from further analyses: ambivalence toward research, preserving a healthy status, and managing social relationships. These themes highlighted the profound and complex meanings associated with participating in a blinded HIV PrEP trial and taking antiretroviral-based products. The unknown efficacy of products, their connection with HIV infection, challenges with daily regimen given social risks, lack of support-from partners and significant others-and the relationship tradeoffs entailed by using the products appear to discourage adequate product use.
   Conclusions: Personal acknowledgment of product nonuse was challenging. This qualitative inquiry highlighted key influences at all SEF levels that shaped women's perceptions of trial participation and experiences with investigational products. Whether these impacted women's behaviors and may have contributed to ineffective trial results warrants further investigation.
C1 [van der Straten, Ariane; Montgomery, Elizabeth; Hartmann, Miriam; Laborde, Nicole] RTI Int, Womens Global Hlth Imperat, San Francisco, CA 94104 USA.
   [van der Straten, Ariane] UCSF, Dept Med, Ctr AIDS Prevent Studies, San Francisco, CA USA.
   [Stadler, Jonathan; Magazi, Busiswe; Mathebula, Florence] Univ Witwatersrand, Sch Clin Med, Wits Reprod Hlth & HIV Inst, Johannesburg, South Africa.
   [Soto-Torres, Lydia] NIAID, Div Aids, NIH, Bethesda, MD 20892 USA.
RP van der Straten, A (通讯作者)，RTI Int, Womens Global Hlth Imperat, San Francisco, CA 94104 USA.
EM ariane@rti.org
OI van der Straten, Ariane/0000-0001-8536-648X; Hartmann,
   Miriam/0000-0001-8109-9679; Stadler, Jonathan/0000-0002-2325-2660;
   Montgomery, Elizabeth/0000-0002-5477-4445
FU Microbicide Trials Network (MTN) grant; National Institute of Allergy
   and Infectious Diseases; Eunice Kennedy Shriver National Institute of
   Child Health and Human Development; National Institute of Mental Health;
   U.S. National Institutes of Health (NIH) [5UM1AI068633]; NATIONAL
   INSTITUTE OF ALLERGY AND INFECTIOUS DISEASES [UM1AI068633, UM1AI069463]
   Funding Source: NIH RePORTER
FX This study was funded by the Microbicide Trials Network (MTN) grant, an
   HIV/AIDS clinical trials network funded by the National Institute of
   Allergy and Infectious Diseases with co-funding from the Eunice Kennedy
   Shriver National Institute of Child Health and Human Development and the
   National Institute of Mental Health, all components of the U.S. National
   Institutes of Health (NIH) (5UM1AI068633). This cooperative agreement
   involved the active collaboration of the sponsor, NIH, with the grant
   recipients within the MTN. One NIH employee is co-author on this paper.
   The funders had no role in study design, data collection and analysis,
   decision to publish, or preparation of the manuscript.
CR Abdool Karim Quarraisha, 2010, Science, V329, P1168, DOI 10.1126/science.1193748
   Abdulai MA, 2012, BMC WOMENS HEALTH, V12, DOI 10.1186/1472-6874-12-40
   Ambia J., 2013, INT STD RES REV, V1, P12, DOI [10.9734/ISRR/2013/3531, DOI 10.9734/ISRR/2013/3531]
   Amico KR, 2011, J HEALTH PSYCHOL, V16, P1071, DOI 10.1177/1359105311398727
   Baeten JM, 2012, NEW ENGL J MED, V367, P399, DOI 10.1056/NEJMoa1108524
   Baeten JM, 2013, JAIDS-J ACQ IMM DEF, V63, pS122, DOI 10.1097/QAI.0b013e3182986f69
   Baeten JM, 2013, CURR HIV-AIDS REP, V10, P142, DOI 10.1007/s11904-013-0157-9
   Busza J, 2012, COMMUNITY BASED APPR
   Chakrapani V, 2012, PLOS ONE, V7, DOI 10.1371/journal.pone.0051080
   Choopanya K, 2013, LANCET, V381, P2083, DOI 10.1016/S0140-6736(13)61127-7
   Cleary S, 2013, SOC SCI MED, V80, P37, DOI 10.1016/j.socscimed.2012.11.035
   Corneli A, 2013, ASS RISK PERCEPTION
   Crowcroft NS, 2013, LANCET INFECT DIS, V13, P564, DOI 10.1016/S1473-3099(13)70131-2
   Dearing JW, 2013, AM J PREV MED, V44, pS70, DOI 10.1016/j.amepre.2012.09.038
   Domanska CA, 2012, COLLEGIAN, V19, P23, DOI 10.1016/j.colegn.2011.09.006
   Galarraga O, 2013, AIDS BEHAV, V17, P2283, DOI 10.1007/s10461-013-0415-2
   Grant RM, 2010, NEW ENGL J MED, V363, P2587, DOI 10.1056/NEJMoa1011205
   Guest G, 2006, FIELD METHOD, V18, P59, DOI 10.1177/1525822X05279903
   Haberer J, 2012, HIGH ADHERENCE ORAL
   Hilber AM, 2012, SOC SCI MED, V74, P1311, DOI 10.1016/j.socscimed.2011.11.032
   Karim SSA, 2011, NATURE, V474, P29, DOI 10.1038/474029a
   Kincaid DL, 2000, SOC SCI MED, V50, P215, DOI 10.1016/S0277-9536(99)00276-2
   Knowlton AR, 2011, AIDS BEHAV, V15, P1429, DOI 10.1007/s10461-010-9749-1
   Larios SE, 2009, AIDS CARE, V21, P1335, DOI 10.1080/09540120902803190
   Latkin CA, 2005, AIDS CARE, V17, pS102, DOI 10.1080/09540120500121185
   Lewis J, 2007, SOC POLICY SOC, V6, P545, DOI 10.1017/S1474746407003880
   Mack N, 2005, QUALITATIVE RES METH
   Marrazzo J, 2013, PREEXPOSURE PROPHYLA
   Miles M.B., 1994, EXPANDED SOURCEBOOK
   Minnis AM, 2012, AIDS BEHAV
   Montgomery CM, 2008, AIDS CARE, V20, P733, DOI 10.1080/09540120701693974
   Montgomery Catherine M, 2011, J Int AIDS Soc, V14 Suppl 2, pS4, DOI 10.1186/1758-2652-14-S2-S4
   Montgomery CM, 2010, CULT HEALTH SEX, V12, P649, DOI 10.1080/13691051003736261
   Montgomery E, 2013, MALE PARTNER ROLES I
   Montgomery ET, 2012, AIDS BEHAV, V16, P1787, DOI 10.1007/s10461-012-0248-4
   Montgomery ET, 2012, CULT HEALTH SEX, V14, P795, DOI 10.1080/13691058.2012.697191
   Montgomery ET, 2010, J INT AIDS SOC, V13, DOI 10.1186/1758-2652-13-30
   Morrow K, 2003, J WOMENS HEALTH, V12, P655, DOI 10.1089/154099903322404302
   Naar-King S, 2006, AIDS CARE, V18, P621, DOI 10.1080/09540120500471895
   Nyblade L, 2011, VACCINE, V29, P8924, DOI 10.1016/j.vaccine.2011.09.067
   O'Laughlin KN, 2012, AIDS BEHAV, V16, P1308, DOI 10.1007/s10461-011-0038-4
   Parker Richard, 2001, AIDS BEHAV, V5, P105, DOI DOI 10.1023/A:1011399426632
   Pool R, 2010, PLOS ONE, V5, DOI 10.1371/journal.pone.0011600
   Pool R, 2010, PLOS ONE, V5, DOI 10.1371/journal.pone.0011632
   Remien RH, 2013, AIDS BEHAV, V17, P1979, DOI 10.1007/s10461-013-0438-8
   Saethre E, 2013, MED ANTHROPOL Q, V27, P103, DOI 10.1111/maq.12018
   Saethre Eirik J, 2010, Anthropol Med, V17, P99, DOI 10.1080/13648470903569396
   Sahin-Hodoglugil NN, 2011, AIDS CARE, V23, P1026, DOI 10.1080/09540121.2010.543879
   Stadler J, 2010, AJAR-AFR J AIDS RES, V9, P345, DOI 10.2989/16085906.2010.545636
   Thigpen MC, 2012, NEW ENGL J MED, V367, P423, DOI 10.1056/NEJMoa1110711
   Van Damme L, 2012, NEW ENGL J MED, V367, P411, DOI 10.1056/NEJMoa1202614
   van der Poorten EB, 2012, AIDS BEHAV, P1
   van der Straten A, 2013, 8 INT C HIV TREATM P
   van der Straten A, 2006, INTRAVAGINAL PRACTIC
   van der Straten A, 2012, AIDS, V26, pF13, DOI 10.1097/QAD.0b013e3283522272
   Ware NC, 2011, 6 INT C HIV TREATM P
   Ware NC, 2012, JAIDS-J ACQ IMM DEF, V59, P463, DOI 10.1097/QAI.0b013e31824a060b
   Woodsong C, 2011, AIDS BEHAV, P1
   Woodsong C, 2008, AIDS EDUC PREV, V20, P171, DOI 10.1521/aeap.2008.20.2.171
   Woodsong C, 2013, J INT AIDS SOC, V16, DOI [10.7448/IAS.16.1.18505, 10.7448/IAS.17.3.19158]
NR 60
TC 186
Z9 186
U1 4
U2 25
PU PUBLIC LIBRARY SCIENCE
PI SAN FRANCISCO
PA 1160 BATTERY STREET, STE 100, SAN FRANCISCO, CA 94111 USA
SN 1932-6203
J9 PLOS ONE
JI PLoS One
PD FEB 21
PY 2014
VL 9
IS 2
AR e89118
DI 10.1371/journal.pone.0089118
PG 12
WC Multidisciplinary Sciences
WE Science Citation Index Expanded (SCI-EXPANDED); Social Science Citation Index (SSCI)
SC Science & Technology - Other Topics
GA AB3VI
UT WOS:000331717900054
PM 24586534
OA Green Submitted, gold, Green Published
HC Y
HP N
DA 2022-08-26
ER

PT J
AU Pintye, J
   Baeten, JM
   Manhart, LE
   Celum, C
   Ronald, A
   Mugo, N
   Mujugira, A
   Cohen, C
   Were, E
   Bukusi, E
   Kiarie, J
   Heffron, R
AF Pintye, Jillian
   Baeten, Jared M.
   Manhart, Lisa E.
   Celum, Connie
   Ronald, Allan
   Mugo, Nelly
   Mujugira, Andrew
   Cohen, Craig
   Were, Edwin
   Bukusi, Elizabeth
   Kiarie, James
   Heffron, Renee
CA Partners PrEP Study Team
TI Association between male circumcision and incidence of syphilis in men
   and women: a prospective study in HIV-1 serodiscordant heterosexual
   African couples
SO LANCET GLOBAL HEALTH
LA English
DT Article
ID SEXUALLY-TRANSMITTED INFECTIONS; VIRUS TYPE-2 INFECTION; FEMALE
   PARTNERS; RANDOMIZED-TRIAL; HUMAN-PAPILLOMAVIRUS; MYCOPLASMA-GENITALIUM;
   PREGNANT-WOMEN; VIRAL LOAD; RISK; RAKAI
AB Background Male circumcision is a primary HIV-1 prevention intervention for men, but whether the procedure reduces the risk of syphilis among men and their female partners is uncertain. We aimed to assess whether male circumcision was associated with incident syphilis in men and in their female partners.
   Methods In this large prospective cohort study, participants were members of Kenyan and Ugandan HIV-1 serodiscordant heterosexual couples enrolled in a randomised safety and efficacy clinical trial of pre-exposure prophylaxis for HIV-1 prevention (the Partners PrEP Study). Participants attended monthly or quarterly follow-up visits for up to 36 months. Annually, syphilis serology testing was done and male circumcision status was assessed. We used multivariate Andersen-Gill survival methods, adjusted for age, sexual behaviour, and plasma HIV RNA levels of the HIV-infected partner.
   Findings 4716 HIV-1 serodiscordant couples (38%) with a man with HIV were followed for a median of 2.75 years. At enrolment, 1575 (53%) men with HIV and 560 (32%) men without HIV were circumcised; an additional 69 (4%) men with HIV and 132 (5%) men without HIV were circumcised during study follow-up. 221 incident syphilis infections were reported: 46 (21%) in men with HIV (incidence 1.10 per 100 person-years), 76 (34%) in men without HIV (1.09), 54 (24%) in women with HIV (0.77), and 45 (24%) in women without HIV (1.11). Male circumcision was associated with a 42% reduction in incident syphilis in men (adjusted hazard ratio [aHR] 0.58, 95% CI 0.37-0.91) including a 62% reduction in men with HIV (0.38, 0.18-0.81), and a non-significant reduction in incident syphilis in men without HIV (0.64, 0.36-1.11). In women, circumcision of their male partners was associated with a 59% reduction in incident syphilis (aHR 0.41, 95% CI 0.25-0.69), including a 75% reduction in women without HIV (0.25, 0.08-0.76) and a 48% reduction in women with HIV (0.52, 0.27-0.97).
   Interpretation Male circumcision was associated with decreased risk of incident syphilis in men and women. If confirmed, these results suggest that medical male circumcision could substantially reduce incidence of syphilis and its sequelae. Copyright (C) Pintye et al. Open Access article distributed under the terms of CC BY-NC-ND.
C1 [Pintye, Jillian; Baeten, Jared M.; Manhart, Lisa E.; Celum, Connie; Mugo, Nelly; Mujugira, Andrew; Bukusi, Elizabeth; Kiarie, James; Heffron, Renee] Univ Washington, Dept Global Hlth, Seattle, WA 98104 USA.
   [Baeten, Jared M.; Celum, Connie] Univ Washington, Dept Med, Seattle, WA 98104 USA.
   [Pintye, Jillian] Univ Washington, Dept Nursing, Seattle, WA 98104 USA.
   [Bukusi, Elizabeth] Univ Washington, Dept Obstet & Gynecol, Seattle, WA 98104 USA.
   [Baeten, Jared M.; Manhart, Lisa E.; Celum, Connie; Mujugira, Andrew] Univ Washington, Dept Epidemiol, Seattle, WA 98104 USA.
   [Ronald, Allan] Univ Manitoba, Dept Med, Winnipeg, MB, Canada.
   [Ronald, Allan] Univ Manitoba, Dept Med Microbiol, Winnipeg, MB, Canada.
   [Ronald, Allan] Makerere Univ, Infect Dis Inst, Kampala, Uganda.
   [Mugo, Nelly; Cohen, Craig; Bukusi, Elizabeth] Kenya Govt Med Res Ctr, Ctr Microbiol Res, Nairobi, Kenya.
   [Mugo, Nelly; Cohen, Craig; Bukusi, Elizabeth] Kenya Govt Med Res Ctr, Clin Res Ctr, Nairobi, Kenya.
   [Cohen, Craig; Bukusi, Elizabeth] Univ Calif San Francisco, Dept Obstet Gynecol & Reprod Sci, San Francisco, CA 94143 USA.
   [Were, Edwin] Moi Univ, Dept Reprod Hlth, Eldoret, Kenya.
   [Kiarie, James] Univ Nairobi, Dept Obstet & Gynaecol, Nairobi, Kenya.
RP Heffron, R (通讯作者)，Univ Washington, Dept Global Hlth, Seattle, WA 98104 USA.
EM rheffron@uw.edu
RI Hendrix, Craig W/G-4182-2014; Heffron, Renee/AAG-5002-2020
OI Hendrix, Craig W/0000-0002-5696-8665; Ronald, Allan/0000-0002-5746-3490;
   Mujugira, Andrew/0000-0001-6646-6733; kiarie, james/0000-0003-4180-7858
FU Bill & Melinda Gates Foundation [OOP47674]; Eunice Kennedy Shriver
   National Institute of Child Health and Human Development [K99HD076679];
   EUNICE KENNEDY SHRIVER NATIONAL INSTITUTE OF CHILD HEALTH & HUMAN
   DEVELOPMENT [K24HD054314, K99HD076679] Funding Source: NIH RePORTER;
   NATIONAL INSTITUTE OF MENTAL HEALTH [P30MH062246] Funding Source: NIH
   RePORTER
FX The Partners PrEP Study was funded through a research grant from the
   Bill & Melinda Gates Foundation (grant ID #OOP47674) and RH was
   supported through the Eunice Kennedy Shriver National Institute of Child
   Health and Human Development (K99HD076679). We thank all study
   participants for their contributions, and staff at all participating
   institutions for their support. The study team acknowledges the director
   of Kenya Medical Research Institute for support.
CR Auvert B, 2005, PLOS MED, V2, P1112, DOI 10.1371/journal.pmed.0020298
   Baeten JM, 2012, NEW ENGL J MED, V367, P399, DOI 10.1056/NEJMoa1108524
   Bailey RC, 2007, LANCET, V369, P643, DOI 10.1016/S0140-6736(07)60312-2
   Castellsague X, 2005, AM J EPIDEMIOL, V162, P907, DOI 10.1093/aje/kwi284
   Davis MA, 2013, INT J CANCER, V133, P1247, DOI 10.1002/ijc.28100
   Gray R, 2004, AIDS, V18, P2428
   GRAY R, 2006, 13 C RETR OPP INF DE
   Gray RH, 2009, AM J OBSTET GYNECOL, V200, DOI 10.1016/j.ajog.2008.07.069
   Hutchinson J., 1855, MED TIMES GAZETTE, VII, P542, DOI DOI 10.1056/NEJM185608280550404
   Tram KH, 2014, PLOS ONE, V9, DOI 10.1371/journal.pone.0100775
   Kruger C, 2010, WORLD J PEDIATR, V6, P125, DOI 10.1007/s12519-010-0028-z
   Larke N, 2011, J INFECT DIS, V204, P1375, DOI 10.1093/infdis/jir523
   Lingappa JR, 2013, AIDS RES HUM RETROV, V29, P164, DOI 10.1089/aid.2012.0206
   Makasa M, 2012, SEX TRANSM DIS, V39, P173, DOI 10.1097/OLQ.0b013e31823b23a4
   Mehta SD, 2012, AIDS, V26, P1141, DOI 10.1097/QAD.0b013e328352d116
   Mehta SD, 2012, SEX TRANSM DIS, V39, P276, DOI 10.1097/OLQ.0b013e318240189c
   Mujugira A, 2011, PLOS ONE, V6, DOI 10.1371/journal.pone.0025828
   Odoyo-June E, 2013, JAIDS-J ACQ IMM DEF, V64, P511, DOI 10.1097/QAI.0b013e3182a7ef05
   Otieno FO, 2014, INT J STD AIDS
   Reynolds SJ, 2004, LANCET, V363, P1039, DOI 10.1016/S0140-6736(04)15840-6
   Seretse MD, 2013, MMWR-MORBID MORTAL W, V62, P953
   Siegfried N, 2009, COCHRANE DB SYST REV, DOI 10.1002/14651858.CD003362.pub2
   Singh AE, 1999, CLIN MICROBIOL REV, V12, P187, DOI 10.1128/CMR.12.2.187
   Sobngwi-Tambekou J, 2009, SEX TRANSM INFECT, V85, P116, DOI 10.1136/sti.2008.032334
   TEMMERMAN M, 1992, AIDS, V6, P1181, DOI 10.1097/00002030-199210000-00019
   Tobian AAR, 2014, ANNU REV MED, V65, P293, DOI 10.1146/annurev-med-092412-090539
   Tobian AAR, 2014, SEX TRANSM INFECT, V90, P150, DOI 10.1136/sextrans-2013-051293
   Tobian AAR, 2012, J INFECT DIS, V205, P486, DOI 10.1093/infdis/jir767
   Tobian AAR, 2009, NEW ENGL J MED, V360, P1298, DOI 10.1056/NEJMoa0802556
   Turner AN, 2008, SEX TRANSM DIS, V35, P689, DOI 10.1097/OLQ.0b013e31816b1fcc
   Wawer MJ, 2011, LANCET, V377, P209, DOI 10.1016/S0140-6736(10)61967-8
   Wawer MJ, 2009, LANCET, V374, P229, DOI 10.1016/S0140-6736(09)60998-3
   Weiss HA, 2006, SEX TRANSM INFECT, V82, P101, DOI 10.1136/sti.2005.017442
   Weiss HA, 2009, LANCET INFECT DIS, V9, P669, DOI 10.1016/S1473-3099(09)70235-X
   World Health Organization (WHO), 2007, NEW DAT MAL CIRC HIV
NR 35
TC 24
Z9 26
U1 2
U2 9
PU ELSEVIER SCI LTD
PI OXFORD
PA THE BOULEVARD, LANGFORD LANE, KIDLINGTON, OXFORD OX5 1GB, OXON, ENGLAND
SN 2214-109X
J9 LANCET GLOB HEALTH
JI Lancet Glob. Health
PD NOV
PY 2014
VL 2
IS 11
BP E664
EP E671
DI 10.1016/S2214-109X(14)70315-8
PG 8
WC Public, Environmental & Occupational Health
WE Science Citation Index Expanded (SCI-EXPANDED); Social Science Citation Index (SSCI)
SC Public, Environmental & Occupational Health
GA AS4ID
UT WOS:000344236700016
PM 25442691
OA Green Accepted, gold
DA 2022-08-26
ER

PT J
AU Li, J
   Dufrene, SL
   Okulicz, JF
AF Li, Julius
   Dufrene, Staci L.
   Okulicz, Jason F.
TI Systemic Preexposure Prophylaxis for HIV: Translating Clinical Data to
   Clinical Practice
SO ANNALS OF PHARMACOTHERAPY
LA English
DT Review
DE human immunodeficiency virus; HIV; preexposure prophylaxis; prevention;
   tenofovir; emtricitabine
ID TENOFOVIR DISOPROXIL FUMARATE; INTERMITTENT PROPHYLAXIS; ANTIRETROVIRAL
   THERAPY; INFECTED PATIENTS; ORAL PREEXPOSURE; RISK BEHAVIOR;
   UNITED-STATES; PREVENTION; TRANSMISSION; EMTRICITABINE
AB Objective: To assess the real-world implications of oral tenofovir emtricitabine (TDF-FTC) for HIV preexposure prophylaxis (PrEP) in clinical practice and highlight important considerations for its implementation. Data Sources: A search of PubMed (January 1996 through June 2013) was conducted using the terms HIV preexposure prophylaxis, HIV prevention, tenofovir, and emtricitabine. Abstracts from 2012-2013 HIV/AIDS conferences were also reviewed. Study Selection and Data Extraction: All pertinent original studies and review articles published in English were evaluated for inclusion. Reference citations from identified articles were examined for additional content. Data Synthesis: Although antiretroviral therapy has been highly successful in reducing AIDS outcomes and death in HIV-infected patients worldwide, transmission of HIV remains a major global health problem. The recent approval of oral TDF-FTC for HIV PrEP represents the latest biomedical intervention to help control this epidemic. Four published randomized studies evaluated the efficacy and safety of this combination to prevent HIV transmission in several at-risk populations, including men who have sex with men, serodiscordant couples, and heterosexuals residing in endemic regions. Overall, these studies demonstrated significant risk reductions in the incidence of new HIV infections with good short-term tolerability. Despite promising results from clinical studies, several limitations may hinder the utility of PrEP in clinical practice. Most importantly, PrEP was studied in the context of a comprehensive prevention program, including intensive counseling on adherence, high-risk behaviors, and traditional preventative measures. If PrEP is implemented without these adjunct measures, concerns about failure and increased resistance may eventually be realized. Conclusion: The greatest impact of PrEP, both clinically and financially, will likely arise from judicious application in select high-risk populations. If used appropriately, PrEP has the potential to augment reductions in the current incidence of new HIV infections, and pharmacists will have an important role in the careful selection and counseling of these targeted populations.
C1 [Li, Julius; Dufrene, Staci L.] South Texas Vet Hlth Care Syst, San Antonio, TX USA.
   [Okulicz, Jason F.] San Antonio Mil Med Ctr, Ft Sam Houston, TX USA.
RP Okulicz, JF (通讯作者)，San Antonio Mil Med Ctr, Infect Dis Serv, HIV Med Educ Unit, 3551 Roger Brooke Dr, Ft Sam Houston, TX 78234 USA.
EM jason.f.okulicz.mil@mail.mil
CR Abraham BK, 2012, CURR OPIN HIV AIDS, V7, P600, DOI 10.1097/COH.0b013e328358b9ce
   Anderson PL, 2011, J ANTIMICROB CHEMOTH, V66, P240, DOI 10.1093/jac/dkq447
   [Anonymous], 2012, TRUV EMTR TEN DIS FU
   Baeten JM, 2012, NEW ENGL J MED, V367, P399, DOI 10.1056/NEJMoa1108524
   Baeten JM, 2011, SCI TRANSL MED, V3, DOI 10.1126/scitranslmed.3001888
   Bruno C, 2012, INT J CLIN PHARM-NET, V34, P803, DOI 10.1007/s11096-012-9709-0
   Cassell MM, 2006, BMJ-BRIT MED J, V332, P605, DOI 10.1136/bmj.332.7541.605
   Centers for Disease Control and Prevention, CDC HIV AIDS FACT SH
   Chan PA, 2012, J INT AIDS SOC, V15, DOI 10.7448/IAS.15.2.17701
   Chateau M, 2013, J VIROL, V87, P1274, DOI 10.1128/JVI.01777-12
   Chisholm-Burns MA, 2010, MED CARE, V48, P923, DOI 10.1097/MLR.0b013e3181e57962
   Cohen MS, 2016, NEW ENGL J MED, V375, P830, DOI [10.1056/NEJMoa1105243, 10.1056/NEJMoa1600693]
   Cohen MS, 2007, ANN INTERN MED, V146, P591, DOI 10.7326/0003-4819-146-8-200704170-00010
   Cohen MS, 2010, CLIN INFECT DIS, V50, pS85, DOI 10.1086/651478
   Cong ME, 2011, J VIROL, V85, P7933, DOI 10.1128/JVI.00843-11
   Cooper RD, 2010, CLIN INFECT DIS, V51, P496, DOI 10.1086/655681
   Crepaz N, 2004, JAMA-J AM MED ASSOC, V292, P224, DOI 10.1001/jama.292.2.224
   Department of Health and Human Services, NEXT GEN PREP 2 R01
   Derdelinckx I, 2006, PLOS MED, V3, P1999, DOI 10.1371/journal.pmed.0030454
   Desai K, 2008, AIDS, V22, P1829, DOI 10.1097/QAD.0b013e32830e00f5
   Dezzutti CS, 2012, J ANTIMICROB CHEMOTH, V67, P2139, DOI 10.1093/jac/dks173
   Dumond JB, 2007, AIDS, V21, P1899, DOI 10.1097/QAD.0b013e328270385a
   Eaton Lisa A, 2007, Curr HIV/AIDS Rep, V4, P165, DOI 10.1007/s11904-007-0024-7
   Fernandez-Fernandez B, 2011, AIDS RES TREAT, V2011, DOI 10.1155/2011/354908
   Fowler MG, 2010, CLIN PERINATOL, V37, P699, DOI 10.1016/j.clp.2010.09.002
   Fuchs JD, 2010, JAIDS-J ACQ IMM DEF, V55, pS128, DOI 10.1097/QAI.0b013e3181fbca02
   Garcia-Lerma JG, 2008, PLOS MED, V5, P291, DOI 10.1371/journal.pmed.0050028
   Garcia-Lerma JG, 2010, TRENDS PHARMACOL SCI, V31, P74, DOI 10.1016/j.tips.2009.10.009
   Gardner EM, 2011, CLIN INFECT DIS, V52, P793, DOI 10.1093/cid/ciq243
   Golub SA, 2010, JAIDS-J ACQ IMM DEF, V54, P548, DOI 10.1097/QAI.0b013e3181e19a54
   Grant RM, 2010, NEW ENGL J MED, V363, P2587, DOI 10.1056/NEJMoa1011205
   GROHSKOPF L, 2010, 18 INT AIDS C JUL 18
   Hall AM, 2011, AM J KIDNEY DIS, V57, P773, DOI 10.1053/j.ajkd.2011.01.022
   Hawkins T, 2005, JAIDS-J ACQ IMM DEF, V39, P406, DOI 10.1097/01.qai.0000167155.44980.e8
   HIV Prevention Trials Network, HPTN 069 PHAS 2 RAND
   Hurt CB, 2011, CLIN INFECT DIS, V53, P1265, DOI 10.1093/cid/cir684
   International Partnership for Microbicides, 1 EFF TRIAL MICR RIN
   Juusola JL, 2012, ANN INTERN MED, V156, P541, DOI [10.7326/0003-4819-156-8-201204170-00001, 10.7326/0003-4819-156-8-201204170-00004]
   Karim QA, 2010, SCIENCE, V329, P1168, DOI 10.1126/science.1193748
   Kelesidis Theodoros, 2011, Curr HIV/AIDS Rep, V8, P94, DOI 10.1007/s11904-011-0078-4
   Kellerman SE, 2006, JAIDS-J ACQ IMM DEF, V43, P376, DOI 10.1097/01.qai.0000234085.18914.d5
   Labarga P, 2009, AIDS, V23, P689, DOI 10.1097/QAD.0b013e3283262a64
   Lagakos SW, 2008, NEW ENGL J MED, V358, P1543, DOI 10.1056/NEJMp0802028
   Landovitz Raphael J, 2009, Top HIV Med, V17, P104
   Landovitz RJ, 2009, NEW ENGL J MED, V361, P1768, DOI 10.1056/NEJMcp0904189
   Liu AY, 2008, JAIDS-J ACQ IMM DEF, V47, P241, DOI 10.1097/QAI.0b013e31815e4041
   Marrazzo J, 2013, 20 C RETR OPP INF MA
   Matthews LT, 2012, CURR OPIN HIV AIDS, V7, P569, DOI 10.1097/COH.0b013e328358bac9
   McElrath MJ, 2012, JAIDS-J ACQ IMM DEF, V60, pS41, DOI 10.1097/QAI.0b013e31825b7118
   Microbicide Trials Network, MTN STAT DEC DISC US
   Microbicide Trials Network, FACT SHEET UND RES V
   Microbicide Trials Network, HIV AIDS GLOB CRIS
   Microbicides Trials Network, ASPIRE STUD PREV INF
   Neff CP, 2010, PLOS ONE, V5, DOI 10.1371/journal.pone.0015257
   Nelson MR, 2007, AIDS, V21, P1273, DOI 10.1097/QAD.0b013e3280b07b33
   Paltiel AD, 2009, CLIN INFECT DIS, V48, P806, DOI 10.1086/597095
   Panel on Antiretroviral Guidelines for Adults and Adolescents, GUIDELINES USE ANTIR, P563
   Paxton LA, 2007, LANCET, V370, P89, DOI 10.1016/S0140-6736(07)61053-8
   Perry CM, 2009, DRUGS, V69, P843, DOI 10.2165/00003495-200969070-00005
   Peterson Leigh, 2007, PLoS Clin Trials, V2, pe27, DOI 10.1371/journal.pctr.0020027
   Quinn TC, 2000, NEW ENGL J MED, V342, P921, DOI 10.1056/NEJM200003303421303
   Richens J, 2000, LANCET, V355, P400, DOI 10.1016/S0140-6736(99)09109-6
   Rodriguez-Novoa S, 2009, CLIN INFECT DIS, V48, pE108, DOI 10.1086/598507
   Romanelli F, 2010, PHARMACOTHERAPY, V30, P1021, DOI 10.1592/phco.30.10.1021
   Smith D. K., 2011, Morbidity and Mortality Weekly Report, V60, P65
   Smith D. K., 2012, Morbidity and Mortality Weekly Report, V61, P586
   Solomon M, 2013, 20 C RETR OPP INF MA
   Tang MW, 2012, DRUGS, V72, pE1, DOI 10.2165/11633630-000000000-00000
   Thigpen MC, 2012, NEW ENGL J MED, V367, P423, DOI 10.1056/NEJMoa1110711
   UNAIDS, GETT ZER 2011 2015 S
   UNAIDS, TOG WE WILL END AIDS
   Van Damme L, 2012, CURR OPIN HIV AIDS, V7, P520, DOI 10.1097/COH.0b013e3283582ca7
   Van Damme L, 2012, NEW ENGL J MED, V367, P411, DOI 10.1056/NEJMoa1202614
   van de Vijver DAMC, 2009, J INFECT DIS, V199, P1310, DOI 10.1086/597804
   Wang LH, 2004, AIDS RES HUM RETROV, V20, P1173, DOI 10.1089/aid.2004.20.1173
   Ware NC, 2012, JAIDS-J ACQ IMM DEF, V59, P463, DOI 10.1097/QAI.0b013e31824a060b
   Whiteside YO, 2011, AIDS PATIENT CARE ST, V25, P365, DOI 10.1089/apc.2010.0224
   World Health Organization, GLOB HIV AIDS RESP E
NR 78
TC 2
Z9 2
U1 0
U2 13
PU SAGE PUBLICATIONS INC
PI THOUSAND OAKS
PA 2455 TELLER RD, THOUSAND OAKS, CA 91320 USA
SN 1060-0280
EI 1542-6270
J9 ANN PHARMACOTHER
JI Ann. Pharmacother.
PD APR
PY 2014
VL 48
IS 4
BP 507
EP 518
DI 10.1177/1060028014520880
PG 12
WC Pharmacology & Pharmacy
WE Science Citation Index Expanded (SCI-EXPANDED)
SC Pharmacology & Pharmacy
GA AD8IP
UT WOS:000333510000010
PM 24473492
DA 2022-08-26
ER

PT J
AU Alistar, SS
   Owens, DK
   Brandeau, ML
AF Alistar, Sabina S.
   Owens, Douglas K.
   Brandeau, Margaret L.
TI Effectiveness and Cost Effectiveness of Oral Pre-Exposure Prophylaxis in
   a Portfolio of Prevention Programs for Injection Drug Users in Mixed HIV
   Epidemics
SO PLOS ONE
LA English
DT Article
ID ACTIVE ANTIRETROVIRAL THERAPY; UNITED-STATES; METHADONE-MAINTENANCE;
   AFRICAN WOMEN; INFECTION; UKRAINE; TRANSMISSION; MEN; RISK; SEX
AB Background: Pre-exposure prophylaxis with oral antiretroviral treatment (oral PrEP) for HIV-uninfected injection drug users (IDUs) is potentially useful in controlling HIV epidemics with a significant injection drug use component. We estimated the effectiveness and cost effectiveness of strategies for using oral PrEP in various combinations with methadone maintenance treatment (MMT) and antiretroviral treatment (ART) in Ukraine, a representative case for mixed HIV epidemics.
   Methods and Findings: We developed a dynamic compartmental model of the HIV epidemic in a population of non-IDUs, IDUs who inject opiates, and IDUs in MMT, adding an oral PrEP program (tenofovir/emtricitabine, 49% susceptibility reduction) for uninfected IDUs. We analyzed intervention portfolios consisting of oral PrEP (25% or 50% of uninfected IDUs), MMT (25% of IDUs), and ART (80% of all eligible patients). We measured health care costs, quality-adjusted life years (QALYs), HIV prevalence, HIV infections averted, and incremental cost effectiveness. A combination of PrEP for 50% of IDUs and MMT lowered HIV prevalence the most in both IDUs and the general population. ART combined with MMT and PrEP (50% access) averted the most infections (14,267). For a PrEP cost of $950, the most cost-effective strategy was MMT, at $520/QALY gained versus no intervention. The next most cost-effective strategy consisted of MMT and ART, costing $1,000/QALY gained compared to MMT alone. Further adding PrEP (25% access) was also cost effective by World Health Organization standards, at $1,700/QALY gained. PrEP alone became as cost effective as MMT at a cost of $650, and cost saving at $370 or less.
   Conclusions: Oral PrEP for IDUs can be part of an effective and cost-effective strategy to control HIV in regions where injection drug use is a significant driver of the epidemic. Where budgets are limited, focusing on MMT and ART access should be the priority, unless PrEP has low cost.
C1 [Alistar, Sabina S.; Brandeau, Margaret L.] Stanford Univ, Dept Management Sci & Engn, Stanford, CA 94305 USA.
   [Owens, Douglas K.] Vet Affairs Palo Healthcare Syst, Palo Alto, CA USA.
   [Owens, Douglas K.] Stanford Univ, Ctr Hlth Policy, Program Clin Outcomes Res, Stanford, CA 94305 USA.
RP Alistar, SS (通讯作者)，Stanford Univ, Dept Management Sci & Engn, Stanford, CA 94305 USA.
EM ssabina@stanford.edu
FU National Institute on Drug Abuse [R01DA15612]; Department of Veterans
   Affairs; NATIONAL INSTITUTE ON DRUG ABUSE [R37DA015612, R01DA015612]
   Funding Source: NIH RePORTER
FX This research was supported by Grant Number R01DA15612 from the National
   Institute on Drug Abuse. Dr. Owens is supported by the Department of
   Veterans Affairs. The funders had no role in study design, data
   collection and analysis, decision to publish, or preparation of the
   manuscript.
CR Alistar SS, 2011, PLOS MED, V8, DOI 10.1371/journal.pmed.1000423
   [Anonymous], 2013, E CAT ARVS
   [Anonymous], 2008, GUIDELINES USE ANTIR
   Baeten JM, 2012, NEW ENGL J MED, V367, P399, DOI 10.1056/NEJMoa1108524
   Barcal Katerina, 2005, Harm Reduct J, V2, P16, DOI 10.1186/1477-7517-2-16
   Booth RE, 2006, AIDS, V20, P2217, DOI 10.1097/QAD.0b013e328010e019
   Booth RE, 2006, DRUG ALCOHOL DEPEN, V82, pS49, DOI 10.1016/S0376-8716(06)80009-8
   Bruce RD, 2007, INT J DRUG POLICY, V18, P326, DOI 10.1016/j.drugpo.2006.12.011
   Castilla J, 2005, JAIDS-J ACQ IMM DEF, V40, P96, DOI 10.1097/01.qai.0000157389.78374.45
   Celentano DD, 2008, HIV CENTRAL ASIA TAJ, P557
   Choopanya K, 2013, LANCET, V381, P2083, DOI 10.1016/S0140-6736(13)61127-7
   Cohen MS, 2016, NEW ENGL J MED, V375, P830, DOI [10.1056/NEJMoa1105243, 10.1056/NEJMoa1600693]
   Connock M, 2007, METHADONE BUPRENORPH
   Cremin I, 2013, AIDS, V27, P447, DOI 10.1097/QAD.0b013e32835ca2dd
   Desai K, 2008, AIDS, V22, P1829, DOI 10.1097/QAD.0b013e32830e00f5
   Dvoriak S, 2007, 4 IAS C HIV PATH TRE
   Egger M, 2002, LANCET, V360, P119, DOI 10.1016/S0140-6736(02)09411-4
   Gold MR, 1996, COST EFFECTIVENESS H
   Golub Sarit A, 2010, Curr HIV/AIDS Rep, V7, P201, DOI 10.1007/s11904-010-0057-1
   Golub SA, 2010, JAIDS-J ACQ IMM DEF, V54, P548, DOI 10.1097/QAI.0b013e3181e19a54
   Gomez GB, 2013, PLOS MED, V10, DOI 10.1371/journal.pmed.1001401
   Gomez GB, 2012, PLOS MED, V9, DOI 10.1371/journal.pmed.1001323
   Grabar S, 2000, ANN INTERN MED, V133, P401, DOI 10.7326/0003-4819-133-6-200009190-00007
   Grant RM, 2010, NEW ENGL J MED, V363, P2587, DOI 10.1056/NEJMoa1011205
   GRONBLADH L, 1989, DRUG ALCOHOL DEPEN, V24, P31, DOI 10.1016/0376-8716(89)90005-7
   Hallett TB, 2011, PLOS MED, V8, DOI 10.1371/journal.pmed.1001123
   International Diabetes Foundation, 2019, IDF DIABETES ATLAS, VNinth
   International HIV/AIDS Alliance in Ukraine, 2008, METH SUBST THER STAR
   Joint United Nations Programme on HIV/AIDS (UNAIDS), 2008, UKR NAT REP MON PROG
   Joint United Nations Programme on HIV/AIDS (UNAIDS), 2008, UKR COUNTR SIT FACT
   Juusola JL, 2012, ANN INTERN MED, V156, P541, DOI [10.7326/0003-4819-156-8-201204170-00001, 10.7326/0003-4819-156-8-201204170-00004]
   Kruglov YV, 2008, SEX TRANSM INFECT, V84, pI37, DOI 10.1136/sti.2008.031195
   Long EF, 2013, J GEN INT MED
   Long EF, 2006, AIDS, V20, P2207, DOI 10.1097/QAD.0b013e328010c7d0
   MacArthur GJ, BMJ, V345, pe5945
   Marrazzo J.M., 2015, C RETR OPP INF ATL M, P509
   Mathers BM, 2008, LANCET, V372, P1733, DOI 10.1016/S0140-6736(08)61311-2
   Ministry of Health of Ukraine, 2012, UKR HARM AIDS RESP P
   Murray C. J., 2002, WORLD HLTH REPORT 20
   Myers GM, 2011, AIDS PATIENT CARE ST, V25, P63, DOI 10.1089/apc.2010.0222
   Nichols BE, 2013, PLOS ONE, V8, DOI 10.1371/journal.pone.0059549
   Paltiel AD, 2009, CLIN INFECT DIS, V48, P806, DOI 10.1086/597095
   Pinkerton SD, 1997, SOC SCI MED, V44, P1303, DOI 10.1016/S0277-9536(96)00258-4
   Pretorius C, 2010, PLOS ONE, V5, DOI 10.1371/journal.pone.0013646
   Sanders GD, 2005, NEW ENGL J MED, V352, P570, DOI 10.1056/NEJMsa042657
   Smith DK, 2013, MMWR-MORBID MORTAL W, V62, P463
   The World Bank, 2013, GDP PER CAP PPP CURR
   Thigpen MC, 2012, NEW ENGL J MED, V367, P423, DOI 10.1056/NEJMoa1110711
   UNAIDS, 2012, UNAIDS GLOB REP AIDS
   UNAIDS/WHO Working Group on Global HIV/AIDS and STI Surveillance, 2008, EP FACTSH HIV AIDS C
   Van Damme L, 2012, NEW ENGL J MED, V367, P411, DOI 10.1056/NEJMoa1202614
   Vickerman P, 2006, SEX TRANSM DIS, V33, pS89, DOI 10.1097/01.olq.0000221335.80508.fa
   Walensky RP, 2012, CLIN INFECT DIS, V54, P1504, DOI 10.1093/cid/cis225
   WHO, 2005, SUMM COUNTR PROF HIV
   WHO, 2013, DAT HIV AIDS RESP AN
   WHO, 2006, ANT THER HIV INF AD
   Wolfe D, 2010, LANCET, V376, P355, DOI 10.1016/S0140-6736(10)60832-X
   Wood E, 2003, ANN INTERN MED, V139, P810, DOI 10.7326/0003-4819-139-10-200311180-00008
   World Health Organization, 2009, GLOB PRIC REP MECH
   World Health Organization, 2003, MAKING CHOICES HLTH
   Zaric GS, 2000, AM J PUBLIC HEALTH, V90, P1100, DOI 10.2105/AJPH.90.7.1100
   Zaric GS, 2000, MANAGE SCI, V46, P1013, DOI 10.1287/mnsc.46.8.1013.12025
NR 62
TC 32
Z9 33
U1 0
U2 14
PU PUBLIC LIBRARY SCIENCE
PI SAN FRANCISCO
PA 1160 BATTERY STREET, STE 100, SAN FRANCISCO, CA 94111 USA
SN 1932-6203
J9 PLOS ONE
JI PLoS One
PD JAN 28
PY 2014
VL 9
IS 1
AR e86584
DI 10.1371/journal.pone.0086584
PG 11
WC Multidisciplinary Sciences
WE Science Citation Index Expanded (SCI-EXPANDED); Social Science Citation Index (SSCI)
SC Science & Technology - Other Topics
GA 301CJ
UT WOS:000330510000062
PM 24489747
OA Green Submitted, Green Published, gold
DA 2022-08-26
ER

PT J
AU McMahon, JM
   Myers, JE
   Kurth, AE
   Cohen, SE
   Mannheimer, SB
   Simmons, J
   Pouget, ER
   Trabold, N
   Haberer, JE
AF McMahon, James M.
   Myers, Julie E.
   Kurth, Ann E.
   Cohen, Stephanie E.
   Mannheimer, Sharon B.
   Simmons, Janie
   Pouget, Enrique R.
   Trabold, Nicole
   Haberer, Jessica E.
TI Oral Pre-Exposure Prophylaxis (PrEP) for Prevention of HIV in
   Serodiscordant Heterosexual Couples in the United States: Opportunities
   and Challenges
SO AIDS PATIENT CARE AND STDS
LA English
DT Article
ID TENOFOVIR DISOPROXIL FUMARATE; SEXUAL RISK BEHAVIORS; BONE-MINERAL
   DENSITY; ANTIRETROVIRAL THERAPY; CONDOM-USE; HEALTH-CARE; HORMONAL
   CONTRACEPTIVES; COST-EFFECTIVENESS; DRUG-RESISTANCE; TRANSMITTED HIV
AB Oral HIV pre-exposure prophylaxis (PrEP) is a promising new biomedical prevention approach in which HIV-negative individuals are provided with daily oral antiretroviral medication for the primary prevention of HIV-1. Several clinical trials have demonstrated efficacy of oral PrEP for HIV prevention among groups at high risk for HIV, with adherence closely associated with level of risk reduction. In the United States (US), three groups have been prioritized for initial implementation of PrEP-injection drug users, men who have sex with men at substantial risk for HIV, and HIV-negative partners within serodiscordant heterosexual couples. Numerous demonstration projects involving PrEP implementation among MSM are underway, but relatively little research has been devoted to study PrEP implementation in HIV-serodiscordant heterosexual couples in the US. Such couples face a unique set of challenges to PrEP implementation at the individual, couple, and provider level with regard to PrEP uptake and maintenance, adherence, safety and toxicity, clinical monitoring, and sexual risk behavior. Oral PrEP also provides new opportunities for serodiscordant couples and healthcare providers for primary prevention and reproductive health. This article provides a review of the critical issues, challenges, and opportunities involved in the implementation of oral PrEP among HIV-serodiscordant heterosexual couples in the US.
C1 [McMahon, James M.; Trabold, Nicole] Univ Rochester, Med Ctr, Sch Nursing, Rochester, NY 14624 USA.
   [Myers, Julie E.] New York City Dept Hlth & Mental Hyg, Bur HIV AIDS Prevent & Control, New York, NY USA.
   [Myers, Julie E.] Columbia Univ, Dept Med, Div Infect Dis, New York, NY USA.
   [Kurth, Ann E.] NYU, Coll Nursing, New York, NY USA.
   [Cohen, Stephanie E.] San Francisco Dept Publ Hlth STD Prevent & Contro, San Francisco, CA USA.
   [Mannheimer, Sharon B.] Columbia Univ Coll Phys & Surg, Dept Med, Harlem Hosp, New York, NY 10032 USA.
   [Simmons, Janie; Pouget, Enrique R.] Natl Dev & Res Inst Inc, New York, NY USA.
   [Haberer, Jessica E.] Massachusetts Gen Hosp, Ctr Global Hlth, Boston, MA 02114 USA.
   [Haberer, Jessica E.] Harvard Univ, Sch Med, Boston, MA USA.
RP McMahon, JM (通讯作者)，Univ Rochester, Med Ctr, Sch Nursing, 601 Elmwood Ave,Box SON, Rochester, NY 14624 USA.
EM james_mcmahon@urmc.rochester.edu
RI Pouget, Enrique Rodriguez/AAJ-5786-2020; Haberer, Jessica/AAH-7976-2019
OI Pouget, Enrique Rodriguez/0000-0002-5907-1909; Haberer,
   Jessica/0000-0001-5845-3190; McMahon, James/0000-0003-4707-5141
FU University of Rochester Center for AIDS Research [NIH P30AI078498];
   National Institute on Mental Health [K23MH087228]; NATIONAL INSTITUTE OF
   ALLERGY AND INFECTIOUS DISEASES [U01AI069470, UM1AI069470, P30AI078498]
   Funding Source: NIH RePORTER; NATIONAL INSTITUTE OF MENTAL HEALTH
   [K23MH087228] Funding Source: NIH RePORTER
FX Support for this work was provided to Dr. McMahon by the University of
   Rochester Center for AIDS Research (NIH P30AI078498). Dr. Haberer
   received support from the National Institute on Mental Health
   (K23MH087228).
CR Abbas UL, 2007, PLOS ONE, V2, DOI 10.1371/journal.pone.0000875
   Abbas UL, 2013, J INFECT DIS, V208, P224, DOI 10.1093/infdis/jit150
   Abbas UL, 2011, PLOS ONE, V6, DOI 10.1371/journal.pone.0018165
   Agot K, 2014, C RETR OPP INF CROI
   Amico KR, 2012, AIDS BEHAV, V16, P1243, DOI 10.1007/s10461-012-0182-5
   Amico KR, 2013, AIDS BEHAV, V17, P2143, DOI 10.1007/s10461-013-0429-9
   Anderson PL, 2011, J ANTIMICROB CHEMOTH, V66, P240, DOI 10.1093/jac/dkq447
   [Anonymous], 2012, GUID COUPL HIV TEST
   Arnold EA, 2012, PLOS ONE, V7, DOI 10.1371/journal.pone.0040603
   Baeten JM, 2012, NEW ENGL J MED, V367, P399, DOI 10.1056/NEJMoa1108524
   Baeten J, 2013, ANNU REV MED, V64, P219, DOI 10.1146/annurev-med-050911-163701
   Baeten JM, 2013, JAIDS-J ACQ IMM DEF, V63, pS122, DOI 10.1097/QAI.0b013e3182986f69
   Brooks RA, 2012, AIDS PATIENT CARE ST, V26, P87, DOI 10.1089/apc.2011.0283
   Brown TT, 2006, AIDS, V20, P2165, DOI 10.1097/QAD.0b013e32801022eb
   Brown TT, 2009, JAIDS-J ACQ IMM DEF, V51, P554, DOI 10.1097/QAI.0b013e3181adce44
   Buchacz K, 2001, J ACQ IMMUN DEF SYND, V28, P289, DOI 10.1097/00042560-200111010-00015
   Buchbinder SP, 2011, AIDS BEHAV, V15, pS72, DOI 10.1007/s10461-011-9894-1
   Burns DN, 2010, CLIN INFECT DIS, V51, P725, DOI 10.1086/655889
   Campbell J, 2012, C RETR OPP INF CROI
   Campsmith ML, 2010, JAIDS-J ACQ IMM DEF, V53, P619, DOI 10.1097/QAI.0b013e3181bf1c45
   CARPENTER CCJ, 1991, MEDICINE, V70, P307, DOI 10.1097/00005792-199109000-00003
   Celum C, 2012, CURR OPIN INFECT DIS, V25, P51, DOI 10.1097/QCO.0b013e32834ef5ef
   Centers for Disease Control and Prevention, PREEXP PROPH PREV HI
   Centers for Disease Control and Prevention, 2011, HIV SURV REP
   Chen JL, 2001, FAM PLANN PERSPECT, V33, P144, DOI 10.2307/2673717
   Chen YY, 2013, CURR HIV-AIDS REP, V10, P79, DOI 10.1007/s11904-012-0144-6
   Choopanya K, 2013, LANCET, V381, P2083, DOI 10.1016/S0140-6736(13)61127-7
   Chun Helen M, 2013, J Sex Transm Dis, V2013, P176459, DOI 10.1155/2013/176459
   Cohen J, 2011, SCIENCE, V333, P393, DOI 10.1126/science.333.6041.393
   Cohen M, 2011, PEPFAR SCI ADVISORY
   Cohen MS, 2016, NEW ENGL J MED, V375, P830, DOI [10.1056/NEJMoa1105243, 10.1056/NEJMoa1600693]
   Cohen Myron S, 2004, Top HIV Med, V12, P104
   Cohen MS, 2012, AIDS, V26, P1585, DOI 10.1097/QAD.0b013e3283543e83
   Cooper RD, 2010, CLIN INFECT DIS, V51, P496, DOI 10.1086/655681
   Crepaz N, 2004, JAMA-J AM MED ASSOC, V292, P224, DOI 10.1001/jama.292.2.224
   Curran K, 2012, CURR HIV-AIDS REP, V9, P160, DOI 10.1007/s11904-012-0114-z
   De Man J, 2013, AIDS REV, V15, P102
   de Zoysa I, 1996, AIDS, V10 Suppl A, pS197, DOI 10.1097/00002030-199601001-00028
   Desai K, 2008, AIDS, V22, P1829, DOI 10.1097/QAD.0b013e32830e00f5
   DiClemente R, 2013, CURR HIV RES, V11, P1
   Donnell D, 2014, JAIDS-J ACQ IMM DEF, V66, P340, DOI 10.1097/QAI.0000000000000172
   Dunkle K, 2008, 17 INT AIDS C
   Dunkle KL, 2008, LANCET, V371, P2183, DOI 10.1016/S0140-6736(08)60953-8
   Eaton A, 2009, INT J STD AIDS, V20, P679, DOI 10.1258/ijsa.2009.009158
   Eaton Lisa A, 2007, Curr HIV/AIDS Rep, V4, P165, DOI 10.1007/s11904-007-0024-7
   Eisingerich AB, 2012, PLOS ONE, V7, DOI 10.1371/journal.pone.0028238
   El-Bassel N, 2010, ARCH INTERN MED, V170, P1594, DOI 10.1001/archinternmed.2010.261
   El-Bassel N, 2010, AIDS BEHAV, V14, P1011, DOI 10.1007/s10461-010-9699-7
   ELBASSEL N, 2001, FAMILIES SYSTEMS HLT, V19, P379, DOI DOI 10.1037/H0089467
   EVANS BA, 1995, GENITOURIN MED, V71, P291
   Fan ZJ, 2011, PUBLIC HEALTH REP, V126, P690, DOI 10.1177/003335491112600511
   Finer LB, 1999, FAM PLANN PERSPECT, V31, P228, DOI 10.2307/2991570
   Flash C, 2012, CURR INFECT DIS REP, V14, P185, DOI 10.1007/s11908-012-0242-z
   Gardner EM, 2011, CLIN INFECT DIS, V52, P793, DOI 10.1093/cid/ciq243
   Gibb DM, 2012, PLOS MED, V9, DOI 10.1371/journal.pmed.1001217
   Glidden D, 2011, C RETR OPP INF CROI
   Golub Sarit A, 2010, Curr HIV/AIDS Rep, V7, P201, DOI 10.1007/s11904-010-0057-1
   Golub SA, 2010, JAIDS-J ACQ IMM DEF, V54, P548, DOI 10.1097/QAI.0b013e3181e19a54
   Gomez GB, 2013, PLOS MED, V10, DOI 10.1371/journal.pmed.1001401
   Grant RM, 2010, NEW ENGL J MED, V363, P2587, DOI 10.1056/NEJMoa1011205
   Grohskopf LA, 2013, JAIDS-J ACQ IMM DEF, V64, P79, DOI 10.1097/QAI.0b013e31828ece33
   Guest G, 2008, SEX TRANSM DIS, V35, P1002, DOI 10.1097/OLQ.0b013e3181812939
   Haberer JE, 2013, PLOS MED, V10, DOI 10.1371/journal.pmed.1001511
   Hall HI, 2013, AIDS BEHAV, V17, P1632, DOI 10.1007/s10461-013-0426-z
   Hallett TB, 2011, PLOS MED, V8, DOI 10.1371/journal.pmed.1001123
   Heffron R, 2012, JAIDS-J ACQ IMM DEF, V61, P116, DOI 10.1097/QAI.0b013e31825da73f
   Heffron R, 2012, LANCET INFECT DIS, V12, P19, DOI 10.1016/S1473-3099(11)70247-X
   Heron Melonie, 2012, Natl Vital Stat Rep, V61, P1
   Higgins JA, 2010, AM J PUBLIC HEALTH, V100, P435, DOI 10.2105/AJPH.2009.159723
   Hodder SL, 2013, ANN INTERN MED, V158, P10, DOI 10.7326/0003-4819-158-1-201301010-00004
   Horberg M, 2013, AM J PREV MED, V44, pS125, DOI 10.1016/j.amepre.2012.09.039
   Hurt CB, 2011, CLIN INFECT DIS, V53, P1265, DOI 10.1093/cid/cir684
   Jacobson DL, 2008, JAIDS-J ACQ IMM DEF, V49, P298, DOI 10.1097/QAI.0b013e3181893e8e
   Jones JC, 2012, ENERGY SUSTAIN DEV, V16, P1, DOI 10.1016/j.esd.2011.10.010
   Juusola JL, 2012, ANN INTERN MED, V156, P541, DOI [10.7326/0003-4819-156-8-201204170-00001, 10.7326/0003-4819-156-8-201204170-00004]
   Kalichman SC, 2002, INT J STD AIDS, V13, P677, DOI 10.1258/095646202760326426
   Karris MY, 2014, CLIN INFECT DIS, V58, P704, DOI 10.1093/cid/cit796
   Kasonde M, 2014, PLOS ONE, V9, DOI 10.1371/journal.pone.0090111
   Kates J, 2007, CLIN INFECT DIS, V45, pS255, DOI 10.1086/522547
   Kelly C, 2011, CULT HEALTH SEX, V13, P815, DOI 10.1080/13691058.2011.563865
   Kibengo FM, 2013, PLOS ONE, V8, DOI 10.1371/journal.pone.0074314
   Kissinger P, 2013, SEX TRANSM INFECT, V89, P426, DOI 10.1136/sextrans-2012-051005
   Koenig LJ, 2013, AM J PREV MED, V44, pS91, DOI 10.1016/j.amepre.2012.09.047
   Koppenhaver RT, 2011, JAIDS-J ACQ IMM DEF, V58, pE51, DOI 10.1097/QAI.0b013e31822b74fe
   Krakower D, 2012, ANN INTERN MED, V157, P490, DOI 10.7326/0003-4819-157-7-201210020-00510
   Lakdawalla D, 2006, Q J ECON, V121, P1063, DOI 10.1162/qjec.121.3.1063
   Lampe MA, 2011, AM J OBSTET GYNECOL, V204, DOI 10.1016/j.ajog.2011.02.026
   Lavelle B, 2012, RURAL SOCIOL, V77, P601, DOI 10.1111/j.1549-0831.2012.00091.x
   Lehman D, 2014, C RETR OPP INF CROI
   Leibowitz AA, 2011, AM J PUBLIC HEALTH, V101, P982, DOI 10.2105/AJPH.2010.300066
   Liu AY, 2011, PLOS ONE, V6, DOI 10.1371/journal.pone.0023688
   Loutfy MR, 2013, PLOS ONE, V8, DOI 10.1371/journal.pone.0055747
   Marazzo JM, 2013, C RETR OPP INF CROI
   Marcus JL, 2013, PLOS ONE, V8, DOI 10.1371/journal.pone.0081997
   Marks G, 2001, J ACQ IMMUN DEF SYND, V27, P79, DOI 10.1097/00126334-200105010-00013
   Marks G, 2011, CLIN INFECT DIS, V53, P1168, DOI 10.1093/cid/cir678
   Martin M, 2014, CLIN INFECT DIS, V59, P716, DOI 10.1093/cid/ciu355
   Matthews LT, 2010, AIDS, V24, P1975, DOI 10.1097/QAD.0b013e32833bedeb
   Matthews LT, 2009, AIDS BEHAV, V13, pS5, DOI 10.1007/s10461-009-9551-0
   McComsey GA, 2010, CLIN INFECT DIS, V51, P937, DOI 10.1086/656412
   McDonald K, 2011, CULT HEALTH SEX, V13, P1119, DOI 10.1080/13691058.2011.607242
   McMahon J, 2004, INT C AIDS BANGK THA
   Mensch BS, 2012, CURR OPIN HIV AIDS, V7, P534, DOI 10.1097/COH.0b013e3283590632
   Mijiti P, 2013, PLOS ONE, V8, DOI 10.1371/journal.pone.0067392
   Misovich S. J., 1997, REV GEN PSYCHOL, V1, P72, DOI [10.1037=1089-2680.1.1.72, DOI 10.1037/1089-2680.1.1.72]
   Molina JM., 2008, PLOS MED, V68, P567
   Mugwanya KK, 2013, LANCET INFECT DIS, V13, P1021, DOI 10.1016/S1473-3099(13)70226-3
   Mutua G, 2012, PLOS ONE, V7, DOI 10.1371/journal.pone.0033103
   Myers GM, 2011, AIDS PATIENT CARE ST, V25, P63, DOI 10.1089/apc.2010.0222
   Nachega JB, 2012, J AIDS CLIN RES, VS4, P007
   Nappi C, 2012, CONTRACEPTION, V86, P606, DOI 10.1016/j.contraception.2012.04.009
   Okwundu CI, 2012, COCHRANE DB SYST REV, DOI 10.1002/14651858.CD007189.pub3
   Opoku-Anane Jessica, 2012, Rev Obstet Gynecol, V5, P50
   Padian NS, 1997, AM J EPIDEMIOL, V146, P350, DOI 10.1093/oxfordjournals.aje.a009276
   Pals H, 2014, WOMEN HEALTH, V54, P94, DOI 10.1080/03630242.2013.870633
   Paltiel AD, 2009, CLIN INFECT DIS, V48, P806, DOI 10.1086/597095
   Panel on Treatment of HIV-Infected Pregnant Women and Prevention of Perinatal Transmission, REC US ANT DRUGS PRE
   Paxton LA, 2007, LANCET, V370, P89, DOI 10.1016/S0140-6736(07)61053-8
   Pechonkina A, 2013, 53 ICAAC INT C ANT A
   Pecoraro A, 2013, AIDS CARE, V25, P1399, DOI 10.1080/09540121.2013.772273
   Person AK, 2012, CURR HIV RES, V10, P117, DOI 10.2174/157016212799937254
   Peterson Leigh, 2007, PLoS Clin Trials, V2, pe27, DOI 10.1371/journal.pctr.0020027
   Pinkerton SD, 1997, SOC SCI MED, V44, P1303, DOI 10.1016/S0277-9536(96)00258-4
   Polis CB, 2013, LANCET INFECT DIS, V13, P797, DOI 10.1016/S1473-3099(13)70155-5
   Polis CB, 2013, AIDS, V27, P493, DOI 10.1097/QAD.0b013e32835ad539
   Pulerwitz J, 2001, AM J PUBLIC HEALTH, V91, P1650, DOI 10.2105/AJPH.91.10.1650
   Quinn TC, 2000, NEW ENGL J MED, V342, P921, DOI 10.1056/NEJM200003303421303
   Remien RH, 2005, AIDS, V19, P807, DOI 10.1097/01.aids.0000168975.44219.45
   Riordan M, 2012, WILL SHOULD WOMEN US
   Sherin K, 2014, AM FAM PHYSICIAN, V89, P265
   Sheth AN, 2011, CLIN INFECT DIS, V52, P219, DOI [10.1093/cid/ciq110, 10.1093/cid/ciq043]
   Siberry GK, 2014, C RETR OPP INF CROI
   Smith D. K., 2012, Morbidity and Mortality Weekly Report, V61, P586
   Smith DK, 2012, AIDS EDUC PREV, V24, P408, DOI 10.1521/aeap.2012.24.5.408
   Solomon MM, 2014, AIDS, V28, P851, DOI 10.1097/QAD.0000000000000156
   Stephenson J, 2011, JAMA-J AM MED ASSOC, V305, P1952, DOI 10.1001/jama.2011.649
   Stirratt Michael J, 2008, Curr HIV/AIDS Rep, V5, P186, DOI 10.1007/s11904-008-0027-z
   Supervie V, 2010, P NATL ACAD SCI USA, V107, P12381, DOI 10.1073/pnas.1006061107
   Tellalian D, 2013, AIDS PATIENT CARE ST, V27, P553, DOI 10.1089/apc.2013.0173
   The Antiretroviral Pregnancy Registry, 2013, INT REP 1 JAN 1989 3
   Thigpen MC, 2012, NEW ENGL J MED, V367, P423, DOI 10.1056/NEJMoa1110711
   Thompson MA, 2012, JAMA-J AM MED ASSOC, V308, P387, DOI 10.1001/jama.2012.7961
   Tortu S, 2003, AIDS BEHAV, V7, P317, DOI 10.1023/A:1025452021307
   Tortu S, 2003, STRATEGIES IMPROVE R
   Underhill K, 2013, SOC SCI MED, V94, P115, DOI 10.1016/j.socscimed.2013.03.020
   Underhill Kristen, 2010, Curr HIV/AIDS Rep, V7, P210, DOI 10.1007/s11904-010-0062-4
   Underhill K, 2010, JAIDS-J ACQ IMM DEF, V55, P8, DOI 10.1097/QAI.0b013e3181e8efe4
   United Nations. Department of Economic and Social Information and Policy Analysis, 2011, WORLD CONTR US 2011
   US Department of Health and Human Services, 2011, GUID US ANT AG HIV 1
   Van Damme L, 2012, NEW ENGL J MED, V367, P411, DOI 10.1056/NEJMoa1202614
   van der Straten A, 2000, AIDS, V14, pF47, DOI 10.1097/00002030-200003100-00003
   van der Straten A, 2012, AIDS, V26, pF13, DOI 10.1097/QAD.0b013e3283522272
   Vazquez E., 2010, POSITIVELY AWARE, V23, P25
   Ware NC, 2012, JAIDS-J ACQ IMM DEF, V59, P463, DOI 10.1097/QAI.0b013e31824a060b
   Weller S, 2002, Cochrane Database Syst Rev, pCD003255
   Whiteside YO, 2011, AIDS PATIENT CARE ST, V25, P365, DOI 10.1089/apc.2010.0224
   Wilson SR, 2003, AIDS BEHAV, V7, P273, DOI 10.1023/A:1025495703560
   World Health Organization, GLOB HIV AIDS RESP E
   Young I, 2014, AIDS BEHAV, V18, P195, DOI 10.1007/s10461-013-0560-7
   Zhao YQ, 2013, B MATH BIOL, V75, P649, DOI 10.1007/s11538-013-9824-7
NR 160
TC 52
Z9 52
U1 0
U2 19
PU MARY ANN LIEBERT, INC
PI NEW ROCHELLE
PA 140 HUGUENOT STREET, 3RD FL, NEW ROCHELLE, NY 10801 USA
SN 1087-2914
EI 1557-7449
J9 AIDS PATIENT CARE ST
JI Aids Patient Care STDS
PD SEP
PY 2014
VL 28
IS 9
BP 462
EP 474
DI 10.1089/apc.2013.0302
PG 13
WC Public, Environmental & Occupational Health; Infectious Diseases
WE Science Citation Index Expanded (SCI-EXPANDED); Social Science Citation Index (SSCI)
SC Public, Environmental & Occupational Health; Infectious Diseases
GA AN4GC
UT WOS:000340544600002
PM 25045996
OA Green Published
DA 2022-08-26
ER

PT J
AU Ye, L
   Wei, SS
   Zou, YF
   Yang, XB
   Abdullah, A
   Zhong, XN
   Ruan, YH
   Lin, XQ
   Li, MQ
   Wu, DR
   Jiang, JJ
   Xie, PY
   Huang, JG
   Liang, BY
   Zhou, B
   Su, JM
   Liang, H
   Huang, AL
AF Ye, Li
   Wei, Suosu
   Zou, Yunfeng
   Yang, Xiaobo
   Abdullah, Abu S.
   Zhong, Xiaoni
   Ruan, Yuhua
   Lin, Xinqin
   Li, Mingqiang
   Wu, Deren
   Jiang, Junjun
   Xie, Peiyan
   Huang, Jiegang
   Liang, Bingyu
   Zhou, Bo
   Su, Jinming
   Liang, Hao
   Huang, Ailong
TI HIV Pre-Exposure Prophylaxis Interest among Female Sex Workers in
   Guangxi, China
SO PLOS ONE
LA English
DT Article
ID TENOFOVIR DISOPROXIL FUMARATE; CONDOM USE; ANTIRETROVIRAL PROPHYLAXIS;
   LIMITED KNOWLEDGE; PREVENTION; RISK; WOMEN; INFECTION; INTERVENTIONS;
   TRANSMISSION
AB Objectives: Acceptability of pre-exposure prophylaxis (PrEP) and willingness to participate in a clinical trial for both safety and efficacy of PrEP were investigated among female sex workers (FSWs) in Guangxi, China.
   Methods: A cross-sectional study was performed in three cities in Guangxi. Structured, self-administered questionnaires were used to assess the acceptability of PrEP and the willingness to participate in a clinical trial. Multivariable logistic regression models were fitted to identify predictors.
   Results: Among 405 participants, 15.1% had heard of PrEP. If PrEP was deemed to be effective, safe and provided for free, 85.9% reported that they would accept it, and 54.3% of those who accepted PrEP said that they would participate in a clinical trial. The increased acceptability of PrEP was associated with working in male dominated venues, higher income, a poor family relationship, better HIV/AIDS knowledge, not realizing HIV risk from unfamiliar clients, not being forced to use condoms by the gatekeepers, consistent use of condoms, and use of drugs to prevent STD infection. The increased willingness to participate in a clinical trial was associated with a poor family relationship, better HIV/AIDS knowledge, not realizing HIV risk from unfamiliar clients, a willingness to adhere to daily PreP use, and not being concerned about discrimination by others. The main reason for rejecting PrEP or participating in a clinical trial was the concern about the side effects of PrEP.
   Conclusions: Acceptability of PrEP among Guangxi FSWs is relatively high, indicating that PrEP intervention programs may be feasible for Chinese FSWs. Given the fact that most of the participants had never heard of PrEP before, and that family, gatekeepers, and social discrimination could significantly affect its acceptability, a comprehensive mix of multiple interventions is necessary for the successful implementation of a PrEP program among this population in Guangxi.
C1 [Ye, Li; Zou, Yunfeng; Yang, Xiaobo; Abdullah, Abu S.; Li, Mingqiang; Jiang, Junjun; Xie, Peiyan; Huang, Jiegang; Liang, Bingyu; Zhou, Bo; Su, Jinming; Liang, Hao] Guangxi Med Univ, Sch Publ Hlth, Guangxi Key Lab AIDS Prevent & Treatment, Nanning, Guangxi, Peoples R China.
   [Wei, Suosu] Peoples Hosp Guangxi Zhuang Autonomous Reg, Nanning, Guangxi, Peoples R China.
   [Abdullah, Abu S.] Boston Univ, Sch Med, Dept Med, Boston Med Ctr, Boston, MA 02118 USA.
   [Zhong, Xiaoni; Huang, Ailong] Chongqing Med Univ, Sch Publ Hlth, Chongqing, Peoples R China.
   [Ruan, Yuhua] Chinese Ctr Dis Control & Prevent, State Key Lab Infect Dis Prevent & Control, Beijing, Peoples R China.
   [Lin, Xinqin] Nanning Ctr Dis Control & Prevent, Nanning, Guangxi, Peoples R China.
   [Li, Mingqiang] Liuzhou Ctr Dis Control & Prevent, Liuzhou, Guangxi, Peoples R China.
   [Wu, Deren] Beihai Ctr Dis Control & Prevent, Beihai, Guangxi, Peoples R China.
RP Liang, H (通讯作者)，Guangxi Med Univ, Sch Publ Hlth, Guangxi Key Lab AIDS Prevent & Treatment, Nanning, Guangxi, Peoples R China.
EM haolphd@163.com; ahuang1964@yahoo.com.cn
RI Jiang, Kui/Z-2573-2019; Yang, Xiaobo/G-3854-2016; Jiang,
   Junjun/AAH-9095-2020
OI Jiang, Kui/0000-0002-4055-7503; wei, suosu/0000-0002-2022-7347
FU National Major Science and Technology Projects of the Twelfth Five-year
   Plan (China) [2012ZX10004910, 2012ZX10001-09]; Project for building of
   Talent Highland Innovative Team in Guangxi universities [[2010]38]
FX This study was supported by National Major Science and Technology
   Projects of the Twelfth Five-year Plan (China, 2012ZX10004910 and
   2012ZX10001-09), and the Project for building of Talent Highland
   Innovative Team in Guangxi universities (Guijiaoren [2010]38). The
   funders had no role in study design, data collection and analysis,
   decision to publish, or preparation of the manuscript.
CR Aaron E, 2013, AIDS, V27, pF1, DOI 10.1097/QAD.0b013e32835917b4
   Abdool KQ, 2010, SCIENCE, V329, P1168, DOI DOI 10.1126/SCIENCE.1193748
   Anderson PL, 2012, SCI TRANSL MED, V4, DOI 10.1126/scitranslmed.3004006
   Baeten JM, 2012, NEW ENGL J MED, V367, P399, DOI 10.1056/NEJMoa1108524
   Baeten J, 2013, ANNU REV MED, V64, P219, DOI 10.1146/annurev-med-050911-163701
   Barash EA, 2010, AIDS PATIENT CARE ST, V24, P689, DOI 10.1089/apc.2010.0173
   Brown H, 2004, LANCET, V363, P1042, DOI 10.1016/S0140-6736(04)15881-9
   CDC_Guangxi, 2009, WORKSH NIAAA VEN BAS
   CDC_USA, 2010, CDC STAT RES IPREX T
   Celum C, 2012, ANTIVIR THER, V17, P1483, DOI 10.3851/IMP2492
   Celum C, 2012, CURR OPIN INFECT DIS, V25, P51, DOI 10.1097/QCO.0b013e32834ef5ef
   Choi SYP, 2008, SEX TRANSM DIS, V35, P141, DOI 10.1097/OLQ.0b013e31815407c3
   Choi SYP, 2007, CULT HEALTH SEX, V9, P489, DOI 10.1080/13691050701220446
   Eisingerich AB, 2012, PLOS ONE, V7, DOI 10.1371/journal.pone.0028238
   FRANK ML, 1995, WOMEN HEALTH, V23, P31, DOI 10.1300/J013v23n02_03
   Galea JT, 2011, INT J STD AIDS, V22, P256, DOI 10.1258/ijsa.2009.009255
   Galindo GR, 2012, IMPLEMENT SCI, V7, DOI 10.1186/1748-5908-7-116
   Garcia-Lerma JG, 2008, PLOS MED, V5, P291, DOI 10.1371/journal.pmed.0050028
   Grant RM, 2010, NEW ENGL J MED, V363, P2587, DOI 10.1056/NEJMoa1011205
   Gupta GR, 2002, BRIT MED J, V324, P183, DOI 10.1136/bmj.324.7331.183
   Gupta GR, 1993, WOMEN AIDS DEV NEW H
   Hallett TB, 2006, SEX TRANSM INFECT, V82, pI1, DOI 10.1136/sti.2005.016014
   Harcourt C, 2005, SEX TRANSM INFECT, V81, P201, DOI 10.1136/sti.2004.012468
   Hayes RJ, 2000, STAT METHODS MED RES, V9, P95, DOI 10.1191/096228000670953670
   Hesketh T, 2005, AIDS CARE, V17, P958, DOI 10.1080/09540120500100676
   Hong Y, 2008, AIDS BEHAV, V12, P623, DOI 10.1007/s10461-007-9287-7
   Hong Y, 2008, SEX TRANSM DIS, V35, P662, DOI 10.1097/OLQ.0b013e31816b322c
   Hong Y, 2011, AIDS CARE, V23, P54, DOI 10.1080/09540121.2011.554526
   Huang YY, 2004, SEX TRANSM DIS, V31, P695, DOI 10.1097/01.olq.0000143107.06988.ea
   Jana S, 1998, AIDS, V12 Suppl B, pS101
   Kar SB, 1999, SOC SCI MED, V49, P1431, DOI 10.1016/S0277-9536(99)00200-2
   Kumwenda NI, 2008, NEW ENGL J MED, V359, P119, DOI 10.1056/NEJMoa0801941
   Lau JTF, 2002, AIDS CARE, V14, P219, DOI 10.1080/09540120220104721
   Li Q, 2010, SEX TRANSM DIS, V37, P700, DOI 10.1097/OLQ.0b013e3181e1a2b2
   Liao SS, 2003, AIDS EDUC PREV, V15, P109, DOI 10.1521/aeap.15.3.109.23834
   Liu AY, 2008, JAIDS-J ACQ IMM DEF, V47, P241, DOI 10.1097/QAI.0b013e31815e4041
   Maman S, 2000, SOC SCI MED, V50, P459, DOI 10.1016/S0277-9536(99)00270-1
   Mascolini M, 2012, 19 C RETR OPP INF SE
   Mijiti P, 2013, PLOS ONE, V8, DOI 10.1371/journal.pone.0067392
   Mimiaga MJ, 2009, JAIDS-J ACQ IMM DEF, V50, P77, DOI 10.1097/QAI.0b013e31818d5a27
   Ministry of Health of People's Republic of China Joint United Nations Programme on HIV/AIDS World Health Organization, 2012, EST HIV AIDS EP CHIN
   Pirkle C, 2007, SEX TRANSM DIS, V34, P695, DOI 10.1097/01.olq.0000260989.70866.94
   Rogers SJ, 2002, AIDS EDUC PREV, V14, P217, DOI 10.1521/aeap.14.3.217.23892
   Schneider JA, 2010, PLOS ONE, V5, DOI 10.1371/journal.pone.0011922
   Severy LJ, 2005, AIDS BEHAV, V9, P121, DOI 10.1007/s10461-005-1687-y
   STEIN ZA, 1990, AM J PUBLIC HEALTH, V80, P460, DOI 10.2105/AJPH.80.4.460
   Subbarao S, 2006, J INFECT DIS, V194, P904, DOI 10.1086/507306
   Swendeman D, 2009, SOC SCI MED, V69, P1157, DOI 10.1016/j.socscimed.2009.07.035
   Thigpen MC, 2012, NEW ENGL J MED, V367, P423, DOI 10.1056/NEJMoa1110711
   Turmen T, 2003, INT J GYNECOL OBSTET, V82, P411, DOI 10.1016/S0020-7292(03)00202-9
   Van Damme L, 2012, 19 C RETR OPP INF MA
   Van Damme L, 2012, NEW ENGL J MED, V367, P411, DOI 10.1056/NEJMoa1202614
   Van Rompay KKA, 2006, JAIDS-J ACQ IMM DEF, V43, P6, DOI 10.1097/01.qai.0000224972.60339.7c
   Wang B, 2005, SEX TRANSM DIS, V32, P696, DOI 10.1097/01.olq.0000175403.68410.ec
   Ware NC, 2012, JAIDS-J ACQ IMM DEF, V59, P463, DOI 10.1097/QAI.0b013e31824a060b
   Weller S. C., 2002, COCHRANE DB SYST REV, DOI [10.1002/14651858.CD003255, DOI 10.1002/14651858.CD003255]
   Whiteside YO, 2011, AIDS PATIENT CARE ST, V25, P365, DOI 10.1089/apc.2010.0224
   Wong WCW, 2003, AIDS PATIENT CARE ST, V17, P417, DOI 10.1089/108729103322277439
   Xia GM, 2005, AIDS EDUC PREV, V17, P143, DOI 10.1521/aeap.17.3.143.62904
   Yang HM, 2005, SEX TRANSM DIS, V32, P572, DOI 10.1097/01.olq.0000175418.48665.95
   Zhao Zhen, 2011, Zhejiang Da Xue Xue Bao Yi Xue Ban, V40, P281
   Zhou F, 2012, PLOS ONE, V7, DOI 10.1371/journal.pone.0032329
NR 62
TC 32
Z9 34
U1 1
U2 19
PU PUBLIC LIBRARY SCIENCE
PI SAN FRANCISCO
PA 1160 BATTERY STREET, STE 100, SAN FRANCISCO, CA 94111 USA
SN 1932-6203
J9 PLOS ONE
JI PLoS One
PD JAN 22
PY 2014
VL 9
IS 1
AR e86200
DI 10.1371/journal.pone.0086200
PG 9
WC Multidisciplinary Sciences
WE Science Citation Index Expanded (SCI-EXPANDED); Social Science Citation Index (SSCI)
SC Science & Technology - Other Topics
GA 297VL
UT WOS:000330283100124
PM 24465956
OA Green Submitted, gold, Green Published
DA 2022-08-26
ER

PT J
AU Stover, J
   Hallett, TB
   Wu, Z
   Warren, M
   Gopalappa, C
   Pretorius, C
   Ghys, PD
   Montaner, J
   Schwartlander, B
AF Stover, John
   Hallett, Timothy B.
   Wu, Zunyou
   Warren, Mitchell
   Gopalappa, Chaitra
   Pretorius, Carel
   Ghys, Peter D.
   Montaner, Julio
   Schwartlander, Bernhard
CA New Prevention Technology Study Gr
TI How Can We Get Close to Zero? The Potential Contribution of Biomedical
   Prevention and the Investment Framework towards an Effective Response to
   HIV
SO PLOS ONE
LA English
DT Article
ID PREEXPOSURE PROPHYLAXIS; ANTIRETROVIRAL THERAPY; TRANSMISSION; INFECTION
AB Background: In 2011 an Investment Framework was proposed that described how the scale-up of key HIV interventions could dramatically reduce new HIV infections and deaths in low and middle income countries by 2015. This framework included ambitious coverage goals for prevention and treatment services resulting in a reduction of new HIV infections by more than half. However, it also estimated a leveling in the number of new infections at about 1 million annually after 2015.
   Methods: We modeled how the response to AIDS can be further expanded by scaling up antiretroviral treatment (ART) within the framework provided by the 2013 WHO treatment guidelines. We further explored the potential contributions of new prevention technologies: 'Test and Treat', pre-exposure prophylaxis and an HIV vaccine.
   Findings: Immediate aggressive scale up of existing approaches including the 2013 WHO guidelines could reduce new infections by 80%. A 'Test and Treat' approach could further reduce new infections. This could be further enhanced by a future highly effective pre-exposure prophylaxis and an HIV vaccine, so that a combination of all four approaches could reduce new infections to as low as 80,000 per year by 2050 and annual AIDS deaths to 260,000.
   Interpretation: In a set of ambitious scenarios, we find that immediate implementation of the 2013 WHO antiretroviral therapy guidelines could reduce new HIV infections by 80%. Further reductions may be achieved by moving to a ' Test and Treat' approach, and eventually by adding a highly effective pre-exposure prophylaxis and an HIV vaccine, if they become available.
C1 [Stover, John; Gopalappa, Chaitra; Pretorius, Carel] Futures Inst, Glastonbury, CT 06033 USA.
   [Hallett, Timothy B.] Univ London Imperial Coll Sci Technol & Med, London, England.
   [Wu, Zunyou] China Ctr Dis Control, Beijing, Peoples R China.
   [Warren, Mitchell] AIDS Vaccine Advocacy AVAC, New York, NY USA.
   [Montaner, Julio] British Columbia Ctr Excellence HIV AIDS, Vancouver, BC, Canada.
   [Ghys, Peter D.] UNAIDS, United Nations Joint Programme HIV AIDS, Geneva, Switzerland.
   [Schwartlander, Bernhard] WHO, Beijing, Peoples R China.
RP Stover, J (通讯作者)，Futures Inst, Glastonbury, CT 06033 USA.
EM JStover@FuturesInstitute.org
RI Gopalappa, Chaitra/Y-4031-2018
OI Gopalappa, Chaitra/0000-0001-8384-6041; Cremin, Ide/0000-0003-2560-6247;
   Hallett, Timothy/0000-0002-9681-0424; Terris-Prestholt,
   Fern/0000-0003-1693-5196; Grant, Robert/0000-0002-0851-7085
FU Bill and Melinda Gates Foundation; UNAIDS; American people through the
   United States Agency for International Development (USAID); MRC
   [MR/K010174/1] Funding Source: UKRI; Medical Research Council
   [MR/K010174/1B, MR/K010174/1] Funding Source: researchfish
FX The study was sponsored by the Bill and Melinda Gates Foundation,
   UNAIDS, and the International AIDS Vaccine Initiative (IAVI) by the
   generous support of the American people through the United States Agency
   for International Development (USAID). The contents are the
   responsibility of the authors and do not necessarily reflect the views
   of USAID or the United States Government. Staff from UNAIDS, the Bill
   and Melinda Gates Foundation and IAVI participated in the New Prevention
   Technology Study Group which contributed to the study design and review
   of the manuscript.
CR Baeten JM, 2012, NEW ENGL J MED, V367, P399, DOI 10.1056/NEJMoa1108524
   Burton DR, 2012, SCIENCE, V337, P183, DOI 10.1126/science.1225416
   Cohen MS, 2016, NEW ENGL J MED, V375, P830, DOI [10.1056/NEJMoa1105243, 10.1056/NEJMoa1600693]
   Cremin I, 2013, AIDS, V27, P447, DOI 10.1097/QAD.0b013e32835ca2dd
   Eaton JW, 2014, LANCET GLOB HEALTH, V2, pE23, DOI 10.1016/S2214-109X(13)70172-4
   Eaton JW, 2012, PLOS MED, V9, DOI 10.1371/journal.pmed.1001245
   Eaton JW, 2013, LANCET GLOBAL HLTH
   Futures Institute, 2011, GOALS MAN MOD EST EF
   Grant RM, 2010, NEW ENGL J MED, V363, P2587, DOI 10.1056/NEJMoa1011205
   Hallett TB, 2014, AIDS, V28, pS1, DOI 10.1097/QAD.0000000000000115
   Hontelez JAC, 2013, PLOS MED, V10, DOI 10.1371/journal.pmed.1001534
   International Diabetes Foundation, 2019, IDF DIABETES ATLAS, VNinth
   Joint United Nations Programme on HIV/AIDS, 2012, GLOB REP UNAIDS REP
   Karim QA, 2010, SCIENCE, V329, P1168, DOI 10.1126/science.1193748
   Montaner JSG, 2011, LANCET, V378, P208, DOI 10.1016/S0140-6736(11)60821-0
   Nosyk B, 2013, AIDS, V27, P1159, DOI 10.1097/QAD.0b013e32835f1d68
   Nosyk B, 2012, PLOS MED, V9, DOI 10.1371/journal.pmed.1001174
   Pretorius C, 2010, PLOS ONE, V5, DOI 10.1371/journal.pone.0013646
   Rerks-Ngarm S, 2009, NEW ENGL J MED, V361, P2209, DOI 10.1056/NEJMoa0908492
   Schwartlander B, 2011, LANCET, V377, P2031, DOI 10.1016/S0140-6736(11)60702-2
   Stover J, 2007, HEALTH AFFAIR, V26, P1147, DOI 10.1377/hlthaff.26.4.1147
   Supervie V, 2010, P NATL ACAD SCI USA, V107, P12381, DOI 10.1073/pnas.1006061107
   Thigpen MC, 2012, NEW ENGL J MED, V367, P423, DOI 10.1056/NEJMoa1110711
   Vaccine, 2011, VACCINE, V29, P36
   Van Damme L, 2012, 19 C RETR OPP INF SE
NR 25
TC 38
Z9 38
U1 0
U2 7
PU PUBLIC LIBRARY SCIENCE
PI SAN FRANCISCO
PA 1160 BATTERY STREET, STE 100, SAN FRANCISCO, CA 94111 USA
SN 1932-6203
J9 PLOS ONE
JI PLoS One
PD NOV 5
PY 2014
VL 9
IS 11
AR e111956
DI 10.1371/journal.pone.0111956
PG 9
WC Multidisciplinary Sciences
WE Science Citation Index Expanded (SCI-EXPANDED)
SC Science & Technology - Other Topics
GA AS9IQ
UT WOS:000344556900095
PM 25372770
OA Green Accepted, gold, Green Submitted, Green Published
DA 2022-08-26
ER

PT J
AU Alistar, SS
   Grant, PM
   Bendavid, E
AF Alistar, Sabina S.
   Grant, Philip M.
   Bendavid, Eran
TI Comparative effectiveness and cost-effectiveness of antiretroviral
   therapy and pre-exposure prophylaxis for HIV prevention in South Africa
SO BMC MEDICINE
LA English
DT Article
DE ART; Cost-effectiveness analysis; HIV epidemic; Oral pre-exposure
   prophylaxis
ID INFECTION; RISK
AB Background: Antiretroviral therapy (ART) and oral pre-exposure prophylaxis (PrEP) are effective in reducing HIV transmission in heterosexual adults. The epidemiologic impact and cost-effectiveness of combined prevention approaches in resource-limited settings remain unclear.
   Methods: We develop a dynamic mathematical model of the HIV epidemic in South Africa's adult population. We assume ART reduces HIV transmission by 95% and PrEP by 60%. We model two ART strategies: scaling up access for those with CD4 counts <= 350 cells/mu L (Guidelines) and for all identified HIV-infected individuals (Universal). PrEP strategies include use in the general population (General) and in high-risk individuals (Focused). We consider strategies where ART, PrEP, or both are scaled up to 100% of remaining eligible individuals yearly. We measure infections averted, quality-adjusted life-years (QALYs) gained and incremental cost-effectiveness ratios over 20 years.
   Results: Scaling up ART to 50% of eligible individuals averts 1,513,000 infections over 20 years (Guidelines) and 3,591,000 infections (Universal). Universal ART is the most cost-effective strategy at any scale ($ 160-$220/QALY versus comparable scale Guidelines ART expansion). General PrEP is costly and provides limited benefits beyond ART scale-up ($ 7,680/QALY to add 100% PrEP to 50% Universal ART). Cost-effectiveness of General PrEP becomes less favorable when ART is widely given ($ 12,640/QALY gained when added to 100% Universal ART). If feasible, Focused PrEP is cost saving or highly cost effective versus status quo and when added to ART strategies.
   Conclusions: Expanded ART coverage to individuals in early disease stages may be more cost-effective than current guidelines. PrEP can be cost-saving if delivered to individuals at increased risk of infection.
C1 [Alistar, Sabina S.] Stanford Univ, Dept Management Sci & Engn, Stanford, CA 94305 USA.
   [Grant, Philip M.; Bendavid, Eran] Stanford Univ, Dept Med, Div Infect Dis, Stanford, CA 94305 USA.
   [Bendavid, Eran] Stanford Univ, Dept Med, Div Gen Med Disciplines, Stanford, CA 94305 USA.
   [Bendavid, Eran] Stanford Univ, Ctr Hlth Policy, Stanford, CA 94305 USA.
   [Bendavid, Eran] Stanford Univ, Ctr Primary Care & Outcomes Res, Stanford, CA 94305 USA.
RP Alistar, SS (通讯作者)，Stanford Univ, Dept Management Sci & Engn, Stanford, CA 94305 USA.
EM ssabina@stanford.edu
FU National Institute of Allergy and Infectious Diseases [K01-AI084582];
   National Institute for Drug Abuse [R01-DA015612]; NATIONAL INSTITUTE OF
   ALLERGY AND INFECTIOUS DISEASES [K01AI084582] Funding Source: NIH
   RePORTER; NATIONAL INSTITUTE ON DRUG ABUSE [R37DA015612, R01DA015612]
   Funding Source: NIH RePORTER
FX This work was supported by the National Institute of Allergy and
   Infectious Diseases [K01-AI084582] and the National Institute for Drug
   Abuse [R01-DA015612].
CR [Anonymous], 2012, GUID COUPL HIV TEST
   Auvert B, 2005, PLOS MED, V2, P1112, DOI 10.1371/journal.pmed.0020298
   Badri M, 2006, PLOS MED, V3, P48, DOI 10.1371/journal.pmed.0030004
   Badri M, 2006, LANCET, V368, P1254, DOI 10.1016/S0140-6736(06)69117-4
   Baeten J, 19 C RETR OPP INF 5
   Baeten JM, 2011, 6 IAS C HIV PATH TRE
   Bendavid E, 2012, JAMA-J AM MED ASSOC, V307, P2060, DOI 10.1001/jama.2012.2001
   Centers for Disease Control and Prevention, 1999, VIT SIGNS OV PRESCR
   Cleary Susan M, 2006, Cost Eff Resour Alloc, V4, P20, DOI 10.1186/1478-7547-4-20
   Cohen MS, 2016, NEW ENGL J MED, V375, P830, DOI [10.1056/NEJMoa1105243, 10.1056/NEJMoa1600693]
   Department of Health and Human Services (DHHS), 2011, GUIDELINES USE ANTIR
   Eaton JW, 2012, PLOS MED, V9, DOI 10.1371/journal.pmed.1001245
   Economist Intelligent Unit, 2011, ECONOMIST
   Gomez GB, 2013, PLOS MED, V10, DOI 10.1371/journal.pmed.1001401
   Granich R, 2012, PLOS ONE, V7, DOI 10.1371/journal.pone.0030216
   Granich RM, 2009, LANCET, V373, P48, DOI 10.1016/S0140-6736(08)61697-9
   Grant RM, 2010, NEW ENGL J MED, V363, P2587, DOI 10.1056/NEJMoa1011205
   Hallett TB, 2011, PLOS MED, V8, DOI 10.1371/journal.pmed.1001123
   Institute for Health Metrics and Evaluation (IHME), 2011, CONT GROWTH MDG DEAD
   International Diabetes Foundation, 2019, IDF DIABETES ATLAS, VNinth
   Karim QA, 2010, SCIENCE, V329, P1168, DOI 10.1126/science.1193748
   Medecins Sans Frontieres (MSF), 2011, UNT WEB ANT PRIC RED
   Motsoaledi A, 2010, MASSIVE REDUCTION AR
   NIH, 2011, NIH MOD VOICE HIV PR
   Orrell C, 2007, ANTIVIR THER, V12, P83
   Pinkerton SD, 1997, SOC SCI MED, V44, P1303, DOI 10.1016/S0277-9536(96)00258-4
   Republic of South Africa National Department of Health, 2013, S AFR ANT TREATM GUI
   Rerks-Ngarm S, 2009, NEW ENGL J MED, V361, P2209, DOI 10.1056/NEJMoa0908492
   Rosen S, 2007, PLOS MED, V4, P1691, DOI 10.1371/journal.pmed.0040298
   Shisana O., 2009, S AFRICAN NATL HIV P
   South African National AIDS Council (SANAC), 2012, NAT STRAT PLAN HIV S
   Statistics South Africa (Stats SA), 2011, MID YEAR POP EST 201
   Stephenson J, 2011, JAMA-J AM MED ASSOC, V305, P1952, DOI 10.1001/jama.2011.649
   Tanser F, 2012, 19 C RETR OPP INF 5
   The Henry J. Kaiser Family Foundation Kaiser Family Foundation, 2012, BUDG TRACK STAT US F
   Thigpen M. C, 2011, 6 INT AIDS SOC C HIV
   UNAIDS, 2020, NIG SIT REP
   Walensky RP, 2012, CLIN INFECT DIS, V54, P1504, DOI 10.1093/cid/cis225
   Wheelock A, 2012, BMJ OPEN, P2
   World Health Organization, 2021, RAP ADV ANT THER HIV
   World Health Organization, 2011, PROGR REP 2011 GLOB
   World Health Organization, 2001, MACR HLTH INV HLTH E
NR 42
TC 38
Z9 38
U1 0
U2 15
PU BMC
PI LONDON
PA CAMPUS, 4 CRINAN ST, LONDON N1 9XW, ENGLAND
SN 1741-7015
J9 BMC MED
JI BMC Med.
PD MAR 17
PY 2014
VL 12
AR 46
DI 10.1186/1741-7015-12-46
PG 11
WC Medicine, General & Internal
WE Science Citation Index Expanded (SCI-EXPANDED)
SC General & Internal Medicine
GA AF4UQ
UT WOS:000334710100001
PM 24629217
OA Green Published, gold
DA 2022-08-26
ER

PT J
AU Liu, AY
   Hessol, NA
   Vittinghoff, E
   Amico, KR
   Kroboth, E
   Fuchs, J
   Irvin, R
   Sineath, RC
   Sanchez, T
   Sullivan, PS
   Buchbinder, SP
AF Liu, Albert Y.
   Hessol, Nancy A.
   Vittinghoff, Eric
   Amico, K. Rivet
   Kroboth, Elizabeth
   Fuchs, Jonathan
   Irvin, Risha
   Sineath, R. Craig
   Sanchez, Travis
   Sullivan, Patrick S.
   Buchbinder, Susan P.
TI Medication Adherence Among Men Who Have Sex with Men at Risk for HIV
   Infection in the United States: Implications for Pre-Exposure
   Prophylaxis Implementation
SO AIDS PATIENT CARE AND STDS
LA English
DT Article
ID ANTIRETROVIRAL PROPHYLAXIS; PREVENTION; EXPERIENCES; ACCEPTABILITY;
   FACILITATORS; EFFICACY; BARRIERS; TRIAL
AB Pre-exposure prophylaxis (PrEP) is a promising HIV prevention approach for men who have sex with men (MSM), however non-adherence could limit its effectiveness. Understanding the experiences of HIV-uninfected MSM taking routine medications can provide valuable insights into open label PrEP adherence in real world settings and guide development of PrEP adherence interventions. In this study, we examined self-reported medication-taking experiences and facilitators and barriers of medication adherence among a geographically-diverse online sample of HIV-uninfected US MSM. Among 1480 participants, 806 (54%) reported taking medications regularly, of whom 80% reported taking medications for treatment and 55% for prevention purposes. Facilitators of medication adherence included establishing a routine, keeping medication visible, and using a pill-box; barriers included forgetting, changes in routine, and being busy or away from home. Only 45% rated their medication-taking ability as excellent, and 36% reported not missing any doses in the past 30 days. In multivariable analyses, older men and those not reporting any adherence barriers were more likely to report excellent adherence, and men willing to use PrEP were more likely to report perfect 30-day adherence. Counseling strategies to build pill-taking routines and support younger MSM are suggested to maximize the public health impact of PrEP.
C1 [Liu, Albert Y.; Buchbinder, Susan P.] San Francisco Dept Publ Hlth, Bridge HIV, San Francisco, CA 94102 USA.
   [Kroboth, Elizabeth; Fuchs, Jonathan] San Francisco Dept Publ Hlth, Ctr Learning & Innovat, San Francisco, CA 94102 USA.
   [Liu, Albert Y.; Hessol, Nancy A.; Vittinghoff, Eric; Fuchs, Jonathan; Buchbinder, Susan P.] Univ Calif San Francisco, Dept Med, San Francisco, CA USA.
   [Hessol, Nancy A.] Univ Calif San Francisco, Dept Clin Pharm, San Francisco, CA 94143 USA.
   [Vittinghoff, Eric] Univ Calif San Francisco, Dept Epidemiol & Biostat, San Francisco, CA 94143 USA.
   [Amico, K. Rivet] Univ Connecticut, Ctr Hlth Intervent & Prevent, Storrs, CT USA.
   [Irvin, Risha] Johns Hopkins Univ, Sch Med, Div Infect Dis, Baltimore, MD 21205 USA.
   [Sineath, R. Craig; Sanchez, Travis; Sullivan, Patrick S.] Emory Univ, Rollins Sch Publ Hlth, Dept Epidemiol, Atlanta, GA 30322 USA.
RP Liu, AY (通讯作者)，San Francisco Dept Publ Hlth, Bridge HIV, 25 Van Ness Ave,Suite 100, San Francisco, CA 94102 USA.
EM albert.liu@sfdph.org
RI /AAE-4700-2020
OI Amico, K Rivet/0000-0002-4458-6934; Sineath, Robert/0000-0002-7302-8640
FU National Institute of Allergy and Infectious Diseases; National
   Institute of Mental Health [R01AI083060]; Center for AIDS Research at
   Emory University [P30 AI050409]; NATIONAL INSTITUTE OF ALLERGY AND
   INFECTIOUS DISEASES [U01AI069496, P30AI050409, UM1AI069496, R01AI083060]
   Funding Source: NIH RePORTER; NATIONAL INSTITUTE OF MENTAL HEALTH
   [P30MH062246] Funding Source: NIH RePORTER
FX Funding for the Prevention Umbrella for MSM in the Americas (PUMA) was
   provided by the National Institute of Allergy and Infectious Diseases
   and the National Institute of Mental Health (R01AI083060), and by the
   Center for AIDS Research at Emory University (P30 AI050409).
CR Amico KR, 2013, AIDS BEHAV, V17, P2143, DOI 10.1007/s10461-013-0429-9
   Amico KR, 2012, CURR OPIN HIV AIDS, V7, P542, DOI 10.1097/COH.0b013e3283582d4a
   Amico KR, 2012, 7 INT C HIV TREATM P
   Anderson P, 2011, 18 C RETR OPP INF BO
   Anderson PL, 2012, SCI TRANSL MED, V4, DOI 10.1126/scitranslmed.3004006
   Baeten JM, 2012, NEW ENGL J MED, V367, P399, DOI 10.1056/NEJMoa1108524
   Baeten JM, 2013, JAIDS-J ACQ IMM DEF, V63, pS122, DOI 10.1097/QAI.0b013e3182986f69
   Beer Linda, 2012, Open AIDS J, V6, P213, DOI 10.2174/1874613601206010213
   Bekker LG, 2013, 20 C RETR OPP INF AT
   Branas F, 2008, AM J MED, V121, P820, DOI 10.1016/j.amjmed.2008.05.027
   CDC, 2013, HIV SURV REP
   Choopanya K, 2013, LANCET, V381, P2083, DOI 10.1016/S0140-6736(13)61127-7
   Demonceau J, 2013, DRUGS, V73, P545, DOI 10.1007/s40265-013-0041-3
   DeSeyo G, 2012, PRIMARY CARE, V39, P345, DOI 10.1016/j.pop.2012.03.007
   Food and Drug Administration, 2012, TRUV PREP FACT SHEET TRUVADA PREP FACT SH
   Gilmore HJ, 2013, AIDS PATIENT CARE ST, V27, P560, DOI 10.1089/apc.2013.0116
   Golub SA, 2013, AIDS PATIENT CARE ST, V27, P248, DOI 10.1089/apc.2012.0419
   Grant RM, 2010, NEW ENGL J MED, V363, P2587, DOI 10.1056/NEJMoa1011205
   Gray J, 2006, J ASSOC NURSE AIDS C, V17, P47, DOI 10.1016/j.jana.2006.03.004
   Haynes RB, 2008, COCHRANE DB SYST REV, DOI 10.1002/14651858.CD000011.pub3
   Hosek SG, 2013, JAIDS-J ACQ IMM DEF, V62, P447, DOI 10.1097/QAI.0b013e3182801081
   Johnson A. Satcher, 2010, Morbidity and Mortality Weekly Report, V59, P1550
   Karim SSA, 2011, LANCET, V378, P279, DOI 10.1016/S0140-6736(11)60878-7
   Lindsey JC, 2009, AIDS PATIENT CARE ST, V23, P799, DOI 10.1089/apc.2009.0081
   Lu M, 2008, AIDS BEHAV, V12, P86, DOI 10.1007/s10461-007-9261-4
   Marrazzo J.M., 2015, C RETR OPP INF ATL M, P509
   Microbicides Trial Network, 2011, MICR TRIAL NETW MIN
   Muchomba FM, 2012, JAIDS-J ACQ IMM DEF, V61, P490, DOI 10.1097/QAI.0b013e31826f9962
   Murphy DA, 2005, ARCH PEDIAT ADOL MED, V159, P764, DOI 10.1001/archpedi.159.8.764
   Ostrop NJ, 2000, ANN PHARMACOTHER, V34, P703, DOI 10.1345/aph.19201
   Prejean J, 2011, PLOS ONE, V6, DOI 10.1371/journal.pone.0017502
   Rudy BJ, 2009, AIDS PATIENT CARE ST, V23, P185, DOI 10.1089/apc.2008.0162
   Smith D. K., 2011, Morbidity and Mortality Weekly Report, V60, P65
   Stata, 2012, STAT STAT SOFT VERS
   Thigpen MC, 2012, NEW ENGL J MED, V367, P423, DOI 10.1056/NEJMoa1110711
   United States Public Health Service, 2018, PREEXPOSURE PROHYLAX
   Van Damme L, 2012, NEW ENGL J MED, V367, P411, DOI 10.1056/NEJMoa1202614
   Volk JE, 2012, JAIDS-J ACQ IMM DEF, V61, P112, DOI 10.1097/QAI.0b013e31825bd87d
NR 38
TC 30
Z9 31
U1 0
U2 21
PU MARY ANN LIEBERT, INC
PI NEW ROCHELLE
PA 140 HUGUENOT STREET, 3RD FL, NEW ROCHELLE, NY 10801 USA
SN 1087-2914
EI 1557-7449
J9 AIDS PATIENT CARE ST
JI Aids Patient Care STDS
PD DEC 1
PY 2014
VL 28
IS 12
BP 622
EP 627
DI 10.1089/apc.2014.0195
PG 6
WC Public, Environmental & Occupational Health; Infectious Diseases
WE Science Citation Index Expanded (SCI-EXPANDED); Social Science Citation Index (SSCI)
SC Public, Environmental & Occupational Health; Infectious Diseases
GA AU4FI
UT WOS:000345564900002
PM 25396706
OA Green Published
DA 2022-08-26
ER

PT J
AU Flash, CA
   Stone, VE
   Mitty, JA
   Mimiaga, MJ
   Hall, KT
   Krakower, D
   Mayer, KH
AF Flash, Charlene A.
   Stone, Valerie E.
   Mitty, Jennifer A.
   Mimiaga, Matthew J.
   Hall, Kathryn T.
   Krakower, Douglas
   Mayer, Kenneth H.
TI Perspectives on HIV Prevention Among Urban Black Women: A Potential Role
   for HIV Pre-Exposure Prophylaxis
SO AIDS PATIENT CARE AND STDS
LA English
DT Article
ID AFRICAN-AMERICAN WOMEN; INTIMATE PARTNER VIOLENCE; CONSISTENT CONDOM
   USE; VAGINAL MICROBICIDE; DOMESTIC VIOLENCE; FOCUS GROUPS; HIGH-RISK;
   ACCEPTABILITY; TRIAL; YOUNG
AB Limited data exist regarding attitudes and acceptability of topical and oral HIV pre-exposure prophylaxis (PrEP) among US black women. This investigation explored interest in HIV chemoprophylaxis and modes of use. Five focus groups enrolled 26 black women recruited from an inner-city community health center and affiliated HIV testing sites. Thematic analysis utilized Atlas.ti. Most women expressed interest in PrEP, as many reported condom failure concerns. Most women preferred a pill formulation to intravaginal gel because of greater perceived privacy and concerns about vaginal side effects and gel leakage. Women who had taken pills previously advocated daily dosing and indicated adherence concerns about episodic or post-coital PrEP. Many women desired prophylactic strategies that included partner testing. Urban black women are interested in utilizing PrEP; however, misgivings exist about gel inconvenience and potential side effects for themselves and their partners. Most women preferred oral PrEP, dosed daily.
C1 [Flash, Charlene A.] Baylor Coll Med, Dept Med, Div Infect Dis, Houston, TX 77030 USA.
   [Stone, Valerie E.] Harvard Univ, Sch Med, Dept Med, Div Gen Med,Mt Auburn Hosp, Boston, MA USA.
   [Stone, Valerie E.] Harvard Univ, Sch Med, Dept Med, Div Infect Dis,Mt Auburn Hosp, Boston, MA USA.
   [Mitty, Jennifer A.; Krakower, Douglas; Mayer, Kenneth H.] Harvard Univ, Beth Israel Deaconess Med Ctr, Sch Med, Div Infect Dis, Boston, MA 02215 USA.
   [Hall, Kathryn T.] Harvard Univ, Beth Israel Deaconess Med Ctr, Sch Med, Div Gen Med & Primary Care, Boston, MA 02215 USA.
   [Mitty, Jennifer A.; Mimiaga, Matthew J.; Mayer, Kenneth H.] Fenway Hlth, Fenway Inst, Boston, MA USA.
   [Mimiaga, Matthew J.] Harvard Univ, Massachusetts Gen Hosp, Sch Med, Dept Psychiat, Boston, MA USA.
   [Hall, Kathryn T.] Harvard Univ, Beth Israel Deaconess Med Ctr, Sch Med, Boston, MA 02215 USA.
RP Flash, CA (通讯作者)，Baylor Coll Med, Dept Med, 1 Baylor Plaza,BCM 286,Room N1317, Houston, TX 77030 USA.
EM Charlene.Flash@bcm.edu
FU AMA Foundation; NATIONAL INSTITUTE OF MENTAL HEALTH [K23MH098795]
   Funding Source: NIH RePORTER
FX We would like to acknowledge the AMA Foundation for providing grant
   support for this research, the Dimock Community Health Center,
   Marguerite Gunning for transcription, and Rose Closson for help
   coordinating this study.
CR Aral SO, 2008, LANCET, V372, P337, DOI 10.1016/S0140-6736(08)61118-6
   Baeten JM, 2012, NEW ENGL J MED, V367, P399, DOI 10.1056/NEJMoa1108524
   Bentley ME, 2000, FAM PLANN PERSPECT, V32, P184, DOI 10.2307/2648235
   Brooks RA, 2011, AIDS CARE, V23, P1136, DOI 10.1080/09540121.2011.554528
   CDC, 2013, LEAD CAUS DEATH AG G
   CDC, 2011, HIV SURV REP
   CDC, 2013, HIGH IMP HIV PREV CD
   Chandhiok N, 2013, SEX HLTH
   Eisingerich AB, 2012, PLOS ONE, V7, DOI 10.1371/journal.pone.0028238
   Galea JT, 2011, INT J STD AIDS, V22, P256, DOI 10.1258/ijsa.2009.009255
   Ghimire L, 2011, BMC WOMENS HEALTH, V11, DOI 10.1186/1472-6874-11-42
   Guest G, 2010, J WOMENS HEALTH, V19, P791, DOI 10.1089/jwh.2009.1576
   Hallfors DD, 2007, AM J PUBLIC HEALTH, V97, P125, DOI 10.2105/AJPH.2005.075747
   Harper CC, 2010, PATIENT EDUC COUNS, V81, P349, DOI 10.1016/j.pec.2010.08.010
   Heffron R, 2012, JAIDS-J ACQ IMM DEF, V61, P116, DOI 10.1097/QAI.0b013e31825da73f
   Heron M, 2011, NATL VITAL STAT REP, V59
   Hoffman S, 2010, ARCH SEX BEHAV, V39, P748, DOI 10.1007/s10508-009-9509-3
   Hsieh HF, 2005, QUAL HEALTH RES, V15, P1277, DOI 10.1177/1049732305276687
   Kalichman SC, 1998, J WOMENS HEALTH, V7, P371, DOI 10.1089/jwh.1998.7.371
   Karim QA, 2010, SCIENCE, V329, P1168, DOI 10.1126/science.1193748
   Khawcharoenporn T, 2012, AIDS PATIENT CARE ST, V26, P222, DOI 10.1089/apc.2011.0202
   KITZINGER J, 1995, BRIT MED J, V311, P299, DOI 10.1136/bmj.311.7000.299
   Krakower DS, 2012, PLOS ONE, V7, DOI 10.1371/journal.pone.0033119
   Leval A, 2011, PLOS ONE, V6, DOI 10.1371/journal.pone.0020624
   Macaluso M, 2000, AIDS, V14, P537, DOI 10.1097/00002030-200003310-00009
   Marrazzo J, 2013, C RETR OPP INF MAR 4
   Mason TH, 2003, AIDS BEHAV, V7, P339, DOI 10.1023/B:AIBE.0000004726.61630.96
   Matthews LT, 2010, AIDS, V24, P1975, DOI 10.1097/QAD.0b013e32833bedeb
   Minnis AM, 2013, AIDS BEHAV, V17, P737, DOI 10.1007/s10461-012-0333-8
   Myers GM, 2011, AIDS PATIENT CARE ST, V25, P63, DOI 10.1089/apc.2010.0222
   Panchanadeswaran S, 2010, WOMEN HEALTH, V50, P107, DOI 10.1080/03630241003705151
   Quinlivan EB, 2013, AIDS PATIENT CARE ST, V27, P408, DOI 10.1089/apc.2012.0434
   Raiford JL, 2007, WOMEN HEALTH, V46, P41, DOI 10.1300/J013v46n02_04
   Rosen RK, 2008, J WOMENS HEALTH, V17, P383, DOI 10.1089/jwh.2006.0325
   Seth P, 2010, SEX HEALTH, V7, P25, DOI 10.1071/SH08075
   Smith DK, 2012, AIDS EDUC PREV, V24, P408, DOI 10.1521/aeap.2012.24.5.408
   Sutton MY, 2011, PUBLIC HEALTH REP, V126, P653, DOI 10.1177/003335491112600507
   Thigpen MC, 2012, NEW ENGL J MED, V367, P423, DOI 10.1056/NEJMoa1110711
   U.S. Food and Drug Administration, 2012, SUNSCR DRUG PROD OV
   U.S. Public Health Service, 2014, PREEXP PROPH PREV HI
   Van Damme L, 2012, NEW ENGL J MED, V367, P411, DOI 10.1056/NEJMoa1202614
   van der Straten A, 2014, PLOS ONE, V9, DOI 10.1371/journal.pone.0089118
   van der Straten A, 2012, AIDS, V26, pF13, DOI 10.1097/QAD.0b013e3283522272
   Wagstaff DA, 1995, FAM PLANN PERSPECT, V27, P241, DOI 10.2307/2136176
   Washington TA, 2009, J AM COLL HEALTH, V57, P411, DOI 10.3200/JACH.57.4.411-418
   Whiteside YO, 2011, AIDS PATIENT CARE ST, V25, P365, DOI 10.1089/apc.2010.0224
   Wingood GM, 2013, JAIDS-J ACQ IMM DEF, V63, pS95, DOI 10.1097/QAI.0b013e3182920126
   Wingood GM, 2000, HEALTH EDUC BEHAV, V27, P539, DOI 10.1177/109019810002700502
   Wingood GM, 1998, AM J COMMUN PSYCHOL, V26, P29, DOI 10.1023/A:1021830023545
   Wingood GM, 2000, AM J PREV MED, V19, P270, DOI 10.1016/S0749-3797(00)00228-2
NR 50
TC 60
Z9 60
U1 0
U2 12
PU MARY ANN LIEBERT, INC
PI NEW ROCHELLE
PA 140 HUGUENOT STREET, 3RD FL, NEW ROCHELLE, NY 10801 USA
SN 1087-2914
EI 1557-7449
J9 AIDS PATIENT CARE ST
JI Aids Patient Care STDS
PD DEC 1
PY 2014
VL 28
IS 12
BP 635
EP 642
DI 10.1089/apc.2014.0003
PG 8
WC Public, Environmental & Occupational Health; Infectious Diseases
WE Science Citation Index Expanded (SCI-EXPANDED); Social Science Citation Index (SSCI)
SC Public, Environmental & Occupational Health; Infectious Diseases
GA AU4FI
UT WOS:000345564900004
PM 25295393
OA Green Published
DA 2022-08-26
ER

PT J
AU Mandelbrot, L
AF Mandelbrot, Laurent
TI Pregnancy: a model of prevention of HIV transmission
SO BULLETIN DE L ACADEMIE NATIONALE DE MEDECINE
LA French
DT Article
DE PREGNANCY; HIV; INFECTIOUS DISEASE TRANSMISSION; VERTICAL/PREVENTION &
   CONTROL
ID IMMUNODEFICIENCY-VIRUS TYPE-1; TO-CHILD TRANSMISSION; MATERNAL VIRAL
   LOAD; ANTIRETROVIRAL REGIMENS; NATURAL CONCEPTION; ZIDOVUDINE;
   INTRAPARTUM; PROPHYLAXIS; REDUCTION; THERAPY
AB Antiretroviral drugs are primarily used to treat people living with HIV but can also reduce the risk of transmission. The first application of this prophylactic approach was in the prevention of mother-to-child transmission, which comprises three components: 1) antiretroviral therapy during pregnancy to reduce maternal viral load, 2) pre-exposure prophylactic treatment of the fetus in utero and intrapartum, and 3) postexposure neonatal treatment. This has resulted in a sharp reduction in mother-to-child transmission, to well below 1 % in France today. "Treatment as prevention " (TASP) is now widely recommended to prevent sexual transmission to partners of people living with HIV, particularly when a couple wishes to have children. Achieving and sustaining undetectable viral load is an important means of reducing the risk of sexual transmission in serodiscordant couples and also of controlling the pandemic worldwide. The other uses of antiretroviral drugs to protect HIV negative people at risk include post-exposure prophylaxis (PEP) and pre-exposure prophylaxis (PrEP). Prevention has both individual and collective dimensions and involves several components, including behavioral changes, serological testing, and use of antiretrovirals.
C1 [Mandelbrot, Laurent] Hop Louis Mourier, AP HP, Hop Univ Paris Nord Val Seine, F-92700 Colombes, France.
   [Mandelbrot, Laurent] Univ Paris Diderot, Paris, France.
RP Mandelbrot, L (通讯作者)，Hop Louis Mourier, Serv Gynecol Obstet, 178 Rue Renouilllers, F-92700 Colombes, France.
EM laurent.mandelbrot@lmr.aphp.fr
RI Mandelbrot, Laurent/AAD-3554-2019
OI Mandelbrot, Laurent/0000-0002-5883-7597
CR Barreiro P, 2007, HUM REPROD, V22, P2353, DOI 10.1093/humrep/dem226
   Blanche S, 2013, M S-MED SCI, V29, P383, DOI 10.1051/medsci/2013294011
   Briand N, 2013, AM J OBSTET GYNECOL, V209, DOI 10.1016/j.ajog.2013.06.021
   Briand N, 2013, CLIN INFECT DIS, V57, P903, DOI 10.1093/cid/cit374
   Bujan L, 2004, AIDS, V18, P757, DOI 10.1097/00002030-200403260-00006
   Cohen MS, 2016, NEW ENGL J MED, V375, P830, DOI [10.1056/NEJMoa1105243, 10.1056/NEJMoa1600693]
   CONNOR EM, 1994, NEW ENGL J MED, V331, P1173, DOI 10.1056/NEJM199411033311801
   Dulioust E, 2010, AIDS, V24, P1595, DOI 10.1097/QAD.0b013e32833b47fc
   Frottier J, 2000, B ACAD NAT MED PARIS, V184, P469
   Guay LA, 1999, LANCET, V354, P795, DOI 10.1016/S0140-6736(99)80008-7
   Henrion R, 1997, B ACAD NAT MED PARIS, V181, P1177
   Herida M, 2006, AIDS, V20, P1753, DOI 10.1097/01.aids.0000242822.74624.5f
   Jasseron C, 2008, AIDS, V22, P1503, DOI 10.1097/QAD.0b013e3283065b8c
   Jiang JJ, 2014, PLOS ONE, V9, DOI 10.1371/journal.pone.0087674
   Loutfy MR, 2013, PLOS ONE, V8, DOI 10.1371/journal.pone.0055747
   Mandelbrot L, 1997, LANCET, V349, P850, DOI 10.1016/S0140-6736(05)61754-0
   Mandelbrot L, 2011, ENCY MED CHIRURG, DOI [10.1016/S0246-0335(11)42057-3, DOI 10.1016/S0246-0335(11)42057-3]
   Mandelbrot L, 2009, AM J OBSTET GYNECOL, V200, DOI 10.1016/j.ajog.2008.08.049
   Morlat P., 2013, PRISE CHARGE MED PER
   Nielsen-Saines K, 2012, NEW ENGL J MED, V366, P2368, DOI 10.1056/NEJMoa1108275
   Persaud D, 2013, NEW ENGL J MED, V369, P1828, DOI 10.1056/NEJMoa1302976
   Shapiro RL, 2010, NEW ENGL J MED, V362, P2282, DOI 10.1056/NEJMoa0907736
   Sibiude J, 2014, PLOS MED, V11, DOI 10.1371/journal.pmed.1001635
   Sperling RS, 1996, NEW ENGL J MED, V335, P1621, DOI 10.1056/NEJM199611283352201
   Tubiana R, 2010, CLIN INFECT DIS, V50, P585, DOI 10.1086/650005
   Tylleskar T, 2013, C RETR OPP INF
   Vernazza P, 2008, B MED SUISSES, V89, P165, DOI [DOI 10.4414/bms.2008.13252, 10.4414/bms.2008.13252]
   Vernazza PL, 2011, AIDS, V25, P2005, DOI 10.1097/QAD.0b013e32834a36d0
   Warszawski J, 2008, AIDS, V22, P289, DOI 10.1097/QAD.0b013e3282f3d63c
   Weller S. C., 2002, COCHRANE DB SYST REV, DOI [10.1002/14651858.CD003255, DOI 10.1002/14651858.CD003255]
NR 30
TC 1
Z9 1
U1 0
U2 0
PU ELSEVIER MASSON SAS EDITEUR
PI ISSY LES  MOULINEAUX CEDEX
PA 62, RUE CAMILLE DESMOULINS, ISSY LES  MOULINEAUX CEDEX, 92442, FRANCE
SN 0001-4079
J9 B ACAD NAT MED PARIS
JI Bull. Acad. Natl. Med.
PD APR-MAY
PY 2014
VL 198
IS 4-5
BP 813
EP 824
DI 10.1016/S0001-4079(19)31289-0
PG 12
WC Medicine, General & Internal
WE Science Citation Index Expanded (SCI-EXPANDED)
SC General & Internal Medicine
GA V42ZB
UT WOS:000209650600013
PM 26753411
DA 2022-08-26
ER

PT J
AU Zhou, T
   Hu, ML
   Pearlman, A
   Patton, D
   Rohan, L
AF Zhou, Tian
   Hu, Minlu
   Pearlman, Andrew
   Patton, Dorothy
   Rohan, Lisa
TI Expression and Localization of P-Glycoprotein, Multidrug Resistance
   Protein 4, and Breast Cancer Resistance Protein in the Female Lower
   Genital Tract of Human and Pigtailed Macaque
SO AIDS RESEARCH AND HUMAN RETROVIRUSES
LA English
DT Article
ID EFFICACY EVALUATIONS; DRUG CONCENTRATIONS; TRANSPORTER GENES; HIV
   PREVENTION; PHARMACOKINETICS; ABC; INFECTION; PHARMACODYNAMICS;
   PREEXPOSURE; TENOFOVIR
AB Antiretroviral drug absorption and disposition in cervicovaginal tissue is important for the effectiveness of vaginally or orally administered drug products in preexposure prophylaxis (PrEP) of HIV-1 sexual transmission to women. Therefore, it is imperative to understand critical determinants of cervicovaginal tissue pharmacokinetics. This study aimed to examine the mRNA expression and protein localization of three efflux transporters, P-glycoprotein (P-gp), multidrug resistance-associated protein 4 (MRP4), and breast cancer resistance protein (BCRP), in the lower genital tract of premenopausal women and pigtailed macaques. Along the human lower genital tract, the three transporters were moderately to highly expressed compared to colorectal tissue and liver, as revealed by real-time reverse transcriptase polymerase chain reaction (RT-PCR). In a given genital tract segment, the transporter with the highest expression level was either BCRP or P-gp, while MRP4 was always expressed at the lowest level among the three transporters tested. The immunohistochemical staining showed that P-gp and MRP4 were localized in multiple cell types including epithelial cells and vascular endothelial cells. BCRP was predominantly localized in the vascular endothelial cells. Differences in transporter mRNA level and localization were observed among endocervix, ectocervix, and vagina. Compared to human tissues, the macaque cervicovaginal tissues displayed comparable expression and localization patterns of the three transporters, although subtle differences were observed between the two species. The role of these cervicovaginal transporters in drug absorption and disposition warrants further studies. The resemblance between human and pigtailed macaque in transporter expression and localization suggests the utility of the macaque model in the studies of human cervicovaginal transporters.
C1 [Zhou, Tian; Hu, Minlu; Rohan, Lisa] Univ Pittsburgh, Sch Pharm, Dept Pharmaceut Sci, Pittsburgh, PA 15261 USA.
   [Zhou, Tian; Hu, Minlu; Pearlman, Andrew; Rohan, Lisa] Magee Womens Res Inst, Pittsburgh, PA 15213 USA.
   [Patton, Dorothy] Univ Washington, Dept Obstet & Gynecol, Seattle, WA 98195 USA.
RP Rohan, L (通讯作者)，Magee Womens Res Inst, 204 Craft Ave, Pittsburgh, PA 15213 USA.
EM rohanlc@upmc.edu
FU Office of Research Infrastructure Programs (ORIP) of the National
   Institutes of Health [P51OD010425]; National Institute of Allergy and
   Infectious Diseases of the National Institutes of Health [AI082639];
   NATIONAL CENTER FOR RESEARCH RESOURCES [P51RR000166] Funding Source: NIH
   RePORTER; NATIONAL INSTITUTE OF ALLERGY AND INFECTIOUS DISEASES
   [U19AI082639] Funding Source: NIH RePORTER; OFFICE OF THE DIRECTOR,
   NATIONAL INSTITUTES OF HEALTH [P51OD010425] Funding Source: NIH RePORTER
FX We would like to acknowledge Drs. Dorothy Patton, Pamela Moalli, and
   Raman Venkataramanan for their assistance with tissue acquisition. We
   would also like to thank Drs. Ian McGowan and Charlene Dezzutti for
   their help with instrument use. In addition, we acknowledge Ms. Yvonne
   Cosgrove Sweeney for the critical review of this article. The Tissue
   Distribution Program was supported by the Office of Research
   Infrastructure Programs (ORIP) of the National Institutes of Health
   under grant P51OD010425. Other research work reported in this
   publication was supported by the National Institute of Allergy and
   Infectious Diseases of the National Institutes of Health under award
   AI082639. The content is solely the responsibility of the authors and
   does not necessarily represent the official views of the National
   Institutes of Health.
CR Abel S, 2009, ANTIVIR THER, V14, P607
   Adams JL, 2012, BEST PRACT RES CL OB, V26, P451, DOI 10.1016/j.bpobgyn.2012.01.004
   Africander D, 2011, CONTRACEPTION, V84, P423, DOI 10.1016/j.contraception.2011.06.006
   Bleasby K, 2006, XENOBIOTICA, V36, P963, DOI 10.1080/00498250600861751
   Burgener A, 2013, J VIROL, V87, P5141, DOI 10.1128/JVI.03347-12
   Cutler B, 2008, LANCET INFECT DIS, V8, P685, DOI 10.1016/S1473-3099(08)70254-8
   Dezzutti CS, 2013, JAIDS-J ACQ IMM DEF, V63, P548, DOI 10.1097/QAI.0b013e318291f331
   Dumond JB, 2007, AIDS, V21, P1899, DOI 10.1097/QAD.0b013e328270385a
   Englund G, 2006, EUR J PHARM SCI, V29, P269, DOI 10.1016/j.ejps.2006.04.010
   Fukuda Y, 2013, MOL PHARMACOL, V84, P361, DOI 10.1124/mol.113.086967
   Giacomini KM, 2010, NAT REV DRUG DISCOV, V9, P215, DOI 10.1038/nrd3028
   Giraud C, 2010, EXPERT OPIN DRUG MET, V6, P571, DOI 10.1517/17425251003601953
   Goole J, 2010, INT J PHARMACEUT, V393, P17, DOI 10.1016/j.ijpharm.2010.04.019
   Gupta N, 2006, BIOCHEM BIOPH RES CO, V343, P571, DOI 10.1016/j.bbrc.2006.02.172
   Haase AT, 2010, NATURE, V464, P217, DOI 10.1038/nature08757
   Hilgendorf C, 2007, DRUG METAB DISPOS, V35, P1333, DOI 10.1124/dmd.107.014902
   Imaoka T, 2007, MOL PHARMACOL, V71, P619, DOI 10.1124/mol.106.028233
   Karim QA, 2010, SCIENCE, V329, P1168, DOI 10.1126/science.1193748
   Karim SSA, 2011, LANCET, V378, P279, DOI 10.1016/S0140-6736(11)60878-7
   Kis O, 2010, TRENDS PHARMACOL SCI, V31, P22, DOI 10.1016/j.tips.2009.10.001
   Kiser JJ, 2008, JAIDS-J ACQ IMM DEF, V47, P298, DOI 10.1097/QAI.0b013e31815e7478
   Li QS, 2009, NATURE, V458, P1034, DOI 10.1038/nature07831
   Maliepaard M, 2001, CANCER RES, V61, P3458
   Marquez B, 2011, CURR DRUG TARGETS, V12, P600, DOI 10.2174/138945011795378504
   McGowin CL, 2009, BMC MICROBIOL, V9, DOI 10.1186/1471-2180-9-139
   Minuesa G, 2011, PHARMACOL THERAPEUT, V132, P268, DOI 10.1016/j.pharmthera.2011.06.007
   Montesinos RN, 2012, J CONTROL RELEASE, V161, P50, DOI 10.1016/j.jconrel.2012.04.034
   Munteanu E, 2006, BIOCHEM PHARMACOL, V71, P1162, DOI 10.1016/j.bcp.2006.01.006
   Patton DL, 2008, SEX TRANSM DIS, V35, P889, DOI 10.1097/OLQ.0b013e31817dfdb8
   Patton DL, 2009, SEX TRANSM DIS, V36, P350, DOI 10.1097/OLQ.0b013e318195c31a
   Ramjee G, 2010, CURR OPIN HIV AIDS, V5, P316, DOI 10.1097/COH.0b013e32833a9f66
   Rathbun R Chris, 2011, Pharmaceutics, V3, P745, DOI 10.3390/pharmaceutics3040745
   Rodriguez-Novoa S, 2009, CLIN INFECT DIS, V48, pE108, DOI 10.1086/598507
   Romano J, 2013, AIDS RES HUM RETROV, V29, P1418, DOI [10.1089/aid.2013.0122, 10.1089/AID.2013.0122]
   SCHNEIDER J, 1992, AM J OBSTET GYNECOL, V166, P825, DOI 10.1016/0002-9378(92)91341-7
   Schuetz JD, 1999, NAT MED, V5, P1048, DOI 10.1038/12487
   Sharkey DJ, 2007, MOL HUM REPROD, V13, P491, DOI 10.1093/molehr/gam028
   Solazzo M, 2006, EXP CELL RES, V312, P4070, DOI 10.1016/j.yexcr.2006.09.005
   Stolarczyk EI, 2011, CURR PHARM BIOTECHNO, V12, P621
   Taylor S, 2010, CURR OPIN HIV AIDS, V5, P335, DOI 10.1097/COH.0b013e32833a0b69
   Thompson CG, 2013, JAIDS-J ACQ IMM DEF, V63, pS240, DOI 10.1097/QAI.0b013e3182986ff8
   Ufer M, 2009, PHARMACOGENOMICS, V10, P1941, DOI 10.2217/PGS.09.128
   Veazey RS, 2012, CURR HIV RES, V10, P79, DOI 10.2174/157016212799304715
   Zhou T, 2013, AIDS RES HUM RETROV, V29, P1496, DOI [10.1089/aid.2013.0032, 10.1089/AID.2013.0032]
NR 44
TC 14
Z9 14
U1 0
U2 5
PU MARY ANN LIEBERT, INC
PI NEW ROCHELLE
PA 140 HUGUENOT STREET, 3RD FL, NEW ROCHELLE, NY 10801 USA
SN 0889-2229
EI 1931-8405
J9 AIDS RES HUM RETROV
JI Aids Res. Hum. Retrovir.
PD NOV 1
PY 2014
VL 30
IS 11
BP 1106
EP 1116
DI 10.1089/aid.2013.0281
PG 11
WC Immunology; Infectious Diseases; Virology
WE Science Citation Index Expanded (SCI-EXPANDED)
SC Immunology; Infectious Diseases; Virology
GA AR7OY
UT WOS:000343770300013
PM 24803409
OA Green Published
DA 2022-08-26
ER

PT J
AU Baeten, JM
   Donnell, D
   Mugo, NR
   Ndase, P
   Thomas, KK
   Campbell, JD
   Wangisi, J
   Tappero, JW
   Bukusi, EA
   Cohen, CR
   Katabira, E
   Ronald, A
   Tumwesigye, E
   Were, E
   Fife, KH
   Kiarie, J
   Farquhar, C
   John-Stewart, G
   Kidoguchi, L
   Coombs, RW
   Hendrix, C
   Marzinke, MA
   Frenkel, L
   Haberer, JE
   Bangsberg, D
   Celum, C
AF Baeten, Jared M.
   Donnell, Deborah
   Mugo, Nelly R.
   Ndase, Patrick
   Thomas, Katherine K.
   Campbell, James D.
   Wangisi, Jonathan
   Tappero, Jordan W.
   Bukusi, Elizabeth A.
   Cohen, Craig R.
   Katabira, Elly
   Ronald, Allan
   Tumwesigye, Elioda
   Were, Edwin
   Fife, Kenneth H.
   Kiarie, James
   Farquhar, Carey
   John-Stewart, Grace
   Kidoguchi, Lara
   Coombs, Robert W.
   Hendrix, Craig
   Marzinke, Mark A.
   Frenkel, Lisa
   Haberer, Jessica E.
   Bangsberg, David
   Celum, Connie
CA Partners PrEP Study Team
TI Single-agent tenofovir versus combination emtricitabine plus tenofovir
   for pre-exposure prophylaxis for HIV-1 acquisition: an update of data
   from a randomised, double-blind, phase 3 trial
SO LANCET INFECTIOUS DISEASES
LA English
DT Article
ID ANTIRETROVIRAL PROPHYLAXIS; PREVENTION; INFECTION; TRANSMISSION;
   INITIATION; MACAQUES; THERAPY; MEN
AB Background Antiretroviral pre-exposure prophylaxis (PrEP), with daily oral tenofovir disoproxil fumarate or tenofovir disoproxil fumarate in combination with emtricitabine, has been shown to be efficacious for HIV-1 prevention. Although the use of more than one antiretroviral agent is essential for effective HIV-1 treatment, more than one agent might not be required for effective prophylaxis. We assessed the efficacy of single-agent tenofovir disoproxil fumarate relative to combination emtricitabine plus tenofovir disoproxil fumarate as PrEP.
   Methods We did a randomised, double-blind, placebo-controlled three-group phase 3 trial of daily oral tenofovir disoproxil fumarate and emtricitabine plus tenofovir disoproxil fumarate PrEP in HIV-1 uninfected individuals in heterosexual HIV-1 serodiscordant couples from Kenya and Uganda. After an interim review, the trial's placebo group was discontinued and thereafter the active groups were continued, and participants initially randomly assigned to placebo were offered rerandomisation in a 1:1 ratio to tenofovir disoproxil fumarate or emtricitabine plus tenofovir disoproxil fumarate as PrEP. The primary endpoints were HIV-1 seroconversion and safety. This trial is registered with ClinicalTrials.gov, number NCT00557245.
   Findings 4410 (99.6%) of 4427 couples received tenofovir disoproxil fumarate or emtridtabine plus tenofovir disoproxil fumarate and were followed up for HIV-1 acquisition. Of 52 incident HIV-1 infections, 31 occurred in individuals assigned tenofovir disoproxil fumarate (incidence 0.71 cases per 100 person-years) and 21 were in those assigned emtridtabine plus tenofovir disoproxil fumarate (0.48 cases per 100 person-years); HIV-1 incidence in the placebo group until discontinuation was two cases per 100 person-years. HIV-1 prevention efficacy with emtridtabine plus tenofovir disoproxil fumarate was not significantly different from that of tenofovir disoproxil fumarate alone (hazard ratio [HR] 0.67, 95% CI 0.39-1.17; p=0.16). Detection of tenofovir in plasma samples, compared with no detection and as measured in seroconverters and a subset of non-seroconverters, was associated with an 85% relative risk reduction in HIV-1 acquisition for the tenofovir disoproxil fumarate group (HR 0-15, 95% CI 0.06-0.37; p<0.0001) and 93% for the emtridtabine plus tenofovir disoproxil fumarate group (0.07, 0.02-0.23; p<0.0001). No significant differences were noted in the frequency of deaths, serious adverse events, or serum creatinine and phosphorus abnormalities between the two groups.
   Interpretation These results do not rule out the potential for a slight difference in HIV-1 protection with tenofovir disoproxil fumarate compared with emtricitabine plus tenofovir disoproxil fumarate, but show that once-daily oral tenofovir disoproxil fumarate or emtricitabine plus tenofovir disoproxil fumarate regimens both provide high protection against HIV-1 acquisition in heterosexual men and women.
C1 [Baeten, Jared M.; Donnell, Deborah; Mugo, Nelly R.; Ndase, Patrick; Thomas, Katherine K.; Bukusi, Elizabeth A.; Kiarie, James; Farquhar, Carey; John-Stewart, Grace; Kidoguchi, Lara; Celum, Connie] Univ Washington, Dept Global Hlth, Seattle, WA 98104 USA.
   [Baeten, Jared M.; Farquhar, Carey; John-Stewart, Grace; Coombs, Robert W.; Celum, Connie] Univ Washington, Dept Med, Seattle, WA 98104 USA.
   [Baeten, Jared M.; Farquhar, Carey; John-Stewart, Grace; Celum, Connie] Univ Washington, Dept Epidemiol, Seattle, WA 98104 USA.
   [Coombs, Robert W.; Frenkel, Lisa] Univ Washington, Dept Lab Med, Seattle, WA 98104 USA.
   [John-Stewart, Grace; Frenkel, Lisa] Univ Washington, Dept Pediat, Seattle, WA 98104 USA.
   [Donnell, Deborah] Fred Hutchinson Canc Res Ctr, Stat Ctr HIV AIDS Res & Prevent, Seattle, WA 98104 USA.
   [Mugo, Nelly R.] Kenya Govt Med Res Ctr, Clin Res Ctr, Nairobi, Kenya.
   [Bukusi, Elizabeth A.] Kenya Govt Med Res Ctr, Ctr Microbiol Res, Nairobi, Kenya.
   [Campbell, James D.] Ctr Dis Control & Prevent, Entebbe, Uganda.
   [Wangisi, Jonathan] AIDS Support Org, Kampala, Uganda.
   [Tappero, Jordan W.] Ctr Dis Control & Prevent, Atlanta, GA USA.
   [Bukusi, Elizabeth A.; Kiarie, James] Univ Nairobi, Dept Obstet & Gynecol, Nairobi, Kenya.
   [Bukusi, Elizabeth A.; Kiarie, James] Kenyatta Natl Hosp, Nairobi, Kenya.
   [Bukusi, Elizabeth A.; Cohen, Craig R.] Univ Calif San Francisco, Dept Obstet Gynecol & Reprod Sci, San Francisco, CA 94143 USA.
   [Katabira, Elly; Ronald, Allan] Makerere Univ, Infect Dis Inst, Kampala, Uganda.
   [Ronald, Allan] Univ Manitoba, Dept Med, Winnipeg, MB, Canada.
   [Tumwesigye, Elioda] Kabwohe Clin Res Ctr, Kabwohe, Uganda.
   [Were, Edwin] Moi Univ, Dept Reprod Hlth, Eldoret, Kenya.
   [Fife, Kenneth H.] Indiana Univ, Dept Med, Indianapolis, IN USA.
   [Hendrix, Craig; Marzinke, Mark A.] Johns Hopkins Univ, Dept Med, Baltimore, MD USA.
   [Frenkel, Lisa] Seattle Childrens Hosp, Res Inst, Seattle, WA USA.
   [Haberer, Jessica E.; Bangsberg, David] Massachusetts Gen Hosp, Boston, MA 02114 USA.
   [Haberer, Jessica E.; Bangsberg, David] Harvard Univ, Sch Med, Boston, MA USA.
RP Baeten, JM (通讯作者)，Univ Washington, Int Clin Res Ctr, Dept Global Hlth, Box 359927,325 Ninth Ave, Seattle, WA 98104 USA.
EM jbaeten@uw.edu
RI John-Stewart, Grace/U-3351-2019; John-Stewart, Grace/L-3650-2019;
   Campbell, James D/AFN-5982-2022; Hendrix, Craig W/G-4182-2014; Haberer,
   Jessica/AAH-7976-2019
OI Hendrix, Craig W/0000-0002-5696-8665; Haberer,
   Jessica/0000-0001-5845-3190; kiarie, james/0000-0003-4180-7858; Thomas,
   Katherine K/0000-0002-7024-468X; John-Stewart,
   Grace/0000-0002-4301-1573; Ronald, Allan/0000-0002-5746-3490; Donnell,
   Deborah/0000-0002-0587-7480
FU Bill & Melinda Gates Foundation; US National Institutes of Health;
   EUNICE KENNEDY SHRIVER NATIONAL INSTITUTE OF CHILD HEALTH & HUMAN
   DEVELOPMENT [K24HD054314] Funding Source: NIH RePORTER; NATIONAL
   INSTITUTE OF ALLERGY AND INFECTIOUS DISEASES [P30AI027757] Funding
   Source: NIH RePORTER; NATIONAL INSTITUTE OF MENTAL HEALTH [P30MH062246]
   Funding Source: NIH RePORTER
FX Bill & Melinda Gates Foundation and US National Institutes of Health.
CR Baeten JM, 2012, NEW ENGL J MED, V367, P399, DOI 10.1056/NEJMoa1108524
   Baeten J, 2013, ANNU REV MED, V64, P219, DOI 10.1146/annurev-med-050911-163701
   Baeten JM, 2013, JAIDS-J ACQ IMM DEF, V63, pS122, DOI 10.1097/QAI.0b013e3182986f69
   Beck IA, 2008, JAIDS-J ACQ IMM DEF, V48, P418, DOI 10.1097/QAI.0b013e31817ed7d7
   Breslow NE, 2009, STAT BIOSCI, V1, P32, DOI 10.1007/s12561-009-9001-6
   Celum C, 2013, JAIDS-J ACQ IMM DEF, V63, pS213, DOI 10.1097/QAI.0b013e3182986f3a
   Centers for Disease Control and Prevention, 2014, PREEXP PROPH PREV HI
   Choopanya K, 2013, LANCET, V381, P2083, DOI 10.1016/S0140-6736(13)61127-7
   Cohen MS, 2016, NEW ENGL J MED, V375, P830, DOI [10.1056/NEJMoa1105243, 10.1056/NEJMoa1600693]
   Donnell D, 2010, LANCET, V375, P2092, DOI 10.1016/S0140-6736(10)60705-2
   Fellman Sam., 2012, MILITARY TIMES
   Garcia-Lerma JG, 2008, PLOS MED, V5, P291, DOI 10.1371/journal.pmed.0050028
   Garcia-Lerma JG, 2010, SCI TRANSL MED, V2, DOI 10.1126/scitranslmed.3000391
   Grant RM, 2010, NEW ENGL J MED, V363, P2587, DOI 10.1056/NEJMoa1011205
   Haberer JE, 2013, PLOS MED, V10, DOI 10.1371/journal.pmed.1001511
   Karim QA, 2010, SCIENCE, V329, P1168, DOI 10.1126/science.1193748
   Katz MH, 1997, NEW ENGL J MED, V336, P1097, DOI 10.1056/NEJM199704103361512
   Marrazzo J.M., 2015, C RETR OPP INF ATL M, P509
   Mujugira A, 2014, JAIDS-J ACQ IMM DEF, V66, P436, DOI 10.1097/QAI.0000000000000192
   Mujugira A, 2011, PLOS ONE, V6, DOI 10.1371/journal.pone.0025828
   Ndase P, 2014, JAIDS-J ACQ IMM DEF, V66, P206, DOI 10.1097/QAI.0000000000000141
   Parikh UM, 2009, J VIROL, V83, P10358, DOI 10.1128/JVI.01073-09
   Smith Dawn K., 2005, Morbidity and Mortality Weekly Report, V54, P1
   Thigpen MC, 2012, NEW ENGL J MED, V367, P423, DOI 10.1056/NEJMoa1110711
   TSAI CC, 1995, SCIENCE, V270, P1197, DOI 10.1126/science.270.5239.1197
   UNAIDS/AVACC, 2011, GOOD PART PRACT
   *UNAIDS WHO, 2007, ETH CONS BIOM HIV PR
   Van Damme L, 2012, NEW ENGL J MED, V367, P411, DOI 10.1056/NEJMoa1202614
   WHO, 2012, PROGR UPD US ANT DRU
NR 29
TC 72
Z9 76
U1 0
U2 6
PU ELSEVIER SCI LTD
PI OXFORD
PA THE BOULEVARD, LANGFORD LANE, KIDLINGTON, OXFORD OX5 1GB, OXON, ENGLAND
SN 1473-3099
EI 1474-4457
J9 LANCET INFECT DIS
JI Lancet Infect. Dis.
PD NOV
PY 2014
VL 14
IS 11
BP 1055
EP 1064
DI 10.1016/S1473-3099(14)70937-5
PG 10
WC Infectious Diseases
WE Science Citation Index Expanded (SCI-EXPANDED)
SC Infectious Diseases
GA AR7EZ
UT WOS:000343743700030
PM 25300863
OA Green Accepted
DA 2022-08-26
ER

PT J
AU Celum, C
   Morrow, RA
   Donnell, D
   Hong, T
   Hendrix, CW
   Thomas, KK
   Fife, KH
   Nakku-Joloba, E
   Mujugira, A
   Baeten, JM
AF Celum, Connie
   Morrow, Rhoda A.
   Donnell, Deborah
   Hong, Ting
   Hendrix, Craig W.
   Thomas, Katherine K.
   Fife, Kenneth H.
   Nakku-Joloba, Edith
   Mujugira, Andrew
   Baeten, Jared M.
CA Partners PrEP Study Team
TI Daily Oral Tenofovir and Emtricitabine-Tenofovir Preexposure Prophylaxis
   Reduces Herpes Simplex Virus Type 2 Acquisition Among Heterosexual
   HIV-1-Uninfected Men and Women A Subgroup Analysis of a Randomized Trial
SO ANNALS OF INTERNAL MEDICINE
LA English
DT Article
ID ANTIRETROVIRAL PROPHYLAXIS; DISOPROXIL FUMARATE; MALE CIRCUMCISION; HIV
   PREVENTION; DOUBLE-BLIND; HEPATITIS-B; TRANSMISSION; HSV-2; INFECTION;
   SUPPRESSION
AB Background: Daily oral preexposure prophylaxis (PrEP) using the antiretroviral tenofovir disoproxil fumarate (TDF) alone or in combination with emtricitabine (FTC-TDF) reduces the risk for HIV-1 acquisition. Tenofovir has in vitro activity against herpes simplex virus type 2 (HSV-2).
   Objective: To assess the efficacy of daily oral PrEP with tenofovir and FTC-TDF in the prevention of HSV-2 acquisition.
   Design: Subgroup analysis of data from a randomized, placebo-controlled trial with concealed allocation. (ClinicalTrials.gov: NCT00557245)
   Setting: Multiple sites in Kenya and Uganda.
   Participants: Heterosexual men and women who were seronegative for HIV-1 and HSV-2 and at high risk for HIV-1 acquisition due to having an HIV-1-infected partner.
   Measurements: HSV-2 seroconversion.
   Results: A total of 131 participants seroconverted to HSV-2 (79 of 1041 assigned to tenofovir or FTC-TDF PrEP [HSV-2 incidence, 5.6 per 100 person-years] and 52 of 481 assigned to placebo [HSV-2 incidence, 7.7 per 100 person-years]). The hazard ratio (HR) for HSV-2 acquisition with daily oral PrEP was 0.70 (95% CI, 0.49 to 0.99; P = 0.047) compared with placebo, and the absolute risk reduction was 2.1 per 100 person-years. Among the 1044 participants with HSV-2-infected partners, the HR for PrEP was 0.67 (CI, 0.46 to 0.98; P = 0.038) compared with placebo, and the absolute risk reduction was 3.1 per 100 person-years.
   Limitation: Randomization was not stratified by HSV-2 status, and diagnostic tests to exclude participants with acute HSV-2 at baseline are not available.
   Conclusion: Daily oral tenofovir-based PrEP significantly reduced the risk for HSV-2 acquisition among heterosexual men and women. Modest protection against HSV-2 is an added benefit of HIV-1 prevention with oral tenofovir-based PrEP.
C1 [Celum, Connie; Donnell, Deborah; Hong, Ting; Thomas, Katherine K.; Mujugira, Andrew; Baeten, Jared M.] Univ Washington, Seattle, WA 98104 USA.
   [Morrow, Rhoda A.] Fred Hutchinson Canc Res Ctr, Seattle, WA 98109 USA.
   [Hendrix, Craig W.] Johns Hopkins Univ, Dept Med, Baltimore, MD 21287 USA.
   [Fife, Kenneth H.] Indiana Univ, Dept Med, Indianapolis, IN 46202 USA.
   [Nakku-Joloba, Edith] Makerere Univ, Sch Publ Hlth, Kampala, Uganda.
RP Celum, C (通讯作者)，Univ Washington, 325 Ninth Ave,UW Box 359927, Seattle, WA 98104 USA.
RI Hendrix, Craig W/G-4182-2014
OI Hendrix, Craig W/0000-0002-5696-8665; Thomas, Katherine
   K/0000-0002-7024-468X; Mujugira, Andrew/0000-0001-6646-6733; Donnell,
   Deborah/0000-0002-0587-7480
FU Bill & Melinda Gates Foundation
FX Primary Funding Source: Bill & Melinda Gates Foundation.
CR Andrei G, 2011, CELL HOST MICROBE, V10, P379, DOI 10.1016/j.chom.2011.08.015
   ASHLEY RL, 1988, J CLIN MICROBIOL, V26, P662, DOI 10.1128/JCM.26.4.662-667.1988
   Baeten JM, 2012, NEW ENGL J MED, V367, P399, DOI 10.1056/NEJMoa1108524
   BALZARINI J, 1993, ANTIMICROB AGENTS CH, V37, P332, DOI 10.1128/AAC.37.2.332
   Belshe RB, 2012, NEW ENGL J MED, V366, P34, DOI 10.1056/NEJMoa1103151
   Breslow NE, 2009, STAT BIOSCI, V1, P32, DOI 10.1007/s12561-009-9001-6
   Celum C, 2008, LANCET, V371, P2109, DOI 10.1016/S0140-6736(08)60920-4
   Centre for the AIDS Programme of Research in South Africa, 2010, EFF SAF VAG MICR 1 T
   Choopanya K, 2013, LANCET, V381, P2083, DOI 10.1016/S0140-6736(13)61127-7
   Corey L, 2004, NEW ENGL J MED, V350, P11, DOI 10.1056/NEJMoa035144
   Dropulic LK, 2010, CLIN PHARMACOL THER, V88, P610, DOI 10.1038/clpt.2010.178
   Dumond JB, 2007, AIDS, V21, P1899, DOI 10.1097/QAD.0b013e328270385a
   Freeman EE, 2006, AIDS, V20, P73, DOI 10.1097/01.aids.0000198081.09337.a7
   Gatanaga H, 2013, CLIN INFECT DIS, V56, P1812, DOI 10.1093/cid/cit145
   Grant RM, 2010, NEW ENGL J MED, V363, P2587, DOI 10.1056/NEJMoa1011205
   Haberer JE, 2013, PLOS MED, V10, DOI 10.1371/journal.pmed.1001511
   Hernan MA, 2000, EPIDEMIOLOGY, V11, P561, DOI 10.1097/00001648-200009000-00012
   Hughes JP, 2012, J INFECT DIS, V205, P358, DOI 10.1093/infdis/jir747
   Johnston C, 2014, VACCINE, V32, P1553, DOI 10.1016/j.vaccine.2013.08.066
   Karim QA, 2010, SCIENCE, V329, P1168, DOI 10.1126/science.1193748
   Karim SSA, 2011, LANCET, V378, P279, DOI 10.1016/S0140-6736(11)60878-7
   Keller MJ, 2011, PLOS ONE, V6, DOI 10.1371/journal.pone.0016475
   Lama J, 2011, 18 C RETR OPP INF BO
   Lingappa J, 2010, INT J STD AIDS, V21, P611, DOI 10.1258/ijsa.2009.008477
   Lumley T., 2010, COMPLEX SURVEYS GUID, DOI 10.1002/9780470580066
   Mahiane SG, 2009, AIDS, V23, P377, DOI 10.1097/QAD.0b013e32831c5497
   Martin ET, 2009, ARCH INTERN MED, V169, P1233, DOI 10.1001/archinternmed.2009.177
   Mehta SD, 2012, AIDS, V26, P1141, DOI 10.1097/QAD.0b013e328352d116
   Mesquita PMM, 2012, J ANTIMICROB CHEMOTH, V67, P1730, DOI 10.1093/jac/dks097
   Muiru AN, 2013, J INFECT DIS, V208, P1093, DOI 10.1093/infdis/jit303
   Mujugira A, 2013, J INFECT DIS, V208, P1366, DOI 10.1093/infdis/jit333
   Mujugira A, 2011, PLOS ONE, V6, DOI 10.1371/journal.pone.0025828
   PRENTICE RL, 1978, BIOMETRICS, V34, P57, DOI 10.2307/2529588
   Price H, 2013, PLOS ONE, V8, DOI 10.1371/journal.pone.0068152
   Schwartz JL, 2011, PLOS ONE, V6, DOI 10.1371/journal.pone.0025974
   Soriano V, 2013, CLIN LIVER DIS, V17, P489, DOI 10.1016/j.cld.2013.05.008
   Tan DHS, 2012, INT J WOMENS HEALTH, V4, P341, DOI 10.2147/IJWH.S27601
   Tan DHS, 2011, AIDS, V25, P207, DOI 10.1097/QAD.0b013e328341ddf7
   Thigpen MC, 2012, NEW ENGL J MED, V367, P423, DOI 10.1056/NEJMoa1110711
   Tobian AAR, 2009, NEW ENGL J MED, V360, P1298, DOI 10.1056/NEJMoa0802556
   Watson-Jones D, 2008, NEW ENGL J MED, V358, P1560, DOI 10.1056/NEJMoa0800260
NR 41
TC 42
Z9 42
U1 0
U2 8
PU AMER COLL PHYSICIANS
PI PHILADELPHIA
PA INDEPENDENCE MALL WEST 6TH AND RACE ST, PHILADELPHIA, PA 19106-1572 USA
SN 0003-4819
EI 1539-3704
J9 ANN INTERN MED
JI Ann. Intern. Med.
PD JUL 1
PY 2014
VL 161
IS 1
BP 11
EP +
DI 10.7326/M13-2471
PG 10
WC Medicine, General & Internal
WE Science Citation Index Expanded (SCI-EXPANDED)
SC General & Internal Medicine
GA AK4UN
UT WOS:000338419700002
PM 24979446
DA 2022-08-26
ER

PT J
AU Srinivasan, P
   Dinh, C
   Zhang, J
   Pau, CP
   McNicholl, JM
   Lo, YT
   Herold, BC
   Teller, R
   Kiser, P
   Smith, JM
AF Srinivasan, Priya
   Dinh, Chuong
   Zhang, Jining
   Pau, Chou-Pong
   McNicholl, Janet M.
   Lo, Yungtai
   Herold, Betsy C.
   Teller, Ryan
   Kiser, Patrick
   Smith, James M.
TI Pharmacokinetic evaluation of tenofovir disoproxil fumarate released
   from an intravaginal ring in pigtailed macaques after 6 months of
   continuous use
SO JOURNAL OF MEDICAL PRIMATOLOGY
LA English
DT Article
DE HIV microbicide; non-human primates; pre-exposure prophylaxis; sustained
   release
ID ANIMAL-MODELS; COLLAGENASE; LYMPHOCYTES; SAFETY; TISSUE; CELLS; CD14
AB Background and Methods A reservoir intravaginal ring (IVR) eluting tenofovir disoproxil fumarate (TDF) was evaluated for 6 months of continuous use in normally cycling female pigtailed macaques with monthly IVR exchanges to define pharmacokinetics and safety.
   Results and Conclusions Tenofovir levels in vaginal secretions and tissue remained consistent for 6 months with no adverse safety concerns.
C1 [Srinivasan, Priya; Pau, Chou-Pong; McNicholl, Janet M.; Smith, James M.] Ctr Dis Control & Prevent, Atlanta, GA USA.
   [Dinh, Chuong; Zhang, Jining] Total Solut Inc, Atlanta, GA USA.
   [Lo, Yungtai] Albert Einstein Coll Med, Bronx, NY 10467 USA.
   [Herold, Betsy C.] Albert Einstein Coll Med, Dept Pediat, Bronx, NY 10467 USA.
   [Herold, Betsy C.] Albert Einstein Coll Med, Dept Microbiol Immunol, Bronx, NY 10467 USA.
   [Teller, Ryan; Kiser, Patrick] Univ Utah, Dept Bioengn, Salt Lake City, UT USA.
RP Smith, JM (通讯作者)，1600,Clifton Rd NE,MS A25, Atlanta, GA 30329 USA.
EM ajo9@cdc.gov
RI Kiser, Patrick F/C-2843-2014
OI Kiser, Patrick F/0000-0002-3868-7122
FU NATIONAL CENTER FOR ADVANCING TRANSLATIONAL SCIENCES [UL1TR001073]
   Funding Source: NIH RePORTER; NATIONAL INSTITUTE OF ALLERGY AND
   INFECTIOUS DISEASES [U19AI103461, U19AI076980] Funding Source: NIH
   RePORTER; NCATS NIH HHS [UL1 TR001073] Funding Source: Medline; NIAID
   NIH HHS [U19 AI103461, U19 AI076980] Funding Source: Medline
CR Abuzakouk M, 1996, J IMMUNOL METHODS, V194, P211, DOI 10.1016/0022-1759(96)00038-5
   Barouch DH, 2012, P NATL ACAD SCI USA, V109, P8694, DOI 10.1073/pnas.1203183109
   Damme NV, 2000, J IMMUNOL METHODS, V236, P27
   Dobard C, 2012, J VIROL, V86, P718, DOI 10.1128/JVI.05842-11
   Garcia-Lerma JG, 2012, CURR OPIN HIV AIDS, V7, P505, DOI 10.1097/COH.0b013e328358e484
   Garcia-Lerma JG, 2010, TRENDS PHARMACOL SCI, V31, P74, DOI 10.1016/j.tips.2009.10.009
   Gupta P, 2002, J VIROL, V76, P9868, DOI 10.1128/JVI.76.19.9868-9876.2002
   Hagman DK, 2012, J IMMUNOL METHODS, V386, P50, DOI 10.1016/j.jim.2012.08.018
   Ikejima K, 1999, AM J PHYSIOL-GASTR L, V276, pG591, DOI 10.1152/ajpgi.1999.276.3.G591
   Le-Barillec K, 1999, J CLIN INVEST, V103, P1039, DOI 10.1172/JCI5779
   MULDER WMC, 1994, CANCER IMMUNOL IMMUN, V38, P253, DOI 10.1007/s002620050061
   Novelli M, 2000, CLIN EXP DERMATOL, V25, P423, DOI 10.1046/j.1365-2230.2000.00680.x
   Pan D, 2012, PLOS ONE, V7, DOI 10.1371/journal.pone.0030247
   Patton DL, 2009, SEX TRANSM DIS, V36, P350, DOI 10.1097/OLQ.0b013e318195c31a
   Pereira LE, 2012, IMMUNODEFICIENCY, P311
   Rodriguez-Casuriaga R, 2009, BIOL PROCED ONLINE, V11, P184, DOI 10.1007/s12575-009-9003-2
   Shen RZ, 2011, AM J REPROD IMMUNOL, V65, P261, DOI 10.1111/j.1600-0897.2010.00939.x
   Shen R, 2009, J VIROL, V83, P3258, DOI 10.1128/JVI.01796-08
   Shields PL, 1999, J IMMUNOL, V163, P6236
   Stevceva L, 2002, J VIROL, V76, P9, DOI 10.1128/JVI.76.1.9-18.2002
   Unsoeld H, 2005, J VIROL, V79, P4510, DOI 10.1128/JVI.79.7.4510-4513.2005
   Van Landuyt KB, 2010, ARTHRITIS RES THER, V12, DOI 10.1186/ar2916
   Veazey RS, 2013, CURR OPIN HIV AIDS, V8, P295, DOI 10.1097/COH.0b013e328361d096
NR 23
TC 15
Z9 15
U1 0
U2 4
PU WILEY
PI HOBOKEN
PA 111 RIVER ST, HOBOKEN 07030-5774, NJ USA
SN 0047-2565
EI 1600-0684
J9 J MED PRIMATOL
JI J. Med. Primatol.
PD OCT
PY 2014
VL 43
IS 5
BP 364
EP 369
DI 10.1111/jmp.12119
PG 6
WC Veterinary Sciences; Zoology
WE Science Citation Index Expanded (SCI-EXPANDED)
SC Veterinary Sciences; Zoology
GA AQ3EZ
UT WOS:000342673700010
PM 25379594
OA Green Accepted
DA 2022-08-26
ER

PT J
AU Boily, MC
   Shubber, Z
AF Boily, Marie-Claude
   Shubber, Zara
TI Modelling in concentrated epidemics: informing epidemic trajectories and
   assessing prevention approaches
SO CURRENT OPINION IN HIV AND AIDS
LA English
DT Review
DE concentrated epidemic; HIV/AIDS; key populations; low prevalence;
   mathematical model
ID FEMALE SEX WORKERS; SEXUALLY-TRANSMITTED-DISEASES; MIDDLE-INCOME
   COUNTRIES; INJECTING DRUG-USERS; DEAD-SPACE SYRINGES; HIV-PREVENTION;
   COST-EFFECTIVENESS; MATHEMATICAL-MODEL; ANTIRETROVIRAL TREATMENT;
   PREEXPOSURE PROPHYLAXIS
AB Purpose of the review
   This review summarizes recent mathematical modelling studies conducted among key populations including MSM, people who inject drugs (PWID), and female sex workers (FSWs) in low prevalence settings used as a marker of concentrated epidemics.
   Recent findings
   Most recent studies focused on MSM, Asian settings or high-income countries, studied the transmission dynamics or modelled pre-exposure prophylaxis, treatment as prevention or behavioural interventions specific to each key population (e.g., needle exchange programme or use of low-dead space syringes for PWID). Biological interventions were deemed effective and cost-effective, though still expensive, and often deemed unlikely to result in HIV elimination if used alone. Targeting high-risk individuals even within key populations improved efficiency. Some studies made innovative use of models to formally evaluate HIV prevention programmes, to interpret genetic or co-infection data, and to address methodological questions and validate epidemiological tools.
   Conclusion
   More work is needed to optimize combination prevention focusing on key populations in different settings. The gaps identified include the limited number of studies modelling drug resistance, structural interventions, treatment as prevention among FSWs, and estimating the contribution of key populations to overall transmission in different settings.
C1 [Boily, Marie-Claude; Shubber, Zara] Univ London Imperial Coll Sci Technol & Med, Dept Infect Dis Epidemiol, London W2 1PG, England.
RP Boily, MC (通讯作者)，Univ London Imperial Coll Sci Technol & Med, Dept Infect Dis Epidemiol, Norfolk Sq, London W2 1PG, England.
EM mc.boily@imperial.ac.uk
OI Boily, Marie-Claude/0000-0003-3919-006X
CR Alam SJ, 2013, EPIDEMICS-NETH, V5, P44, DOI 10.1016/j.epidem.2012.11.003
   Althaus CL, 2012, J R SOC INTERFACE, V9, P136, DOI 10.1098/rsif.2011.0131
   Armbruster B, 2013, PLOS ONE, V8, DOI 10.1371/journal.pone.0070043
   Baggaley RF, 2011, CURR OPIN HIV AIDS, V6, P131, DOI 10.1097/COH.0b013e328343ad03
   Baral S, 2007, PLOS MED, V4, P1901, DOI 10.1371/journal.pmed.0040339
   Baral S, 2012, LANCET INFECT DIS, V12, P538, DOI 10.1016/S1473-3099(12)70066-X
   Baral SD, 2013, LANCET INFECT DIS, V13, P214, DOI 10.1016/S1473-3099(12)70315-8
   Bergenstrom AM, 2010, AIDS, V24, pS20, DOI 10.1097/01.aids.0000390086.14941.91
   Bezemer D, 2010, EPIDEMICS-NETH, V2, P66, DOI 10.1016/j.epidem.2010.04.001
   Boily MC, 2007, SEX TRANSM INFECT, V83, P582, DOI 10.1136/sti.2007.027516
   Boily MC, 2013, AIDS, V27, P1449, DOI 10.1097/QAD.0b013e32835fba81
   Boily MC, 2012, PLOS MED, V9, DOI 10.1371/journal.pmed.1001250
   Boily MC, 2002, SEX TRANSM INFECT, V78, pI78, DOI 10.1136/sti.78.suppl_1.i78
   Boily MC, 2000, AIDS, V14, P2583, DOI 10.1097/00002030-200011100-00022
   Brown T, 2004, SEX TRANSM INFECT, V80, DOI 10.1136/sti.2004.010165
   Chatterjee A, 2010, INT J DRUG POLICY, V21, P134, DOI 10.1016/j.drugpo.2009.12.004
   Cohen MS, 2012, PLOS MED, V9, DOI 10.1371/journal.pmed.1001232
   Cohen MS, 2012, J INFECT DIS, V206, P1, DOI 10.1093/infdis/jis303
   Cohen MS, 2011, NEW ENGL J MED, V364, P1943, DOI 10.1056/NEJMra1011874
   De Vos AS, 2013, J THEOR BIOL, V333, P126, DOI 10.1016/j.jtbi.2013.05.017
   de Vos AS, 2012, EPIDEMICS-NETH, V4, P57, DOI 10.1016/j.epidem.2012.01.001
   Decker MR, 2013, AM J REPROD IMMUNOL, V69, P122, DOI 10.1111/aji.12063
   Deering KN, 2013, AIDS BEHAV, V17, P649, DOI 10.1007/s10461-012-0279-x
   Dimitrov D, 2013, PLOS ONE, V8, DOI 10.1371/journal.pone.0080927
   Dodd PJ, 2010, AIDS, V24, P729, DOI 10.1097/QAD.0b013e32833433fe
   Eaton JW, 2011, AIDS BEHAV, V15, P687, DOI 10.1007/s10461-010-9787-8
   Gilmour S, 2012, PLOS ONE, V7, DOI 10.1371/journal.pone.0043473
   Gomez GB, 2013, PLOS MED, V10, DOI 10.1371/journal.pmed.1001401
   Gomez GB, 2012, PLOS MED, V9, DOI 10.1371/journal.pmed.1001323
   Gouws E, 2012, SEX TRANSM INFECT, V88, pI76, DOI 10.1136/sextrans-2012-050719
   Granich RM, 2009, LANCET, V373, P48, DOI 10.1016/S0140-6736(08)61697-9
   Grant RM, 2010, NEW ENGL J MED, V363, P2587, DOI 10.1056/NEJMoa1011205
   Grosskurth H, 2000, LANCET, V355, P1981, DOI 10.1016/S0140-6736(00)02336-9
   Hoare A, 2012, SEX HEALTH, V9, P144, DOI 10.1071/SH10145
   Joint United Nations Programme on HIV/AIDS (UNAIDS), 2007, MOD EXP SHORT TERM D
   Juusola JL, 2012, ANN INTERN MED, V156, P541, DOI [10.7326/0003-4819-156-8-201204170-00001, 10.7326/0003-4819-156-8-201204170-00004]
   Kato M, 2013, JAIDS-J ACQ IMM DEF, V63, pE142, DOI 10.1097/QAI.0b013e31829b535b
   Kessler J, 2013, PLOS ONE, V8, DOI 10.1371/journal.pone.0073269
   Korenromp EL, 2000, AIDS, V14, P573, DOI 10.1097/00002030-200003310-00013
   Kwon JA, 2012, AIDS, V26, P2201, DOI 10.1097/QAD.0b013e3283578b5d
   Li JH, 2012, AIDS, V26, P2069, DOI 10.1097/QAD.0b013e3283574e54
   Mathers BM, 2008, LANCET, V372, P1733, DOI 10.1016/S0140-6736(08)61311-2
   Mesquita Fabio, 2007, Harm Reduct J, V4, P9, DOI 10.1186/1477-7517-4-9
   Mills HL, 2013, DRUG ALCOHOL DEPEN, V133, P242, DOI 10.1016/j.drugalcdep.2013.04.028
   Mishra S, PLOS ONE UNPUB
   Mishra S, 2014, SEX TRANSM INFECT, V90, P19, DOI 10.1136/sextrans-2013-051250
   Mishra S, 2012, PLOS ONE, V7, DOI 10.1371/journal.pone.0050691
   Mishra S, 2012, PLOS ONE, V7, DOI 10.1371/journal.pone.0032324
   Mishra S, 2011, J EPIDEMIOL COMMUN H, V65, P87, DOI 10.1136/jech.2009.097113
   Morris M, 2009, AM J PUBLIC HEALTH, V99, P1023, DOI 10.2105/AJPH.2008.147835
   Ng BE, 2011, COCHRANE DB SYST REV, V2011
   Padian NS, 2010, AIDS, V24, P621, DOI 10.1097/QAD.0b013e328337798a
   Phillips AN, 2013, PLOS ONE, V8, DOI 10.1371/journal.pone.0055312
   Pickles M, 2013, LANCET GLOB HEALTH, V1, pE289, DOI 10.1016/S2214-109X(13)70083-4
   Pruss-Ustun A, 2013, PLOS ONE, V8, DOI 10.1371/journal.pone.0063476
   Punyacharoensin N, 2011, EUR J EPIDEMIOL, V26, P695, DOI 10.1007/s10654-011-9614-1
   Richardson L, 2012, SOC SCI RES, V41, P624, DOI 10.1016/j.ssresearch.2011.12.004
   Rothman K, 2009, MODERN EPIDEMIOLOGY
   Sanchez AYC, 2013, EPIDEMICS-NETH, V5, P56, DOI 10.1016/j.epidem.2013.01.002
   Schackman BR, 2012, CURR OPIN HIV AIDS, V7, P587, DOI 10.1097/COH.0b013e3283582c8b
   Shubber Z, J INT AIDS IN PRESS
   Sood N, 2013, CLIN INFECT DIS, V56, P1789, DOI 10.1093/cid/cit158
   Sorensen SW, 2012, PLOS ONE, V7, DOI 10.1371/journal.pone.0029098
   STIGUM H, 1994, MATH BIOSCI, V120, P1, DOI 10.1016/0025-5564(94)90036-1
   Sutton AJ, 2012, EPIDEMICS-NETH, V4, P48, DOI 10.1016/j.epidem.2011.12.001
   The Futures Institute, GOALS MOD
   UNAIDS, 2013, WORLD AIDS DAY REP 2
   UNAIDS, 2016, AGENDA ITEM 7 REPORT
   Van de Velde N, 2012, JNCI-J NATL CANCER I, V104, P1712, DOI 10.1093/jnci/djs395
   van de Vijver DAMC, 2013, AIDS, V27, P2943, DOI 10.1097/01.aids.0000433237.63560.20
   van Sighem A, 2012, PLOS ONE, V7, DOI 10.1371/journal.pone.0044819
   van Sighem A, 2012, AIDS, V26, P1840, DOI 10.1097/QAD.0b013e3283574df9
   Vickerman P, 2013, INT J DRUG POLICY, V24, P8, DOI 10.1016/j.drugpo.2012.10.006
   Vickerman P, 2013, DRUG ALCOHOL DEPEN, V132, P172, DOI 10.1016/j.drugalcdep.2013.01.020
   Vickerman P, 2012, DRUG ALCOHOL DEPEN, V123, P122, DOI 10.1016/j.drugalcdep.2011.10.032
   Vickerman P, 2010, AIDS, V24, P2554, DOI 10.1097/QAD.0b013e32833e8663
   Vriend HJ, 2013, AIDS, V27, P2281, DOI 10.1097/QAD.0b013e32836281ee
   Wammes JJG, 2012, INT J DRUG POLICY, V23, P358, DOI 10.1016/j.drugpo.2012.06.009
   Ward H, 2010, CURR OPIN HIV AIDS, V5, P305, DOI 10.1097/COH.0b013e32833a8844
   Wawer MJ, 1998, AIDS, V12, P1211, DOI 10.1097/00002030-199810000-00014
   White RG, 2004, JAIDS-J ACQ IMM DEF, V37, P1500, DOI 10.1097/01.qai.0000127062.94627.31
   Williams JR, PLOS ONE UNPUB
   Wilson DP, 2011, CURR OPIN HIV AIDS, V6, P94, DOI 10.1097/COH.0b013e328343ad93
   Xiridou M, 2013, BMC INFECT DIS, V13, DOI 10.1186/1471-2334-13-436
   Zhang L, 2012, SEX HEALTH, V9, P261, DOI 10.1071/SH11104
   Zhang X, 1041, STAT COMMUN INFECT D, V4, P1041
   Zule WA, 2013, INT J DRUG POLICY, V24, P1, DOI 10.1016/j.drugpo.2012.07.002
NR 87
TC 10
Z9 10
U1 1
U2 22
PU LIPPINCOTT WILLIAMS & WILKINS
PI PHILADELPHIA
PA TWO COMMERCE SQ, 2001 MARKET ST, PHILADELPHIA, PA 19103 USA
SN 1746-630X
EI 1746-6318
J9 CURR OPIN HIV AIDS
JI Curr. Opin. HIV AIDS
PD MAR
PY 2014
VL 9
IS 2
BP 134
EP 149
DI 10.1097/COH.0000000000000036
PG 16
WC Immunology; Infectious Diseases
WE Science Citation Index Expanded (SCI-EXPANDED)
SC Immunology; Infectious Diseases
GA AC3EQ
UT WOS:000332398200006
PM 24468893
DA 2022-08-26
ER

PT J
AU Grant, RM
   Anderson, PL
   McMahan, V
   Liu, A
   Amico, KR
   Mehrotra, M
   Hosek, S
   Mosquera, C
   Casapia, M
   Montoya, O
   Buchbinder, S
   Veloso, VG
   Mayer, K
   Chariyalertsak, S
   Bekker, LG
   Kallas, EG
   Schechter, M
   Guanira, J
   Bushman, L
   Burns, DN
   Rooney, JF
   Glidden, DV
AF Grant, Robert M.
   Anderson, Peter L.
   McMahan, Vanessa
   Liu, Albert
   Amico, K. Rivet
   Mehrotra, Megha
   Hosek, Sybil
   Mosquera, Carlos
   Casapia, Martin
   Montoya, Orlando
   Buchbinder, Susan
   Veloso, Valdilea G.
   Mayer, Kenneth
   Chariyalertsak, Suwat
   Bekker, Linda-Gail
   Kallas, Esper G.
   Schechter, Mauro
   Guanira, Juan
   Bushman, Lane
   Burns, David N.
   Rooney, James F.
   Glidden, David V.
CA iPrEx Study Team
TI Uptake of pre-exposure prophylaxis, sexual practices, and HIV incidence
   in men and transgender women who have sex with men: a cohort study
SO LANCET INFECTIOUS DISEASES
LA English
DT Article
ID RISK COMPENSATION; HETEROSEXUAL MEN; PREVENTION; BEHAVIOR; INFECTION;
   TENOFOVIR; TRIAL; PREP
AB Background The effect of HIV pre-exposure prophylaxis (PrEP) depends on uptake, adherence, and sexual practices. We aimed to assess these factors in a cohort of HIV-negative people at risk of infection.
   Methods In our cohort study, men and transgender women who have sex with men previously enrolled in PrEP trials (ATN 082, iPrEx, and US Safety Study) were enrolled in a 72 week open-label extension. We measured drug concentrations in plasma and dried blood spots in seroconverters and a random sample of seronegative participants. We assessed PrEP uptake, adherence, sexual practices, and HIV incidence. Statistical methods induded Poisson models, comparison of proportions, and generalised estimating equations.
   Findings We enrolled 1603 HIV-negative people, of whom 1225 (76%) received PrEP. Uptake was higher among those reporting condomless receptive anal intercourse (416/519 [81%] vs 809/1084 [75%], p=0.003) and having serological evidence of herpes (612/791 [77%] vs 613/812 [75%] p=0.03). Of those receiving PrEP, HIV incidence was 1.8 infections per 100 person-years, compared with 2-6 infections per 100 person-years in those who concurrently did not choose PrEP (HR 0.51,95% CI 0.26-1.01, adjusted for sexual behaviours), and 3.9 infections per 100 person-years in the placebo group of the previous randomised phase (HR 0.49,95% CI 0.31-0.77). Among those receiving PrEP, HIV incidence was 4.7 infections per 100 person-years if drug was not detected in dried blood spots, 2.3 infections per 100 person-years if drug concentrations suggested use of fewer than two tablets per week, 0.6 per 100 person-years for use of two to three tablets per week, and 0.0 per 100 person-years for use of four or more tablets per week (p<0.0001). PrEP drug concentrations were higher among people of older age, with more schooling, who reported non-condom receptive anal intercourse, who had more sexual partners, and who had a history of syphilis or herpes.
   Interpretation PrEP uptake was high when made available free of charge by experienced providers. The effect of PrEP is increased by greater uptake and adherence during periods of higher risk. Drug concentrations in dried blood spots are strongly correlated with protective benefit.
C1 [Grant, Robert M.; McMahan, Vanessa; Mehrotra, Megha] Gladstone Inst, San Francisco, CA USA.
   [Grant, Robert M.; Liu, Albert; Buchbinder, Susan; Glidden, David V.] Univ Calif San Francisco, San Francisco, CA 94143 USA.
   [Grant, Robert M.] San Francisco AIDS Fdn, San Francisco, CA USA.
   [Anderson, Peter L.; Bushman, Lane] Univ Colorado, Aurora, CO USA.
   [Liu, Albert; Buchbinder, Susan] San Francisco Dept Publ Hlth, San Francisco, CA USA.
   [Amico, K. Rivet] Univ Connecticut, Storrs, CT USA.
   [Hosek, Sybil] John H Stroger Jr Hosp Cook Cty, Chicago, IL USA.
   [Mosquera, Carlos; Guanira, Juan] INMENSA, Lima, Peru.
   [Casapia, Martin] ACSA, Iquitos, Peru.
   [Montoya, Orlando] Equidad, Guayaquil, Ecuador.
   [Veloso, Valdilea G.] Fiocruz MS, BR-21045900 Rio De Janeiro, Brazil.
   [Mayer, Kenneth] Fenway Hlth, Boston, MA USA.
   [Chariyalertsak, Suwat] Chiang Mai Univ, Chiang Mai 50000, Thailand.
   [Bekker, Linda-Gail] Desmond Tutu Hlth Fdn, Cape Town, South Africa.
   [Kallas, Esper G.] Univ Sao Paulo, Sao Paulo, Brazil.
   [Schechter, Mauro] Univ Fed Rio de Janeiro, Hosp Escola Sao Francisco Assis, Projeto Praca Onze, Rio De Janeiro, Brazil.
   [Burns, David N.] NIH, Bethesda, MD 20892 USA.
   [Rooney, James F.] Gilead Sci Inc, Foster City, CA 94404 USA.
RP Grant, RM (通讯作者)，1650 Owens St, San Francisco, CA 94158 USA.
EM rgrant@gladstone.ucsf.edu
RI Bekker, Linda-Gail/AAZ-8929-2020; Schechter, Mauro/AAG-7445-2020;
   /AAE-4700-2020; Glidden, David/AAD-4730-2020
OI Kallas, Esper/0000-0003-2026-6925; Amico, K Rivet/0000-0002-4458-6934;
   Grant, Robert/0000-0002-0851-7085; Guanira, Juan/0000-0002-2746-3086;
   Glidden, David/0000-0001-5888-1419; BEKKER,
   LINDA-GAIL/0000-0002-0755-4386
FU US National Institutes of Health; NATIONAL INSTITUTE OF ALLERGY AND
   INFECTIOUS DISEASES [U01AI064002] Funding Source: NIH RePORTER
FX US National Institutes of Health.
CR Amico KR, 2012, AIDS BEHAV, V16, P1243, DOI 10.1007/s10461-012-0182-5
   Amico KR, 2014, CLIN INFECT DIS, V59, pS55, DOI 10.1093/cid/ciu266
   Amico KR, 2012, 7 ANN HIV TREATM PRE
   Anderson PL, 2012, SCI TRANSL MED, V4, DOI 10.1126/scitranslmed.3004006
   Arnett J. J, 2004, ADOLESCENCE EMERGING
   Baeten JM, 2012, NEW ENGL J MED, V367, P399, DOI 10.1056/NEJMoa1108524
   Bushman LR, 2011, J PHARMACEUT BIOMED, V56, P390, DOI 10.1016/j.jpba.2011.05.039
   Casey BJ, 2008, ANN NY ACAD SCI, V1124, P111, DOI 10.1196/annals.1440.010
   Cassell MM, 2006, BMJ-BRIT MED J, V332, P605, DOI 10.1136/bmj.332.7541.605
   Castillo-Mancilla JR, 2013, AIDS RES HUM RETROV, V29, P384, DOI [10.1089/aid.2012.0089, 10.1089/AID.2012.0089]
   CDC, PREEXP PROPH PREV HI
   Donnell D, 2014, JAIDS-J ACQ IMM DEF, V66, P340, DOI 10.1097/QAI.0000000000000172
   Grant RM, 2010, NEW ENGL J MED, V363, P2587, DOI 10.1056/NEJMoa1011205
   GREENLAND S, 1985, BIOMETRICAL J, V27, P189, DOI 10.1002/bimj.4710270212
   Grohskopf LA, 2013, JAIDS-J ACQ IMM DEF, V64, P79, DOI 10.1097/QAI.0b013e31828ece33
   Hosek SG, 2013, JAIDS-J ACQ IMM DEF, V62, P447, DOI 10.1097/QAI.0b013e3182801081
   Krakower D, 2014, AIDS BEHAV, V18, P1712, DOI 10.1007/s10461-014-0839-3
   Krakower DS, 2012, PLOS ONE, V7, DOI 10.1371/journal.pone.0033119
   Liu A, 2013, PROVIDING DRUG LEVEL
   Liu AQ, 2014, PLOS ONE, V9, DOI [10.1371/journal.pone.0095291, 10.1371/journal.pone.0083736]
   Liu A, 2014, PLOS MED, V11, DOI 10.1371/journal.pmed.1001613
   Liu AY, 2013, JAIDS-J ACQ IMM DEF, V64, P87, DOI 10.1097/QAI.0b013e31828f097a
   Marcus JL, 2013, PLOS ONE, V8, DOI 10.1371/journal.pone.0081997
   Marrazzo J., 2013, C RETR OPP INF ATL G
   Mimiaga MJ, 2014, AIDS CARE, V26, P684, DOI 10.1080/09540121.2013.845289
   Mugwanya KK, 2013, LANCET INFECT DIS, V13, P1021, DOI 10.1016/S1473-3099(13)70226-3
   Ndase P, 2014, JAIDS-J ACQ IMM DEF, V66, P206, DOI 10.1097/QAI.0000000000000141
   PRENTICE RL, 1986, BIOMETRIKA, V73, P1
   Thigpen MC, 2012, NEW ENGL J MED, V367, P423, DOI 10.1056/NEJMoa1110711
   Underhill K, 2013, SOC SCI MED, V94, P115, DOI 10.1016/j.socscimed.2013.03.020
   Van Damme L, 2012, NEW ENGL J MED, V367, P411, DOI 10.1056/NEJMoa1202614
   Zablotska IB, 2013, JAIDS-J ACQ IMM DEF, V62, P334, DOI 10.1097/QAI.0b013e31827e854a
NR 32
TC 767
Z9 773
U1 3
U2 111
PU ELSEVIER SCI LTD
PI OXFORD
PA THE BOULEVARD, LANGFORD LANE, KIDLINGTON, OXFORD OX5 1GB, OXON, ENGLAND
SN 1473-3099
EI 1474-4457
J9 LANCET INFECT DIS
JI Lancet Infect. Dis.
PD SEP
PY 2014
VL 14
IS 9
BP 820
EP 829
DI 10.1016/S1473-3099(14)70847-3
PG 10
WC Infectious Diseases
WE Science Citation Index Expanded (SCI-EXPANDED); Social Science Citation Index (SSCI)
SC Infectious Diseases
GA AO4WS
UT WOS:000341342700025
PM 25065857
OA Green Accepted
HC Y
HP N
DA 2022-08-26
ER

PT J
AU Maartens, G
   Celum, C
   Lewin, SR
AF Maartens, Gary
   Celum, Connie
   Lewin, Sharon R.
TI HIV infection: epidemiology, pathogenesis, treatment, and prevention
SO LANCET
LA English
DT Article
ID IMMUNODEFICIENCY-VIRUS TYPE-1; SUB-SAHARAN AFRICA; CD4(+) T-CELLS;
   TEST-AND-TREAT; COMBINATION ANTIRETROVIRAL THERAPY;
   SEXUALLY-TRANSMITTED-DISEASES; MALE CIRCUMCISION; MICROBIAL
   TRANSLOCATION; MIDDLE-INCOME; DOUBLE-BLIND
AB HIV prevalence is increasing worldwide because people on antiretroviral therapy are living longer, although new infections decreased from 3 3 million in 2002, to 2 3 million in 2012. Global AIDS-related deaths peaked at 2 3 million in 2005, and decreased to 1 6 million by 2012. An estimated 9 7 million people in low-income and middle-income countries had started antiretroviral therapy by 2012. New insights into the mechanisms of latent infection and the importance of reservoirs of infection might eventually lead to a cure. The role of immune activation in the pathogenesis of non-AIDS clinical events (major causes of morbidity and mortality in people on antiretroviral therapy) is receiving increased recognition. Breakthroughs in the prevention of HIV important to public health include male medical circumcision, antiretrovirals to prevent mother-to-child transmission, antiretroviral therapy in people with HIV to prevent transmission, and antiretrovirals for pre-exposure prophylaxis. Research into other prevention interventions, notably vaccines and vaginal microbicides, is in progress.
C1 [Maartens, Gary] Univ Cape Town, Dept Med, Div Clin Pharmacol, ZA-7925 Cape Town, South Africa.
   [Celum, Connie] Univ Washington, Dept Global Hlth, Seattle, WA 98195 USA.
   [Celum, Connie] Univ Washington, Dept Med, Seattle, WA USA.
   [Celum, Connie] Univ Washington, Dept Epidemiol, Seattle, WA 98195 USA.
   [Lewin, Sharon R.] Monash Univ, Dept Infect Dis, Melbourne, Vic 3004, Australia.
   [Lewin, Sharon R.] Alfred Hosp, Infect Dis Unit, Melbourne, Vic, Australia.
   [Lewin, Sharon R.] Burnet Inst, Ctr Biomed Res, Melbourne, Vic, Australia.
RP Maartens, G (通讯作者)，Univ Cape Town Hlth Sci Faulty, Dept Med, Div Clin Pharmacol, ZA-7925 Cape Town, South Africa.
EM gary.maartens@uct.ac.za
RI Maartens, Gary/F-3836-2014; Maartens, Gary/S-2788-2019; Lewin,
   Sharon/Z-3297-2019
OI Maartens, Gary/0000-0003-3080-6606; Maartens, Gary/0000-0003-3080-6606;
   Lewin, Sharon Ruth/0000-0002-0330-8241
FU Merck Sharp and Dohme; Merck Sharp and Dohme, Gilead; Janssen;
   Bristol-Myers Squibb; ViiV Healthcare
FX SL's institution has received funding from Merck Sharp and Dohme,
   Gilead, Janssen, Bristol-Myers Squibb, and ViiV Healthcare for her
   participation in investigator initiated research, preparation of
   educational materials, presentations at symposia, and consultancy work.
   GM and CC declare no competing interests. There was no funding source
   for this Seminar.
CR Abrams D, 2009, NEW ENGL J MED, V361, P1548, DOI 10.1056/NEJMoa0903175
   Almeida JR, 2007, J EXP MED, V204, P2473, DOI 10.1084/jem.20070784
   Alter G, 2011, NATURE, V476, P96, DOI 10.1038/nature10237
   Ananworanich J, 2012, PLOS ONE, V7, DOI 10.1371/journal.pone.0033948
   Ancuta P, 2008, PLOS ONE, V3, DOI 10.1371/journal.pone.0002516
   Andrade BB, 2013, J INFECT DIS, V207, P1379, DOI 10.1093/infdis/jit033
   Archin NM, 2012, NATURE, V487, P482, DOI 10.1038/nature11286
   Atashili J, 2008, AIDS, V22, P1493, DOI 10.1097/QAD.0b013e3283021a37
   Auvert B, 2005, PLOS MED, V2, P1112, DOI 10.1371/journal.pmed.0020298
   Baeten JM, 2012, NEW ENGL J MED, V367, P399, DOI 10.1056/NEJMoa1108524
   Baeten JM, 2011, SCI TRANSL MED, V3, DOI 10.1126/scitranslmed.3001888
   Baggaley RF, 2010, INT J EPIDEMIOL, V39, P1048, DOI 10.1093/ije/dyq057
   Bailey RC, 2007, LANCET, V369, P643, DOI 10.1016/S0140-6736(07)60312-2
   Ballard C, 2012, PLOS ONE, V7, DOI 10.1371/journal.pone.0037410
   Barnabas RV, 2012, CURR HIV RES, V10, P228, DOI 10.2174/157016212800618156
   Barnabas RV, 2011, AIDS, V25, P1559, DOI 10.1097/QAD.0b013e3283491e3e
   Beyrer C, 2013, AIDS, V27, P2665, DOI 10.1097/01.aids.0000432449.30239.fe
   Birrell PJ, 2013, LANCET INFECT DIS, V13, P313, DOI 10.1016/S1473-3099(12)70341-9
   Boulle A, 2013, 20 C RETR OPP INF AT
   Boulle A, 2010, AIDS, V24, P563, DOI 10.1097/QAD.0b013e328333bfb7
   Boyer S, 2013, LANCET INFECT DIS, V13, P577, DOI 10.1016/S1473-3099(13)70073-2
   Brenchley JM, 2006, NAT MED, V12, P1365, DOI 10.1038/nm1511
   Buchbinder SP, 2008, LANCET, V372, P1881, DOI 10.1016/S0140-6736(08)61591-3
   Butler AR, 2013, AIDS, V27, P105, DOI 10.1097/QAD.0b013e32835a5a52
   Buzon MJ, 2010, NAT MED, V16, P460, DOI 10.1038/nm.2111
   Celum C, 2010, NEW ENGL J MED, V362, P427, DOI 10.1056/NEJMoa0904849
   Centers for Disease Control and Prevention, VIT SIGNS HIV PREV C
   Chen P, 2011, J AM SOC NEPHROL, V22, P496, DOI 10.1681/ASN.2010040379
   Chomont N, 2009, NAT MED, V15, P893, DOI 10.1038/nm.1972
   Choopanya K, 2013, LANCET, V381, P2083, DOI 10.1016/S0140-6736(13)61127-7
   Chun TW, 2008, J INFECT DIS, V197, P714, DOI 10.1086/527324
   Coates T, 2013, 20 C RETR OPP INF CR
   Cohen MS, 2016, NEW ENGL J MED, V375, P830, DOI [10.1056/NEJMoa1105243, 10.1056/NEJMoa1600693]
   Cohen MS, 2011, NEW ENGL J MED, V364, P1943, DOI 10.1056/NEJMra1011874
   Cohen T, 2010, PLOS MED, V7, DOI 10.1371/journal.pmed.1000296
   Cooper A, 2013, NATURE, V498, P376, DOI 10.1038/nature12274
   Coovadia HM, 2012, LANCET, V379, P221, DOI 10.1016/S0140-6736(11)61653-X
   Cosgrove C, 2013, BLOOD, V121, P951, DOI 10.1182/blood-2012-06-436436
   Coutsoudis A, 2004, J INFECT DIS, V189, P2154, DOI 10.1086/420834
   Crawford ND, 2010, JAIDS-J ACQ IMM DEF, V55, pS84, DOI 10.1097/QAI.0b013e3181fbca5a
   Cusini A, 2013, JAIDS-J ACQ IMM DEF, V62, P28, DOI 10.1097/QAI.0b013e318274e2b0
   Degenhardt L, 2010, LANCET, V376, P285, DOI 10.1016/S0140-6736(10)60742-8
   Dutta A, 2012, CURR OPIN HIV AIDS, V7, P362, DOI 10.1097/COH.0b013e328354a0b5
   Ellery P, 2004, 11 C RETR OPP INF SA
   Elliott J, 2013, 20 C RETR OPP INF AT
   Epstein H, 2011, J INT AIDS SOC, V14, DOI 10.1186/1758-2652-14-13
   Finzi D, 1999, NAT MED, V5, P512, DOI 10.1038/8394
   Fonner VA, 2012, COCHRANE DB SYST REV, DOI 10.1002/14651858.CD001224.pub4
   Ford N, 2012, AIDS, V26, P559, DOI 10.1097/QAD.0b013e32834f3264
   Freiberg MS, 2013, JAMA INTERN MED, V173, P614, DOI 10.1001/jamainternmed.2013.3728
   Garcia F, 2013, SCI TRANSL MED, V5, DOI 10.1126/scitranslmed.3004682
   Gardner EM, 2011, CLIN INFECT DIS, V52, P793, DOI 10.1093/cid/ciq243
   Gardner EM, 2009, AIDS, V23, P1035, DOI 10.1097/QAD.0b013e32832ba8ec
   Gill J, 2010, CLIN INFECT DIS, V50, P1387, DOI 10.1086/652283
   Glaziou P, 2013, SEMIN RESP CRIT CARE, V34, P3, DOI 10.1055/s-0032-1333467
   Glynn JR, 2009, AIDS, V23, P1595, DOI 10.1097/QAD.0b013e32832e15e8
   Gonzalez VD, 2009, J VIROL, V83, P11407, DOI 10.1128/JVI.01211-09
   Goonetilleke N, 2009, J EXP MED, V206, P1253, DOI 10.1084/jem.20090365
   Gorry P, 1998, J NEUROVIROL, V4, P377, DOI 10.3109/13550289809114536
   Grant RM, 2010, NEW ENGL J MED, V363, P2587, DOI 10.1056/NEJMoa1011205
   Gray RH, 2007, LANCET, V369, P657, DOI 10.1016/S0140-6736(07)60313-4
   Gray RH, 2013, SEX TRANSM INFECT, V89, P345, DOI 10.1136/sextrans-2012-050595
   GROSSKURTH H, 1995, LANCET, V346, P530, DOI 10.1016/S0140-6736(95)91380-7
   Hallett TB, 2011, SEX TRANSM INFECT, V87, P88, DOI 10.1136/sti.2010.043372
   Hansen SG, 2013, NATURE, V502, P100, DOI 10.1038/nature12519
   Haynes BF, 2013, CURR OPIN HIV AIDS, V8, P326, DOI 10.1097/COH.0b013e328361d178
   Haynes BF, 2012, NEW ENGL J MED, V366, P1275, DOI 10.1056/NEJMoa1113425
   Helleberg M, 2012, INFECTION, V40, P627, DOI 10.1007/s15010-012-0293-y
   Hemelaar J, 2011, AIDS, V25, P679, DOI 10.1097/QAD.0b013e328342ff93
   Herrera C, 2013, CURR TOP MICROBIOL I
   Holmes CB, 2006, JAIDS-J ACQ IMM DEF, V42, P464, DOI 10.1097/01.qai.0000225729.79610.b7
   Hrecka K, 2011, NATURE, V474, P658, DOI 10.1038/nature10195
   Hsue PY, 2006, AIDS, V20, P2275, DOI 10.1097/QAD.0b013e3280108704
   Hsue PY, 2012, J AM HEART ASSOC, V1, DOI 10.1161/JAHA.111.000422
   Huang JL, 2007, NAT MED, V13, P1241, DOI 10.1038/nm1639
   Hutter G, 2009, NEW ENGL J MED, V360, P692, DOI 10.1056/NEJMoa0802905
   Hughes JP, 2012, J INFECT DIS, V205, P358, DOI 10.1093/infdis/jir747
   Hunt PW, 2011, J INFECT DIS, V203, P1474, DOI 10.1093/infdis/jir060
   International Diabetes Foundation, 2019, IDF DIABETES ATLAS, VNinth
   Jardine J, 2013, SCIENCE, V340, P711, DOI 10.1126/science.1234150
   Jewkes RK, 2010, LANCET, V376, P41, DOI 10.1016/S0140-6736(10)60548-X
   Joshi D, 2011, LANCET, V377, P1198, DOI 10.1016/S0140-6736(10)62001-6
   Karim QA, 2010, SCIENCE, V329, P1168, DOI 10.1126/science.1193748
   Keele BF, 2008, P NATL ACAD SCI USA, V105, P7552, DOI 10.1073/pnas.0802203105
   Keiser O, 2008, PLOS MED, V5, P1102, DOI 10.1371/journal.pmed.0050148
   Kennedy CE, 2010, B WORLD HEALTH ORGAN, V88, P615, DOI 10.2471/BLT.09.068213
   Kerrigan DL, 2013, AIDS BEHAV, V17, P1926, DOI 10.1007/s10461-013-0458-4
   Klein F, 2013, CELL, V153, P126, DOI 10.1016/j.cell.2013.03.018
   Kourtis AP, 2006, LANCET INFECT DIS, V6, P726, DOI 10.1016/S1473-3099(06)70629-6
   Kranzer K, 2012, J INT AIDS SOC, V15, DOI 10.7448/IAS.15.2.17383
   Kulkarni SP, 2013, AM J PUBLIC HEALTH, V103, pE14, DOI 10.2105/AJPH.2013.301273
   Kuller LH, 2008, PLOS MED, V5, P1496, DOI 10.1371/journal.pmed.0050203
   Ladell K, 2013, IMMUNITY, V38, P425, DOI 10.1016/j.immuni.2012.11.021
   Laguette N, 2011, NATURE, V474, P654, DOI 10.1038/nature10117
   Lawn SD, 2011, EXPERT REV ANTI-INFE, V9, P415, DOI [10.1586/eri.11.21, 10.1586/ERI.11.21]
   Lewin SR, 2011, AIDS, V25, P885, DOI 10.1097/QAD.0b013e3283467041
   Li LJ, 2013, MOL THER, V21, P1259, DOI 10.1038/mt.2013.65
   Liao HX, 2013, NATURE, V496, P469, DOI 10.1038/nature12053
   Lichtfuss GF, 2011, BIOMARK MED, V5, P171, DOI [10.2217/BMM.11.15, 10.2217/bmm.11.15]
   Lingappa JR, 2010, PLOS ONE, V5, DOI 10.1371/journal.pone.0012598
   Lingappa JR, 2010, LANCET, V375, P824, DOI 10.1016/S0140-6736(09)62038-9
   Liu Y, 2004, J VIROL, V78, P4120, DOI 10.1128/JVI.78.8.4120-4133.2004
   Lodi S, 2012, ARCH INTERN MED, V172, P1252, DOI 10.1001/archinternmed.2012.2719
   Lorimer K, 2013, AIDS CARE, V25, P133, DOI 10.1080/09540121.2012.699672
   Maertens G, 2003, J BIOL CHEM, V278, P33528, DOI 10.1074/jbc.M303594200
   Marks MA, 2013, AIDS, V27, P469, DOI 10.1097/QAD.0b013e32835c1333
   Marrazzo JM, 2013, 20 C RETR OPP INF CR
   Mayer KH, 2011, CLIN INFECT DIS, V52, P1371, DOI 10.1093/cid/cir206
   Meda N, 2011, LANCET INFECT DIS, V11, P171, DOI 10.1016/S1473-3099(10)70288-7
   Mehandru S, 2007, J VIROL, V81, P599, DOI 10.1128/JVI.01739-06
   Meier A, 2009, NAT MED, V15, P955, DOI 10.1038/nm.2004
   Meintjes G, 2010, AIDS, V24, P2381, DOI 10.1097/QAD.0b013e32833dfc68
   Muller M, 2010, LANCET INFECT DIS, V10, P251, DOI 10.1016/S1473-3099(10)70026-8
   Mugo NR, 2011, AIDS, V25, P1887, DOI 10.1097/QAD.0b013e32834a9338
   Mugwanya K, 2011, J INFECT DIS, V204, P1912, DOI 10.1093/infdis/jir649
   Nachega JB, 2012, AIDS, V26, P2039, DOI 10.1097/QAD.0b013e328359590f
   Neil SJD, 2008, NATURE, V451, P425, DOI 10.1038/nature06553
   Ng BE, 2011, COCHRANE DB SYST REV, V3
   Obiero J, 2012, BMC INFECT DIS, V12, DOI 10.1186/1471-2334-12-289
   Ortblad KF, 2013, AIDS, V27, P2003, DOI 10.1097/QAD.0b013e328362ba67
   Papagno L, 2011, AIDS, V25, P27, DOI 10.1097/QAD.0b013e328340fe55
   Parrish NF, 2013, P NATL ACAD SCI USA, V110, P6626, DOI 10.1073/pnas.1304288110
   Persaud D, 2013, NEW ENGL J MED, V369, P1828, DOI 10.1056/NEJMoa1302976
   Polis CB, 2013, LANCET INFECT DIS, V13, P797, DOI 10.1016/S1473-3099(13)70155-5
   Prendergast A, 2010, AIDS, V24, P491, DOI 10.1097/QAD.0b013e3283344895
   Quinn TC, 2000, NEW ENGL J MED, V342, P921, DOI 10.1056/NEJM200003303421303
   Rajasuriar R, 2013, AIDS, V27, P1199, DOI 10.1097/QAD.0b013e32835ecb8b
   Rajasuriar R, 2011, PLOS ONE, V6, DOI 10.1371/journal.pone.0020713
   Rerks-Ngarm S, 2009, NEW ENGL J MED, V361, P2209, DOI 10.1056/NEJMoa0908492
   Richman DD, 2003, P NATL ACAD SCI USA, V100, P4144, DOI 10.1073/pnas.0630530100
   Rodger AJ, 2013, AIDS, V27, P973, DOI 10.1097/QAD.0b013e32835cae9c
   Rottingen JA, 2001, SEX TRANSM DIS, V28, P579
   Sabapathy K, 2012, PLOS MED, V9, DOI 10.1371/journal.pmed.1001351
   Sabin CA, 2013, AIDS, V27, P1839, DOI 10.1097/QAD.0b013e328360d546
   Saez-Cirion A, 2013, PLOS PATHOG, V9, DOI 10.1371/journal.ppat.1003211
   Saleh S, 2007, BLOOD, V110, P4161, DOI 10.1182/blood-2007-06-097907
   Scott-Sheldon LAJ, 2011, JAIDS-J ACQ IMM DEF, V58, P489, DOI 10.1097/QAI.0b013e31823554d7
   Sereti I, 2009, BLOOD, V113, P6304, DOI 10.1182/blood-2008-10-186601
   Shan L, 2012, IMMUNITY, V36, P491, DOI 10.1016/j.immuni.2012.01.014
   Sharp PM, 2011, CSH PERSPECT MED, V1, DOI 10.1101/cshperspect.a006841
   Sheehy AM, 2003, NAT MED, V9, P1404, DOI 10.1038/nm945
   Siegfried N, 2009, COCHRANE DB SYST REV, DOI 10.1002/14651858.CD003362.pub2
   Sigaloff KCE, 2011, JAIDS-J ACQ IMM DEF, V58, P23, DOI 10.1097/QAI.0b013e318227fc34
   Sonnenberg P, 2005, J INFECT DIS, V191, P150, DOI 10.1086/426827
   Sood N, 2013, CLIN INFECT DIS, V56, P1789, DOI 10.1093/cid/cit158
   Stacey AR, 2009, J VIROL, V83, P3719, DOI 10.1128/JVI.01844-08
   Stremlau M, 2004, NATURE, V427, P848, DOI 10.1038/nature02343
   Tanser F, 2013, SCIENCE, V339, P966, DOI 10.1126/science.1228160
   Tanser F, 2011, LANCET, V378, P247, DOI 10.1016/S0140-6736(11)60779-4
   Thigpen MC, 2012, NEW ENGL J MED, V367, P423, DOI 10.1056/NEJMoa1110711
   Thior I, 2006, JAMA-J AM MED ASSOC, V296, P794, DOI 10.1001/jama.296.7.794
   Thomas TK, 2011, PLOS MED, V8, DOI 10.1371/journal.pmed.1001015
   Thompson MA, 2012, JAMA-J AM MED ASSOC, V308, P387, DOI 10.1001/jama.2012.7961
   Trautmann L, 2006, NAT MED, V12, P1198, DOI 10.1038/nm1482
   Tuboi SH, 2007, JAIDS-J ACQ IMM DEF, V45, P52, DOI 10.1097/QAI.0b013e318042e1c3
   UNAIDS, 2013, 2013 PROGR REP GLOB
   UNAIDS, REP GLOB AIDS EP 201
   Uthman OA, 2011, VALUE HEALTH, V14, P70, DOI 10.1016/j.jval.2010.10.011
   Van Damme L, 2012, NEW ENGL J MED, V367, P411, DOI 10.1056/NEJMoa1202614
   Van Lint C, 2013, RETROVIROLOGY, V10, DOI 10.1186/1742-4690-10-67
   Vandergeeten C, 2013, BLOOD, V121, P4321, DOI 10.1182/blood-2012-11-465625
   Walker Brian R, 2014, DAVIDSONS PRINCIPLES, V22th
   Walker BD, 2013, NEW ENGL J MED, V368, P279, DOI 10.1056/NEJMe1213734
   Walker LM, 2011, NATURE, V477, P466, DOI 10.1038/nature10373
   Wariki WMV, 2012, COCHRANE DB SYST REV, DOI 10.1002/14651858.CD005272.pub3
   Weiss HA, 2000, AIDS, V14, P2361, DOI 10.1097/00002030-200010200-00018
   Wettstein C, 2012, AIDS, V26, P2361, DOI 10.1097/QAD.0b013e328359ab0c
   WHO, 2013, GLOB UPD HIV TREATME
   Wightman F, 2010, J INFECT DIS, V202, P1738, DOI 10.1086/656721
   World Health Organization (WHO), 2012, WHO HIV DRUG RES REP
   Yan N, 2010, NAT IMMUNOL, V11, P1005, DOI 10.1038/ni.1941
   Yang HC, 2009, J CLIN INVEST, V119, P3473, DOI 10.1172/JCI39199
   Yukl SA, 2013, PLOS PATHOG, V9, DOI 10.1371/journal.ppat.1003347
   Zaidi J, 2013, AIDS, V27, P2301, DOI 10.1097/QAD.0b013e328362e832
   Zeng M, 2012, PLOS PATHOG, V8, DOI 10.1371/journal.ppat.1002437
NR 175
TC 437
Z9 463
U1 17
U2 286
PU ELSEVIER SCIENCE INC
PI NEW YORK
PA STE 800, 230 PARK AVE, NEW YORK, NY 10169 USA
SN 0140-6736
EI 1474-547X
J9 LANCET
JI Lancet
PD JUL 19
PY 2014
VL 384
IS 9939
BP 258
EP 271
DI 10.1016/S0140-6736(14)60164-1
PG 14
WC Medicine, General & Internal
WE Science Citation Index Expanded (SCI-EXPANDED)
SC General & Internal Medicine
GA AL8JI
UT WOS:000339384100028
PM 24907868
HC Y
HP N
DA 2022-08-26
ER

PT J
AU Jones, A
   Cremin, I
   Abdullah, F
   Idoko, J
   Cherutich, P
   Kilonzo, N
   Rees, H
   Hallett, T
   O'Reilly, K
   Koechlin, F
   Schwartlander, B
   de Zalduondo, B
   Kim, S
   Jay, J
   Huh, J
   Piot, P
   Dybul, M
AF Jones, Alexandra
   Cremin, Ide
   Abdullah, Fareed
   Idoko, John
   Cherutich, Peter
   Kilonzo, Nduku
   Rees, Helen
   Hallett, Timothy
   O'Reilly, Kevin
   Koechlin, Florence
   Schwartlander, Bernhard
   de Zalduondo, Barbara
   Kim, Susan
   Jay, Jonathan
   Huh, Jacqueline
   Piot, Peter
   Dybul, Mark
TI Transformation of HIV from pandemic to low-endemic levels: a public
   health approach to combination prevention
SO LANCET
LA English
DT Article
ID SUB-SAHARAN AFRICA; HUMAN-IMMUNODEFICIENCY-VIRUS; RANDOMIZED
   CONTROLLED-TRIAL; POSTTRIAL FOLLOW-UP; REPORTED CONDOM USE; MALE
   CIRCUMCISION; ANTIRETROVIRAL THERAPY; PREEXPOSURE PROPHYLAXIS;
   BEHAVIOR-CHANGE; SOUTH-AFRICA
AB Large declines in HIV incidence have been reported since 2001, and scientific advances in HIV prevention provide strong hope to reduce incidence further. Now is the time to replace the quest for so-called silver bullets with a public health approach to combination prevention that understands that risk is not evenly distributed and that effective interventions can vary by risk profile. Different countries have different microepidemics, with very different levels of transmission and risk groups, changing over time. Therefore, focus should be on high-transmission geographies, people at highest risk for HIV, and the package of interventions that are most likely to have the largest effect in each different microepidemic. Building on the backbone of behaviour change, condom use, and medical male circumcision, as well as expanded use of antiretroviral drugs for infected people and pre-exposure prophylaxis for uninfected people at high risk of infection, it is now possible to consider the prospect of what would be one of the most remarkable achievements in the history of public health: reduction of HIV transmission from a pandemic to low-level endemicity.
C1 [Jones, Alexandra; Kim, Susan; Jay, Jonathan; Huh, Jacqueline; Dybul, Mark] Georgetown Univ, Ctr Law, ONeill Inst Natl & Global Hlth Law, Washington, DC USA.
   [Cremin, Ide; Hallett, Timothy] Univ London Imperial Coll Sci Technol & Med, Sch Publ Hlth, London, England.
   [Abdullah, Fareed] SANAC, Pretoria, South Africa.
   [Idoko, John] Natl Agcy Control AIDS, Abuja, Nigeria.
   [Cherutich, Peter] Natl AIDS STD Control Programme NASCOP, Nairobi, Kenya.
   [Kilonzo, Nduku] Liverpool Voluntary Counselling & Testing Care &, Nairobi, Kenya.
   [Rees, Helen] Univ Witwatersrand, Wits Reprod Hlth & HIV Inst, ZA-2050 Johannesburg, South Africa.
   [O'Reilly, Kevin; Koechlin, Florence] WHO, Dept HIV AIDS, CH-1211 Geneva, Switzerland.
   [Schwartlander, Bernhard] UNAIDS, Dept Evidence Strategy & Results, Geneva, Switzerland.
   [de Zalduondo, Barbara] UNAIDS, Off Deputy Execut Director Programme, Geneva, Switzerland.
   [Piot, Peter] London Sch Hyg & Trop Med, Directors Off, London WC1, England.
   [Dybul, Mark] Global Fund Fight AIDS TB & Malaria, Geneva, Switzerland.
RP Dybul, M (通讯作者)，Geneva Secretariat, Global Fund Fight AIDS TB & Malaria, Chemin Blandonnet 8, CH-1214 Geneva, Switzerland.
EM mark.dybul@theglobalfund.org
OI Rees, Helen/0000-0003-1442-6734; Jay, Jonathan/0000-0002-7543-4247;
   Hallett, Timothy/0000-0002-9681-0424; Abdullah,
   Fareed/0000-0002-1118-9430; Cremin, Ide/0000-0003-2560-6247; Jones,
   Alexandra/0000-0001-5039-144X
FU Bill & Melinda Gates Foundation; Medical Research Council [MR/K010174/1,
   MR/K010174/1B] Funding Source: researchfish; MRC [MR/K010174/1] Funding
   Source: UKRI
FX The Bill & Melinda Gates Foundation provided grant support for some of
   the activities described in this paper. No funding bodies had any role
   in the design, data collection and analysis, decision to publish, or
   preparation of the manuscript. We thank Stephen Becker, Blair Hanewall,
   Salif Sow, and Wilson Mok of the Bill & Melinda Gates Foundation for
   their support, insights, review, and comment on early versions of the
   manuscript.
CR Agot KE, 2007, JAIDS-J ACQ IMM DEF, V44, P66, DOI 10.1097/01.qai.0000242455.05274.20
   Allen S, 2003, AIDS, V17, P733, DOI 10.1097/00002030-200303280-00012
   [Anonymous], 2012, TELEGRAPH
   Atun R, 2011, PLOS MED, V8, DOI 10.1371/journal.pmed.1001045
   Auvert B, 2005, PLOS MED, V2, P1112, DOI 10.1371/journal.pmed.0020298
   Barnighausen T, 2012, P NATL ACAD SCI USA, V109, P21271, DOI 10.1073/pnas.1209017110
   Baeten JM, 2012, NEW ENGL J MED, V367, P399, DOI 10.1056/NEJMoa1108524
   Bailey RC, 2007, LANCET, V369, P643, DOI 10.1016/S0140-6736(07)60312-2
   Baird SJ, 2012, LANCET, V379, P1320, DOI 10.1016/S0140-6736(11)61709-1
   Barnighausen T, 2008, AIDS, V22, P139, DOI 10.1097/QAD.0b013e3282f2ef43
   Beksinska M, 2011, CONTRACEPTION, V83, P316, DOI 10.1016/j.contraception.2010.07.022
   Bellan SE, 2013, LANCET, V381, P1561, DOI 10.1016/S0140-6736(12)61960-6
   Bertozzi SM, 2008, LANCET, V372, P831, DOI 10.1016/S0140-6736(08)60889-2
   Bezemer D, 2008, AIDS, V22, P1071, DOI 10.1097/QAD.0b013e3282fd167c
   Buchbinder SP, 2005, JAIDS-J ACQ IMM DEF, V39, P82, DOI 10.1097/01.qai.0000134740.41585.f4
   Buse K, 2008, J ROY SOC MED, V101, P572, DOI 10.1258/jrsm.2008.08k036
   Carey RF, 1999, SEX TRANSM DIS, V26, P216, DOI 10.1097/00007435-199904000-00006
   *CDCP, 2012, CDC FACT SHEET NEW I
   Chang LW, 2013, LANCET INFECT DIS, V13, P65, DOI 10.1016/S1473-3099(12)70273-6
   Coffey PS, 2006, CONTRACEPTION, V73, P588, DOI 10.1016/j.contraception.2005.10.017
   Cohen J, 2011, SCIENCE, V334, P1338, DOI 10.1126/science.334.6061.1338
   Cohen MS, 2016, NEW ENGL J MED, V375, P830, DOI [10.1056/NEJMoa1105243, 10.1056/NEJMoa1600693]
   Cremin I, 2013, AIDS, V27, P447, DOI 10.1097/QAD.0b013e32835ca2dd
   Cuadros DF, 2013, INT J HEALTH GEOGR, V12, DOI 10.1186/1476-072X-12-28
   Dickson KE, 2011, PLOS MED, V8, DOI 10.1371/journal.pmed.1001133
   Dybul M, 2002, J INFECT DIS, V185, P1818, DOI 10.1086/340650
   Eaton JW, 2012, PLOS MED, V9, DOI 10.1371/journal.pmed.1001245
   Eisingerich AB, 2012, PLOS ONE, V7, DOI 10.1371/journal.pone.0028238
   Foege WH, 2011, CAL MILBANK BOOK HEA, V21, P1
   Foss AM, 2004, BRIT MED J, V329, P185, DOI 10.1136/bmj.329.7459.185
   Garnett GP, 2011, LANCET, V378, P515, DOI 10.1016/S0140-6736(10)61505-X
   Ghys PD, 2006, SEX TRANSM INFECT, V82, pI52, DOI 10.1136/sti.2005.016428
   Ghys PD, 2010, SEX TRANSM INFECT, V86, pI1, DOI [10.1136/sti.2010.047852, 10.1136/sti.2010.044933]
   *GLOB IND AN, 2012, COND GLOB STRAT BUS
   Gomez GB, 2012, PLOS MED, V9, DOI 10.1371/journal.pmed.1001323
   Grant RM, 2010, NEW ENGL J MED, V363, P2587, DOI 10.1056/NEJMoa1011205
   Gray R, 2012, AIDS, V26, P609, DOI 10.1097/QAD.0b013e3283504a3f
   Gray RH, 2007, LANCET, V369, P657, DOI 10.1016/S0140-6736(07)60313-4
   Green EC, 2006, AIDS BEHAV, V10, P335, DOI 10.1007/s10461-006-9073-y
   Gregson S, 2006, SCIENCE, V311, P664, DOI 10.1126/science.1121054
   Gregson S, 2010, INT J EPIDEMIOL, V39, P1311, DOI 10.1093/ije/dyq055
   Grulich AE, 2001, AIDS, V15, P1188, DOI 10.1097/00002030-200106150-00020
   Gupta GR, 2008, LANCET, V372, P764, DOI 10.1016/S0140-6736(08)60887-9
   Haberer JE, 2013, PLOS MED, V10, DOI 10.1371/journal.pmed.1001511
   Hallett TB, 2007, SEX TRANSM INFECT, V83, pI50, DOI 10.1136/sti.2006.023606
   Hallett TB, 2011, PLOS MED, V8, DOI 10.1371/journal.pmed.1001123
   Hankins C, 2011, PLOS MED, V8, DOI 10.1371/journal.pmed.1001127
   Heffron R, 2012, JAIDS-J ACQ IMM DEF, V61, P116, DOI 10.1097/QAI.0b013e31825da73f
   Hurt CB, 2011, CLIN INFECT DIS, V53, P1265, DOI 10.1093/cid/cir684
   *INT PLANN PAR FED, 2012, PEOPL LIV HIV STIGM
   International Partnership for Microbicides, RING STUD
   Jegede AS, 2007, PLOS MED, V4, P417, DOI 10.1371/journal.pmed.0040073
   Johnson LF, 2012, J R SOC INTERFACE, V9, P1544, DOI 10.1098/rsif.2011.0826
   Karim QA, 2010, SCIENCE, V329, P1168, DOI 10.1126/science.1193748
   Keiser O, 2008, TROP MED INT HEALTH, V13, P870, DOI 10.1111/j.1365-3156.2008.02078.x
   *KEN NAT AIDS CONT, 2009, AN HIV PREV RESP MOD
   Kenya National Bureau of Statistics and ICF Macro, 2010, KEN DEM HLTH SURV 20
   Kong XR, 2012, AM J EPIDEMIOL, V176, P875, DOI 10.1093/aje/kws179
   Kurth Ann E, 2011, Curr HIV/AIDS Rep, V8, P62, DOI 10.1007/s11904-010-0063-3
   Marrazzo J.M., 2015, C RETR OPP INF ATL M, P509
   Mattson CL, 2008, PLOS ONE, V3, DOI 10.1371/journal.pone.0002443
   McIntyre JA, 2011, JAIDS-J ACQ IMM DEF, V58, P506, DOI 10.1097/QAI.0b013e318237af5d
   *MEAS DHS INT ICF, DHS OV
   Meda N, 2011, LANCET INFECT DIS, V11, P171, DOI 10.1016/S1473-3099(10)70288-7
   Mugglin C, 2012, 19 C RETR OPP INF SE
   NACC and NASCOP, 2012, KEN AIDS EP UPD 2012
   Nel AM, 2011, J WOMENS HEALTH, V20, P1207, DOI 10.1089/jwh.2010.2476
   Ng M, 2011, LANCET, V378, P1643, DOI 10.1016/S0140-6736(11)61390-1
   NGUGI EN, 1988, LANCET, V2, P887, DOI 10.1016/S0140-6736(88)92480-4
   Njeuhmeli E, 2011, PLOS MED, V8, DOI 10.1371/journal.pmed.1001132
   Padian NS, 2011, JAIDS-J ACQ IMM DEF, V58, pE23, DOI 10.1097/QAI.0b013e318227af37
   Padian NS, 2011, JAIDS-J ACQ IMM DEF, V56, P199, DOI 10.1097/QAI.0b013e31820bb448
   Parikh UM, 2012, CLIN INFECT DIS, V55, P303, DOI 10.1093/cid/cis373
   PEPFAR, 2012, PEPFAR BLUEP CREAT A
   Pinkerton SD, 1997, SOC SCI MED, V44, P1303, DOI 10.1016/S0277-9536(96)00258-4
   Piot P, 2008, LANCET, V372, P845, DOI 10.1016/S0140-6736(08)60888-0
   Pretorius C, 2010, PLOS ONE, V5, DOI 10.1371/journal.pone.0013646
   Rojanapithayalkorn W, 2006, REPROD HEALTH MATTER, V14, P41, DOI 10.1016/S0968-8080(06)28270-3
   Schackman BR, 2010, JAIDS-J ACQ IMM DEF, V55, pS27, DOI 10.1097/QAI.0b013e3181f9c1da
   Schwartlander B, 2011, LANCET, V377, P2031, DOI 10.1016/S0140-6736(11)60702-2
   Shelton JD, 2010, LANCET, V375, P964, DOI 10.1016/S0140-6736(10)60416-3
   Shisana O., 2009, S AFRICAN NATL HIV P
   SIGALL H, 1970, J EXP SOC PSYCHOL, V6, P1, DOI 10.1016/0022-1031(70)90072-7
   Smith AD, 2009, LANCET, V374, P416, DOI 10.1016/S0140-6736(09)61118-1
   Smith MK, 2012, PLOS MED, V9, DOI 10.1371/journal.pmed.1001260
   STOVER J, 2013, 17 INT C AIDS STIS A
   Strathdee SA, 2010, LANCET, V376, P268, DOI 10.1016/S0140-6736(10)60743-X
   Sullivan PS, 2012, LANCET, V380, P388, DOI 10.1016/S0140-6736(12)60955-6
   TANSER F, 2011, 18 C RETR OPP INF BO
   Tanser F, 2013, SCIENCE, V339, P966, DOI 10.1126/science.1228160
   Umalusi, 2008, STAT INF REP SIRI
   UNAIDS, 2007, COMB HIV PREV TAIL C, P1
   UNAIDS, 2013, UNAIDS REP GLOB AIDS
   UNAIDS, 2012, TOG WE WILL END AIDS
   UNAIDS, 2010, GLOB REP REP GLOB AI, P120
   van de Vijver DAMC, 2013, AIDS, V27, P2943, DOI 10.1097/01.aids.0000433237.63560.20
   Weir SS, 1999, J EPIDEMIOL COMMUN H, V53, P417, DOI 10.1136/jech.53.7.417
   WELLER S, 2002, COCHRANE DB SYST REV, V1
   Westercamp N, 2007, AIDS BEHAV, V11, P341, DOI 10.1007/s10461-006-9169-4
   Wheelock A, 2012, BMJ OPEN, V2, DOI 10.1136/bmjopen-2012-001234
   WHO UNODC UNAIDS, 2012, TECHN GUID COUNTR TA
   WHO (World Health Organization), 2009, COUNTR EXP SCAL UP M
   Woosley RL, 2007, CLIN PHARMACOL THER, V81, P129, DOI 10.1038/sj.clpt.6100014
   World Health Organization, 2013, GLOB UPD HIV TREATM
   World Health Organization, 2008, OP GUID SCAL MAL CIR
   Zaba B, 2000, AIDS, V14, P1633, DOI 10.1097/00002030-200007280-00020
   ZABA B, 2008, 17 INT AIDS C MEX AU
   ZENILMAN JM, 1995, SEX TRANSM DIS, V22, P15, DOI 10.1097/00007435-199501000-00003
NR 108
TC 82
Z9 83
U1 0
U2 14
PU ELSEVIER SCIENCE INC
PI NEW YORK
PA 360 PARK AVE SOUTH, NEW YORK, NY 10010-1710 USA
SN 0140-6736
EI 1474-547X
J9 LANCET
JI Lancet
PD JUL 19
PY 2014
VL 384
IS 9939
BP 272
EP 279
DI 10.1016/S0140-6736(13)62230-8
PG 8
WC Medicine, General & Internal
WE Science Citation Index Expanded (SCI-EXPANDED); Social Science Citation Index (SSCI)
SC General & Internal Medicine
GA AL8JI
UT WOS:000339384100029
PM 24740087
DA 2022-08-26
ER

PT J
AU Ensign, LM
   Cone, R
   Hanes, J
AF Ensign, Laura M.
   Cone, Richard
   Hanes, Justin
TI Nanoparticle-based drug delivery to the vagina: A review
SO JOURNAL OF CONTROLLED RELEASE
LA English
DT Review
DE Microbicides; HIV PrEP; Cervical cancer; Sexually transmitted
   infections; Mucosal vaccines
ID BIODEGRADABLE POLYMER NANOPARTICLES; IMMUNODEFICIENCY-VIRUS TYPE-1;
   FEMALE REPRODUCTIVE-TRACT; CELL-ASSOCIATED HIV-1; IN-VIVO DISTRIBUTION;
   BACTERIAL VAGINOSIS; SILVER NANOPARTICLES; HUMAN MUCUS; DC-SIGN; LOADED
   NANOPARTICLES
AB Vaginal drug administration can improve prophylaxis and treatment of many conditions affecting the female reproductive tract, including sexually transmitted diseases, fungal and bacterial infections, and cancer. However, achieving sustained local drug concentrations in the vagina can be challenging, due to the high permeability of the vaginal epithelium and expulsion of conventional soluble drug dosage forms. Nanoparticle-based drug delivery platforms have received considerable attention for vaginal drug delivery, as nanoparticles can provide sustained release, cellular targeting, and even intrinsic antimicrobial or adjuvant properties that can improve the potency and/or efficacy of prophylactic and therapeutic modalities. Here, we review the use of polymeric nanoparticles, liposomes, dendrimers, and inorganic nanoparticles for vaginal drug delivery. Although most of the work toward nanoparticle-based drug delivery in the vagina has been focused on HIV prevention, strategies for treatment and prevention of other sexually transmitted infections, treatment for reproductive tract cancer, and treatment of fungal and bacterial infections are also highlighted. (C) 2014 Elsevier B.V. All rights reserved.
C1 [Ensign, Laura M.; Cone, Richard; Hanes, Justin] Johns Hopkins Univ, Sch Med, Ctr Nanomed, Baltimore, MD 21231 USA.
   [Ensign, Laura M.; Hanes, Justin] Johns Hopkins Univ, Sch Med, Wilmer Eye Inst, Dept Ophthalmol, Baltimore, MD 21231 USA.
   [Hanes, Justin] Johns Hopkins Univ, Sch Med, Dept Biomed Engn, Baltimore, MD 21205 USA.
   [Hanes, Justin] Johns Hopkins Univ, Inst NanoBioTechnol, Ctr Canc Nanotechnol Excellence, Baltimore, MD 21218 USA.
   [Hanes, Justin] Johns Hopkins Univ, Sch Med, Dept Neurosurg, Baltimore, MD 21287 USA.
   [Cone, Richard] Johns Hopkins Univ, Dept Biophys, Baltimore, MD 21218 USA.
   [Hanes, Justin] Johns Hopkins Univ, Sch Med, Dept Oncol, Baltimore, MD 21287 USA.
RP Ensign, LM (通讯作者)，400 N Broadway,Smith Bldg 6015, Baltimore, MD 21231 USA.
EM lensign@jhmi.edu
FU National Institute of Health [R01HD062844, R33AI079740, R01EB015031];
   Johns Hopkins University Center for AIDS Research [1P30AI094189]; EUNICE
   KENNEDY SHRIVER NATIONAL INSTITUTE OF CHILD HEALTH & HUMAN DEVELOPMENT
   [R01HD062844] Funding Source: NIH RePORTER; NATIONAL INSTITUTE OF
   ALLERGY AND INFECTIOUS DISEASES [R33AI079740, P30AI094189, R33AI094519]
   Funding Source: NIH RePORTER; NATIONAL INSTITUTE OF BIOMEDICAL IMAGING
   AND BIOENGINEERING [R01EB015031] Funding Source: NIH RePORTER
FX This work was supported by National Institute of Health grants
   R01HD062844 (J.H., R.C., L.M.E.), R33AI079740 (J.H. and R.C.),
   R01EB015031 (J.H.), and the Johns Hopkins University Center for AIDS
   Research 1P30AI094189 (L.M.E.). The mucus penetrating particle
   technology is being developed by Kala Pharmaceuticals. Dr. Hanes is a
   co-founder of Kala. Drs. Hanes and Cone own company stock, which is
   subject to certain restrictions under University policy. The terms of
   this arrangement are being managed by the Johns Hopkins University in
   accordance with its conflict of interest policies.
CR Acarturk Fusun, 2009, Recent Pat Drug Deliv Formul, V3, P193
   Achilles SL, 2002, SEX TRANSM DIS, V29, P655, DOI 10.1097/00007435-200211000-00007
   Alexander NJ, 2004, FERTIL STERIL, V82, P1, DOI 10.1016/j.fertnstert.2004.01.025
   Allen TM, 2013, ADV DRUG DELIVER REV, V65, P36, DOI 10.1016/j.addr.2012.09.037
   Alukda D, 2011, J PHARM SCI-US, V100, P3345, DOI 10.1002/jps.22529
   Anton PA, 2012, AIDS RES HUM RETROV, V28, P1412, DOI [10.1089/aid.2012.0262, 10.1089/AID.2012.0262]
   Arias MA, 2011, VACCINE, V29, P1258, DOI 10.1016/j.vaccine.2010.11.084
   Ashok V, 2012, CRIT REV SCI RES, V1, P1
   ASSCHER AW, 1956, J ANAT, V90, P547
   Ballou B, 2012, PLOS ONE, V7, DOI 10.1371/journal.pone.0051995
   BANGHAM AD, 1965, J MOL BIOL, V13, P238, DOI 10.1016/S0022-2836(65)80093-6
   Barnhart KT, 2004, CONTRACEPTION, V70, P498, DOI 10.1016/j.contraception.2004.06.013
   Basnet P, 2012, J PHARM SCI-US, V101, P598, DOI 10.1002/jps.22785
   Belletti D, 2012, INT J PHARMACEUT, V436, P753, DOI 10.1016/j.ijpharm.2012.07.070
   Blum JS, 2011, DRUG DELIV TRANSL RE, V1, P383, DOI 10.1007/s13346-011-0038-y
   Borges AR, 2010, VIROLOGY, V408, P80, DOI 10.1016/j.virol.2010.09.004
   Boskey ER, 1999, INFECT IMMUN, V67, P5170, DOI 10.1128/IAI.67.10.5170-5175.1999
   Bowman MC, 2008, J AM CHEM SOC, V130, P6896, DOI 10.1021/ja710321g
   BRISELDEN AM, 1992, J CLIN MICROBIOL, V30, P663, DOI 10.1128/JCM.30.3.663-666.1992
   Brotman RM, 2008, AM J EPIDEMIOL, V168, P188, DOI 10.1093/aje/kwn103
   Caron M, 2010, VIROLOGY, V405, P225, DOI 10.1016/j.virol.2010.06.008
   Cauci S, 2008, AM J OBSTET GYNECOL, V198, DOI 10.1016/j.ajog.2007.05.035
   Chandra N, 2013, AIDS RES HUM RETROV, V29, P592, DOI 10.1089/aid.2012.0271
   Chang HI, 2012, INT J NANOMED, V7, P49, DOI 10.2147/IJN.S26766
   Chaowanachan T, 2013, PLOS ONE, V8, DOI 10.1371/journal.pone.0061416
   Cherpes TL, 2007, SEX TRANSM INFECT, V84, P57, DOI 10.1136/sti.2007.026625
   Chonco L, 2012, J CONTROL RELEASE, V161, P949, DOI 10.1016/j.jconrel.2012.04.050
   Ciobanu M, 2011, CHEM COMMUN, V47, P9321, DOI 10.1039/c1cc13213j
   Cone RA, 2006, BMC INFECT DIS, V6, DOI 10.1186/1471-2334-6-90
   Cone RA, 2009, ADV DRUG DELIVER REV, V61, P75, DOI 10.1016/j.addr.2008.09.008
   Cu Y, 2011, J CONTROL RELEASE, V156, P258, DOI 10.1016/j.jconrel.2011.06.036
   Cu Y, 2009, MOL PHARMACEUT, V6, P173, DOI 10.1021/mp8001254
   Culhane JF, 2006, AM J OBSTET GYNECOL, V195, P516, DOI 10.1016/j.ajog.2006.02.036
   das Neves J, 2014, PHARM RES-DORDR, V31, P1834, DOI 10.1007/s11095-013-1287-x
   das Neves J, 2013, INT J PHARMACEUT, V456, P307, DOI 10.1016/j.ijpharm.2013.08.049
   das Neves J, 2013, MOL PHARMACEUT, V10, P2793, DOI 10.1021/mp4002365
   das Neves J, 2012, PHARM RES-DORDR, V29, P1468, DOI 10.1007/s11095-011-0622-3
   das Neves J, 2011, WIRES NANOMED NANOBI, V3, P389, DOI 10.1002/wnan.144
   Date AA, 2013, BIOMATERIALS, V34, P6202, DOI 10.1016/j.biomaterials.2013.05.012
   Date AA, 2012, ANTIVIR RES, V96, P430, DOI 10.1016/j.antiviral.2012.09.015
   Dawson M, 2004, BIOTECHNOL PROGR, V20, P851, DOI 10.1021/bp0342553
   Dezzutti CS, 2012, PLOS ONE, V7, DOI 10.1371/journal.pone.0048328
   Di Gianvincenzo P, 2010, BIOORG MED CHEM LETT, V20, P2718, DOI 10.1016/j.bmcl.2010.03.079
   du Toit LC, 2010, ADV DRUG DELIVER REV, V62, P532, DOI 10.1016/j.addr.2009.11.022
   DURRANI MJ, 1985, INT J PHARMACEUT, V24, P209, DOI 10.1016/0378-5173(85)90021-3
   Dutta T, 2008, EUR J PHARM SCI, V34, P181, DOI 10.1016/j.ejps.2008.04.002
   Dutta T, 2007, BBA-GEN SUBJECTS, V1770, P681, DOI 10.1016/j.bbagen.2006.12.007
   Dzmitruk V., 2011, DENDRIMERS ANTIHIV T
   Elechiguerra Jose Luis, 2005, J Nanobiotechnology, V3, P6
   Ensign LM, 2012, SCI TRANSL MED, V4, DOI 10.1126/scitranslmed.3003453
   Ensign LM, 2013, BIOMATERIALS, V34, P6922, DOI 10.1016/j.biomaterials.2013.05.039
   Ensign LM, 2013, MOL PHARMACEUT, V10, P2176, DOI 10.1021/mp400087y
   EVANS GS, 1990, CELL TISSUE KINET, V23, P619, DOI 10.1111/j.1365-2184.1990.tb01350.x
   Fayaz AM, 2012, INT J NANOMED, V7, P5007, DOI 10.2147/IJN.S34973
   FOX CA, 1973, J REPROD FERTIL, V33, P69
   Garg S., 1998, PHARM SCI TECHNOL TO, V1, P369
   Gillgrass AE, 2005, J VIROL, V79, P3107, DOI 10.1128/JVI.79.5.3107-3116.2005
   Gorbach PM, 2012, SEX TRANSM DIS, V39, P59, DOI 10.1097/OLQ.0b013e318235502b
   Ham AS, 2009, PHARM RES-DORDR, V26, P502, DOI 10.1007/s11095-008-9765-2
   Han SQ, 2012, CARBOHYD POLYM, V90, P1061, DOI 10.1016/j.carbpol.2012.06.044
   HAROUSE JM, 1995, J VIROL, V69, P7383, DOI 10.1128/JVI.69.12.7383-7390.1995
   He Q, 2002, CLIN DIAGN LAB IMMUN, V9, P1021, DOI 10.1128/CDLI.9.5.1021-1024.2002
   He Q, 2000, CLIN DIAGN LAB IMMUN, V7, P899, DOI 10.1128/CDLI.7.6.899-903.2000
   Hel Z, 2010, ENDOCR REV, V31, P79, DOI 10.1210/er.2009-0018
   Hemmerling A, 2009, SEX TRANSM DIS, V36, P564, DOI 10.1097/OLQ.0b013e3181a74924
   Hood JL, 2013, ANTIVIR THER, V18, P95, DOI 10.3851/IMP2346
   Hubscher CH, 2005, BIOTECH HISTOCHEM, V80, P79, DOI 10.1080/10520290500138422
   Hussain A, 2005, J CONTROL RELEASE, V103, P301, DOI 10.1016/j.jconrel.2004.11.034
   Ionov M, 2013, COLLOID SURFACE B, V101, P236, DOI 10.1016/j.colsurfb.2012.07.011
   Irvine DJ, 2013, NAT MATER, V12, P978, DOI [10.1038/NMAT3775, 10.1038/nmat3775]
   Jeong B, 2002, ADV DRUG DELIVER REV, V54, P37, DOI 10.1016/S0169-409X(01)00242-3
   Kanazawa T, 2008, INT J PHARMACEUT, V360, P164, DOI 10.1016/j.ijpharm.2008.04.038
   Kang JW, 2010, J DRUG TARGET, V18, P637, DOI 10.3109/10611861003649712
   Karimunnisa S, 2013, DRUG DEV IND PHARM, V39, P1328, DOI 10.3109/03639045.2012.707204
   KATZ DF, 1993, ADV DRUG DELIVER REV, V11, P385, DOI 10.1016/0169-409X(93)90017-X
   Kaushic C, 2003, J VIROL, V77, P4558, DOI 10.1128/JVI.77.8.4558-4565.2003
   Kensinger RD, 2004, BIOCONJUGATE CHEM, V15, P349, DOI 10.1021/bc034156a
   Khanna KV, 2002, J CLIN INVEST, V109, P205
   KONOPKA K, 1990, J GEN VIROL, V71, P2899, DOI 10.1099/0022-1317-71-12-2899
   Kumamoto Y, 2012, CURR OPIN IMMUNOL, V24, P411, DOI 10.1016/j.coi.2012.05.006
   Lai SK, 2007, P NATL ACAD SCI USA, V104, P1482, DOI 10.1073/pnas.0608611104
   Lai SK, 2010, P NATL ACAD SCI USA, V107, P598, DOI 10.1073/pnas.0911748107
   Lai SK, 2009, PLOS ONE, V4, DOI 10.1371/journal.pone.0004294
   Lara Humberto H., 2010, Journal of Nanobiotechnology, V8, P15, DOI 10.1186/1477-3155-8-15
   Lara Humberto H., 2010, Journal of Nanobiotechnology, V8, P1, DOI [10.1186/1477-3155-8-1, 10.1186/1477-3155-8-15]
   Lemire JA, 2013, NAT REV MICROBIOL, V11, P371, DOI 10.1038/nrmicro3028
   Ma XW, 2011, ACS NANO, V5, P8629, DOI 10.1021/nn202155y
   Maher S, 2008, BIOCHEM PHARMACOL, V75, P1104, DOI 10.1016/j.bcp.2007.10.029
   Malavia NK, 2011, BIOMATERIALS, V32, P8663, DOI 10.1016/j.biomaterials.2011.07.068
   Mallipeddi R, 2010, EXPERT OPIN DRUG DEL, V7, P37, DOI 10.1517/17425240903338055
   Martinez-Avila O, 2009, CHEM-EUR J, V15, P9874, DOI 10.1002/chem.200900923
   Martinez-Avila O, 2009, CHEMBIOCHEM, V10, P1806, DOI 10.1002/cbic.200900294
   McCarthy TD, 2005, MOL PHARMACEUT, V2, P312, DOI 10.1021/mp050023q
   Meng JN, 2011, EUR J PHARM SCI, V44, P57, DOI 10.1016/j.ejps.2011.06.007
   Menjoge AR, 2010, DRUG DISCOV TODAY, V15, P171, DOI 10.1016/j.drudis.2010.01.009
   Menjoge AR, 2010, BIOMATERIALS, V31, P5007, DOI 10.1016/j.biomaterials.2010.02.075
   Mirmonsef P, 2012, AIDS RES HUM RETROV, V28, P76, DOI [10.1089/aid.2011.0071, 10.1089/AID.2011.0071]
   Moench TR, 2010, BMC INFECT DIS, V10, DOI 10.1186/1471-2334-10-331
   Moscicki AB, 2012, JAIDS-J ACQ IMM DEF, V59, P134, DOI 10.1097/QAI.0b013e31823f2aeb
   Navath RS, 2011, MOL PHARMACEUT, V8, P1209, DOI 10.1021/mp200027z
   Ndesendo VMK, 2008, AAPS PHARMSCITECH, V9, P505, DOI 10.1208/s12249-008-9073-5
   Nuttall J, 2012, ANTIMICROB AGENTS CH, V56, P103, DOI 10.1128/AAC.00597-11
   O'Hanlon DE, 2013, PLOS ONE, V8, DOI 10.1371/journal.pone.0080074
   O'Loughlin J, 2010, SEX TRANSM DIS, V37, P100, DOI 10.1097/OLQ.0b013e3181bc0aac
   ODEBLAD E, 1968, ACTA OBSTET GYN SCAN, VS 47, P57, DOI 10.3109/00016346809156845
   ODEBLAD E, 1965, ACTA OBSTET GYN SCAN, V43, P360, DOI 10.3109/00016346409162686
   Olmsted SS, 2001, BIOPHYS J, V81, P1930, DOI 10.1016/S0006-3495(01)75844-4
   Palliser D, 2006, NATURE, V439, P89, DOI 10.1038/nature04263
   Patel D.B., 2009, INT J PHARM SCI NANO, V2, P421
   Pattani A, 2012, J CONTROL RELEASE, V162, P529, DOI 10.1016/j.jconrel.2012.07.039
   Patton DL, 2000, AM J OBSTET GYNECOL, V183, P967, DOI 10.1067/mob.2000.108857
   Pavelic Z, 2005, J CONTROL RELEASE, V106, P34, DOI 10.1016/j.jconrel.2005.03.032
   Pavelic Z, 2001, INT J PHARM, V219, P139, DOI 10.1016/S0378-5173(01)00637-8
   Pavelic Z, 1999, EUR J PHARM SCI, V8, P345, DOI 10.1016/S0928-0987(99)00033-0
   Pendergrass PB, 2003, GYNECOL OBSTET INVES, V55, P110, DOI 10.1159/000070184
   Peng JQ, 2013, MOLECULES, V18, P7912, DOI 10.3390/molecules18077912
   Peng WD, 2013, GYNECOL ONCOL, V128, P101, DOI 10.1016/j.ygyno.2012.10.018
   Ramjee G, 2010, AIDS, V24, pS40, DOI 10.1097/01.aids.0000390706.81383.f3
   Rojo J, 2004, J ANTIMICROB CHEMOTH, V54, P579, DOI 10.1093/jac/dkh399
   Rupp R, 2007, INT J NANOMED, V2, P561
   Sande MA., 1999, HDB ANIMAL MODELS IN
   Smith BG, 1934, AM J ANAT, V54, P27, DOI 10.1002/aja.1000540103
   Smith SM, 2000, J INFECT DIS, V182, P708, DOI 10.1086/315776
   Steinbach JM, 2012, J CONTROL RELEASE, V162, P102, DOI 10.1016/j.jconrel.2012.06.008
   Tabarani G, 2006, FEBS LETT, V580, P2402, DOI 10.1016/j.febslet.2006.03.061
   Tang BC, 2009, P NATL ACAD SCI USA, V106, P19268, DOI 10.1073/pnas.0905998106
   Tyssen D, 2010, PLOS ONE, V5, DOI 10.1371/journal.pone.0012309
   Vanic Z, 2014, J LIPOSOME RES, V24, P27, DOI 10.3109/08982104.2013.826242
   Vanic Z, 2013, DRUG DEV IND PHARM, V39, P481, DOI 10.3109/03639045.2012.670247
   Verstraelen H, 2013, CURR OPIN INFECT DIS, V26, P86, DOI 10.1097/QCO.0b013e32835c20cd
   Wachinger M, 1998, J GEN VIROL, V79, P731, DOI 10.1099/0022-1317-79-4-731
   Wang B, 2010, INT J PHARMACEUT, V395, P298, DOI 10.1016/j.ijpharm.2010.05.030
   Wang L, 2012, DRUG DEV IND PHARM, V38, P995, DOI 10.3109/03639045.2011.637048
   Wang YY, 2014, MUCOSAL IMMUNOL, V7, P1036, DOI 10.1038/mi.2013.120
   Wang YY, 2008, ANGEW CHEM INT EDIT, V47, P9726, DOI 10.1002/anie.200803526
   Weber N, 2008, J CONTROL RELEASE, V132, P55, DOI 10.1016/j.jconrel.2008.07.035
   Wilson SS, 2009, ANTIVIR THER, V14, P1113, DOI 10.3851/IMP1463
   Wira CR, 2011, AM J REPROD IMMUNOL, V65, P196, DOI 10.1111/j.1600-0897.2011.00970.x
   Wira CR, 2010, AM J REPROD IMMUNOL, V63, P544, DOI 10.1111/j.1600-0897.2010.00842.x
   Wira CR, 2005, IMMUNOL REV, V206, P306, DOI 10.1111/j.0105-2896.2005.00287.x
   Woodrow KA, 2012, ANNU REV BIOMED ENG, V14, P17, DOI 10.1146/annurev-bioeng-071811-150054
   Woodrow KA, 2009, NAT MATER, V8, P526, DOI [10.1038/NMAT2444, 10.1038/nmat2444]
   Wu SY, 2011, J CONTROL RELEASE, V155, P418, DOI 10.1016/j.jconrel.2011.02.002
   Wu YC, 2009, CELL HOST MICROBE, V5, P84, DOI 10.1016/j.chom.2008.12.003
   YAHI N, 1992, J VIROL, V66, P4848, DOI 10.1128/JVI.66.8.4848-4854.1992
   Yang M., 2013, VAGINAL DELIVERY PAC
   Yang M, 2011, ANGEW CHEM INT EDIT, V50, P2597, DOI 10.1002/anie.201006849
   Yang SD, 2013, J CONTROL RELEASE, V167, P29, DOI 10.1016/j.jconrel.2012.12.023
   Yoo JW, 2011, INT J PHARMACEUT, V403, P262, DOI 10.1016/j.ijpharm.2010.10.032
   Zeitlin L, 1997, CONTRACEPTION, V56, P329, DOI 10.1016/S0010-7824(97)00154-6
   Zhang T, 2011, EUR J PHARM BIOPHARM, V79, P526, DOI 10.1016/j.ejpb.2011.06.007
   Zhao XY, 2003, J EXP MED, V197, P153, DOI 10.1084/jem.20021109
NR 152
TC 113
Z9 116
U1 2
U2 113
PU ELSEVIER
PI AMSTERDAM
PA RADARWEG 29, 1043 NX AMSTERDAM, NETHERLANDS
SN 0168-3659
EI 1873-4995
J9 J CONTROL RELEASE
JI J. Control. Release
PD SEP 28
PY 2014
VL 190
SI SI
BP 500
EP 514
DI 10.1016/j.jconrel.2014.04.033
PG 15
WC Chemistry, Multidisciplinary; Pharmacology & Pharmacy
WE Science Citation Index Expanded (SCI-EXPANDED)
SC Chemistry; Pharmacology & Pharmacy
GA AU9KH
UT WOS:000345910900031
PM 24830303
OA Green Accepted
DA 2022-08-26
ER

PT J
AU Anderson, SJ
   Cherutich, P
   Kilonzo, N
   Cremin, I
   Fecht, D
   Kimanga, D
   Harper, M
   Masha, RL
   Ngongo, PB
   Maina, W
   Dybul, M
   Hallett, TB
AF Anderson, Sarah-Jane
   Cherutich, Peter
   Kilonzo, Nduku
   Cremin, Ide
   Fecht, Daniela
   Kimanga, Davies
   Harper, Malayah
   Masha, Ruth Laibon
   Ngongo, Prince Bahati
   Maina, William
   Dybul, Mark
   Hallett, Timothy B.
TI Maximising the effect of combination HIV prevention through
   prioritisation of the people and places in greatest need: a modelling
   study
SO LANCET
LA English
DT Article
ID MALE CIRCUMCISION; EFFECTIVE RESPONSE; SPATIAL-ANALYSIS; HIGH-RISK;
   HIV/AIDS; INTERVENTIONS; INFECTION; IMPACT; STRATEGIES; MALARIA
AB Background Epidemiological data show substantial variation in the risk of HIV infection between communities within African countries. We hypothesised that focusing appropriate interventions on geographies and key populations at high risk of HIV infection could improve the effect of investments in the HIV response.
   Methods With use of Kenya as a case study, we developed a mathematical model that described the spatiotemporal evolution of the HIV epidemic and that incorporated the demographic, behavioural, and programmatic differences across subnational units. Modelled interventions (male circumcision, behaviour change communication, early antiretoviral therapy, and pre-exposure prophylaxis) could be provided to different population groups according to their risk behaviours or their location. For a given national budget, we compared the effect of a uniform intervention strategy, in which the same complement of interventions is provided across the country, with a focused strategy that tailors the set of interventions and amount of resources allocated to the local epidemiological conditions.
   Findings A uniformly distributed combination of HIV prevention interventions could reduce the total number of new HIV infections by 40% during a 15-year period. With no additional spending, this effect could be increased by 14% during the 15 years-almost 100 000 extra infections, and result in 33% fewer new HIV infections occurring every year by the end of the period if the focused approach is used to tailor resource allocation to reflect patterns in local epidemiology. The cumulative difference in new infections during the 15-year projection period depends on total budget and costs of interventions, and could be as great as 150 000 (a cumulative difference as great as 22%) under different assumptions about the unit costs of intervention.
   Interpretation The focused approach achieves greater effect than the uniform approach despite exactly the same investment. Through prioritisation of the people and locations at greatest risk of infection, and adaption of the interventions to reflect the local epidemiological context, the focused approach could substantially increase the efficiency and effectiveness of investments in HIV prevention.
C1 [Anderson, Sarah-Jane; Cremin, Ide; Hallett, Timothy B.] Univ London Imperial Coll Sci Technol & Med, Dept Infect Dis Epidemiol, London W2 1PG, England.
   [Fecht, Daniela] Univ London Imperial Coll Sci Technol & Med, MRC PHE Ctr Environm & Hlth, SAHSU, London W2 1PG, England.
   [Cherutich, Peter; Kimanga, Davies; Maina, William] Natl AIDS & STI Control Programme NASCOP, Nairobi, Kenya.
   [Kilonzo, Nduku] Liverpool VCT Care & Treatment, Nairobi, Kenya.
   [Harper, Malayah; Masha, Ruth Laibon] UNAIDS, Nairobi, Kenya.
   [Ngongo, Prince Bahati] IAVI, Nairobi, Kenya.
   [Dybul, Mark] Global Fund Fight AIDS TB & Malaria, Geneva, Switzerland.
RP Anderson, SJ (通讯作者)，Univ London Imperial Coll Sci Technol & Med, Dept Infect Dis Epidemiol, London W2 1PG, England.
EM sarah-jane.anderson@imperial.ac.uk
RI ; Maina, William/L-6650-2017
OI Cremin, Ide/0000-0003-2560-6247; Hallett, Timothy/0000-0002-9681-0424;
   Maina, William/0000-0002-3184-9854; Fecht, Daniela/0000-0002-0738-0013
FU Bill & Melinda Gates Foundation; UNAIDS; MRC [MR/K010174/1] Funding
   Source: UKRI; Medical Research Council [MR/K010174/1, MR/K010174/1B]
   Funding Source: researchfish
FX Funding for this study was provided by the Bill & Melinda Gates
   Foundation and UNAIDS.
CR [Anonymous], 2014, LANCET
   [Anonymous], 2013, LOC LOC CONN PEOPL F
   Auvert B, 2005, PLOS MED, V2, P1112, DOI 10.1371/journal.pmed.0020298
   Bailey RC, 2007, LANCET, V369, P643, DOI 10.1016/S0140-6736(07)60312-2
   Baral S, 2012, LANCET INFECT DIS, V12, P538, DOI 10.1016/S1473-3099(12)70066-X
   Beyrer C, 2012, LANCET
   Bousema T, 2012, PLOS MED, V9, DOI 10.1371/journal.pmed.1001165
   Chandrasekaran P, 2008, AIDS, V22, pS1, DOI 10.1097/01.aids.0000343760.70078.89
   Cohen MS, 2016, NEW ENGL J MED, V375, P830, DOI [10.1056/NEJMoa1105243, 10.1056/NEJMoa1600693]
   Cooke GS, 2010, BMC PUBLIC HEALTH, V10, DOI 10.1186/1471-2458-10-585
   Cotter C, 2013, LANCET, V382, P900, DOI 10.1016/S0140-6736(13)60310-4
   Cremin I, 2013, AIDS, V27, P447, DOI 10.1097/QAD.0b013e32835ca2dd
   Dowdy DW, 2012, P NATL ACAD SCI USA, V109, P9557, DOI 10.1073/pnas.1203517109
   Drummond MF, 2005, METHODS EC EVALUATIO
   Hallett TB, 2008, PLOS ONE, V3, DOI 10.1371/journal.pone.0002212
   Hallett TB, 2009, EPIDEMICS-NETH, V1, P108, DOI 10.1016/j.epidem.2009.03.001
   Halli SS, 2009, SEX TRANSM DIS, V36, P556, DOI 10.1097/OLQ.0b013e3181a8cdcf
   Joint United Nations Programme on HIV/AIDS (UNAIDS), 2013, S AFRICA
   Kabatereine NB, 2011, PARASITE VECTOR, V4, DOI 10.1186/1756-3305-4-232
   Kandala NB, 2012, HIV AIDS-RES PALLIAT, V4, P95, DOI 10.2147/HIV.S30537
   Kenya National AIDS and STI Control Program (NASCOP), 2013, COUNT HIV SERV DEL P
   Kenya National AIDS and STI Control Programme (NASCOP), 2011, SENT SURV HIV SYPH I
   Kenya National AIDS and STI Control Programme (NASCOP) National AIDS Control Council (NACC), 2012, GEOGR MAPP MOST RISK
   Kenya National Bureau of Statistics (KNBS),, 2010, ICF MACR KEN DEM HLT
   Lafort Y, 2010, BMC HEALTH SERV RES, V10, DOI 10.1186/1472-6963-10-144
   Larmarange J, 2014, CYBERGEO EUROPEAN J
   Law DCG, 2004, SEX TRANSM INFECT, V80, P294, DOI 10.1136/sti.2003.006700
   Leydon NG, S AFR MED J, V100, P420
   LowBeer D, 1997, NAT MED, V3, P553, DOI 10.1038/nm0597-553
   Lozano R, 2012, LANCET, V380, P2095, DOI 10.1016/S0140-6736(12)61728-0
   Magalhaes RJS, 2011, PLOS NEGLECT TROP D, V5, DOI 10.1371/journal.pntd.0001200
   Meyer-Rath G, 2012, PLOS MED, V9, DOI 10.1371/journal.pmed.1001247
   Mishra S, 2012, PLOS ONE, V7, DOI 10.1371/journal.pone.0032324
   Moran D, 2007, INT J HEALTH GEOGR, V6, DOI 10.1186/1476-072X-6-22
   Musenge E, 2013, GLOBAL HEALTH ACTION, V6, P38, DOI 10.3402/gha.v6i0.19266
   National AIDS Control Organization, 2021, NAT OP GUID ART SER
   Ortblad KF, 2013, AIDS, V27, P2003, DOI 10.1097/QAD.0b013e328362ba67
   PEPFAR, 2012, PEPFAR BLUEP CREAT A
   Piot P, 2013, NEW ENGL J MED, V368, P2210, DOI 10.1056/NEJMra1201533
   Qian HZ, 2006, AIDS CARE, V18, pS6, DOI 10.1080/09540120600839074
   Schwartlander B, 2011, LANCET, V377, P2031, DOI 10.1016/S0140-6736(11)60702-2
   Sgaier SK, 2012, SEX TRANSM INFECT, V88, P240, DOI 10.1136/sextrans-2011-050382
   Shepard D., 1968, P 1968 ACM NAT C NEW
   Shisana O, 2013, 6 SA AIDS C DURB S A
   Statista, 2020, BROWSING HLTH INFORM, P1
   Sumartojo E, 1997, AIDS, V11, P1201, DOI 10.1097/00002030-199710000-00002
   Tanser F, 2009, INT J EPIDEMIOL, V38, P1008, DOI 10.1093/ije/dyp148
   Tanzania Commission for HIV and AIDS, UNGASS REP 2010 TANZ
   The Global Fund, 2013, NEW FUND MOD 2013
   UNAIDS and WHO, 2013, GUID 2 GEN HIV SURV
   UNAIDS/WHO working group on global HIV/AIDS and STI surveillance, 2000, GUID 2 GEN HIV SURV
   US Centers for Disease Control and Prevention, 2013, HIV AIDS US GEOGR DI
   van Loggerenberg F, 2008, PLOS ONE, V3, DOI 10.1371/journal.pone.0001954
   Verguet Stephane, 2013, Cost Eff Resour Alloc, V11, P1, DOI 10.1186/1478-7547-11-1
   Weir SS, 2002, MEASURE EVALUATION B, V2002, P1
   Williams BG, 2000, S AFR J SCI, V96, P297
   Wilson DP, 2005, PLOS MED, V2, P132, DOI 10.1371/journal.pmed.0020050
   Yao J, 2013, SOC SCI MED, V96, P60, DOI [10.1016/j.socscimed.2012.11.005, 10.1016/j.socscimed.2013.07.025]
NR 58
TC 170
Z9 171
U1 0
U2 31
PU ELSEVIER SCIENCE INC
PI NEW YORK
PA STE 800, 230 PARK AVE, NEW YORK, NY 10169 USA
SN 0140-6736
EI 1474-547X
J9 LANCET
JI Lancet
PD JUL 19
PY 2014
VL 384
IS 9939
BP 249
EP 256
DI 10.1016/S0140-6736(14)61053-9
PG 8
WC Medicine, General & Internal
WE Science Citation Index Expanded (SCI-EXPANDED)
SC General & Internal Medicine
GA AL8JI
UT WOS:000339384100026
PM 25042235
OA Green Submitted
DA 2022-08-26
ER

PT J
AU Sluis-Cremer, N
AF Sluis-Cremer, Nicolas
TI The Emerging Profile of Cross-Resistance among the Nonnucleoside HIV-1
   Reverse Transcriptase Inhibitors
SO VIRUSES-BASEL
LA English
DT Review
DE HIV; reverse transcriptase; nonnucleoside inhibitors; nevirapine;
   efavirenz; rilpivirine; etravirine; dapivirine; MIV-150
ID HUMAN-IMMUNODEFICIENCY-VIRUS; EXPERIENCED HIV-1-INFECTED PATIENTS;
   PLACEBO-CONTROLLED TRIAL; TREATMENT-NAIVE PATIENTS; DOUBLE-BLIND; TMC125
   ETRAVIRINE; ANTIRETROVIRAL THERAPY; NEVIRAPINE RESISTANCE; COMBINATION
   THERAPY; ANGSTROM RESOLUTION
AB Nonnucleoside reverse transcriptase inhibitors (NNRTIs) are widely used to treat HIV-1-infected individuals; indeed most first-line antiretroviral therapies typically include one NNRTI in combination with two nucleoside analogs. In 2008, the next-generation NNRTI etravirine was approved for the treatment of HIV-infected antiretroviral therapy-experienced individuals, including those with prior NNRTI exposure. NNRTIs are also increasingly being included in strategies to prevent HIV-1 infection. For example: (1) nevirapine is used to prevent mother-to-child transmission; (2) the ASPIRE (MTN 020) study will test whether a vaginal ring containing dapivirine can prevent HIV-1 infection in women; (3) a microbicide gel formulation containing the urea-PETT derivative MIV-150 is in a phase I study to evaluate safety, pharmacokinetics, pharmacodynamics and acceptability; and (4) a long acting rilpivirine formulation is under-development for pre-exposure prophylaxis. Given their widespread use, particularly in resource-limited settings, as well as their low genetic barriers to resistance, there are concerns about overlapping resistance between the different NNRTIs. Consequently, a better understanding of the resistance and cross-resistance profiles among the NNRTI class is important for predicting response to treatment, and surveillance of transmitted drug-resistance.
C1 Univ Pittsburgh, Dept Med, Sch Med, Div Infect Dis, Pittsburgh, PA 15261 USA.
RP Sluis-Cremer, N (通讯作者)，Univ Pittsburgh, Dept Med, Sch Med, Div Infect Dis, S817 Scaife Hall,3550 Terrace St, Pittsburgh, PA 15261 USA.
EM nps2@pitt.edu
FU National Institutes of Health (NIH), United States of America [AI081571,
   GM068406]; NATIONAL INSTITUTE OF ALLERGY AND INFECTIOUS DISEASES
   [R01AI081571] Funding Source: NIH RePORTER; NATIONAL INSTITUTE OF
   GENERAL MEDICAL SCIENCES [R01GM068406] Funding Source: NIH RePORTER
FX Research in the Sluis-Cremer laboratory was supported by grants AI081571
   and GM068406 from the National Institutes of Health (NIH), United States
   of America.
CR Azijn H, 2010, ANTIMICROB AGENTS CH, V54, P718, DOI 10.1128/AAC.00986-09
   Baert L, 2009, EUR J PHARM BIOPHARM, V72, P502, DOI 10.1016/j.ejpb.2009.03.006
   Brehm JH, 2012, CLIN INFECT DIS, V55, P737, DOI 10.1093/cid/cis501
   Brenner B, 2003, AIDS, V17, pF1, DOI 10.1097/00002030-200301030-00001
   Cohen CJ, 2011, LANCET, V378, P229, DOI 10.1016/S0140-6736(11)60983-5
   Cooper DA, 2010, J INFECT DIS, V201, P803, DOI 10.1086/650697
   Das K, 2013, CURR OPIN VIROL, V3, P119, DOI 10.1016/j.coviro.2013.03.014
   Das K, 2013, CURR OPIN VIROL, V3, P111, DOI 10.1016/j.coviro.2013.03.012
   ESNOUF R, 1995, NAT STRUCT BIOL, V2, P303, DOI 10.1038/nsb0495-303
   Fletcher P, 2009, ANTIMICROB AGENTS CH, V53, P487, DOI 10.1128/AAC.01156-08
   Gulick RM, 2004, NEW ENGL J MED, V350, P1850, DOI 10.1056/NEJMoa031772
   HAVLIR D, 1995, J INFECT DIS, V172, P1379, DOI 10.1093/infdis/172.5.1379
   Hsiou Y, 1996, STRUCTURE, V4, P853, DOI 10.1016/S0969-2126(96)00091-3
   Hsu M, 2014, PLOS ONE, V9, DOI 10.1371/journal.pone.0089300
   Hu ZX, 2011, J VIROL, V85, P11309, DOI 10.1128/JVI.05578-11
   Jackson A, 2012, P 19 C RETR OPP INF
   Kenney J, 2011, PLOS ONE, V6, DOI 10.1371/journal.pone.0015835
   KOHLSTAEDT LA, 1992, SCIENCE, V256, P1783, DOI 10.1126/science.1377403
   Kulkarni R, 2012, JAIDS-J ACQ IMM DEF, V59, P47, DOI 10.1097/QAI.0b013e31823aca74
   LARDER BA, 1992, ANTIMICROB AGENTS CH, V36, P2664, DOI 10.1128/AAC.36.12.2664
   Lazzarin A, 2007, LANCET, V370, P39, DOI 10.1016/S0140-6736(07)61048-4
   Lennox JL, 2010, JAIDS-J ACQ IMM DEF, V55, P39, DOI 10.1097/QAI.0b013e3181da1287
   Lennox JL, 2009, LANCET, V374, P796, DOI 10.1016/S0140-6736(09)60918-1
   Madruga JV, 2007, LANCET, V370, P29, DOI 10.1016/S0140-6736(07)61047-2
   Markowitz M, 2007, JAIDS-J ACQ IMM DEF, V46, P125, DOI 10.1097/QAI.0b013e318157131c
   MERLUZZI VJ, 1990, SCIENCE, V250, P1411, DOI 10.1126/science.1701568
   Molina JM, 2011, LANCET, V378, P238, DOI 10.1016/S0140-6736(11)60936-7
   Nelson M., 2000, P ABSTR 10 EUR C CLI
   RICHMAN DD, 1994, J VIROL, V68, P1660, DOI 10.1128/JVI.68.3.1660-1666.1994
   Rockstroh JK, 2013, JAIDS-J ACQ IMM DEF, V63, P77, DOI 10.1097/QAI.0b013e31828ace69
   Rockstroh JK, 2011, CLIN INFECT DIS, V53, P807, DOI 10.1093/cid/cir510
   Ruxrungtham K, 2008, HIV MED, V9, P883, DOI 10.1111/j.1468-1293.2008.00644.x
   Schader SM, 2012, ANTIMICROB AGENTS CH, V56, P751, DOI 10.1128/AAC.05821-11
   Selmi B, 2003, J BIOL CHEM, V278, P40464, DOI 10.1074/jbc.M302928200
   Siegel MO, 2012, AIDS, V26, P1181, DOI 10.1097/QAD.0b013e32835393e9
   Singer R, 2012, SCI TRANSL MED, V4, DOI 10.1126/scitranslmed.3003936
   Sluis-Cremer N, 2014, ANTIVIR RES, V107, P31, DOI 10.1016/j.antiviral.2014.04.001
   Squires K, 2004, JAIDS-J ACQ IMM DEF, V36, P1011, DOI 10.1097/00126334-200408150-00003
   Tambuyzer L, 2010, AIDS RES HUM RETROV, V26, P1197, DOI 10.1089/aid.2009.0302
   Telesnitsky A., 1997, P121
   Ton Q, 2013, CURR HIV RES, V11, P126, DOI 10.2174/1570162X11311020005
   van Leth F, 2004, LANCET, V363, P1253, DOI 10.1016/S0140-6736(04)15997-7
   van 't Klooster G, 2010, ANTIMICROB AGENTS CH, V54, P2042, DOI 10.1128/AAC.01529-09
   Verloes R., 2008, P 17 INT AIDS C MEX
   Vingerhoets J, 2005, J VIROL, V79, P12773, DOI 10.1128/JVI.79.20.12773-12782.2005
   Vingerhoets J, 2010, AIDS, V24, P503, DOI 10.1097/QAD.0b013e32833677ac
   Walmsley SL, 2013, NEW ENGL J MED, V369, P1807, DOI 10.1056/NEJMoa1215541
   Xu HT, 2011, J VIROL, V85, P11300, DOI 10.1128/JVI.05584-11
   Yap SH, 2007, PLOS MED, V4, P1887, DOI 10.1371/journal.pmed.0040335
   Yeni P, 2006, LANCET, V368, P287, DOI 10.1016/S0140-6736(06)69074-0
   YOUNG SD, 1995, ANTIMICROB AGENTS CH, V39, P2602, DOI 10.1128/AAC.39.12.2602
NR 51
TC 41
Z9 42
U1 0
U2 12
PU MDPI
PI BASEL
PA ST ALBAN-ANLAGE 66, CH-4052 BASEL, SWITZERLAND
SN 1999-4915
J9 VIRUSES-BASEL
JI Viruses-Basel
PD AUG
PY 2014
VL 6
IS 8
BP 2960
EP 2973
DI 10.3390/v6082960
PG 14
WC Virology
WE Science Citation Index Expanded (SCI-EXPANDED)
SC Virology
GA AO6AS
UT WOS:000341430400002
PM 25089538
OA gold, Green Published, Green Accepted, Green Submitted
DA 2022-08-26
ER

PT J
AU Andrews, CD
   Spreen, WR
   Mohri, H
   Moss, L
   Ford, S
   Gettie, A
   Russell-Lodrigue, K
   Bohm, RP
   Cheng-Mayer, C
   Hong, Z
   Markowitz, M
   Ho, DD
AF Andrews, Chasity D.
   Spreen, William R.
   Mohri, Hiroshi
   Moss, Lee
   Ford, Susan
   Gettie, Agegnehu
   Russell-Lodrigue, Kasi
   Bohm, Rudolf P.
   Cheng-Mayer, Cecilia
   Hong, Zhi
   Markowitz, Martin
   Ho, David D.
TI Long-Acting Integrase Inhibitor Protects Macaques from Intrarectal
   Simian/Human Immunodeficiency Virus
SO SCIENCE
LA English
DT Article
ID ANTIRETROVIRAL-NAIVE ADULTS; ONCE-DAILY DOLUTEGRAVIR; HIV-1 INFECTION;
   DOUBLE-BLIND; PREEXPOSURE PROPHYLAXIS; RALTEGRAVIR; TRANSMISSION;
   PREVENTION; CHEMOPROPHYLAXIS; TENOFOVIR
AB GSK1265744 (GSK744) is an integrase strand-transfer inhibitor that has been formulated as a long-acting (LA) injectable suitable for monthly to quarterly clinical administration. GSK744 LA was administered at two time points 4 weeks apart beginning 1 week before virus administration, and macaques were challenged weekly for 8 weeks. GSK744 LA, at plasma concentrations achievable with quarterly injections in humans, protected all animals against repeated low-dose challenges. In a second experiment, macaques were given GSK744 LA 1 week before virus administration and challenged repeatedly until infection occurred. Protection decreased over time and correlated with the plasma drug levels. With a quarterly dosing schedule in humans, our results suggest that GSK744 LA could potentially decrease adherence problems associated with daily preexposure prophylaxis (PrEP).
C1 [Andrews, Chasity D.; Mohri, Hiroshi; Gettie, Agegnehu; Cheng-Mayer, Cecilia; Markowitz, Martin; Ho, David D.] Rockefeller Univ, Aaron Diamond AIDS Res Ctr, New York, NY 10016 USA.
   [Spreen, William R.; Moss, Lee; Ford, Susan; Hong, Zhi] GlaxoSmithKline, Res Triangle Pk, NC 27709 USA.
   [Russell-Lodrigue, Kasi; Bohm, Rudolf P.] Tulane Natl Primate Res Ctr, Covington, LA 70433 USA.
RP Ho, DD (通讯作者)，Rockefeller Univ, Aaron Diamond AIDS Res Ctr, New York, NY 10016 USA.
EM dho@adarc.org
RI Russell-Lodrigue, Kasi E/G-7084-2016
OI Russell-Lodrigue, Kasi E/0000-0003-3719-0779
FU NIH [R0-AI100724, 1DP1-DA033263]; Tulane National Primate Research
   Center [2P51-OD11104-52]; NATIONAL INSTITUTE OF ALLERGY AND INFECTIOUS
   DISEASES [R01AI100724] Funding Source: NIH RePORTER; NATIONAL INSTITUTE
   ON DRUG ABUSE [DP1DA033263] Funding Source: NIH RePORTER; OFFICE OF THE
   DIRECTOR, NATIONAL INSTITUTES OF HEALTH [P51OD011104] Funding Source:
   NIH RePORTER
FX This work was funded in part by NIH grants R0-AI100724 and 1DP1-DA033263
   and Tulane National Primate Research Center grant 2P51-OD11104-52. We
   thank D. A. Margolis, A. Rinehart, J. C. Pottage Jr., Y. Huang, K.
   Meyers, and N. Padte for helpful discussions; J. Blanchard for
   veterinary services; M. Boente-Carrera, L. Tsai, and F. Yu for technical
   assistance; and G. Bowers, Y. L. Yueh, G. Tabolt, and P. Savina for PK,
   analytical, and statistical support. W. R. S., L. M., and S. F. are
   full-time employees of and hold shares in GlaxoSmithKline, Z.H. is a
   full-time employee of and holds shares in GlaxoSmithKline and serves on
   the ViiV Healthcare Board, and D. D. H. is a paid consultant to
   GlaxoSmithKline. The GenBank accession numbers for integrase sequences
   described in table S3 are KJ415285 to KJ415297.
CR Anderson PL, 2012, SCI TRANSL MED, V4, DOI 10.1126/scitranslmed.3004006
   Baeten JM, 2012, NEW ENGL J MED, V367, P399, DOI 10.1056/NEJMoa1108524
   Cahn P, 2013, LANCET, V382, P700, DOI 10.1016/S0140-6736(13)61221-0
   Eron JJ, 2013, J INFECT DIS, V207, P740, DOI 10.1093/infdis/jis750
   Garcia-Lerma JG, 2008, PLOS MED, V5, P291, DOI 10.1371/journal.pmed.0050028
   Garcia-Lerma JG, 2010, SCI TRANSL MED, V2, DOI 10.1126/scitranslmed.3000391
   Grant RM, 2010, NEW ENGL J MED, V363, P2587, DOI 10.1056/NEJMoa1011205
   Hessell AJ, 2009, NAT MED, V15, P951, DOI 10.1038/nm.1974
   Johns BA, 2013, J MED CHEM, V56, P5901, DOI 10.1021/jm400645w
   Karim QA, 2010, SCIENCE, V329, P1168, DOI 10.1126/science.1193748
   Lou Y., 2013, 53 INT C ANT AG CHEM
   Marrazzo J.M., 2015, C RETR OPP INF ATL M, P509
   Moghimi SM, 2001, PHARMACOL REV, V53, P283
   MORDENTI J, 1986, J PHARM SCI, V75, P1028, DOI 10.1002/jps.2600751104
   Raffi F, 2013, LANCET INFECT DIS, V13, P927, DOI 10.1016/S1473-3099(13)70257-3
   Raffi F, 2013, LANCET, V381, P735, DOI 10.1016/S0140-6736(12)61853-4
   Spreen W, 2013, HIV CLIN TRIALS, V14, P192, DOI 10.1310/hct1405-192
   Spreen W, 2012, 19 INT AIDS C WASH D
   Spreen W., 2013, 7 INT AIDS SOC C HIV
   Spreen WR, 2013, CURR OPIN HIV AIDS, V8, P565, DOI 10.1097/COH.0000000000000002
   Stellbrink HJ, 2013, AIDS, V27, P1771, DOI 10.1097/QAD.0b013e3283612419
   Subbarao S, 2007, J MED PRIMATOL, V36, P238, DOI 10.1111/j.1600-0684.2007.00241.x
   Subbarao S, 2006, J INFECT DIS, V194, P904, DOI 10.1086/507306
   Thigpen MC, 2012, NEW ENGL J MED, V367, P423, DOI 10.1056/NEJMoa1110711
   UNAIDS, 2013, 2013 UNAIDS REP GLOB
   Van Damme L, 2012, NEW ENGL J MED, V367, P411, DOI 10.1056/NEJMoa1202614
   van Lunzen J, 2012, LANCET INFECT DIS, V12, P111, DOI 10.1016/S1473-3099(11)70290-0
   Walmsley SL, 2013, NEW ENGL J MED, V369, P1807, DOI 10.1056/NEJMoa1215541
   Winner B, 2012, NEW ENGL J MED, V366, P1998, DOI 10.1056/NEJMoa1110855
NR 29
TC 112
Z9 113
U1 3
U2 42
PU AMER ASSOC ADVANCEMENT SCIENCE
PI WASHINGTON
PA 1200 NEW YORK AVE, NW, WASHINGTON, DC 20005 USA
SN 0036-8075
EI 1095-9203
J9 SCIENCE
JI Science
PD MAR 7
PY 2014
VL 343
IS 6175
BP 1151
EP 1154
DI 10.1126/science.1248707
PG 4
WC Multidisciplinary Sciences
WE Science Citation Index Expanded (SCI-EXPANDED)
SC Science & Technology - Other Topics
GA AC2LB
UT WOS:000332331500052
PM 24594934
OA Green Accepted
DA 2022-08-26
ER

PT J
AU Schneider, K
   Gray, RT
   Wilson, DP
AF Schneider, Karen
   Gray, Richard T.
   Wilson, David P.
TI A Cost-effectiveness Analysis of HIV Preexposure Prophylaxis for Men Who
   Have Sex With Men in Australia
SO CLINICAL INFECTIOUS DISEASES
LA English
DT Article
DE cost-effectiveness; preexposure prophylaxis; HIV prevention; men who
   have sex with men
ID ANTIRETROVIRAL PROPHYLAXIS; RESISTANT STRAINS; INFECTED PATIENTS;
   UNITED-STATES; HIV/AIDS; THERAPY; IMPACT; RISK; GAY
AB Background. Antiretroviral therapy (ART) used as preexposure prophylaxis (PrEP) by human immunodeficiency virus (HIV)-seronegative individuals reduces the risk of acquiring HIV. However, the population-level impact and cost-effectiveness of using PrEP as a public health intervention remains debated.
   Methods. We used a stochastic agent-based model of HIV transmission and progression to simulate the clinical and cost outcomes of different strategies of providing PrEP to men who have sex with men (MSM) in New South Wales (NSW), Australia. Model outcomes were reported as incremental cost-effectiveness ratios (ICERs) in 2013 Australian dollars per quality-adjusted life-year gained (QALYG).
   Results. The use of PrEP in 10%-30% of the entire NSW MSM population was projected to cost an additional $316-$952 million over the course of 10 years, and cost >$400 000 per QALYG compared with the status quo. Targeting MSM with sexual partners ranging between >10 to >50 partners within 6 months cost an additional $31-$331 million dollars, and cost >$110 000 per QALYG compared with the status quo. We found that preexposure prophylaxis is most cost-effective when targeted for HIV-negative MSM in a discordant regular partnership. The ICERs ranged between $8399 and $11 575, for coverage ranging between 15% and 30%, respectively.
   Conclusions. Targeting HIV-negative MSM in a discordant regular partnership is a cost-effective intervention. However, this highly targeted strategy would not have large population-level impact. Other scenarios are unlikely to be cost-effective.
C1 [Schneider, Karen; Gray, Richard T.; Wilson, David P.] Univ New S Wales, Kirby Inst Infect & Immun Soc, Sydney, NSW, Australia.
RP Schneider, K (通讯作者)，Kirby Inst Infect & Immun Soc, CFI Bldg Corner Boundary & West St, Sydney, NSW 2010, Australia.
EM karen.schneider@unswalumni.com
FU Australian Research Council; University of New South Wales; Australian
   Department of Health and Ageing
FX Financial support. This work was supported by the Australian Research
   Council and the University of New South Wales. The Kirby Institute is
   funded by the Australian Department of Health and Ageing.
CR Abdool KQ, 2010, SCIENCE, V329, P1168, DOI DOI 10.1126/SCIENCE.1193748
   Albrecht D, 2002, J CLIN VIROL, V24, P93, DOI 10.1016/S1386-6532(01)00231-1
   Baeten JM, 2012, NEW ENGL J MED, V367, P399, DOI 10.1056/NEJMoa1108524
   Blackham J, 2005, AIDS, V19, P487
   Blower S, 2005, AIDS, V19, P1, DOI 10.1097/00002030-200501030-00001
   Blower Sally, 2003, Current Drug Targets - Infectious Disorders, V3, P345, DOI 10.2174/1568005033480999
   Brenner BG, 2002, J VIROL, V76, P1753, DOI 10.1128/JVI.76.4.1753-1761.2002
   Centers for Disease Control and Prevention, 1999, VIT SIGNS OV PRESCR
   Centers for Disease Control and Prevention, 2013, UPD INT GUID PREEXP
   Choopanya K, 2013, LANCET, V381, P2083, DOI 10.1016/S0140-6736(13)61127-7
   Desai K, 2008, AIDS, V22, P1829, DOI 10.1097/QAD.0b013e32830e00f5
   Fellman Sam., 2012, MILITARY TIMES
   Freedberg KA, 1998, JAMA-J AM MED ASSOC, V279, P130, DOI 10.1001/jama.279.2.130
   Ghosn J, 2006, AIDS, V20, P159, DOI 10.1097/01.aids.0000199820.47703.a0
   Ghosn J, 2005, AIDS, V19, P1643, DOI 10.1097/01.aids.0000181322.17679.b2
   Grant RM, 2010, NEW ENGL J MED, V363, P2587, DOI 10.1056/NEJMoa1011205
   Gray RT, 2013, PLOS ONE, V8, DOI 10.1371/journal.pone.0055449
   Gray RT, 2011, VACCINE, V29, P6125, DOI 10.1016/j.vaccine.2011.06.061
   Grohskopf L. A., 2010, 18 INT AIDS C VIENN, P18
   Hoare A, 2010, PLOS ONE, V5, DOI 10.1371/journal.pone.0010981
   Holt M, 2012, SEX TRANSM INFECT, V88, P258, DOI 10.1136/sextrans-2011-050312
   Kahn JO, 1998, NEW ENGL J MED, V339, P33, DOI 10.1056/NEJM199807023390107
   Maggiolo F, 2007, HIV CLIN TRIALS, V8, P282, DOI 10.1310/hct0805-282
   Mansergh G, 2012, PLOS MED, V9, DOI 10.1371/journal.pmed.1001286
   Mrus JM, 2003, MED DECIS MAKING, V23, P414, DOI 10.1177/0272989X03256884
   Myers GM, 2011, AIDS PATIENT CARE ST, V25, P63, DOI 10.1089/apc.2010.0222
   National Centre in HIV Social Research, 2012, SYDN GAY COMM PER SU
   Paltiel AD, 2009, CLIN INFECT DIS, V48, P806, DOI 10.1086/597095
   Phillips AN, 2007, LANCET, V370, P1923, DOI 10.1016/S0140-6736(07)61815-7
   Prestage G, 2008, SEX HEALTH, V5, P97, DOI 10.1071/SH07080
   Schackman BR, 2002, MED DECIS MAKING, V22, P27, DOI 10.1177/02729890222062892
   Smith RJ, 2010, SCIENCE, V327, P697, DOI 10.1126/science.1180556
   Tengs TO, 2002, MED DECIS MAKING, V22, P475, DOI 10.1177/0272989X02238300
   The Department of Heath Australian Government, MED BEN SCH
   The Department of Heath Australian Government, PHARM BEN SCH
   The Department of Heath Australian Government, NAT PUBL COST WEIGHT
   The Department of Heath Australian Government, PHARM BEN SCH TEN EM
   The Kirby Institute, 2012, AUSTR HIV OBS DAT AN
   The Kirby Institute, 2011, HIV VIR HEP SEX TRAN
   The Kirby Institute, 2012, HIV VIR HEP SEX TRAN
   Thigpen MC, 2012, NEW ENGL J MED, V367, P423, DOI 10.1056/NEJMoa1110711
   Tsevat J, 1999, ANN INTERN MED, V131, P194, DOI 10.7326/0003-4819-131-3-199908030-00006
   Wilson DP, 2011, NSW HIV MODELLING AC
   Zablotska IB, 2013, JAIDS-J ACQ IMM DEF, V62, P334, DOI 10.1097/QAI.0b013e31827e854a
NR 44
TC 40
Z9 40
U1 1
U2 10
PU OXFORD UNIV PRESS INC
PI CARY
PA JOURNALS DEPT, 2001 EVANS RD, CARY, NC 27513 USA
SN 1058-4838
EI 1537-6591
J9 CLIN INFECT DIS
JI Clin. Infect. Dis.
PD APR 1
PY 2014
VL 58
IS 7
BP 1027
EP 1034
DI 10.1093/cid/cit946
PG 8
WC Immunology; Infectious Diseases; Microbiology
WE Science Citation Index Expanded (SCI-EXPANDED)
SC Immunology; Infectious Diseases; Microbiology
GA AD2HM
UT WOS:000333055400022
PM 24385445
OA Bronze
DA 2022-08-26
ER

PT J
AU Tang, EC
   Sobieszczyk, ME
   Shu, E
   Gonzales, P
   Sanchez, J
   Lama, JR
AF Tang, Eric C.
   Sobieszczyk, Magdalena E.
   Shu, Eileen
   Gonzales, Pedro
   Sanchez, Jorge
   Lama, Javier R.
TI Provider Attitudes Toward Oral Preexposure Prophylaxis for HIV
   Prevention Among High-Risk Men Who Have Sex with Men in Lima, Peru
SO AIDS RESEARCH AND HUMAN RETROVIRUSES
LA English
DT Article
ID SEXUALLY-TRANSMITTED INFECTIONS; KNOWLEDGE; ASSOCIATION; EXPERIENCE;
   HEALTH
AB Oral preexposure prophylaxis (PrEP) was the first biomedical intervention to demonstrate efficacy in preventing HIV infection among men who have sex with men (MSM). Healthcare providers' attitudes toward PrEP will be critical in translating this finding into effective public health rollout programs. In a convenience sample of 186 healthcare providers in Peru, we assessed knowledge, barriers, and attitudes to prescribe and monitor HIV PrEP for high-risk MSM and transgender women, the populations with the highest HIV incidence in this setting. A total of 57.5% reported awareness of PrEP, and awareness was independently associated with caring for more than 50 MSM (OR: 3.67, p<0.002). Lack of local guidelines, concern about increased high-risk behavior, antiretroviral drug resistance, and limited availability of antiretrovirals for HIV-infected individuals were the most common barriers to prescribing PrEP. Of all physicians 44.6% indicated that they would be likely to prescribe oral PrEP now; likelihood to prescribe was higher if PrEP were supported by local guidelines (70.3%, p<0.001), if more trials supported its effectiveness (68.5%, p<0.001), and if intermittent use were shown to be effective (62.2%, p=0.019). Physicians were more likely to prescribe PrEP now if they care for more than 50 MSM (OR: 6.62, p=0.010). Infectious disease specialists were less likely to prescribe PrEP (OR: 0.10, p=0.003) than nonspecialists. Successful large-scale implementation of PrEP in Peru will require focused educational campaigns to increase awareness and address concerns among healthcare providers.
C1 [Tang, Eric C.; Sobieszczyk, Magdalena E.; Shu, Eileen] Columbia Univ Coll Phys & Surg, New York, NY 10032 USA.
   [Sobieszczyk, Magdalena E.] Columbia Univ Coll Phys & Surg, Dept Med, Div Infect Dis, New York, NY 10032 USA.
   [Gonzales, Pedro; Sanchez, Jorge; Lama, Javier R.] Asociac Civil Impacta Salud & Educ, Lima, Peru.
RP Lama, JR (通讯作者)，IMPACTA PERU Clin Trials Unit, Av Almirante Miguel Grau 1010, Lima 4, Peru.
EM jrlama@impactaperu.org
RI Oliveira, Claudia DL/G-8618-2011; Tang, Eric/AAB-6745-2020
FU Doris Duke Charitable Foundation to Columbia University College of
   Physicians and Surgeons; IMPACTA; NATIONAL INSTITUTE OF ALLERGY AND
   INFECTIOUS DISEASES [UM1AI069470] Funding Source: NIH RePORTER
FX The authors would like to acknowledge all of the participants as well as
   the Asociacion Civil Impacta Salud y Educacion (IMPACTA) staff without
   whom this study would not have been possible. This work was supported by
   a grant from the Doris Duke Charitable Foundation to Columbia University
   College of Physicians and Surgeons to fund International Clinical
   Research Fellow, Eric C. Tang and by unrestricted discretionary core
   funds from IMPACTA. The funding sources played no role in the study
   design, data collection, data analysis, data interpretation, writing of
   the manuscript, or the decision to submit the article for publication.
CR Alarcón Jorge O, 2012, Rev. perú. med. exp. salud publica, V29, P452, DOI 10.1590/s1726-46342012000400006
   Anderson PL, 2012, SCI TRANSL MED, V4, DOI 10.1126/scitranslmed.3004006
   [Anonymous], OPEN LABEL DEMONSTRA
   California Collaborative Treatment Group, CCTG 595 TEXT MESSAG
   Carcamo CP, 2012, LANCET INFECT DIS, V12, P765, DOI 10.1016/S1473-3099(12)70144-5
   Coates TJ, 2000, LANCET, V356, P103, DOI 10.1016/S0140-6736(00)02446-6
   Division of AIDS (DAIDS) U. S. National Institute of Allergy and Infectious Diseases (NIAID) U. S. National Institute of Mental Health (NIMH), 2013, HPTN 067 ADAPT STUD
   Eisingerich AB, 2012, PLOS ONE, V7, DOI 10.1371/journal.pone.0028238
   Fonner VA, 2012, COCHRANE DB SYST REV, DOI 10.1002/14651858.CD001224.pub4
   Foundation Oswaldo Cruz, IMPLEMENTATION PREEX
   Galea JT, 2011, INT J STD AIDS, V22, P256, DOI 10.1258/ijsa.2009.009255
   Gomez GB, 2012, PLOS MED, V9, DOI 10.1371/journal.pmed.1001323
   Grant RM, 2010, NEW ENGL J MED, V363, P2587, DOI 10.1056/NEJMoa1011205
   Gulick RM, 2013, HIV PREV TRIALS NETW
   Kapur A, 2012, 19 INT AIDS C WASH D
   Krakower D, 2012, CURR OPIN HIV AIDS, V7, P593, DOI 10.1097/COH.0b013e3283590446
   Krakower DS, 2012, PLOS ONE, V7, DOI 10.1371/journal.pone.0033119
   Lama JR, 2006, JAIDS-J ACQ IMM DEF, V42, P501, DOI 10.1097/01.qai.0000221677.29693.dd
   Lama JR, 2006, J INFECT DIS, V194, P1459, DOI 10.1086/508548
   Mayer K, PREEXPOSURE PROPHYLA
   McCormack S, 2012, INT J STD AIDS, V23, P1, DOI 10.1258/ijsa.2011.051211
   McCormack S, 2013, PROUD PREEXPOSURE OP
   Mimiaga MJ, 2009, JAIDS-J ACQ IMM DEF, V50, P77, DOI 10.1097/QAI.0b013e31818d5a27
   Mutua G, 2012, PLOS ONE, V7, DOI 10.1371/journal.pone.0033103
   National Institute of Allergy and Infectious Diseases (NIAID) National Institutes of Health (NIH) and San Francisco Department of Public Health (SFDPH), DEMO PROJ US
   National Institute of Mental Health and Underhill K, PREP HIV PREVENTION
   Peinado Jesus, 2013, J Int Assoc Provid AIDS Care, V12, P278, DOI 10.1177/1545109712473650
   Poynten IM, 2012, CURR OPIN HIV AIDS, V7, P549, DOI 10.1097/COH.0b013e3283582c71
   Sanchez J, 2007, JAIDS-J ACQ IMM DEF, V44, P578, DOI 10.1097/QAI.0b013e318033ff82
   Sanchez J, 2009, JAIDS-J ACQ IMM DEF, V51, pS47, DOI 10.1097/QAI.0b013e3181a2671d
   Senn H, 2013, AIDS RES HUM RETROV, V29, P1183, DOI [10.1089/aid.2013.0090, 10.1089/AID.2013.0090]
   Shoptaw S, HPTN 073 BLACK MEN W
   Smith D. K., 2011, Morbidity and Mortality Weekly Report, V60, P65
   Southern African HIV Clinicians Society Consensus Committee, 2012, S AFR J HIV MED, V13, P40
   U. S. Food and Drug Administration (USFDA), FDA APPR 1 DRUG RED
   Wheelock A, 2012, BMJ OPEN, V2, DOI 10.1136/bmjopen-2012-001234
   White JM, 2012, AIDS PATIENT CARE ST, V26, P395, DOI 10.1089/apc.2012.0030
   World Health Organization (WHO), GUID OR PREEXP PROPH
NR 38
TC 16
Z9 16
U1 0
U2 5
PU MARY ANN LIEBERT, INC
PI NEW ROCHELLE
PA 140 HUGUENOT STREET, 3RD FL, NEW ROCHELLE, NY 10801 USA
SN 0889-2229
EI 1931-8405
J9 AIDS RES HUM RETROV
JI Aids Res. Hum. Retrovir.
PD MAY 1
PY 2014
VL 30
IS 5
BP 416
EP 424
DI 10.1089/aid.2013.0212
PG 9
WC Immunology; Infectious Diseases; Virology
WE Science Citation Index Expanded (SCI-EXPANDED)
SC Immunology; Infectious Diseases; Virology
GA AG8IL
UT WOS:000335661900004
PM 24319983
OA Green Published
DA 2022-08-26
ER

PT J
AU Holt, M
   Lea, T
   Murphy, D
   Ellard, J
   Rosengarten, M
   Kippax, S
   De Wit, J
AF Holt, Martin
   Lea, Toby
   Murphy, Dean
   Ellard, Jeanne
   Rosengarten, Marsha
   Kippax, Susan
   De Wit, John
TI Willingness to Use HIV Pre-Exposure Prophylaxis Has Declined Among
   Australian Gay and Bisexual Men: Results From Repeated National Surveys,
   2011-2013
SO JAIDS-JOURNAL OF ACQUIRED IMMUNE DEFICIENCY SYNDROMES
LA English
DT Article
DE acceptability; Australia; gay and bisexual men; HIV prevention;
   pre-exposure prophylaxis; risk compensation
ID UNITED-STATES; PREVENTION; SEX; ANTIRETROVIRALS; ACCEPTABILITY; PREP;
   RISK
AB We surveyed willingness to use pre-exposure prophylaxis (PrEP) and the likelihood of decreased condom use among Australian gay and bisexual men in 2011 and 2013 (n = 2384). Willingness to use PrEP declined from 28.2% to 23.3% [adjusted odds ratio = 0.83, 95% confidence interval (CI): 0.68 to 1.00, P = 0.050]. Willingness to use PrEP was the greatest among men with HIV-positive partners and among those who had taken HIV post-exposure prophylaxis. Among men willing to use PrEP, the likelihood of decreased condom use remained stable between 2011 and 2013 (8.0% vs. 11.9%; adjusted odds ratio = 1.40, 95% CI: 0.80 to 2.45, P = 0.23). A minority of men remain willing to use PrEP and appear to be appropriate candidates for it.
C1 [Holt, Martin; Lea, Toby; Murphy, Dean; Rosengarten, Marsha; De Wit, John] UNSW Australia, Ctr Social Res Hlth, Sydney, NSW 2052, Australia.
   [Murphy, Dean] Australian Federat AIDS Org, Sydney, NSW, Australia.
   [Ellard, Jeanne] La Trobe Univ, Australian Res Ctr Sex Hlth & Soc, Melbourne, Vic, Australia.
   [Rosengarten, Marsha] Univ London, Dept Sociol, Goldsmiths, London, England.
   [Kippax, Susan] UNSW Australia, Social Policy Res Ctr, Sydney, NSW 2052, Australia.
   [De Wit, John] Univ Utrecht, Utrecht, Netherlands.
RP Holt, M (通讯作者)，UNSW Australia, Ctr Social Res Hlth, Sydney, NSW 2052, Australia.
EM m.holt@unsw.edu.au
RI Holt, Martin/X-6482-2019
OI Holt, Martin/0000-0002-2586-8274; Murphy, Dean/0000-0003-2752-7091
FU Centre for Social Research in Health
FX Supported by a research promotion grant from the Centre for Social
   Research in Health.
CR Adam P, 2014, BIOMEDICAL ADV HIV P, P181
   Baeten JM, 2013, CURR HIV-AIDS REP, V10, P142, DOI 10.1007/s11904-013-0157-9
   Grant RM, 2010, NEW ENGL J MED, V363, P2587, DOI 10.1056/NEJMoa1011205
   Holt M, 2014, SEX HEALTH, V11, P166, DOI 10.1071/SH13060
   Holt M, 2013, AIDS BEHAV, V17, P2156, DOI 10.1007/s10461-012-0313-z
   Holt M, 2012, SEX TRANSM INFECT, V88, P258, DOI 10.1136/sextrans-2011-050312
   Karris MY, 2014, CLIN INFECT DIS, V58, P704, DOI 10.1093/cid/cit796
   Kirby Institute, 2013, HIV VIR HEP SEX TRAN
   Kirby T, 2014, LANCET, V383, P399, DOI 10.1016/S0140-6736(14)60137-9
   Krakower DS, 2012, PLOS ONE, V7, DOI 10.1371/journal.pone.0033119
   Landowitz RJ, 2012, RES INITIAT TREAT AC, V17, P34
   Liu AY, 2013, JAIDS-J ACQ IMM DEF, V64, P87, DOI 10.1097/QAI.0b013e31828f097a
   Lyons A, 2012, AIDS BEHAV, V16, P1934, DOI 10.1007/s10461-012-0148-7
   Poynten IM, 2010, HIV MED, V11, P282, DOI 10.1111/j.1468-1293.2009.00777.x
   Prestage G, 2013, AIDS BEHAV, V17, P1352, DOI 10.1007/s10461-012-0180-7
   Smith AMA, 2003, AUST NZ J PUBL HEAL, V27, P138, DOI 10.1111/j.1467-842X.2003.tb00801.x
   Young I, 2014, AIDS BEHAV, V18, P195, DOI 10.1007/s10461-013-0560-7
   Zablotska IB, 2013, JAIDS-J ACQ IMM DEF, V62, P334, DOI 10.1097/QAI.0b013e31827e854a
   Zablotska IB, 2011, JAIDS-J ACQ IMM DEF, V58, P424, DOI 10.1097/QAI.0b013e318230e885
   Zablotska IB, 2011, SEX HEALTH, V8, P272, DOI 10.1071/SH10125
NR 20
TC 17
Z9 18
U1 1
U2 9
PU LIPPINCOTT WILLIAMS & WILKINS
PI PHILADELPHIA
PA 530 WALNUT ST, PHILADELPHIA, PA 19106-3621 USA
SN 1525-4135
EI 1077-9450
J9 JAIDS-J ACQ IMM DEF
JI JAIDS
PD OCT 1
PY 2014
VL 67
IS 2
BP 222
EP 226
DI 10.1097/QAI.0000000000000287
PG 5
WC Immunology; Infectious Diseases
WE Science Citation Index Expanded (SCI-EXPANDED)
SC Immunology; Infectious Diseases
GA AP4NT
UT WOS:000342055000022
PM 25078535
DA 2022-08-26
ER

PT J
AU Schwartz, SR
   Bassett, J
   Sanne, I
   Phofa, R
   Yende, N
   Van Rie, A
AF Schwartz, Sheree R.
   Bassett, Jean
   Sanne, Ian
   Phofa, Rebecca
   Yende, Nompumelelo
   Van Rie, Annelies
TI Implementation of a safer conception service for HIV-affected couples in
   South Africa
SO AIDS
LA English
DT Article
DE discordant couples; fertility; HIV-1; prevention of mother-to-child
   transmission; safer conception; treatment as prevention
ID FERTILITY DESIRES; POSITIVE WOMEN; INTENTIONS; PROPHYLAXIS; PREVENTION;
   INFECTION; HEALTH; CARE; MEN
AB Objective:To describe the development and implementation of a safer conception service in a resource-limited setting.Methods:Qualitative work to inform the design of a safer conception service was conducted with clients and providers at Witkoppen Health and Welfare Centre, a primary health center in Johannesburg, South Africa. Services began in July 2013 for HIV-affected participants planning conception within 6 months and included counseling about timed unprotected intercourse and home-based self-insemination, early initiation of combined antiretroviral therapy (cART) for HIV-infected individuals, pre-exposure prophylaxis for HIV-uninfected partners and circumcision for men. Participants were enrolled into an implementation science study evaluating method uptake, acceptability, and pregnancy and HIV transmission outcomes.Results:Findings to-date from 51 qualitative participants and 128 clinical cohort participants (82 women and 46 men, representing 82 partnerships) are presented. All men were accompanied by female partners, whereas 56% of women attended with their male partner. Fifteen of the 46 couples (33%) were in confirmed serodiscordant relationships; however, of the 36 additional women attending alone, 56% were unaware of their partners' HIV status or believed them to be HIV-uninfected. The majority of the HIV-infected women (86%) and men (71%) were on cART at enrollment; however, only 47% on cART were virally suppressed. Timed unprotected intercourse, self-insemination and cART were common choices for participants; few elected pre-exposure prophylaxis.Conclusions:Lessons learned from early implementation demonstrate feasibility of safer conception services; however, reaching discordant couples, cART-naive infected partners, and men remain challenges. Creating demand for safer conception services among those at highest risk for HIV transmission is necessary.
C1 [Schwartz, Sheree R.] Univ N Carolina, Dept Med, Div Infect Dis, Chapel Hill, NC USA.
   [Bassett, Jean; Phofa, Rebecca; Yende, Nompumelelo] Univ Witwatersrand, Witkoppen Hlth & Welf Ctr, Johannesburg, South Africa.
   [Sanne, Ian] Univ Witwatersrand, Dept Med, Clin HIV Res Unit, ZA-2001 Johannesburg, South Africa.
   [Sanne, Ian] Right Care, Johannesburg, South Africa.
   [Van Rie, Annelies] Univ N Carolina, Dept Epidemiol, Gillings Sch Global Publ Hlth, Chapel Hill, NC USA.
RP Schwartz, SR (通讯作者)，615 N Wolfe St,7138, Baltimore, MD 21205 USA.
EM sheree_schwartz@med.unc.edu
RI Van Rie, Annelies/C-2082-2017; Sanne, Ian/ABH-2231-2020
OI Van Rie, Annelies/0000-0001-7666-3263; 
FU UJMT Fogarty Grant - Fogarty International Center of the National
   Institutes of Health [R25TW009340]; FOGARTY INTERNATIONAL CENTER
   [R25TW009340] Funding Source: NIH RePORTER
FX Sources of support: Research reported in this publication was funded by
   the UJMT Fogarty Grant, supported by the Fogarty International Center of
   the National Institutes of Health under Award Number R25TW009340.
CR Ainsworth M, 2000, 2266 WORLD BANK DEV
   Baeten JM, 2012, NEW ENGL J MED, V367, P399, DOI 10.1056/NEJMoa1108524
   Barreiro P, 2006, JAIDS-J ACQ IMM DEF, V43, P324, DOI 10.1097/01.qai.0000243091.40490.fd
   Bekker L. G., 2011, Southern African Journal of HIV Medicine, V12, P31
   Bujan L, 2007, AIDS, V21, P1909, DOI 10.1097/QAD.0b013e3282703879
   Cohen MS, 2016, NEW ENGL J MED, V375, P830, DOI [10.1056/NEJMoa1105243, 10.1056/NEJMoa1600693]
   Cooper D, 2009, AIDS BEHAV, V13, pS38, DOI 10.1007/s10461-009-9550-1
   Cu-Uvin S, 2010, AIDS, V24, P2486, DOI 10.1097/QAD.0b013e32833e5043
   Gilling-Smith C, 2000, AIDS Read, V10, P581
   Iliyasu Zubairu, 2009, Afr J Reprod Health, V13, P71
   Khoury MJ, 2010, AM J EPIDEMIOL, V172, P517, DOI 10.1093/aje/kwq211
   Lobb R, 2013, ANNU REV PUBL HEALTH, V34, P235, DOI 10.1146/annurev-publhealth-031912-114444
   Loutfy MR, 2012, INT J GYNECOL OBSTET, V119, P89, DOI 10.1016/j.ijgo.2012.06.004
   Loutfy MR, 2009, PLOS ONE, V4, DOI 10.1371/journal.pone.0007925
   Matthews LT, 2013, AIDS BEHAV, V17, P461, DOI 10.1007/s10461-011-0068-y
   Matthews LT, 2012, CURR OPIN HIV AIDS, V7, P569, DOI 10.1097/COH.0b013e328358bac9
   Mmbaga EJ, 2013, BMC PUBLIC HEALTH, V13, DOI 10.1186/1471-2458-13-86
   Nattabi B, 2009, AIDS BEHAV, V13, P949, DOI 10.1007/s10461-009-9537-y
   Nicopoullos JDM, 2011, HIV MED, V12, P195, DOI 10.1111/j.1468-1293.2010.00868.x
   Peters DT, 2013, IMPLEMENTATION RES H
   Savasi V, 2007, HUM REPROD, V22, P772, DOI 10.1093/humrep/del422
   Schwartz SR, 2012, AIDS BEHAV, V16, P69, DOI 10.1007/s10461-011-9981-3
   Steiner RJ, 2013, AIDS, V27, pS113, DOI 10.1097/QAD.0000000000000059
   Taylor GP, 2012, HIV MED, V13, P87, DOI [10.1111/j.1468-1293.2012.01030.x, 10.1111/j.1468-1293.2012.01030_2.x]
   Vernazza PL, 2011, AIDS, V25, P2005, DOI 10.1097/QAD.0b013e32834a36d0
   Wagner G, 2012, MATERN CHILD HLTH J, V16, P510, DOI 10.1007/s10995-011-0761-5
   World Health Organization, 2012, World Health Organ Tech Rep Ser, P1
NR 27
TC 44
Z9 44
U1 0
U2 4
PU LIPPINCOTT WILLIAMS & WILKINS
PI PHILADELPHIA
PA TWO COMMERCE SQ, 2001 MARKET ST, PHILADELPHIA, PA 19103 USA
SN 0269-9370
EI 1473-5571
J9 AIDS
JI Aids
PD JUL
PY 2014
VL 28
SU 3
BP S277
EP S285
DI 10.1097/QAD.0000000000000330
PG 9
WC Immunology; Infectious Diseases; Virology
WE Science Citation Index Expanded (SCI-EXPANDED)
SC Immunology; Infectious Diseases; Virology
GA AM8XD
UT WOS:000340161500008
PM 24991901
OA Green Accepted, Green Submitted
DA 2022-08-26
ER

PT J
AU Moss, DM
   Curley, P
   Shone, A
   Siccardi, M
   Owen, A
AF Moss, Darren M.
   Curley, Paul
   Shone, Alison
   Siccardi, Marco
   Owen, Andrew
TI A multisystem investigation of raltegravir association with intestinal
   tissue: implications for pre-exposure prophylaxis and eradication
SO JOURNAL OF ANTIMICROBIAL CHEMOTHERAPY
LA English
DT Article
DE PreP; HIV; tissue drug concentrations
ID MULTIPLE-DOSE PHARMACOKINETICS; HUMAN-IMMUNODEFICIENCY-VIRUS;
   ANTIRETROVIRAL THERAPY; LYMPHOID-TISSUE; RECTAL TISSUE; GENITAL-TRACT;
   HIV; GUT; PREDICTION; SINGLE
AB Recent clinical data have suggested high raltegravir concentrations in gut tissue after oral administration, with implications for treatment and prevention. We have used in silico, in vitro, ex vivo and in vivo models to further investigate the accumulation of raltegravir in gut tissue.
   Affinity of raltegravir for gut tissue was assessed in silico (Poulin-Theil method), in vitro (Caco-2 accumulation) and ex vivo (rat intestine) and compared with the lipophilic drug lopinavir. Finally, raltegravir concentrations in plasma, gut contents, small intestine and large intestine were determined after oral dosing to Wistar rats 1 and 4 h post-dose. Samples were analysed using LC-MS/MS and scintillation counting.
   Gut tissue accumulation of raltegravir was less than for lopinavir in silico, in vitro and ex vivo (PaEuroS < aEuroS0.05). After oral administration to rats, raltegravir concentrations 4 h post-dose were lower in plasma (0.05 mu M) compared with small intestine (0.47 mu M, PaEuroS=aEuroS0.06) and large intestine (1.36 mu M, PaEuroS < aEuroS0.05). However, raltegravir concentrations in the contents of both small intestine (4.0 mu M) and large intestine (40.6 mu M) were also high.
   In silico, in vitro and ex vivo data suggest low raltegravir accumulation in intestinal tissue. In contrast, in vivo animal data suggest raltegravir concentrates in intestinal tissue even when plasma concentrations are minimal. However, high raltegravir concentrations in gut contents are the likely driving factor behind this observation, rather than blood-to-tissue drug distribution. The methods described can be combined with clinical investigations to provide a complete strategy for selection of drugs with high gut accumulation.
C1 [Moss, Darren M.; Curley, Paul; Siccardi, Marco; Owen, Andrew] Univ Liverpool, Dept Mol & Clin Pharmacol, Liverpool L69 3BX, Merseyside, England.
   [Shone, Alison] Univ Liverpool, Liverpool Sch Trop Med, Dept Parasitol, Liverpool L3 5QA, Merseyside, England.
RP Moss, DM (通讯作者)，Univ Liverpool, Dept Mol & Clin Pharmacol, Liverpool L69 3BX, Merseyside, England.
EM darren.moss@liverpool.ac.uk
RI Owen, Andrew/M-7509-2017
OI Owen, Andrew/0000-0002-9819-7651; Siccardi, Marco/0000-0002-3539-7867;
   Moss, Darren/0000-0003-3981-6464; Curley, Paul/0000-0003-4596-2708
FU MRC [G0800247] Funding Source: UKRI; Medical Research Council [G0800247]
   Funding Source: Medline
CR Abel S, 2008, BRIT J CLIN PHARMACO, V65, P60, DOI 10.1111/j.1365-2125.2008.03137.x
   Anton PA, 2012, AIDS RES HUM RETROV, V28, P1412, DOI [10.1089/aid.2012.0262, 10.1089/AID.2012.0262]
   Brainard DM, 2011, J CLIN PHARMACOL, V51, P422, DOI 10.1177/0091270010367652
   Brown KC, 2012, JAIDS-J ACQ IMM DEF, V61, P138, DOI 10.1097/QAI.0b013e31825cb645
   Brown KC, 2011, J INFECT DIS, V203, P1484, DOI 10.1093/infdis/jir059
   Chun TW, 2008, J INFECT DIS, V197, P714, DOI 10.1086/527324
   Chun TW, 2010, AIDS, V24, P2803, DOI 10.1097/QAD.0b013e328340a239
   Costiniuk CT, 2012, MUCOSAL IMMUNOL, V5, P596, DOI 10.1038/mi.2012.82
   Ford J, 2004, J ANTIMICROB CHEMOTH, V54, P982, DOI 10.1093/jac/dkh487
   Gallant JE, 2003, CLIN INFECT DIS, V37, P944, DOI 10.1086/378068
   Ghose AK, 1998, J PHYS CHEM A, V102, P3762, DOI 10.1021/jp980230o
   Greener BN, 2013, JAIDS-J ACQ IMM DEF, V64, P39, DOI 10.1097/QAI.0b013e31829ed7a4
   Hankins CA, 2013, CURR OPIN HIV AIDS, V8, P50, DOI 10.1097/COH.0b013e32835b809d
   Herold BC, 2014, JAIDS-J ACQ IMM DEF, V66, P65, DOI 10.1097/QAI.0000000000000110
   Imamichi H, 2011, J INFECT DIS, V204, P309, DOI 10.1093/infdis/jir259
   Iwamoto M, 2009, CLIN INFECT DIS, V48, P489, DOI 10.1086/596503
   Kassahun K, 2007, DRUG METAB DISPOS, V35, P1657, DOI 10.1124/dmd.107.016196
   Kiser JJ, 2010, ANTIMICROB AGENTS CH, V54, P4999, DOI 10.1128/AAC.00636-10
   Laufer R, 2009, DRUG METAB DISPOS, V37, P873, DOI 10.1124/dmd.108.023804
   Lledo-Garcia R, 2007, J PHARM SCI-US, V96, P633, DOI 10.1002/jps.20683
   Mehandru S, 2006, PLOS MED, V3, P2335, DOI 10.1371/journal.pmed.0030484
   Moss DM, 2013, J ANTIMICROB CHEMOTH, V68, P1627, DOI 10.1093/jac/dkt084
   Moss DM, 2012, ANTIMICROB AGENTS CH, V56, P3020, DOI 10.1128/AAC.06407-11
   Musther H, 2014, EUR J PHARM SCI, V57, P280, DOI 10.1016/j.ejps.2013.08.018
   Neff CP, 2010, PLOS ONE, V5, DOI 10.1371/journal.pone.0015257
   Nuttall J, 2012, ANTIMICROB AGENTS CH, V56, P103, DOI 10.1128/AAC.00597-11
   Patterson KB, 2013, AIDS, V27, P1413, DOI 10.1097/QAD.0b013e32835f2b49
   Patterson KB, 2011, SCI TRANSL MED, V3, DOI 10.1126/scitranslmed.3003174
   Poles MA, 2006, JAIDS-J ACQ IMM DEF, V43, P65, DOI 10.1097/01.qai.0000230524.71717.14
   Poulin P, 2002, J PHARM SCI-US, V91, P129, DOI 10.1002/jps.10005
   Quini CC, 2012, J BIOL ENG, V6, DOI 10.1186/1754-1611-6-6
   Ramratnam B, 2004, JAIDS-J ACQ IMM DEF, V35, P33, DOI 10.1097/00126334-200401010-00004
   Rittweger M, 2007, CLIN PHARMACOKINET, V46, P739, DOI 10.2165/00003088-200746090-00002
   Sax PE, 2011, HIV ESSENTIALS
   Sharkey ME, 2000, NAT MED, V6, P76, DOI 10.1038/71569
   Siccardi M, 2012, THER DRUG MONIT, V34, P232, DOI 10.1097/FTD.0b013e31824aa50a
   Strain MC, 2003, P NATL ACAD SCI USA, V100, P4819, DOI 10.1073/pnas.0736332100
   Summa V, 2008, J MED CHEM, V51, P5843, DOI 10.1021/jm800245z
   Wang LH, 2004, AIDS RES HUM RETROV, V20, P1173, DOI 10.1089/aid.2004.20.1173
NR 39
TC 2
Z9 2
U1 0
U2 4
PU OXFORD UNIV PRESS
PI OXFORD
PA GREAT CLARENDON ST, OXFORD OX2 6DP, ENGLAND
SN 0305-7453
EI 1460-2091
J9 J ANTIMICROB CHEMOTH
JI J. Antimicrob. Chemother.
PD DEC
PY 2014
VL 69
IS 12
BP 3275
EP 3281
DI 10.1093/jac/dku312
PG 7
WC Infectious Diseases; Microbiology; Pharmacology & Pharmacy
WE Science Citation Index Expanded (SCI-EXPANDED)
SC Infectious Diseases; Microbiology; Pharmacology & Pharmacy
GA AU7FX
UT WOS:000345767300015
PM 25114168
OA Green Accepted, Bronze
DA 2022-08-26
ER

PT J
AU Eaton, LA
   Driffin, DD
   Smith, H
   Conway-Washington, C
   White, D
   Cherry, C
AF Eaton, Lisa A.
   Driffin, Daniel D.
   Smith, Harlan
   Conway-Washington, Christopher
   White, Denise
   Cherry, Chauncey
TI Psychosocial factors related to willingness to use pre-exposure
   prophylaxis for HIV prevention among Black men who have sex with men
   attending a community event
SO SEXUAL HEALTH
LA English
DT Article
DE health care; knowledge; medical mistrust; PrEP; substance use
ID MEDICAL MISTRUST; LIMITED KNOWLEDGE; AFRICAN-AMERICAN; CARE; RETENTION;
   RISK; ATTITUDES; LINKAGE; ENGAGEMENT; SAMPLE
AB Objectives: In the US, Black men who have sex with men (BMSM) are disproportionately affected by HIV/AIDS. Pre-exposure prophylaxis (PrEP) holds tremendous promise for curbing the HIV/ AIDS epidemic among these men. However, many psychosocial components must be addressed in order to implement this prevention tool effectively among BMSM. Methods: We assessed PrEP knowledge and use, health care access experiences, race-based medical mistrust, sexual partners and behaviours, and drug and alcohol use among 699 men attending a community event in the south-eastern United States. We used generalised linear modelling to assess factors associated with their willingness to use PrEP. Results: Three hundred and ninety-eight men reported being BMSM and having HIV-negative status. Among these men, 60% reported being willing to use PrEP. Lack of being comfortable with talking to a health care provider about having sex with men, not having discussed having sex with a man with a health care provider, race-based medical mistrust, and alcohol consumption and substance use were all identified as barriers to willingness to use PrEP. Sexual risk-taking, number of sex partners and STI diagnosis were not associated with willingness to use PrEP. Conclusions: Findings from the current paper demonstrate the importance of acknowledging the role of various psychosocial factors in the uptake of PrEP. It is imperative that we prioritise research into understanding these barriers better, as the failure to do so will impede the tremendous potential of this prevention technology.
C1 [Eaton, Lisa A.; Driffin, Daniel D.; Smith, Harlan; Conway-Washington, Christopher; White, Denise; Cherry, Chauncey] Univ Connecticut, Storrs, CT 06269 USA.
RP Eaton, LA (通讯作者)，Univ Connecticut, Storrs, CT 06269 USA.
EM lisaanne.eaton@gmail.com
FU National Institute of Mental Health [R01MH094230]; National Institute of
   Nursing Research [R01NR013865]; NATIONAL INSTITUTE OF MENTAL HEALTH
   [R01MH094230] Funding Source: NIH RePORTER; NATIONAL INSTITUTE OF
   NURSING RESEARCH [R01NR013865] Funding Source: NIH RePORTER
FX This project was supported by National Institute of Mental Health grant
   R01MH094230 and by National Institute of Nursing Research grant
   R01NR013865.
CR Aiken L. S., 1991, MULTIPLE REGRESSION
   Al-Tayyib AA, 2014, AIDS BEHAV, V18, pS340, DOI 10.1007/s10461-013-0553-6
   Bynum SA, 2012, AM J HEALTH PROMOT, V26, P295, DOI 10.4278/ajhp.110113-QUAN-20
   Centers for Disease Control and Prevention, 2012, HIV US STAG CAR
   Centers for Disease Control and Prevention (CDC), 2011, HIV AFR AM
   Centers for Disease Control and Prevention (CDC), 2010, CDC FACT SHEET HIV A
   Christopoulos KA, 2011, CLIN INFECT DIS, V52, pS214, DOI 10.1093/cid/ciq045
   Eaton LA, 2010, AM J PUBLIC HEALTH, V100, P503, DOI 10.2105/AJPH.2008.155903
   Eaton LA, 2009, AIDS BEHAV, V13, P185, DOI 10.1007/s10461-008-9480-3
   Gamble VN, 1997, AM J PUBLIC HEALTH, V87, P1773, DOI 10.2105/AJPH.87.11.1773
   Giordano TR, 2009, HIV CLIN TRIALS, V10, P299, DOI 10.1310/hct1005-299
   Golub SA, 2013, AIDS PATIENT CARE ST, V27, P248, DOI 10.1089/apc.2012.0419
   Golub SA, 2010, JAIDS-J ACQ IMM DEF, V54, P548, DOI 10.1097/QAI.0b013e3181e19a54
   Grant RM, 2010, NEW ENGL J MED, V363, P2587, DOI 10.1056/NEJMoa1011205
   Halkitis PN, 2004, AIDS EDUC PREV, V16, P448, DOI 10.1521/aeap.16.5.448.48739
   Hammond WP, 2010, AM J COMMUN PSYCHOL, V45, P87, DOI 10.1007/s10464-009-9280-6
   Kellerman SE, 2006, JAIDS-J ACQ IMM DEF, V43, P376, DOI 10.1097/01.qai.0000234085.18914.d5
   Koblin B, 2012, 19 INT AIDS C WASH D
   LaVeist TA, 2000, MED CARE RES REV, V57, P146, DOI 10.1177/107755800773743637
   Liu AY, 2008, JAIDS-J ACQ IMM DEF, V47, P241, DOI 10.1097/QAI.0b013e31815e4041
   Mansergh G, 2010, JAIDS-J ACQ IMM DEF, V55, pE14, DOI 10.1097/QAI.0b013e3181f27616
   McFarland W, 2012, AIDS BEHAV, V16, P121, DOI 10.1007/s10461-011-9936-8
   Mimiaga MJ, 2009, JAIDS-J ACQ IMM DEF, V50, P77, DOI 10.1097/QAI.0b013e31818d5a27
   Mugavero MJ, 2013, CLIN INFECT DIS, V57, P1164, DOI 10.1093/cid/cit420
   Rucinski KB, 2013, AIDS BEHAV, V17, P2180, DOI 10.1007/s10461-013-0443-y
   SAUNDERS JB, 1993, ADDICTION, V88, P791, DOI 10.1111/j.1360-0443.1993.tb02093.x
   Shelton RC, 2010, J GEN INTERN MED, V25, P549, DOI 10.1007/s11606-010-1288-y
   Sheth AN, 2011, CLIN INFECT DIS, V52, P219, DOI [10.1093/cid/ciq110, 10.1093/cid/ciq043]
   Sullivan PS, 2009, ANN EPIDEMIOL, V19, P423, DOI 10.1016/j.annepidem.2009.03.004
   Thompson HS, 2004, PREV MED, V38, P209, DOI 10.1016/j.ypmed.2003.09.041
   Ulett KB, 2009, AIDS PATIENT CARE ST, V23, P41, DOI 10.1089/apc.2008.0132
   US Department of Commerce (USDC), 2008, STAT COUNT QUICK FAC
   Vallabhaneni S, 2012, PLOS ONE, V7, DOI 10.1371/journal.pone.0045718
NR 33
TC 78
Z9 79
U1 0
U2 11
PU CSIRO PUBLISHING
PI CLAYTON
PA UNIPARK, BLDG 1, LEVEL 1, 195 WELLINGTON RD, LOCKED BAG 10, CLAYTON, VIC
   3168, AUSTRALIA
SN 1448-5028
EI 1449-8987
J9 SEX HEALTH
JI Sex Health
PY 2014
VL 11
IS 3
BP 244
EP 251
DI 10.1071/SH14022
PG 8
WC Public, Environmental & Occupational Health; Infectious Diseases
WE Science Citation Index Expanded (SCI-EXPANDED); Social Science Citation Index (SSCI)
SC Public, Environmental & Occupational Health; Infectious Diseases
GA AU9GT
UT WOS:000345900500004
PM 25001553
OA Green Accepted
DA 2022-08-26
ER

PT J
AU Liegler, T
   Abdel-Mohsen, M
   Bentley, LG
   Atchison, R
   Schmidt, T
   Javier, J
   Mehrotra, M
   Eden, C
   Glidden, DV
   McMahan, V
   Anderson, PL
   Li, PL
   Wong, JK
   Buchbinder, S
   Guanira, JV
   Grant, RM
AF Liegler, Teri
   Abdel-Mohsen, Mohamed
   Bentley, L. Gordon
   Atchison, Robert
   Schmidt, Timothy
   Javier, Jacqueline
   Mehrotra, Megha
   Eden, Christopher
   Glidden, David V.
   McMahan, Vanessa
   Anderson, Peter L.
   Li, Peilin
   Wong, Joseph K.
   Buchbinder, Susan
   Guanira, Juan V.
   Grant, Robert M.
CA iPREX Study Team
TI HIV-1 Drug Resistance in the iPrEx Preexposure Prophylaxis Trial
SO JOURNAL OF INFECTIOUS DISEASES
LA English
DT Article
DE 454 deep sequencing; AS-PCR; drug resistance; HIV-1; minor variant;
   preexposure prophylaxis; PrEP; FTC/TDF
ID SINGLE-DOSE NEVIRAPINE; IMMUNODEFICIENCY-VIRUS TYPE-1;
   REVERSE-TRANSCRIPTASE MUTATIONS; ANTIRETROVIRAL PROPHYLAXIS; VERTICAL
   TRANSMISSION; PREVENTION; PERSISTENCE; INFECTION; TENOFOVIR; WOMEN
AB Background. The iPrEx study demonstrated that combination oral emtricitabine and tenofovir disoproxil fumarate (FTC/TDF) as preexposure prophylaxis (PrEP) protects against HIV acquisition in men who have sex with men and transgender women. Selection for drug resistance could offset PrEP benefits.
   Methods. Phenotypic and genotypic clinical resistance assays characterized major drug resistant mutations. Minor variants with FTC/TDF mutations K65R, K70E, M184V/I were measured using 454 deep sequencing and a novel allele-specific polymerase chain reaction (AS-PCR) diagnostic tolerant to sequence heterogeneity.
   Results. Control of primer-binding site heterogeneity resulted in improved accuracy of minor variant measurements by AS-PCR. Of the 48 on-study infections randomized to FTC/TDF, none showed FTC/TDF mutations by clinical assays despite detectable drug levels in 8 participants. Two randomized to FTC/TDF had minor variant M184I detected at 0.53% by AS-PCR or 0.75% by deep sequencing, only 1 of which had low but detectable drug levels. Among those with acute infection at randomization to FTC/TDF, M184V or I mutations that were predominant at seroconversion waned to background levels within 24 weeks after discontinuing drug.
   Conclusions. Drug resistance was rare in iPrEx on-study FTC/TDF-randomized seroconverters, and only as low-frequency minor variants. FTC resistance among those initiating PrEP with acute infection waned rapidly after drug discontinuation.
C1 [Liegler, Teri; Abdel-Mohsen, Mohamed; Grant, Robert M.] Univ Calif San Francisco, Dept Med, San Francisco, CA USA.
   [Liegler, Teri; Schmidt, Timothy; Javier, Jacqueline] Univ Calif San Francisco, AIDS Res Inst, San Francisco, CA 94143 USA.
   [Bentley, L. Gordon; Atchison, Robert; Mehrotra, Megha; Eden, Christopher; McMahan, Vanessa; Grant, Robert M.] Univ Calif San Francisco, J David Gladstone Inst, San Francisco, CA 94143 USA.
   [Glidden, David V.] Univ Calif San Francisco, Dept Epidemiol, San Francisco, CA 94143 USA.
   [Anderson, Peter L.] Univ Colorado Denver, Dept Pharmaceut Sci, Aurora, CO USA.
   [Li, Peilin; Wong, Joseph K.] Vet Affairs Med Ctr, San Francisco, CA 94121 USA.
   [Buchbinder, Susan] San Francisco Dept Publ Hlth, Bridge HIV, San Francisco, CA USA.
   [Guanira, Juan V.] Asociac Civil Impacta Salud & Educ, Lima, Peru.
RP Liegler, T (通讯作者)，UCSF Box 1234, San Francisco, CA 94143 USA.
EM tliegler@sfgh.ucsf.edu
RI Li, Peilin/CAG-5411-2022; Glidden, David/AAD-4730-2020
OI Grant, Robert/0000-0002-0851-7085; Glidden, David/0000-0001-5888-1419;
   Guanira, Juan/0000-0002-2746-3086
FU Division of Acquired Immunodeficiency Syndrome (DAIDS), National
   Institute of Allergy and Infectious Diseases (NIAID), National
   Institutes of Health (NIH) [U01 AI60042, R01 AI062333]; Bill and Melinda
   Gates Foundation; DAIDS [U01 AI84735, P30 AI027763]; NATIONAL INSTITUTE
   OF ALLERGY AND INFECTIOUS DISEASES [P30AI027763, R43AI060042,
   R21AI104445, U01AI084735, R01AI062333, R56AI091573] Funding Source: NIH
   RePORTER; NATIONAL INSTITUTE OF MENTAL HEALTH [P30MH062246] Funding
   Source: NIH RePORTER; Veterans Affairs [I01BX001048] Funding Source: NIH
   RePORTER
FX This work was supported by The Division of Acquired Immunodeficiency
   Syndrome (DAIDS), National Institute of Allergy and Infectious Diseases
   (NIAID), National Institutes of Health (NIH), as a cooperative agreement
   and other (grant numbers U01 AI60042 and R01 AI062333 to R. G.); the
   Bill and Melinda Gates Foundation; a cooperative agreement with DAIDS
   (grant number U01 AI84735 to P. A.). Infrastructure support at the
   University of California at San Francisco was provided by DAIDS (grant
   number P30 AI027763).
CR Ananworanich J, 2012, PLOS ONE, V7, DOI 10.1371/journal.pone.0033948
   Anderson PL, 2012, SCI TRANSL MED, V4, DOI 10.1126/scitranslmed.3004006
   Anderson PL, 2011, J ANTIMICROB CHEMOTH, V66, P240, DOI 10.1093/jac/dkq447
   Arrive E, 2007, INT J EPIDEMIOL, V36, P1009, DOI 10.1093/ije/dym104
   Baeten JM, 2012, NEW ENGL J MED, V367, P399, DOI 10.1056/NEJMoa1108524
   Baeten J, 2013, ANNU REV MED, V64, P219, DOI 10.1146/annurev-med-050911-163701
   Barbour JD, 2004, AIDS, V18, P1683, DOI 10.1097/01.aids.0000131391.91468.ff
   Bennett DE, 2009, PLOS ONE, V4, DOI 10.1371/journal.pone.0004724
   Boltz VF, 2010, J VIROL METHODS, V164, P122, DOI 10.1016/j.jviromet.2009.11.025
   Celum C, 2012, CURR OPIN INFECT DIS, V25, P51, DOI 10.1097/QCO.0b013e32834ef5ef
   Choopanya K, 2013, LANCET, V381, P2083, DOI 10.1016/S0140-6736(13)61127-7
   Coutsinos D, 2009, J VIROL, V83, P2029, DOI 10.1128/JVI.01349-08
   Eshleman SH, 2005, AIDS, V19, P2167, DOI 10.1097/01.aids.0000194800.43799.94
   Eshleman SH, 2001, AIDS, V15, P1951, DOI 10.1097/00002030-200110190-00006
   Flys T, 2005, J INFECT DIS, V192, P24, DOI 10.1086/430742
   Flys TS, 2006, JAIDS-J ACQ IMM DEF, V42, P610, DOI 10.1097/01.qai.0000221686.67810.20
   Frankel FA, 2007, AIDS, V21, P665, DOI 10.1097/QAD.0b013e3280187505
   Garcia-Lerma JG, 2008, PLOS MED, V5, P291, DOI 10.1371/journal.pmed.0050028
   Gifford RJ, 2009, BIOINFORMATICS, V25, P1197, DOI 10.1093/bioinformatics/btp134
   Gilead Sciences I, 2013, TRUVADA MEDICATION G
   Grant RM, 2010, NEW ENGL J MED, V363, P2587, DOI 10.1056/NEJMoa1011205
   Harrigan PR, 2008, AIDS, V22, P2501, DOI 10.1097/QAD.0b013e328318f16c
   Hatano H, 2014, C RETR OPP INF BOST
   Hurt CB, 2011, CLIN INFECT DIS, V53, P1265, DOI 10.1093/cid/cir684
   Invernizzi CF, 2009, J INFECT DIS, V200, P1202, DOI 10.1086/605894
   Jain V, 2011, J INFECT DIS, V203, P1174, DOI 10.1093/infdis/jiq167
   Johnson JA, 2005, J INFECT DIS, V192, P16, DOI 10.1086/430741
   Karim QA, 2010, SCIENCE, V329, P1168, DOI 10.1126/science.1193748
   Kuritzkes DR, 1996, AIDS, V10, pS27, DOI 10.1097/00002030-199612005-00005
   Li Jonathan J, 2011, Horm Cancer, V2, P1, DOI 10.1007/s12672-010-0064-0
   Margot NA, 2009, JAIDS-J ACQ IMM DEF, V52, P209, DOI 10.1097/QAI.0b013e3181b05f7c
   Martinson NA, 2007, JAIDS-J ACQ IMM DEF, V44, P148, DOI 10.1097/QAI.0b013e31802b920e
   Micek MA, 2010, CLIN INFECT DIS, V50, P1405, DOI 10.1086/652151
   Miller MD, 1999, J INFECT DIS, V179, P92, DOI 10.1086/314560
   NEWTON CR, 1989, NUCLEIC ACIDS RES, V17, P2503, DOI 10.1093/nar/17.7.2503
   Palmer S, 2006, P NATL ACAD SCI USA, V103, P7094, DOI 10.1073/pnas.0602033103
   Papin JF, 2004, J CLIN MICROBIOL, V42, P1511, DOI 10.1128/JCM.42.4.1511-1518.2004
   Persaud D, 2013, NEW ENGL J MED, V369, P1828, DOI 10.1056/NEJMoa1302976
   Roland ME, 2005, CLIN INFECT DIS, V41, P1507, DOI 10.1086/497268
   Schechter M, 2004, JAIDS-J ACQ IMM DEF, V35, P519, DOI 10.1097/00126334-200404150-00010
   Shafer RW, 2007, AIDS, V21, P215, DOI 10.1097/QAD.0b013e328011e691
   Tang MW, 2012, DRUGS, V72, pE1, DOI 10.2165/11633630-000000000-00000
   Thigpen MC, 2012, NEW ENGL J MED, V367, P423, DOI 10.1056/NEJMoa1110711
   Van Damme L, 2012, NEW ENGL J MED, V367, P411, DOI 10.1056/NEJMoa1202614
   van de Vijver DAMC, 2010, CURR OPIN INFECT DIS, V23, P621, DOI 10.1097/QCO.0b013e32833ff1e6
   Varghese V, 2010, PLOS ONE, V5, DOI 10.1371/journal.pone.0010992
   Whitcomb JM, 2003, J INFECT DIS, V188, P992, DOI 10.1086/378281
   White KL, 2002, ANTIMICROB AGENTS CH, V46, P3437, DOI 10.1128/AAC.46.11.3437-3446.2002
NR 49
TC 55
Z9 57
U1 0
U2 12
PU OXFORD UNIV PRESS INC
PI CARY
PA JOURNALS DEPT, 2001 EVANS RD, CARY, NC 27513 USA
SN 0022-1899
EI 1537-6613
J9 J INFECT DIS
JI J. Infect. Dis.
PD OCT 15
PY 2014
VL 210
IS 8
BP 1217
EP 1227
DI 10.1093/infdis/jiu233
PG 11
WC Immunology; Infectious Diseases; Microbiology
WE Science Citation Index Expanded (SCI-EXPANDED)
SC Immunology; Infectious Diseases; Microbiology
GA AT0EI
UT WOS:000344609600007
PM 24740633
OA hybrid, Green Published, Green Submitted
DA 2022-08-26
ER

PT J
AU Mitchell, KM
   Foss, AM
   Prudden, HJ
   Mukandavire, Z
   Pickles, M
   Williams, JR
   Johnson, HC
   Ramesh, BM
   Washington, R
   Isac, S
   Rajaram, S
   Phillips, AE
   Bradley, J
   Alary, M
   Moses, S
   Lowndes, CM
   Watts, CH
   Boily, MC
   Vickerman, P
AF Mitchell, K. M.
   Foss, A. M.
   Prudden, H. J.
   Mukandavire, Z.
   Pickles, M.
   Williams, J. R.
   Johnson, H. C.
   Ramesh, B. M.
   Washington, R.
   Isac, S.
   Rajaram, S.
   Phillips, A. E.
   Bradley, J.
   Alary, M.
   Moses, S.
   Lowndes, C. M.
   Watts, C. H.
   Boily, M. -C.
   Vickerman, P.
TI Who mixes with whom among men who have sex with men? Implications for
   modelling the HIV epidemic in southern India
SO JOURNAL OF THEORETICAL BIOLOGY
LA English
DT Article
DE Mathematical model; Mixing matrix; Sexually transmitted infection;
   Disassortative mixing; Pre-exposure prophylaxis
ID HOMOSEXUAL ROLE SEPARATION; SEXUALLY-TRANSMITTED INFECTIONS; DISEASE
   TRANSMISSION; SPREAD; PREVENTION; AIDS; POPULATIONS; PREVALENCE;
   PATTERNS; BEHAVIOR
AB In India, the identity of men who have sex with men (MSM) is closely related to the role taken in anal sex (insertive, receptive or both), but little is known about sexual mixing between identity groups. Both role segregation (taking only the insertive or receptive role) and the extent of assortative (within-group) mixing are known to affect HIV epidemic size in other settings and populations. This study explores how different possible mixing scenarios, consistent with behavioural data collected in Bangalore, south India, affect both the HIV epidemic, and the impact of a targeted intervention. Deterministic models describing HIV transmission between three MSM identity groups (mostly insertive Panthis/Bisexuals, mostly receptive Kothis/Hijras and versatile Double Deckers), were parameterised with behavioural data from Bangalore. We extended previous models of MSM role segregation to allow each of the identity groups to have both insertive and receptive acts, in differing ratios, in line with field data. The models were used to explore four different mixing scenarios ranging from assortative (maximising within-group mixing) to disassortative (minimising within-group mixing). A simple model was used to obtain insights into the relationship between the degree of within-group mixing, R-0 and equilibrium HIV prevalence under different mixing scenarios. A more complex, extended version of the model was used to compare the predicted HIV prevalence trends and impact of an HIV intervention when fitted to data from Bangalore. With the simple model, mixing scenarios with increased amounts of assprtative (within-group) mixing tended to give rise to a higher R-0 and increased the likelihood that an epidemic would occur. When the complex model was fit to HIV prevalence data, large differences in the level of assortative mixing were seen between the fits identified using different mixing scenarios, but little difference was projected in future HIV prevalence trends. An oral pre-exposure prophylaxis (PrEP) intervention was modelled, targeted at the different identity groups. For intervention strategies targeting the receptive or receptive and versatile MSM together, the overall impact was very similar for different mixing patterns. However, for PrEP scenarios targeting insertive or versatile MSM alone, the overall impact varied considerably for different mixing scenarios; more impact was achieved with greater levels of disassortative mixing. 2014 The Authors. Published by Elsevier Ltd.
C1 [Mitchell, K. M.; Foss, A. M.; Prudden, H. J.; Mukandavire, Z.; Pickles, M.; Johnson, H. C.; Watts, C. H.; Vickerman, P.] London Sch Hyg & Trop Med, London WC1H 9SH, England.
   [Pickles, M.; Williams, J. R.; Phillips, A. E.; Boily, M. -C.] Univ London Imperial Coll Sci Technol & Med, London SW7 2AZ, England.
   [Ramesh, B. M.; Washington, R.; Isac, S.] Karnataka Hlth Promot Trust, Bangalore, Karnataka, India.
   [Ramesh, B. M.; Moses, S.] Univ Manitoba, Winnipeg, MB, Canada.
   [Washington, R.] St Johns Res Inst, Bangalore, Karnataka, India.
   [Rajaram, S.; Bradley, J.] CHARME India Project, Bangalore, Karnataka, India.
   [Bradley, J.; Alary, M.; Lowndes, C. M.] CHU Quebec, Ctr Rech, Quebec City, PQ, Canada.
   [Alary, M.] Univ Laval, Dept Med Sociale & Prevent, Quebec City, PQ, Canada.
   [Alary, M.] Inst Natl Sante Publ Quebec, Quebec City, PQ, Canada.
   [Lowndes, C. M.] Publ Hlth England, London, England.
   [Vickerman, P.] Univ Bristol, Bristol, Avon, England.
RP Mitchell, KM (通讯作者)，London Sch Hyg & Trop Med, Dept Global Hlth & Dev, London WC1H 9SH, England.
EM Kate.Mitchell@lshtm.ac.uk; Anna.Foss@lshtm.ac.uk;
   Holly.Prudden@lshtm.ac.uk; Zindoga.Mukandavire@lshtm.ac.uk;
   M.Pickles@imperial.ac.uk; JR.Williams@imperial.ac.uk;
   Helenjohnson@lshtm.ac.uk; bmramesh@khpt.org; reynold@khpt.org;
   shajyisac@khpt.org; rajaram@khpt.org; a.phillips05@imperial.ac.uk;
   jbradley360@shaw.ca; malary@uresp.ulaval.ca;
   Stephen.Moses@med.umanitoba.ca; Catherine.lowndes@phe.gov.uk;
   Charlotte.Watts@lshtm.ac.uk; mc.boily@imperial.ac.uk;
   Peter.Vickerman@lshtm.ac.uk
RI Washington, Reynold/AAD-7447-2020; Mitchell, Kate/ABE-5796-2020
OI Vickerman, Peter/0000-0002-8291-5890; Boily,
   Marie-Claude/0000-0003-3919-006X; Williams, John/0000-0002-9274-6824;
   Mukandavire, Zindoga/0000-0002-8108-1441; Pickles,
   Michael/0000-0002-6754-3945
FU Wellcome Trust [086431/Z/08/Z]; Bill & Melinda Gates Foundation [33978];
   Medical Research Council [MR/K012126/1] Funding Source: researchfish
FX This work was supported by the Wellcome Trust (086431/Z/08/Z). Funding
   for the data collection came from the Bill & Melinda Gates Foundation
   (33978). The views expressed herein are those of the authors and do not
   necessarily reflect the official policy or position of the Wellcome
   Trust or the Bill & Melinda Gates Foundation. We would like to thank
   three anonymous referees for their helpful comments on earlier versions
   of this manuscript.
CR Alam SJ, 2010, EPIDEMIOLOGY, V21, P669, DOI 10.1097/EDE.0b013e3181e9e901
   Asthana S, 2001, SOC SCI MED, V52, P707, DOI 10.1016/S0277-9536(00)00167-2
   Bill & Melinda Gates Foundation, 2008, US IT LOS IT AV US D
   BLOWER SM, 1994, INT STAT REV, V62, P229, DOI 10.2307/1403510
   BOILY MC, 1991, IMA J MATH APPL MED, V8, P221
   Boyce P, 2007, MED ANTHROPOL, V26, P175, DOI 10.1080/01459740701285582
   Brahmam GNV, 2008, AIDS, V22, pS45, DOI 10.1097/01.aids.0000343763.54831.15
   Chandrasekaran P, 2008, AIDS, V22, pS1, DOI 10.1097/01.aids.0000343760.70078.89
   DIEKMANN O, 1990, J MATH BIOL, V28, P365
   Doherty IA, 2009, JAIDS-J ACQ IMM DEF, V52, P114, DOI 10.1097/QAI.0b013e3181ab5e10
   GARNETT GP, 1994, IMA J MATH APPL MED, V11, P161
   GARNETT GP, 1992, IMA J MATH APPL MED, V9, P127
   Goodreau SM, 2005, J INFECT DIS, V191, pS147, DOI 10.1086/425268
   Goodreau SM, 2007, SEX TRANSM INFECT, V83, P458, DOI 10.1136/sti.2007.025627
   Grant R., 2011, INT AIDS SOC C ROM
   Grant RM, 2010, NEW ENGL J MED, V363, P2587, DOI 10.1056/NEJMoa1011205
   GUPTA S, 1989, AIDS, V3, P807, DOI 10.1097/00002030-198912000-00005
   Hallett TB, 2007, SEX TRANSM INFECT, V83, pI50, DOI 10.1136/sti.2006.023606
   Jin FY, 2010, AIDS, V24, P907, DOI 10.1097/QAD.0b013e3283372d90
   Keeling MJ, 2008, MODELLING INFECT DIS
   Lou J, 2009, BMC PUBLIC HEALTH, V9, DOI 10.1186/1471-2458-9-S1-S10
   Lowndes CM, 2010, SEX TRANSM INFECT, V86, pI49, DOI 10.1136/sti.2009.038802
   Lowndes CM, 2012, AIDS BEHAV, V16, P1054, DOI 10.1007/s10461-011-0004-1
   Newman MEJ, 2003, PHYS REV E, V67, DOI 10.1103/PhysRevE.67.026126
   Phillips A E, 2008, J LGBT Health Res, V4, P111
   Pinkerton SD, 2000, INT J STD AIDS, V11, P38, DOI 10.1258/0956462001914887
   Press W.H., 1986, NUMERICAL RECIPES AR
   Prudden H.J., 2012, 19 INT AIDS C WASH D
   Punyacharoensin N, 2011, EUR J EPIDEMIOL, V26, P695, DOI 10.1007/s10654-011-9614-1
   Sullivan PS, 2012, LANCET, V380, P388, DOI 10.1016/S0140-6736(12)60955-6
   TRICHOPOULOS D, 1988, LANCET, V2, P965
   Turner KME, 2004, SEX TRANSM INFECT, V80, P379, DOI 10.1136/sti.2003.007575
   van den Driessche P, 2002, MATH BIOSCI, V180, P29, DOI 10.1016/S0025-5564(02)00108-6
   VANDRUTEN H, 1992, J SEX RES, V29, P477, DOI 10.1080/00224499209551663
   Vittinghoff E, 1999, AM J EPIDEMIOL, V150, P306, DOI 10.1093/oxfordjournals.aje.a010003
   Vynnycky E., 2010, INTRO INFECT DIS MOD
   WILEY JA, 1989, J SEX RES, V26, P434, DOI 10.1080/00224498909551526
NR 37
TC 7
Z9 7
U1 0
U2 17
PU ACADEMIC PRESS LTD- ELSEVIER SCIENCE LTD
PI LONDON
PA 24-28 OVAL RD, LONDON NW1 7DX, ENGLAND
SN 0022-5193
EI 1095-8541
J9 J THEOR BIOL
JI J. Theor. Biol.
PD AUG 21
PY 2014
VL 355
BP 140
EP 150
DI 10.1016/j.jtbi.2014.04.005
PG 11
WC Biology; Mathematical & Computational Biology
WE Science Citation Index Expanded (SCI-EXPANDED); Social Science Citation Index (SSCI)
SC Life Sciences & Biomedicine - Other Topics; Mathematical & Computational
   Biology
GA AJ7GL
UT WOS:000337865100016
PM 24727187
OA Green Accepted, Green Published, hybrid
DA 2022-08-26
ER

PT J
AU Matthews, LT
   Heffron, R
   Mugo, NR
   Cohen, CR
   Hendrix, CW
   Celum, C
   Bangsberg, DR
   Baeten, JM
AF Matthews, Lynn T.
   Heffron, Renee
   Mugo, Nelly R.
   Cohen, Craig R.
   Hendrix, Craig W.
   Celum, Connie
   Bangsberg, David R.
   Baeten, Jared M.
CA Partners PrEP Study Team
TI High Medication Adherence During Periconception Periods Among
   HIV-1-Uninfected Women Participating in a Clinical Trial of
   Antiretroviral Pre-exposure Prophylaxis
SO JAIDS-JOURNAL OF ACQUIRED IMMUNE DEFICIENCY SYNDROMES
LA English
DT Article
DE pregnancy; HIV-1 prevention; pre-exposure prophylaxis; adherence; safer
   conception; serodiscordant couples; sub-Saharan Africa
ID SERO-DISCORDANT COUPLES; HIV-POSITIVE MEN; CONTRACEPTIVE USE;
   DOUBLE-BLIND; PREVENTION; PREGNANCY; INFECTION; RISK; TRANSMISSION;
   CHILDREN
AB Introduction: Pre-exposure prophylaxis (PrEP) may be an important safer conception strategy for HIV-1-uninfected women with HIV-1-infected partners. Understanding medication adherence in this population may inform whether PrEP is a feasible safer conception strategy.
   Methods: We evaluated predictors of pregnancy and adherence to study medication among HIV-1-uninfected women enrolled in a randomized placebo-controlled trial of PrEP among African HIV-1-serodiscordant couples. Participants were counseled on HIV-1 risk reduction, contraception, and adherence and tested for pregnancy at monthly study visits. Pill counts of dispensed drug were performed and, at a subset of visits, plasma was collected to measure active drug concentration.
   Results: Among 1785 women, pregnancy incidence was 10.2 per 100 person-years. Younger age, not using contraception, having an additional sexual partner, and reporting unprotected sex were associated with increased likelihood of pregnancy. Monthly clinic pill counts estimated that women experiencing pregnancy took 97% of prescribed doses overall, with at least 80% pill adherence for 98% of study months, and no difference in adherence in the periconception period compared with previous periods (P = 0.98). Tenofovir was detected in plasma at 71% of visits where pregnancy was discovered. By multiple measures, adherence was similar for women experiencing and not experiencing pregnancy (P > 0.1).
   Conclusions: In this clinical trial of PrEP, pregnancy incidence was 10% per year despite excellent access to effective contraception. Women experiencing pregnancy had high medication adherence, suggesting that PrEP may be an acceptable and feasible safer conception strategy for HIV-1-uninfected women with HIV-1-serodiscordant partners.
C1 [Matthews, Lynn T.; Bangsberg, David R.] Massachusetts Gen Hosp, Div Infect Dis, Boston, MA 02114 USA.
   [Matthews, Lynn T.; Bangsberg, David R.] Massachusetts Gen Hosp, Ctr Global Hlth, Boston, MA 02114 USA.
   [Matthews, Lynn T.; Bangsberg, David R.] Beth Israel Deaconess Med Ctr, Div Infect Dis, Boston, MA 02215 USA.
   [Heffron, Renee; Mugo, Nelly R.; Celum, Connie; Baeten, Jared M.] Univ Washington, Dept Global Hlth, Seattle, WA 98195 USA.
   [Mugo, Nelly R.] Kenya Govt Med Res Ctr, Nairobi, Kenya.
   [Cohen, Craig R.] Univ Calif San Francisco, Dept Obstet Gynecol & Reprod Sci, Bixby Ctr Global Reprod Hlth, San Francisco, CA USA.
   [Hendrix, Craig W.] Johns Hopkins Univ, Dept Med, Baltimore, MD USA.
   [Celum, Connie; Baeten, Jared M.] Univ Washington, Dept Med, Seattle, WA USA.
   [Celum, Connie; Baeten, Jared M.] Univ Washington, Dept Epidemiol, Seattle, WA 98195 USA.
RP Matthews, LT (通讯作者)，Massachusetts Gen Hosp, Ctr Global Hlth, 100 Cambridge St,15th Floor, Boston, MA 02114 USA.
EM ltmatthews@partners.org
RI Hendrix, Craig W/G-4182-2014; Heffron, Renee/AAG-5002-2020
OI Hendrix, Craig W/0000-0002-5696-8665; 
FU Bill & Melinda Gates Foundation [OOP47674]; National Institute of Mental
   Health; Eunice Kennedy Shriver National Institute of Child Health and
   Development of the National Institutes of Health [K23MH095655,
   K24MH87227, R21HD074439, K99HD076679, R01MH095507]; Gilead Sciences;
   EUNICE KENNEDY SHRIVER NATIONAL INSTITUTE OF CHILD HEALTH & HUMAN
   DEVELOPMENT [K99HD076679, R21HD074439] Funding Source: NIH RePORTER;
   NATIONAL INSTITUTE OF MENTAL HEALTH [R01MH095507, P30MH062246,
   K23MH095655, K24MH087227] Funding Source: NIH RePORTER
FX The Partners PrEP study was supported by research grant (OOP47674) from
   the Bill & Melinda Gates Foundation; Gilead Sciences provided
   medication. This analysis was also supported by the National Institute
   of Mental Health and the Eunice Kennedy Shriver National Institute of
   Child Health and Development of the National Institutes of Health under
   award numbers K23MH095655, K24MH87227, R21HD074439, K99HD076679, and
   R01MH095507.; C.H. has a contract with Gilead Sciences for partial
   support of a clinical study managed by Johns Hopkins University. The
   remaining authors have no conflicts of interest to disclose.
CR ANDERSEN PK, 1982, ANN STAT, V10, P1100, DOI 10.1214/aos/1176345976
   Baeten JM, 2012, NEW ENGL J MED, V367, P399, DOI 10.1056/NEJMoa1108524
   Bardeguez AD, 2008, JAIDS-J ACQ IMM DEF, V48, P408, DOI 10.1097/QAI.0b013e31817bbe80
   Beyeza-Kashesya J, 2010, BMC PUBLIC HEALTH, V10, DOI 10.1186/1471-2458-10-247
   Beyeza-Kashesya J, 2009, AFR HEALTH SCI, V9, P2
   Breslow NE, 2009, STAT BIOSCI, V1, P32, DOI 10.1007/s12561-009-9001-6
   Dyer SJ, 2002, HUM REPROD, V17, P1663, DOI 10.1093/humrep/17.6.1663
   Fellman Sam., 2012, MILITARY TIMES
   Garcia-Lerma JG, 2008, PLOS MED, V5, P291, DOI 10.1371/journal.pmed.0050028
   Grant RM, 2010, NEW ENGL J MED, V363, P2587, DOI 10.1056/NEJMoa1011205
   Guthrie BL, 2010, AIDS BEHAV, V14, P1066, DOI 10.1007/s10461-010-9716-x
   Haberer JE, 2013, PLOS MED, V10, DOI 10.1371/journal.pmed.1001511
   Halpern V, 2011, CONTRACEPTION, V83, P436, DOI 10.1016/j.contraception.2010.08.018
   Heffron R, 2012, JAIDS-J ACQ IMM DEF, V61, P116, DOI 10.1097/QAI.0b013e31825da73f
   Karim QA, 2010, SCIENCE, V329, P1168, DOI 10.1126/science.1193748
   Kharsany ABM, 2010, HIV MED, V11, P661, DOI 10.1111/j.1468-1293.2010.00838.x
   Lampe MA, 2011, AM J OBSTET GYNECOL, V204, DOI 10.1016/j.ajog.2011.02.026
   MACLURE M, 1991, AM J EPIDEMIOL, V133, P144, DOI 10.1093/oxfordjournals.aje.a115853
   Marrazzo J. M., 2013, 20 C RETR OPP INF AT, DOI DOI 10.1056/NEJM0A1402269
   Matthews LT, 2013, PLOS ONE, V8, DOI 10.1371/journal.pone.0056400
   Matthews LT, 2013, AIDS BEHAV, V17, P461, DOI 10.1007/s10461-011-0068-y
   Matthews LT, 2012, CURR OPIN HIV AIDS, V7, P569, DOI 10.1097/COH.0b013e328358bac9
   Matthews LT, 2010, AIDS, V24, P1975, DOI 10.1097/QAD.0b013e32833bedeb
   McNutt LA, 2003, AM J EPIDEMIOL, V157, P940, DOI 10.1093/aje/kwg074
   Mindry D, 2011, CULT HEALTH SEX, V13, P589, DOI 10.1080/13691058.2011.560965
   Moodley D, 2009, AIDS, V23, P1255, DOI 10.1097/QAD.0b013e32832a5934
   Mugo N, 2013, PREGNANCY INCIDENCE
   Mugo NR, 2011, AIDS, V25, P1887, DOI 10.1097/QAD.0b013e32834a9338
   Mujugira A, 2011, PLOS ONE, V6, DOI 10.1371/journal.pone.0025828
   Ngure K, 2012, AIDS 20122012 WASH D
   Ngure K, 2012, AIDS, V26, P513, DOI 10.1097/QAD.0b013e32834f981c
   Odutola A, 2012, SEX TRANSM INFECT, V88, P436, DOI 10.1136/sextrans-2011-050412
   Peterson Leigh, 2007, PLoS Clin Trials, V2, pe27, DOI 10.1371/journal.pctr.0020027
   Reid SE, 2010, JAIDS-J ACQ IMM DEF, V53, P606, DOI 10.1097/QAI.0b013e3181bc4869
   Rutstein SO, 2004, DHS COMP REPORTS
   Sha BE, 2011, HIV CLIN TRIALS, V12, P9, DOI 10.1310/hct1201-9
   Sibeko S, 2011, OBSTET GYNECOL, V118, P895, DOI 10.1097/AOG.0b013e31822be512
   Skoler-Karpoff S, 2008, LANCET, V372, P1977, DOI 10.1016/S0140-6736(08)61842-5
   Smith D. K., 2012, Morbidity and Mortality Weekly Report, V61, P586
   Ssali A, 2013, PLOS ONE, V8, DOI 10.1371/journal.pone.0073556
   The World Bank, 2021, FERT RAT TOT BIRTHS
   Thigpen MC, 2012, NEW ENGL J MED, V367, P423, DOI 10.1056/NEJMoa1110711
   Van Damme L, 2012, NEW ENGL J MED, V367, P411, DOI 10.1056/NEJMoa1202614
   Vernazza PL, 2011, AIDS, V25, P2005, DOI 10.1097/QAD.0b013e32834a36d0
   Ware NC, 2012, JAIDS-J ACQ IMM DEF, V59, P463, DOI 10.1097/QAI.0b013e31824a060b
   Whetham J, 2014, AIDS CARE, V26, P332, DOI 10.1080/09540121.2013.819406
NR 46
TC 27
Z9 28
U1 0
U2 4
PU LIPPINCOTT WILLIAMS & WILKINS
PI PHILADELPHIA
PA TWO COMMERCE SQ, 2001 MARKET ST, PHILADELPHIA, PA 19103 USA
SN 1525-4135
EI 1077-9450
J9 JAIDS-J ACQ IMM DEF
JI JAIDS
PD SEP 1
PY 2014
VL 67
IS 1
BP 91
EP 97
DI 10.1097/QAI.0000000000000246
PG 7
WC Immunology; Infectious Diseases
WE Science Citation Index Expanded (SCI-EXPANDED)
SC Immunology; Infectious Diseases
GA AN6SP
UT WOS:000340727600014
PM 25118795
OA Green Published
DA 2022-08-26
ER

PT J
AU Baker, J
   O'Hara, KM
AF Baker, Jonathan
   O'Hara, Kevin Michael
TI Oral preexposure prophylaxis to prevent HIV infection: Clinical and
   public health implications
SO JAAPA-JOURNAL OF THE AMERICAN ACADEMY OF PHYSICIAN ASSISTANTS
LA English
DT Article
DE HIV; preexposure prophylaxis (PrEP); tenofovir; emtricitabine (FTC);
   antiretroviral; harm reduction
ID TENOFOVIR DISOPROXIL FUMARATE; IMMUNODEFICIENCY-VIRUS;
   COST-EFFECTIVENESS; UNITED-STATES; ANTIRETROVIRAL PROPHYLAXIS;
   HEPATITIS-B; MEN; RISK; SEX; TRANSMISSION
AB This article reviews the use of combination emtricitabine (FTC)/tenofovir as preexposure prophylaxis (PrEP) for HIV-negative patients at high risk of acquiring HIV, including heterosexual men and women, men who have sex with men, and IV drug users. When used with classic prevention strategies such as condoms, PrEP has been found effective in reducing the risk of HIV transmission.
C1 [Baker, Jonathan] Univ Pittsburgh Pa Med Ctr, Div Infect Dis, Pittsburgh, PA 15261 USA.
   [O'Hara, Kevin Michael] Yale Univ, PA Program, New Haven, CT USA.
RP Baker, J (通讯作者)，Univ Pittsburgh Pa Med Ctr, Div Infect Dis, Pittsburgh, PA 15261 USA.
CR Abbas UL, 2011, PLOS ONE, V6, DOI 10.1371/journal.pone.0018165
   Baeten JM, 2012, NEW ENGL J MED, V367, P399, DOI 10.1056/NEJMoa1108524
   Baker J, 2013, JAAPA-J AM ACAD PHYS, V26, P14, DOI 10.1097/01.JAA.0000437820.76526.41
   Bessesen M, 1999, CLIN INFECT DIS, V28, P1032, DOI 10.1086/514750
   Braithwaite RS, 2008, MED CARE, V46, P349, DOI 10.1097/MLR.0b013e31815c31a7
   Brooks RA, 2012, AIDS PATIENT CARE ST, V26, P87, DOI 10.1089/apc.2011.0283
   Calmy A, 2009, J INFECT DIS, V200, P1746, DOI 10.1086/644785
   Centers for Disease Control and Prevention, 2013, HIV US GLANC
   Choopanya K, 2013, LANCET, V381, P2083, DOI 10.1016/S0140-6736(13)61127-7
   Cohen MS, 2016, NEW ENGL J MED, V375, P830, DOI [10.1056/NEJMoa1105243, 10.1056/NEJMoa1600693]
   Cong ME, 2013, J INFECT DIS, V208, P463, DOI 10.1093/infdis/jit189
   CONNOR EM, 1995, PEDIATR INFECT DIS J, V14, P536, DOI 10.1097/00006454-199506000-00012
   Desai K, 2008, AIDS, V22, P1829, DOI 10.1097/QAD.0b013e32830e00f5
   Garcia-Lerma JG, 2008, PLOS MED, V5, P291, DOI 10.1371/journal.pmed.0050028
   Gilead Sciences, 2013, TRUV EMTR TEN DIS FU
   Golub SA, 2010, JAIDS-J ACQ IMM DEF, V54, P548, DOI 10.1097/QAI.0b013e3181e19a54
   Grant RM, 2014, LANCET INFECT DIS, V14, P820, DOI 10.1016/S1473-3099(14)70847-3
   Grant RM, 2010, NEW ENGL J MED, V363, P2587, DOI 10.1056/NEJMoa1011205
   Juusola JL, 2012, ANN INTERN MED, V156, P541, DOI [10.7326/0003-4819-156-8-201204170-00001, 10.7326/0003-4819-156-8-201204170-00004]
   Kahn JO, 1998, NEW ENGL J MED, V339, P33, DOI 10.1056/NEJM199807023390107
   Karim QA, 2010, SCIENCE, V329, P1168, DOI 10.1126/science.1193748
   MacCoun RJ, 1998, AM PSYCHOL, V53, P1199, DOI 10.1037/0003-066X.53.11.1199
   Marcellin P, 2008, NEW ENGL J MED, V359, P2442, DOI 10.1056/NEJMoa0802878
   Marcus JL, 2013, PLOS ONE, V8, DOI 10.1371/journal.pone.0081997
   Marrazzo J.M., 2015, C RETR OPP INF ATL M, P509
   Metsch LR, 2013, JAMA-J AM MED ASSOC, V310, P1701, DOI 10.1001/jama.2013.280034
   Muessig KE, 2012, AIDS, V26, P2267, DOI 10.1097/QAD.0b013e328355713d
   O'Hara Kevin Michael, 2012, JAAPA, V25, P61
   Paltiel AD, 2009, CLIN INFECT DIS, V48, P806, DOI 10.1086/597095
   Pandori MW, 2009, J CLIN MICROBIOL, V47, P2639, DOI 10.1128/JCM.00119-09
   Richens J, 2000, LANCET, V355, P400, DOI 10.1016/S0140-6736(99)09109-6
   Rodger A, 2014, 21 C RETR OPP INF BO
   Samji H, 2013, PLOS ONE, V8, DOI 10.1371/journal.pone.0081355
   Schackman BR, 2012, CURR OPIN HIV AIDS, V7, P587, DOI 10.1097/COH.0b013e3283582c8b
   Smith D, 2013, 20 C RETR OPP INF AT
   Smith Dawn K., 2005, Morbidity and Mortality Weekly Report, V54, P1
   Smith PF, 2004, PHARMACOTHERAPY, V24, P970, DOI 10.1592/phco.24.11.970.36141
   Stall R, 2003, AM J PUBLIC HEALTH, V93, P939, DOI 10.2105/AJPH.93.6.939
   Thigpen MC, 2012, NEW ENGL J MED, V367, P423, DOI 10.1056/NEJMoa1110711
   US Public Health Service/Centers for Disease Control and Prevention, PREEXP PROPH PREV HI
   Van Damme L, 2012, NEW ENGL J MED, V367, P411, DOI 10.1056/NEJMoa1202614
   WILDE GJS, 1986, ACCIDENT ANAL PREV, V18, P377, DOI 10.1016/0001-4575(86)90012-6
NR 42
TC 1
Z9 1
U1 0
U2 6
PU LIPPINCOTT WILLIAMS & WILKINS
PI PHILADELPHIA
PA TWO COMMERCE SQ, 2001 MARKET ST, PHILADELPHIA, PA 19103 USA
SN 1547-1896
EI 0893-7400
J9 JAAPA-J AM ACAD PHYS
JI JAAPA-J. Am. Acad. Physician Assist.
PD DEC
PY 2014
VL 27
IS 12
BP 10
EP 17
DI 10.1097/01.JAA.0000456567.37724.e0
PG 8
WC Medicine, General & Internal
WE Science Citation Index Expanded (SCI-EXPANDED); Social Science Citation Index (SSCI)
SC General & Internal Medicine
GA CM3KD
UT WOS:000357579900005
PM 25390822
DA 2022-08-26
ER

PT J
AU Lasry, A
   Sansom, SL
   Wolitski, RJ
   Green, TA
   Borkowf, CB
   Patel, P
   Mermin, J
AF Lasry, Arielle
   Sansom, Stephanie L.
   Wolitski, Richard J.
   Green, Timothy A.
   Borkowf, Craig B.
   Patel, Pragna
   Mermin, Jonathan
TI HIV sexual transmission risk among serodiscordant couples: assessing the
   effects of combining prevention strategies
SO AIDS
LA English
DT Article
DE acquisition; antiretroviral therapy; circumcision; condom; HIV;
   preexposure prophylaxis; serodiscordant couple; transmission
ID PREEXPOSURE PROPHYLAXIS; HETEROSEXUAL TRANSMISSION; PERCEIVED HEALTH;
   BISEXUAL MEN; VIRAL LOAD; BEHAVIORS; INFECTION; PROBABILITY; CONDOM; ACT
AB Background: The number of strategies to prevent HIV transmission has increased following trials evaluating antiretroviral therapy (ART), preexposure prophylaxis (PrEP) and male circumcision. Serodiscordant couples need guidance on the effects of these strategies alone, and in combination with each other, on HIV transmission.
   Methods: We estimated the sexual risk of HIV transmission over 1-year and 10-year periods among male-male and male-female serodiscordant couples. We assumed the following reductions in transmission: 80% from consistent condom use; 54% from circumcision in the negative male partner of a heterosexual couple; 73% from circumcision in the negative partner of a male-male couple; 71% from PrEP in heterosexual couples; 44% from PrEP in male-male couples; and 96% from ART use by the HIV-infected partner.
   Findings: For couples using any single prevention strategy, a substantial cumulative risk of HIV transmission remained. For a male-female couple using only condoms, estimated risk over 10 years was 11%; for a male-male couple using only condoms, estimated risk was 76%. ART use by the HIV-infected partner was the most effective single strategy in reducing risk; among male-male couples, adding consistent condom use was necessary to keep the 10-year risk below 10%.
   Conclusion: Focusing on 1-year and longer term transmission probabilities gives couples a better understanding of risk than those illustrated by data for a single sexual act. Long-term transmission probabilities to the negative partner in serodiscordant couples can be high, though these can be substantially reduced with the strategic use of preventive methods, especially those that include ART. (C) 2014 Wolters Kluwer Health vertical bar Lippincott Williams & Wilkins
C1 [Lasry, Arielle; Sansom, Stephanie L.; Wolitski, Richard J.; Green, Timothy A.; Borkowf, Craig B.; Patel, Pragna; Mermin, Jonathan] Ctr Dis Control & Prevent, Div HIV AIDS Prevent, Natl Ctr HIV Viral Hepatitis STD & TB Prevent, Atlanta, GA 30333 USA.
RP Lasry, A (通讯作者)，Ctr Dis Control & Prevent, Div HIV AIDS Prevent, 1600 Clifton Rd,Mailstop E-48, Atlanta, GA 30333 USA.
EM alasry@cdc.gov
FU Intramural CDC HHS [CC999999] Funding Source: Medline
CR Ahmed S, 2001, AIDS, V15, P2171, DOI 10.1097/00002030-200111090-00013
   Althoff KN, 2012, ANN INTERN MED, V157, P325, DOI 10.7326/0003-4819-157-5-201209040-00005
   Anglemyer A, 2013, COCHRANE DB SYST REV, V4
   Baeten JM, 2012, NEW ENGL J MED, V367, P399, DOI 10.1056/NEJMoa1108524
   Baggaley RF, 2010, INT J EPIDEMIOL, V39, P1048, DOI 10.1093/ije/dyq057
   Baggaley RF, 2008, INT J EPIDEMIOL, V37, P1255, DOI 10.1093/ije/dyn151
   Boily MC, 2009, LANCET INFECT DIS, V9, P118, DOI 10.1016/S1473-3099(09)70021-0
   Brooks RA, 2012, AIDS PATIENT CARE ST, V26, P87, DOI 10.1089/apc.2011.0283
   Celum C, 2010, NEW ENGL J MED, V362, P427, DOI 10.1056/NEJMoa0904849
   Cohen MS, 2016, NEW ENGL J MED, V375, P830, DOI [10.1056/NEJMoa1105243, 10.1056/NEJMoa1600693]
   Cohen MS, 2012, AIDS, V26, P1585, DOI 10.1097/QAD.0b013e3283543e83
   Cohen Stacy M., 2011, Morbidity and Mortality Weekly Report, V60, P1618
   DEGRUTTOLA V, 1989, J CLIN EPIDEMIOL, V42, P849, DOI 10.1016/0895-4356(89)90098-X
   Deschamps MM, 1996, ANN INTERN MED, V125, P324, DOI 10.7326/0003-4819-125-4-199608150-00011
   Dosekun O, 2010, CURR OPIN HIV AIDS, V5, P291, DOI 10.1097/COH.0b013e32833a88a3
   Fox J, 2011, AIDS, V25, P1065, DOI 10.1097/QAD.0b013e328344fe4a
   Fraser C, 2007, P NATL ACAD SCI USA, V104, P17441, DOI 10.1073/pnas.0708559104
   Grant RM, 2010, NEW ENGL J MED, V363, P2587, DOI 10.1056/NEJMoa1011205
   Herbenick D, 2010, J SEX MED, V7, P277, DOI 10.1111/j.1743-6109.2010.02010.x
   Hira SK, 1997, INT J STD AIDS, V8, P243, DOI 10.1258/0956462971919994
   Hughes JP, 2012, J INFECT DIS, V205, P358, DOI 10.1093/infdis/jir747
   Jin FY, 2010, AIDS, V24, P907, DOI 10.1097/QAD.0b013e3283372d90
   Joint United Nations Programme on HIV/AIDS (UNAIDS), 2012, GLOB REP UNAIDS REP
   Leichliter JS, 2010, SEX TRANSM INFECT, V86, P45, DOI 10.1136/sti.2010.042283
   Marrazzo J.M., 2015, C RETR OPP INF ATL M, P509
   Morin SF, 2007, JAIDS-J ACQ IMM DEF, V44, P213, DOI 10.1097/QAI.0b013e31802c0cae
   Muessig KE, 2012, AIDS, V26, P2267, DOI 10.1097/QAD.0b013e328355713d
   MURRAY AB, 1991, LANCET, V338, P830, DOI 10.1016/0140-6736(91)90726-6
   Ottevanger V, 1991, Ugeskr Laeger, V153, P2073
   Parsons JT, 2005, AIDS, V19, pS13, DOI 10.1097/01.aids.0000167348.15750.9a
   Powers KA, 2008, LANCET INFECT DIS, V8, P553, DOI 10.1016/S1473-3099(08)70156-7
   QUARTO M, 1990, EUR J EPIDEMIOL, V6, P339, DOI 10.1007/BF00150446
   Quinn TC, 2000, NEW ENGL J MED, V342, P921, DOI 10.1056/NEJM200003303421303
   Reece M, 2010, J SEX MED, V7, P291, DOI 10.1111/j.1743-6109.2010.02009.x
   Rodger A, 2014, 21 C RETR OPP INF BO
   Siegfried N, 2009, COCHRANE DB SYST REV, DOI 10.1002/14651858.CD003362.pub2
   Smith D, 2013, 20 C RETR OPP ING AT
   Sullivan PS, 2009, AIDS, V23, P1153, DOI 10.1097/QAD.0b013e32832baa34
   Thigpen MC, 2012, NEW ENGL J MED, V367, P423, DOI 10.1056/NEJMoa1110711
   Van Damme L, 2012, NEW ENGL J MED, V367, P411, DOI 10.1056/NEJMoa1202614
   Varghese B, 2002, SEX TRANSM DIS, V29, P38, DOI 10.1097/00007435-200201000-00007
   Weller S. C., 2002, COCHRANE DB SYST REV, DOI [10.1002/14651858.CD003255, DOI 10.1002/14651858.CD003255]
   Wingood GM, 2004, JAIDS-J ACQ IMM DEF, V37, pS58, DOI 10.1097/01.qai.0000140603.57478.a9
   Wiysonge CS, 2011, COCHRANE DB SYST REV, DOI 10.1002/14651858.CD007496.pub2
   World Health Organization, 2011, NIH WORK GROUP M TRE
   [No title captured]
NR 46
TC 43
Z9 48
U1 1
U2 13
PU LIPPINCOTT WILLIAMS & WILKINS
PI PHILADELPHIA
PA TWO COMMERCE SQ, 2001 MARKET ST, PHILADELPHIA, PA 19103 USA
SN 0269-9370
EI 1473-5571
J9 AIDS
JI Aids
PD JUN 19
PY 2014
VL 28
IS 10
BP 1521
EP 1529
DI 10.1097/QAD.0000000000000307
PG 9
WC Immunology; Infectious Diseases; Virology
WE Science Citation Index Expanded (SCI-EXPANDED)
SC Immunology; Infectious Diseases; Virology
GA AJ5EP
UT WOS:000337705400015
PM 24804859
OA Green Accepted
DA 2022-08-26
ER

PT J
AU Bournazos, S
   Klein, F
   Pietzsch, J
   Seaman, MS
   Nussenzweig, MC
   Ravetch, JV
AF Bournazos, Stylianos
   Klein, Florian
   Pietzsch, John
   Seaman, Michael S.
   Nussenzweig, Michel C.
   Ravetch, Jeffrey V.
TI Broadly Neutralizing Anti-HIV-1 Antibodies Require Fc Effector Functions
   for In Vivo Activity
SO CELL
LA English
DT Article
ID MONOCLONAL-ANTIBODY; BINDING-SITE; MOUSE MODEL; GAMMA-RI; HIV; POTENT;
   RECEPTOR; PROTECTION; SUBCLASS; VARIANTS
AB Broadly neutralizing antibodies (bNAbs) against HIV-1 provide both effective pre-exposure prophylaxis and treatment of HIV-1 infection in murine and nonhuman primate models, suggesting their potential use in humans. Although much is known about the role of variable domains in the neutralization breadth and potency of these bNAbs, the contribution of Fc domains to their activities is, by contrast, poorly characterized. Assessment of the in vivo activity of several bNAbs revealed that Fc gamma R-mediated effector function contributes substantially to their capacity to block viral entry, suppress viremia, and confer therapeutic activity. Enhanced in vivo potency of anti-HIV-1 bNAbs was associated with preferential engagement of activating, but not inhibitory Fc gamma Rs, and Fc domain-engineered bNAb variants with selective binding capacity for activating Fc gamma Rs displayed augmented protective activity. These findings reveal key roles for Fc effector function in the in vivo activity of anti-HIV-1 bNAbs and provide strategies for generating bNAbs with improved efficacy.
C1 [Bournazos, Stylianos; Ravetch, Jeffrey V.] Rockefeller Univ, Lab Mol Genet & Immunol, New York, NY 10065 USA.
   [Klein, Florian; Pietzsch, John; Nussenzweig, Michel C.] Rockefeller Univ, Lab Mol Immunol, New York, NY 10065 USA.
   [Seaman, Michael S.] Harvard Univ, Sch Med, Beth Israel Deaconess Med Ctr, Ctr Virol & Vaccine Res, Boston, MA 02215 USA.
   [Nussenzweig, Michel C.] Rockefeller Univ, Howard Hughes Med Inst, New York, NY 10065 USA.
RP Ravetch, JV (通讯作者)，Rockefeller Univ, Lab Mol Genet & Immunol, New York, NY 10065 USA.
EM ravetch@rockefeller.edu
RI Ravetch, Jeffrey/Z-1596-2019; Bournazos, Stylianos/ABH-1578-2021;
   Nussenzweig, Michel/AAE-7292-2019
OI Ravetch, Jeffrey/0000-0003-2024-9041; 
FU National Institute of Allergy and Infectious Diseases of the National
   Institutes of Health [AI081677, AI100148]; CTSA [UL1TR000043]; Center
   for HIV/AIDS Vaccine Immunology and Immunogen Discovery [AI100663]; Bill
   & Melinda Gates Foundation [OPP1033115, CA-VIMC1032144]; NBC Career
   Development Award [U54AI057158]; American Heart Association (AHA)
   postdoctoral fellowship [13POST14100003]; NATIONAL CENTER FOR ADVANCING
   TRANSLATIONAL SCIENCES [UL1TR000043] Funding Source: NIH RePORTER;
   NATIONAL INSTITUTE OF ALLERGY AND INFECTIOUS DISEASES [UM1AI100663,
   P01AI081677, U54AI057158, P01AI100148] Funding Source: NIH RePORTER
FX We wish to thank all members of the Laboratory of Molecular Genetics and
   Immunology (Rockefeller University) for the helpful discussions and
   technical help. We also thank B. Donovan and A. Ploss (Laboratory of
   Virology and Infectious disease, Rockefeller University) for providing
   the hCD4/hCCR5 adenovirus; L. Nogueira, A. Halper-Stromberg, J. Horwitz,
   and H. Gruell (Laboratory of Molecular Immunology, Rockefeller
   University) for technical help and advice; J. Scheid and H. Mouquet
   (Rockefeller University) for providing the antibody plasmids; and L.
   Stamatatos (Seattle Biomedical Research Institute) for providing the
   gp140<SUP>SF162</SUP>. Research reported in this publication was
   supported in part by the National Institute of Allergy and Infectious
   Diseases of the National Institutes of Health under award numbers
   AI081677 and AI100148 (to J.V.R. and M.C.N.), by the CTSA grant
   UL1TR000043 to Rockefeller University, and by Center for HIV/AIDS
   Vaccine Immunology and Immunogen Discovery AI100663 (to M.C.N.). The
   content is solely the responsibility of the authors and does not
   necessarily represent the official views of the National Institutes of
   Health. Research support was also provided by the Bill & Melinda Gates
   Foundation grant OPP1033115 to J.V.R. and M.C.N and CA-VIMC1032144 to
   M.S.S. S.B. was supported by an NBC Career Development Award
   (U54AI057158) and an American Heart Association (AHA) postdoctoral
   fellowship (13POST14100003).
CR Abboud N, 2010, J EXP MED, V207, P2395, DOI 10.1084/jem.20100995
   Ackerman ME, 2013, J VIROL, V87, P5468, DOI 10.1128/JVI.03403-12
   Akiyoshi DE, 2010, INFECT IMMUN, V78, P1376, DOI 10.1128/IAI.00867-09
   Baenziger S, 2006, P NATL ACAD SCI USA, V103, P15951, DOI 10.1073/pnas.0604493103
   Balazs AB, 2012, NATURE, V481, P81, DOI 10.1038/nature10660
   Barouch DH, 2013, NATURE, V503, P224, DOI 10.1038/nature12744
   Bournazos S, 2014, J CLIN INVEST, V124, P725, DOI 10.1172/JCI72676
   Casadevall A, 2012, P NATL ACAD SCI USA, V109, P12272, DOI 10.1073/pnas.1209750109
   Corti D, 2011, SCIENCE, V333, P850, DOI 10.1126/science.1205669
   DiLillo DJ, 2014, NAT MED, V20, P143, DOI 10.1038/nm.3443
   Diskin R, 2011, SCIENCE, V334, P1289, DOI 10.1126/science.1213782
   Dugast AS, 2014, PLOS ONE, V9, DOI 10.1371/journal.pone.0097229
   Forthal DN, 2007, J IMMUNOL, V179, P7916, DOI 10.4049/jimmunol.179.11.7916
   Forthal DN, 2011, AIDS, V25, P2099, DOI 10.1097/QAD.0b013e32834b64bd
   Forthal DN, 2010, J IMMUNOL, V185, P6876, DOI 10.4049/jimmunol.1002600
   Halper-Stromberg A, 2014, CELL, V158, P989, DOI 10.1016/j.cell.2014.07.043
   Heider KH, 2011, BLOOD, V118, P4159, DOI 10.1182/blood-2011-04-351932
   Hessell AJ, 2007, NATURE, V449, P101, DOI 10.1038/nature06106
   Horton HM, 2010, BLOOD, V116, P3004, DOI 10.1182/blood-2010-01-265280
   Horwitz JA, 2013, P NATL ACAD SCI USA, V110, P16538, DOI 10.1073/pnas.1315295110
   Klein F, 2013, SCIENCE, V341, P1199, DOI 10.1126/science.1241144
   Klein F, 2012, NATURE, V492, P118, DOI 10.1038/nature11604
   Klein F, 2012, J EXP MED, V209, P1469, DOI 10.1084/jem.20120423
   Lai JI, 2014, J VIROL, V88, P2799, DOI 10.1128/JVI.03130-13
   Lazar GA, 2006, P NATL ACAD SCI USA, V103, P4005, DOI 10.1073/pnas.0508123103
   Li FB, 2011, SCIENCE, V333, P1030, DOI 10.1126/science.1206954
   Mascola JR, 2000, NAT MED, V6, P207, DOI 10.1038/72318
   Moldt B, 2012, J VIROL, V86, P6189, DOI 10.1128/JVI.00491-12
   Montefiori D.C., 2004, CURR PROTOC IMMUNOL, V64, p12.11.1, DOI 10.1002/0471142735.im1211s64
   Mouquet H, 2012, P NATL ACAD SCI USA, V109, pE3268, DOI 10.1073/pnas.1217207109
   Nguyen DC, 2011, IMMUNOGENETICS, V63, P351, DOI 10.1007/s00251-011-0514-z
   Nimmerjahn F, 2005, SCIENCE, V310, P1510, DOI 10.1126/science.1118948
   Nimmerjahn Falk, 2012, Cancer Immun, V12, P13
   Nimmerjahn F, 2010, P NATL ACAD SCI USA, V107, P19396, DOI 10.1073/pnas.1014515107
   Pejchal R, 2011, SCIENCE, V334, P1097, DOI 10.1126/science.1213256
   Perez LG, 2013, J VIROL, V87, P5287, DOI 10.1128/JVI.00278-13
   Pietzsch J, 2012, P NATL ACAD SCI USA, V109, P15859, DOI 10.1073/pnas.1213409109
   Pincetic A, 2014, NAT IMMUNOL, V15, P707, DOI 10.1038/ni.2939
   Scheid JF, 2011, SCIENCE, V333, P1633, DOI 10.1126/science.1207227
   Scheid JF, 2009, NATURE, V458, P636, DOI 10.1038/nature07930
   Shields RL, 2001, J BIOL CHEM, V276, P6591, DOI 10.1074/jbc.M009483200
   Shingai M, 2013, NATURE, V503, P277, DOI 10.1038/nature12746
   Smith P, 2012, P NATL ACAD SCI USA, V109, P6181, DOI 10.1073/pnas.1203954109
   Traggiai E, 2004, SCIENCE, V304, P104, DOI 10.1126/science.1093933
   Walker LM, 2011, NATURE, V477, P466, DOI 10.1038/nature10373
   Walker LM, 2009, SCIENCE, V326, P285, DOI 10.1126/science.1178746
   Wardemann H, 2003, SCIENCE, V301, P1374, DOI 10.1126/science.1086907
NR 47
TC 331
Z9 332
U1 0
U2 20
PU CELL PRESS
PI CAMBRIDGE
PA 50 HAMPSHIRE ST, FLOOR 5, CAMBRIDGE, MA 02139 USA
SN 0092-8674
EI 1097-4172
J9 CELL
JI Cell
PD SEP 11
PY 2014
VL 158
IS 6
BP 1243
EP 1253
DI 10.1016/j.cell.2014.08.023
PG 11
WC Biochemistry & Molecular Biology; Cell Biology
WE Science Citation Index Expanded (SCI-EXPANDED)
SC Biochemistry & Molecular Biology; Cell Biology
GA AQ8QK
UT WOS:000343094200008
PM 25215485
OA Green Accepted, Bronze
DA 2022-08-26
ER

PT J
AU Gallagher, T
   Link, L
   Ramos, M
   Bottger, E
   Aberg, J
   Daskalakis, D
AF Gallagher, Timothy
   Link, Lauren
   Ramos, Michael
   Bottger, Edward
   Aberg, Judith
   Daskalakis, Demetre
TI Self-Perception of HIV Risk and Candidacy for Pre-Exposure Prophylaxis
   Among Men Who Have Sex with Men Testing for HIV at Commercial Sex Venues
   in New York City
SO LGBT HEALTH
LA English
DT Article
DE HIV; men who have sex with men (MSM); Pre-Exposure Prophylaxis (PrEP);
   Risk Perception
ID PERCEIVED RISK; PREVENTION; POSTEXPOSURE; AWARENESS; BEHAVIOR
AB The purpose of this study was to evaluate the ability of men who have sex with men (MSM) testing for HIV at commercial sex venues to assess the following: their candidacy for pre-exposure chemoprophylaxis (PrEP) as defined by meeting entry criteria for the iPrEx (Iniciativa Profilaxis Pre-Exposicion) phase III clinical trial of PrEP, and their perception of their own HIV risk and candidacy for PrEP. Interviewers surveyed 629 MSM at three NYC commercial sex venues from June 2011 through June 2012. Questions focused on demographics, sexual activity, and drug use in the three months prior to testing, as well as perceived risk of HIV acquisition and perceived candidacy for PrEP use. Data were analyzed by Chi square and Fisher's exact test. Results show that a majority of clients (80.3%) met entry criteria for the iPrEX. Most of these men (78.0%), however, did not perceive their risk to be significant enough to warrant PrEP use (P = .000). Factors were identified which associated with a risk perception that correlated with eligibility for iPrEX.
C1 [Gallagher, Timothy] NYU, Sch Med, New York, NY 10016 USA.
   [Link, Lauren; Ramos, Michael; Bottger, Edward; Aberg, Judith] NYU, Sch Med, Dept Infect Dis, Bellevue Hosp, New York, NY USA.
   [Daskalakis, Demetre] Icahn Sch Med Mt Sinai, Dept Infect Dis, New York, NY 10029 USA.
RP Gallagher, T (通讯作者)，NYU, Sch Med, MS4,189 Ave C,Apt 2B, New York, NY 10016 USA.
EM timothy.gallagher@nyumc.org
CR Adekeye OA, 2012, PLOS ONE, V7, DOI 10.1371/journal.pone.0043618
   [Anonymous], 2007, HIV AIDS SURV, V19
   Arnold EA, 2012, PLOS ONE, V7, DOI 10.1371/journal.pone.0040603
   Bernstein KT, 2008, ARCH INTERN MED, V168, P1458, DOI 10.1001/archinte.168.13.1458
   Centers for Disease Control and Prevention, 2011, HIV AIDS SURV, V23
   Centers for Disease Control and Prevention, 2012, HIV SURVEILLANCE S A, V17
   Daskalakis D, 2009, CLIN INFECT DIS, V48, P1609, DOI 10.1086/598979
   Golub SA, 2010, JAIDS-J ACQ IMM DEF, V54, P548, DOI 10.1097/QAI.0b013e3181e19a54
   Grant RM, 2010, NEW ENGL J MED, V363, P2587, DOI 10.1056/NEJMoa1011205
   Holtgrave DR, 2012, AIDS BEHAV, V16, P1085, DOI 10.1007/s10461-012-0186-1
   Irwin KL, 1996, AIDS, V10, P1707, DOI 10.1097/00002030-199612000-00016
   Kowalewski MR, 1997, HEALTH EDUC BEHAV, V24, P313, DOI 10.1177/109019819702400305
   Liu AY, 2008, JAIDS-J ACQ IMM DEF, V47, P241, DOI 10.1097/QAI.0b013e31815e4041
   Ma W, 2012, BMC PUBLIC HEALTH, V12, DOI 10.1186/1471-2458-12-847
   MacKellar DA, 2007, AIDS BEHAV, V11, P263, DOI 10.1007/s10461-006-9136-0
   Marks G, 2006, AIDS, V20, P1447, DOI 10.1097/01.aids.0000233579.79714.8d
   Mehta SA, 2011, SEX TRANSM INFECT, V87, P344, DOI 10.1136/sti.2010.046284
   Mimiaga MJ, 2014, AIDS CARE, V26, P684, DOI 10.1080/09540121.2013.845289
   Mutchler MG, 2015, AIDS PATIENT CARE ST, V29, P490, DOI 10.1089/apc.2015.0002
   Napper LE, 2012, AIDS BEHAV, V16, P1075, DOI 10.1007/s10461-011-0003-2
   Poppen PJ, 1997, AIDS EDUC PREV, V9, P373
   Spielberg F, 2003, JAIDS-J ACQ IMM DEF, V32, P318, DOI 10.1097/00126334-200303010-00012
   van Griensven F, 2009, CURR OPIN HIV AIDS, V4, P300, DOI 10.1097/COH.0b013e32832c3bb3
   Wong FY, 2012, PUBLIC HEALTH REP, V127, P186, DOI 10.1177/003335491212700207
   Zablotska I, 2012, AIDS BEHAV, V16, P1887, DOI 10.1007/s10461-012-0184-3
NR 25
TC 55
Z9 55
U1 1
U2 8
PU MARY ANN LIEBERT, INC
PI NEW ROCHELLE
PA 140 HUGUENOT STREET, 3RD FL, NEW ROCHELLE, NY 10801 USA
SN 2325-8292
EI 2325-8306
J9 LGBT HEALTH
JI LGBT Health
PD SEP
PY 2014
VL 1
IS 3
BP 218
EP U170
DI 10.1089/lgbt.2013.0046
PG 8
WC Public, Environmental & Occupational Health
WE Science Citation Index Expanded (SCI-EXPANDED); Social Science Citation Index (SSCI)
SC Public, Environmental & Occupational Health
GA CR9QF
UT WOS:000361690900013
PM 26789715
DA 2022-08-26
ER

PT J
AU Sowicz, TJ
   Teitelman, AM
   Coleman, CL
   Brawner, BM
AF Sowicz, Timothy Joseph
   Teitelman, Anne M.
   Coleman, Christopher Lance
   Brawner, Bridgette M.
TI Considerations for Implementing Oral Preexposure Prophylaxis: A
   Literature Review
SO JANAC-JOURNAL OF THE ASSOCIATION OF NURSES IN AIDS CARE
LA English
DT Review
DE HIV; oral preexposure prophylaxis; prevention
ID HIV-NEGATIVE GAY; NEW-YORK-CITY; BISEXUAL MEN; ANTIRETROVIRAL
   PROPHYLAXIS; CONDOM-USE; HIGH-RISK; PREVENTION STRATEGIES; LIMITED
   KNOWLEDGE; INTERIM GUIDANCE; UNITED-STATES
AB Oral preexposure prophylaxis (PrEP) is in its infancy as an approved biomedical intervention; therefore, research is needed to understand the issues surrounding its implementation. The purpose of this literature review is to report the empirical research about PrEP to identify the salient issues surrounding its implementation. PubMed, Medline, and CINAHL databases were searched, yielding 45 articles meeting inclusion criteria for the review. Overall, we found patient awareness of PrEP varied and its use was low. Awareness was higher among providers. Patients were willing to use PrEP, but both patients' and providers' concerns may have impacted implementation of this intervention. PrEP requires a prescription, yet only five of the 45 articles addressed provider-level factors. Research involving providers is needed to ensure that patient risk of becoming infected with HIV is accurately assessed, that PrEP is provided to those at high risk for HIV infection, and that frequent follow-up is conducted. Copyright (C) 2014 Association of Nurses in AIDS Care
C1 [Sowicz, Timothy Joseph; Teitelman, Anne M.; Coleman, Christopher Lance; Brawner, Bridgette M.] Univ Penn, Sch Nursing, Philadelphia, PA 19104 USA.
   [Coleman, Christopher Lance] Univ Penn, Sch Nursing, Sch Med, Philadelphia, PA 19104 USA.
RP Sowicz, TJ (通讯作者)，Univ Penn, Sch Nursing, Philadelphia, PA 19104 USA.
RI Sowicz, Timothy Joseph/X-7094-2019
OI Sowicz, Timothy Joseph/0000-0002-2057-7283; Brawner,
   Bridgette/0000-0003-2707-3210
CR Arnold EA, 2012, PLOS ONE, V7, DOI 10.1371/journal.pone.0040603
   Baeten JM, 2012, NEW ENGL J MED, V367, P399, DOI 10.1056/NEJMoa1108524
   Barash EA, 2010, AIDS PATIENT CARE ST, V24, P689, DOI 10.1089/apc.2010.0173
   Brooks RA, 2012, AIDS PATIENT CARE ST, V26, P87, DOI 10.1089/apc.2011.0283
   Brooks RA, 2011, AIDS CARE, V23, P1136, DOI 10.1080/09540121.2011.554528
   Centers for Disease Control and Prevention, 2012, CDC FACT SHEET NEW H
   Choopanya K, 2013, LANCET, V381, P2083, DOI 10.1016/S0140-6736(13)61127-7
   Cohen MS, 2016, NEW ENGL J MED, V375, P830, DOI [10.1056/NEJMoa1105243, 10.1056/NEJMoa1600693]
   Eisingerich AB, 2012, PLOS ONE, V7, DOI 10.1371/journal.pone.0028238
   ElZarrad MK, 2013, AM J PREV MED, V44, pS99, DOI 10.1016/j.amepre.2012.09.046
   Fuchs JD, 2013, JAIDS-J ACQ IMM DEF, V63, P259, DOI 10.1097/QAI.0b013e318296df94
   Galea JT, 2011, INT J STD AIDS, V22, P256, DOI 10.1258/ijsa.2009.009255
   Gerbert B, 1998, AM J PREV MED, V15, P103, DOI 10.1016/S0749-3797(98)00025-7
   Golub SA, 2013, AIDS PATIENT CARE ST, V27, P248, DOI 10.1089/apc.2012.0419
   Golub SA, 2010, JAIDS-J ACQ IMM DEF, V54, P548, DOI 10.1097/QAI.0b013e3181e19a54
   Grant RM, 2010, NEW ENGL J MED, V363, P2587, DOI 10.1056/NEJMoa1011205
   Guest G, 2008, SEX TRANSM DIS, V35, P1002, DOI 10.1097/OLQ.0b013e3181812939
   Guest G, 2010, J WOMENS HEALTH, V19, P791, DOI 10.1089/jwh.2009.1576
   Heffron R, 2012, JAIDS-J ACQ IMM DEF, V61, P116, DOI 10.1097/QAI.0b013e31825da73f
   Holt M, 2012, SEX TRANSM INFECT, V88, P258, DOI 10.1136/sextrans-2011-050312
   Hosek S., 2012, J ACQ IMMUN DEF SYND, V62, P447
   Jackson T, 2013, AIDS CARE, V25, P601, DOI 10.1080/09540121.2012.726341
   Jackson T, 2012, AIDS BEHAV, V16, P1853, DOI 10.1007/s10461-012-0188-z
   Juusola JL, 2012, ANN INTERN MED, V156, P541, DOI [10.7326/0003-4819-156-8-201204170-00001, 10.7326/0003-4819-156-8-201204170-00004]
   Kellerman SE, 2006, JAIDS-J ACQ IMM DEF, V43, P376, DOI 10.1097/01.qai.0000234085.18914.d5
   Khawcharoenporn T, 2012, AIDS PATIENT CARE ST, V26, P222, DOI 10.1089/apc.2011.0202
   Koblin BA, 2008, JAIDS-J ACQ IMM DEF, V48, P232, DOI 10.1097/QAI.0b013e318174391e
   Koblin BA, 2011, JAIDS-J ACQ IMM DEF, V58, P319, DOI 10.1097/QAI.0b013e31822b76d2
   Krakower D, 2012, ANN INTERN MED, V157, P490, DOI 10.7326/0003-4819-157-7-201210020-00510
   Krakower DS, 2012, PLOS ONE, V7, DOI 10.1371/journal.pone.0033119
   Leonardi M, 2011, INT J STD AIDS, V22, P738, DOI 10.1258/ijsa.2011.011057
   Liu AY, 2008, JAIDS-J ACQ IMM DEF, V47, P241, DOI 10.1097/QAI.0b013e31815e4041
   Mansergh G, 2010, JAIDS-J ACQ IMM DEF, V55, pE14, DOI 10.1097/QAI.0b013e3181f27616
   Mayer Kenneth, 2013, J Int Assoc Provid AIDS Care, V12, P208, DOI 10.1177/2325957413475839
   Menza TW, 2009, SEX TRANSM DIS, V36, P547, DOI 10.1097/OLQ.0b013e3181a9cc41
   Mimiaga MJ, 2009, JAIDS-J ACQ IMM DEF, V50, P77, DOI 10.1097/QAI.0b013e31818d5a27
   Mustanski B, 2013, AIDS BEHAV, V17, P2999, DOI 10.1007/s10461-013-0507-z
   Mutua G, 2012, PLOS ONE, V7, DOI 10.1371/journal.pone.0033103
   Nodin N, 2008, AIDS CARE, V20, P106, DOI 10.1080/09540120701449096
   Peterson Leigh, 2007, PLoS Clin Trials, V2, pe27, DOI 10.1371/journal.pctr.0020027
   Poynten IM, 2010, HIV MED, V11, P282, DOI 10.1111/j.1468-1293.2009.00777.x
   Rucinski KB, 2013, AIDS BEHAV, V17, P2180, DOI 10.1007/s10461-013-0443-y
   Saberi P, 2012, PLOS ONE, V7, DOI 10.1371/journal.pone.0050061
   Senn H., 2013, AIDS RES HUM RETROV, V29, P1
   Siegfried N, 2009, COCHRANE DB SYST REV, DOI 10.1002/14651858.CD003362.pub2
   Smith D. K., 2011, Morbidity and Mortality Weekly Report, V60, P65
   Smith D. K., 2012, Morbidity and Mortality Weekly Report, V61, P586
   Smith DK, 2012, AIDS EDUC PREV, V24, P408, DOI 10.1521/aeap.2012.24.5.408
   Smith DK, 2012, JAIDS-J ACQ IMM DEF, V60, P421, DOI 10.1097/QAI.0b013e318256b2f6
   Tangmunkongvorakul A, 2013, AIDS CARE, V25, P961, DOI 10.1080/09540121.2012.748871
   Thigpen MC, 2012, NEW ENGL J MED, V367, P423, DOI 10.1056/NEJMoa1110711
   Tripathi A, 2012, SOUTH MED J, V105, P199, DOI 10.1097/SMJ.0b013e31824f1a1b
   Van Damme L, 2012, NEW ENGL J MED, V367, P411, DOI 10.1056/NEJMoa1202614
   Van der Elst EM, 2013, AIDS BEHAV, V17, P2162, DOI 10.1007/s10461-012-0317-8
   Voetsch AC, 2007, JAIDS-J ACQ IMM DEF, V46, P378, DOI 10.1097/QAI.0b013e3181576874
   Weller S. C., 2002, COCHRANE DB SYST REV, DOI [10.1002/14651858.CD003255, DOI 10.1002/14651858.CD003255]
   Wheelock A, 2012, BMJ OPEN, V2, DOI 10.1136/bmjopen-2012-001234
   White JM, 2012, AIDS PATIENT CARE ST, V26, P395, DOI 10.1089/apc.2012.0030
   Wingood GM, 2013, JAIDS-J ACQ IMM DEF, V63, pS95, DOI 10.1097/QAI.0b013e3182920126
   Zhang Y, 2013, AIDS PATIENT CARE ST, V27, P137, DOI 10.1089/apc.2012.0412
NR 60
TC 9
Z9 10
U1 0
U2 20
PU LIPPINCOTT WILLIAMS & WILKINS
PI PHILADELPHIA
PA TWO COMMERCE SQ, 2001 MARKET ST, PHILADELPHIA, PA 19103 USA
SN 1055-3290
EI 1552-6917
J9 J ASSOC NURSE AIDS C
JI J. Assoc. Nurses Aids Care
PD NOV-DEC
PY 2014
VL 25
IS 6
BP 496
EP 507
DI 10.1016/j.jana.2014.07.005
PG 12
WC Nursing
WE Science Citation Index Expanded (SCI-EXPANDED); Social Science Citation Index (SSCI)
SC Nursing
GA AS7EM
UT WOS:000344420100006
PM 25305026
DA 2022-08-26
ER

PT J
AU Beyrer, C
AF Beyrer, Chris
TI Strategies to manage the HIV epidemic in gay, bisexual, and other men
   who have sex with men
SO CURRENT OPINION IN INFECTIOUS DISEASES
LA English
DT Review
DE HIV prevention; human rights; men who have sex with men; pre-exposure
   prophylaxis
ID SEXUALLY-TRANSMITTED INFECTIONS; NEWLY-DIAGNOSED HIV; PREEXPOSURE
   PROPHYLAXIS; RISK BEHAVIOR; TRANSMISSION; PREVENTION; HEALTH; COHORT;
   MSM; ACQUISITION
AB Purpose of reviewHIV epidemic spread continues among gay, bisexual, and other MSM globally in 2013. These epidemics are occurring in rapidly shifting contexts among these men, which have important impacts on HIV spread, HIV programs, access to services and human rights. Current HIV prevention strategies are inadequate and are taken to insufficient scale to control HIV spread.Recent findingsWe reviewed recent reports on epidemiology, HIV prevention advances, human rights, and epidemic disease control among MSM to understand why HIV epidemics among these men remain poorly controlled. Network level factors appear to be critically important for HIV epidemic spread among MSM. The only new prevention technology with evidence for efficacy in this population, daily oral chemoprophylaxis (PrEP), has been little used, particularly in low and middle-income countries.SummaryMuch more vigorous prevention efforts are required, including the adaptation and expanded use of PrEP, if we are to reduce new infections among gay, bisexual and other MSM.
C1 [Beyrer, Chris] Johns Hopkins Bloomberg Sch Publ Hlth, Ctr Publ Hlth & Human Rights, Baltimore, MD 21205 USA.
   [Beyrer, Chris] Johns Hopkins Bloomberg Sch Publ Hlth, Ctr AIDS Res, Baltimore, MD 21205 USA.
RP Beyrer, C (通讯作者)，Johns Hopkins Bloomberg Sch Publ Hlth, Dept Epidemiol, E 7152,615 N Wolfe St, Baltimore, MD 21205 USA.
EM cbeyrer@jhpsh.edu
FU Johns Hopkins Center for AIDS Research
FX This work was supported by the Johns Hopkins Center for AIDS Research.
CR Allison S, 2012, J ADOLESCENT HEALTH, V51, P207, DOI 10.1016/j.jadohealth.2012.06.012
   Ambrosioni J, 2012, AIDS, V26, P2079, DOI 10.1097/QAD.0b013e32835805b6
   Ananworanich J, 2013, MMWR-MORBID MORTAL W, V62, P518
   Anderson PL, 2012, SCI TRANSL MED, V4, DOI 10.1126/scitranslmed.3004006
   Anton PA, 2012, AIDS RES HUM RETROV, V28, P1412, DOI [10.1089/aid.2012.0262, 10.1089/AID.2012.0262]
   Baeten JM, 2013, JAIDS-J ACQ IMM DEF, V63, pS122, DOI 10.1097/QAI.0b013e3182986f69
   Baggaley RF, 2010, INT J EPIDEMIOL, V39, P1048, DOI 10.1093/ije/dyq057
   Baral S, 2013, AIDS BEHAV, V17, pS60, DOI 10.1007/s10461-012-0202-5
   Baral S, 2009, PLOS ONE, V4, DOI 10.1371/journal.pone.0004997
   Bernstein KT, 2010, JAIDS-J ACQ IMM DEF, V53, P537, DOI 10.1097/QAI.0b013e3181c3ef29
   Beyrer C, 2012, LANCET, V380, P424, DOI 10.1016/S0140-6736(12)61022-8
   Beyrer C, 2012, LANCET, V380, P367, DOI 10.1016/S0140-6736(12)60821-6
   Birrell PJ, 2013, LANCET INFECT DIS, V13, P313, DOI 10.1016/S1473-3099(12)70341-9
   Brown AJL, 2011, J INFECT DIS, V204, P1463, DOI 10.1093/infdis/jir550
   Burrell ER, 2012, AIDS BEHAV, V16, P1816, DOI 10.1007/s10461-012-0277-z
   Carballo-Dieguez A, 2012, AIDS BEHAV, V16, P1753, DOI 10.1007/s10461-012-0274-2
   Celum C, 2008, LANCET, V371, P2109, DOI 10.1016/S0140-6736(08)60920-4
   Cohen MS, 2016, NEW ENGL J MED, V375, P830, DOI [10.1056/NEJMoa1105243, 10.1056/NEJMoa1600693]
   Das M, 2010, PLOS ONE, V5, DOI 10.1371/journal.pone.0011068
   DeHaan S, 2013, J SEX RES, V50, P421, DOI 10.1080/00224499.2012.661489
   Dukers NHTM, 2007, AIDS, V21, P491, DOI 10.1097/QAD.0b013e328011dade
   Fay H, 2011, AIDS BEHAV, V15, P1088, DOI 10.1007/s10461-010-9861-2
   Gomez GB, 2013, PLOS MED, V10, DOI 10.1371/journal.pmed.1001401
   Grant RM, 2010, NEW ENGL J MED, V363, P2587, DOI 10.1056/NEJMoa1011205
   Grov C, 2013, ARCH SEX BEHAV, V42, P291, DOI 10.1007/s10508-011-9854-x
   Grov C, 2012, AIDS EDUC PREV, V24, P102, DOI 10.1521/aeap.2012.24.2.102
   Gust DA, 2010, AIDS, V24, P1135, DOI 10.1097/QAD.0b013e328337b8bd
   Guy RJ, 2011, BMC PUBLIC HEALTH, V11, DOI 10.1186/1471-2458-11-247
   Hall HI, 2013, AIDS BEHAV, V17, P1632, DOI 10.1007/s10461-013-0426-z
   Hankins CA, 2013, CURR OPIN HIV AIDS, V8, P50, DOI 10.1097/COH.0b013e32835b809d
   Herrick AL, 2013, AIDS BEHAV, V17, P1423, DOI 10.1007/s10461-012-0392-x
   Tieu HV, 2013, JAIDS-J ACQ IMM DEF, V64, P121, DOI 10.1097/QAI.0b013e318299cede
   Huang YF, 2013, AIDS BEHAV, V17, P1406, DOI 10.1007/s10461-012-0405-9
   Jansen IAV, 2011, AIDS, V25, P493, DOI 10.1097/QAD.0b013e328342fbe9
   Jin FJ, 2008, SEX HEALTH, V5, P109, DOI 10.1071/SH07073
   Koblin BA, 2013, PLOS ONE, V8, DOI 10.1371/journal.pone.0070413
   Lavoie E, 2008, SEX TRANSM DIS, V35, P25, DOI 10.1097/OLQ.0b013e31814fb113
   Le Vu S, 2012, PLOS ONE, V7, DOI 10.1371/journal.pone.0039872
   Le Vu S, 2010, LANCET INFECT DIS, V10, P682, DOI 10.1016/S1473-3099(10)70167-5
   Li DL, 2010, AIDS PATIENT CARE ST, V24, P595, DOI 10.1089/apc.2010.0083
   Li SW, 2008, CHINESE MED J-PEKING, V121, P1105, DOI 10.1097/00029330-200806020-00013
   Maulsby C, 2013, AIDS BEHAV
   Mayer K, 2012, 19 INT AIDS C WASH D
   Mayer KH, 2013, JAIDS-J ACQ IMM DEF, V63, pS161, DOI 10.1097/QAI.0b013e318298700e
   Mcgowan I, 2013, PLOS ONE, V8, DOI 10.1371/journal.pone.0060147
   Menza TW, 2009, SEX TRANSM DIS, V36, P547, DOI 10.1097/OLQ.0b013e3181a9cc41
   Mercon M, 2009, BRAZ J INFECT DIS, V13, P272, DOI 10.1590/S1413-86702009000400006
   Millett GA, 2012, LANCET, V380, P341, DOI 10.1016/S0140-6736(12)60899-X
   Mutua G, 2012, PLOS ONE, V7, DOI 10.1371/journal.pone.0033103
   Pathela P, 2011, JAIDS-J ACQ IMM DEF, V58, P408, DOI 10.1097/QAI.0b013e318230e1ca
   Peng ZH, 2012, PLOS ONE, V7, DOI 10.1371/journal.pone.0052731
   Price MA, 2012, JAIDS-J ACQ IMM DEF, V59, P185, DOI 10.1097/QAI.0b013e31823d8693
   Rerks-Ngarm S, 2009, NEW ENGL J MED, V361, P2209, DOI 10.1056/NEJMoa0908492
   Sanchez J, 2007, JAIDS-J ACQ IMM DEF, V44, P578, DOI 10.1097/QAI.0b013e318033ff82
   Sanchez J, 2009, JAIDS-J ACQ IMM DEF, V51, pS47, DOI 10.1097/QAI.0b013e3181a2671d
   Sanders EJ, 2013, AIDS, V27, P437, DOI 10.1097/QAD.0b013e32835b0f81
   Scheer S, 2008, SEX TRANSM INFECT, V84, P493, DOI 10.1136/sti.2008.031823
   Segura M, 2007, AIDS RES HUM RETROV, V23, P1322, DOI 10.1089/aid.2007.0063
   Semugoma P, 2012, SAHARA J-J SOC ASP H, V9, P173, DOI 10.1080/17290376.2012.744177
   Sifakis F, 2007, JAIDS-J ACQ IMM DEF, V46, P343, DOI 10.1097/QAI.0b013e31815724cc
   Soto RJ, 2007, JAIDS-J ACQ IMM DEF, V46, P101
   Sullivan PS, 2012, LANCET, V380, P388, DOI 10.1016/S0140-6736(12)60955-6
   UNDP, 2012, GLOB COMM HIV LAW RI
   van Griensven F, 2009, J ACQUIR IMMUNE DEFI
   White JM, 2013, J URBAN HEALTH, V90, P464, DOI 10.1007/s11524-012-9701-y
   Wirtz AL, 2012, 19 INT AIDS C WASH D
   Xu JJ, 2010, SEX TRANSM DIS, V37, P432, DOI 10.1097/OLQ.0b013e3181d13eed
   Yang HT, 2010, SEX TRANSM DIS, V37, P208, DOI 10.1097/OLQ.0b013e3181d13c59
   Yebra G, 2013, INFECT GENET EVOL, V14, P232, DOI 10.1016/j.meegid.2012.12.006
   Zhang M, 2011, AIDS RES HUM RETROV, V27, P1139, DOI [10.1089/AID.2010.0356, 10.1089/aid.2010.0356]
NR 71
TC 21
Z9 21
U1 1
U2 15
PU LIPPINCOTT WILLIAMS & WILKINS
PI PHILADELPHIA
PA TWO COMMERCE SQ, 2001 MARKET ST, PHILADELPHIA, PA 19103 USA
SN 0951-7375
EI 1473-6527
J9 CURR OPIN INFECT DIS
JI Curr. Opin. Infect. Dis.
PD FEB
PY 2014
VL 27
IS 1
BP 1
EP 8
DI 10.1097/QCO.0000000000000037
PG 8
WC Infectious Diseases
WE Science Citation Index Expanded (SCI-EXPANDED); Social Science Citation Index (SSCI)
SC Infectious Diseases
GA 282QY
UT WOS:000329188700001
PM 24345924
DA 2022-08-26
ER

PT J
AU Ndase, P
   Celum, C
   Campbell, J
   Bukusi, E
   Kiarie, J
   Katabira, E
   Mugo, N
   Tumwesigye, E
   Wangisi, J
   Were, E
   Brantley, J
   Donnell, D
   Baeten, JM
AF Ndase, Patrick
   Celum, Connie
   Campbell, James
   Bukusi, Elizabeth
   Kiarie, James
   Katabira, Elly
   Mugo, Nelly
   Tumwesigye, Elioda
   Wangisi, Jonathan
   Were, Edwin
   Brantley, Justin
   Donnell, Deborah
   Baeten, Jared M.
CA Partners PrEP Study Team
TI Successful Discontinuation of the Placebo Arm and Provision of an
   Effective HIV Prevention Product After a Positive Interim Efficacy
   Result: The Partners PrEP Study Experience
SO JAIDS-JOURNAL OF ACQUIRED IMMUNE DEFICIENCY SYNDROMES
LA English
DT Article
DE HIV prevention trials; Africa; ethics
ID PREEXPOSURE PROPHYLAXIS; MALE CIRCUMCISION; MEN; INFECTION;
   TRANSMISSION; INTERVENTION; GUIDANCE
AB Background:Dissemination of research results to study participants and stakeholders and provision of proven effective products in the immediate post-trial period are core elements of the conduct of biomedical HIV prevention clinical trials. Few biomedical HIV prevention trials have demonstrated HIV protection with novel interventions, and thus, communication of positive trial results and provision of an effective product have not been tested in many situations.Methods:In July 2011, the independent Data and Safety Monitoring Board of the Partners PrEP Study, a randomized, placebo-controlled efficacy trial of daily oral antiretroviral preexposure prophylaxis (PrEP) for HIV prevention among 4747 African heterosexual HIV serodiscordant couples, recommended discontinuation of the trial's placebo arm due to demonstration of PrEP efficacy. We describe dissemination of results, discontinuation of the placebo arm, and provision of active PrEP to participants' formerly assigned placebo.Results:Within 72 hours, of the Data and Safety Monitoring Board meeting the study results were publicly released and disseminated to stakeholders and study participants. Within 3 months, the study protocol was modified to permit participants initially assigned to the study's placebo arm to be offered active PrEP. Of the 1418 participants initially randomized to placebo who were clinically eligible to receive PrEP, 89.1% (1264/1418) consented.Conclusions:Prompt dissemination of a positive HIV prevention trial result and subsequent provision of effective product to research participants was feasible and efficient for >4700 HIV serodiscordant couples in East Africa. The extent to which study sponsors can assure continued product access to research participants remains a subject of discussion for future HIV prevention clinical trials.
C1 [Ndase, Patrick; Celum, Connie; Bukusi, Elizabeth; Mugo, Nelly; Brantley, Justin; Donnell, Deborah; Baeten, Jared M.] Univ Washington, Dept Global Hlth, Seattle, WA 98104 USA.
   [Celum, Connie; Baeten, Jared M.] Univ Washington, Dept Med, Seattle, WA 98104 USA.
   [Celum, Connie; Baeten, Jared M.] Univ Washington, Dept Epidemiol, Seattle, WA 98104 USA.
   [Campbell, James] Ctr Dis Control & Prevent, Entebbe, Uganda.
   [Bukusi, Elizabeth; Kiarie, James; Mugo, Nelly] Univ Nairobi, Dept Obstet & Gynecol, Nairobi, Kenya.
   [Bukusi, Elizabeth; Kiarie, James; Mugo, Nelly] Kenyatta Natl Hosp, Nairobi, Kenya.
   [Bukusi, Elizabeth] Kenya Govt Med Res Ctr, Ctr Microbiol Res, Nairobi, Kenya.
   [Bukusi, Elizabeth] Univ Calif San Francisco, Dept Obstet Gynecol & Reprod Sci, San Francisco, CA USA.
   [Katabira, Elly] Makerere Univ, Infect Dis Inst, Kampala, Uganda.
   [Tumwesigye, Elioda] Kabwohe Clin Res Ctr, Kabwohe, Uganda.
   [Wangisi, Jonathan] AIDS Support Org, Kampala, Uganda.
   [Were, Edwin] Moi Univ, Dept Reprod Hlth, Eldoret, Kenya.
   [Donnell, Deborah] Fred Hutchinson Canc Res Ctr, Vaccine & Infect Dis Div, Seattle, WA 98104 USA.
RP Baeten, JM (通讯作者)，Univ Washington, Dept Global Hlth, 325 Ninth Ave,Box 359927, Seattle, WA 98104 USA.
EM jbaeten@u.washington.edu
RI Campbell, James D/AFN-5982-2022
OI Donnell, Deborah/0000-0002-0587-7480; kiarie, james/0000-0003-4180-7858
FU The Bill and Melinda Gates Foundation [OPP47674]
FX Supported by The Bill and Melinda Gates Foundation (Grant OPP47674;
   http://www.gatesfoundation.org/). The funders had no role in study
   design, data collection and analysis, decision to publish, or
   preparation of the manuscript. The authors designed and executed the
   study, had full access to the raw data, performed all analyses, wrote
   the manuscript, and had final responsibility for the decision to submit
   for publication.
CR Auvert B, 2005, PLOS MED, V2, P1112, DOI 10.1371/journal.pmed.0020298
   Baeten JM, 2012, NEW ENGL J MED, V367, P399, DOI 10.1056/NEJMoa1108524
   Baeten JM, 2013, JAIDS-J ACQ IMM DEF, V63, pS122, DOI 10.1097/QAI.0b013e3182986f69
   Baeten JM, 2011, 6 IAS C HIV PATH TRE
   Bailey RC, 2007, LANCET, V369, P643, DOI 10.1016/S0140-6736(07)60312-2
   Cohen MS, 2016, NEW ENGL J MED, V375, P830, DOI [10.1056/NEJMoa1105243, 10.1056/NEJMoa1600693]
   Fellman Sam., 2012, MILITARY TIMES
   Garcia-Lerma JG, 2008, PLOS MED, V5, P291, DOI 10.1371/journal.pmed.0050028
   Grant RM, 2010, NEW ENGL J MED, V363, P2587, DOI 10.1056/NEJMoa1011205
   Gray RH, 2007, LANCET, V369, P657, DOI 10.1016/S0140-6736(07)60313-4
   Karim QA, 2010, SCIENCE, V329, P1168, DOI 10.1126/science.1193748
   National AIDS and STI Control Programme, 2005, GUID ANT DRUG THER K
   National Commission for the Protection of Human Subjects of Biomedical and Behavioral Research, 1979, BELM REP ETH PRINC G
   Rerks-Ngarm S, 2009, NEW ENGL J MED, V361, P2209, DOI 10.1056/NEJMoa0908492
   Smith D. K., 2011, Morbidity and Mortality Weekly Report, V60, P65
   Smith D. K., 2012, Morbidity and Mortality Weekly Report, V61, P586
   STI/AIDS Control Programme, 2009, NAT ANT TREATM GUID
   Thigpen MC, 2012, NEW ENGL J MED, V367, P423, DOI 10.1056/NEJMoa1110711
   U.S. Food and Drug Administration, 2012, SUNSCR DRUG PROD OV
   UNAIDS/AVACC, 2011, GOOD PART PRACT
   *UNAIDS WHO, 2007, ETH CONS BIOM HIV PR
   UNICEF/UNDP/World Bank/WHO, 2009, GOOD CLIN LAB PRACT
   Veronese F, 2011, AIDS RES HUM RETROV, V27, P81, DOI [10.1089/aid.2010.0226, 10.1089/AID.2010.0226]
   World Health Organization, 2005, HDB GOOD CLIN RES PR
   World Medical Association General Assembly, 2008, WORLD MED ASS DECL H
NR 25
TC 20
Z9 20
U1 0
U2 5
PU LIPPINCOTT WILLIAMS & WILKINS
PI PHILADELPHIA
PA TWO COMMERCE SQ, 2001 MARKET ST, PHILADELPHIA, PA 19103 USA
SN 1525-4135
EI 1077-9450
J9 JAIDS-J ACQ IMM DEF
JI JAIDS
PD JUN 1
PY 2014
VL 66
IS 2
BP 206
EP 212
DI 10.1097/QAI.0000000000000141
PG 7
WC Immunology; Infectious Diseases
WE Science Citation Index Expanded (SCI-EXPANDED)
SC Immunology; Infectious Diseases
GA AJ4YJ
UT WOS:000337685800024
PM 24828268
DA 2022-08-26
ER

PT J
AU Cowan, EA
   Macklin, R
AF Cowan, Ethan A.
   Macklin, Ruth
TI Is preexposure prophylaxis ready for prime time use in HIV prevention
   research?
SO AIDS
LA English
DT Article
DE clinical trials; ethics; prevention of bloodborne transmission;
   prevention of sexual transmission
ID ANTIRETROVIRAL PROPHYLAXIS; INFECTION; ETHICS; TRANSMISSION; TRIALS;
   WOMEN; PREP
C1 [Cowan, Ethan A.] Albert Einstein Coll Med, Jacobi Med Ctr, Dept Emergency Med, Bronx, NY 10461 USA.
   [Cowan, Ethan A.] Albert Einstein Coll Med, Jacobi Med Ctr, Dept Epidemiol & Populat Hlth, Bronx, NY 10461 USA.
   [Macklin, Ruth] Albert Einstein Coll Med, Dept Epidemiol & Populat Hlth, Dr Shoshanah Trachtenberg Frackman Fac Scholar Bi, Bronx, NY 10467 USA.
RP Cowan, EA (通讯作者)，Albert Einstein Coll Med, Jacobi Med Ctr, Dept Emergency Med, 1400 Pelham Pkwy South,Bldg 6,1B25, Bronx, NY 10461 USA.
EM ethan.cowan@nbhn.net
FU National Institute of Allergy and Infectious Diseases [5K23AI078755-05];
   NATIONAL INSTITUTE OF ALLERGY AND INFECTIOUS DISEASES [K23AI078755]
   Funding Source: NIH RePORTER
FX E.C. is supported by a career development award from the National
   Institute of Allergy and Infectious Diseases (5K23AI078755-05).
CR Baeten JM, 2012, NEW ENGL J MED, V367, P399, DOI 10.1056/NEJMoa1108524
   Baeten JM, 2013, CURR HIV-AIDS REP, V10, P142, DOI 10.1007/s11904-013-0157-9
   Cardo DM, 1997, NEW ENGL J MED, V337, P1485, DOI 10.1056/NEJM199711203372101
   Choopanya K, 2013, LANCET, V381, P2083, DOI 10.1016/S0140-6736(13)61127-7
   Cohen MS, 2016, NEW ENGL J MED, V375, P830, DOI [10.1056/NEJMoa1105243, 10.1056/NEJMoa1600693]
   Fleming TR, 2011, CLIN TRIALS, V8, P432, DOI 10.1177/1740774511410994
   Grant RM, 2010, NEW ENGL J MED, V363, P2587, DOI 10.1056/NEJMoa1011205
   Guay LA, 1999, LANCET, V354, P795, DOI 10.1016/S0140-6736(99)80008-7
   Haire B, 2013, DEV WORLD BIOETH, V13, P87, DOI 10.1111/dewb.12032
   Haire B, 2013, DEV WORLD BIOETH, V13, P63, DOI 10.1111/dewb.12026
   Joint United Nations Programme on HIV/AIDS, 2007, WHO ETH CONS BIOM HI
   Macklin R., 2004, DOUBLE STANDARDS MED
   National Institutes of Health (U. S. Department of Health and Human Services), 2013, DAIL US HIV PREV APP
   Philpott S, 2013, AM J PREV MED, V44, pS137, DOI 10.1016/j.amepre.2012.09.029
   Sugarman J, 2013, JAIDS-J ACQ IMM DEF, V63, pS135, DOI 10.1097/QAI.0b013e3182987787
   Thigpen MC, 2012, NEW ENGL J MED, V367, P423, DOI 10.1056/NEJMoa1110711
   Van Damme L, 2012, NEW ENGL J MED, V367, P411, DOI 10.1056/NEJMoa1202614
   Venter F Allais L Richter M., 2013, BIOETHICS
   WHO, 2010, WHO HDB GUID DEV
NR 19
TC 5
Z9 5
U1 0
U2 0
PU LIPPINCOTT WILLIAMS & WILKINS
PI PHILADELPHIA
PA 530 WALNUT ST, PHILADELPHIA, PA 19106-3621 USA
SN 0269-9370
EI 1473-5571
J9 AIDS
JI Aids
PD JAN 28
PY 2014
VL 28
IS 3
BP 293
EP 295
DI 10.1097/QAD.0000000000000055
PG 3
WC Immunology; Infectious Diseases; Virology
WE Science Citation Index Expanded (SCI-EXPANDED)
SC Immunology; Infectious Diseases; Virology
GA AB1OA
UT WOS:000331560500001
PM 24056071
DA 2022-08-26
ER

PT J
AU Trezza, CR
   Kashuba, ADM
AF Trezza, Christine R.
   Kashuba, Angela D. M.
TI Pharmacokinetics of Antiretrovirals in Genital Secretions and Anatomic
   Sites of HIV Transmission: Implications for HIV Prevention
SO CLINICAL PHARMACOKINETICS
LA English
DT Review
ID HUMAN-IMMUNODEFICIENCY-VIRUS; MULTIPLE-DOSE PHARMACOKINETICS; TENOFOVIR
   DISOPROXIL FUMARATE; SEMINAL PLASMA; DRUG CONCENTRATIONS; PREEXPOSURE
   PROPHYLAXIS; HIV-1-INFECTED WOMEN; DIFFERENTIAL PENETRATION;
   METABOLIZING ENZYMES; SEXUAL TRANSMISSION
AB The incidence of HIV remains alarmingly high in many parts of the world. Prophylactic use of antiretrovirals, capable of concentrating in the anatomical sites of transmission, may reduce the risk of infection after an unprotected sexual exposure. To date, orally and topically administered antiretrovirals have exhibited variable success in preventing HIV transmission in large-scale clinical trials. Antiretroviral mucosal pharmacokinetics may help explain the outcomes of these investigations. Penetration and accumulation of antiretrovirals into sites of transmission can influence dosing strategies and pre-exposure prophylaxis clinical trial design. Antiretroviral tissue distribution varies widely within and between drug classes, attributed in part to their physicochemical properties and tissue-specific drug transporter expression. Nucleoside(-tide) reverse transcriptase inhibitors, the CCR5 antagonist maraviroc, and the integrase inhibitor raltegravir demonstrate the highest penetration into the male and female reproductive tracts and colorectal tissue relative to blood. This review describes antiretroviral exposure in anatomic sites of transmission, and places these findings in context with the prevention of HIV and the efficacy of pre-exposure prophylactic strategies.
C1 [Trezza, Christine R.; Kashuba, Angela D. M.] Univ N Carolina, UNC Eshelman Sch Pharm, Div Pharmacotherapy & Expt Therapeut, Chapel Hill, NC 27599 USA.
RP Kashuba, ADM (通讯作者)，Univ N Carolina, UNC Eshelman Sch Pharm, Div Pharmacotherapy & Expt Therapeut, 3318 Kerr Hall,CB 7569, Chapel Hill, NC 27599 USA.
EM akashuba@unc.edu
FU UNC Center for AIDS Research [CFAR P30 AI50410]; National Institutes of
   Allergy and Infectious Diseases [U01 AU095031]; NATIONAL INSTITUTE OF
   ALLERGY AND INFECTIOUS DISEASES [R01AI111891, P30AI050410, U01AI095031]
   Funding Source: NIH RePORTER
FX This work was supported by the UNC Center for AIDS Research [grant
   number CFAR P30 AI50410] and the National Institutes of Allergy and
   Infectious Diseases [grant number U01 AU095031]. The content is solely
   the responsibility of the authors and does not necessarily represent the
   official views of the supporting agencies listed above. Angela Kashuba
   has received honoraria from Merck & Co. and her spouse is employed by
   GlaxoSmithKline. Christine Trezza has no conflicts of interest to
   declare.
CR Abdool KQ, 2010, SCIENCE, V329, P1168, DOI DOI 10.1126/SCIENCE.1193748
   Adams JL, 2013, ANTIVIR THER, V18, P1005, DOI 10.3851/IMP2665
   Anderson PL, 2012, SCI TRANSL MED, V4, DOI 10.1126/scitranslmed.3004006
   Anderson PL, 2000, PHARMACOTHERAPY, V20, P917, DOI 10.1592/phco.20.11.917.35263
   [Anonymous], 2008, SUST
   [Anonymous], 2008, INT PACK INS
   [Anonymous], 2007, INS PACK INS
   Anton PA, 2012, AIDS RES HUM RETROV, V28, P1412, DOI [10.1089/aid.2012.0262, 10.1089/AID.2012.0262]
   Antoniou T, 2014, ANTIVIR THER, V19, P607, DOI 10.3851/IMP2750
   Antoniou T, 2013, JAIDS-J ACQ IMM DEF, V62, pE58, DOI 10.1097/QAI.0b013e31827a0d71
   Avery LB, 2011, CLIN PHARMACOL THER, V90, P151, DOI 10.1038/clpt.2011.99
   Avery LB, 2013, AIDS RES HUM RETROV, V29, P1434, DOI [10.1089/aid.2013.0031, 10.1089/AID.2013.0031]
   Baeten JM, 2012, NEW ENGL J MED, V367, P399, DOI 10.1056/NEJMoa1108524
   Baggaley RF, 2010, INT J EPIDEMIOL, V39, P1048, DOI 10.1093/ije/dyq057
   Barau C, 2010, ANTIMICROB AGENTS CH, V54, P937, DOI 10.1128/AAC.01261-09
   Bart J, 2004, EUR J CANCER, V40, P2064, DOI 10.1016/j.ejca.2004.05.010
   Berger EA, 1999, ANNU REV IMMUNOL, V17, P657, DOI 10.1146/annurev.immunol.17.1.657
   Bleasby K, 2005, J PHARMACOL EXP THER, V314, P923, DOI 10.1124/jpet.105.084301
   Boffito M, 2003, AIDS RES HUM RETROV, V19, P825, DOI 10.1089/088922203769232629
   Brown KC, 2012, JAIDS-J ACQ IMM DEF, V61, P138, DOI 10.1097/QAI.0b013e31825cb645
   Brown KC, 2011, J INFECT DIS, V203, P1484, DOI 10.1093/infdis/jir059
   Byrn RA, 1997, LANCET, V350, P1141, DOI 10.1016/S0140-6736(97)24042-0
   Calcagno A, 2010, ANTIMICROB AGENTS CH, V54, P2744, DOI 10.1128/AAC.00241-10
   Cao YJ, 2008, CLIN PHARMACOL THER, V83, P401, DOI 10.1038/sj.clpt.6100342
   Chakraborty H, 2001, AIDS, V15, P621, DOI 10.1097/00002030-200103300-00012
   Chaudry NI, 2002, CLIN INFECT DIS, V35, P760, DOI 10.1086/342389
   Chen BA, 2014, 21 C RETR OPP INF
   Cihlar T, 2010, ANTIVIR RES, V85, P39, DOI 10.1016/j.antiviral.2009.09.014
   Clavel C, 2012, ANTIMICROB AGENTS CH, V56, P4018, DOI 10.1128/AAC.06474-11
   Clavel C, 2011, ANTIMICROB AGENTS CH, V55, P3018, DOI 10.1128/AAC.01460-10
   Cohen MS, 2016, NEW ENGL J MED, V375, P830, DOI [10.1056/NEJMoa1105243, 10.1056/NEJMoa1600693]
   Cohen MS, 2013, LANCET, V382, P1515, DOI 10.1016/S0140-6736(13)61998-4
   Connor RI, 1997, J EXP MED, V185, P621, DOI 10.1084/jem.185.4.621
   Cooper ER, 2002, J ACQ IMMUN DEF SYND, V29, P484, DOI 10.1097/00126334-200204150-00009
   Cruciani M, 2006, J ANTIMICROB CHEMOTH, V57, P1244, DOI 10.1093/jac/dkl111
   Devlin B, 2013, ANTIVIR RES, V100, pS3, DOI 10.1016/j.antiviral.2013.09.025
   Diem K, 2008, AIDS RES HUM RETROV, V24, P561, DOI 10.1089/aid.2007.0115
   Dorr P, 2005, ANTIMICROB AGENTS CH, V49, P4721, DOI 10.1128/AAC.49.11.4721-4732.2005
   Dumond JB, 2008, JAIDS-J ACQ IMM DEF, V48, P156, DOI 10.1097/QAI.0b013e31816de21e
   Dumond JB, 2007, AIDS, V21, P1899, DOI 10.1097/QAD.0b013e328270385a
   Dumond JB, 2009, JAIDS-J ACQ IMM DEF, V51, P546, DOI 10.1097/QAI.0b013e3181ae69c5
   Dyer JR, 1997, AIDS, V11, P543
   Else LJ, 2011, ANTIVIR THER, V16, P1149, DOI 10.3851/IMP1919
   Eron JJ, 1998, AIDS, V12, pF181, DOI 10.1097/00002030-199815000-00003
   Flexner C, 1998, NEW ENGL J MED, V338, P1281, DOI 10.1056/NEJM199804303381808
   Ghosn J, 2004, AIDS, V18, P1958, DOI 10.1097/00002030-200409240-00014
   Grant RM, 2010, NEW ENGL J MED, V363, P2587, DOI 10.1056/NEJMoa1011205
   Greener BN, 2013, JAIDS-J ACQ IMM DEF, V64, P39, DOI 10.1097/QAI.0b013e31829ed7a4
   Gunawardana M, 2013, PLOS ONE, V8, DOI 10.1371/journal.pone.0077340
   Haase AT, 2010, NATURE, V464, P217, DOI 10.1038/nature08757
   Haberer JE, 2013, PLOS MED, V10, DOI 10.1371/journal.pmed.1001511
   Hendrix CW, 2013, PLOS ONE, V8, DOI 10.1371/journal.pone.0055013
   HERRERA IGS, 1991, HUM EXP TOXICOL, V10, P137, DOI 10.1177/096032719101000209
   HOLASH JA, 1993, P NATL ACAD SCI USA, V90, P11069, DOI 10.1073/pnas.90.23.11069
   Imaoka T, 2007, MOL PHARMACOL, V71, P619, DOI 10.1124/mol.106.028233
   Karim SSA, 2011, LANCET, V378, P279, DOI 10.1016/S0140-6736(11)60878-7
   Kashuba ADM, 1998, CLIN PHARMACOKINET, V34, P203, DOI 10.2165/00003088-199834030-00003
   Kashuba ADM, 1999, ANTIMICROB AGENTS CH, V43, P1817, DOI 10.1128/AAC.43.8.1817
   Kelley CF, 2011, J INFECT DIS, V204, P761, DOI 10.1093/infdis/jir400
   Khanvilkar K, 2001, ADV DRUG DELIVER REV, V48, P173, DOI 10.1016/S0169-409X(01)00115-6
   Kis O, 2010, TRENDS PHARMACOL SCI, V31, P22, DOI 10.1016/j.tips.2009.10.001
   Kiser JJ, 2008, JAIDS-J ACQ IMM DEF, V47, P298, DOI 10.1097/QAI.0b013e31815e7478
   Kuhar DT, 2013, INFECT CONT HOSP EP, V34, P875, DOI 10.1086/672271
   Kwara A, 2008, CLIN INFECT DIS, V46, P719, DOI 10.1086/527387
   Lafeuillade A, 2003, JAIDS-J ACQ IMM DEF, V32, P462, DOI 10.1097/00126334-200304010-00018
   Launay O, 2004, ANTIMICROB AGENTS CH, V48, P632, DOI 10.1128/AAC.48.2.632-634.2004
   Li H, 2010, PLOS PATHOG, V6, DOI 10.1371/journal.ppat.1000890
   Liu AQ, 2014, PLOS ONE, V9, DOI [10.1371/journal.pone.0095291, 10.1371/journal.pone.0083736]
   Louissaint NA, 2013, AIDS RES HUM RETROV, V29, P1443, DOI [10.1089/aid.2013.0044, 10.1089/AID.2013.0044]
   Malcolm RK, 2013, J ANTIMICROB CHEMOTH, V68, P678, DOI 10.1093/jac/dks422
   Malcolm RK, 2012, ANTIMICROB AGENTS CH, V56, P2251, DOI 10.1128/AAC.05810-11
   Mallants R, 2005, XENOBIOTICA, V35, P1055, DOI 10.1080/00498250500354493
   Tiraboschi JM, 2010, JAIDS-J ACQ IMM DEF, V55, pE35, DOI 10.1097/QAI.0b013e3181fb9105
   Microbicide Trial Network (MTN), 2011, MIN STAT DEC DISC US
   Min S, 2010, ANTIMICROB AGENTS CH, V54, P254, DOI 10.1128/AAC.00842-09
   Min SS, 2004, JAIDS-J ACQ IMM DEF, V37, P1577, DOI 10.1097/00126334-200412150-00008
   Mital P, 2011, BIOL REPROD, V84, P851, DOI 10.1095/biolreprod.110.087452
   Mocroft A, 2003, LANCET, V362, P22, DOI 10.1016/S0140-6736(03)13802-0
   Nair G, 2013, 20 C RETR OPP INF
   Ndovi TT, 2007, BRIT J CLIN PHARMACO, V63, P404, DOI 10.1111/j.1365-2125.2006.02791.x
   Nel AM, 2010, AIDS RES HUM RETROV, V26, P1181, DOI 10.1089/aid.2009.0227
   Nicol MR, 2010, CLIN PHARMACOL THER, V88, P598, DOI 10.1038/clpt.2010.189
   Nicol MR, 2014, J CLIN PHARMACOL, V54, P574, DOI 10.1002/jcph.248
   Nuttall J, 2012, INT MICR C
   Palella FJ, 1998, NEW ENGL J MED, V338, P853, DOI 10.1056/NEJM199803263381301
   Patterson KB, 2010, 18 INT AIDS C
   Patterson K, 2011, ANTIMICROB AGENTS CH, V55, P1120, DOI 10.1128/AAC.00889-10
   Patterson KB, 2013, AIDS, V27, P1413, DOI 10.1097/QAD.0b013e32835f2b49
   Patterson KB, 2011, SCI TRANSL MED, V3, DOI 10.1126/scitranslmed.3003174
   Pereira AS, 2002, J INFECT DIS, V186, P198, DOI 10.1086/341209
   Pereira AS, 1999, J INFECT DIS, V180, P2039, DOI 10.1086/315149
   Philpott S, 2005, J VIROL, V79, P353, DOI 10.1128/JVI.79.1.353-363.2005
   Ray AS, 2006, ANTIMICROB AGENTS CH, V50, P3297, DOI 10.1128/AAC.00251-06
   Ray M, 2010, AIDS, V24, P123, DOI 10.1097/QAD.0b013e3283324283
   Reddy YS, 2002, J INFECT DIS, V186, P1339, DOI 10.1086/344311
   Reese MJ, 2013, DRUG METAB DISPOS, V41, P353, DOI 10.1124/dmd.112.048918
   Romano J, 2013, AIDS RES HUM RETROV, V29, P1418, DOI [10.1089/aid.2013.0122, 10.1089/AID.2013.0122]
   Sankatsing SUC, 2002, AIDS, V16, P1698, DOI 10.1097/00002030-200208160-00023
   Schwartz JL, 2011, PLOS ONE, V6, DOI 10.1371/journal.pone.0025974
   SETCHELL BP, 1980, J ANDROL, V1, P3
   Shapiro RL, 2010, NEW ENGL J MED, V362, P2282, DOI 10.1056/NEJMoa0907736
   Smith JM, 2013, P NATL ACAD SCI USA, V110, P16145, DOI 10.1073/pnas.1311355110
   Spreen WR, 2013, CURR OPIN HIV AIDS, V8, P565, DOI 10.1097/COH.0000000000000002
   Steigbigel RT, 2008, NEW ENGL J MED, V359, P339, DOI 10.1056/NEJMoa0708975
   Taylor S, 2001, J ANTIMICROB CHEMOTH, V48, P351, DOI 10.1093/jac/48.3.351
   Taylor S, 2001, AIDS, V15, P2051, DOI 10.1097/00002030-200110190-00022
   Taylor S, 1999, AIDS, V13, P859, DOI 10.1097/00002030-199905070-00017
   Taylor S, 2000, AIDS, V14, P1979, DOI 10.1097/00002030-200009080-00014
   Taylor S, 2010, AIDS, V24, P2574, DOI 10.1097/QAD.0b013e32833ead18
   Thigpen MC, 2012, NEW ENGL J MED, V367, P423, DOI 10.1056/NEJMoa1110711
   Thompson C, AIDS RES HUM RETROVI
   Thompson CG, 2014, 15 INT WORKSH CLIN P
   Thompson CG, 2013, JAIDS-J ACQ IMM DEF, V63, pS240, DOI 10.1097/QAI.0b013e3182986ff8
   TINDALL B, 1992, AIDS, V6, P949, DOI 10.1097/00002030-199209000-00006
   Van Damme L, 2012, NEW ENGL J MED, V367, P411, DOI 10.1056/NEJMoa1202614
   van Leeuwen E, 2007, ANTIMICROB AGENTS CH, V51, P335, DOI 10.1128/AAC.00774-06
   van Praag RME, 2001, CLIN INFECT DIS, V33, pE91, DOI 10.1086/322682
   van Praag RME, 2001, ANTIMICROB AGENTS CH, V45, P2902, DOI 10.1128/AAC.45.10.2902-2907.2001
   Vergara TRC, 2006, THER DRUG MONIT, V28, P175, DOI 10.1097/01.ftd.0000180225.27008.8c
   Vernazza PL, 2000, AIDS, V14, P117, DOI 10.1097/00002030-200001280-00006
   Vernazza PL, 1997, AIDS, V11, P1249, DOI 10.1097/00002030-199710000-00008
   VERNAZZA PL, 1994, AIDS, V8, P1325, DOI 10.1097/00002030-199409000-00017
   Vishwanathan SA, 2011, JAIDS-J ACQ IMM DEF, V57, P261, DOI 10.1097/QAI.0b013e318220ebd3
   Vourvahis M, 2008, JAIDS-J ACQ IMM DEF, V47, P329, DOI 10.1097/QAI.0b013e3181632cc3
   Yeaman GR, 2004, IMMUNOLOGY, V113, P524, DOI 10.1111/j.1365-2567.2004.01990.x
   Zhou T, 2013, AIDS RES HUM RETROV, V29, P1496, DOI [10.1089/aid.2013.0032, 10.1089/AID.2013.0032]
   Zhu TF, 1996, J VIROL, V70, P3098, DOI 10.1128/JVI.70.5.3098-3107.1996
NR 127
TC 41
Z9 41
U1 0
U2 13
PU ADIS INT LTD
PI NORTHCOTE
PA 5 THE WAREHOUSE WAY, NORTHCOTE 0627, AUCKLAND, NEW ZEALAND
SN 0312-5963
EI 1179-1926
J9 CLIN PHARMACOKINET
JI Clin. Pharmacokinet.
PD JUL
PY 2014
VL 53
IS 7
BP 611
EP 624
DI 10.1007/s40262-014-0148-z
PG 14
WC Pharmacology & Pharmacy
WE Science Citation Index Expanded (SCI-EXPANDED)
SC Pharmacology & Pharmacy
GA AT0JX
UT WOS:000344623600002
PM 24859035
OA Green Accepted, Green Submitted
DA 2022-08-26
ER

PT J
AU Amico, KR
   Stirratt, MJ
AF Amico, K. Rivet
   Stirratt, Michael J.
TI Adherence to Preexposure Prophylaxis: Current, Emerging, and Anticipated
   Bases of Evidence
SO CLINICAL INFECTIOUS DISEASES
LA English
DT Article
DE study product adherence; PrEP adherence; social science; behavioral
   science
ID INJECTING DRUG-USERS; HIV-INFECTION; INTERIM GUIDANCE; ANTIRETROVIRAL
   PROPHYLAXIS; CLINICAL CARE; PREVENTION; TRIAL; WOMEN; ACCEPTABILITY;
   TENOFOVIR
AB Despite considerable discussion and debate about adherence to preexposure prophylaxis (PrEP) for human immunodeficiency virus (HIV), scant data are available that characterize patterns of adherence to open-label PrEP. The current evidence base is instead dominated by research on adherence to placebo-controlled investigational drug by way of drug detection in active-arm participants of large randomized controlled trials (RCTs). Important differences between the context of blinded RCTs and open-label use suggest caution when generalizing from study product adherence to real-world PrEP use. Evidence specific to open-label PrEP adherence is presently sparse but will expand rapidly over the next few years as roll-out, demonstration projects, and more rigorous research collect and present findings. The current evidence bases established cannot yet predict uptake, adherence, or persistence with open-label effective PrEP. Emerging evidence suggests that some cohorts could execute better adherence in open-label use vs placebo-controlled research. Uptake of PrEP is presently slow in the United States; whether this changes as grassroots and community efforts increase awareness of PrEP as an effective HIV prevention option remains to be determined. As recommended by multiple guidelines for PrEP use, all current demonstration projects offer PrEP education and/or counseling. PrEP support approaches generally fall into community-based, technology, monitoring, and integrated sexual health promotion approaches. Developing and implementing research that moves beyond simple correlates of either study product use or open-label PrEP adherence toward more comprehensive models of sociobehavioral and socioecological adherence determinants would greatly accelerate progress. Intervention research is needed to identify effective models of support for open-label PrEP adherence.
C1 [Amico, K. Rivet] Univ Connecticut, Ctr Hlth Intervent & Prevent, Storrs, CT 06269 USA.
   [Amico, K. Rivet] Appl Hlth Res, Brighton, MI USA.
   [Stirratt, Michael J.] NIMH, Div AIDS Res, NIH, Bethesda, MD 20892 USA.
RP Amico, KR (通讯作者)，Univ Connecticut, Ctr Hlth Intervent & Prevent, 2006 Hillside Rd Unit 1248, Storrs, CT 06269 USA.
EM rivetamico@comcast.net
RI /AAE-4700-2020
OI Amico, K Rivet/0000-0002-4458-6934
FU International Association of Providers of AIDS Care
FX Supplement sponsorship. This article is published as part of a
   supplement entitled "Controlling the HIV Epidemic With Antiretrovirals,"
   sponsored by the International Association of Providers of AIDS Care.
CR Abraham BK, 2012, CURR OPIN HIV AIDS, V7, P600, DOI 10.1097/COH.0b013e328358b9ce
   Altice FL, 1998, ANN INTERN MED, V129, P503, DOI 10.7326/0003-4819-129-6-199809150-00015
   Ambia J., 2013, INT STD RES REV, V1, P12, DOI [10.9734/ISRR/2013/3531, DOI 10.9734/ISRR/2013/3531]
   Amico K, 2014, BIOMEDICAL ADV HIV P, P69
   Amico KR, 2012, AIDS BEHAV, V16, P1243, DOI 10.1007/s10461-012-0182-5
   Amico KR, 2013, AIDS BEHAV, V17, P2143, DOI 10.1007/s10461-013-0429-9
   Amico KR, 2012, CURR OPIN HIV AIDS, V7, P542, DOI 10.1097/COH.0b013e3283582d4a
   Amico KR, 2012, 7 INT C HIV TREATM P
   Anderson P, 2011, 18 C RETR OPP INF BO
   Bae JW, 2011, AIDS, V25, P279, DOI 10.1097/QAD.0b013e328340feb0
   Baeten JM, 2012, NEW ENGL J MED, V367, P399, DOI 10.1056/NEJMoa1108524
   Baeten J, 2012, CURR OPIN HIV AIDS, V7, P514, DOI 10.1097/COH.0b013e3283582d30
   Baeten JM, 2013, CURR HIV-AIDS REP, V10, P142, DOI 10.1007/s11904-013-0157-9
   Baeten JP, MULTICENTER RANDOMIZ
   Celum Connie L, 2011, Top Antivir Med, V19, P181
   Choopanya K, 2013, LANCET, V381, P2083, DOI 10.1016/S0140-6736(13)61127-7
   Eakle R, 2013, SAMJ, S. Afr. med. j., V103, P515, DOI 10.7196/samj.6937
   Fisher JD, 2006, HEALTH PSYCHOL, V25, P462, DOI 10.1037/0278-6133.25.4.462
   Friend DR, 2013, ANTIVIR RES, V100, pS39, DOI 10.1016/j.antiviral.2013.09.030
   Grant R, 2013, 7 IAS C HIV PATH TRE
   Grant RM, HPTN 067 ADAPT STUDY
   Grant RM, 2010, NEW ENGL J MED, V363, P2587, DOI 10.1056/NEJMoa1011205
   Haberer JE, 2013, PLOS MED, V10, DOI 10.1371/journal.pmed.1001511
   Hendrix CW, 2013, CELL, V155, P515, DOI 10.1016/j.cell.2013.09.030
   Hosek SG, 2013, JAIDS-J ACQ IMM DEF, V62, P447, DOI 10.1097/QAI.0b013e3182801081
   Karim QA, 2013, JAIDS-J ACQ IMM DEF, V63, pS144, DOI 10.1097/QAI.0b013e3182986f80
   Karim QA, 2010, SCIENCE, V329, P1168, DOI 10.1126/science.1193748
   Magazi B, 2013, 3 STRUCT DRIV C CAP
   Marrazzo J.M., 2015, C RETR OPP INF ATL M, P509
   Mayer Kenneth, 2013, J Int Assoc Provid AIDS Care, V12, P208, DOI 10.1177/2325957413475839
   McCormack S, PREEXPOSURE OPTIONS
   Mera RM, 2013, 53 INT C ANT AG CHEM
   Minnis AM, 2013, AIDS BEHAV, V17, P737, DOI 10.1007/s10461-012-0333-8
   Rollnick S., 2008, AM J PHARM EDUC
   Saethre E, 2013, MED ANTHROPOL Q, V27, P103, DOI 10.1111/maq.12018
   Safren SA, 2001, BEHAV RES THER, V39, P1151, DOI 10.1016/S0005-7967(00)00091-7
   Safren SA, 2009, HEALTH PSYCHOL, V28, P1, DOI 10.1037/a0012715
   Simon AE, 2007, AM J PREV MED, V32, P370, DOI 10.1016/j.amepre.2007.01.007
   Smith D. K., 2011, Morbidity and Mortality Weekly Report, V60, P65
   Smith D. K., 2012, Morbidity and Mortality Weekly Report, V61, P586
   Smith DK, 2013, MMWR-MORBID MORTAL W, V62, P463
   Spreen WR, 2013, CURR OPIN HIV AIDS, V8, P565, DOI 10.1097/COH.0000000000000002
   Thigpen MC, 2012, NEW ENGL J MED, V367, P423, DOI 10.1056/NEJMoa1110711
   Van Damme L, 2012, NEW ENGL J MED, V367, P411, DOI 10.1056/NEJMoa1202614
   Ware NC, 2012, JAIDS-J ACQ IMM DEF, V59, P463, DOI 10.1097/QAI.0b013e31824a060b
   Wheeler DP, HPTN 073 PREEXPOSURE
   WHO, 2012, PROGR UPD ANT TREATM
   Woodsong C, 2013, J INT AIDS SOC, V16, DOI [10.7448/IAS.16.1.18505, 10.7448/IAS.17.3.19158]
   Young I, 2014, AIDS BEHAV, V18, P195, DOI 10.1007/s10461-013-0560-7
NR 49
TC 90
Z9 90
U1 0
U2 9
PU OXFORD UNIV PRESS INC
PI CARY
PA JOURNALS DEPT, 2001 EVANS RD, CARY, NC 27513 USA
SN 1058-4838
EI 1537-6591
J9 CLIN INFECT DIS
JI Clin. Infect. Dis.
PD JUL 1
PY 2014
VL 59
SU 1
BP S55
EP S60
DI 10.1093/cid/ciu266
PG 6
WC Immunology; Infectious Diseases; Microbiology
WE Science Citation Index Expanded (SCI-EXPANDED); Social Science Citation Index (SSCI)
SC Immunology; Infectious Diseases; Microbiology
GA AM2FV
UT WOS:000339666100013
PM 24926036
OA Green Published, Green Submitted
DA 2022-08-26
ER

PT J
AU Boffito, M
   Jackson, A
   Asboe, D
AF Boffito, Marta
   Jackson, Akil
   Asboe, David
TI Pharmacology Lessons From Chemoprophylaxis Studies
SO CLINICAL INFECTIOUS DISEASES
LA English
DT Article
DE HIV; preexposure prophylaxis; PrEP; pharmacology
ID TENOFOVIR; EMTRICITABINE
AB Pharmacological studies in the context of preexposure prophylaxis (PrEP) for human immunodeficiency virus (HIV) are fundamental to inform on different drug pharmacokinetics, pharmacodynamics, and pharmacogenetics in view of the absence of easily measurable surrogate markers of efficacy. Although the combination of tenofovir and emtricitabine is the only PrEP agent that was studied and showed efficacy in preventing HIV transmission, prospective randomized clinical trials have reported varying efficacy due to poor adherence to the drug. Importantly, this could be overcome by the introduction of long-acting injectable PrEP agents, which may be administered monthly and ensure optimal and prolonged drug exposure in HIV target tissues. Notably, clinical pharmacology studies play a central role in interpreting drug concentration-responses and optimal drug exposure achievement.
C1 [Boffito, Marta; Jackson, Akil; Asboe, David] Chelsea & Westminster Hosp, St Stephens Ctr, London SW10 9NH, England.
RP Boffito, M (通讯作者)，Chelsea & Westminster Hosp, St Stephens Ctr, 369 Fulham Rd, London SW10 9NH, England.
EM marta.boffito@chelwest.nhs.uk
OI Jackson, Akil/0000-0002-4574-544X
FU International Association of Providers of AIDS Care
FX Supplement sponsorship. This article is published as part of a
   supplement entitled "Controlling the HIV Epidemic With Antiretrovirals,"
   sponsored by the International Association of Providers of AIDS Care.
CR Anderson PL, 2011, J ANTIMICROB CHEMOTH, V66, P240, DOI 10.1093/jac/dkq447
   Andrew C, 2013, 20 C RETR OPP INF AT
   British HIV Association, 2012, GUID TREATM HIV 1 PO
   Derdelinckx I, 2006, PLOS MED, V3, P1999, DOI 10.1371/journal.pmed.0030454
   GAO WY, 1993, J CLIN INVEST, V91, P2326, DOI 10.1172/JCI116463
   Grant RM, 2010, NEW ENGL J MED, V363, P2587, DOI 10.1056/NEJMoa1011205
   Jackson AG, PHARMACOKIN IN PRESS
   Jackson A, 2013, JAIDS-J ACQ IMM DEF, V62, P275, DOI 10.1097/QAI.0b013e3182829bd0
   Jacobson JM, 2009, ANTIMICROB AGENTS CH, V53, P450, DOI 10.1128/AAC.00942-08
   Kiser JJ, 2008, JAIDS-J ACQ IMM DEF, V47, P298, DOI 10.1097/QAI.0b013e31815e7478
   Marrazzo J.M., 2015, C RETR OPP INF ATL M, P509
   McCormack SM, 2014, CLIN INFECT DIS, V59, pS41, DOI 10.1093/cid/ciu297
   Min S, 2009, 49 INT C ANT AG CHEM
   Spreen W, 2013, 7 IAS C HIV PATH TRE
   Van Damme L, 2012, NEW ENGL J MED, V367, P411, DOI 10.1056/NEJMoa1202614
NR 15
TC 4
Z9 4
U1 0
U2 0
PU OXFORD UNIV PRESS INC
PI CARY
PA JOURNALS DEPT, 2001 EVANS RD, CARY, NC 27513 USA
SN 1058-4838
EI 1537-6591
J9 CLIN INFECT DIS
JI Clin. Infect. Dis.
PD JUL 1
PY 2014
VL 59
SU 1
BP S52
EP S54
DI 10.1093/cid/ciu250
PG 3
WC Immunology; Infectious Diseases; Microbiology
WE Science Citation Index Expanded (SCI-EXPANDED)
SC Immunology; Infectious Diseases; Microbiology
GA AM2FV
UT WOS:000339666100012
PM 24926035
OA Bronze
DA 2022-08-26
ER

PT J
AU Mayer, KH
AF Mayer, Kenneth H.
TI Antiretroviral Chemoprophylaxis: State of Evidence and the Research
   Agenda
SO CLINICAL INFECTIOUS DISEASES
LA English
DT Article
DE PrEP; HIV prevention; HIV risk; antiretrovirals; medication adherence
ID HIV PREEXPOSURE PROPHYLAXIS; UNITED-STATES; COST-EFFECTIVENESS;
   PREVENTION; INFECTION; MEN; SEX; TRANSMISSION; ATTITUDES; THERAPY
AB Oral antiretroviral preexposure prophylaxis (PrEP) has been shown to decrease human immunodeficiency virus (HIV) incidence in studies of men who have sex with men, heterosexual men and women, and injecting drug users. One study of pericoital tenofovir gel demonstrated that it reduced HIV incidence in South African women. However, other studies of African women failed to demonstrate protection with either oral tenofovir or tenofovir-emtricitabine, or daily tenofovir gel. The magnitude of PrEP protection appears to be highly correlated with medication adherence. New studies are evaluating whether different antiretrovirals, including dapivirine, rilpivirine, maraviroc, and new integrase inhibitors. Different formulations are also being evaluated, including gels, films, vaginal rings, and injectable medication. Although PrEP efficacy has been demonstrated, and several normative bodies (eg, the US Food and Drug Administration) have approved PrEP for clinical use, uptake has been slow. Reasons may include lack of sufficient provider and consumer education, residual concerns about costs, potential long-term toxicities, and behavioral disinhibition. Additional work is under way to determine how to best educate consumers and providers about optimal adherence and to use PrEP in conjunction with risk mitigation.
C1 [Mayer, Kenneth H.] Fenway Hlth, Fenway Inst, Boston, MA 02215 USA.
   [Mayer, Kenneth H.] Harvard Univ, Sch Med, Boston, MA USA.
   [Mayer, Kenneth H.] Beth Israel Deaconess Med Ctr, Boston, MA 02215 USA.
RP Mayer, KH (通讯作者)，Fenway Hlth, 1340 Boylston St,8th Floor, Boston, MA 02215 USA.
EM khmayer@gmail.com
FU National Institute of Allergy and Infectious Diseases/Harvard Center for
   AIDS Research [P30AI06354]; International Association of Providers of
   AIDS Care
FX Financial support. This work was supported by the National Institute of
   Allergy and Infectious Diseases/Harvard Center for AIDS Research (grant
   number P30AI06354) and by the International Association of Providers of
   AIDS Care.
CR Abdool KQ, 2010, SCIENCE, V329, P1168, DOI DOI 10.1126/SCIENCE.1193748
   Anderson PL, 2012, SCI TRANSL MED, V4, DOI 10.1126/scitranslmed.3004006
   Audelin AM, 2013, JAIDS-J ACQ IMM DEF, V62, P102, DOI 10.1097/QAI.0b013e318276becc
   Baeten JM, 2012, NEW ENGL J MED, V367, P399, DOI 10.1056/NEJMoa1108524
   Baeten JM, 2013, JAIDS-J ACQ IMM DEF, V63, pS122, DOI 10.1097/QAI.0b013e3182986f69
   Birrell PJ, 2013, LANCET INFECT DIS, V13, P313, DOI 10.1016/S1473-3099(12)70341-9
   Choopanya K, 2013, LANCET, V381, P2083, DOI 10.1016/S0140-6736(13)61127-7
   Cohen MS, 2016, NEW ENGL J MED, V375, P830, DOI [10.1056/NEJMoa1105243, 10.1056/NEJMoa1600693]
   Curran K, 2014, AIDS, V28, P227, DOI 10.1097/QAD.0000000000000025
   Grant RM, 2010, NEW ENGL J MED, V363, P2587, DOI 10.1056/NEJMoa1011205
   Haberer JE, 2013, PLOS MED, V10, DOI 10.1371/journal.pmed.1001511
   Holt M, 2013, AIDS BEHAV, V17, P2156, DOI 10.1007/s10461-012-0313-z
   Hosek SG, 2013, JAIDS-J ACQ IMM DEF, V62, P447, DOI 10.1097/QAI.0b013e3182801081
   Juusola JL, 2012, ANN INTERN MED, V156, P541, DOI [10.7326/0003-4819-156-8-201204170-00001, 10.7326/0003-4819-156-8-201204170-00004]
   Koblin BA, 2013, PLOS ONE, V8, DOI 10.1371/journal.pone.0070413
   Krakower D, 2012, ANN INTERN MED, V157, P490, DOI 10.7326/0003-4819-157-7-201210020-00510
   Krakower DS, 2012, PLOS ONE, V7, DOI 10.1371/journal.pone.0033119
   Lester RT, 2010, LANCET, V376, P1838, DOI 10.1016/S0140-6736(10)61997-6
   Lindegren ML, 1999, JAMA-J AM MED ASSOC, V282, P531, DOI 10.1001/jama.282.6.531
   Marrazzo J.M., 2015, C RETR OPP INF ATL M, P509
   Mayer K, 2014, PLOS ONE IN PRESS
   Paltiel AD, 2009, CLIN INFECT DIS, V48, P806, DOI 10.1086/597095
   Phillips A, 2013, LANCET, V382, P1466, DOI 10.1016/S0140-6736(13)62072-3
   Rawlings K, 2013, 53 INT C ANT AG CHEM
   Rogers EM, 1983, DIFFUSION INNOVATION
   Smith DK, 2012, JAIDS-J ACQ IMM DEF, V60, P421, DOI 10.1097/QAI.0b013e318256b2f6
   Spreen W, 2013, 7 IAS C HIV PATH TRE
   Thigpen MC, 2012, NEW ENGL J MED, V367, P423, DOI 10.1056/NEJMoa1110711
   Tsai AC, 2013, PLOS MED, V10, DOI 10.1371/journal.pmed.1001557
   UNAIDS, 2014, GLOB AIDS RESP PROGR
   Underhill K, 2013, LANCET INFECT DIS, V13, P996, DOI 10.1016/S1473-3099(13)70251-2
   Van Damme L, 2012, NEW ENGL J MED, V367, P411, DOI 10.1056/NEJMoa1202614
   White JM, 2012, AIDS PATIENT CARE ST, V26, P395, DOI 10.1089/apc.2012.0030
NR 33
TC 11
Z9 11
U1 0
U2 12
PU OXFORD UNIV PRESS INC
PI CARY
PA JOURNALS DEPT, 2001 EVANS RD, CARY, NC 27513 USA
SN 1058-4838
EI 1537-6591
J9 CLIN INFECT DIS
JI Clin. Infect. Dis.
PD JUL 1
PY 2014
VL 59
SU 1
BP S47
EP S51
DI 10.1093/cid/ciu322
PG 5
WC Immunology; Infectious Diseases; Microbiology
WE Science Citation Index Expanded (SCI-EXPANDED)
SC Immunology; Infectious Diseases; Microbiology
GA AM2FV
UT WOS:000339666100011
PM 24926034
OA Green Published, Bronze
DA 2022-08-26
ER

PT J
AU Marcus, JL
   Glidden, DV
   McMahan, V
   Lama, JR
   Mayer, KH
   Liu, AY
   Montoya-Herrera, O
   Casapia, M
   Hoagland, B
   Grant, RM
AF Marcus, Julia L.
   Glidden, David V.
   McMahan, Vanessa
   Lama, Javier R.
   Mayer, Kenneth H.
   Liu, Albert Y.
   Montoya-Herrera, Orlando
   Casapia, Martin
   Hoagland, Brenda
   Grant, Robert M.
TI Daily Oral Emtricitabine/Tenofovir Preexposure Prophylaxis and Herpes
   Simplex Virus Type 2 among Men Who Have Sex with Men
SO PLOS ONE
LA English
DT Article
ID HIGH-RISK; HIV; INFECTION; PREVALENCE; TENOFOVIR; WOMEN; ACQUISITION;
   ACYCLOVIR
AB Background: In addition to protecting against HIV acquisition, antiretroviral preexposure prophylaxis (PrEP) using topical 1% tenofovir gel reduced Herpes simplex virus type 2 (HSV-2) acquisition by 51% among women in the CAPRISA 004 study. We examined the effect of daily oral emtricitabine/tenofovir (FTC/TDF) PrEP on HSV-2 seroincidence and ulcer occurrence among men who have sex with men (MSM) in the iPrEx trial.
   Methods: HSV-2 serum testing was performed at screening and every six months. Among HSV-2-seronegative individuals, we used Cox regression models to estimate hazard ratios (HRs) of HSV-2 seroincidence associated with randomization to FTC/TDF. We used multiple imputation and Cox regression to estimate HRs for HSV-2 seroincidence accounting for drug exposure. We assessed ulcer occurrence among participants with prevalent or incident HSV-2 infection.
   Results: Of the 2,499 participants, 1383 (55.3%) tested HSV-2-seronegative at baseline, 892 (35.7%) tested positive, 223 (8.9%) had indeterminate tests, and one test was not done. Of the 1,347 HSV-2-seronegative participants with follow-up, 125 (9.3%) had incident HSV-2 infection (5.9 per 100 person-years). Compared with participants receiving placebo, there was no difference in HSV-2 seroincidence among participants receiving FTC/TDF (HR 1.1, 95% CI: 0.8-1.5; P = 0.64) or among participants receiving FTC/TDF with a concentration of tenofovir diphosphate >16 per million viable cells (HR 1.0, 95% CI: 0.3-3.5; P = 0.95). Among participants with HSV-2 infection, the proportion with >= 1 moderate or severe ulcer adverse event was twice as high in the placebo vs. active arm (5.9% vs. 2.9%, P = 0.02), but there were no differences in the proportions with >= 1 clinical examination during which perianal or groin ulcers were identified.
   Conclusions: Tenofovir in daily oral FTC/TDF PrEP may reduce the occurrence of ulcers in individuals with HSV-2 infection but does not protect against HSV-2 incidence among MSM.
C1 [Marcus, Julia L.; McMahan, Vanessa; Grant, Robert M.] Gladstone Inst Virol & Immunol, San Francisco, CA USA.
   [Marcus, Julia L.] Univ Calif Berkeley, Berkeley, CA 94720 USA.
   [Glidden, David V.; Grant, Robert M.] Univ Calif San Francisco, San Francisco, CA 94143 USA.
   [Lama, Javier R.] Asociac Civil Impacta Salud & Educ, Lima, Peru.
   [Mayer, Kenneth H.] Fenway Hlth, Fenway Inst, Boston, MA USA.
   [Mayer, Kenneth H.] Beth Israel Deaconess Med Ctr, Boston, MA 02215 USA.
   [Liu, Albert Y.] San Francisco Dept Publ Hlth, Bridge HIV, San Francisco, CA USA.
   [Montoya-Herrera, Orlando] Fdn Ecuatoriana Equidad, Guayaquil, Guayas, Ecuador.
   [Casapia, Martin] Asociac Civil Selva Amazon, Iquitos, Peru.
   [Hoagland, Brenda] Fundacao Oswaldo Cruz, Inst Pesquisa Clin Evandro Chagas, Rio De Janeiro, Brazil.
RP Grant, RM (通讯作者)，Gladstone Inst Virol & Immunol, San Francisco, CA USA.
EM robert.grant@ucsf.edu
RI Glidden, David/AAD-4730-2020
OI Grant, Robert/0000-0002-0851-7085; Glidden, David/0000-0001-5888-1419
FU Division of Acquired Immunodeficiency Syndrome, National Institute of
   Allergy and Infectious Diseases, National Institutes of Health [UO1
   AI64002]; Bill and Melinda Gates Foundation; Gladstone Institutes;
   NATIONAL INSTITUTE OF ALLERGY AND INFECTIOUS DISEASES [U01AI064002,
   P30AI027763] Funding Source: NIH RePORTER
FX This study was supported by the Division of Acquired Immunodeficiency
   Syndrome, National Institute of Allergy and Infectious Diseases,
   National Institutes of Health, as a cooperative agreement (UO1 AI64002,
   to Dr. Grant), by the Bill and Melinda Gates Foundation, and by the
   Gladstone Institutes. The funders had no role in study design, data
   collection and analysis, decision to publish, or preparation of the
   manuscript.
CR Anderson PL, 2012, SCI TRANSL MED, V4, DOI 10.1126/scitranslmed.3004006
   Andrei G, 2011, CELL HOST MICROBE, V10, P379, DOI 10.1016/j.chom.2011.08.015
   Boily MC, 2011, 18 C RETR OPP INF BO
   Celum C, 2010, NEW ENGL J MED, V362, P427, DOI 10.1056/NEJMoa0904849
   Celum C, 2013, 20 C RETR OPP INF AT
   Celum C, 2008, LANCET, V371, P2109, DOI 10.1016/S0140-6736(08)60920-4
   Freeman EE, 2006, AIDS, V20, P73, DOI 10.1097/01.aids.0000198081.09337.a7
   Golden MR, 2005, SEX TRANSM DIS, V32, P771, DOI 10.1097/01.olq.0000175377.88358.f3
   Grant RM, 2010, NEW ENGL J MED, V363, P2587, DOI 10.1056/NEJMoa1011205
   Gupta R, 2007, LANCET, V370, P2127, DOI 10.1016/S0140-6736(07)61908-4
   Hendrix CW, 2013, PLOS ONE, V8, DOI 10.1371/journal.pone.0055013
   Hendrix CW, 2012, CURR OPIN HIV AIDS, V7, P498, DOI 10.1097/COH.0b013e32835847ae
   Karim QA, 2010, SCIENCE, V329, P1168, DOI 10.1126/science.1193748
   LeGoff J, 2008, J CLIN MICROBIOL, V46, P1914, DOI 10.1128/JCM.02332-07
   Looker KJ, 2008, B WORLD HEALTH ORGAN, V86, P805, DOI 10.2471/BLT.07.046128
   Lupi O, 2011, INT J DERMATOL, V50, P709, DOI 10.1111/j.1365-4632.2010.04863.x
   Okuku HS, 2011, SEX TRANSM DIS, V38, P837, DOI 10.1097/OLQ.0b013e31821a6225
   Patterson KB, 2011, SCI TRANSL MED, V3, DOI 10.1126/scitranslmed.3003174
   Paz-Bailey G, 2007, SEX TRANSM INFECT, V83, P16, DOI 10.1136/sti.2006.020966
   Rubin D.B., 2004, MULTIPLE IMPUTATION, V81
   Tan DHS, 2012, INT J WOMENS HEALTH, V4, P341, DOI 10.2147/IJWH.S27601
   Tan DHS, 2011, AIDS, V25, P207, DOI 10.1097/QAD.0b013e328341ddf7
   van de Laar MJW, 1998, INT J EPIDEMIOL, V27, P127, DOI 10.1093/ije/27.1.127
   Wald A, 2002, J INFECT DIS, V185, P45, DOI 10.1086/338231
   White IR, 2011, STAT MED, V30, P377, DOI 10.1002/sim.4067
   Xu F., 2010, Morbidity and Mortality Weekly Report, V59, P456
NR 26
TC 23
Z9 23
U1 0
U2 3
PU PUBLIC LIBRARY SCIENCE
PI SAN FRANCISCO
PA 1160 BATTERY STREET, STE 100, SAN FRANCISCO, CA 94111 USA
SN 1932-6203
J9 PLOS ONE
JI PLoS One
PD MAR 17
PY 2014
VL 9
IS 3
AR e91513
DI 10.1371/journal.pone.0091513
PG 8
WC Multidisciplinary Sciences
WE Science Citation Index Expanded (SCI-EXPANDED)
SC Science & Technology - Other Topics
GA AD4XD
UT WOS:000333254100039
PM 24637511
OA Green Submitted, Green Published, gold
DA 2022-08-26
ER

PT J
AU McCormack, SM
   Gafos, M
   Desai, M
   Cohen, MS
AF McCormack, Sheena M.
   Gafos, Mitzy
   Desai, Monica
   Cohen, Myron S.
TI Biomedical Prevention: State of the Science
SO CLINICAL INFECTIOUS DISEASES
LA English
DT Article
DE preexposure prophylaxis; postexposure prophylaxis; treatment as
   prevention; PrEP; TasP
ID IMMUNODEFICIENCY-VIRUS TYPE-1; ANTIRETROVIRAL PREEXPOSURE PROPHYLAXIS;
   HIV PREVENTION; POSTEXPOSURE PROPHYLAXIS; RISK BEHAVIOR; VIRAL LOAD;
   TRANSMISSION; MEN; INFECTION; SEX
AB Preexposure prophylaxis (PrEP) and treatment as prevention (TasP) involve the use of antiretroviral (ARV) drugs by human immunodeficiency virus (HIV)-negative and -positive individuals to reduce HIV acquisition and transmission, respectively. Clinical science has delivered a consistently high effect size for TasP and a range from 0%-73% reduction in incidence across placebo-controlled PrEP trials. However, the quality of evidence for PrEP compares favorably with evidence for postexposure prophylaxis (PEP). It is clear from treatment programs and PrEP trials that daily adherence presents challenges to a large proportion of the population. Although there are factors associated with inconsistent use (ie, younger age), they do not assist clinicians at the point of care. There are additional provider concerns about PrEP (covering cost of drug and delivery, undermining condom promotion, and facilitating resistant strains) that have delayed widespread acceptance. These issues need to be addressed in order to realize the full public health potential of antiretrovirals.
C1 [McCormack, Sheena M.; Gafos, Mitzy; Desai, Monica] UCL, Clin Trials Unit, MRC, London WC1E 6BT, England.
   [Cohen, Myron S.] Univ N Carolina, Dept Epidemiol, Chapel Hill, NC USA.
RP McCormack, SM (通讯作者)，Aviat House,125 Kingsway, London WC2B 6NH, England.
EM s.mccormack@ucl.ac.uk
OI Gafos, Mitzy/0000-0002-7894-1498
FU International Association of Providers of AIDS Care; MRC [MC_U122861322,
   MC_UU_12023/1] Funding Source: UKRI; Medical Research Council
   [MC_UU_12023/1, MC_U122861322] Funding Source: researchfish; National
   Institute for Health Research [ACF-2008-20-002] Funding Source:
   researchfish
FX Supplement sponsorship. This article is published as part of a
   supplement entitled "Controlling the HIV Epidemic With Antiretrovirals,"
   sponsored by the International Association of Providers of AIDS Care.
CR Amico KR, 2014, CLIN INFECT DIS, V59, pS55, DOI 10.1093/cid/ciu266
   Anderson PL, 2012, SCI TRANSL MED, V4, DOI 10.1126/scitranslmed.3004006
   Anton PA, 2000, AIDS, V14, P1761, DOI 10.1097/00002030-200008180-00011
   Anton PA, 2012, AIDS RES HUM RETROV, V28, P1412, DOI [10.1089/aid.2012.0262, 10.1089/AID.2012.0262]
   Attia S, 2009, AIDS, V23, P1397, DOI 10.1097/QAD.0b013e32832b7dca
   AVAC, 2014, HIV PREV RES DEV DAT
   Baeten JM, 2012, NEW ENGL J MED, V367, P399, DOI 10.1056/NEJMoa1108524
   Baeten JM, 2013, JAIDS-J ACQ IMM DEF, V63, pS122, DOI 10.1097/QAI.0b013e3182986f69
   Benn P, 2011, INT J STD AIDS, V22, P695, DOI 10.1258/ijsa.2011.171011
   Bernard E, SWISS STATEMENT UNDE
   Birrell PJ, 2013, LANCET INFECT DIS
   Boily MC, 2012, PLOS MED, V9, DOI 10.1371/journal.pmed.1001250
   BRYANT J, 2009, HEALTH TECHNOL ASSES, V13, P1
   Cardo DM, 1997, NEW ENGL J MED, V337, P1485, DOI 10.1056/NEJM199711203372101
   Choopanya K, 2013, LANCET, V381, P2083, DOI 10.1016/S0140-6736(13)61127-7
   Cohen MS, 2013, LANCET, V382, P1515, DOI 10.1016/S0140-6736(13)61998-4
   Cohen MS, 2012, J INFECT DIS, V206, P1, DOI 10.1093/infdis/jis303
   Cohen MS, 2010, J INFECT DIS, V202, pS270, DOI 10.1086/655651
   CONNOR EM, 1994, NEW ENGL J MED, V331, P1173, DOI 10.1056/NEJM199411033311801
   Dodds JP, 2004, SEX TRANSM INFECT, V80, P236, DOI 10.1136/sti.2003.007286
   Donnell D, 2013, JAIDS-J ACQ IMM DEF, V63, pS130, DOI 10.1097/QAI.0b013e3182986fac
   Dougan S, 2007, SEX TRANSM INFECT, V83, P120, DOI 10.1136/sti.2006.021428
   Elford J, 2004, SEX TRANSM INFECT, V80, P451, DOI 10.1136/sti.2004.010785
   FDA, 2012, VAG MICR DEV PREV HI
   Gamble T, 2013, 20 C RETR OPP INF AT
   Garcia-Lerma JG, 2010, SCI TRANSL MED, V2, DOI 10.1126/scitranslmed.3000391
   Grant RM, 2010, NEW ENGL J MED, V363, P2587, DOI 10.1056/NEJMoa1011205
   Guyatt GH, 2008, BRIT MED J, V336, P924, DOI 10.1136/bmj.39489.470347.AD
   Hendrix CW, 2013, PLOS ONE, V8, DOI 10.1371/journal.pone.0055013
   International Diabetes Foundation, 2019, IDF DIABETES ATLAS, VNinth
   Karim QA, 2010, SCIENCE, V329, P1168, DOI 10.1126/science.1193748
   Karim SSA, 2011, LANCET, V378, P279, DOI 10.1016/S0140-6736(11)60878-7
   Marrazzo J.M., 2015, C RETR OPP INF ATL M, P509
   Mayer KH, 2014, CLIN INFECT DIS, V59, pS47, DOI 10.1093/cid/ciu322
   Mayer KH, 2011, CLIN INFECT DIS, V52, P1371, DOI 10.1093/cid/cir206
   McNairy ML, 2014, CLIN INFECT DIS, V59, pS12, DOI 10.1093/cid/ciu251
   Mercer CH, 2004, AIDS, V18, P1453, DOI 10.1097/01.aids.0000131331.36386.de
   Muessig KE, 2012, AIDS, V26, P2267, DOI 10.1097/QAD.0b013e328355713d
   Mugwanya K, 2013, SEX TRANSM INFECT, V89, pA46
   Otten RA, 2000, J VIROL, V74, P9771, DOI 10.1128/JVI.74.20.9771-9775.2000
   Patterson KB, 2011, SCI TRANSL MED, V3, DOI 10.1126/scitranslmed.3003174
   Paz-Bailey G, 2013, MMWR-MORBID MORTAL W, V62, P958
   Phillips AN, 2013, PLOS ONE, V8, DOI 10.1371/journal.pone.0055312
   Pilcher CD, 2007, AIDS, V21, P1723, DOI 10.1097/QAD.0b013e3281532c82
   Ping LH, 2013, PLOS ONE, V8, DOI 10.1371/journal.pone.0071557
   Poles MA, 2001, J VIROL, V75, P8390, DOI 10.1128/JVI.75.18.8390-8399.2001
   Pool R, 2010, PLOS ONE, V5, DOI 10.1371/journal.pone.0011600
   Pool R, 2010, PLOS ONE, V5, DOI 10.1371/journal.pone.0011632
   Rea Grant, 2013, 20 C RETR OPP INF AT
   Rerks-Ngarm S, 2009, NEW ENGL J MED, V361, P2209, DOI 10.1056/NEJMoa0908492
   Rosenberg ES, 2011, BMC PUBLIC HEALTH, V11, DOI 10.1186/1471-2458-11-189
   Schwartz JL, 2011, PLOS ONE, V6, DOI 10.1371/journal.pone.0025974
   Sperling RS, 1996, NEW ENGL J MED, V335, P1621, DOI 10.1056/NEJM199611283352201
   Thigpen MC, 2012, NEW ENGL J MED, V367, P423, DOI 10.1056/NEJMoa1110711
   Tolley EE, DRUG DELIVE IN PRESS
   TSAI CC, 1995, SCIENCE, V270, P1197, DOI 10.1126/science.270.5239.1197
   Tsai CC, 1998, J VIROL, V72, P4265, DOI 10.1128/JVI.72.5.4265-4273.1998
   UNAIDS, 2013, GLOB REP UNAIDS REP
   Van Damme L, 2012, NEW ENGL J MED, V367, P411, DOI 10.1056/NEJMoa1202614
   van der Straten A, 2012, AIDS, V26, pF13, DOI 10.1097/QAD.0b013e3283522272
   Vernazza P, 2008, B MED SUISSES, V89, P165, DOI [DOI 10.4414/bms.2008.13252, 10.4414/bms.2008.13252]
   Wade NA, 1998, NEW ENGL J MED, V339, P1409, DOI 10.1056/NEJM199811123392001
   Williamson LM, 2006, JAIDS-J ACQ IMM DEF, V42, P238, DOI 10.1097/01.qai.0000214816.03411.c9
   Wilson D, 2014, CLIN INFECT DIS, V59, pS28, DOI 10.1093/cid/ciu300
   Wilson DP, 2012, PLOS MED, V9, DOI 10.1371/journal.pmed.1001231
   Woodsong C, 2013, J INT AIDS SOC, V16, DOI [10.7448/IAS.16.1.18505, 10.7448/IAS.17.3.19158]
NR 66
TC 9
Z9 9
U1 0
U2 8
PU OXFORD UNIV PRESS INC
PI CARY
PA JOURNALS DEPT, 2001 EVANS RD, CARY, NC 27513 USA
SN 1058-4838
EI 1537-6591
J9 CLIN INFECT DIS
JI Clin. Infect. Dis.
PD JUL 1
PY 2014
VL 59
SU 1
BP S41
EP S46
[truncated: 586,994 more chars]
