# Supplementary material for: Knowledge domain and emerging trends in HIV pre-exposure prophylaxis: A visualization analysis via CiteSpace
Source: Front Microbiol. 2023 Mar 16;14:1099132. doi: 10.3389/fmicb.2023.1099132 (PMC10060873; doi:10.3389/fmicb.2023.1099132)
Supplement: Supplementary file 1 [file Data_Sheet_1.ZIP › download2015u145pt1.txt]

PT J
AU Lo, YR
   Chu, C
   Ananworanich, J
   Excler, JL
   Tucker, JD
AF Lo, Ying-Ru
   Chu, Carissa
   Ananworanich, Jintanat
   Excler, Jean-Louis
   Tucker, Joseph D.
TI Stakeholder Engagement in HIV Cure Research: Lessons Learned from Other
   HIV Interventions and the Way Forward
SO AIDS PATIENT CARE AND STDS
LA English
DT Article
ID TO-CHILD TRANSMISSION; ANTIRETROVIRAL PREEXPOSURE PROPHYLAXIS; RAPIDLY
   WANING PROTECTION; SHORT-COURSE ZIDOVUDINE; PUBLIC-HEALTH APPROACH;
   POTENTIAL IMPACT; AIDS RESEARCH; VERTICAL TRANSMISSION;
   COST-EFFECTIVENESS; ORAL ZIDOVUDINE
AB Clinical and basic science advances have raised considerable hope for achieving an HIV cure by accelerating research. This research is dominated primarily by issues about the nature and design of current and future clinical trials. Stakeholder engagement for HIV cure remains in its early stages. Our analysis examines timing and mechanisms of historical stakeholder engagement in other HIV research areas for HIV-uninfected individuals [vaccine development and pre-exposure prophylaxis (PrEP)], and HIV-infected individuals (treatment as prevention, prevention of mother-to-child transmission, and treatment of acute HIV infection) and articulate a plan for HIV cure stakeholder engagement. The experience from HIV vaccine development shows that early engagement of stakeholders helped manage expectations, mitigating the failure of several vaccine trials, while paving the way for subsequent trials. The relatively late engagement of HIV stakeholders in PrEP research may partly explain some of the implementation challenges. The treatment-related stakeholder engagement was strong and community-led from the onset and helped translation from research to implementation. We outline five steps to initiate and sustain stakeholder engagement in HIV cure research and conclude that stakeholder engagement represents a key investment in which stakeholders mutually agree to share knowledge, benefits, and risk of failure. Effective stakeholder engagement prevents misconceptions. As HIV cure research advances from early trials involving subjects with generally favorable prognosis to studies involving greater risk and uncertainty, success may depend on early and deliberate engagement of stakeholders.
C1 [Lo, Ying-Ru] WHO, Reg Off Western Pacific, HIV Hepatitis & STI Unit, Manila 1000, Philippines.
   [Chu, Carissa] Univ Calif San Francisco, Sch Med, San Francisco, CA USA.
   [Chu, Carissa; Tucker, Joseph D.] Univ N Carolina, Project China, Guangzhou, Guangdong, Peoples R China.
   [Ananworanich, Jintanat; Excler, Jean-Louis] US Mil HIV Res Program, Bethesda, MD USA.
   [Ananworanich, Jintanat; Excler, Jean-Louis] Henry M Jackson Fdn Adv Mil Med, Bethesda, MD USA.
   [Tucker, Joseph D.] Univ N Carolina, Inst Global Hlth & Infect Dis, Chapel Hill, NC USA.
RP Lo, YR (通讯作者)，WHO, Reg Off Western Pacific, HIV Hepatitis & STI Unit, POB 2932,United Nations Ave, Manila 1000, Philippines.
EM loy@wpro.who.int
RI Ananworanich, Jintanat/AAC-6348-2021
OI Ananworanich, Jintanat/0000-0003-1369-3224; Tucker,
   Joseph/0000-0003-2804-1181
FU Brocher Foundation; University of North Carolina Center for AIDS
   Research (NIAID) [P30-AI50410]; Social and Ethical Aspects of Research
   on Curing HIV Working Group (NIAID) [R01A108366-01]; NATIONAL INSTITUTE
   OF ALLERGY AND INFECTIOUS DISEASES [R01AI108366, P30AI050410] Funding
   Source: NIH RePORTER
FX Support for this work was provided by the Brocher Foundation, the
   University of North Carolina Center for AIDS Research (NIAID
   P30-AI50410), and the Social and Ethical Aspects of Research on Curing
   HIV Working Group (NIAID R01A108366-01).
CR Ahmad K, 2004, LANCET INFECT DIS, V4, P597, DOI 10.1016/S1473-3099(04)01159-4
   AIDS Advisory Committee of People with HIV/AIDS, DENV PRINC
   Ananworanich J, 2013, 20 C RETR OPP INF MA
   Ananworanich J, 2014, AIDS, V28, P1015, DOI 10.1097/QAD.0000000000000178
   Ananworanich J, 2012, PLOS ONE, V7, DOI 10.1371/journal.pone.0033948
   Ancker S, 2015, HEALTH POLICY PLANN, V30, P8, DOI 10.1093/heapol/czt092
   Andersson KM, 2011, VACCINE, V29, P6092, DOI 10.1016/j.vaccine.2011.06.060
   Andersson KM, 2011, VACCINE, V29, P6107, DOI 10.1016/j.vaccine.2011.06.076
   Anglemyer A, 2013, JAMA-J AM MED ASSOC, V310, P1619, DOI [10.1001/jama.2013.278328, 10.1002/14651858.CD009153.pub3]
   [Anonymous], 2014, NIH NEWS
   [Anonymous], 2012, GUID COUPL HIV TEST
   Archin NM, 2012, NATURE, V487, P482, DOI 10.1038/nature11286
   AVAC, GLOB ADV HIV PREV
   Baeten JM, 2012, NEW ENGL J MED, V367, P399, DOI 10.1056/NEJMoa1108524
   Beyrer C, 2012, LANCET, V380, P367, DOI 10.1016/S0140-6736(12)60821-6
   Buchbinder Susan, 2007, Top HIV Med, V15, P26
   Buchbinder SP, 2011, AIDS BEHAV, V15, pS72, DOI 10.1007/s10461-011-9894-1
   Burton DR, 2004, SCIENCE, V303, P316, DOI 10.1126/science.1094620
   Cairns GS, 2014, HIV TREATMENT PREVEN
   Cambiano V, 2013, EUROSURVEILLANCE, V18, P22, DOI 10.2807/1560-7917.ES2013.18.48.20647
   Cameron MP, 2013, VACCINE, V31, P3712, DOI 10.1016/j.vaccine.2013.05.089
   Cellerai C, 2011, PLOS ONE, V6, DOI 10.1371/journal.pone.0018164
   Chen RT, 2011, VACCINE, V29, P6072, DOI 10.1016/j.vaccine.2011.07.015
   Choopanya K, 2013, LANCET, V381, P2083, DOI 10.1016/S0140-6736(13)61127-7
   Cohen J, 2004, SCIENCE, V305, P1092
   Cohen J, 2003, SCIENCE, V301, P1660, DOI 10.1126/science.301.5640.1660
   Cohen J, 2013, SCIENCE, V340, P667, DOI 10.1126/science.340.6133.667
   Cohen MS, 2016, NEW ENGL J MED, V375, P830, DOI [10.1056/NEJMoa1105243, 10.1056/NEJMoa1600693]
   Cohen MS, 2012, HEALTH AFFAIR, V31, P1439, DOI 10.1377/hlthaff.2012.0250
   Cohen MS, 2012, CLIN TRIALS, V9, P340, DOI 10.1177/1740774512443594
   Cremin I, 2013, AIDS, V27, P447, DOI 10.1097/QAD.0b013e32835ca2dd
   Dabis F, 1999, LANCET, V353, P786, DOI 10.1016/S0140-6736(98)11046-2
   Davidson J, 2004, HIV AIDS STAKEHOLDER
   De Cock KM, 2000, JAMA-J AM MED ASSOC, V283, P1175, DOI 10.1001/jama.283.9.1175
   Deeks SG, 2012, NAT REV IMMUNOL, V12, P607, DOI 10.1038/nri3262
   Dunlap J, 2014, CURR HIV-AIDS REP, V11, P109, DOI 10.1007/s11904-014-0200-5
   Esparza J, 1991, AIDS, V5 Suppl 2, pS159, DOI 10.1097/00002030-199101001-00022
   Excler JL, 2008, INDIAN J MED RES, V127, P531
   Excler JL, 2014, HUM VACC IMMUNOTHER, V10, P1734, DOI 10.4161/hv.28462
   Excler JL, 2013, CURR OPIN HIV AIDS, V8, P421, DOI 10.1097/COH.0b013e3283632c26
   Fellman Sam., 2012, MILITARY TIMES
   Futterman D, 2010, AIDS CARE, V22, P1093, DOI 10.1080/09540121003600352
   Galea JT, 2011, INT J STD AIDS, V22, P256, DOI 10.1258/ijsa.2009.009255
   Gilks CF, 2006, LANCET, V368, P505, DOI 10.1016/S0140-6736(06)69158-7
   Granich R, 2011, CURR HIV RES, V9, P446, DOI 10.2174/157016211798038597
   Granich R, 2010, CURR OPIN HIV AIDS, V5, P298, DOI 10.1097/COH.0b013e32833a6c32
   Granich RM, 2009, LANCET, V373, P48, DOI 10.1016/S0140-6736(08)61697-9
   Grant RM, 2010, NEW ENGL J MED, V363, P2587, DOI 10.1056/NEJMoa1011205
   Grohskopf LA, 2013, JAIDS-J ACQ IMM DEF, V64, P79, DOI 10.1097/QAI.0b013e31828ece33
   Gulaid LA, 2012, J INT AIDS SOC, V15, DOI 10.7448/IAS.15.4.17390
   Gupta S, 2013, JAIDS-J ACQ IMM DEF, V62, pE87, DOI 10.1097/QAI.0b013e31827e4992
   Guyatt GH, 2008, BRIT MED J, V336, P924, DOI 10.1136/bmj.39489.470347.AD
   Hammer SM, 2011, NEW ENGL J MED, V365, P561, DOI 10.1056/NEJMe1107487
   Henderson GE, 2012, J LAW MED ETHICS, V40, P1008, DOI 10.1111/j.1748-720X.2012.00728.x
   Henrich EH, 2014, 21 C RETR OPP INF CR
   Henrich TJ, 2014, ANN INTERN MED, V161, P319, DOI 10.7326/M14-1027
   Hutter G, 2009, NEW ENGL J MED, V360, P692, DOI 10.1056/NEJMoa0802905
   Iaccino E, 2008, RETROVIROLOGY, V5, DOI 10.1186/1742-4690-5-56
   International AIDS Vaccine Initiative, EXPL POT COST BEN
   International AIDS Vaccine Initiative, 2012, POT IMP AIDS VACC LO
   Jain S, 2015, AIDS PATIENT CARE ST, V29, P20, DOI 10.1089/apc.2014.0154
   Jiang JJ, 2014, PLOS ONE, V9, DOI 10.1371/journal.pone.0087674
   Jones A, 2014, LANCET, V384, P272, DOI 10.1016/S0140-6736(13)62230-8
   Kahn JG, 2011, CURR HIV RES, V9, P405, DOI 10.2174/157016211798038542
   Kawichai S, 2012, AIDS BEHAV, V16, P1227, DOI 10.1007/s10461-011-0099-4
   Kelley RT, 2012, HEALTH EDUC RES, V27, P746, DOI 10.1093/her/cys013
   Killen J, 2012, LANCET, V380, P314, DOI 10.1016/S0140-6736(12)60635-7
   Kim SC, 2010, J INT AIDS SOC, V13, DOI 10.1186/1758-2652-13-24
   Kohler PK, 2014, AIDS PATIENT CARE ST, V28, P643, DOI 10.1089/apc.2014.0171
   Korean Soc AIDS, 2013, INFECT CHEMOTHER, V45, P455, DOI 10.3947/ic.2013.45.4.455
   Lo YR, 2011, HIV AIDS POST HAART
   Mamotte N, 2010, BMC MED ETHICS, V11, DOI 10.1186/1472-6939-11-3
   Mansergh G, 1996, JAMA-J AM MED ASSOC, V276, P139, DOI 10.1001/jama.276.2.139
   Marrazzo JM, 2015, NEW ENGL J MED, V372, P509, DOI 10.1056/NEJMoa1402269
   Mayer Kenneth, 2013, J Int Assoc Provid AIDS Care, V12, P208, DOI 10.1177/2325957413475839
   McGowan I, 2014, AM J REPROD IMMUNOL, V71, P624, DOI 10.1111/aji.12225
   McMahon JM, 2014, AIDS PATIENT CARE ST, V28, P462, DOI 10.1089/apc.2013.0302
   McMichael AJ, 2010, NAT REV IMMUNOL, V10, P11, DOI 10.1038/nri2674
   Michael N., 2010, N ENGL J MED, P363
   Ministry of Health France, RAPP 2013 PRIS CHARG
   Morin SF, 2003, JAIDS-J ACQ IMM DEF, V33, P513, DOI 10.1097/00126334-200308010-00013
   Nagelkerke NJD, 2011, VACCINE, V29, P6079, DOI 10.1016/j.vaccine.2011.06.048
   Newman PA, 2011, AM J PUBLIC HEALTH, V101, P1749, DOI 10.2105/AJPH.2011.300208
   Nitayaphan S, 2012, EXPERT REV VACCINES, V11, P805, DOI [10.1586/erv.12.49, 10.1586/ERV.12.49]
   Nitpolprasert C, 2012, 19 INT AIDS C JUL 22
   Okwundu CI, 2012, COCHRANE DB SYST REV, DOI 10.1002/14651858.CD007189.pub3
   Okwundu CI, 2009, COCHRANE DB SYST REV, DOI 10.1002/14651858.CD007189.pub2
   Panel on Antiretroviral Guidelines for Adults and Adolescents, 2013, GUIDELINES USE ANTIR
   Patton C, 2012, J BIOETHIC INQ, V9, P295, DOI 10.1007/s11673-012-9383-x
   Paxton LA, 2007, LANCET, V370, P89, DOI 10.1016/S0140-6736(07)61053-8
   Persaud D, 2013, NEW ENGL J MED, V369, P1828, DOI 10.1056/NEJMoa1302976
   Petruney T, 2010, PLOS ONE, V5, DOI 10.1371/journal.pone.0010781
   Phanuphak P, 1998, NEW ENGL J MED, V338, P834, DOI 10.1056/NEJM199803193381212
   Phanuphak P, 1998, AIDS, V12, pS77
   Pitisuttithum P, 2013, VACCINES-BASEL, V1, P348, DOI 10.3390/vaccines1030348
   Plotkin SA, 2009, J INT AIDS SOC, V12, DOI 10.1186/1758-2652-12-2
   Powers CM, 2014, SCI TOTAL ENVIRON, V470, P660, DOI 10.1016/j.scitotenv.2013.10.016
   Purcell DFJ, 2013, RETROVIROLOGY, V10, DOI 10.1186/1742-4690-10-134
   Rerks-Ngarm S, 2006, AIDS, V20, P1471, DOI 10.1097/01.aids.0000237362.26370.f8
   Rerks-Ngarm S, 2009, NEW ENGL J MED, V361, P2209, DOI 10.1056/NEJMoa0908492
   Robb ML, 2012, LANCET INFECT DIS, V12, P531, DOI 10.1016/S1473-3099(12)70088-9
   Saez-Cirion A, 2013, PLOS PATHOG, V9, DOI 10.1371/journal.ppat.1003211
   Schmeer K., 2011, STAKEHOLDER ANAL GUI
   Schwartlander B, 2011, LANCET, V377, P2031, DOI 10.1016/S0140-6736(11)60702-2
   Shaffer N, 1999, NEW ENGL J MED, V340, P1042
   Shaffer N, 1999, LANCET, V353, P773, DOI 10.1016/S0140-6736(98)10411-7
   Shaffer N, 2014, AIDS, V28, P599, DOI 10.1097/QAD.0000000000000144
   Shirey MR, 2012, J NURS ADMIN, V42, P399, DOI 10.1097/NNA.0b013e3182668149
   Shubis Kafuruki, 2009, Health Res Policy Syst, V7, P16, DOI 10.1186/1478-4505-7-16
   Singh JA, 2005, PLOS MED, V2, P824, DOI 10.1371/journal.pmed.0020234
   Smith D. K., 2012, Morbidity and Mortality Weekly Report, V61, P586
   Smith DK, 2013, MMWR-MORBID MORTAL W, V62, P463
   Tebas P, 2014, NEW ENGL J MED, V370, P901, DOI 10.1056/NEJMoa1300662
   The Interagency Task Team on the Prevention and Treatment of HIV Infection in Pregnant Women Mothers and Children, IATT BACKGR HIST
   Thigpen MC, 2012, NEW ENGL J MED, V367, P423, DOI 10.1056/NEJMoa1110711
   Treatment Action Group, TALK REV
   Tucker JD, 2014, AIDS, V28, P1247, DOI 10.1097/QAD.0000000000000210
   UNAIDS, 2020, HIGH POSS COST COVID
   UNAIDS & CAPRISA, 2013, 12 REC FOLL DISC MIS
   UNICEF (United Nations Children's Fund), 2007, GUID GLOB SCAL UP PR
   United States Food and Drug Administration, 2014, FDA APPR 1 DRUG RED
   van de Vijver DAMC, 2013, AIDS, V27, P2943, DOI 10.1097/01.aids.0000433237.63560.20
   van Griensven F, 2013, AIDS, V27, P825, DOI 10.1097/QAD.0b013e32835c546e
   Vissers DCJ, 2008, PLOS ONE, V3, DOI 10.1371/journal.pone.0002077
   WACHTER RM, 1992, NEW ENGL J MED, V326, P128, DOI 10.1056/NEJM199201093260209
   Wheelock A, 2013, PLOS ONE, V8, DOI 10.1371/journal.pone.0054288
   WHO, 2010, REP CONS PREP PREEXP
   WHO, 2012, WHO NIH INF CONS ANT
   WHO, 2016, CONS GUID HIV PREV D
   WHO-World Health Organisation, 2012, WHO HDB GUID DEV
   Wiktor SZ, 1999, LANCET, V353, P781, DOI 10.1016/S0140-6736(98)10412-9
   World Health Organization, 2013, CONGUID UANT DRU
   Yukl SA, 2013, PLOS PATHOG, V9, DOI 10.1371/journal.ppat.1003347
   Zeng M, 2012, PLOS PATHOG, V8, DOI 10.1371/journal.ppat.1002437
   Zeng M, 2012, TRENDS IMMUNOL, V33, P306, DOI 10.1016/j.it.2012.04.002
NR 135
TC 35
Z9 36
U1 0
U2 7
PU MARY ANN LIEBERT, INC
PI NEW ROCHELLE
PA 140 HUGUENOT STREET, 3RD FL, NEW ROCHELLE, NY 10801 USA
SN 1087-2914
EI 1557-7449
J9 AIDS PATIENT CARE ST
JI Aids Patient Care STDS
PD JUL 1
PY 2015
VL 29
IS 7
BP 389
EP 399
DI 10.1089/apc.2014.0348
PG 11
WC Public, Environmental & Occupational Health; Infectious Diseases
WE Science Citation Index Expanded (SCI-EXPANDED); Social Science Citation Index (SSCI)
SC Public, Environmental & Occupational Health; Infectious Diseases
GA CV1AL
UT WOS:000363985100005
PM 26061668
OA Green Published
DA 2022-08-26
ER

PT J
AU Guanira, JV
   Leigler, T
   Kallas, E
   Schechter, M
   Sharma, U
   Glidden, D
   Grant, RM
AF Guanira, Juan V.
   Leigler, Teri
   Kallas, Esper
   Schechter, Mauro
   Sharma, Usha
   Glidden, David
   Grant, Robert M.
CA IPrEx Study Team
TI Streamlining HIV Testing for HIV Preexposure Prophylaxis
SO JOURNAL OF CLINICAL MICROBIOLOGY
LA English
DT Article
ID PERFORMANCE; PREVENTION
AB HIV-testing algorithms for preexposure prophylaxis (PrEP) should be optimized to minimize the risk of drug resistance, the time off PrEP required to evaluate false-positive screening results, and costs and to expedite the start of therapy for those confirmed to be infected. HIV rapid tests (RTs) for anti-HIV antibodies provide results in less than 1 h and can be conducted by nonlicensed staff at the point of care. In many regions, Western blot (WB) testing is required to confirm reactive RT results. WB testing, however, causes delays in diagnosis and adds expense. The iPrEx study evaluated the safety and efficacy of daily oral emtricitabine-tenofovir disoproxil fumarate among HIV-seronegative men and transgender women who have sex with men: HIV infection was assessed with two RTs plus WB confirmation, followed by HIV-1 plasma viral load testing. During the iPrEx study, there were 51,260 HIV status evaluations among 2,499 volunteers using RTs: 142 (0.28%) had concordant positive results (100% were eventually confirmed) and 19 (0.04%) had discordant results among 14 participants; 11 were eventually determined to be HIV infected. A streamlined approach using only one RT to screen and a second RT to confirm (without WB) would have had nearly the same accuracy. Discrepant RT results are best evaluated with nucleic acid testing, which would also increase sensitivity.
C1 [Guanira, Juan V.] Invest Med Salud, Lima, Peru.
   [Leigler, Teri; Glidden, David; Grant, Robert M.] Univ Calif San Francisco, San Francisco, CA 94143 USA.
   [Grant, Robert M.] Gladstone Inst, San Francisco, CA USA.
   [Kallas, Esper] Univ Sao Paulo, Sao Paulo, Brazil.
   [Schechter, Mauro] Praca Onze, Rio De Janeiro, Brazil.
   [Sharma, Usha] NIAID, NIH, Bethesda, MD 20892 USA.
RP Guanira, JV (通讯作者)，Invest Med Salud, Lima, Peru.
EM jguanira@inmensa.org
RI Schechter, Mauro/AAG-7445-2020; Glidden, David/AAD-4730-2020
OI Grant, Robert/0000-0002-0851-7085; Glidden, David/0000-0001-5888-1419;
   Guanira, Juan/0000-0002-2746-3086; Kallas, Esper/0000-0003-2026-6925
FU U.S. National Institutes of Health [4U01 AI064002]; Bill and Melinda
   Gates Foundation [48162]; NATIONAL INSTITUTE OF ALLERGY AND INFECTIOUS
   DISEASES [U01AI064002] Funding Source: NIH RePORTER
FX The iPrEx study was sponsored by the U.S. National Institutes of Health
   under grant number 4U01 AI064002 and cofunded by the Bill and Melinda
   Gates Foundation under grant number 48162.
CR Anderson PL, 2012, SCI TRANSL MED, V4, DOI 10.1126/scitranslmed.3004006
   APHL and CDC, 2009, HIV TEST ALG STAT RE
   Baral S, 2013, AIDS BEHAV, V17, pS60, DOI 10.1007/s10461-012-0202-5
   Bekker LG, 2012, CSH PERSPECT MED, V2, DOI 10.1101/cshperspect.a007435
   Branson BM, 2007, CLIN INFECT DIS, V45, pS221, DOI 10.1086/522541
   Cadoff E, 2007, 2007 HIV DIAGN C ORL
   Chavez P, 2011, J CLIN VIROL, V52, pS51, DOI 10.1016/j.jcv.2011.09.010
   Delaney K, 2007, 2007 HIV DIAGN C ORL
   Delaney KP, 2011, CLIN INFECT DIS, V52, P257, DOI 10.1093/cid/ciq068
   FDA, 2013, FDA APPR 1 DIAGN ASS
   Gardner EM, 2011, CLIN INFECT DIS, V52, P793, DOI 10.1093/cid/ciq243
   Gomez GB, 2012, PLOS MED, V9, DOI 10.1371/journal.pmed.1001323
   Grant RM, 2010, NEW ENGL J MED, V363, P2587, DOI 10.1056/NEJMoa1011205
   Haukoos JS, 2007, ACAD EMERG MED, V14, P1149, DOI 10.1111/j.1553-2712.2007.tb02335.x
   Martin EG, 2011, J CLIN VIROL, V52, pS11, DOI 10.1016/j.jcv.2011.09.014
   Murphy G, 2011, J CLIN VIROL, V52, pS71, DOI 10.1016/j.jcv.2011.09.027
   Piatek AS., 2010, P ADV HIV STI VIRAL
   Pilcher CD, 2008, ANN INTERN MED, V149, P204, DOI 10.7326/0003-4819-149-3-200808050-00011
   Rosenberg NE, 2012, J INFECT DIS, V205, P528, DOI 10.1093/infdis/jir789
   Rurangirwa J, 2008, 136 AM PUBL HLTH ASS
   Schackman BR, 2012, CURR OPIN HIV AIDS, V7, P587, DOI 10.1097/COH.0b013e3283582c8b
   Smith D. K., 2012, Morbidity and Mortality Weekly Report, V61, P586
NR 22
TC 10
Z9 10
U1 1
U2 7
PU AMER SOC MICROBIOLOGY
PI WASHINGTON
PA 1752 N ST NW, WASHINGTON, DC 20036-2904 USA
SN 0095-1137
EI 1098-660X
J9 J CLIN MICROBIOL
JI J. Clin. Microbiol.
PD JAN
PY 2015
VL 53
IS 1
BP 179
EP 183
DI 10.1128/JCM.01540-14
PG 5
WC Microbiology
WE Science Citation Index Expanded (SCI-EXPANDED)
SC Microbiology
GA AW8HM
UT WOS:000346502200027
PM 25378570
OA Green Published
DA 2022-08-26
ER

PT J
AU McFaul, K
   Maghlaoui, A
   Nzuruba, M
   Farnworth, S
   Foxton, M
   Anderson, M
   Nelson, M
   Devitt, E
AF McFaul, K.
   Maghlaoui, A.
   Nzuruba, M.
   Farnworth, S.
   Foxton, M.
   Anderson, M.
   Nelson, M.
   Devitt, E.
TI Acute hepatitis C infection in HIV-negative men who have sex with men
SO JOURNAL OF VIRAL HEPATITIS
LA English
DT Article
DE acute; hepatitis C; HIV negative; men who have sex with men
ID VIRUS-INFECTION; TRANSMISSION
AB Acute hepatitis C infection is recognized in HIV-infected men who have sex with men (MSM), but the risk in HIV-negative MSM remains unclear. We evaluated a population of MSM with acute hepatitis C. From January 2010 to May 2014, all cases of HCV antibody positive HIV-negative MSM were identified. European AIDS Network criteria were applied to determine acute infection, and 44 individuals fulfilled the criteria for acute hepatitis C. Ten were RNA negative at baseline and classed as prior spontaneous clearance. 15 (34.1%) had a previously negative HCV antibody within 1 year. 11 (25.0%) had significant elevation in ALT levels, and 18 (40.9%) were clinically diagnosed from risk exposure and history. Median age was 37 years (range 24-75). 41 (93.2%) individuals reported unprotected anal sex, 36 with (87.8%) both insertive and receptive intercourse, 4 (9.8%) with receptive intercourse, 1 (2.4%) with insertive intercourse, and no data were recorded for 3 (7.3%) patients. Individuals had an average of 7.3 reported (median 2, range 1-100) partners. 12 (27.3%) engaged in group sex, 11 (25.0%) practised fisting, 11 (25.0%) admitted using drugs during sexual activity, 16 (36.4%) reported nasal, and 9 (20.5%) reported injection drug use. 14 (31.8)% had unprotected sex whilst under the influence of recreational drugs. 29 individuals were aware of a partner's status. 2 (4.5%) individuals had sexual contact with a known HCV monoinfected partner, 13 (29.5%) with a HIV monoinfected partner and 6 (13.6%) with a HCV/HIV coinfected partner. 9 (20.5%) reported a partner/partners with no known infection. No data were available in 14 (31.8%) individuals. 13 (29.5%) individuals had a coexisting STI at the time of acute HCV diagnosis. 8 (18.2%) received HIV post-exposure prophylaxis (PEP) within the 6 months prior to the HCV diagnosis (2 were participants in a HIV pre-exposure prophylaxis trial). 15 (34.1%) individuals achieved spontaneous clearance of HCV, and 11 patients received HCV treatment. Similar to the ongoing epidemic of acute HCV infection in HIV+ MSM, HIV-negative MSM remain at risk.
C1 [McFaul, K.; Maghlaoui, A.; Nzuruba, M.; Farnworth, S.; Nelson, M.; Devitt, E.] Chelsea & Westminster Hosp NHS Fdn Trust, Dept HIV & Genitourinary Med, London, England.
   [Foxton, M.; Anderson, M.] Chelsea & Westminster Hosp NHS Fdn Trust, Dept Hepatol, London, England.
   [Nelson, M.] Imperial Coll Sch Med, London, England.
RP McFaul, K (通讯作者)，NHS Chelsea & Westminster Hosp, 56 Dean St, London W1D 6AQ, England.
EM Katie.mcfaul@chelwest.nhs.uk
OI McFaul, Katie/0000-0003-2830-1588
CR Aaron S, 2008, CLIN INFECT DIS, V47, P931, DOI 10.1086/591699
   American Association for the Study of Liver Diseases, 2014, VIR HEP PREV SCREEN
   American Association for the Study of Liver Diseases/Infectious Diseases Society of America, 2014, REC TEST MAN TREAT H
   Blaxhult A, 2014, INT J STD AIDS, V25, P493, DOI 10.1177/0956462413515192
   BUCHBINDER SP, 1994, J INFECTION, V29, P263, DOI 10.1016/S0163-4453(94)91128-2
   Centers for Disease Control, 2014, TEST REC CHRON HEP C
   Marcellin P, 2009, J HEPATOL, V50, P227, DOI 10.1016/j.jhep.2008.10.001
   Ndimbie OK, 1996, GENITOURIN MED, V72, P213
   OSMOND DH, 1993, J INFECT DIS, V167, P66, DOI 10.1093/infdis/167.1.66
   Richardson D, 2008, J INFECT DIS, V197, P1213, DOI 10.1086/533454
   The European AIDS Treatment Network (NEAT) Acute Hepatitis C Infection Consensus Panel and Rockstroh JK, 2011, AIDS, V25, P399
   Thomson EC, 2011, GUT, V60, P837, DOI 10.1136/gut.2010.217166
   Tiraboschi J BL, 3 JOINT C BRIT HIV A
   Urbanus AT, 2009, AIDS, V23, pF1, DOI 10.1097/QAD.0b013e32832e5631
   van de Laar TJW, 2007, J INFECT DIS, V196, P230, DOI 10.1086/518796
NR 15
TC 47
Z9 47
U1 0
U2 8
PU WILEY
PI HOBOKEN
PA 111 RIVER ST, HOBOKEN 07030-5774, NJ USA
SN 1352-0504
EI 1365-2893
J9 J VIRAL HEPATITIS
JI J. Viral Hepatitis
PD JUN
PY 2015
VL 22
IS 6
BP 535
EP 538
DI 10.1111/jvh.12366
PG 4
WC Gastroenterology & Hepatology; Infectious Diseases; Virology
WE Science Citation Index Expanded (SCI-EXPANDED)
SC Gastroenterology & Hepatology; Infectious Diseases; Virology
GA CJ7IR
UT WOS:000355668900003
PM 25412826
DA 2022-08-26
ER

PT J
AU Bekker, LG
   Gill, K
   Wallace, M
AF Bekker, L-G
   Gill, K.
   Wallace, M.
TI Pre-exposure prophylaxis for South African adolescents: What evidence?
SO SAMJ SOUTH AFRICAN MEDICAL JOURNAL
LA English
DT Review
ID YOUNG MEN; HIV PREVENTION; KEY POPULATIONS; SEXUAL RISK; WOMEN; PREP;
   ACCEPTABILITY; INFECTION; ATTITUDES; BARRIERS
AB Adolescents and young women, particularly in South Africa, are at increased risk of HIV acquisition. To date, we have had limited primary prevention options to offer. Oral pre-exposure prophylaxis (PrEP) is an additional prevention modality that has now been proven to reduce HIV acquisition in those who take it consistently during periods of HIV infection exposure. We review the PrEP evidence in adolescents and highlight some of the research gaps. Our recommendation is to increase the number of demonstration projects and other scale-up opportunities to offer oral PrEP to at-risk adolescents, and monitor carefully to answer the outstanding questions.
C1 [Bekker, L-G; Gill, K.; Wallace, M.] Univ Cape Town, Desmond Tutu HIV Ctr, Inst Infect Dis & Mol Med, ZA-7700 Rondebosch, South Africa.
RP Bekker, LG (通讯作者)，Univ Cape Town, Desmond Tutu HIV Ctr, Inst Infect Dis & Mol Med, ZA-7700 Rondebosch, South Africa.
EM linda-gail.bekker@hiv-research.org.za
RI Gill, Katherine/ABG-3230-2021; Bekker, Linda-Gail/AAZ-8929-2020
OI Gill, Katherine/0000-0002-3372-9506; Wallace,
   Melissa/0000-0001-7007-1910; BEKKER, LINDA-GAIL/0000-0002-0755-4386
CR AVAC, COMB PREV
   Baete J, 2015, C RETR OPP INF CROI
   Baeten JM, 2013, JAIDS-J ACQ IMM DEF, V63, pS122, DOI 10.1097/QAI.0b013e3182986f69
   Bauermeister JA, 2014, CURR HIV RES, V11, P520, DOI 10.2174/1570162X12666140129100411
   Bekker L-G, 2015, C RETR OPP INF CROI
   Bekker L-G, 20 C RETR OPP INF CR
   Bekker LG, 2015, J INT AIDS SOC, V18, P1, DOI 10.7448/IAS.18.2.20027
   Delany-Moretlwe S, 2015, J INT AIDS SOC, V18, P29, DOI 10.7448/IAS.18.2.19833
   Dellar RC, 2015, J INT AIDS SOC, V18, P64, DOI 10.7448/IAS.18.2.19408
   DiClemente RJ, 2005, PUBLIC HEALTH, V119, P825, DOI 10.1016/j.puhe.2004.10.015
   Eaton L, 2003, SOC SCI MED, V56, P149, DOI 10.1016/S0277-9536(02)00017-5
   Eisingerich AB, 2012, PLOS ONE, V7, DOI 10.1371/journal.pone.0028238
   Grant RM, 2014, LANCET INFECT DIS, V14, P820, DOI 10.1016/S1473-3099(14)70847-3
   Grant RM, 2010, NEW ENGL J MED, V363, P2587, DOI 10.1056/NEJMoa1011205
   Gulliver A, 2010, BMC PSYCHIATRY, V10, DOI 10.1186/1471-244X-10-113
   Heffron R, CURR OPIN H IN PRESS
   Hosek S, 2015, J INT AIDS SOC, V18
   Hosek SG, 2013, JAIDS-J ACQ IMM DEF, V62, P447, DOI 10.1097/QAI.0b013e3182801081
   Jaspan HB, 2006, J ADOLESCENT HEALTH, V39, P642, DOI 10.1016/j.jadohealth.2006.05.016
   Jewkes RK, 2010, LANCET, V376, P41, DOI 10.1016/S0140-6736(10)60548-X
   Kubicek K, 2015, ARCH SEX BEHAV, V44, P487, DOI 10.1007/s10508-014-0398-8
   Mack Natasha, 2014, J Int AIDS Soc, V17, P19157, DOI 10.7448/IAS.17.3.19157
   Marrazzo JM, 2015, NEW ENGL J MED, V372, P509, DOI 10.1056/NEJMoa1402269
   McCormack S, 2015, LANCET
   Mustanski B, 2013, AIDS BEHAV, V17, P2999, DOI 10.1007/s10461-013-0507-z
   Perez-Figueroa RE, 2015, AIDS EDUC PREV, V27, P112, DOI 10.1521/aeap.2015.27.2.112
   Pettifor AE, 2004, EMERG INFECT DIS, V10, P1996, DOI 10.3201/eid1011.040252
   Pettifor A, 2015, J INT AIDS SOC, V18, P8, DOI 10.7448/IAS.18.2.19434
   Pettifor AE, 2011, J ADOLESCENT HEALTH, V49, P237, DOI 10.1016/j.jadohealth.2010.10.002
   Rucinski KB, 2013, AIDS BEHAV, V17, P2180, DOI 10.1007/s10461-013-0443-y
   Smith DK, 2012, AIDS EDUC PREV, V24, P408, DOI 10.1521/aeap.2012.24.5.408
   Smith DK, 2014, PREEXPOSURE PROPHYLA, P67
   STEIN ZA, 1990, AM J PUBLIC HEALTH, V80, P460, DOI 10.2105/AJPH.80.4.460
   Van Damme L, 2012, NEW ENGL J MED, V367, P411, DOI 10.1056/NEJMoa1202614
   Wood K, 1998, SOC SCI MED, V47, P233, DOI 10.1016/S0277-9536(98)00057-4
   World Health Organization, 2015, GUID WHEN STAT ANT T
   World Health Organization, 2014, HLTH WORLDS AD 2 CHA
NR 37
TC 21
Z9 24
U1 0
U2 4
PU SA MEDICAL ASSOC
PI PRETORIA
PA BLOCK F CASTLE WALK CORPORATE PARK, NOSSOB STREET, ERASMUSKLOOF EXT3,
   PRETORIA, 0002, SOUTH AFRICA
SN 0256-9574
EI 2078-5135
J9 SAMJ S AFR MED J
JI SAMJ S. Afr. Med. J.
PD NOV
PY 2015
VL 105
IS 11
BP 907
EP 911
DI 10.7196/SAMJ.2015.v105i11.10222
PG 5
WC Medicine, General & Internal
WE Science Citation Index Expanded (SCI-EXPANDED); Social Science Citation Index (SSCI)
SC General & Internal Medicine
GA DB5MC
UT WOS:000368557200016
PM 26632316
OA gold, Green Submitted
DA 2022-08-26
ER

PT J
AU Fiereck, K
AF Fiereck, Kirk
TI CULTURAL CONUNDRUMS: THE ETHICS OF EPIDEMIOLOGY AND THE PROBLEMS OF
   POPULATION IN IMPLEMENTING PRE-EXPOSURE PROPHYLAXIS
SO DEVELOPING WORLD BIOETHICS
LA English
DT Article
DE Bioethics; Culture; Ethnography; MSM; Public Health Ethics; Pre-Exposure
   Prophylaxis; Social Epidemiology; South Africa
ID PUBLIC-HEALTH ETHICS; SOCIAL-JUSTICE; SOUTH-AFRICA; HIV; ANTHROPOLOGY;
   RISK; TECHNOLOGY; EXPERIENCE; LIFE; MEN
AB The impending implementation of pre-exposure prophylaxis (PrEP) has prompted complicated bioethical and public health ethics concerns regarding the moral distribution of antiretroviral medications (ARVs) to ostensibly healthy populations as a form of HIV prevention when millions of HIV-positive people still lack access to ARVs globally. This manuscript argues that these questions are, in part, concerns over the ethics of the knowledge production practices of epidemiology. Questions of distribution, and their attendant cost-benefit calculations, will rely on a number of presupposed, and therefore, normatively cultural assumptions within the science of epidemiology specifically regarding the ability of epidemiologic surveillance to produce accurate maps of HIV throughout national populations. Specifically, ethical questions around PrEP will focus on who should receive ARVs given the fact that global demand will far exceed supply. Given that sexual transmission is one of the main modes of HIV transmission, these questions of who' are inextricably linked to knowledge about sexual personhood. As a result, the ethics of epidemiology, and how the epidemiology of HIV in particular conceives, classifies and constructs sexual populations will become a critical point of reflection and contestation for bioethicists, health activists, physicians, nurses, and researchers in the multi-disciplinary field of global health. This paper examines how cultural conundrums within the fields of bioethics and public health ethics are directly implicated within the ethics of PrEP, by analyzing the problems of population inaugurated by the construction of the men who have sex with men (MSM) epidemiologic category in the specific national context of South Africa.
C1 [Fiereck, Kirk] Columbia Univ, Dept Sociomed Sci, New York, NY 10032 USA.
RP Fiereck, K (通讯作者)，Columbia Univ, Sociomed Sci, 722 W 168th St, New York, NY 10032 USA.
EM kjf2103@columbia.edu
FU Fulbright-Hays Doctoral Dissertation Research Abroad Fellowship program;
   National Institute of Mental Health (NIMH) Ruth L. Kirschstein National
   Research Service Award (NRSA) Fellowship; NATIONAL INSTITUTE OF MENTAL
   HEALTH [F31MH088943] Funding Source: NIH RePORTER
FX I would like to acknowledge the many individuals in South Africa who
   took the time to speak with me about their personal as well as
   professional lives, which included many committed and passionate
   activists who work at a number of LGBT and HIV and AIDS NGOs in the
   country. My greatest debt in formulating the arguments presented here is
   to them. The field research that was described in portions of this paper
   was generously funded by the Fulbright-Hays Doctoral Dissertation
   Research Abroad Fellowship program as well as a National Institute of
   Mental Health (NIMH) Ruth L. Kirschstein National Research Service Award
   (NRSA) Fellowship. The analysis presented here benefited greatly from
   the thoughtful comments of two anonymous reviewers. Any omissions and
   errors remain my own.
CR [Anonymous], 2006, SOCIAL DETERMINANTS
   Baeten J. M., 2012, NEW ENGLAND J MED
   Baral S, 2011, BMC PUBLIC HEALTH, V11, DOI 10.1186/1471-2458-11-766
   Bekker L. G., 2012, Southern African Journal of HIV Medicine, V13, P40
   Biehl J, 2001, CULT MED PSYCHIAT, V25, P87, DOI 10.1023/A:1005690919237
   Biehl J, 2007, ANTHROPOL QUART, V80, P1083, DOI 10.1353/anq.2007.0056
   Boellstorff T, 2011, CULT ANTHROPOL, V26, P287, DOI 10.1111/j.1548-1360.2011.01100.x
   Boellstorff Tom, 2005, GAY ARCHIPELAGO SEXU
   Bor J, 2013, SCIENCE, V339, P961, DOI 10.1126/science.1230413
   Brada B, 2011, CULT MED PSYCHIAT, V35, P285, DOI 10.1007/s11013-011-9209-z
   Brunner E, 2012, J EPIDEMIOL, V22, P291, DOI 10.2188/jea.JE20120079
   Butler Judith, 1993, BODIES MATTER DISCUR
   Cameron E, 1994, DEFIANT DESIRE GAY L, P158
   Chauncey George, 1994, GAY NEW YORK GENDER
   Childress JF, 2002, J LAW MED ETHICS, V30, P170, DOI 10.1111/j.1748-720X.2002.tb00384.x
   Cohen Lawrence, 2005, SEX DEV SCI SEXUALIT, P269, DOI DOI 10.1215/9780822386414
   Das V, 1999, DAEDALUS-US, V128, P99
   DiGiacomo SM, 1999, MED ANTHROPOL Q, V13, P436, DOI 10.1525/maq.1999.13.4.436
   Donham DL, 1998, CULT ANTHROPOL, V13, P3, DOI 10.1525/can.1998.13.1.3
   Faden R., 2008, SOCIAL JUSTICE MORAL
   Fairchild A.L., 2004, SCIENCE, V303
   Fairchild AL, 2004, SCIENCE, V303, P631, DOI 10.1126/science.1094038
   Food and Drug Administration, 2012, FDA APPR 1 DRUG RED
   Foucault M., 1997, MICHEL FOUCAULT ETHI, P253
   Galison P, 1996, DISUNITY SCI BOUNDAR, P1
   GEVISSER M, 1994, DEFIANT DESIRE GAY L
   Gostin LO, 2006, HEALTH AFFAIR, V25, P1053, DOI 10.1377/hlthaff.25.4.1053
   Grant RM, 2005, SCIENCE, V309, P2170, DOI 10.1126/science.1116204
   Karkazis K, 2012, AM J BIOETHICS, V12, P3, DOI 10.1080/15265161.2012.680533
   Kass NE, 2001, AM J PUBLIC HEALTH, V91, P1776, DOI 10.2105/AJPH.91.11.1776
   Kawachi L, 2000, SOCIAL EPIDEMIOLOGY
   Kleinman A, 1999, DAEDALUS-US, V128, P69
   Kleinman A, 2006, PLOS MED, V3, P1673, DOI 10.1371/journal.pmed.0030294
   Krieger N, 2001, J EPIDEMIOL COMMUN H, V55, P693, DOI 10.1136/jech.55.10.693
   Krouse Matthew, 1993, INVISIBLE GHETTO LES
   Lane T, 2011, AIDS BEHAV, V15, P626, DOI 10.1007/s10461-009-9598-y
   Laqueur Thomas, 1990, MAKING SEX BODY GEND
   LINK BG, 1995, J HEALTH SOC BEHAV, V35, P80, DOI 10.2307/2626958
   Mahajan M, 2008, SCI PUBL POLICY, V35, P585, DOI DOI 10.3152/030234208X377227
   Marmot M, 2007, LANCET, V370, P1153, DOI 10.1016/S0140-6736(07)61385-3
   MARSHALL PA, 1992, MED ANTHROPOL Q, V6, P49, DOI 10.1525/maq.1992.6.1.02a00040
   Mills EJ, 2005, BRIT MED J, V331, P1403, DOI 10.1136/bmj.331.7529.1403
   Mol A., 2003, BODY MULTIPLE ONTOLO
   Morris Rosalind, 1994, POSITIONS, V2, P15, DOI DOI 10.1215/10679847-2-1-15
   Page-Shafer K, 2005, LANCET, V366, P1499, DOI 10.1016/S0140-6736(05)67146-2
   Parker F., 2012, MAIL GUARDIAN O 0712
   Parker R., 2009, BODIES PLEASURES PAS
   Patton C, 2012, J BIOETHIC INQ, V9, P295, DOI 10.1007/s11673-012-9383-x
   Peterson Leigh, 2007, PLoS Clin Trials, V2, pe27, DOI 10.1371/journal.pctr.0020027
   Petryna A, 2005, AM ETHNOL, V32, P183, DOI 10.1525/ae.2005.32.2.183
   Philpott S, 2013, AM J PREV MED, V44, pS137, DOI 10.1016/j.amepre.2012.09.029
   Pretorious C., 2010, PLOSONE, V5, DOI 10.1371/journal.pone.0013646
   Rajan KS, 2007, NEW LEFT REV, P67
   Reid G., 2003, BE REAL GAY EMERGING
   Reid Graeme, 2008, HAVE HOLD MAKING SAM
   Rispel LC, 2011, JAIDS-J ACQ IMM DEF, V57, P69, DOI 10.1097/QAI.0b013e318211b40a
   Rosengarten M, 2009, SCI CULT-UK, V18, P183, DOI 10.1080/09505430902885565
   Rosengarten M, 2009, SOC SCI MED, V69, P1049, DOI 10.1016/j.socscimed.2009.07.039
   Shisana O., 2009, S AFRICAN NATL HIV P
   Smith D. K., 2011, Morbidity and Mortality Weekly Report, V60, P65
   Tanser F, 2013, SCIENCE, V339, P966, DOI 10.1126/science.1228160
   Taylor JS, 2003, ACAD MED, V78, P555, DOI 10.1097/00001888-200306000-00003
   Thigpen M. C., 2012, NEW ENGLAND J MED
   Traweek Sharon, 1988, BEAMTIMES LIFETIMES
   Trostle JA, 1996, ANNU REV ANTHROPOL, V25, P253, DOI 10.1146/annurev.anthro.25.1.253
   Van Damme L., 2012, NEW ENGLAND J MED
   Vargas L., 2010, NEW ENGLAND J MED
   Young RM, 2005, AM J PUBLIC HEALTH, V95, P1144, DOI 10.2105/AJPH.2004.046714
NR 68
TC 7
Z9 7
U1 0
U2 19
PU WILEY
PI HOBOKEN
PA 111 RIVER ST, HOBOKEN 07030-5774, NJ USA
SN 1471-8731
EI 1471-8847
J9 DEV WORLD BIOETH
JI Dev. World Bioeth.
PD APR
PY 2015
VL 15
IS 1
BP 27
EP 39
DI 10.1111/dewb.12034
PG 13
WC Ethics; Medical Ethics
WE Science Citation Index Expanded (SCI-EXPANDED); Social Science Citation Index (SSCI)
SC Social Sciences - Other Topics; Medical Ethics
GA CD3LF
UT WOS:000350979200006
PM 24373050
OA Green Accepted
DA 2022-08-26
ER

PT J
AU Hoff, CC
   Chakravarty, D
   Bircher, AE
   Campbell, CK
   Grisham, K
   Neilands, TB
   Wilson, PA
   Dworkin, S
AF Hoff, Colleen C.
   Chakravarty, Deepalika
   Bircher, Anja E.
   Campbell, Chadwick K.
   Grisham, Kirk
   Neilands, Torsten B.
   Wilson, Patrick A.
   Dworkin, Shari
TI Attitudes Towards PrEP and Anticipated Condom Use Among Concordant
   HIV-Negative and HIV-Discordant Male Couples
SO AIDS PATIENT CARE AND STDS
LA English
DT Article
ID PREEXPOSURE PROPHYLAXIS PREP; ANTIRETROVIRAL PROPHYLAXIS; BISEXUAL MEN;
   SEX; RISK; GAY; PREVENTION; TRIAL; ACCEPTABILITY; KNOWLEDGE
AB Since the July 2012 approval by the FDA of emtricitabine/ tenofovir disoproxil fumarate (Truvada) for use as pre-exposure prophylaxis (PrEP) against HIV, its feasibility and acceptability has been under study. HIV-discordant couples are likely targets for PrEP but little is known about how this new prevention tool impacts relationships. We examined, among gay male couples, the acceptability of individual and partner use of PrEP and intentions to use condoms with primary and outside partners in the context of PrEP use. Data are from two independent samples of couples recruited in the San Francisco bay area and New York Citya qualitative one (N=48 couples) between March and November, 2011, and a quantitative one (N=171 couples) between June, 2012 and May, 2013. Data were categorized by couple HIV status and general linear models; chi-square tests of independence were used to examine condom-use intentions with primary and outside partners, by sexual risk profile, and race. Almost half of the HIV-negative couples felt PrEP was a good HIV prevention strategy for themselves and their partner. Over half reported that they would not change their current condom use if they or their partner were taking PrEP. However, approximately 30% of HIV-negative couples reported that they would stop using condoms or use them less with primary and outside partners if they were on PrEP or if their partner was on PrEP. A large percentage of couples view PrEP positively. However, to ensure safety for both partners, future programing must consider those who intend not to use condoms while on PrEP.
C1 [Hoff, Colleen C.; Chakravarty, Deepalika; Bircher, Anja E.; Campbell, Chadwick K.] San Francisco State Univ, Ctr Res & Educ Gender & Sexual, San Francisco, CA 94103 USA.
   [Chakravarty, Deepalika; Neilands, Torsten B.] Univ Calif San Francisco, Ctr AIDS Prevent Studies, San Francisco, CA 94143 USA.
   [Dworkin, Shari] Univ Calif San Francisco, Dept Social & Behav Sci, San Francisco, CA USA.
   [Grisham, Kirk; Wilson, Patrick A.] Columbia Univ, Mailman Sch Publ Hlth, New York, NY USA.
RP Hoff, CC (通讯作者)，San Francisco State Univ, Ctr Res & Educ Gender & Sexual, 835 Market St,Suite 523, San Francisco, CA 94103 USA.
EM choff@sfsu.edu
OI Campbell, Chadwick/0000-0002-8609-5762
FU National Institute of Mental Health [MH089276]; NATIONAL INSTITUTE OF
   MENTAL HEALTH [P30MH062294, P30MH043520, R01MH089276] Funding Source:
   NIH RePORTER
FX The authors extend their thanks to the participants for their time and
   effort and to Research Assistants Carla Garcia, Sean Arayasirikul, H.
   Lenn Keller, Pamela Valera, Anthony Morgan, Allison Hamburg, Jonathan
   Ocampo, Darrell McElvane, Corey Drew, Alicia Ayala, Kalvin Leveille, Rej
   Joo, Sara Finlayson, Stephanie Arteaga, Jaih Craddock, and Terry Dyer
   for their work recruiting, scheduling, and interviewing participants.
   This research was supported by grant RO1 #MH089276 from the National
   Institute of Mental Health.
CR [Anonymous], 2007, TRANS V2 23 MU COMP
   Baeten JM, 2013, CURR HIV-AIDS REP, V10, P142, DOI 10.1007/s11904-013-0157-9
   Brooks RA, 2012, AIDS PATIENT CARE ST, V26, P87, DOI 10.1089/apc.2011.0283
   Brooks RA, 2011, AIDS CARE, V23, P1136, DOI 10.1080/09540121.2011.554528
   Campbell CK, 2014, ARCH SEX BEHAV, V43, P697, DOI 10.1007/s10508-013-0146-5
   Campbell JD, 2013, AM J PREV MED, V44, pS63, DOI 10.1016/j.amepre.2012.09.045
   Centers for Disease Control and Prevention, PREEXP PROPH PREV HI
   Centers for Disease Control and Prevention, HIV AFR AM GAY BIS M
   Fuchs JD, 2013, JAIDS-J ACQ IMM DEF, V63, P259, DOI 10.1097/QAI.0b013e318296df94
   Gamarel KE, 2015, ANN BEHAV MED, V49, P177, DOI 10.1007/s12160-014-9646-3
   Gilmore HJ, 2013, AIDS PATIENT CARE ST, V27, P560, DOI 10.1089/apc.2013.0116
   Golub SA, 2014, AIDS BEHAV, V18, P1686, DOI 10.1007/s10461-014-0770-7
   Golub SA, 2010, JAIDS-J ACQ IMM DEF, V54, P548, DOI 10.1097/QAI.0b013e3181e19a54
   Grant RM, 2010, NEW ENGL J MED, V363, P2587, DOI 10.1056/NEJMoa1011205
   Holt M, 2012, J INT AIDS SOC, V15, P146
   Hosek SG, 2013, JAIDS-J ACQ IMM DEF, V62, P447, DOI 10.1097/QAI.0b013e3182801081
   Karim SSA, 2011, LANCET, V378, pE23, DOI 10.1016/S0140-6736(11)61136-7
   Krakower DS, 2012, PLOS ONE, V7, DOI 10.1371/journal.pone.0033119
   Lindlof T., 2002, QUALITATIVE COMMUNIC
   Liu AY, 2014, AIDS PATIENT CARE ST, V28, P622, DOI 10.1089/apc.2014.0195
   Liu AY, 2013, JAIDS-J ACQ IMM DEF, V64, P87, DOI 10.1097/QAI.0b013e31828f097a
   Mantell JE, 2014, LGBT HEALTH, V1, P93, DOI 10.1089/lgbt.2013.0047
   Marcus JL, 2013, PLOS ONE, V8, DOI 10.1371/journal.pone.0081997
   McMahon JM, 2014, AIDS PATIENT CARE ST, V28, P462, DOI 10.1089/apc.2013.0302
   Mimiaga MJ, 2014, ARCH SEX BEHAV, V43, P99, DOI 10.1007/s10508-013-0208-8
   Mimiaga MJ, 2009, JAIDS-J ACQ IMM DEF, V50, P77, DOI 10.1097/QAI.0b013e31818d5a27
   Saberi P, 2012, PLOS ONE, V7, DOI 10.1371/journal.pone.0050061
   Schwandt TA., 2003, LANDSCAPE QUALITATIV, P298
   Sineath R Craig, 2013, J Int Assoc Provid AIDS Care, V12, P227, DOI 10.1177/2325957413488184
   Thigpen MC, 2012, NEW ENGL J MED, V367, P423, DOI 10.1056/NEJMoa1110711
   Tripathi A, 2013, SOUTH MED J, V106, P558, DOI 10.1097/SMJ.0000000000000010
   White House Office of National AIDS Policy, 2010, NAT HIV AIDS STRAT U
NR 32
TC 55
Z9 55
U1 1
U2 14
PU MARY ANN LIEBERT, INC
PI NEW ROCHELLE
PA 140 HUGUENOT STREET, 3RD FL, NEW ROCHELLE, NY 10801 USA
SN 1087-2914
EI 1557-7449
J9 AIDS PATIENT CARE ST
JI Aids Patient Care STDS
PD JUL 1
PY 2015
VL 29
IS 7
BP 408
EP 417
DI 10.1089/apc.2014.0315
PG 10
WC Public, Environmental & Occupational Health; Infectious Diseases
WE Science Citation Index Expanded (SCI-EXPANDED); Social Science Citation Index (SSCI)
SC Public, Environmental & Occupational Health; Infectious Diseases
GA CV1AL
UT WOS:000363985100007
PM 26057304
OA Green Published
DA 2022-08-26
ER

PT J
AU Oldenburg, CE
   Perez-Brumer, AG
   Hatzenbuehler, ML
   Krakower, D
   Novak, DS
   Mimiaga, MJ
   Mayer, KH
AF Oldenburg, Catherine E.
   Perez-Brumer, Amaya G.
   Hatzenbuehler, Mark L.
   Krakower, Douglas
   Novak, David S.
   Mimiaga, Matthew J.
   Mayer, Kenneth H.
TI State-level structural sexual stigma and HIV prevention in a national
   online sample of HIV-uninfected MSM in the United States
SO AIDS
LA English
DT Article
DE HIV; MSM; postexposure prophylaxis; pre-exposure prophylaxis; structural
   stigma
ID HEALTH-CARE; POSTEXPOSURE PROPHYLAXIS; TRANSGENDER WOMEN; RISK BEHAVIOR;
   MEN; GAY; INFECTION; WORKERS; DISCRIMINATION; ADHERENCE
AB Background:Stigmatizing social environments (of which structural stigma' is one component) negatively affect health-related outcomes. However, few studies have examined structural stigma related to sexual minority status as a risk factor for HIV outcomes among MSM.Methods:In August 2013, members of a large MSM social and sexual networking site in the United States completed a survey about HIV-prevention practices. A previously validated composite index provided values for state-level structural stigma, including density of same-sex couples, proportion of public high schools with Gay-Straight Alliances, state laws protecting sexual minorities, and public opinion toward homosexuality. Multivariable logistic generalized estimating equations assessed the relationship between structural stigma and condomless anal intercourse, use and awareness of antiretroviral-based HIV-prevention strategies (i.e. pre and postexposure prophylaxis, or PEP and PrEP), and comfort discussing male-male sex with primary care providers.Results:Among the 4098 HIV-uninfected MSM, lower state-level structural stigma was associated with decreased odds of condomless anal intercourse [adjusted odds ratio (aOR) 0.97 per one unit increase in structural stigma score, 95% confidence interval (CI) 0.94-0.99], increased odds of awareness of PEP (aOR 1.06, 95% CI 1.02-1.09), and PrEP (aOR 1.06, 95% CI 1.02-1.10), having taken PEP (aOR 1.15, 95% CI 1.05-1.26) and PrEP (aOR 1.21, 95% CI 1.01-1.44), and comfort discussing male-male sex with providers (aOR 1.08, 95% CI 1.05-1.11), after adjusting for social and state-level confounders.Conclusion:MSM living in more stigmatizing environments had decreased use of antiretroviral-based HIV-prevention strategies compared to those in less stigmatizing environments. Legal reforms protecting sexual minorities should be evaluated as structural interventions that could reduce HIV risk among MSM.
C1 [Oldenburg, Catherine E.; Mimiaga, Matthew J.] Harvard Univ, Sch Publ Hlth, Dept Epidemiol, Boston, MA 02115 USA.
   [Perez-Brumer, Amaya G.; Hatzenbuehler, Mark L.] Columbia Mailman Sch Publ Hlth, Dept Sociomed Sci, New York, NY USA.
   [Krakower, Douglas; Mayer, Kenneth H.] Beth Israel Deaconess Med Ctr, Div Infect Dis, Dept Internal Med, Cambridge, MA USA.
   [Novak, David S.] Online Buddies Inc, OLB Res Inst, Cambridge, MA USA.
   [Mimiaga, Matthew J.; Mayer, Kenneth H.] Fenway Community Hlth, Fenway Inst, Boston, MA USA.
   [Mimiaga, Matthew J.] Harvard Univ, Sch Med, Dept Psychiat, Massachusetts Gen Hosp, Boston, MA 02115 USA.
   [Mayer, Kenneth H.] Harvard Univ, Sch Publ Hlth, Dept Global Hlth & Populat, Boston, MA 02115 USA.
RP Oldenburg, CE (通讯作者)，677 Huntington Ave,9th Floor, Boston, MA 02115 USA.
EM ceo242@mail.harvard.edu
RI Perez-Brumer, Amaya/AAF-6336-2021
OI Perez-Brumer, Amaya/0000-0003-2441-4358
FU Gilead Sciences; National Institute of Allergy and Infectious Disease
   NRSA [T32AI007535]; National Institute of Drug Abuse NRSA [T32DA013911];
   Eunice Kennedy Shriver National Institute of Child Health & Human
   Development [T32 HD049339]; National Institutes of Mental Health [R25
   MH083620, MH098795]; National Institute of Drug Abuse Mentored Research
   Scientist Development Award [K01 DA032558]; EUNICE KENNEDY SHRIVER
   NATIONAL INSTITUTE OF CHILD HEALTH & HUMAN DEVELOPMENT [T32HD049339]
   Funding Source: NIH RePORTER; NATIONAL INSTITUTE OF ALLERGY AND
   INFECTIOUS DISEASES [T32AI007535, P30AI060354] Funding Source: NIH
   RePORTER; NATIONAL INSTITUTE OF MENTAL HEALTH [R25MH083620, K23MH098795]
   Funding Source: NIH RePORTER; NATIONAL INSTITUTE ON DRUG ABUSE
   [T32DA013911, K01DA032558] Funding Source: NIH RePORTER
FX Funding: This work was funded by an unrestricted research grant from
   Gilead Sciences.; C.E.O. was supported by a National Institute of
   Allergy and Infectious Disease T32 NRSA grant (T32AI007535; PI: Seage).
   C.E.O. is currently supported by a National Institute of Drug Abuse T32
   NRSA (T32DA013911 PI: Flanigan). A.P.B. is supported by Eunice Kennedy
   Shriver National Institute of Child Health & Human Development T32
   HD049339 (PI: Nathanson) and the National Institutes of Mental Health
   R25 MH083620 (PI: Flanigan). M.L.H. is supported by a National Institute
   of Drug Abuse Mentored Research Scientist Development Award (K01
   DA032558). D.S.K. is supported by a National Institutes of Mental Health
   Career Development Award (MH098795).
CR Adimora AA, 2014, AIDS, V28, P1393, DOI 10.1097/QAD.0000000000000225
   Adimora AA, 2010, JAIDS-J ACQ IMM DEF, V55, pS132, DOI 10.1097/QAI.0b013e3181fbcb38
   Baral SD, 2013, LANCET INFECT DIS, V13, P13, DOI 10.1016/S1473-3099(12)70319-5
   Berg RC, 2013, SOC SCI MED, V78, P61, DOI 10.1016/j.socscimed.2012.11.033
   Cardo DM, 1997, NEW ENGL J MED, V337, P1485, DOI 10.1056/NEJM199711203372101
   Chacko L, 2012, SEX TRANSM INFECT, V88, P335, DOI 10.1136/sextrans-2011-050371
   Diaz RM, 2001, AM J PUBLIC HEALTH, V91, P927, DOI 10.2105/AJPH.91.6.927
   Duncan DT, 2014, DRUG ALCOHOL DEPEN, V135, P65, DOI 10.1016/j.drugalcdep.2013.11.001
   Fay H, 2011, AIDS BEHAV, V15, P1088, DOI 10.1007/s10461-010-9861-2
   Gates G. J., 2004, GAY LESBIAN ATLAS
   Golub SA, 2013, AIDS PATIENT CARE ST, V27, P621, DOI 10.1089/apc.2013.0245
   Gonzalez JS, 2011, JAIDS-J ACQ IMM DEF, V58, P181, DOI [10.1097/QAI.0B013E31822D490A, 10.1097/QAI.0b013e31822d490a]
   Grant RM, 2014, LANCET INFECT DIS, V14, P820, DOI 10.1016/S1473-3099(14)70847-3
   Grant RM, 2010, NEW ENGL J MED, V363, P2587, DOI 10.1056/NEJMoa1011205
   Hatzenbuehler ML, 2008, HEALTH PSYCHOL, V27, P455, DOI 10.1037/0278-6133.27.4.455
   Hatzenbuehler ML, 2014, SOC SCI MED, V103, P1, DOI 10.1016/j.socscimed.2013.12.017
   Hatzenbuehler ML, 2014, SOC SCI MED, V103, P33, DOI 10.1016/j.socscimed.2013.06.005
   Hatzenbuehler ML, 2014, ANN BEHAV MED, V47, P39, DOI 10.1007/s12160-013-9556-9
   Hatzenbuehler ML, 2014, ANN BEHAV MED, V47, P48, DOI 10.1007/s12160-013-9548-9
   Hatzenbuehler ML, 2013, AM J PUBLIC HEALTH, V103, P813, DOI 10.2105/AJPH.2012.301069
   Hatzenbuehler ML, 2012, AM J PUBLIC HEALTH, V102, P285, DOI 10.2105/AJPH.2011.300382
   Hatzenbuehler ML, 2011, PEDIATRICS, V127, P896, DOI 10.1542/peds.2010-3020
   Human Rights Campaign, 2013, ANN REPORT
   Itaborahy L. P., 2013, STATE SPONSORED HOMO
   King EJ, 2013, AIDS BEHAV, V17, P2597, DOI 10.1007/s10461-013-0447-7
   Lax JR, 2009, AM POLIT SCI REV, V103, P367, DOI 10.1017/S0003055409990050
   Link BG, 2001, ANNU REV SOCIOL, V27, P363, DOI 10.1146/annurev.soc.27.1.363
   Oldenburg CE, 2014, AIDS, V28, P2763, DOI 10.1097/QAD.0000000000000491
   Oldenburg CE, 2014, INT J PUBLIC HEALTH, V59, P833, DOI 10.1007/s00038-014-0562-x
   Oldenburg CE, 2014, AIDS BEHAV, V18, P217, DOI 10.1007/s10461-013-0567-0
   Pachankis JE, 2014, SOC SCI MED, V103, P67, DOI 10.1016/j.socscimed.2013.10.005
   Pellowski JA, 2013, AM PSYCHOL, V68, P197, DOI 10.1037/a0032694
   Prejean J, 2011, PLOS ONE, V6, DOI 10.1371/journal.pone.0017502
   Risher K, 2013, J INT AIDS SOC, V16, DOI 10.7448/IAS.16.3.18715
   Ross MW, 2013, INT J STD AIDS, V24, P409, DOI 10.1177/0956462412472793
   Ross MW, 2013, BMJ OPEN, V3, DOI [10.1136/bmjopen-2014-006175, 10.1136/bmjopen-2012-001928]
   Thomas B, 2012, AIDS CARE, V24, P1401, DOI 10.1080/09540121.2012.672717
NR 37
TC 107
Z9 107
U1 1
U2 19
PU LIPPINCOTT WILLIAMS & WILKINS
PI PHILADELPHIA
PA TWO COMMERCE SQ, 2001 MARKET ST, PHILADELPHIA, PA 19103 USA
SN 0269-9370
EI 1473-5571
J9 AIDS
JI Aids
PD APR 24
PY 2015
VL 29
IS 7
BP 837
EP 845
DI 10.1097/QAD.0000000000000622
PG 9
WC Immunology; Infectious Diseases; Virology
WE Science Citation Index Expanded (SCI-EXPANDED); Social Science Citation Index (SSCI)
SC Immunology; Infectious Diseases; Virology
GA CG7FV
UT WOS:000353469000011
PM 25730508
OA Green Accepted
DA 2022-08-26
ER

PT J
AU Kinuthia, J
   Drake, AL
   Matemo, D
   Richardson, BA
   Zeh, C
   Osborn, L
   Overbaugh, J
   McClelland, RS
   John-Stewart, G
AF Kinuthia, John
   Drake, Alison L.
   Matemo, Daniel
   Richardson, Barbra A.
   Zeh, Clement
   Osborn, Lusi
   Overbaugh, Julie
   McClelland, R. Scott
   John-Stewart, Grace
TI HIV acquisition during pregnancy and postpartum is associated with
   genital infections and partnership characteristics
SO AIDS
LA English
DT Article
DE acute; HIV; incidence; mother-to-child transmission; seroconversion
ID SEXUALLY-TRANSMITTED INFECTIONS; FEMALE REPRODUCTIVE-TRACT; 3RD
   TRIMESTER; WOMEN; RISK; TRANSMISSION; KENYA; FEASIBILITY; PREVENTION;
   MANAGEMENT
AB Objective:The objective of this study is to determine the risk and cofactors for HIV acquisition during pregnancy and postpartum.
   Design:A prospective cohort studyMethods:Pregnant women in western Kenya were enrolled if HIV seronegative at that visit or within 3 months. Serial HIV nucleic acid amplification tests (NAATs) were conducted at 1 to 3-month intervals to 9 months postpartum. Genital swabs were collected for detection of chlamydia and gonorrhoea at baseline, and for trichomonas, bacterial vaginosis and yeast at baseline and follow-up.
   Results:Among 1304 pregnant women, median age was 22 years, 78% were married for a median of 4 years, 66% reported knowing partner HIV status and 8% reported using condoms. Study retention was 98%. During 1235 person-years of follow-up, HIV incidence was 2.31/100 person-years [95% confidence interval (95% CI) 0.71-4.10]. Incident HIV was associated with syphilis (hazard ratio 9.18, 95% CI 2.15-39.3), chlamydia (hazard ratio 4.49, 95% CI 1.34-15.0), bacterial vaginosis (hazard ratio 2.91, 95% CI 1.25-6.76), yeast (hazard ratio 3.46, 95% CI 1.46-8.19), sexually transmitted infection (STI) history (hazard ratio 3.48, 95% CI 1.31-9.27), lifetime number of sex partners (hazard ratio 1.19, 95% CI 1.03-1.37), partner age discordance (hazard ratio 1.07 per year, 95% CI 1.02-1.13) and shorter marriage (hazard ratio 1.19 per year, 95% CI 1.03-1.38). No women with incident HIV reported an HIV-infected partner. In multivariate analyses, chlamydia, older partners and yeast infection remained significant; however, power was limited.
   Conclusion:Pregnant and lactating women may not perceive HIV risk and rarely used condoms. Prevention and treatment of genital infections and risk stratification to identify women for pre-exposure prophylaxis (PrEP) could decrease HIV acquisition in pregnant/lactating women. Copyright (C) 2015 Wolters Kluwer Health, Inc. All rights reserved.
C1 [Kinuthia, John; Matemo, Daniel; Osborn, Lusi] Kenyatta Natl Hosp, Dept Res & Programs, Nairobi, Kenya.
   [Drake, Alison L.; McClelland, R. Scott; John-Stewart, Grace] Univ Washington, Dept Global Hlth, Seattle, WA 98195 USA.
   [Richardson, Barbra A.] Univ Washington, Dept Biostat, Seattle, WA 98195 USA.
   [Zeh, Clement] Ctr Dis Control & Prevent, Nairobi, Kenya.
   [Overbaugh, Julie] Univ Washington, Fred Hutchinson Canc Res Ctr, Human Biol, Seattle, WA 98195 USA.
   [McClelland, R. Scott; John-Stewart, Grace] Univ Washington, Dept Epidemiol, Seattle, WA 98195 USA.
   [McClelland, R. Scott; John-Stewart, Grace] Univ Washington, Dept Med, Seattle, WA 98195 USA.
   [John-Stewart, Grace] Univ Washington, Dept Pediat, Seattle, WA 98195 USA.
RP Drake, AL (通讯作者)，Univ Washington, Seattle, WA 98195 USA.
EM adrake2@uw.edu
RI John-Stewart, Grace/L-3650-2019; John-Stewart, Grace/U-3351-2019
OI John-Stewart, Grace/0000-0002-4301-1573; Kinuthia,
   John/0000-0001-6571-8927
FU National Institutes of Health grant [P01 HSD 064915]; EUNICE KENNEDY
   SHRIVER NATIONAL INSTITUTE OF CHILD HEALTH & HUMAN DEVELOPMENT
   [P01HD064915, K24HD054314] Funding Source: NIH RePORTER; NATIONAL
   INSTITUTE OF ALLERGY AND INFECTIOUS DISEASES [P30AI027757] Funding
   Source: NIH RePORTER
FX This study was funded through National Institutes of Health grant (P01
   HSD 064915) and received assistance from the University of Washington
   Center for AIDS Research (P30 AI27757). The funders had no role in study
   design, data collection and analysis, decision to publish or preparation
   of the manuscript
CR [Anonymous], 2006, NAT GUID REPR TRACT
   Baeten JM, 2012, NEW ENGL J MED, V367, P399, DOI 10.1056/NEJMoa1108524
   Baeten JM, 2000, J ACQ IMMUN DEF SYND, V24, P458, DOI 10.1097/00126334-200008150-00011
   Boily MC, 2009, LANCET INFECT DIS, V9, P118, DOI 10.1016/S1473-3099(09)70021-0
   Busch Michael P., 1997, American Journal of Medicine, V102, P117, DOI 10.1016/S0002-9343(97)00077-6
   Chu C, 2010, AM FAM PHYSICIAN, V81, P1239
   Cohen MS, 2016, NEW ENGL J MED, V375, P830, DOI [10.1056/NEJMoa1105243, 10.1056/NEJMoa1600693]
   Criniti SM, 2009, J MIDWIFERY WOM HEAL, V54, P492, DOI 10.1016/j.jmwh.2009.03.009
   De Schacht C, 2014, PLOS ONE, V9, DOI 10.1371/journal.pone.0115014
   Drake AL, 2014, PLOS MED, V11, DOI 10.1371/journal.pmed.1001608
   Farquhar C, 2004, JAIDS-J ACQ IMM DEF, V37, P1620, DOI 10.1097/00126334-200412150-00016
   Fiebig EW, 2003, AIDS, V17, P1871, DOI 10.1097/00002030-200309050-00005
   Fleming DT, 1999, SEX TRANSM INFECT, V75, P3, DOI 10.1136/sti.75.1.3
   Glynn JR, 2001, AIDS, V15, pS51, DOI 10.1097/00002030-200108004-00006
   Gray RH, 2005, LANCET, V366, P1182, DOI 10.1016/S0140-6736(05)67481-8
   Gregson S, 2002, LANCET, V359, P1896, DOI 10.1016/S0140-6736(02)08780-9
   Hecht FM, 2002, AIDS, V16, P1119, DOI 10.1097/00002030-200205240-00005
   International Diabetes Foundation, 2019, IDF DIABETES ATLAS, VNinth
   Kaul R, 2004, JAMA-J AM MED ASSOC, V291, P2555, DOI 10.1001/jama.291.21.2555
   Kelly RJ, 2003, JAIDS-J ACQ IMM DEF, V32, P446, DOI 10.1097/00126334-200304010-00016
   Kenya National Bureau of Statistics (KNBS) and ICF Macro, 2010, KEN DEM HLTH SURV 20
   Kinuthia J, 2010, CURR HIV RES, V8, P510, DOI 10.2174/157016210793499213
   LAGA M, 1993, AIDS, V7, P95, DOI 10.1097/00002030-199301000-00015
   Lawoyin TO, 2002, J BIOSOC SCI, V34, P51, DOI 10.1017/S0021932002000512
   Lee KJ, 2010, AM J EPIDEMIOL, V171, P624, DOI 10.1093/aje/kwp425
   Mayaud P, 1995, B WORLD HEALTH ORGAN, V73, P621
   McDougal JS, 2005, AIDS, V19, pS25, DOI 10.1097/01.aids.0000172874.90133.7a
   Moodley D, 2009, AIDS, V23, P1255, DOI 10.1097/QAD.0b013e32832a5934
   Morandi PA, 1998, J CLIN MICROBIOL, V36, P1534, DOI 10.1128/JCM.36.6.1534-1538.1998
   Msuya SE, 2008, AIDS CARE, V20, P700, DOI 10.1080/09540120701687059
   National AIDS and STI Control Programme, 2012, GUID PREV MOTH CHILD
   National AIDS STI Control Programme Ministry of Health Kenya, 2013, KEN AIDS IND SURV 20
   Onah HE, 2002, INT J GYNECOL OBSTET, V76, P219, DOI 10.1016/S0020-7292(01)00579-3
   Osoti AO, 2014, AIDS, V28, P95, DOI 10.1097/QAD.0000000000000023
   Pilcher CD, 2005, NEW ENGL J MED, V352, P1873, DOI 10.1056/NEJMoa042291
   Pilcher CD, 2002, JAMA-J AM MED ASSOC, V288, P216, DOI 10.1001/jama.288.2.216
   Quinn TC, 2000, AIDS, V14, P2751, DOI 10.1097/00002030-200012010-00015
   Rodriguez-Garcia M, 2013, J REPROD IMMUNOL, V97, P74, DOI 10.1016/j.jri.2012.10.010
   Sansom SL, 2003, OBSTET GYNECOL, V102, P782, DOI 10.1016/S0029-7844(03)00624-0
   Sheffield JS, 2009, REPROD SCI, V16, P20, DOI 10.1177/1933719108325510
   Stekler J, 2007, CLIN INFECT DIS, V44, P459, DOI 10.1086/510747
   UNAIDS, 2020, HIGH POSS COST COVID
   UNAIDS, 2013, GLOB REP UNAIDS REP
   UNAIDS, 2014, GAP REP 2014
   Vuylsteke B, 2004, SEX TRANSM INFECT, V80, P333, DOI 10.1136/sti.2004.009407
   Williams B, 2014, HIV MED, V15, P362, DOI 10.1111/hiv.12110
   Wira CR, 2014, AM J REPROD IMMUNOL, V72, P236, DOI 10.1111/aji.12252
NR 47
TC 52
Z9 52
U1 0
U2 11
PU LIPPINCOTT WILLIAMS & WILKINS
PI PHILADELPHIA
PA TWO COMMERCE SQ, 2001 MARKET ST, PHILADELPHIA, PA 19103 USA
SN 0269-9370
EI 1473-5571
J9 AIDS
JI Aids
PD SEP 24
PY 2015
VL 29
IS 15
BP 2025
EP 2033
DI 10.1097/QAD.0000000000000793
PG 9
WC Immunology; Infectious Diseases; Virology
WE Science Citation Index Expanded (SCI-EXPANDED)
SC Immunology; Infectious Diseases; Virology
GA DB4PO
UT WOS:000368495700001
PM 26352880
OA Green Accepted
DA 2022-08-26
ER

PT J
AU Ouellet, E
   Durand, M
   Guertin, JR
   LeLorier, J
   Tremblay, CL
AF Ouellet, Estelle
   Durand, Madeleine
   Guertin, Jason R.
   LeLorier, Jacques
   Tremblay, Cecile L.
TI Cost effectiveness of 'on demand' HIV pre-exposure prophylaxis for
   non-injection drug-using men who have sex with men in Canada
SO CANADIAN JOURNAL OF INFECTIOUS DISEASES & MEDICAL MICROBIOLOGY
LA English
DT Article
DE Cost effectiveness; HIV; Prophylaxis
ID ACTIVE ANTIRETROVIRAL THERAPY; UNITED-STATES; POSTEXPOSURE PROPHYLAXIS;
   RISK BEHAVIOR; PREVENTION; INFECTION; IMPACT; TREAT; CARE; STRATEGIES
AB BACKGROUND: Recent trials report the efficacy of continuous tenofovir-based pre-exposure prophylaxis (PrEP) for prevention of HIV infection. The cost effectiveness of 'on demand' PrEP for non-injection drug-using men who have sex with men at high risk of HIV acquisition has not been evaluated.
   OBJECTIVE: To conduct an economic evaluation of the societal costs of HIV in Canada and evaluate the potential benefits of this PrEP strategy.
   METHODS: Direct HIV costs comprised outpatient, inpatient and emergency department costs, psychosocial costs and antiretroviral costs. Resource consumption estimates were derived from the Centre Hospitalier de l'Universite de Montreal HIV cohort. Estimates of indirect costs included employment rate and work absenteeism. Costs for 'on demand' PrEP were modelled after an ongoing clinical trial. Cost-effectiveness analysis compared costs of 'on demand' PrEP to prevent one infection with lifetime costs of one HIV infection. Benefits were presented in terms of life-years and quality-adjusted life-years.
   RESULTS: The average annual direct cost of one HIV infection was $16,109 in the least expensive antiretroviral regimen scenario and $24,056 in the most expensive scenario. The total indirect cost was $11,550 per year. Total costs for the first year of HIV infection ranged from $27,410 to $35,358. Undiscounted lifetime costs ranged from $1,439,984 ($662,295 discounted at 3% and $448,901 at 5%) to $1,482,502 ($690,075 at 3% and $485,806 at 5%). The annual cost of PrEP was $12,001 per participant, and $621,390 per infection prevented. The PrEP strategy was cost-saving in all scenarios for undiscounted and 3% discounting rates. At 5% discounting rates, the strategy is largely cost-effective: according to least and most expensive scenarios, incremental cost-effectiveness ratios ranged from $60,311 to $47,407 per quality-adjusted life-year.
   CONCLUSION: This 'on demand' PrEP strategy ranges from cost-saving to largely cost-effective. The authors believe it represents an important public health strategy for the prevention of HIV transmission.
C1 [Ouellet, Estelle; Durand, Madeleine; Guertin, Jason R.; LeLorier, Jacques; Tremblay, Cecile L.] Univ Montreal, Ctr Hosp, Ctr Rech, Montreal, PQ, Canada.
RP Tremblay, CL (通讯作者)，Inst Natl Sante Publ Quebec, Lab Sante Publ Quebec, 20045 Chemin St Marie, Ste Anne De Bellevue, PQ H9X 3R5, Canada.
EM c.tremblay@umontreal.ca
RI Durand, Madeleine/AAB-3989-2019
FU Riseau SIDA et Maladies Infectieuses du Fonds de la Recherche du Quebec
   en Sante
FX Grant from Riseau SIDA et Maladies Infectieuses du Fonds de la Recherche
   du Quebec en Sante.
CR [Anonymous], 2013, LIST MED, P909
   Baeten JM, 2012, NEW ENGL J MED, V367, P399, DOI 10.1056/NEJMoa1108524
   Belval M, 2013, LAB REGR CHUM
   Brooks RA, 2012, AIDS PATIENT CARE ST, V26, P87, DOI 10.1089/apc.2011.0283
   Buchbinder Susan P, 2014, Top Antivir Med, V22, P579
   CADTH, 2006, GUID EC EV HLTH TECH
   CANSIM, TABL 282 0002 LAB FO
   CANSIM, 2012, TABL 282 0072 LAB FO
   Carpenter CS, 2008, CAN J ECON, V41, P1239, DOI 10.1111/j.1540-5982.2008.00502.x
   CDC, PREP NEW TOOL HIV PR
   Centers for Disease Control and Prevention, HIV COST EFF
   CHMD, LIF TABL MAL
   Crepaz N, 2004, JAMA-J AM MED ASSOC, V292, P224, DOI 10.1001/jama.292.2.224
   Desai K, 2008, AIDS, V22, P1829, DOI 10.1097/QAD.0b013e32830e00f5
   Drummond MF, 2005, METHODS EC EVALUATIO
   Eaton Lisa A, 2007, Curr HIV/AIDS Rep, V4, P165, DOI 10.1007/s11904-007-0024-7
   FIQ, 2015, CONV COLL FED INT SA, P258
   Gardner EM, 2011, CLIN INFECT DIS, V52, P793, DOI 10.1093/cid/ciq243
   Golub SA, 2010, JAIDS-J ACQ IMM DEF, V54, P548, DOI 10.1097/QAI.0b013e3181e19a54
   Gomez GB, 2012, PLOS MED, V9, DOI 10.1371/journal.pmed.1001323
   Grant RM, 2010, NEW ENGL J MED, V363, P2587, DOI 10.1056/NEJMoa1011205
   Hogg R, 2008, LANCET, V372, P293, DOI 10.1016/S0140-6736(08)61113-7
   Hutchinson AB, 2006, JAIDS-J ACQ IMM DEF, V43, P451, DOI 10.1097/01.qai.0000243090.32866.4e
   Institut national de sante publique du Quebec, 2013, PROGR SURV INF VIR I, P69
   ISQ, TAUX EMPL HOMM SEL C
   Juusola JL, 2012, ANN INTERN MED, V156, P541, DOI [10.7326/0003-4819-156-8-201204170-00001, 10.7326/0003-4819-156-8-201204170-00004]
   Kingston-Riechers J, 2011, EC COST HIV AIDS CAN, P17
   Koppenhaver RT, 2011, JAIDS-J ACQ IMM DEF, V58, pE51, DOI 10.1097/QAI.0b013e31822b74fe
   Krentz HB, 2008, HIV MED, V9, P721, DOI 10.1111/j.1468-1293.2008.00613.x
   La Direction des Communications du ministbre de la Sante et des Services sociaux, 2013, EX MED AD VIV AV VIR, P139
   Lee FJ, 2014, PLOS ONE, V9, DOI 10.1371/journal.pone.0097482
   Liu AY, 2013, JAIDS-J ACQ IMM DEF, V64, P87, DOI 10.1097/QAI.0b013e31828f097a
   Martin JN, 2004, AIDS, V18, P787, DOI 10.1097/00002030-200403260-00010
   MSSS, 2013, LIST TAUX APPL LER M, P12
   Paltiel AD, 2009, CLIN INFECT DIS, V48, P806, DOI 10.1086/597095
   Public Health Agency Canada, 2011, SUMM EST HIV PREV IN, P9
   Regie de l'assurance maladie du Quebec, 2013, MAN MED SPEC, P178
   Schackman BR, 2006, MED CARE, V44, P990, DOI 10.1097/01.mlr.0000228021.89490.2a
   Schackman BR, 2013, DRUG ALCOHOL DEPEN, V128, P90, DOI 10.1016/j.drugalcdep.2012.08.009
   Sullivan PS, 2009, ANN EPIDEMIOL, V19, P423, DOI 10.1016/j.annepidem.2009.03.004
   Tengs TO, 2002, MED DECIS MAKING, V22, P475, DOI 10.1177/0272989X02238300
   Thigpen MC, 2012, NEW ENGL J MED, V367, P423, DOI 10.1056/NEJMoa1110711
   THNG C, 2012, HIV MED S1, V13, P84
   U.S. National Institutes of Health, DEM ANT PREEXP PROPH
   Van Damme L, 2012, NEW ENGL J MED, V367, P411, DOI 10.1056/NEJMoa1202614
   Walensky RP, 2007, CLIN INFECT DIS, V45, pS248, DOI 10.1086/522546
   Walensky RP, 2013, NEW ENGL J MED, V369, P1715, DOI 10.1056/NEJMsa1214720
   Walensky RP, 2010, CLIN INFECT DIS, V51, P392, DOI 10.1086/655130
   Weber J, 2010, AIDS, V24, pS27, DOI 10.1097/01.aids.0000390705.73759.2c
   Weinstein MC, 1996, JAMA-J AM MED ASSOC, V276, P1253, DOI 10.1001/jama.276.15.1253
   West R R, 2003, Health Technol Assess, V7, P1
   WHO, 2016, CONS GUID HIV PREV D
NR 52
TC 34
Z9 34
U1 0
U2 14
PU HINDAWI LTD
PI LONDON
PA ADAM HOUSE, 3RD FLR, 1 FITZROY SQ, LONDON, W1T 5HF, ENGLAND
SN 1712-9532
EI 1918-1493
J9 CAN J INFECT DIS MED
JI Can. J. Infect. Dis. Med. Microbiol.
PD JAN-FEB
PY 2015
VL 26
IS 1
BP 23
EP 29
DI 10.1155/2015/964512
PG 7
WC Infectious Diseases; Microbiology
WE Science Citation Index Expanded (SCI-EXPANDED)
SC Infectious Diseases; Microbiology
GA CD1DQ
UT WOS:000350814700004
PM 25798150
OA Green Published, gold, Green Submitted
DA 2022-08-26
ER

PT J
AU Phanuphak, N
   Lo, YR
   Shao, YM
   Solomon, SS
   O'Connell, RJ
   Tovanabutra, S
   Chang, D
   Kim, JH
   Excler, JL
AF Phanuphak, Nittaya
   Lo, Ying-Ru
   Shao, Yiming
   Solomon, Sunil Suhas
   O'Connell, Robert J.
   Tovanabutra, Sodsai
   Chang, David
   Kim, Jerome H.
   Excler, Jean Louis
TI HIV Epidemic in Asia: Implications for HIV Vaccine and Other Prevention
   Trials
SO AIDS RESEARCH AND HUMAN RETROVIRUSES
LA English
DT Review
ID CIRCULATING RECOMBINANT FORM; IMMUNODEFICIENCY-VIRUS TYPE-1; FEMALE SEX
   WORKERS; SUBTYPE-C; ANTIRETROVIRAL TREATMENT; PREEXPOSURE PROPHYLAXIS;
   WESTERN YUNNAN; EFFICACY TRIAL; INJECT DRUGS; LOW-INCOME
AB An overall decrease of HIV prevalence is now observed in several key Asian countries due to effective prevention programs. The decrease in HIV prevalence and incidence may further improve with the scale-up of combination prevention interventions. The implementation of future prevention trials then faces important challenges. The opportunity to identify heterosexual populations at high risk such as female sex workers may rapidly wane. With unabating HIV epidemics among men who have sex with men (MSM) and transgender (TG) populations, an effective vaccine would likely be the only option to turn the epidemic. It is more likely that efficacy trials will occur among MSM and TG because their higher HIV incidence permits smaller and less costly trials. The constantly evolving patterns of HIV-1 diversity in the region suggest close monitoring of the molecular HIV epidemic in potential target populations for HIV vaccine efficacy trials. CRF01_AE remains predominant in southeast Asian countries and MSM populations in China. This relatively steady pattern is conducive to regional efficacy trials, and as efficacy warrants, to regional licensure. While vaccines inducing nonneutralizing antibodies have promise against HIV acquisition, vaccines designed to induce broadly neutralizing antibodies and cell-mediated immune responses of greater breadth and depth in the mucosal compartments should be considered for testing in MSM and TG. The rationale and design of efficacy trials of combination prevention modalities such as HIV vaccine and preexposure prophylaxis (PrEP) remain hypothetical, require high adherence to PrEP, are more costly, and present new regulatory challenges. The prioritization of prevention interventions should be driven by the HIV epidemic and decided by the country-specific health and regulatory authorities. Modeling the impact and cost-benefit may help this decision process.
C1 [Phanuphak, Nittaya] Thai Red Cross AIDS Res Ctr, SEARCH, Bangkok, Thailand.
   [Lo, Ying-Ru] WHO Reg Off Western Pacific, HIV Hepatitis & STI Unit, Manila, Philippines.
   [Shao, Yiming] Chinese Ctr Dis Control & Prevent, Natl Ctr AIDS STD Control & Prevent, Beijing, Peoples R China.
   [Solomon, Sunil Suhas] Johns Hopkins Univ, Sch Med, Baltimore, MD USA.
   [Solomon, Sunil Suhas] YR Gaitonde Ctr AIDS Res & Educ YRG CARE, Madras, Tamil Nadu, India.
   [O'Connell, Robert J.] Armed Forces Inst Med Sci AFRIMS, US Army Med Component, Dept Retrovirol, Bangkok, Thailand.
   [Tovanabutra, Sodsai; Chang, David; Kim, Jerome H.] Walter Reed Army Inst Res, US Mil HIV Res Program, Silver Spring, MD USA.
   [Excler, Jean Louis] US Mil HIV Res Program, Bethesda, MD 20817 USA.
   [Excler, Jean Louis] Henry M Jackson Fdn Adv Mil Med, Bethesda, MD USA.
RP Excler, JL (通讯作者)，US Mil HIV Res Program, 6720-A Rockledge Dr,Suite 400, Bethesda, MD 20817 USA.
EM jexcler@hivresearch.org
RI Solomon, Sunil Suhas/P-6907-2019; Phanuphak, Nittaya/AAA-8579-2019
FU U.S. Army Medical Research and Materiel Command (USAMRMC)
   [Y1-AI-2642-12]; National Institutes of Allergy and Infectious Diseases
   [Y1-AI-2642-12]; Henry M. Jackson Foundation for the Advancement of
   Military Medicine, Inc. [W81XWH-07-2-0067]; U.S. Department of Defense
   (DOD) [W81XWH-07-2-0067]
FX The preparation of this article was supported in part by an Interagency
   Agreement Y1-AI-2642-12 between the U.S. Army Medical Research and
   Materiel Command (USAMRMC) and the National Institutes of Allergy and
   Infectious Diseases. In addition, this work was supported by a
   cooperative agreement (W81XWH-07-2-0067) between the Henry M. Jackson
   Foundation for the Advancement of Military Medicine, Inc., and the U.S.
   Department of Defense (DOD).
CR Ahmad K, 2004, LANCET INFECT DIS, V4, P597, DOI 10.1016/S1473-3099(04)01159-4
   Aldrich C, 2012, TRENDS MOL MED, V18, P691, DOI 10.1016/j.molmed.2012.06.004
   Alexander M, 2014, PLOS ONE, V9, DOI 10.1371/journal.pone.0088858
   An MH, 2012, J VIROL, V86, P12402, DOI 10.1128/JVI.00262-12
   Ananworanich J, 2008, JAIDS-J ACQ IMM DEF, V49, P151, DOI 10.1097/QAI.0b013e318183a96d
   Anglemyer A, 2013, JAMA-J AM MED ASSOC, V310, P1619, DOI [10.1001/jama.2013.278328, 10.1002/14651858.CD009153.pub3]
   [Anonymous], 2012, HIV SENT SER SURV SU
   Audelin AM, 2013, JAIDS-J ACQ IMM DEF, V62, P102, DOI 10.1097/QAI.0b013e318276becc
   Bar KJ, 2010, J VIROL, V84, P6241, DOI 10.1128/JVI.00077-10
   Baral S, 2012, LANCET INFECT DIS, V12, P538, DOI 10.1016/S1473-3099(12)70066-X
   Baral SD, 2013, LANCET INFECT DIS, V13, P214, DOI 10.1016/S1473-3099(12)70315-8
   Barouch DH, 2013, CELL, V155, P531, DOI 10.1016/j.cell.2013.09.061
   Barouch DH, 2012, NATURE, V482, P89, DOI 10.1038/nature10766
   Bergenstrom AM, 2010, AIDS, V24, pS20, DOI 10.1097/01.aids.0000390086.14941.91
   Beyrer C, 2012, LANCET, V380, P367, DOI 10.1016/S0140-6736(12)60821-6
   Boily MC, 2009, SEX TRANSM INFECT, V85, P408, DOI 10.1136/sti.2009.037499
   Boily MC, 2009, LANCET INFECT DIS, V9, P118, DOI 10.1016/S1473-3099(09)70021-0
   Borthwick N, 2014, MOL THER, V22, P464, DOI 10.1038/mt.2013.248
   Brown T, 2004, SEX TRANSM INFECT, V80, DOI 10.1136/sti.2004.010165
   Chariyalertsak S, 2011, PLOS ONE, V6, DOI 10.1371/journal.pone.0024295
   Chen M, 2012, BMC INFECT DIS, V12, DOI 10.1186/1471-2334-12-382
   Choopanya K, 2013, LANCET, V381, P2083, DOI 10.1016/S0140-6736(13)61127-7
   Chow EPF, 2014, BIOMED RES INT, V2014, DOI 10.1155/2014/607261
   Chow EPF, 2012, INT J INFECT DIS, V16, pE312, DOI 10.1016/j.ijid.2012.01.012
   Chow EPF, 2011, BMC INFECT DIS, V11, DOI 10.1186/1471-2334-11-242
   Coates TJ, 2014, LANCET GLOB HEALTH, V2, pE267, DOI 10.1016/S2214-109X(14)70032-4
   Cohen J, 2004, SCIENCE, V305, P1092
   Cohen J, 2003, SCIENCE, V301, P1660, DOI 10.1126/science.301.5640.1660
   Cohen J, 2011, SCIENCE, V334, P1628, DOI 10.1126/science.334.6063.1628
   Cohen MS, 2016, NEW ENGL J MED, V375, P830, DOI [10.1056/NEJMoa1105243, 10.1056/NEJMoa1600693]
   Cohen MS, 2011, NEW ENGL J MED, V364, P1943, DOI 10.1056/NEJMra1011874
   Dutta A, 2012, CURR OPIN HIV AIDS, V7, P362, DOI 10.1097/COH.0b013e328354a0b5
   Excler JL, 2014, CLIN VACCINE IMMUNOL, V21, P1023, DOI 10.1128/CVI.00230-14
   Excler JL, 2014, HUM VACC IMMUNOTHER, V10, P1734, DOI 10.4161/hv.28462
   Excler JL, 2013, CURR OPIN HIV AIDS, V8, P421, DOI 10.1097/COH.0b013e3283632c26
   Excler JL, 2011, AIDS RES HUM RETROV, V27, P669, DOI 10.1089/AID.2010.0206
   Fellman Sam., 2012, MILITARY TIMES
   Feng Y, 2014, AIDS RES HUM RETROV, V30, P598, DOI [10.1089/AID.2013.0233, 10.1089/aid.2013.0233]
   Feng Y, 2013, AIDS, V27, P1793, DOI 10.1097/QAD.0b013e328360db2d
   Ferrari G, 2011, J VIROL, V85, P7029, DOI 10.1128/JVI.00171-11
   Fisher M, 2010, AIDS, V24, P1739, DOI 10.1097/QAD.0b013e32833ac9e6
   Gangakhedkar RR, 1997, JAMA-J AM MED ASSOC, V278, P2090, DOI 10.1001/jama.278.23.2090
   Gilbert PB, 2011, J INFECT DIS, V203, P969, DOI 10.1093/infdis/jiq152
   Godbole S, 2014, PLOS ONE, V9, DOI 10.1371/journal.pone.0107439
   Gottardo R, 2013, PLOS ONE, V8, DOI 10.1371/journal.pone.0075665
   Gouws E, 2012, SEX TRANSM INFECT, V88, pI76, DOI 10.1136/sextrans-2012-050719
   Granich R, 2011, CURR HIV RES, V9, P446, DOI 10.2174/157016211798038597
   Granich R, 2010, CURR OPIN HIV AIDS, V5, P298, DOI 10.1097/COH.0b013e32833a6c32
   Grant RM, 2014, LANCET INFECT DIS, V14, P820, DOI 10.1016/S1473-3099(14)70847-3
   Grant RM, 2010, NEW ENGL J MED, V363, P2587, DOI 10.1056/NEJMoa1011205
   Grinsztejn B, 2014, LANCET INFECT DIS, V14, P281, DOI 10.1016/S1473-3099(13)70692-3
   Guo HX, 2009, SEX TRANSM DIS, V36, P120, DOI 10.1097/OLQ.0b013e31818d3fa0
   Gupta S, 2013, JAIDS-J ACQ IMM DEF, V62, pE87, DOI 10.1097/QAI.0b013e31827e4992
   Hammer SM, 2011, NEW ENGL J MED, V365, P561, DOI 10.1056/NEJMe1107487
   Han X, 2013, GENOME ANNOUNC, V1
   Han XX, 2011, PLOS ONE, V6, DOI 10.1371/journal.pone.0028792
   Haynes BF, 2012, NEW ENGL J MED, V366, P1275, DOI 10.1056/NEJMoa1113425
   Hayton EJ, 2014, PLOS ONE, V9, DOI 10.1371/journal.pone.0101591
   He Q, 2012, SEX TRANSM INFECT, V88, P229, DOI 10.1136/sextrans-2011-050230
   He X, 2012, PLOS ONE, V7, DOI 10.1371/journal.pone.0047289
   Hemelaar J, 2012, TRENDS MOL MED, V18, P182, DOI 10.1016/j.molmed.2011.12.001
   Hemelaar J, 2011, AIDS, V25, P679, DOI 10.1097/QAD.0b013e328342ff93
   Hollingsworth TD, 2008, J INFECT DIS, V198, P687, DOI 10.1086/590501
   Hraber P, 2014, J VIROL, V88, P12623, DOI 10.1128/JVI.01705-14
   Hsi J, 2014, AIDS RES HUM RETROV, V30, P389, DOI [10.1089/aid.2013.0234, 10.1089/AID.2013.0234]
   International Diabetes Foundation, 2019, IDF DIABETES ATLAS, VNinth
   Janes H, 2013, AIDS RES HUM RETROV, V29, P1513, DOI [10.1089/aid.2012.0385, 10.1089/AID.2012.0385]
   Jia ZW, 2013, LANCET, V382, P1195, DOI 10.1016/S0140-6736(12)61898-4
   Jiang JJ, 2014, PLOS ONE, V9, DOI 10.1371/journal.pone.0087674
   Kahn JG, 2011, CURR HIV RES, V9, P405, DOI 10.2174/157016211798038542
   Karasavvas N, 2012, AIDS RES HUM RETROV, V28, P1444, DOI 10.1089/aid.2012.0103
   Khan IF, 2007, AIDS RES HUM RETROV, V23, P934, DOI 10.1089/aid.2007.0036
   Kijak GH, 2013, J VIROL, V87, P7265, DOI 10.1128/JVI.03070-12
   Kondo M, 2013, J VIROL, V87, P5351, DOI 10.1128/JVI.02370-12
   Koopman G, 2013, AIDS, V27, P2841, DOI 10.1097/QAD.0000000000000047
   Kumta S, 2010, JAIDS-J ACQ IMM DEF, V53, P227, DOI 10.1097/QAI.0b013e3181c354d8
   Lau JTF, 2011, AIDS CARE, V23, P1472, DOI 10.1080/09540121.2011.565018
   Lau KA, 2010, CURR HIV RES, V8, P259, DOI 10.2174/157016210791111151
   Lazaro E, 2011, PLOS ONE, V6, DOI 10.1371/journal.pone.0026244
   Letourneau S, 2007, PLOS ONE, V2, DOI 10.1371/journal.pone.0000984
   Lewis GK, 2014, CURR OPIN HIV AIDS, V9, P263, DOI 10.1097/COH.0000000000000055
   Li HM, 2011, PLOS ONE, V6, DOI 10.1371/journal.pone.0023431
   Liu J, 2012, INFECT GENET EVOL, V12, P1944, DOI 10.1016/j.meegid.2012.08.001
   Liu Lianxing, 2013, Virologica Sinica, V28, P109, DOI 10.1007/s12250-013-3303-z
   Lou J, 2014, PLOS ONE, V9, DOI 10.1371/journal.pone.0090985
   Lou J, 2009, BMC PUBLIC HEALTH, V9, DOI 10.1186/1471-2458-9-S1-S10
   Lu HY, 2013, PLOS ONE, V8, DOI 10.1371/journal.pone.0072747
   Lucas GM, 2016, AIDS, V30, P619, DOI [10.1097/QAD.0000000000000949, 10.1097/QAD.0000000000000592]
   Lucas GM, 2012, INT J DRUG POLICY, V23, P162, DOI 10.1016/j.drugpo.2011.06.005
   Manopaiboon C, 2013, INT J STD AIDS, V24, P34, DOI 10.1177/0956462412472300
   Mayer Kenneth, 2013, J Int Assoc Provid AIDS Care, V12, P208, DOI 10.1177/2325957413475839
   McCormack S, 2015, CROI 2015
   Mehendale S, 2008, AIDS RES HUM RETROV, V24, P873, DOI [10.1089/aid.2007.0292, 10.1089/aid.2008.0292]
   Mehendale S, 2013, PLOS ONE, V8, DOI 10.1371/journal.pone.0055831
   Mehendale S, 2010, INDIAN J MED RES, V132, P168
   Merati TP, 2012, SEX HEALTH, V9, P414, DOI 10.1071/SH11121
   Metzger DS, 2015, JAIDS-J ACQ IMM DEF, V68, P554, DOI 10.1097/QAI.0000000000000510
   Mi G, 2010, CHIN J AIDS STD, V16, P201
   Ministry of Health of Indonesia, 2011, INT BIOL BEH SURV IB
   Ministry of Health of the People's Republic of China, 2012, 2012 CHIN AIDS RESP
   Mishra Ram Manohar, 2012, Glob J Health Sci, V4, P100, DOI 10.5539/gjhs.v4n5p100
   Mishra S, 2014, AIDS, V28, pS61, DOI 10.1097/QAD.0000000000000109
   Molina JM CC, 2015, CRIO 2015
   National AIDS Control Organisation Department of AIDS Control Minsitry of Health & Family Welfare, 2012, ANN REPORT
   National AIDS Council, 2012, PHIL GLOB AIDS RESP
   Neogi U, 2012, PLOS ONE, V7, DOI 10.1371/journal.pone.0039819
   Neogi U, 2012, JAIDS-J ACQ IMM DEF, V59, P347, DOI 10.1097/QAI.0b013e3182405c7b
   Neogi U, 2011, INDIAN J MED RES, V134, P769, DOI 10.4103/0971-5916.92624
   Neogi U, 2009, INDIAN J EXP BIOL, V47, P424
   Newman PA, 2014, VACCINE, V32, P5854, DOI 10.1016/j.vaccine.2014.08.043
   Newmann S, 2000, INT J STD AIDS, V11, P250, DOI 10.1258/0956462001915796
   Nitayaphan S, 2012, EXPERT REV VACCINES, V11, P805, DOI [10.1586/erv.12.49, 10.1586/ERV.12.49]
   Nouhin J, 2011, INFECT GENET EVOL, V11, P38, DOI 10.1016/j.meegid.2010.10.014
   Oyomopito RA, 2013, JAIDS-J ACQ IMM DEF, V62, P293, DOI 10.1097/QAI.0b013e31827a2e8f
   Pang W, 2012, AIDS, V26, P1121, DOI 10.1097/QAD.0b013e3283522c97
   Park LS, 2010, JAIDS-J ACQ IMM DEF, V54, P430, DOI 10.1097/QAI.0b013e3181dc5dad
   Patton C, 2012, J BIOETHIC INQ, V9, P295, DOI 10.1007/s11673-012-9383-x
   Phanuphak N, 2015, J VIRUS ERAD, V1, P89
   Pitisuttithum P, 2006, J INFECT DIS, V194, P1661, DOI 10.1086/508748
   Pitisuttithum P, 2011, PLOS ONE, V6, DOI 10.1371/journal.pone.0027837
   Piyasirisilp S, 2000, J VIROL, V74, P11286, DOI 10.1128/JVI.74.23.11286-11295.2000
   Plotkin SA, 2012, CLIN INFECT DIS, V54, P1615, DOI 10.1093/cid/cis238
   Pollara J, 2014, J VIROL, V88, P7715, DOI 10.1128/JVI.00156-14
   Prybylski D, 2015, DRUG ALCOHOL DEPEN, V148, P126, DOI 10.1016/j.drugalcdep.2014.12.034
   Qian SS, 2014, AIDS, V28, P1805, DOI 10.1097/QAD.0000000000000323
   Ramanathan VD, 2009, AIDS RES HUM RETROV, V25, P1107, DOI 10.1089/aid.2009.0096
   Redd AD, 2013, LANCET INFECT DIS, V13, P622, DOI 10.1016/S1473-3099(13)70066-5
   Rerks-Ngarm S, 2009, NEW ENGL J MED, V361, P2209, DOI 10.1056/NEJMoa0908492
   Robb ML, 2012, LANCET INFECT DIS, V12, P531, DOI 10.1016/S1473-3099(12)70088-9
   Rodenburg CM, 2001, AIDS RES HUM RETROV, V17, P161, DOI 10.1089/08892220150217247
   Rodriguez MA, 2009, VIROLOGY, V385, P416, DOI 10.1016/j.virol.2008.12.025
   Rojanapithayalkorn W, 2006, REPROD HEALTH MATTER, V14, P41, DOI 10.1016/S0968-8080(06)28270-3
   Rolland M, 2012, NATURE, V490, P417, DOI 10.1038/nature11519
   Sahbandar IN, 2009, AIDS RES HUM RETROV, V25, P637, DOI 10.1089/aid.2008.0266
   Sahni AK, 2002, INT J STD AIDS, V13, P115, DOI 10.1258/0956462021924749
   Schneider JA, 2012, AIDS BEHAV, V16, P350, DOI 10.1007/s10461-011-9982-2
   Shang H, 2012, NATURE, V485, P576, DOI 10.1038/485576a
   Shao Y, 1999, Zhonghua Shi Yan He Lin Chuang Bing Du Xue Za Zhi, V13, P109
   Shao Y, 2010, AIDS RES HUM RETROV, V26
   Sharma M, 2009, AIDS, V23, P1405, DOI 10.1097/QAD.0b013e32832bd7c9
   Shaw GM, 2012, CSH PERSPECT MED, V2, DOI 10.1101/cshperspect.a006965
   Shubber Z, 2014, J INT AIDS SOC, V17, DOI 10.7448/IAS.17.1.18928
   Smith D. K., 2012, Morbidity and Mortality Weekly Report, V61, P586
   Smith DK, 2013, MMWR-MORBID MORTAL W, V62, P463
   Solomon SS, 2015, AIDS, V29, P723, DOI 10.1097/QAD.0000000000000602
   Solomon SS, 2010, AIDS BEHAV, V14, P1001, DOI 10.1007/s10461-010-9711-2
   Srikantiah P, 2010, AIDS, V24, pS62, DOI 10.1097/01.aids.0000390091.45435.ea
   Su L, 2000, J VIROL, V74, P11367, DOI 10.1128/JVI.74.23.11367-11376.2000
   Su YZ, 2013, EPIDEMIOL INFECT, V141, P2418, DOI 10.1017/S0950268812002713
   Swe LA, 2013, HIV AIDS-RES PALLIAT, V5, P223, DOI 10.2147/HIV.S50171
   Tee KK, 2008, J VIROL, V82, P9206, DOI 10.1128/JVI.00399-08
   Templeton DJ, 2010, CURR OPIN INFECT DIS, V23, P45, DOI 10.1097/QCO.0b013e328334e54d
   Thailand Working Group on HIV/AIDS Projection, 2012, AIDS EP MOD PROJ HIV
   Thomas B, 2011, INDIAN J MED RES, V134, P920, DOI 10.4103/0971-5916.92637
   Tieu HV, 2010, SEX TRANSM DIS, V37, P352, DOI 10.1097/OLQ.0b013e3181c9963a
   Tomaras GD, 2013, P NATL ACAD SCI USA, V110, P9019, DOI 10.1073/pnas.1301456110
   UNAIDS, 2013, SMART INV
   UNAIDS, 2021, HIV AIDS AS PAC
   UNAIDS, 2014, GAP REP 2014
   United Nations Economic and Social Commission for Asia and the Pacific, 2013, STAT YB AS PAC
   van Griensven F, 2014, SEX HEALTH, V11, P180, DOI 10.1071/SH13119
   van Griensven F, 2013, AIDS, V27, P825, DOI 10.1097/QAD.0b013e32835c546e
   van Griensven F, 2010, AIDS, V24, pS30, DOI 10.1097/01.aids.0000390087.22565.b4
   Viet Nam Administration for AIDS Control, 2013, HIV SENT SURV PLUS H
   Walensky RP, 2013, NEW ENGL J MED, V369, P1715, DOI 10.1056/NEJMsa1214720
   Wang WH, 2008, AIDS RES HUM RETROV, V24, P1245, DOI 10.1089/aid.2008.0095
   Wang WH, 2012, AIDS RES HUM RETROV, V28, P411, DOI [10.1089/aid.2011.0196, 10.1089/AID.2011.0196]
   Wang WH, 2011, CURR HIV RES, V9, P136, DOI 10.2174/157016211795569096
   Wei HM, 2014, AIDS RES HUM RETROV, V30, P384, DOI [10.1089/aid.2013.0228, 10.1089/AID.2013.0228]
   Wei HM, 2014, AIDS RES HUM RETROV, V30, P380, DOI [10.1089/aid.2013.0235, 10.1089/AID.2013.0235]
   Wheelock A, 2013, PLOS ONE, V8, DOI 10.1371/journal.pone.0054288
   Williams Brian, 2008, Confl Health, V2, P3, DOI 10.1186/1752-1505-2-3
   Williams CT, 2011, AIDS BEHAV, V15, P1011, DOI 10.1007/s10461-010-9764-2
   Wiysonge CS, 2011, COCHRANE DB SYST REV, DOI 10.1002/14651858.CD007496.pub2
   World Health Organization, 2016, CONS GUID HIV PREV D
   World Health Organization, 2014, INF SECT COLL STRAT
   Wu ZY, 2013, CLIN INFECT DIS, V57, P298, DOI 10.1093/cid/cit210
   Xing YF, 2013, SCI WORLD J, DOI [10.1155/2013/381219, 10.1155/2013/630654]
   Ye JR, 2013, PLOS ONE, V8, DOI 10.1371/journal.pone.0054238
   Ye L, 2014, PLOS ONE, V9, DOI 10.1371/journal.pone.0086200
   Ye SD, 2012, PLOS ONE, V7, DOI 10.1371/journal.pone.0050873
   Yun K, 2011, SEX TRANSM INFECT, V87, P563, DOI 10.1136/sextrans-2011-050079
   Zeng YL, 2014, BIOMED RES INT, V2014, DOI 10.1155/2014/498987
   Zhang L, 2013, LANCET INFECT DIS, V13, P955, DOI 10.1016/S1473-3099(13)70245-7
   Zhang L, 2012, SEX HEALTH, V9, P261, DOI 10.1071/SH11104
   Zhang Y, 2013, AIDS PATIENT CARE ST, V27, P137, DOI 10.1089/apc.2012.0412
   Zhang Y, 2006, PLOS MED, V3, P2065, DOI 10.1371/journal.pmed.0030443
   Zhao J, 2014, JAIDS-J ACQ IMM DEF, V66, pE65, DOI 10.1097/QAI.0000000000000144
   Zhong F, 2014, PLOS ONE, V9, DOI 10.1371/journal.pone.0103136
   Zhou C, 2013, ARCH SEX BEHAV, V42, P1275, DOI 10.1007/s10508-012-0008-6
   Zhou F, 2012, PLOS ONE, V7, DOI 10.1371/journal.pone.0032329
   Zolfo M, 2011, AIDS RES HUM RETROV, V27, P727, DOI [10.1089/aid.2010.0037, 10.1089/AID.2010.0037]
   Zolla-Pazner S, 2014, SCIENCE, V345, P167, DOI 10.1126/science.1256526
   Zolla-Pazner S, 2014, PLOS ONE, V9, DOI 10.1371/journal.pone.0087572
   Zolla-Pazner S, 2013, PLOS ONE, V8, DOI 10.1371/journal.pone.0053629
NR 195
TC 22
Z9 22
U1 0
U2 18
PU MARY ANN LIEBERT, INC
PI NEW ROCHELLE
PA 140 HUGUENOT STREET, 3RD FL, NEW ROCHELLE, NY 10801 USA
SN 0889-2229
EI 1931-8405
J9 AIDS RES HUM RETROV
JI Aids Res. Hum. Retrovir.
PD NOV 1
PY 2015
VL 31
IS 11
BP 1060
EP 1076
DI 10.1089/aid.2015.0049
PG 17
WC Immunology; Infectious Diseases; Virology
WE Science Citation Index Expanded (SCI-EXPANDED)
SC Immunology; Infectious Diseases; Virology
GA CV5SJ
UT WOS:000364331100003
PM 26107771
OA Green Published
DA 2022-08-26
ER

PT J
AU Leyva, F
   Fuchs, EJ
   Bakshi, R
   Carballo-Dieguez, A
   Ventuneac, A
   Yue, C
   Caffo, B
   Du, Y
   Torbenson, M
   Li, LY
   Mullin, G
   Lee, LD
   Rohan, L
   Anton, PA
   Hendrix, CW
AF Leyva, Francisco
   Fuchs, Edward J.
   Bakshi, Rahul
   Carballo-Dieguez, Alex
   Ventuneac, Ana
   Yue, Chen
   Caffo, Brian
   Du, Yong
   Torbenson, Michael
   Li, Liye
   Mullin, Gerald
   Lee, Linda
   Rohan, Lisa
   Anton, Peter A.
   Hendrix, Craig W.
TI Simultaneous Evaluation of Safety, Acceptability, Pericoital Kinetics,
   and Ex Vivo Pharmacodynamics Comparing Four Rectal Microbicide Vehicle
   Candidates
SO AIDS RESEARCH AND HUMAN RETROVIRUSES
LA English
DT Article
ID NATIONAL PROBABILITY SAMPLE; PREEXPOSURE PROPHYLAXIS; ANAL INTERCOURSE;
   HIV SURROGATES; CELL-FREE; COLON; MEN; HYPEROSMOLAR; INFECTION; SPECT
AB Preexposure prophylaxis (PrEP) of HIV infection with tenofovir-containing regimens is effective, but plagued by poor adherence in some studies. Options for safe, effective, and acceptable PrEP products, especially for men and women at risk of HIV via receptive anal intercourse (RAI), are needed. We performed a randomized, partially blinded, first-in-human evaluation of four candidate rectal microbicide vehiclesaqueous gel, aqueous fluid, lipid gel, and lipid fluidto select a prototype for further clinical development. Eight seronegative participants received three doses of each product with each dose separated by at least 2 weeks: one dose was given alone without simulated RAI in clinic, another dose was followed by simulated RAI in clinic, and another dose was self-administered at home in the context of RAI with a partner. Assessments included safety, acceptability, colon histology, ex vivo HIV infectivity of colon tissue explants, and colonic luminal distribution of vehicle and HIV surrogates. Adverse events were all mild and mainly sigmoidoscopy associated. There were minor differences in colon distribution of products and little effect of RAI. Vehicle distribution covered 95% (+/- 7% standard deviation) of the distribution of an HIV surrogate in the colonic lumen. The lipid fluid vehicle increased HIV colon tissue infectability 5-fold [log(10) p24 0.68 (95% confidence interval 0.08, 1.28)] and aqueous gel provided 6-fold protection [log(10) p24 0.80 (95% confidence interval 0.20, 1.41)] compared to no product baseline. Colon permeability of lipid vehicles was more than 10-fold greater than aqueous vehicles. All products received similar acceptability ratings, though trends favored the gel products. Intensive simultaneous assessment of safety and toxicity, luminal and tissue distribution, ex vivo HIV infectivity, and product acceptability in relevant sexual contexts provided clear differentiation among candidate gels very early in product development. We selected the aqueous gel for further development as a rectal microbicide vehicle.
C1 [Leyva, Francisco; Fuchs, Edward J.; Bakshi, Rahul; Li, Liye; Hendrix, Craig W.] Johns Hopkins Univ, Sch Med, Dept Med Clin Pharmacol, Baltimore, MD 21287 USA.
   [Carballo-Dieguez, Alex; Ventuneac, Ana] Johns Hopkins Univ, Sch Med, Dept Med Gastroenterol, Baltimore, MD 21287 USA.
   [Yue, Chen; Caffo, Brian] Johns Hopkins Univ, Dept Biostat, Bloomberg Sch Publ Hlth, Baltimore, MD 21205 USA.
   [Du, Yong] Johns Hopkins Univ, Sch Med, Dept Radiol, Baltimore, MD 21205 USA.
   [Torbenson, Michael] Mayo Clin, Dept Pathol, Rochester, MI USA.
   [Mullin, Gerald; Lee, Linda] Columbia Univ, HIV Ctr Clin & Behav Studies, New York, NY USA.
   [Rohan, Lisa] Univ Pittsburgh, Magee Womens Res Inst, Pittsburgh, PA USA.
   [Anton, Peter A.] Univ Calif Los Angeles, David Geffen Sch Med, UCLA Ctr HIV Prevent Res, UCLA AIDS Inst,Dept Med, Los Angeles, CA 90095 USA.
RP Hendrix, CW (通讯作者)，Johns Hopkins Univ, Sch Med, Dept Med Clin Pharmacol, Blalock 569,600 North Wolfe St, Baltimore, MD 21287 USA.
EM chendrix@jhmi.edu
RI Hendrix, Craig W/G-4182-2014; Mullin, Gerry/H-5294-2019
OI Hendrix, Craig W/0000-0002-5696-8665; Mullin, Gerry/0000-0001-5317-6788;
   Bakshi, Rahul/0000-0003-1478-1031; Du, Yong/0000-0002-0237-6154
FU Integrated Preclinical/Clinical Program for Microbicide Development at
   NIH Division of AIDS; NIH [U19 AI 060614]; NATIONAL INSTITUTE OF ALLERGY
   AND INFECTIOUS DISEASES [U19AI060614] Funding Source: NIH RePORTER;
   NATIONAL INSTITUTE OF GENERAL MEDICAL SCIENCES [T32GM066691] Funding
   Source: NIH RePORTER; NATIONAL INSTITUTE OF MENTAL HEALTH [P30MH043520]
   Funding Source: NIH RePORTER
FX The study team would like to express its appreciation for the sustained
   involvement of the research participants through the intensive and
   prolonged participation in this study. We also wish to acknowledge the
   excellence of the staff of the Drug Development Unit and Clinical
   Pharmacology Analytical Laboratory at Johns Hopkins and the continued
   collaborative support of the Integrated Preclinical/Clinical Program for
   Microbicide Development at NIH Division of AIDS. The work was supported
   by NIH grant U19 AI 060614.
CR Anton PA, 2012, AIDS RES HUM RETROV, V28, P1412, DOI [10.1089/aid.2012.0262, 10.1089/AID.2012.0262]
   Baeten JM, 2012, NEW ENGL J MED, V367, P399, DOI 10.1056/NEJMoa1108524
   Caffo BS, 2008, J AM STAT ASSOC, V103, P1470, DOI 10.1198/016214508000000832
   Cao YJ, 2012, BRIT J CLIN PHARMACO, V74, P1013, DOI 10.1111/j.1365-2125.2012.04267.x
   Du Y, 2014, J NUCL CARDIOL, V21, P329, DOI 10.1007/s12350-013-9842-8
   Du Y, 2009, MED PHYS, V36, P2021, DOI 10.1118/1.3120411
   Fuchs EJ, 2007, J INFECT DIS, V195, P703, DOI 10.1086/511279
   Fuchs EJ, 2013, J INFECT DIS, V207, P1389, DOI 10.1093/infdis/jit030
   Goldsmith J, 2011, ANN APPL STAT, V5, P337, DOI 10.1214/10-AOAS384
   Gorbach PM, 2009, SEX TRANSM DIS, V36, P193, DOI 10.1097/OLQ.0b013e3181901ccf
   Grant RM, 2010, NEW ENGL J MED, V363, P2587, DOI 10.1056/NEJMoa1011205
   Hendrix C, 2008, CLIN PHARMACOL THER, V83, P97, DOI 10.1038/sj.clpt.6100236
   Hendrix CW, 2013, PLOS ONE, V8, DOI 10.1371/journal.pone.0055013
   Herbenick D, 2010, J SEX MED, V7, P255, DOI 10.1111/j.1743-6109.2010.02012.x
   HUDSON HM, 1994, IEEE T MED IMAGING, V13, P601, DOI 10.1109/42.363108
   Hylton J, 2004, MICROBICIDES 2004
   Kalichman SC, 2009, SEX TRANSM INFECT, V85, P411, DOI 10.1136/sti.2008.035287
   Karim QA, 2010, SCIENCE, V329, P1168, DOI 10.1126/science.1193748
   Leyva FJ, 2013, AIDS RES HUM RETROV, V29, P1487, DOI [10.1089/aid.2013.0189, 10.1089/AID.2013.0189]
   Louissaint NA, 2012, J INFECT DIS, V205, P725, DOI 10.1093/infdis/jir841
   Louissaint NA, 2012, JAIDS-J ACQ IMM DEF, V59, P10, DOI 10.1097/QAI.0b013e3182373b5e
   Marrazzo JM, 2015, NEW ENGL J MED, V372, P509, DOI 10.1056/NEJMoa1402269
   Mcgowan I, 2015, PLOS ONE, V10, DOI 10.1371/journal.pone.0125363
   McGowan I, 2014, EXPERT OPIN DRUG DEL, V11, P69, DOI 10.1517/17425247.2013.860132
   Reece M, 2010, J SEX MED, V7, P266, DOI 10.1111/j.1743-6109.2010.02017.x
   Schwartz JL, 2011, PLOS ONE, V6, DOI 10.1371/journal.pone.0025974
   Thigpen MC, 2012, NEW ENGL J MED, V367, P423, DOI 10.1056/NEJMoa1110711
   Van Damme L, 2012, NEW ENGL J MED, V367, P411, DOI 10.1056/NEJMoa1202614
   Wang L, 2011, AIDS RES THER, V8, DOI 10.1186/1742-6405-8-12
   Yang KH, 2014, PLOS ONE, V9, DOI 10.1371/journal.pone.0106196
NR 30
TC 8
Z9 8
U1 0
U2 4
PU MARY ANN LIEBERT, INC
PI NEW ROCHELLE
PA 140 HUGUENOT STREET, 3RD FL, NEW ROCHELLE, NY 10801 USA
SN 0889-2229
EI 1931-8405
J9 AIDS RES HUM RETROV
JI Aids Res. Hum. Retrovir.
PD NOV 1
PY 2015
VL 31
IS 11
BP 1089
EP 1097
DI 10.1089/aid.2015.0086
PG 9
WC Immunology; Infectious Diseases; Virology
WE Science Citation Index Expanded (SCI-EXPANDED)
SC Immunology; Infectious Diseases; Virology
GA CV5SJ
UT WOS:000364331100005
PM 26066390
OA Green Published
DA 2022-08-26
ER

PT J
AU Chen, BA
   Panther, L
   Marzinke, MA
   Hendrix, CW
   Hoesley, CJ
   van der Straten, A
   Husnik, MJ
   Soto-Torres, L
   Nel, A
   Johnson, S
   Richardson-Harman, N
   Rabe, LK
   Dezzutti, CS
AF Chen, Beatrice A.
   Panther, Lori
   Marzinke, Mark A.
   Hendrix, Craig W.
   Hoesley, Craig J.
   van der Straten, Ariane
   Husnik, Marla J.
   Soto-Torres, Lydia
   Nel, Annalene
   Johnson, Sherri
   Richardson-Harman, Nicola
   Rabe, Lorna K.
   Dezzutti, Charlene S.
CA Microbicide Trials Network
TI Phase 1 Safety, Pharmacokinetics, and Pharmacodynamics of Dapivirine and
   Maraviroc Vaginal Rings: A Double-Blind Randomized Trial
SO JAIDS-JOURNAL OF ACQUIRED IMMUNE DEFICIENCY SYNDROMES
LA English
DT Article
DE microbicide; pre-exposure prophylaxis; dapivirine; maraviroc; vaginal
   rings; ex vivo challenge assay
ID PREEXPOSURE PROPHYLAXIS; MICROBICIDE GEL; MS/MS METHOD; HIV-1;
   QUANTIFICATION; INFECTION; HEALTHY; IDENTIFICATION; VALIDATION; DELIVERY
AB Background:Variable adherence limits effectiveness of daily oral and intravaginal tenofovir-containing pre-exposure prophylaxis. Monthly vaginal antiretroviral rings are one approach to improve adherence and drug delivery.Methods:MTN-013/IPM 026, a multisite, double-blind, randomized, placebo-controlled trial in 48 HIV-negative US women, evaluated vaginal rings containing dapivirine (DPV) (25 mg) and maraviroc (MVC) (100 mg), DPV only, MVC only, and placebo used continuously for 28 days. Safety was assessed by adverse events. Drug concentrations were quantified in plasma, cervicovaginal fluid (CVF), and cervical tissue. Cervical biopsy explants were challenged with HIV ex vivo to evaluate pharmacodynamics.Results:There was no difference in related genitourinary adverse events between treatment arms compared with placebo. DPV and MVC concentrations rose higher initially before falling more rapidly with the combination ring compared with relatively stable concentrations with the single-drug rings. DPV concentrations in CVF were 1 and 5 log(10) greater than cervical tissue and plasma for both rings. MVC was consistently detected only in CVF. DPV and MVC CVF and DPV tissue concentrations dropped rapidly after ring removal. Cervical tissue showed a significant inverse linear relationship between HIV replication and DPV levels.Conclusions:In this first study of a combination microbicide vaginal ring, all 4 rings were safe and well tolerated. Tissue DPV concentrations were 1000 times greater than plasma concentrations and single drug rings had more stable pharmacokinetics. DPV, but not MVC, demonstrated concentration-dependent inhibition of HIV-1 infection in cervical tissue. Because MVC concentrations were consistently detectable only in CVF and not in plasma, improved drug release of MVC rings is needed.
C1 [Chen, Beatrice A.; Dezzutti, Charlene S.] Univ Pittsburgh, Dept Obstet Gynecol & Reprod Sci, Pittsburgh, PA USA.
   [Chen, Beatrice A.; Rabe, Lorna K.; Dezzutti, Charlene S.] Magee Womens Res Inst, Pittsburgh, PA USA.
   [Panther, Lori] Fenway Inst, Dept Med & Infect Dis, Boston, MA USA.
   [Marzinke, Mark A.; Hendrix, Craig W.] Johns Hopkins Univ, Dept Pathol & Med, Baltimore, MD USA.
   [Hoesley, Craig J.] Univ Alabama Birmingham, Dept Med, Birmingham, AL 35294 USA.
   [van der Straten, Ariane] Womens Global Hlth Imperat WGHI RTI Int, San Francisco, CA USA.
   [van der Straten, Ariane] Univ Calif San Francisco, Ctr AIDS Prevent Studies, Dept Med, San Francisco, CA USA.
   [Husnik, Marla J.] Fred Hutchinson Canc Res Ctr, Stat Ctr HIV AIDS Res & Prevent, Seattle, WA 98104 USA.
   [Soto-Torres, Lydia] NIAID, DAIDS, Bethesda, MD 20892 USA.
   [Nel, Annalene] Int Partnership Microbicides, Silver Spring, MD USA.
   [Johnson, Sherri] FHI 360, Durham, NC USA.
   [Richardson-Harman, Nicola] Alpha StatConsult, Damascus, MD USA.
RP Chen, BA (通讯作者)，Magee Womens Hosp, 300 Halket St, Pittsburgh, PA 15213 USA.
EM chenba@upmc.edu
RI Hendrix, Craig W/G-4182-2014
OI Hendrix, Craig W/0000-0002-5696-8665; Dezzutti,
   Charlene/0000-0001-5902-5841; van der Straten,
   Ariane/0000-0001-8536-648X
FU National Institute of Allergy and Infectious Diseases of the U.S.
   National Institutes of Health [UM1AI068633, UM1AI068615, UM1AI106707];
   Eunice Kennedy Shriver National Institute of Child Health and Human
   Development of the U.S. National Institutes of Health; National
   Institute of Mental Health of the U.S. National Institutes of Health;
   Gilead Sciences; NATIONAL CENTER FOR ADVANCING TRANSLATIONAL SCIENCES
   [UL1TR000005] Funding Source: NIH RePORTER; NATIONAL INSTITUTE OF
   ALLERGY AND INFECTIOUS DISEASES [UM1AI069494, UM1AI068615, U01AI068633,
   UM1AI068633, UM1AI106707, P30AI094189] Funding Source: NIH RePORTER
FX The study was designed and implemented by the Microbicide Trials Network
   (MTN). The MTN is funded by the National Institute of Allergy and
   Infectious Diseases (UM1AI068633, UM1AI068615, UM1AI106707), with
   co-funding from the Eunice Kennedy Shriver National Institute of Child
   Health and Human Development and the National Institute of Mental
   Health, all components of the U.S. National Institutes of Health. The
   vaginal rings used in this study were supplied by the IND sponsor,
   International Partnership for Microbicides (IPM).; N.R.-H. was a paid
   consultant for the pharmacodynamic data analysis. C.W.H. has received
   research support from Gilead Sciences managed through Johns Hopkins
   University. The remaining authors have no conflicts of interest to
   disclose.
CR Abel S, 2009, ANTIVIR THER, V14, P607
   Akil A, 2015, PHARM RES-DORDR, V32, P458, DOI 10.1007/s11095-014-1474-4
   Akil A, 2011, DRUG DELIV TRANSL RE, V1, P209, DOI 10.1007/s13346-011-0022-6
   Baalwa J, 2013, VIROLOGY, V436, P33, DOI 10.1016/j.virol.2012.10.009
   Borrego P, 2013, AIDS REV, V15, P49
   Campbell-Yesufu OT, 2011, CLIN INFECT DIS, V52, P780, DOI 10.1093/cid/ciq248
   Dezzutti CS, 2013, JAIDS-J ACQ IMM DEF, V63, P548, DOI 10.1097/QAI.0b013e318291f331
   Else LJ, 2011, ANTIVIR THER, V16, P1149, DOI 10.3851/IMP1919
   Emory JF, 2014, CLIN CHIM ACTA, V431, P198, DOI 10.1016/j.cca.2014.02.008
   Fetherston SM, 2013, EUR J PHARM SCI, V48, P406, DOI 10.1016/j.ejps.2012.12.002
   Fletcher P, 2009, ANTIMICROB AGENTS CH, V53, P487, DOI 10.1128/AAC.01156-08
   Guay LA, 1999, LANCET, V354, P795, DOI 10.1016/S0140-6736(99)80008-7
   International Partnership for Microbicides, 2012, 1 EFF TRIAL MICR RIN
   Karim QA, 2010, SCIENCE, V329, P1168, DOI 10.1126/science.1193748
   Keele BF, 2008, P NATL ACAD SCI USA, V105, P7552, DOI 10.1073/pnas.0802203105
   Knyphausen FZ, 2014, PLOS ONE, V9, DOI 10.1371/journal.pone.0095956
   Lockman S, 2007, NEW ENGL J MED, V356, P135, DOI 10.1056/NEJMoa062876
   Malcolm RK, 2005, J ANTIMICROB CHEMOTH, V56, P954, DOI 10.1093/jac/dki326
   Microbicide Trials Network, 2012, PHAS 3 TRIAL DAP RIN
   Nel A., 2012, 19 C RETR OPP INF MA
   Nel A, 2014, AIDS, V28, P1479, DOI 10.1097/QAD.0000000000000280
   Nel AA, 2009, AIDS, V23, P1531, DOI 10.1097/QAD.0b013e32832c413d
   Nel AM, 2010, AIDS RES HUM RETROV, V26, P1181, DOI 10.1089/aid.2009.0227
   Nel AM, 2010, JAIDS-J ACQ IMM DEF, V55, P161, DOI 10.1097/QAI.0b013e3181e3293a
   Parsons TL, 2014, J PHARMACEUT BIOMED, V98, P407, DOI 10.1016/j.jpba.2014.06.018
   Salazar-Gonzalez JF, 2009, J EXP MED, V206, P1273, DOI 10.1084/jem.20090378
   Seserko LA, 2013, BIOANALYSIS, V5, P2771, DOI 10.4155/bio.13.256
   Stringer JSA, 2010, PLOS MED, V7, DOI 10.1371/journal.pmed.1000233
   Van Damme L, 2012, NEW ENGL J MED, V367, P411, DOI 10.1056/NEJMoa1202614
   van der Straten A, 2012, AIDS, V26, pF13, DOI 10.1097/QAD.0b013e3283522272
   WHO/CONRAD, 2004, MAN STAND COLP EV VA
   Woolfson AD, 2006, INT J PHARMACEUT, V325, P82, DOI 10.1016/j.ijpharm.2006.06.026
   Zhou T, 2013, AIDS RES HUM RETROV, V29, P1496, DOI [10.1089/aid.2013.0032, 10.1089/AID.2013.0032]
NR 33
TC 81
Z9 82
U1 0
U2 10
PU LIPPINCOTT WILLIAMS & WILKINS
PI PHILADELPHIA
PA TWO COMMERCE SQ, 2001 MARKET ST, PHILADELPHIA, PA 19103 USA
SN 1525-4135
EI 1077-9450
J9 JAIDS-J ACQ IMM DEF
JI JAIDS
PD NOV 1
PY 2015
VL 70
IS 3
BP 242
EP 249
DI 10.1097/QAI.0000000000000702
PG 8
WC Immunology; Infectious Diseases
WE Science Citation Index Expanded (SCI-EXPANDED)
SC Immunology; Infectious Diseases
GA CU6ID
UT WOS:000363634600004
PM 26034880
OA Green Accepted
DA 2022-08-26
ER

PT J
AU Ndase, P
   Celum, C
   Kidoguchi, L
   Ronald, A
   Fife, KH
   Bukusi, E
   Donnell, D
   Baeten, JM
AF Ndase, Patrick
   Celum, Connie
   Kidoguchi, Lara
   Ronald, Allan
   Fife, Kenneth H.
   Bukusi, Elizabeth
   Donnell, Deborah
   Baeten, Jared M.
CA Partners PrEP Study Team
TI Frequency of False Positive Rapid HIV Serologic Tests in African Men and
   Women Receiving PrEP for HIV Prevention: Implications for Programmatic
   Roll-Out of Biomedical Interventions
SO PLOS ONE
LA English
DT Article
ID ANTIRETROVIRAL PROPHYLAXIS; INFECTION
AB Background
   Rapid HIV assays are the mainstay of HIV testing globally. Delivery of effective biomedical HIV prevention strategies such as antiretroviral pre-exposure prophylaxis (PrEP) requires periodic HIV testing. Because rapid tests have high (> 95%) but imperfect specificity, they are expected to generate some false positive results.
   Methods
   We assessed the frequency of true and false positive rapid results in the Partners PrEP Study, a randomized, placebo-controlled trial of PrEP. HIV testing was performed monthly using 2 rapid tests done in parallel with HIV enzyme immunoassay (EIA) confirmation following all positive rapid tests.
   Results
   A total of 99,009 monthly HIV tests were performed; 98,743 (99.7%) were dual-rapid HIV negative. Of the 266 visits with >= 1 positive rapid result, 99 (37.2%) had confirmatory positive EIA results (true positives), 155 (58.3%) had negative EIA results (false positives), and 12 (4.5%) had discordant EIA results. In the active PrEP arms, over two-thirds of visits with positive rapid test results were false positive results (69.2%, 110 of 159), although false positive results occurred at < 1% (110/65,945) of total visits.
   Conclusions
   When HIV prevalence or incidence is low due to effective HIV prevention interventions, rapid HIV tests result in a high number of false relative to true positive results, although the absolute number of false results will be low. Program roll-out for effective interventions should plan for quality assurance of HIV testing, mechanisms for confirmatory HIV testing, and counseling strategies for persons with positive rapid test results.
C1 [Ndase, Patrick; Celum, Connie; Kidoguchi, Lara; Bukusi, Elizabeth; Donnell, Deborah; Baeten, Jared M.] Univ Washington, Dept Global Hlth, Seattle, WA 98195 USA.
   [Celum, Connie; Baeten, Jared M.] Univ Washington, Dept Med, Seattle, WA USA.
   [Celum, Connie; Baeten, Jared M.] Univ Washington, Dept Epidemiol, Seattle, WA 98195 USA.
   [Ronald, Allan] Univ Manitoba, Dept Med, Winnipeg, MB, Canada.
   [Ronald, Allan] Makerere Univ, Infect Dis Inst, Kampala, Uganda.
   [Fife, Kenneth H.] Indiana Univ, Dept Med, Indianapolis, IN USA.
   [Bukusi, Elizabeth] Univ Nairobi, Dept Obstet & Gynecol, Nairobi, Kenya.
   [Bukusi, Elizabeth] Kenyatta Natl Hosp, Nairobi, Kenya.
   [Bukusi, Elizabeth] Kenya Govt Med Res Ctr, Ctr Microbiol Res, Nairobi, Kenya.
   [Bukusi, Elizabeth] Univ Calif San Francisco, Dept Obstet Gynecol & Reprod Sci, San Francisco, CA 94143 USA.
   [Donnell, Deborah] Fred Hutchinson Canc Res Ctr, Stat Ctr HIV AIDS Res & Prevent, Seattle, WA 98104 USA.
RP Baeten, JM (通讯作者)，Univ Washington, Dept Global Hlth, Seattle, WA 98195 USA.
EM jbaeten@u.washington.edu
RI Hendrix, Craig W/G-4182-2014
OI Hendrix, Craig W/0000-0002-5696-8665; Donnell,
   Deborah/0000-0002-0587-7480; Ronald, Allan/0000-0002-5746-3490
FU Bill and Melinda Gates Foundation [OPP47674]; National Institute of
   Mental Health of the US National Institutes of Health [R01 MH095507];
   NATIONAL INSTITUTE OF MENTAL HEALTH [R01MH095507] Funding Source: NIH
   RePORTER
FX This work was supported by The Bill and Melinda Gates Foundation (grant
   OPP47674) and the National Institute of Mental Health of the US National
   Institutes of Health (grant R01 MH095507).
CR Baeten JM, 2012, NEW ENGL J MED, V367, P399, DOI 10.1056/NEJMoa1108524
   Baveewo Steven, 2012, BMC Res Notes, V5, P154, DOI 10.1186/1756-0500-5-154
   Choopanya K, 2013, LANCET, V381, P2083, DOI 10.1016/S0140-6736(13)61127-7
   Cohen MS, 2016, NEW ENGL J MED, V375, P830, DOI [10.1056/NEJMoa1105243, 10.1056/NEJMoa1600693]
   Crucitti T, 2011, CLIN VACCINE IMMUNOL, V18, P1480, DOI 10.1128/CVI.05069-11
   Grant RM, 2010, NEW ENGL J MED, V363, P2587, DOI 10.1056/NEJMoa1011205
   Karim QA, 2010, SCIENCE, V329, P1168, DOI 10.1126/science.1193748
   Moodley D, 2008, SAMJ S AFR MED J, V98, P707
   Thigpen MC, 2012, NEW ENGL J MED, V367, P423, DOI 10.1056/NEJMoa1110711
   von Knorring N, 2012, PLOS ONE, V7, DOI 10.1371/journal.pone.0030728
   Wolpaw BJ, 2010, BMC HEALTH SERV RES, V10, DOI 10.1186/1472-6963-10-73
   World Health Organization, 2004, RAP HIV TESTS GUID U
NR 12
TC 12
Z9 12
U1 0
U2 1
PU PUBLIC LIBRARY SCIENCE
PI SAN FRANCISCO
PA 1160 BATTERY STREET, STE 100, SAN FRANCISCO, CA 94111 USA
SN 1932-6203
J9 PLOS ONE
JI PLoS One
PD APR 17
PY 2015
VL 10
IS 4
AR e0123005
DI 10.1371/journal.pone.0123005
PG 8
WC Multidisciplinary Sciences
WE Science Citation Index Expanded (SCI-EXPANDED)
SC Science & Technology - Other Topics
GA CG1EX
UT WOS:000353017000047
PM 25885664
OA gold, Green Published, Green Submitted
DA 2022-08-26
ER

PT J
AU Shey, MS
   Garrett, NJ
   McKinnon, LR
   Passmore, JAS
AF Shey, Muki S.
   Garrett, Nigel J.
   McKinnon, Lyle R.
   Passmore, Jo-Ann S.
TI The role of dendritic cells in driving genital tract inflammation and
   HIV transmission risk: Are there opportunities to intervene?
SO INNATE IMMUNITY
LA English
DT Review
DE Activation; cytokines; dendritic cells; HIV; inflammation
ID HUMAN-IMMUNODEFICIENCY-VIRUS; SEXUALLY-TRANSMITTED-DISEASES; HUMAN
   LANGERHANS CELLS; REGULATORY T-CELLS; NONSTEROIDAL ANTIINFLAMMATORY
   DRUG; INTERLEUKIN-1 RECEPTOR ANTAGONIST; PATTERN-RECOGNITION RECEPTORS;
   TOLL-LIKE RECEPTORS; TARGET DC-SIGN; HUMAN MONOCYTES
AB Effective prevention of new HIV infections will require an understanding of the mechanisms involved in HIV acquisition. HIV transmission across the female genital tract is the major mode of new HIV infections in sub-Saharan Africa and involves complex processes, including cell activation, inflammation and recruitment of HIV target cells. Activated CD4(+) T-cells, dendritic cells (DC) and macrophages have been described as targets for HIV at the genital mucosa. Activation of these cells may occur in the presence of sexually-transmitted infections, disturbances of commensal flora and other inflammatory processes. In this review, we discuss causes and consequences of inflammation in the female genital tract, with a focus on DC. We describe the central role these cells may play in facilitating or preventing HIV transmission across the genital mucosa, and in the initial recognition of HIV and other pathogens, allowing activation of an adaptive immune response to infection. We discuss studies that investigate interventions to limit DC activation, inflammation and HIV transmission. This knowledge is essential in the development of novel strategies for effective HIV control, including microbicides and pre-exposure prophylaxis.
C1 [Shey, Muki S.; Garrett, Nigel J.; McKinnon, Lyle R.; Passmore, Jo-Ann S.] CAPRISA, Durban, South Africa.
   [Passmore, Jo-Ann S.] Univ Cape Town, Inst Infect Dis & Mol Med, ZA-7925 Cape Town, South Africa.
   [Passmore, Jo-Ann S.] Natl Hlth Lab Serv, Cape Town, South Africa.
RP Shey, MS (通讯作者)，Univ KwaZulu Natal, Ctr AIDS Programme Res South Africa CAPRISA, Nelson R Mandela Sch Med, 719 Umbilo Rd, ZA-4001 Durban, South Africa.
EM shehushey@yahoo.fr
RI Shey, Muki/M-1273-2016
OI Shey, Muki/0000-0002-8776-4737; McKinnon, Lyle/0000-0002-7157-0700
FU Columbia University-Southern African Fogarty International Training and
   Research Program (AITRP) - Fogarty International Center, National
   Institute of Health [D43TW00231]; FOGARTY INTERNATIONAL CENTER
   [D43TW000231] Funding Source: NIH RePORTER
FX MSS is supported by the Columbia University-Southern African Fogarty
   International Training and Research Program (AITRP) funded by the
   Fogarty International Center, National Institute of Health (grant #
   D43TW00231).
CR Akira S, 2006, CELL, V124, P783, DOI 10.1016/j.cell.2006.02.015
   Alter G, 2010, J CLIN INVEST, V120, P1905, DOI 10.1172/JCI40913
   Altfeld M, 2011, NAT REV IMMUNOL, V11, P176, DOI 10.1038/nri2935
   Anderson KE, 2002, J NATL CANCER I, V94, P1168, DOI 10.1093/jnci/94.15.1168
   Annacker O, 2003, J AUTOIMMUN, V20, P277, DOI 10.1016/S0896-8411(03)00045-3
   [Anonymous], 1992, BMJ, V304, P809
   Antoni C, 2002, CLIN EXP RHEUMATOL, V20, pS152
   Arend WP, 1998, ANNU REV IMMUNOL, V16, P27, DOI 10.1146/annurev.immunol.16.1.27
   Athie-Morales V, 2004, J IMMUNOL, V172, P61, DOI 10.4049/jimmunol.172.1.61
   Baeten JM, 2007, CLIN INFECT DIS, V45, P360, DOI 10.1086/519432
   Ballweber L, 2011, J VIROL, V85, P13443, DOI 10.1128/JVI.05615-11
   Banchereau J, 1998, NATURE, V392, P245, DOI 10.1038/32588
   Beignon AS, 2005, J CLIN INVEST, V115, P3265, DOI 10.1172/JCI26032
   Bertin J, 2000, J BIOL CHEM, V275, P41082, DOI 10.1074/jbc.C000726200
   Bianchi ME, 2007, J LEUKOCYTE BIOL, V81, P1, DOI 10.1189/jlb.0306164
   Bobardt MD, 2007, J VIROL, V81, P395, DOI 10.1128/JVI.01303-06
   Boggiano C, 2007, J VIROL, V81, P2519, DOI 10.1128/JVI.01661-06
   Boily MC, 2009, LANCET INFECT DIS, V9, P118, DOI 10.1016/S1473-3099(09)70021-0
   Bomsel M, 1997, NAT MED, V3, P42, DOI 10.1038/nm0197-42
   BROCKHAUS M, 1990, P NATL ACAD SCI USA, V87, P3127, DOI 10.1073/pnas.87.8.3127
   Cameron PU, 2007, J VIROL, V81, P2297, DOI 10.1128/JVI.01795-06
   Carreno MP, 2002, J VIROL, V76, P32, DOI 10.1128/JVI.76.1.32-40.2002
   Cavrois M, 2007, PLOS PATHOG, V3, P38, DOI 10.1371/journal.ppat.0030004
   Cederbom L, 2000, EUR J IMMUNOL, V30, P1538, DOI 10.1002/1521-4141(200006)30:6<1538::AID-IMMU1538>3.0.CO;2-X
   Celum C, 2008, LANCET, V371, P2109, DOI 10.1016/S0140-6736(08)60920-4
   Chen WJ, 2003, J EXP MED, V198, P1875, DOI 10.1084/jem.20030152
   Chung EY, 2007, IMMUNITY, V27, P952, DOI 10.1016/j.immuni.2007.11.014
   D'Haens G, 1999, GASTROENTEROLOGY, V116, P1029, DOI 10.1016/S0016-5085(99)70005-3
   D'Haens GR, 1999, ITAL J GASTROENTEROL, V31, P519
   de Jong MAWP, 2008, J CLIN INVEST, V118, P3440, DOI 10.1172/JCI34721
   de Jong MAWP, 2010, J IMMUNOL, V185, P1633, DOI 10.4049/jimmunol.0904137
   de Witte L, 2007, NAT MED, V13, P367, DOI 10.1038/nm1541
   DELPRETE G, 1993, J IMMUNOL, V150, P353
   Di Pucchio T, 2008, NAT IMMUNOL, V9, P551, DOI 10.1038/ni.1602
   Dorhoi A, 2011, IMMUNOL REV, V240, P235, DOI 10.1111/j.1600-065X.2010.00994.x
   DSouza MP, 1996, NAT MED, V2, P1293, DOI 10.1038/nm1296-1293
   Dzionek A, 2000, J IMMUNOL, V165, P6037, DOI 10.4049/jimmunol.165.11.6037
   Ebner S, 2002, J IMMUNOL, V168, P6199, DOI 10.4049/jimmunol.168.12.6199
   Ellis JH, 1996, J IMMUNOL, V156, P2700
   Engelhardt G, 1996, BRIT J RHEUMATOL, V35, P4
   Fahrbach KM, 2007, J VIROL, V81, P6858, DOI 10.1128/JVI.02472-06
   Fichorova RN, 2001, J INFECT DIS, V184, P418, DOI 10.1086/322047
   Fichorova RN, 2002, J IMMUNOL, V168, P2424, DOI 10.4049/jimmunol.168.5.2424
   FIORENTINO DF, 1991, J IMMUNOL, V147, P3815
   FIORENTINO DF, 1991, J IMMUNOL, V146, P3444
   Flacher V, 2006, J IMMUNOL, V177, P7959, DOI 10.4049/jimmunol.177.11.7959
   Fleming DT, 1999, SEX TRANSM INFECT, V75, P3, DOI 10.1136/sti.75.1.3
   Flynn JL, 2011, MUCOSAL IMMUNOL, V4, P271, DOI 10.1038/mi.2011.14
   Fong L, 2002, J VIROL, V76, P11033, DOI 10.1128/JVI.76.21.11033-11041.2002
   Fonteneau JF, 2004, J VIROL, V78, P5223, DOI 10.1128/JVI.78.10.5223-5232.2004
   Frank I, 1999, J VIROL, V73, P3449, DOI 10.1128/JVI.73.4.3449-3454.1999
   Geijtenbeek TBH, 2003, APMIS, V111, P698, DOI 10.1034/j.1600-0463.2003.11107803.x
   Geijtenbeek TBH, 2003, CURR TOP MICROBIOL, V276, P31
   Geijtenbeek TBH, 2003, J EXP MED, V197, P7, DOI 10.1084/jem.20021229
   Geijtenbeek TBH, 2000, CELL, V100, P587, DOI 10.1016/S0092-8674(00)80694-7
   Gervassi A, 2004, INFECT IMMUN, V72, P7231, DOI 10.1128/IAI.72.12.7231-7239.2004
   Ghys PD, 2001, AIDS, V15, P1421, DOI 10.1097/00002030-200107270-00012
   Gregson S, 2007, PLOS MED, V4, P545, DOI 10.1371/journal.pmed.0040102
   GROSSKURTH H, 1995, LANCET, V346, P530, DOI 10.1016/S0140-6736(95)91380-7
   Grouard G, 1997, J EXP MED, V185, P1101, DOI 10.1084/jem.185.6.1101
   Groux H, 1996, J EXP MED, V184, P19, DOI 10.1084/jem.184.1.19
   Hanada T, 2002, CYTOKINE GROWTH F R, V13, P413, DOI 10.1016/S1359-6101(02)00026-6
   Hart PH, 1996, J IMMUNOL, V157, P3672
   Hata M, 2009, IMMUNOL LETT, V126, P29, DOI 10.1016/j.imlet.2009.07.008
   Haupt S, 2008, J VIROL, V82, P8900, DOI 10.1128/JVI.00196-08
   Hayashi Y, 2013, RESP RES, V14, DOI 10.1186/1465-9921-14-29
   Hernandez JC, 2011, AIDS RES HUM RETROV, V27, P1099, DOI [10.1089/aid.2010.0302, 10.1089/AID.2010.0302]
   Hernandez MGH, 2007, J IMMUNOL, V178, P2844, DOI 10.4049/jimmunol.178.5.2844
   Hladik Florian, 2009, Curr HIV/AIDS Rep, V6, P20, DOI 10.1007/s11904-009-0004-1
   Hladik F, 2008, NAT REV IMMUNOL, V8, P447, DOI 10.1038/nri2302
   Hobbs MM, 1998, INFECT IMMUN, V66, P2914, DOI 10.1128/IAI.66.6.2914-2921.1998
   Horng T, 2001, NAT IMMUNOL, V2, P835, DOI 10.1038/ni0901-835
   Hornung V, 2002, J IMMUNOL, V168, P4531, DOI 10.4049/jimmunol.168.9.4531
   Horuk R, 2001, CYTOKINE GROWTH F R, V12, P313, DOI 10.1016/S1359-6101(01)00014-4
   Huijbregts RPH, 2013, ENDOCRINOLOGY, V154, P1282, DOI 10.1210/en.2012-1850
   Izcue A, 2006, IMMUNOL REV, V212, P256, DOI 10.1111/j.0105-2896.2006.00423.x
   Jego G, 2003, IMMUNITY, V19, P225, DOI 10.1016/S1074-7613(03)00208-5
   JENKINS JK, 1994, LYMPHOKINE CYTOK RES, V13, P47
   Jo EK, 2008, CURR OPIN INFECT DIS, V21, P279, DOI 10.1097/QCO.0b013e3282f88b5d
   Joetham A, 2007, J IMMUNOL, V178, P1433, DOI 10.4049/jimmunol.178.3.1433
   Johnston LJ, 2000, J INVEST DERMATOL, V114, P560, DOI 10.1046/j.1523-1747.2000.00904.x
   Kamali A, 2003, LANCET, V361, P645, DOI 10.1016/S0140-6736(03)12598-6
   Karim QA, 2010, SCIENCE, V329, P1168, DOI 10.1126/science.1193748
   KATZ SI, 1979, NATURE, V282, P324, DOI 10.1038/282324a0
   Kaushic C, 2011, J REPROD IMMUNOL, V88, P204, DOI 10.1016/j.jri.2010.12.004
   Kavanagh DG, 2002, NAT IMMUNOL, V3, P891, DOI 10.1038/ni1002-891
   Kawai T, 2011, IMMUNITY, V34, P637, DOI 10.1016/j.immuni.2011.05.006
   Kawai T, 2010, NAT IMMUNOL, V11, P373, DOI 10.1038/ni.1863
   Kawai T, 2009, INT IMMUNOL, V21, P317, DOI 10.1093/intimm/dxp017
   Kawamura T, 2005, J DERMATOL SCI, V40, P147, DOI 10.1016/j.jdermsci.2005.08.009
   Kayagaki N, 2011, NATURE, V479, P117, DOI 10.1038/nature10558
   Keller MJ, 2006, AM J REPROD IMMUNOL, V56, P356, DOI 10.1111/j.1600-0897.2006.00436.x
   Kissenpfennig A, 2005, IMMUNITY, V22, P643, DOI 10.1016/j.immuni.2005.04.004
   Kleinschmidt I, 2007, CONTRACEPTION, V75, P461, DOI 10.1016/j.contraception.2007.02.002
   Koelle DM, 1998, J CLIN INVEST, V101, P1500, DOI 10.1172/JCI1758
   Kollmann TR, 2009, J IMMUNOL, V183, P7150, DOI 10.4049/jimmunol.0901481
   Kruse M, 2000, J EXP MED, V191, P1581, DOI 10.1084/jem.191.9.1581
   Kryczek I, 2006, J IMMUNOL, V177, P40, DOI 10.4049/jimmunol.177.1.40
   Kumar H, 2009, BIOCHEM BIOPH RES CO, V388, P621, DOI 10.1016/j.bbrc.2009.08.062
   Kumar H, 2009, BIOCHEM J, V420, P1, DOI 10.1042/BJ20090272
   Kwa S, 2011, BLOOD, V118, P2763, DOI 10.1182/blood-2011-02-339515
   Laguette N, 2011, NATURE, V474, P654, DOI 10.1038/nature10117
   Lebre MC, 2005, IMMUNOL CELL BIOL, V83, P525, DOI 10.1111/j.1440-1711.2005.01365.x
   Li QS, 2009, NATURE, V458, P1034, DOI 10.1038/nature07831
   Liu WC, 2009, J BIOL CHEM, V284, P24006, DOI 10.1074/jbc.M109.025528
   Lore K, 2005, J EXP MED, V201, P2023, DOI 10.1084/jem.20042413
   Luther SA, 2002, J IMMUNOL, V169, P424, DOI 10.4049/jimmunol.169.1.424
   MacDonald KPA, 2002, BLOOD, V100, P4512, DOI 10.1182/blood-2001-11-0097
   Mackay CR, 2001, NAT IMMUNOL, V2, P95, DOI 10.1038/84298
   Maher D, 2005, P NATL ACAD SCI USA, V102, P11504, DOI 10.1073/pnas.0500848102
   MALEFYT RD, 1991, J EXP MED, V174, P915
   Mc Dermott R, 2002, MOL BIOL CELL, V13, P317, DOI 10.1091/mbc.01-06-0300
   McGowin CL, 2013, J INFECT DIS, V207, P1857, DOI 10.1093/infdis/jit101
   McKenna K, 2005, J VIROL, V79, P17, DOI 10.1128/JVI.79.1.17-27.2005
   McKinnon LR, 2012, CURR OPIN HIV AIDS, V7, P195, DOI 10.1097/COH.0b013e3283504941
   Mege JL, 2006, LANCET INFECT DIS, V6, P557, DOI 10.1016/S1473-3099(06)70577-1
   Mende I, 2006, BLOOD, V107, P1383, DOI 10.1182/blood-2005-05-1878
   Mesquita PMM, 2009, J INFECT DIS, V200, P599, DOI 10.1086/600867
   Miga AJ, 2001, EUR J IMMUNOL, V31, P959, DOI 10.1002/1521-4141(200103)31:3<959::AID-IMMU959>3.0.CO;2-A
   Mikhalkevich N, 2006, J IMMUNOL, V176, P1553, DOI 10.4049/jimmunol.176.3.1553
   Miller CJ, 2005, J VIROL, V79, P9217, DOI 10.1128/JVI.79.14.9217-9227.2005
   Misra N, 2004, J IMMUNOL, V172, P4676, DOI 10.4049/jimmunol.172.8.4676
   Mizrahi M, 2009, CURR PHARM DESIGN, V15, P1191, DOI 10.2174/138161209787846784
   Moniz RJ, 2009, FEMS IMMUNOL MED MIC, V55, P226, DOI 10.1111/j.1574-695X.2008.00523.x
   Moreira LO, 2012, FRONT IMMUNOL, V3, DOI 10.3389/fimmu.2012.00328
   Morrison CS, 2010, AIDS, V24, P1778, DOI 10.1097/QAD.0b013e32833a2537
   Moser B, 2004, ANN RHEUM DIS, V63, P84, DOI 10.1136/ard.2004.028316
   Mueller SN, 2007, SCIENCE, V317, P670, DOI 10.1126/science.1144830
   Murdoch C, 2000, BLOOD, V95, P3032
   Narimatsu R, 2005, AIDS RES HUM RETROV, V21, P228, DOI 10.1089/aid.2005.21.228
   Padian NS, 1997, AM J EPIDEMIOL, V146, P350, DOI 10.1093/oxfordjournals.aje.a009276
   Palucka K, 2010, IMMUNITY, V33, P464, DOI 10.1016/j.immuni.2010.10.007
   Pendergrass PB, 2003, GYNECOL OBSTET INVES, V55, P110, DOI 10.1159/000070184
   Peroval MY, 2013, PLOS ONE, V8, DOI 10.1371/journal.pone.0051243
   Peterson ML, 2006, BIOCHEMISTRY-US, V45, P2387, DOI 10.1021/bi051992u
   Prakash M, 2004, J INFECT DIS, V190, P246, DOI 10.1086/422034
   Presicce P, 2012, PLOS ONE, V7, DOI 10.1371/journal.pone.0042802
   Randolph GJ, 2008, ANNU REV IMMUNOL, V26, P293, DOI 10.1146/annurev.immunol.26.021607.090254
   Reichelderfer PS, 2000, AIDS, V14, P2101, DOI 10.1097/00002030-200009290-00005
   Roberts L, 2011, C RETR OPP INF BOST
   Rodriguez-Garcia M., 2013, PLOS ONE, V8
   Royce RA, 1997, NEW ENGL J MED, V336, P1072, DOI 10.1056/NEJM199704103361507
   Sabado RL, 2010, BLOOD, V116, P3839, DOI 10.1182/blood-2010-03-273763
   Sabat R, 2010, CYTOKINE GROWTH F R, V21, P315, DOI 10.1016/j.cytogfr.2010.11.001
   Sabat R, 2010, CYTOKINE GROWTH F R, V21, P331, DOI 10.1016/j.cytogfr.2010.09.002
   Saraiva M, 2009, IMMUNITY, V31, P209, DOI 10.1016/j.immuni.2009.05.012
   Schlievert PM, 2008, ANTIMICROB AGENTS CH, V52, P4448, DOI 10.1128/AAC.00989-08
   Segura E, 2012, J EXP MED, V209, P653, DOI 10.1084/jem.20111457
   Sellati TJ, 2000, J INFECT DIS, V181, P283, DOI 10.1086/315209
   Shattock RJ, 2003, NAT REV MICROBIOL, V1, P25, DOI 10.1038/nrmicro729
   Shaw J, 2010, BLOOD, V115, P3051, DOI 10.1182/blood-2009-08-239145
   Shen RZ, 2011, AM J REPROD IMMUNOL, V65, P261, DOI 10.1111/j.1600-0897.2010.00939.x
   Shen RZ, 2010, J IMMUNOL, V184, P3648, DOI 10.4049/jimmunol.0903346
   Shey MS, 2013, IAS 2013
   Smith SA, 2004, AIDS, V18, P1637, DOI 10.1097/01.aids.0000131393.76221.cc
   Stanley MA, 2009, INDIAN J MED RES, V130, P266
   Steinman RM, 2001, MT SINAI J MED, V68, P160
   Stoddard E, 2009, J VIROL, V83, P8596, DOI 10.1128/JVI.00744-09
   Streeck H, 2010, J INFECT DIS, V202, pS302, DOI 10.1086/655652
   SWAIN SL, 1995, CURR BIOL, V5, P849, DOI 10.1016/S0960-9822(95)00170-9
   Takaoka A, 2005, NATURE, V434, P243, DOI 10.1038/nature03308
   Takeuchi O, 2010, CELL, V140, P805, DOI 10.1016/j.cell.2010.01.022
   Targan SR, 1997, NEW ENGL J MED, V337, P1029, DOI 10.1056/NEJM199710093371502
   Tchou I, 2001, J LEUKOCYTE BIOL, V70, P313
   Thornton AM, 1998, J EXP MED, V188, P287, DOI 10.1084/jem.188.2.287
   Thurman AR, 2011, AM J REPROD IMMUNOL, V65, P89, DOI 10.1111/j.1600-0897.2010.00902.x
   Ting JPY, 2008, IMMUNITY, V28, P285, DOI 10.1016/j.immuni.2008.02.005
   Trifonova RT, 2007, BIOMARKERS, V12, P608, DOI 10.1080/13547500701600670
   UNAIDS (United Nations Programme for HIV/AIDS), 2012, TOETH WE WILL END AI
   Valladeau J, 2000, IMMUNITY, V12, P71, DOI 10.1016/S1074-7613(00)80160-0
   van de Ven R, 2011, BLOOD, V118, P2502, DOI 10.1182/blood-2011-03-344838
   van der Aar AMG, 2007, J IMMUNOL, V178, P1986, DOI 10.4049/jimmunol.178.4.1986
   van Vliet SJ, 2009, PLOS PATHOG, V5, DOI 10.1371/journal.ppat.1000625
   VanderMeide PH, 1996, BIOTHERAPY, V8, P243, DOI 10.1007/BF01877210
   Watson-Jones D, 2007, JAIDS-J ACQ IMM DEF, V46, P631, DOI 10.1097/QAI.0b013e31815b2d9c
   Wawer MJ, 1999, LANCET, V353, P525, DOI 10.1016/S0140-6736(98)06439-3
   Weighardt H, 2004, EUR J IMMUNOL, V34, P558, DOI 10.1002/eji.200324714
   Weiler AM, 2008, J VIROL, V82, P4154, DOI 10.1128/JVI.01947-07
   Yasumi T, 2004, J IMMUNOL, V172, P4826, DOI 10.4049/jimmunol.172.8.4826
   Ye ZM, 2008, CURR OPIN IMMUNOL, V20, P3, DOI 10.1016/j.coi.2008.01.003
   Yilma AN, 2012, MEDIAT INFLAMM, V2012, DOI 10.1155/2012/520174
   Zaitseva M, 1997, NAT MED, V3, P1369, DOI 10.1038/nm1297-1369
   Zhu J, 2009, NAT MED, V15, P886, DOI 10.1038/nm.2006
NR 184
TC 5
Z9 6
U1 0
U2 3
PU SAGE PUBLICATIONS LTD
PI LONDON
PA 1 OLIVERS YARD, 55 CITY ROAD, LONDON EC1Y 1SP, ENGLAND
SN 1753-4259
EI 1753-4267
J9 INNATE IMMUN-LONDON
JI Innate Immun.
PD JAN
PY 2015
VL 21
IS 1
BP 99
EP 112
DI 10.1177/1753425913513815
PG 14
WC Biochemistry & Molecular Biology; Immunology; Medicine, Research &
   Experimental; Microbiology
WE Science Citation Index Expanded (SCI-EXPANDED)
SC Biochemistry & Molecular Biology; Immunology; Research & Experimental
   Medicine; Microbiology
GA AU8PI
UT WOS:000345858300008
PM 24282122
OA Bronze, Green Accepted, Green Submitted
DA 2022-08-26
ER

PT J
AU Eaton, LA
   Driffin, DD
   Bauermeister, J
   Smith, H
   Conway-Washington, C
AF Eaton, Lisa A.
   Driffin, Daniel D.
   Bauermeister, Jose
   Smith, Harlan
   Conway-Washington, Christopher
TI Minimal Awareness and Stalled Uptake of Pre-Exposure Prophylaxis (PrEP)
   Among at Risk, HIV-Negative, Black Men Who Have Sex with Men
SO AIDS PATIENT CARE AND STDS
LA English
DT Article
ID AFRICAN-AMERICAN MEN; UNITED-STATES; LIMITED KNOWLEDGE; PRIMARY-CARE;
   HEALTH-CARE; CONDOM USE; PREVENTION; ACCEPTABILITY; POSTEXPOSURE; WOMEN
AB In the United States, rates of HIV infection are highest among black men who have sex with men (BMSM). Pre-exposure prophylaxis (PrEP) is a highly effective form of HIV prevention, but the uptake of this strategy has been slow since FDA approval in 2012, and it is unknown whether information about PrEP is reaching BMSM. Four hundred and thirty-six BMSM in Atlanta, GA were surveyed from January 2012 (6 months prior to PrEP approval) to March 2014 (20 months after approval). Analyses revealed no association between date of survey assessment and awareness of PrEP (20.5% were aware of PrEP before approval and 23.4% were aware after approval; OR=0.99 [0.98-1.02], p=0.952). In a multivariate model, BMSM unaware of PrEP reported lower rates of HIV testing knowledge, fewer experiences with HIV testing, and higher rates of transactional sex than BMSM who were aware of PrEP. Our findings suggest that there is limited understanding of PrEP and that there is considerable groundwork that needs to be achieved in order to reap the full benefits of PrEP. The current findings call attention to the need to both prioritize and better understand how to strengthen the bridge between medical advances and community uptake.
C1 [Eaton, Lisa A.; Driffin, Daniel D.; Smith, Harlan; Conway-Washington, Christopher] Univ Connecticut, Storrs, CT 06269 USA.
   [Bauermeister, Jose] Univ Michigan, Ann Arbor, MI 48109 USA.
RP Eaton, LA (通讯作者)，Univ Connecticut, Ctr Hlth Intervent & Prevent, 2006 Hillside Rd, Storrs, CT 06269 USA.
EM lisaanne.eaton@gmail.com
RI Bauermeister, Jose/X-8960-2018
OI Bauermeister, Jose/0000-0002-9276-2306
FU National Institute of Mental Health Grant [R01MH094230]; National
   Institute of Nursing Research Grant [R01NR013865]; NATIONAL INSTITUTE OF
   MENTAL HEALTH [R01MH094230] Funding Source: NIH RePORTER; NATIONAL
   INSTITUTE OF NURSING RESEARCH [R01NR013865] Funding Source: NIH RePORTER
FX This project was supported by National Institute of Mental Health Grant
   R01MH094230 and by National Institute of Nursing Research Grant
   R01NR013865.
CR Al-Tayyib AA, 2014, AIDS BEHAV, V18, pS340, DOI 10.1007/s10461-013-0553-6
   Allen V., 2014, 9 INT C HIV TREATM P
   Baeten JM, 2013, JAIDS-J ACQ IMM DEF, V63, pS122, DOI 10.1097/QAI.0b013e3182986f69
   Baral SD, 2015, LANCET, V385, P260, DOI 10.1016/S0140-6736(14)60801-1
   Barkley TW, 2000, HEALTH EDUC RES, V15, P485, DOI 10.1093/her/15.4.485
   Bauermeister JA, 2014, CURR HIV RES, V11, P520, DOI 10.2174/1570162X12666140129100411
   Bobashev GV, 2009, J URBAN HEALTH, V86, pS32, DOI 10.1007/s11524-009-9368-1
   Bureau UC, 2014, STAT COUNT QUICK FAC
   CDC, HIV AIDS GAY BIS MEN
   Centers for Disease Control and Prevention, 2014, HIV AFR AM
   Cohen SE, 2013, AM J PREV MED, V44, pS80, DOI 10.1016/j.amepre.2012.09.036
   Dorell CG, 2011, AIDS PATIENT CARE ST, V25, P657, DOI 10.1089/apc.2011.0203
   Doshi RK, 2013, AIDS PATIENT CARE ST, V27, P123, DOI 10.1089/apc.2012.0269
   Dyer TP, 2012, J URBAN HEALTH, V89, P697, DOI 10.1007/s11524-012-9674-x
   Eaton LA, 2007, AM J PREV MED, V33, P479, DOI 10.1016/j.amepre.2007.08.004
   Eaton LA, 2014, SEX HEALTH, V11, P244, DOI 10.1071/SH14022
   Etz RS, 2008, AM J PREV MED, V35, pS390, DOI 10.1016/j.amepre.2008.08.008
   Gilmore HJ, 2013, AIDS PATIENT CARE ST, V27, P560, DOI 10.1089/apc.2013.0116
   Golub SA, 2014, AIDS BEHAV, V18, P1686, DOI 10.1007/s10461-014-0770-7
   Golub SA, 2013, AIDS PATIENT CARE ST, V27, P248, DOI 10.1089/apc.2012.0419
   Golub SA, 2010, JAIDS-J ACQ IMM DEF, V54, P548, DOI 10.1097/QAI.0b013e3181e19a54
   Gorbach PM, 2009, J URBAN HEALTH, V86, pS63, DOI 10.1007/s11524-009-9370-7
   Grant RM, 2010, NEW ENGL J MED, V363, P2587, DOI 10.1056/NEJMoa1011205
   Halkitis PN, 2013, AM PSYCHOL, V68, P261, DOI 10.1037/a0032746
   Herrick AL, 2013, AM J PUBLIC HEALTH, V103, P79, DOI 10.2105/AJPH.2012.300810
   Holtgrave DR, 2014, AIDS BEHAV, V18, P36, DOI 10.1007/s10461-013-0574-1
   Kellerman SE, 2006, JAIDS-J ACQ IMM DEF, V43, P376, DOI 10.1097/01.qai.0000234085.18914.d5
   King HL, 2014, AIDS BEHAV, V18, P1722, DOI 10.1007/s10461-014-0845-5
   Kirby T, 2014, LANCET, V383, P399, DOI 10.1016/S0140-6736(14)60137-9
   Koblin B, 2012, 19 INT AIDS C WASH D
   Krakower DS, 2012, PLOS ONE, V7, DOI 10.1371/journal.pone.0033119
   Liu AY, 2008, JAIDS-J ACQ IMM DEF, V47, P241, DOI 10.1097/QAI.0b013e31815e4041
   Maulsby C, 2014, AIDS BEHAV, V18, P10, DOI 10.1007/s10461-013-0476-2
   McMahon JM, 2014, AIDS PATIENT CARE ST, V28, P462, DOI 10.1089/apc.2013.0302
   Mehta SA, 2011, SEX TRANSM INFECT, V87, P344, DOI 10.1136/sti.2010.046284
   Mimiaga MJ, 2014, ARCH SEX BEHAV, V43, P99, DOI 10.1007/s10508-013-0208-8
   Mimiaga MJ, 2009, JAIDS-J ACQ IMM DEF, V50, P77, DOI 10.1097/QAI.0b013e31818d5a27
   Norton WE, 2013, AM J PREV MED, V44, pS77, DOI 10.1016/j.amepre.2012.09.037
   O'Leary A, 2014, AIDS BEHAV, V18, P2080, DOI 10.1007/s10461-014-0708-0
   O'Leary D, 2014, LINACRE Q, V81, P12, DOI 10.1179/2050854913Y.0000000015
   Patel P, 2014, AIDS, V28, P1509, DOI 10.1097/QAD.0000000000000298
   Pechonkina A, 2013, 53 ICAAC INT C ANT A
   Philpott S, 2013, AM J PREV MED, V44, pS137, DOI 10.1016/j.amepre.2012.09.029
   Pines HA, 2014, JAIDS-J ACQ IMM DEF, V65, P579, DOI 10.1097/QAI.0000000000000101
   Purcell David W, 2012, Open AIDS J, V6, P98, DOI 10.2174/1874613601206010098
   Richardson ET, 2014, AIDS, V28, P1537, DOI 10.1097/QAD.0000000000000256
   Rucinski KB, 2013, AIDS BEHAV, V17, P2180, DOI 10.1007/s10461-013-0443-y
   Saberi P, 2012, PLOS ONE, V7, DOI 10.1371/journal.pone.0050061
   Smith D. K., 2011, Morbidity and Mortality Weekly Report, V60, P65
   Stall R, 2003, AM J PUBLIC HEALTH, V93, P939, DOI 10.2105/AJPH.93.6.939
   Sullivan PS, 2014, PLOS ONE, V9, DOI 10.1371/journal.pone.0090514
   Sullivan PS, 2009, ANN EPIDEMIOL, V19, P423, DOI 10.1016/j.annepidem.2009.03.004
   Taylor SW, 2014, AIDS BEHAV, V18, P871, DOI 10.1007/s10461-013-0617-7
   Underhill K, 2014, AIDS BEHAV, V18, P241, DOI 10.1007/s10461-013-0498-9
   Young I, 2014, AIDS BEHAV, V18, P195, DOI 10.1007/s10461-013-0560-7
NR 55
TC 179
Z9 179
U1 2
U2 27
PU MARY ANN LIEBERT, INC
PI NEW ROCHELLE
PA 140 HUGUENOT STREET, 3RD FL, NEW ROCHELLE, NY 10801 USA
SN 1087-2914
EI 1557-7449
J9 AIDS PATIENT CARE ST
JI Aids Patient Care STDS
PD AUG 1
PY 2015
VL 29
IS 8
BP 423
EP 430
DI 10.1089/apc.2014.0303
PG 8
WC Public, Environmental & Occupational Health; Infectious Diseases
WE Science Citation Index Expanded (SCI-EXPANDED); Social Science Citation Index (SSCI)
SC Public, Environmental & Occupational Health; Infectious Diseases
GA CV0TO
UT WOS:000363966400002
PM 26083143
OA Green Published, Green Submitted
HC Y
HP N
DA 2022-08-26
ER

PT J
AU Lehman, DA
   Baeten, JM
   McCoy, CO
   Weis, JF
   Peterson, D
   Mbara, G
   Donnell, D
   Thomas, KK
   Hendrix, CW
   Marzinke, MA
   Frenkel, L
   Ndase, P
   Mugo, NR
   Celum, C
   Overbaugh, J
   Matsen, FA
AF Lehman, Dara A.
   Baeten, Jared M.
   McCoy, Connor O.
   Weis, Julie F.
   Peterson, Dylan
   Mbara, Gerald
   Donnell, Deborah
   Thomas, Katherine K.
   Hendrix, Craig W.
   Marzinke, Mark A.
   Frenkel, Lisa
   Ndase, Patrick
   Mugo, Nelly R.
   Celum, Connie
   Overbaugh, Julie
   Matsen, Frederick A.
CA Partners PrEP Study Team
TI Risk of Drug Resistance Among Persons Acquiring HIV Within a Randomized
   Clinical Trial of Single- or Dual-Agent Preexposure Prophylaxis
SO JOURNAL OF INFECTIOUS DISEASES
LA English
DT Article
DE HIV; pre-exposure prophylaxis; antiretroviral resistance; HIV prevention
ID TO-CHILD TRANSMISSION; REVERSE-TRANSCRIPTASE; ANTIRETROVIRAL
   PROPHYLAXIS; NEVIRAPINE RESISTANCE; DOSE NEVIRAPINE; PHASE-3 TRIAL;
   DOUBLE-BLIND; PREVENTION; MUTATIONS; TENOFOVIR
AB Background. Preexposure prophylaxis (PrEP) with emtricitabine plus tenofovir disoproxil fumarate (FTC/TDF) or TDF alone reduces the risk of human immunodeficiency virus (HIV) acquisition. Understanding the risk of antiretroviral resistance selected by PrEP during breakthrough infections is important because of the risk of treatment failure during subsequent antiretroviral use.
   Methods. Within the largest randomized trial of FTC/TDF versus TDF as PrEP, plasma samples were tested for HIV with resistance mutations associated with FTC (K65R and M184IV) and TDF (K65R and K70E), using 454 sequencing.
   Results. Of 121 HIV seroconverters, 25 received FTC/TDF, 38 received TDF, and 58 received placebo. Plasma drug levels in 26 individuals indicated PrEP use during or after HIV acquisition, of which 5 had virus with resistance mutations associated with their PrEP regimen. Among those with PrEP drug detected during infection, resistance was more frequent in the FTC/TDF arm (4 of 7 [57%]), compared with the TDF arm (1 of 19 [5.3%]; P = .01), owing to the FTC-associated mutation M184IV. Of these cases, 3 had unrecognized acute infection at PrEP randomization, and 2 were HIV negative at enrollment.
   Conclusions. These results suggest that resistance selected by PrEP is rare but can occur both with PrEP initiation during acute seronegative HIV infection and in PrEP breakthrough infections and that FTC is associated with a greater frequency of resistance mutations than TDF.
C1 [Lehman, Dara A.; Weis, Julie F.; Peterson, Dylan; Mbara, Gerald; Overbaugh, Julie] Fred Hutchinson Canc Res Ctr, Div Human Biol, Seattle, WA 98104 USA.
   [McCoy, Connor O.; Overbaugh, Julie; Matsen, Frederick A.] Fred Hutchinson Canc Res Ctr, Div Publ Hlth Sci, Seattle, WA 98104 USA.
   [Donnell, Deborah] Fred Hutchinson Canc Res Ctr, Vaccine & Infect Dis Div, Seattle, WA 98104 USA.
   [Lehman, Dara A.; Baeten, Jared M.; Mbara, Gerald; Donnell, Deborah; Thomas, Katherine K.; Ndase, Patrick; Mugo, Nelly R.; Celum, Connie] Univ Washington, Dept Global Hlth, Seattle, WA 98195 USA.
   [Baeten, Jared M.; Celum, Connie] Univ Washington, Dept Med, Seattle, WA 98195 USA.
   [Baeten, Jared M.; Celum, Connie] Univ Washington, Dept Epidemiol, Seattle, WA 98195 USA.
   [Frenkel, Lisa] Seattle Childrens Res Inst, Seattle, WA USA.
   [Hendrix, Craig W.; Marzinke, Mark A.] Johns Hopkins Sch Med, Dept Med, Baltimore, MD USA.
   [Hendrix, Craig W.; Marzinke, Mark A.] Johns Hopkins Sch Med, Dept Pharmacol & Mol Sci, Baltimore, MD USA.
   [Hendrix, Craig W.; Marzinke, Mark A.] Johns Hopkins Bloomberg Sch Publ Hlth, Dept Epidemiol, Baltimore, MD USA.
   [Mugo, Nelly R.] Univ Nairobi, Kenyatta Natl Hosp, Nairobi, Kenya.
RP Lehman, DA (通讯作者)，1100 Fairview Ave N,C3-168, Seattle, WA 98109 USA.
EM dlehman@fhcrc.org
RI Hendrix, Craig W/G-4182-2014
OI Hendrix, Craig W/0000-0002-5696-8665; Thomas, Katherine
   K/0000-0002-7024-468X; Donnell, Deborah/0000-0002-0587-7480
FU National Institute of Allergy and Infectious Diseases, National
   Institutes of Health [AI104449]; Bill and Melinda Gates Foundation
   [OOP47674]; EUNICE KENNEDY SHRIVER NATIONAL INSTITUTE OF CHILD HEALTH &
   HUMAN DEVELOPMENT [K24HD054314] Funding Source: NIH RePORTER; NATIONAL
   INSTITUTE OF ALLERGY AND INFECTIOUS DISEASES [R21AI104449] Funding
   Source: NIH RePORTER
FX This work was supported by the National Institute of Allergy and
   Infectious Diseases, National Institutes of Health (grant AI104449 to D.
   A. L.); and the Bill and Melinda Gates Foundation (grant OOP47674 to the
   Partners PrEP Study).
CR Baeten JM, 2012, NEW ENGL J MED, V367, P399, DOI 10.1056/NEJMoa1108524
   Baeten JM, 2014, LANCET INFECT DIS, V14, P1055, DOI 10.1016/S1473-3099(14)70937-5
   Baeten JM, 2013, JAIDS-J ACQ IMM DEF, V63, pS122, DOI 10.1097/QAI.0b013e3182986f69
   Bellecave P, 2014, AIDS RES HUM RETROV, V30, P170, DOI [10.1089/aid.2013.0130, 10.1089/AID.2013.0130]
   Bentley LG, 2013, ANTIVIR THER, V18, pA133
   Boltz VF, 2011, P NATL ACAD SCI USA, V108, P9202, DOI 10.1073/pnas.1105688108
   Chirwa LI, 2014, AIDS, V28, P223, DOI 10.1097/QAD.0000000000000102
   Choopanya K, 2013, LANCET, V381, P2083, DOI 10.1016/S0140-6736(13)61127-7
   Cong ME, 2007, J VIROL, V81, P3037, DOI 10.1128/JVI.02712-06
   Donnell D, 2014, JAIDS-J ACQ IMM DEF, V66, P340, DOI 10.1097/QAI.0000000000000172
   Eshleman SH, 2006, J INFECT DIS, V193, P479, DOI 10.1086/499967
   Eshleman Susan H., 2002, AIDS Reviews, V4, P59
   Fourati S, 2012, AIDS, V26, P1619, DOI 10.1097/QAD.0b013e3283560703
   Frankel FA, 2007, AIDS, V21, P665, DOI 10.1097/QAD.0b013e3280187505
   Garcia-Lerma JG, 2010, TRENDS PHARMACOL SCI, V31, P74, DOI 10.1016/j.tips.2009.10.009
   Grant RM, 2010, NEW ENGL J MED, V363, P2587, DOI 10.1056/NEJMoa1011205
   Hurt CB, 2011, CLIN INFECT DIS, V53, P1265, DOI 10.1093/cid/cir684
   Johnson JA, 2008, PLOS MED, V5, P1112, DOI 10.1371/journal.pmed.0050158
   Lataillade M, 2010, PLOS ONE, V5, DOI 10.1371/journal.pone.0010952
   Lehman DA, 2012, JAIDS-J ACQ IMM DEF, V60, P225, DOI 10.1097/QAI.0b013e3182515730
   Li JF, 2011, J INFECT DIS, V203, P798, DOI 10.1093/infdis/jiq126
   Li JZ, 2013, CLIN INFECT DIS, V56, P1667, DOI 10.1093/cid/cit125
   Li JZ, 2011, JAMA-J AM MED ASSOC, V305, P1327, DOI 10.1001/jama.2011.375
   Liegler T, 2014, J INFECT DIS, V210, P1217, DOI 10.1093/infdis/jiu233
   Lockman S, 2008, CURR OPIN HIV AIDS, V3, P166, DOI 10.1097/COH.0b013e3282f50bec
   Louissaint NA, 2013, AIDS RES HUM RETROV, V29, P1443, DOI [10.1089/aid.2013.0044, 10.1089/AID.2013.0044]
   Myers JE, 2013, CLIN INFECT DIS, V56, P1604, DOI 10.1093/cid/cit085
   Ndase P, 2014, JAIDS-J ACQ IMM DEF, V66, P206, DOI 10.1097/QAI.0000000000000141
   Parikh UM, 2014, PROGR C RETR OPP INF
   Ronen K, 2013, PLOS PATHOG, V9, DOI 10.1371/journal.ppat.1003593
   Stanford University, HIV DRUG RES DAT
   Thigpen MC, 2012, NEW ENGL J MED, V367, P423, DOI 10.1056/NEJMoa1110711
   Van Damme L, 2012, NEW ENGL J MED, V367, P411, DOI 10.1056/NEJMoa1202614
   van de Vijver DAMC, 2013, AIDS, V27, P2943, DOI 10.1097/01.aids.0000433237.63560.20
   van de Vijver DAMC, 2010, CURR OPIN INFECT DIS, V23, P621, DOI 10.1097/QCO.0b013e32833ff1e6
NR 35
TC 79
Z9 79
U1 0
U2 12
PU OXFORD UNIV PRESS INC
PI CARY
PA JOURNALS DEPT, 2001 EVANS RD, CARY, NC 27513 USA
SN 0022-1899
EI 1537-6613
J9 J INFECT DIS
JI J. Infect. Dis.
PD APR 15
PY 2015
VL 211
IS 8
BP 1211
EP 1218
DI 10.1093/infdis/jiu677
PG 8
WC Immunology; Infectious Diseases; Microbiology
WE Science Citation Index Expanded (SCI-EXPANDED)
SC Immunology; Infectious Diseases; Microbiology
GA CI4LP
UT WOS:000354720900005
PM 25587020
OA Green Published, Bronze
DA 2022-08-26
ER

PT J
AU Mugwanya, KK
   Wyatt, C
   Celum, C
   Donnell, D
   Mugo, NR
   Tappero, J
   Kiarie, J
   Ronald, A
   Baeten, JM
AF Mugwanya, Kenneth K.
   Wyatt, Christina
   Celum, Connie
   Donnell, Deborah
   Mugo, Nelly R.
   Tappero, Jordan
   Kiarie, James
   Ronald, Allan
   Baeten, Jared M.
CA Partners PrEP Study Team
TI Changes in Glomerular Kidney Function Among HIV-1-Uninfected Men and
   Women Receiving Emtricitabine-Tenofovir Disoproxil Fumarate Preexposure
   Prophylaxis A Randomized Clinical Trial
SO JAMA INTERNAL MEDICINE
LA English
DT Article
ID MARGINAL STRUCTURAL MODELS; HIV-INFECTED PATIENTS; ACUTE-RENAL-FAILURE;
   FILTRATION-RATE; ANTIRETROVIRAL PROPHYLAXIS; POSITIVE PATIENTS; COX
   REGRESSION; EXPOSURE; DISEASE; METAANALYSIS
AB IMPORTANCE Tenofovir disoproxil fumarate (TDF) use has been associated with declines in the estimated glomerular filtration rate (eGFR) when used as part of antiretroviral treatment by persons with human immunodeficiency virus (HIV) type 1, but limited data are available for risk when used as preexposure prophylaxis (PrEP) for HIV-1 prevention.
   OBJECTIVE To determine whether TDF-based PrEP causes eGFR decline in HIV-1-uninfected adults.
   DESIGN, SETTING, AND PARTICIPANTS A per-protocol safety analysis of changes in eGFR in the Partners PrEP Study, a randomized, placebo-controlled trial of daily oral TDF and emtricitabine (FTC)-TDF PrEP among heterosexual HIV-1-uninfected members of serodiscordant couples in Kenya and Uganda. The trial was conducted from 2008 to 2012.
   MAIN OUTCOMES AND MEASURES Predefined outcomes of this analysis were mean eGFR change and a 25% or greater eGFR decline from baseline. The eGFR was calculated using the Chronic Kidney Disease Epidemiology Collaboration equation.
   RESULTS Of 4640 participants in the once-daily TDF (n = 1548), FTC-TDF (n = 1545), or placebo (n = 1547) groups, 63% were men. At enrollment, median age was 35 years (range, 18-64 years), and mean eGFR was 130 mL/min/1.73m(2). During a median follow-up of 18 months (interquartile range 12-27 months), mean within-group eGFR change from baseline was +0.14 mL/min/1.73m(2) for TDF, -0.22 mL/min/1.73m(2) for FTC-TDF, and + 1.37 mL/min/1.73 m(2) for placebo, translating into average declines in eGFR attributable to PrEP vs placebo of -1.23 mL/min/1.73m(2) (95% CI, -2.06 to -0.40; P =.004) for TDF and -1.59 mL/min/1.73m(2) (95% CI, -2.44 to -0.74; P <.001) for FTC-TDF. The difference in mean eGFR between PrEP and placebo appeared by 1 month after randomization, was stable through 12 months, and then appeared to wane thereafter. The respective proportions of persons who developed a confirmed 25% or greater eGFR decline from baseline by 12 and 24 months was 1.3% and 1.8% for TDF and 1.2% and 2.5% for FTC-TDF, and these frequencies were not statistically different from the confirmed decline in the placebo group (0.9% and 1.3% by 12 and 24 months, respectively).
   CONCLUSIONS AND RELEVANCE In this large randomized, placebo-controlled trial among heterosexual persons, with median follow-up of 18 months and maximum follow-up of 36 months, daily oral TDF-based PrEP resulted in a small but nonprogressive decline in eGFR that was not accompanied by a substantial increase in the risk of clinically relevant (>= 25%) eGFR decline.
C1 [Mugwanya, Kenneth K.; Celum, Connie; Baeten, Jared M.] Univ Washington, Dept Epidemiol, Seattle, WA 98104 USA.
   [Mugwanya, Kenneth K.] Makerere Univ, Sch Publ Hlth, Div Dis Control, Kampala, Uganda.
   [Wyatt, Christina] Mt Sinai Sch Med, Dept Med, Div Nephrol, New York, NY USA.
   [Celum, Connie; Donnell, Deborah; Mugo, Nelly R.; Kiarie, James; Baeten, Jared M.] Univ Washington, Dept Global Hlth, Seattle, WA 98104 USA.
   [Celum, Connie; Baeten, Jared M.] Univ Washington, Dept Med, Seattle, WA 98104 USA.
   [Donnell, Deborah] Fred Hutchinson Canc Res Ctr, Vaccine & Infect Dis Div, Seattle, WA 98104 USA.
   [Mugo, Nelly R.] Kenya Govt Med Res Ctr, Nairobi, Kenya.
   [Tappero, Jordan] Ctr Dis Control & Prevent, Ctr Global Hlth, Div Global Hlth Protect, Atlanta, GA USA.
   [Kiarie, James] Univ Nairobi, Dept Obstet & Gynecol, Nairobi, Kenya.
   [Ronald, Allan] Univ Manitoba, Dept Med, Winnipeg, MB, Canada.
RP Baeten, JM (通讯作者)，Univ Washington, Dept Global Hlth, 325 Ninth Ave,UW Box 359927, Seattle, WA 98104 USA.
EM jbaeten@uw.edu
RI Hendrix, Craig W/G-4182-2014
OI Hendrix, Craig W/0000-0002-5696-8665; Ronald, Allan/0000-0002-5746-3490;
   kiarie, james/0000-0003-4180-7858; Donnell, Deborah/0000-0002-0587-7480
FU Bill and Melinda Gates Foundation [OPP47674]; US National Institutes of
   Health [R01MH095507, R01DK100272]; EUNICE KENNEDY SHRIVER NATIONAL
   INSTITUTE OF CHILD HEALTH & HUMAN DEVELOPMENT [K24HD054314] Funding
   Source: NIH RePORTER; NATIONAL INSTITUTE OF DIABETES AND DIGESTIVE AND
   KIDNEY DISEASES [R01DK100272] Funding Source: NIH RePORTER; NATIONAL
   INSTITUTE OF MENTAL HEALTH [R01MH095507] Funding Source: NIH RePORTER
FX This work was supported by grant OPP47674 from the Bill and Melinda
   Gates Foundation and grants R01MH095507 and R01DK100272 from the US
   National Institutes of Health; study medication was donated by Gilead
   Sciences.
CR ANDERSEN PK, 1982, ANN STAT, V10, P1100, DOI 10.1214/aos/1176345976
   Baeten JM, 2012, NEW ENGL J MED, V367, P399, DOI 10.1056/NEJMoa1108524
   Barnett AG, 2005, INT J EPIDEMIOL, V34, P215, DOI 10.1093/ije/dyh299
   Bellomo R, 2004, CRIT CARE, V8, pR204, DOI 10.1186/cc2872
   Bonjoch A, 2012, ANTIVIR RES, V96, P65, DOI 10.1016/j.antiviral.2012.07.009
   Centers for Disease Control and Prevention, PREEXP PROPH PREV HI
   Choi AI, 2010, KIDNEY INT, V78, P478, DOI 10.1038/ki.2010.171
   Choopanya K, 2013, LANCET, V381, P2083, DOI 10.1016/S0140-6736(13)61127-7
   Coca SG, 2012, KIDNEY INT, V81, P442, DOI 10.1038/ki.2011.379
   Cole SR, 2008, AM J EPIDEMIOL, V168, P656, DOI 10.1093/aje/kwn164
   Cooper RD, 2010, CLIN INFECT DIS, V51, P496, DOI 10.1086/655681
   COX DR, 1972, J R STAT SOC B, V34, P187
   DAVIES DF, 1950, J CLIN INVEST, V29, P496, DOI 10.1172/JCI102286
   Donnell D, 2014, JAIDS-J ACQ IMM DEF, V66, P340, DOI 10.1097/QAI.0000000000000172
   EFRON B, 1977, J AM STAT ASSOC, V72, P557, DOI 10.2307/2286217
   Gilead Sciences, EMTR TEN DIS FUM PRE
   Grant RM, 2010, NEW ENGL J MED, V363, P2587, DOI 10.1056/NEJMoa1011205
   Haberer JE, 2013, PLOS MED, V10, DOI 10.1371/journal.pmed.1001511
   Herlitz LC, 2010, KIDNEY INT, V78, P1171, DOI 10.1038/ki.2010.318
   Hernan MA, 2013, ANN INTERN MED, V159, P560, DOI 10.7326/0003-4819-159-8-201310150-00709
   HertPicciotto I, 1997, BIOMETRICS, V53, P1151, DOI 10.2307/2533573
   Horberg M, 2010, JAIDS-J ACQ IMM DEF, V53, P62, DOI 10.1097/QAI.0b013e3181be6be2
   Laprise C, 2013, CLIN INFECT DIS, V56, P567, DOI 10.1093/cid/cis937
   Levey AS, 2009, ANN INTERN MED, V150, P604, DOI 10.7326/0003-4819-150-9-200905050-00006
   LIN DY, 1989, J AM STAT ASSOC, V84, P1074, DOI 10.2307/2290085
   LINDEMAN RD, 1985, J AM GERIATR SOC, V33, P278, DOI 10.1111/j.1532-5415.1985.tb07117.x
   Mocroft A, 2010, AIDS, V24, P1667, DOI 10.1097/QAD.0b013e328339fe53
   Mujugira A, 2011, PLOS ONE, V6, DOI 10.1371/journal.pone.0025828
   National Institute of Allergy and Infectious Diseases, 2009, DIV AIDS TABL GRAD S
   Ndase P, 2014, JAIDS-J ACQ IMM DEF, V66, P206, DOI 10.1097/QAI.0000000000000141
   Robins JM, 2000, EPIDEMIOLOGY, V11, P550, DOI 10.1097/00001648-200009000-00011
   Scherzer R, 2012, AIDS, V26, P867, DOI 10.1097/QAD.0b013e328351f68f
   Solomon MM, 2014, AIDS, V28, P851, DOI 10.1097/QAD.0000000000000156
   Thigpen MC, 2012, NEW ENGL J MED, V367, P423, DOI 10.1056/NEJMoa1110711
   Van Damme L, 2012, NEW ENGL J MED, V367, P411, DOI 10.1056/NEJMoa1202614
   van Deventer HE, 2011, NEPHROL DIAL TRANSPL, V26, P1553, DOI 10.1093/ndt/gfq621
   World Health Organization (WHO), GUID OR PREEXP PROPH
   Wyatt CM, 2013, PLOS ONE, V8, DOI 10.1371/journal.pone.0069601
   Wyatt CM, 2006, AIDS, V20, P561, DOI 10.1097/01.aids.0000210610.52836.07
   ZEGER SL, 1986, BIOMETRICS, V42, P121, DOI 10.2307/2531248
NR 40
TC 68
Z9 71
U1 0
U2 4
PU AMER MEDICAL ASSOC
PI CHICAGO
PA 330 N WABASH AVE, STE 39300, CHICAGO, IL 60611-5885 USA
SN 2168-6106
EI 2168-6114
J9 JAMA INTERN MED
JI JAMA Intern. Med.
PD FEB
PY 2015
VL 175
IS 2
BP 246
EP 254
DI 10.1001/jamainternmed.2014.6786
PG 9
WC Medicine, General & Internal
WE Science Citation Index Expanded (SCI-EXPANDED)
SC General & Internal Medicine
GA CA7TL
UT WOS:000349120100024
PM 25531343
OA Green Accepted, Bronze
DA 2022-08-26
ER

PT J
AU Kelley, CF
   Kahle, E
   Siegler, A
   Sanchez, T
   del Rio, C
   Sullivan, PS
   Rosenberg, ES
AF Kelley, Colleen F.
   Kahle, Erin
   Siegler, Aaron
   Sanchez, Travis
   del Rio, Carlos
   Sullivan, Patrick S.
   Rosenberg, Eli S.
TI Applying a PrEP Continuum of Care for Men Who Have Sex With Men in
   Atlanta, Georgia
SO CLINICAL INFECTIOUS DISEASES
LA English
DT Article
DE men who have sex with men; pre-exposure prophylaxis; continuum of care
ID ORAL PREEXPOSURE PROPHYLAXIS; HIV PREVENTION; ANTIRETROVIRAL
   PROPHYLAXIS; TRANSGENDER WOMEN; WHITE MEN; INFECTION; ACCEPTABILITY;
   RATES
AB Reductions in human immunodeficiency virus (HIV) incidence with pre-exposure prophylaxis (PrEP) for men who have sex with men (MSM) will require significant coverage of those at risk. We propose a simplified framework, similar to the HIV care continuum, to achieve protection with PrEP as follows: 1. At-risk MSM; 2. Awareness of and willingness to take PrEP; 3. Access to healthcare; 4. Receiving a prescription; and 5. Adhering to effective PrEP. We evaluated the PrEP care continuum on an Atlanta cohort of MSM and projected how many MSM might achieve protection from HIV. Even with optimistic estimates, few Atlanta MSM (15%) are projected to achieve protection from HIV with PrEP given the significant barriers described. Each continuum step represents an important point for intervention that could substantially increase the overall effectiveness of PrEP. In addition, novel strategies for PrEP delivery are needed to achieve the necessary effectiveness for Atlanta MSM at risk of HIV.
C1 [Kelley, Colleen F.; del Rio, Carlos] Emory Univ, Sch Med, Div Infect Dis, Dept Med, Atlanta, GA 30322 USA.
   [Kelley, Colleen F.; Kahle, Erin; Siegler, Aaron; Sanchez, Travis; Sullivan, Patrick S.; Rosenberg, Eli S.] Emory Univ, Rollins Sch Publ Hlth, Dept Epidemiol, Atlanta, GA 30322 USA.
   [del Rio, Carlos] Emory Univ, Rollins Sch Publ Hlth, Hubert Dept Global Hlth, Atlanta, GA 30322 USA.
RP Kelley, CF (通讯作者)，Hope Clin Emory Vaccine Ctr, 500 Irvin Ct Ste 200, Decatur, GA 30030 USA.
EM colleen.kelley@emory.edu
RI del Rio, Carlos/B-3763-2012; Oliveira, Claudia DL/G-8618-2011; Kelley,
   Colleen F/O-4819-2016
OI del Rio, Carlos/0000-0002-0153-3517; Kelley, Colleen
   F/0000-0001-5611-0119; Siegler, Aaron/0000-0001-5553-7540; ,
   Erin/0000-0001-6060-9852
FU National Institutes of Health [KL2TR000455, K23AI108335, R01MH085600];
   Atlanta Clinical and Translational Science Institute [UL1TR000454];
   Emory Center for AIDS Research [P30 AI050409]; NATIONAL CENTER FOR
   ADVANCING TRANSLATIONAL SCIENCES [UL1TR000454, KL2TR000455] Funding
   Source: NIH RePORTER; NATIONAL INSTITUTE OF ALLERGY AND INFECTIOUS
   DISEASES [P30AI050409, K23AI108335, U01AI069418] Funding Source: NIH
   RePORTER; NATIONAL INSTITUTE OF MENTAL HEALTH [R01MH085600] Funding
   Source: NIH RePORTER
FX This work was supported by the National Institutes of Health:
   KL2TR000455 (to C. F. K.), K23AI108335 (to C. F. K.), R01MH085600 (to P.
   S. S.), The Atlanta Clinical and Translational Science Institute
   UL1TR000454, and the Emory Center for AIDS Research P30 AI050409.
CR Anderson PL, 2012, SCI TRANSL MED, V4, DOI 10.1126/scitranslmed.3004006
   Baeten JM, 2012, NEW ENGL J MED, V367, P399, DOI 10.1056/NEJMoa1108524
   Bauermeister JA, 2014, CURR HIV RES, V11, P520, DOI 10.2174/1570162X12666140129100411
   Blumenthal J, 2015, AIDS BEHAV, V19, P802, DOI 10.1007/s10461-015-0996-z
   Brooks RA, 2015, INT J STD AIDS
   Centers for Disease Control and Prevention, 2012, EST HIV INC US 2007
   Centers for Disease Control and Prevention, 2015, HIV SURV REP, V25
   Centers for Disease Control and Prevention, 2011, HIV SURV REP
   Choopanya K, 2013, LANCET, V381, P2083, DOI 10.1016/S0140-6736(13)61127-7
   Denning Paul H., 2011, Morbidity and Mortality Weekly Report, V60, P1045
   Donnell D, 2014, JAIDS-J ACQ IMM DEF, V66, P340, DOI 10.1097/QAI.0000000000000172
   Foundation KF, 2014, STATUS STATE ACTION
   Gardner EM, 2011, CLIN INFECT DIS, V52, P793, DOI 10.1093/cid/ciq243
   Georgia Department of Public Health, 2011, NAT HIV BEH SURV SEC, V3
   Golub SA, 2013, AIDS PATIENT CARE ST, V27, P248, DOI 10.1089/apc.2012.0419
   Gomez GB, 2013, PLOS MED, V10, DOI 10.1371/journal.pmed.1001401
   Grant RM, 2014, LANCET INFECT DIS, V14, P820, DOI 10.1016/S1473-3099(14)70847-3
   Grant RM, 2010, NEW ENGL J MED, V363, P2587, DOI 10.1056/NEJMoa1011205
   Hamel L, 2015, HIV AIDS LIVES GAY B
   Kelley CF, 2015, AIDS RES HUM RETROV, V31, P587, DOI [10.1089/aid.2015.0013, 10.1089/AID.2015.0013]
   King HL, 2014, AIDS BEHAV, V18, P1722, DOI 10.1007/s10461-014-0845-5
   Levy J., 2015, UNINSURED RATE DIPS, V2015
   Liu A, 2014, PLOS MED, V11, DOI 10.1371/journal.pmed.1001613
   Marrazzo J. M., 2013, 20 C RETR OPP INF AT, DOI DOI 10.1056/NEJM0A1402269
   McCormack S, 2015, PRAGMATIC OPEN LABEL
   McNairy ML, 2014, CLIN INFECT DIS, V59, pS12, DOI 10.1093/cid/ciu251
   Molina JM, 2015, DEMAND PREP ORAL TDF
   Radzio J, 2015, SCI TRANSL MED, V7, DOI 10.1126/scitranslmed.3010297
   Service UPH, 2014, PREEXP PORPH PREV HI
   Smith DK, 2012, JAIDS-J ACQ IMM DEF, V60, P421, DOI 10.1097/QAI.0b013e318256b2f6
   Sowicz TJ, 2014, J ASSOC NURSE AIDS C, V25, P496, DOI 10.1016/j.jana.2014.07.005
   Sullivan PS, 2015, ANN EPIDEMIOL, V25, P445, DOI 10.1016/j.annepidem.2015.03.006
   Sullivan PS, 2014, PLOS ONE, V9, DOI 10.1371/journal.pone.0090514
   Sullivan PS, 2012, LANCET, V380, P388, DOI 10.1016/S0140-6736(12)60955-6
   Thigpen MC, 2012, NEW ENGL J MED, V367, P423, DOI 10.1056/NEJMoa1110711
   US Public Health Service, 2014, PREEXP PROPH PREV HI
   Van Damme L, 2012, NEW ENGL J MED, V367, P411, DOI 10.1056/NEJMoa1202614
   Wall Kristin M, 2010, J Int Assoc Physicians AIDS Care (Chic), V9, P284, DOI 10.1177/1545109710379051
   Young I, 2014, AIDS BEHAV, V18, P195, DOI 10.1007/s10461-013-0560-7
NR 39
TC 193
Z9 193
U1 0
U2 10
PU OXFORD UNIV PRESS INC
PI CARY
PA JOURNALS DEPT, 2001 EVANS RD, CARY, NC 27513 USA
SN 1058-4838
EI 1537-6591
J9 CLIN INFECT DIS
JI Clin. Infect. Dis.
PD NOV 15
PY 2015
VL 61
IS 10
BP 1590
EP 1597
DI 10.1093/cid/civ664
PG 8
WC Immunology; Infectious Diseases; Microbiology
WE Science Citation Index Expanded (SCI-EXPANDED)
SC Immunology; Infectious Diseases; Microbiology
GA CW7EW
UT WOS:000365161800017
PM 26270691
OA Green Published, Bronze
DA 2022-08-26
ER

PT J
AU Vanichseni, S
   Martin, M
   Suntharasamai, P
   Sangkum, U
   Mock, PA
   Gvetadze, RJ
   Curlin, ME
   Leethochawalit, M
   Chiamwongpaet, S
   Chaipung, B
   McNicholl, JM
   Paxton, LA
   Kittimunkong, S
   Choopanya, K
AF Vanichseni, Suphak
   Martin, Michael
   Suntharasamai, Pravan
   Sangkum, Udomsak
   Mock, Philip A.
   Gvetadze, Roman J.
   Curlin, Marcel E.
   Leethochawalit, Manoj
   Chiamwongpaet, Sithisat
   Chaipung, Benjamaporn
   McNicholl, Janet M.
   Paxton, Lynn A.
   Kittimunkong, Somyot
   Choopanya, Kachit
TI High Mortality Among Non-HIV-Infected People Who Inject Drugs in
   Bangkok, Thailand, 2005-2012
SO AMERICAN JOURNAL OF PUBLIC HEALTH
LA English
DT Article
ID USERS; COHORT; METAANALYSIS; HEPATITIS; TRIAL; RISK
AB Objectives. We examined the causes of hospitalization and death of people who inject drugs participating in the Bangkok Tenofovir Study, an HIV pre-exposure prophylaxis trial.
   Methods. The Bangkok Tenofovir Study was a randomized, double-blind, placebo-controlled trial conducted during 2005 to 2012 among 2413 people who inject drugs. We reviewed medical records to define the causes of hospitalization and death, examined participant characteristics and risk behaviors to determine predictors of death, and compared the participant mortality rate with the rate of the general population of Bangkok, Thailand.
   Results. Participants were followed an average of 4 years; 107 died: 22 (20.6%) from overdose, 13 (12.2%) from traffic accidents, and 12 (11.2%) from sepsis. In multivariable analysis, older age (40-59 years; P = .001), injecting drugs (P = .03), and injecting midazolam (P < .001) were associated with death. The standardized mortality ratio was 2.9.
   Conclusions. People who injected drugs were nearly 3 times as likely to die as were those in the general population of Bangkok and injecting midazolam was independently associated with death. Drug overdose and traffic accidents were the most common causes of death, and their prevention should be public health priorities.
C1 [Vanichseni, Suphak; Suntharasamai, Pravan; Sangkum, Udomsak; Choopanya, Kachit] Bangkok Tenofovir Study Grp, Bangkok, Thailand.
   [Martin, Michael; Mock, Philip A.; Curlin, Marcel E.; Chaipung, Benjamaporn] Thailand Minist Publ Hlth, US Ctr Dis Control & Prevent Collaborat, Nonthaburi, Thailand.
   [Kittimunkong, Somyot] Thailand Minist Publ Hlth, Nonthaburi, Thailand.
   [McNicholl, Janet M.; Paxton, Lynn A.] Ctr Dis Control & Prevent, Atlanta, GA USA.
   [Leethochawalit, Manoj; Chiamwongpaet, Sithisat] Bangkok Metropol Adm, Bangkok, Thailand.
RP Martin, M (通讯作者)，Minist Publ Hlth, 7 Bldg,4th Floor, Nonthaburi 11000, Thailand.
EM Znd9@cdc.gov
FU US Centers for Disease Control and Prevention; Bangkok Metropolitan
   Administration
FX This work was supported by the US Centers for Disease Control and
   Prevention and the Bangkok Metropolitan Administration. Gilead Sciences
   donated study medication but was not involved in conducting the study,
   analysis, or article preparation.
CR Abdul-Quader AS, 2013, AIDS BEHAV, V17, P2878, DOI 10.1007/s10461-013-0593-y
   [Anonymous], 2013, GLOBAL STATUS REPORT
   Antolini Gabriella, 2006, Epidemiol Prev, V30, P91
   Armitage P, 2002, STAT METHODS MED RES
   Bauer SM, 2008, EUR ADDICT RES, V14, P82, DOI 10.1159/000113722
   Chadbunchachai Witaya, 2012, J Med Assoc Thai, V95 Suppl 7, pS274
   Choopanya K, 2013, LANCET, V381, P2083, DOI 10.1016/S0140-6736(13)61127-7
   Ciccolallo L, 2000, Epidemiol Prev, V24, P75
   Cornish R., 2010, BMJ-BRIT MED J, V341, pc5475
   COX DR, 1972, J R STAT SOC B, V34, P187
   Curtin LR, 1995, DIRECT STANDARDIZATI
   Davoli M, 2007, ADDICTION, V102, P1954, DOI 10.1111/j.1360-0443.2007.02025.x
   Degenhardt L, 2006, SEX TRANSM INFECT, V82, pIII56, DOI 10.1136/sti.2005.019273
   Degenhardt L, 2011, ADDICTION, V106, P32, DOI 10.1111/j.1360-0443.2010.03140.x
   Degenhardt L, 2009, DRUG ALCOHOL DEPEN, V105, P9, DOI 10.1016/j.drugalcdep.2009.05.021
   Frischer M, 1997, ADDICTION, V92, P419, DOI 10.1046/j.1360-0443.1997.9244196.x
   Goedert JI, 2001, AIDS, V15, P1295, DOI 10.1097/00002030-200107060-00012
   Hyder AA, 2012, AM J PUBLIC HEALTH, V102, P1061, DOI 10.2105/AJPH.2011.300563
   Johnston LG, 2013, SEX TRANSM DIS, V40, P304, DOI 10.1097/OLQ.0b013e31827fd650
   Kim AY, 2013, J INFECT DIS, V207, pS1, DOI 10.1093/infdis/jis927
   Ly KN, 2012, ANN INTERN MED, V156, P271, DOI 10.7326/0003-4819-156-4-201202210-00004
   Martin M, 2014, PLOS ONE, V9, DOI 10.1371/journal.pone.0092809
   Martin M, 2011, PLOS ONE, V6, DOI 10.1371/journal.pone.0025127
   Mathers BM, 2008, LANCET, V372, P1733, DOI 10.1016/S0140-6736(08)61311-2
   Mathers BM, 2013, B WORLD HEALTH ORGAN, V91, P102, DOI 10.2471/BLT.12.108282
   MCANULTY JM, 1995, AM J PUBLIC HEALTH, V85, P119, DOI 10.2105/AJPH.85.1.119
   National Statistical Office Thailand Ministry of Information and Communication Technology, 2010, MID POP
   Public Health Statistics, 2010, PUBL HLTH STAT
   Quan VM, 2007, ADDICTION, V102, P441, DOI 10.1111/j.1360-0443.2006.01709.x
   Roche, 2001, VERS MID INJ PACK IN
   Sungkanuparph S, 2010, ASIAN BIOMED, V4, P515, DOI 10.2478/abm-2010-0066
   Tyndall MW, 2001, J ACQ IMMUN DEF SYND, V28, P351, DOI 10.1097/00126334-200112010-00008
   Vanichseni S, 2001, AIDS, V15, P397, DOI 10.1097/00002030-200102160-00013
   Vu MQ, 2011, ADDICTION, V106, P583, DOI 10.1111/j.1360-0443.2010.03175.x
   Wattana W, 2007, DRUG ALCOHOL DEPEN, V90, P228, DOI 10.1016/j.drugalcdep.2007.03.013
NR 35
TC 5
Z9 5
U1 0
U2 1
PU AMER PUBLIC HEALTH ASSOC INC
PI WASHINGTON
PA 800 I STREET, NW, WASHINGTON, DC 20001-3710 USA
SN 0090-0036
EI 1541-0048
J9 AM J PUBLIC HEALTH
JI Am. J. Public Health
PD JUN
PY 2015
VL 105
IS 6
BP 1136
EP 1141
DI 10.2105/AJPH.2014.302473
PG 6
WC Public, Environmental & Occupational Health
WE Science Citation Index Expanded (SCI-EXPANDED); Social Science Citation Index (SSCI)
SC Public, Environmental & Occupational Health
GA CQ2XW
UT WOS:000360466800028
PM 25880964
OA Green Published
DA 2022-08-26
ER

PT J
AU Page, K
   Tsui, J
   Maher, L
   Choopanya, K
   Vanichseni, S
   Mock, PA
   Celum, C
   Martin, M
AF Page, Kimberly
   Tsui, Judith
   Maher, Lisa
   Choopanya, Kachit
   Vanichseni, Suphak
   Mock, Philip A.
   Celum, Connie
   Martin, Michael
TI Biomedical HIV Prevention Including Pre-exposure Prophylaxis and Opiate
   Agonist Therapy for Women Who Inject Drugs: State of Research and Future
   Directions
SO JAIDS-JOURNAL OF ACQUIRED IMMUNE DEFICIENCY SYNDROMES
LA English
DT Article
ID MEDICATION-ASSISTED TREATMENT; RANDOMIZED-CONTROLLED-TRIAL; FEMALE SEX
   WORKERS; GENDER-DIFFERENCES; MAINTENANCE THERAPY; OPIOID DEPENDENCE;
   INTERIM GUIDANCE; RISK BEHAVIORS; AFRICAN WOMEN; USERS
AB Women who inject drugs (WWID) are at higher risk of HIV compared with their male counterparts as a result of multiple factors, including biological, behavioral, and sociostructural factors, yet comparatively little effort has been invested in testing and delivering prevention methods that directly target this group. In this article, we discuss the need for expanded prevention interventions for WWID, focusing on 2 safe, effective, and approved, yet underutilized biomedical prevention methods: opiate agonist therapy (OAT) and oral pre-exposure prophylaxis (PrEP). Although both interventions are well researched, they have not been well examined in the context of gender. We discuss the drivers of women injectors' higher HIV risk, review the effectiveness of OAT and PrEP interventions among women, and explain why these new HIV prevention tools should be prioritized for WWID. There is substantial potential for impact of OAT and PrEP programs for WWID in the context of broader gender-responsive HIV prevention initiatives. Although awaiting efficacy data on other biomedical approaches in the HIV prevention research "pipeline," we propose that the scale-up and implementation of these proven, safe, and effective interventions are needed now.
C1 [Page, Kimberly] Univ New Mexico, Hlth Sci Ctr, Dept Internal Med Epidemiol Biostat & Prevent Med, Albuquerque, NM 87131 USA.
   [Tsui, Judith] Univ Washington, Dept Med, Seattle, WA USA.
   [Maher, Lisa] UNSW Australia, Kirby Inst Infect & Immun, Sydney, NSW, Australia.
   [Choopanya, Kachit; Vanichseni, Suphak] Taksin Hosp, Bangkok Tenofovir Study Grp, Bangkok, Thailand.
   [Mock, Philip A.; Martin, Michael] US Ctr Dis Control & Prevent Collaborat, Thailand MOPH, HIV Clin Res, Nonthaburi, Thailand.
   [Celum, Connie] Univ Washington, Dept Global Hlth & Med, Seattle, WA 98195 USA.
   [Martin, Michael] Ctr Dis Control & Prevent, HIV Clin Res, Div HIV AIDS Prevent, Atlanta, GA USA.
RP Page, K (通讯作者)，Univ New Mexico, Hlth Sci Ctr, Dept Internal Med, Epidemiol Biostat & Prevent Med, MSC10 5550,1 Univ New Mexico, Albuquerque, NM 87131 USA.
EM pagek@salud.unm.edu
OI Maher, Lisa/0000-0001-6020-6519
FU U.S. Centers for Disease Control and Prevention; Bangkok Metropolitan
   Administration; NATIONAL INSTITUTE ON DRUG ABUSE [R01DA031056,
   R01DA016017] Funding Source: NIH RePORTER
FX The Bangkok Tenofovir Study was supported by the U.S. Centers for
   Disease Control and Prevention and the Bangkok Metropolitan
   Administration. Study drug was donated by Gilead Sciences.
CR Asher AK, 2013, J ASSOC NURSE AIDS C, V24, pE35, DOI 10.1016/j.jana.2012.09.003
   Back SE, 2011, AM J DRUG ALCOHOL AB, V37, P313, DOI 10.3109/00952990.2011.596982
   Baral S, 2012, LANCET INFECT DIS, V12, P538, DOI 10.1016/S1473-3099(12)70066-X
   Bekker LG, 2015, LANCET, V385, P72, DOI 10.1016/S0140-6736(14)60974-0
   Bennett GA, 2000, AIDS CARE, V12, P77, DOI 10.1080/09540120047495
   Benotsch EG, 2004, INT J STD AIDS, V15, P343, DOI 10.1258/095646204323012850
   Brensilver M, 2013, DRUG ALCOHOL REV, V32, P449, DOI 10.1111/dar.12048
   Brown JL, 2014, CURR HIV-AIDS REP, V11, P363, DOI 10.1007/s11904-014-0228-6
   Chirenje ZM, 2010, EXPERT REV ANTI-INFE, V8, P1177, DOI [10.1586/eri.10.79, 10.1586/ERI.10.79]
   Choopanya K, 2013, LANCET, V381, P2083, DOI 10.1016/S0140-6736(13)61127-7
   Cleland CM, 2007, BMC PUBLIC HEALTH, V7, DOI 10.1186/1471-2458-7-271
   Coffin PO, 2015, CURR HIV-AIDS REP, V12, P145, DOI 10.1007/s11904-014-0248-2
   Copeland J, 1997, J SUBST ABUSE TREAT, V14, P183, DOI 10.1016/S0740-5472(96)00108-0
   Dallabetta G, 2014, SEX HEALTH, V11, P207, DOI 10.1071/SH14064
   Davey-Rothwell MA, 2007, J URBAN HEALTH, V84, P691, DOI 10.1007/s11524-007-9215-1
   Degenhardt L, 2014, INT J DRUG POLICY, V25, P53, DOI 10.1016/j.drugpo.2013.08.004
   Des Jarlais DC, 2012, DRUG ALCOHOL DEPEN, V124, P95, DOI 10.1016/j.drugalcdep.2011.12.020
   Des Jarlais DC, 2011, AM J PUBLIC HEALTH, V101, P1277, DOI 10.2105/AJPH.2011.300130
   Du J, 2013, BIOMED ENVIRON SCI, V26, P32, DOI 10.3967/0895-3988.2013.01.004
   Dutta A, 2013, DIR DEV, P1, DOI 10.1596/978-0-8213-9776-3
   El-Bassel N, 2014, INT J DRUG POLICY, V25, P1195, DOI 10.1016/j.drugpo.2013.11.009
   El-Bassel N, 2012, CURR OPIN HIV AIDS, V7, P326, DOI 10.1097/COH.0b013e3283536ab2
   El-Bassel N, 2011, SUBST USE MISUSE, V46, P295, DOI 10.3109/10826084.2011.523296
   El-Bassel N, 2010, LANCET, V376, P312, DOI 10.1016/S0140-6736(10)61026-4
   Ellen JM, 2010, JAIDS-J ACQ IMM DEF, V54, pS7, DOI 10.1097/QAI.0b013e3181e25779
   Evans JL, 2003, J URBAN HEALTH, V80, P137, DOI 10.1093/jurban/jtg137
   Fiellin DA, 2014, JAMA INTERN MED, V174, P1947, DOI 10.1001/jamainternmed.2014.5302
   Fullerton CA, 2014, PSYCHIAT SERV, V65, P146, DOI 10.1176/appi.ps.201300235
   Gjersing L, 2014, BMC PUBLIC HEALTH, V14, DOI 10.1186/1471-2458-14-440
   Gowing L, 2011, COCHRANE DB SYST REV, DOI 10.1002/14651858.CD004145.pub4
   Grant RM, 2010, NEW ENGL J MED, V363, P2587, DOI 10.1056/NEJMoa1011205
   Greenfield SF, 2007, DRUG ALCOHOL DEPEN, V86, P1, DOI 10.1016/j.drugalcdep.2006.05.012
   Karim QA, 2010, SCIENCE, V329, P1168, DOI 10.1126/science.1193748
   Katz MH, 2015, JAMA INTERN MED, V175, P255, DOI 10.1001/jamainternmed.2014.6798
   Lansky A, 2014, PLOS ONE, V9, DOI 10.1371/journal.pone.0097596
   Marrazzo JM, 2015, NEW ENGL J MED, V372, P509, DOI 10.1056/NEJMoa1402269
   Marrazzo JM, 2014, JAMA-J AM MED ASSOC, V312, P390, DOI 10.1001/jama.2014.7999
   Martin M, 2014, PLOS ONE, V9, DOI 10.1371/journal.pone.0092809
   Mathers BM, 2008, LANCET, V372, P1733, DOI 10.1016/S0140-6736(08)61311-2
   Mathers BM, 2014, JAMA-J AM MED ASSOC, V312, P349, DOI 10.1001/jama.2014.8606
   Mathers BM, 2010, LANCET, V375, P1014, DOI 10.1016/S0140-6736(10)60232-2
   Mattick RP, 2014, COCHRANE DB SYST REV, DOI 10.1002/14651858.CD002207.pub4
   Mattick RP, 2009, COCHRANE DB SYST REV, DOI 10.1002/14651858.CD002209.pub2
   Morris MD, 2014, PLOS ONE, V9, DOI 10.1371/journal.pone.0109282
   Nolan S, 2014, ADDICTION, V109, P2053, DOI 10.1111/add.12682
   Radzio J, 2015, SCI TRANSL MED, V7, DOI 10.1126/scitranslmed.3010297
   Raj A, 2013, AIDS BEHAV, V17, P3066, DOI 10.1007/s10461-013-0586-x
   Razani N, 2007, ADDICTION, V102, P1472, DOI 10.1111/j.1360-0443.2007.01914.x
   Rees H, 2015, CROI 2015 SEATTL WAS
   Remme M, 2014, J INT AIDS SOC, V17, DOI 10.7448/IAS.17.1.19228
   Roberts A, 2011, WOMEN WHO INJECT DRU
   Saxon AJ, 2013, J FOOD DRUG ANAL, V21, pS69, DOI 10.1016/j.jfda.2013.09.037
   Simmonds L, 2009, INT J DRUG POLICY, V20, P121, DOI 10.1016/j.drugpo.2007.09.002
   Smith D. K., 2012, Morbidity and Mortality Weekly Report, V61, P586
   Smith DK, 2013, MMWR-MORBID MORTAL W, V62, P463
   Spreen WR, 2013, CURR OPIN HIV AIDS, V8, P565, DOI 10.1097/COH.0000000000000002
   Strathdee SA, 2001, ARCH INTERN MED, V161, P1281, DOI 10.1001/archinte.161.10.1281
   Sullivan LE, 2005, ADDICTION, V100, P150, DOI 10.1111/j.1360-0443.2004.00963.x
   Tempalski B, 2013, PLOS ONE, V8, DOI 10.1371/journal.pone.0064789
   The Global Coalition on Women and AIDS, 2011, WOM WHO US DRUGS HAR
   Thigpen MC, 2013, NEW ENGL J MED, V368, P82, DOI 10.1056/NEJMc1210464
   Thigpen MC, 2012, NEW ENGL J MED, V367, P423, DOI 10.1056/NEJMoa1110711
   Thomas Kim, 2002, Can HIV AIDS Policy Law Rev, V7, P36
   Topp L, 2011, AIDS, V25, P835, DOI 10.1097/QAD.0b013e32834412cc
   Tracy D, 2014, BMJ OPEN, V4, DOI 10.1136/bmjopen-2014-004988
   Treatment. CfSA, 2009, TREATM IMPR PROT TIP, V51
   Tsui JI, 2014, JAMA INTERN MED, V174, P1974, DOI 10.1001/jamainternmed.2014.5416
   UNAIDS, 2013, GLOB REP UNAIDS REP
   UNDP, 2014, CHECKL INT GEND NEW
   USAID, AIDSTAR ON AIDS SUPP
   Van Damme L, 2012, NEW ENGL J MED, V367, P411, DOI 10.1056/NEJMoa1202614
   van der Straten A, 2012, AIDS, V26, pF13, DOI 10.1097/QAD.0b013e3283522272
   White B, 2014, MED J AUSTRALIA, V201, P326, DOI 10.5694/mja13.00153
   WHO, 2015, CONS GUID HIV PREV D
   Wilke DJ, 2005, CHILD ABUSE NEGLECT, V29, P1313, DOI 10.1016/j.chiabu.2005.05.002
   Wingood GM, 2013, JAIDS-J ACQ IMM DEF, V63, pS59, DOI 10.1097/QAI.0b013e31829202c4
   World Health Organization, HIV AIDS INJ DRUG US
   Zorrilla CD, 2012, P R HEALTH SCI J, V31, P170
NR 78
TC 20
Z9 20
U1 0
U2 8
PU LIPPINCOTT WILLIAMS & WILKINS
PI PHILADELPHIA
PA TWO COMMERCE SQ, 2001 MARKET ST, PHILADELPHIA, PA 19103 USA
SN 1525-4135
EI 1077-9450
J9 JAIDS-J ACQ IMM DEF
JI JAIDS
PD JUN 1
PY 2015
VL 69
SU 2
BP S169
EP S175
DI 10.1097/QAI.0000000000000641
PG 7
WC Immunology; Infectious Diseases
WE Science Citation Index Expanded (SCI-EXPANDED)
SC Immunology; Infectious Diseases
GA CL9TK
UT WOS:000357320800013
PM 25978484
OA Green Accepted
DA 2022-08-26
ER

PT J
AU Ramezani, A
   Dubrovsky, L
   Pushkarsky, T
   Sviridov, D
   Karandish, S
   Raj, DS
   Fitzgerald, ML
   Bukrinsky, M
AF Ramezani, Ali
   Dubrovsky, Larisa
   Pushkarsky, Tatiana
   Sviridov, Dmitri
   Karandish, Sara
   Raj, Dominic S.
   Fitzgerald, Michael L.
   Bukrinsky, Michael
TI Stimulation of Liver X Receptor Has Potent Anti-HIV Effects in a
   Humanized Mouse Model of HIV Infection
SO JOURNAL OF PHARMACOLOGY AND EXPERIMENTAL THERAPEUTICS
LA English
DT Article
ID HUMAN-IMMUNODEFICIENCY-VIRUS; T-CELL DEPLETION; MEMBRANE MICRODOMAINS;
   LIPID RAFTS; MICE; AGONIST; REPLICATION; PREVENTION; LIGAND;
   ATHEROSCLEROSIS
AB Previous studies demonstrated that liver X receptor (LXR) agonists inhibit human immunodeficiency virus (HIV) replication by upregulating cholesterol transporter ATP-binding cassette A1 (ABCA1), suppressing HIV production, and reducing infectivity of produced virions. In this study, we extended these observations by analyzing the effect of the LXR agonist T0901317 [N-[4-(1,1,1,3,3,3-hexafluoro-2-hydroxypropan-2-yl)phenyl]-N-(2,2,2-trifluoroethyl)benzenesulfonamide] on the ongoing HIV infection and investigating the possibility of using LXR agonist for pre-exposure prophylaxis of HIV infection in a humanized mouse model. Pre-exposure of monocyte-derived macrophages to T0901317 reduced susceptibility of these cells to HIV infection in vitro. This protective effect lasted for up to 4 days after treatment termination and correlated with upregulated expression of ABCA1, reduced abundance of lipid rafts, and reduced fusion of the cells with HIV. Pre-exposure of peripheral blood leukocytes to T0901317 provided only a short-term protection against HIV infection. Treatment of HIV-exposed humanized mice with LXR agonist starting 2 weeks postinfection substantially reduced viral load. When eight humanized mice were pretreated with LXR agonist prior to HIV infection, five animals were protected from infection, two had viral load at the limit of detection, and one had viral load significantly reduced relative to mock-treated controls. T0901317 pretreatment also reduced HIV-induced dyslipidemia in infected mice. In conclusion, these results reveal a novel link between LXR stimulation and cell resistance to HIV infection and suggest that LXR agonists may be good candidates for development as anti-HIV agents, in particular for pre-exposure prophylaxis of HIV infection.
C1 [Ramezani, Ali; Dubrovsky, Larisa; Pushkarsky, Tatiana; Karandish, Sara; Raj, Dominic S.; Bukrinsky, Michael] George Washington Univ, Sch Med & Hlth Sci, Washington, DC 20037 USA.
   [Sviridov, Dmitri] Baker Int Diabet Inst, Heart & Diabet Inst, Melbourne, Vic, Australia.
   [Fitzgerald, Michael L.] Harvard Univ, Massachusetts Gen Hosp, Sch Med, Lipid Metab Unit,Ctr Computat & Integrat Biol, Boston, MA USA.
RP Bukrinsky, M (通讯作者)，George Washington Univ, Sch Med & Hlth Sci, 2300 Eye St NW,Ross Hall 624, Washington, DC 20037 USA.
EM mbukrins@gwu.edu
FU National Institutes of Health National Heart, Lung, and Blood Institute
   [R01-HL112661, R01-HL093818]; National Institutes of Health National
   Institute of Allergy and Infectious Diseases [P30-AI087714]; National
   Health and Medical Research Council of Australia [GNT1019847,
   GNT586607]; NATIONAL HEART, LUNG, AND BLOOD INSTITUTE [R01HL112661,
   R01HL093818] Funding Source: NIH RePORTER; NATIONAL INSTITUTE OF ALLERGY
   AND INFECTIOUS DISEASES [P30AI087714] Funding Source: NIH RePORTER
FX This work was supported by National Institutes of Health National Heart,
   Lung, and Blood Institute [Grants R01-HL112661 and R01-HL093818]; the
   National Institutes of Health National Institute of Allergy and
   Infectious Diseases [Grant P30-AI087714]; and National Health and
   Medical Research Council of Australia [Grants GNT1019847 and GNT586607].
CR Baenziger S, 2006, P NATL ACAD SCI USA, V103, P15951, DOI 10.1073/pnas.0604493103
   Baeten J, 2013, ANNU REV MED, V64, P219, DOI 10.1146/annurev-med-050911-163701
   Berges BK, 2006, RETROVIROLOGY, V3, DOI 10.1186/1742-4690-3-76
   Beyrer C, 2013, CURR OPIN HIV AIDS, V8, P306, DOI 10.1097/COH.0b013e328361f53a
   Bukrinsky M, 2007, PLOS MED, V4, P195, DOI 10.1371/journal.pmed.0040043
   Calvo M, 2014, CURR OPIN HIV AIDS, V9, P332, DOI 10.1097/COH.0000000000000075
   Cavrois M, 2002, NAT BIOTECHNOL, V20, P1151, DOI 10.1038/nbt745
   Chasela CS, 2010, NEW ENGL J MED, V362, P2271, DOI 10.1056/NEJMoa0911486
   Chisholm JW, 2003, J LIPID RES, V44, P2039, DOI 10.1194/jlr.M300135-JLR200
   Cui HL, 2012, J LIPID RES, V53, P696, DOI 10.1194/jlr.M023119
   Dubrovsky L, 2012, BIOCHEM BIOPH RES CO, V419, P95, DOI 10.1016/j.bbrc.2012.01.137
   Fitzgerald ML, 2007, J LIPID RES, V48, P621, DOI 10.1194/jlr.M600449-JLR200
   Garcia-Lerma JG, 2008, PLOS MED, V5, P291, DOI 10.1371/journal.pmed.0050028
   Gorantla S, 2010, AM J PATHOL, V177, P2938, DOI 10.2353/ajpath.2010.100536
   Grefhorst A, 2002, J BIOL CHEM, V277, P34182, DOI 10.1074/jbc.M204887200
   Honeycutt JB, 2013, RETROVIROLOGY, V10, DOI 10.1186/1742-4690-10-121
   Jiang H, 2012, LIPIDS HEALTH DIS, V11, DOI 10.1186/1476-511X-11-69
   Joseph SB, 2002, P NATL ACAD SCI USA, V99, P7604, DOI 10.1073/pnas.112059299
   Koseki M, 2007, J LIPID RES, V48, P299, DOI 10.1194/jlr.M600428-JLR200
   Kratzer A, 2009, J LIPID RES, V50, P312, DOI 10.1194/jlr.M800376-JLR200
   Landry YD, 2006, J BIOL CHEM, V281, P36091, DOI 10.1074/jbc.M602247200
   Levin N, 2005, ARTERIOSCL THROM VAS, V25, P135, DOI 10.1161/01.ATV.0000150044.84012.68
   Li N, 2014, BIOCHEM PHARMACOL, V92, P438, DOI 10.1016/j.bcp.2014.09.017
   Lim KI, 2006, BIOTECHNOL BIOENG, V93, P246, DOI 10.1002/bit.20680
   Martin M, 2015, AIDS, V29, P819, DOI 10.1097/QAD.0000000000000613
   Morrow MP, 2010, MOL PHARMACOL, V78, P215, DOI 10.1124/mol.110.065029
   Mujawar Z, 2006, PLOS BIOL, V4, P1970, DOI 10.1371/journal.pbio.0040365
   O'Doherty U, 2000, J VIROL, V74, P10074, DOI 10.1128/JVI.74.21.10074-10080.2000
   Ono A, 2001, P NATL ACAD SCI USA, V98, P13925, DOI 10.1073/pnas.241320298
   Peng DC, 2008, J PHARMACOL EXP THER, V327, P332, DOI 10.1124/jpet.108.142687
   Ramezani A, 2011, THROMB HAEMOSTASIS, V105, P676, DOI 10.1160/TH10-11-0725
   Rappaport J, 2015, J NEUROVIROL, V21, P235, DOI 10.1007/s13365-015-0346-y
   Rasheed S, 2008, PLOS ONE, V3, DOI 10.1371/journal.pone.0003003
   Rose H, 2008, ATHEROSCLEROSIS, V199, P79, DOI 10.1016/j.atherosclerosis.2007.10.018
   Schmidtmayerova H, 1997, VIROLOGY, V232, P379, DOI 10.1006/viro.1997.8584
   Shultz LD, 2010, P NATL ACAD SCI USA, V107, P13022, DOI 10.1073/pnas.1000475107
   Stein JH, 2003, PROG CARDIOVASC DIS, V45, P293, DOI 10.1053/pcad.2003.3
   Stoddart CA, 2015, ANTIMICROB AGENTS CH, V59, P4190, DOI 10.1128/AAC.05036-14
   Sun ZF, 2007, J EXP MED, V204, P705, DOI 10.1084/jem.20062411
   Terasaka N, 2003, FEBS LETT, V536, P6, DOI 10.1016/S0014-5793(02)03578-0
   Van der Hoorn J, 2014, BRIT J PHARMACOL, V162, P1553
   Veselinovic M, 2014, VIROLOGY, V464, P253, DOI 10.1016/j.virol.2014.07.008
   Waheed AA, 2009, VIRUS RES, V143, P162, DOI 10.1016/j.virusres.2009.04.007
   Watanabe S, 2007, BLOOD, V109, P212, DOI 10.1182/blood-2006-04-017681
   Wikoff WR, 2008, J CLIN INVEST, V118, P2661, DOI 10.1172/JCI34138
   WILLEY RL, 1988, J VIROL, V62, P139, DOI 10.1128/JVI.62.1.139-147.1988
   Wong G, 2014, PLOS ONE, V9, DOI 10.1371/journal.pone.0094810
   Youle M, 2003, AIDS, V17, P937, DOI 10.1097/00002030-200304110-00027
   Zheng YH, 2001, CURR BIOL, V11, P875, DOI 10.1016/S0960-9822(01)00237-8
   Zuo Y, 2008, J BIOL CHEM, V283, P36624, DOI 10.1074/jbc.M807377200
NR 50
TC 12
Z9 12
U1 0
U2 5
PU AMER SOC PHARMACOLOGY EXPERIMENTAL THERAPEUTICS
PI BETHESDA
PA 9650 ROCKVILLE PIKE, BETHESDA, MD 20814-3995 USA
SN 0022-3565
EI 1521-0103
J9 J PHARMACOL EXP THER
JI J. Pharmacol. Exp. Ther.
PD SEP
PY 2015
VL 354
IS 3
BP 376
EP 383
DI 10.1124/jpet.115.224485
PG 8
WC Pharmacology & Pharmacy
WE Science Citation Index Expanded (SCI-EXPANDED)
SC Pharmacology & Pharmacy
GA CO2PU
UT WOS:000358999900014
PM 26126533
OA Green Published
DA 2022-08-26
ER

PT J
AU Volk, JE
   Marcus, JL
   Phengrasamy, T
   Blechinger, D
   Nguyen, DP
   Follansbee, S
   Hare, CB
AF Volk, Jonathan E.
   Marcus, Julia L.
   Phengrasamy, Tony
   Blechinger, Derek
   Dong Phuong Nguyen
   Follansbee, Stephen
   Hare, C. Bradley
TI No New HIV Infections With Increasing Use of HIV Preexposure Prophylaxis
   in a Clinical Practice Setting
SO CLINICAL INFECTIOUS DISEASES
LA English
DT Article
DE preexposure prophylaxis; men who have sex with men; HIV; sexually
   transmitted infections; behavioral disinhibition
ID TRANSGENDER WOMEN; MEN; RISK; SEX; PREVENTION; BEHAVIOR
AB Referrals for and initiation of preexposure prophylaxis (PrEP) for human immunodeficiency virus (HIV) infection increased dramatically in a large clinical practice setting since 2012. Despite high rates of sexually transmitted infections among PrEP users and reported decreases in condom use in a subset, there were no new HIV infections in this population.
C1 [Volk, Jonathan E.; Phengrasamy, Tony; Blechinger, Derek; Dong Phuong Nguyen; Follansbee, Stephen; Hare, C. Bradley] Kaiser Permanente San Francisco Med Ctr, Dept Adult & Family Med, Oakland, CA USA.
   [Marcus, Julia L.] Kaiser Permanente No Calif, Div Res, Oakland, CA USA.
RP Volk, JE (通讯作者)，Kaiser Permanente San Francisco Med Ctr, 2238 Geary Blvd, San Francisco, CA 94115 USA.
EM jvolk@stanfordalumni.org
FU Kaiser Permanente Northern California Community Benefit research grant;
   NATIONAL INSTITUTE OF MENTAL HEALTH [P30MH062246, T32MH019105] Funding
   Source: NIH RePORTER
FX This work was supported by a Kaiser Permanente Northern California
   Community Benefit research grant to J. L. M.
CR Bernstein KT, 2010, JAIDS-J ACQ IMM DEF, V53, P537, DOI 10.1097/QAI.0b013e3181c3ef29
   Cassell MM, 2006, BMJ-BRIT MED J, V332, P605, DOI 10.1136/bmj.332.7541.605
   Cohen SE, 2015, JAIDS-J ACQ IMM DEF, V68, P439, DOI 10.1097/QAI.0000000000000479
   Gordon NP., DOES ADULT KAISER PE
   Grant RM, 2014, LANCET INFECT DIS, V14, P820, DOI 10.1016/S1473-3099(14)70847-3
   Grant RM, 2010, NEW ENGL J MED, V363, P2587, DOI 10.1056/NEJMoa1011205
   Marcus JL, 2013, PLOS ONE, V8, DOI 10.1371/journal.pone.0081997
   McCormack S, 2015, 22 C RETR OPP INF SE
   Mugwanya KK, 2013, LANCET INFECT DIS, V13, P1021, DOI 10.1016/S1473-3099(13)70226-3
   Solomon MM, 2014, CLIN INFECT DIS, V59, P1020, DOI 10.1093/cid/ciu450
   Volk JE, 2015, CLIN INFECT DIS, V60, P1728, DOI 10.1093/cid/civ129
   Wilton J, 2015, HIV AIDS-RES PALLIAT, V7, P125, DOI 10.2147/HIV.S50025
NR 12
TC 358
Z9 359
U1 2
U2 20
PU OXFORD UNIV PRESS INC
PI CARY
PA JOURNALS DEPT, 2001 EVANS RD, CARY, NC 27513 USA
SN 1058-4838
EI 1537-6591
J9 CLIN INFECT DIS
JI Clin. Infect. Dis.
PD NOV 15
PY 2015
VL 61
IS 10
BP 1601
EP 1603
DI 10.1093/cid/civ778
PG 3
WC Immunology; Infectious Diseases; Microbiology
WE Science Citation Index Expanded (SCI-EXPANDED)
SC Immunology; Infectious Diseases; Microbiology
GA CW7EW
UT WOS:000365161800019
PM 26334052
OA Green Published, Bronze
HC Y
HP N
DA 2022-08-26
ER

PT J
AU Siemieniuk, RAC
   Sivachandran, N
   Murphy, P
   Sharp, A
   Walach, C
   Placido, T
   Bogoch, II
AF Siemieniuk, Reed A. C.
   Sivachandran, Nirojini
   Murphy, Pauline
   Sharp, Andrea
   Walach, Christine
   Placido, Tania
   Bogoch, Isaac I.
TI Transitioning to HIV Pre-Exposure Prophylaxis (PrEP) from
   Non-Occupational Post-Exposure Prophylaxis (nPEP) in a Comprehensive HIV
   Prevention Clinic: A Prospective Cohort Study
SO AIDS PATIENT CARE AND STDS
LA English
DT Article
ID ANTIRETROVIRAL PROPHYLAXIS; INFECTION; CARE; MEN; ACCEPTABILITY;
   FACILITATORS; TRANSMISSION; INDIVIDUALS; STRATEGIES; BARRIERS
AB The uptake of pre-exposure prophylaxis (PrEP) for HIV prevention remains low. We hypothesized that a high proportion of patients presenting for HIV non-occupational post-exposure prophylaxis (nPEP) would be candidates for PrEP based on current CDC guidelines. Outcomes from a comprehensive HIV Prevention Clinic are described. We evaluated all patients who attended the HIV Prevention Clinic for nPEP between January 1, 2013 and September 30, 2014. Each patient was evaluated for PrEP candidacy based on current CDC-guidelines and subjectively based on physician opinion. Patients were then evaluated for initiation of PrEP if they met guideline suggestions. Demographic, social, and behavioral factors were then analyzed with logistic regression for associations with PrEP candidacy and initiation. 99 individuals who attended the nPEP clinic were evaluated for PrEP. The average age was 32 years (range, 18-62), 83 (84%) were male, of whom 46 (55%) men who had have sex with men (MSM). 31 (31%) met CDC guidelines for PrEP initiation, which had very good agreement with physician recommendation (kappa=0.88, 0.78-0.98). Factors associated with PrEP candidacy included sexual exposure to HIV, prior nPEP use, and lack of drug insurance (p<0.05 for all comparisons). Combining nPEP and PrEP services in a dedicated clinic can lead to identification of PrEP candidates and may facilitate PrEP uptake. Strategies to ensure equitable access of PrEP should be explored such that those without drug coverage may also benefit from this effective HIV prevention modality.
C1 [Siemieniuk, Reed A. C.; Sivachandran, Nirojini; Bogoch, Isaac I.] Univ Toronto, Dept Med, Toronto, ON, Canada.
   [Murphy, Pauline; Sharp, Andrea; Walach, Christine; Placido, Tania] Toronto Gen Hosp, Immunodeficiency Clin, Toronto, ON M5G 2C4, Canada.
   [Bogoch, Isaac I.] Univ Hlth Network, Div Gen Internal Med, Toronto, ON, Canada.
   [Bogoch, Isaac I.] Univ Hlth Network, Div Infect Dis, Toronto, ON, Canada.
RP Bogoch, II (通讯作者)，Toronto Gen Hosp, Div Gen Internal Med, 14EN-209 200 Elizabeth St, Toronto, ON M5G 2C4, Canada.
EM isaac.bogoch@uhn.ca
RI Bogoch, Isaac/AAS-9631-2020
CR Baeten JM, 2012, NEW ENGL J MED, V367, P399, DOI 10.1056/NEJMoa1108524
   Black Roberta J., 1997, American Journal of Medicine, V102, P39, DOI 10.1016/S0002-9343(97)00059-4
   Bogoch II, 2014, CLIN INFECT DIS, V58, P1618, DOI 10.1093/cid/ciu118
   Burns DN, 2014, CURR HIV-AIDS REP, V11, P393, DOI 10.1007/s11904-014-0234-8
   Cardo DM, 1997, NEW ENGL J MED, V337, P1485, DOI 10.1056/NEJM199711203372101
   Centers for Disease Control and Prevention, PREEXP PROPH PREV HI
   Choopanya K, 2013, LANCET, V381, P2083, DOI 10.1016/S0140-6736(13)61127-7
   Cohen MS, 2016, NEW ENGL J MED, V375, P830, DOI [10.1056/NEJMoa1105243, 10.1056/NEJMoa1600693]
   Fleiss J, 2003, STAT METHODS RATES P, V18, P16
   Gilmore HJ, 2013, AIDS PATIENT CARE ST, V27, P560, DOI 10.1089/apc.2013.0116
   Golub SA, 2013, AIDS PATIENT CARE ST, V27, P248, DOI 10.1089/apc.2012.0419
   Grant RM, 2010, NEW ENGL J MED, V363, P2587, DOI 10.1056/NEJMoa1011205
   HIV/AIDS and STD Updates, 2014, AIDS PATIENT CARE ST, V28, P394
   Janssen RS, 2001, AM J PUBLIC HEALTH, V91, P1019, DOI 10.2105/AJPH.91.7.1019
   Kirby T, 2014, LANCET, V383, P399, DOI 10.1016/S0140-6736(14)60137-9
   Kuhar DT, 2013, INFECT CONT HOSP EP, V34, P875, DOI 10.1086/672271
   L'Ecuyer P B, 1997, Am J Med, V102, P90, DOI 10.1016/S0002-9343(97)00070-3
   Mugavero MJ, 2013, CLIN INFECT DIS, V57, P1164, DOI 10.1093/cid/cit420
   Noar SM, 2008, AIDS BEHAV, V12, P335, DOI 10.1007/s10461-007-9313-9
   Pinkerton SD, 1997, SOC SCI MED, V44, P1303, DOI 10.1016/S0277-9536(96)00258-4
   Schechter M, 2004, JAIDS-J ACQ IMM DEF, V35, P519, DOI 10.1097/00126334-200404150-00010
   Siegfried N, 2009, COCHRANE DB SYST REV, DOI 10.1002/14651858.CD003362.pub2
   Smith D. K., 2012, Morbidity and Mortality Weekly Report, V61, P586
   Smith Dawn K., 2005, Morbidity and Mortality Weekly Report, V54, P1
   Tellalian D, 2013, AIDS PATIENT CARE ST, V27, P553, DOI 10.1089/apc.2013.0173
   Thigpen MC, 2012, NEW ENGL J MED, V367, P423, DOI 10.1056/NEJMoa1110711
   UNAIDS, HIV EST UNC BOUNDS 1
NR 27
TC 14
Z9 15
U1 1
U2 9
PU MARY ANN LIEBERT, INC
PI NEW ROCHELLE
PA 140 HUGUENOT STREET, 3RD FL, NEW ROCHELLE, NY 10801 USA
SN 1087-2914
EI 1557-7449
J9 AIDS PATIENT CARE ST
JI Aids Patient Care STDS
PD AUG 1
PY 2015
VL 29
IS 8
BP 431
EP 436
DI 10.1089/apc.2015.0014
PG 6
WC Public, Environmental & Occupational Health; Infectious Diseases
WE Science Citation Index Expanded (SCI-EXPANDED); Social Science Citation Index (SSCI)
SC Public, Environmental & Occupational Health; Infectious Diseases
GA CV0TR
UT WOS:000363966700001
PM 26154174
DA 2022-08-26
ER

PT J
AU Grant, RM
   Liegler, T
   Defechereux, P
   Kashuba, ADM
   Taylor, D
   Abdel-Mohsen, M
   Deese, J
   Fransen, K
   De Baetselier, I
   Crucitti, T
   Bentley, G
   Agingu, W
   Ahmed, K
   Van Damme, L
AF Grant, Robert M.
   Liegler, Teri
   Defechereux, Patricia
   Kashuba, Angela D. M.
   Taylor, Douglas
   Abdel-Mohsen, Mohamed
   Deese, Jennifer
   Fransen, Katrien
   De Baetselier, Irith
   Crucitti, Tania
   Bentley, Gordon
   Agingu, Walter
   Ahmed, Khatija
   Van Damme, Lut
TI Drug resistance and plasma viral RNA level after ineffective use of oral
   pre-exposure prophylaxis in women
SO AIDS
LA English
DT Article
DE antiretroviral resistance; HIV; pre-exposure prophylaxis
ID ANTIRETROVIRAL PROPHYLAXIS; REPLICATION CAPACITY; HIV-INFECTION;
   TRANSMISSION; PERSISTENCE; NEVIRAPINE; EMTRICITABINE; INDIVIDUALS;
   PREVENTION; TENOFOVIR
AB Background: Pre-exposure prophylaxis (PrEP) with daily oral emtricitabine (FTC)/tenofovir disoproxil fumarate may select for drug resistance if there is low adherence.
   Methods: Plasma viral HIV-1 RNA level, CD4(+) T-cell counts, and drug resistance were evaluated among seroconverting women in the FEM-PrEP trial (clinicaltrials.gov NCT00625404) using standard clinical tests, allele-specific PCR (ASPCR), and by deep sequencing. Tenofovir, FTC, and their intracellular metabolites were measured in plasma and cells.
   Results: There was no difference in plasma HIV-1 RNA level or CD4(+) cell count among seroconverters in the active arm versus those receiving placebo. Tenofovir resistance was not observed. FTC resistance was detected using clinical assays in five seroconverters (four in the active arm and one in the placebo arm); two in the active arm occurred among women having moderate concentrations of PrEP drugs in the blood. The first evidence of infection occurred at the first postenrollment visit in three of the four with FTC resistance, although none had detectable viral nucleic acids at enrollment. FTC-resistant minor variants were detected in an additional four seroconverters (one in the active arm and three in the placebo arm).
   Conclusions: Drug resistance detected during ineffective PrEP use had characteristics suggesting transmitted infection or incubating infection prior to starting PrEP. Copyright (C) 2015 Wolters Kluwer Health, Inc. All rights reserved.
C1 [Grant, Robert M.; Defechereux, Patricia; Bentley, Gordon] Gladstone Inst, San Francisco, CA USA.
   [Grant, Robert M.; Liegler, Teri; Abdel-Mohsen, Mohamed] Univ Calif San Francisco, San Francisco, CA 94143 USA.
   [Kashuba, Angela D. M.] Univ N Carolina, Eshelman Sch Pharm, Chapel Hill, NC USA.
   [Taylor, Douglas; Deese, Jennifer] FHI360, Durham, NC USA.
   [Fransen, Katrien; De Baetselier, Irith; Crucitti, Tania] Inst Trop Med, B-2000 Antwerp, Belgium.
   [Agingu, Walter] Impact Res & Dev Org, Kisumu, Kenya.
   [Ahmed, Khatija] Setshaba Res Ctr, Pretoria, South Africa.
   [Van Damme, Lut] Bill & Melinda Gates Fdn, Seattle, WA USA.
RP Grant, RM (通讯作者)，1650 Owens St, San Francisco, CA 94158 USA.
EM rgrant@gladstone.ucsf.edu
RI Crucitti, Tania/AAB-9967-2019; Crucitti, Tania/AAH-1902-2021;
   Defechereux, Patricia/AHD-3713-2022; Crucitti, Tania/AEQ-9792-2022
OI Crucitti, Tania/0000-0002-2235-6038; Crucitti,
   Tania/0000-0002-2235-6038; Grant, Robert/0000-0002-0851-7085; ahmed,
   khatija/0000-0003-0309-1641; deese, jennifer/0000-0003-1535-1076
FU United States Agency for International Development; Bill and Melinda
   Gates Foundation; National Institutes of Health [AI062333, AI027763];
   National Institutes of Health [Centers for AIDS Research at
   UCSF/Gladstone]; National Institutes of Health [UNC]; NATIONAL INSTITUTE
   OF ALLERGY AND INFECTIOUS DISEASES [P30AI050410, P30AI027763,
   R01AI062333] Funding Source: NIH RePORTER
FX This work was supported by grants from the United States Agency for
   International Development; the Bill and Melinda Gates Foundation; and
   the National Institutes of Health [AI062333, AI027763, and the Centers
   for AIDS Research at UCSF/Gladstone and UNC]. Gilead Sciences, Inc.
   donated FTC/TDF and placebo. The views expressed in this publication do
   not necessarily reflect those of FHI360 or the agencies funding the
   study. The corresponding author confirms that he had full access to all
   the data in the study and had final responsibility for the decision to
   submit for publication.
CR Adams JL, 2013, JAIDS-J ACQ IMM DEF, V62, P260, DOI 10.1097/QAI.0b013e3182794723
   Anderson PL, 2012, SCI TRANSL MED, V4, DOI 10.1126/scitranslmed.3004006
   Arrive E, 2007, INT J EPIDEMIOL, V36, P1009, DOI 10.1093/ije/dym104
   Baeten JM, 2012, NEW ENGL J MED, V367, P399, DOI 10.1056/NEJMoa1108524
   Barbour JD, 2004, J INFECT DIS, V190, P251, DOI 10.1086/422036
   Barbour JD, 2004, AIDS, V18, P1683, DOI 10.1097/01.aids.0000131391.91468.ff
   Busch Michael P., 1997, American Journal of Medicine, V102, P117, DOI 10.1016/S0002-9343(97)00077-6
   BUSCH MP, 1997, AM J MED, V102, P125
   Choopanya K, 2013, LANCET, V381, P2083, DOI 10.1016/S0140-6736(13)61127-7
   Cohen MS, 2010, J INFECT DIS, V202, pS270, DOI 10.1086/655651
   Deeks SG, 2001, NEW ENGL J MED, V344, P472, DOI 10.1056/NEJM200102153440702
   Eshleman SH, 2006, J INFECT DIS, V193, P1512, DOI 10.1086/503810
   Eshleman SH, 2004, AIDS RES HUM RETROV, V20, P595, DOI 10.1089/0889222041217518
   Frost SDW, 2000, J VIROL, V74, P6262, DOI 10.1128/JVI.74.14.6262-6268.2000
   Garcia-Lerma JG, 2008, PLOS MED, V5, P291, DOI 10.1371/journal.pmed.0050028
   Garcia-Lerma JG, 2010, SCI TRANSL MED, V2, DOI 10.1126/scitranslmed.3000391
   Grant RM, 2010, NEW ENGL J MED, V363, P2587, DOI 10.1056/NEJMoa1011205
   Hamers RL, 2011, LANCET INFECT DIS, V11, P750, DOI 10.1016/S1473-3099(11)70149-9
   Hedskog C, 2010, PLOS ONE, V5, DOI 10.1371/journal.pone.0011345
   Jain V, 2011, J INFECT DIS, V203, P1174, DOI 10.1093/infdis/jiq167
   Johnson JA, 2005, ANTIVIR THER, V10, pS124
   Kahn JO, 1998, NEW ENGL J MED, V339, P33, DOI 10.1056/NEJM199807023390107
   Liegler T, 2014, J INFECT DIS
   Little SJ, 2008, J VIROL, V82, P5510, DOI 10.1128/JVI.02579-07
   Loubser S, 2006, AIDS, V20, P995, DOI 10.1097/01.aids.0000222071.60620.1d
   Metzner KJ, 2005, ANTIVIR THER, V10, pS123
   NIU MT, 1993, AIDS RES HUM RETROV, V9, P913, DOI 10.1089/aid.1993.9.913
   Patterson KB, 2011, SCI TRANSL MED, V3, DOI 10.1126/scitranslmed.3003174
   Thigpen MC, 2012, NEW ENGL J MED, V367, P423, DOI 10.1056/NEJMoa1110711
   Van Damme L, 2012, NEW ENGL J MED, V367, P411, DOI 10.1056/NEJMoa1202614
NR 30
TC 35
Z9 35
U1 0
U2 1
PU LIPPINCOTT WILLIAMS & WILKINS
PI PHILADELPHIA
PA TWO COMMERCE SQ, 2001 MARKET ST, PHILADELPHIA, PA 19103 USA
SN 0269-9370
EI 1473-5571
J9 AIDS
JI Aids
PD JAN 28
PY 2015
VL 29
IS 3
BP 331
EP 337
DI 10.1097/QAD.0000000000000556
PG 7
WC Immunology; Infectious Diseases; Virology
WE Science Citation Index Expanded (SCI-EXPANDED)
SC Immunology; Infectious Diseases; Virology
GA AZ0SZ
UT WOS:000347956200009
PM 25503265
DA 2022-08-26
ER

PT J
AU Lippman, SA
   Koester, KA
   Amico, KR
   Lama, JR
   Fernandes, NM
   Gonzales, P
   Grinsztejn, B
   Liu, A
   Buchbinder, S
   Koblin, BA
AF Lippman, Sheri A.
   Koester, Kimberly A.
   Amico, K. Rivet
   Lama, Javier R.
   Fernandes, Nilo Martinez
   Gonzales, Pedro
   Grinsztejn, Beatriz
   Liu, Al
   Buchbinder, Susan
   Koblin, Beryl A.
TI Client and Provider Perspectives on New HIV Prevention Tools for MSM in
   the Americas
SO PLOS ONE
LA English
DT Article
ID MALE CIRCUMCISION; MEN; SEX; BRAZIL; RISK; INFECTION; AIDS; PROPHYLAXIS;
   HIV/AIDS; ACCESS
AB Men who have sex with men (MSM) in the Americas require targeted, combination HIV prevention approaches. We solicited client and provider perspectives on emerging prevention interventions including HIV pre-exposure prophylaxis (PrEP) and HIV self-tests through focus groups and in-depth interviews with 130 MSM and 41 providers across four sites: New York, San Francisco, Lima, and Rio de Janeiro. Among the MSM participants, we identified three prevention typologies: non-condom users, inconsistent condom users, and consistent condom users. Northern and Southern MSM differed in the variety of harm reduction strategies utilized: where U.S. MSM relied on condom use as well as disclosure and seroadaptive behaviors for prevention, condom use without disclosure or serostatus discussions was the norm in South America. Interest in new prevention technologies was shaped by the social context. U.S. MSM preferences differed by typology, such that non-condom users were interested in taking PrEP and using home HIV tests. MSM in Brazil, regardless of typology, were interested in exploring new prevention options. MSM in Peru demonstrated moderate interest but were less comfortable with adopting new strategies. MSM and providers' opinions differed substantially with respect to new prevention options. Across sites, most providers were reticent to engage with new prevention options, though some NGO-based providers were more supportive of exploring new prevention tools. Both clients and providers will need to be engaged in developing integrated prevention strategies for MSM.
C1 [Lippman, Sheri A.; Koester, Kimberly A.] Univ Calif San Francisco, Dept Med, Ctr AIDS Prevent Studies, San Francisco, CA 94143 USA.
   [Amico, K. Rivet] Univ Connecticut, Ctr Hlth Intervent & Prevent, Storrs, CT USA.
   [Lama, Javier R.; Gonzales, Pedro] Asociac Civil Impacta Salud & Educ, Lima, Peru.
   [Fernandes, Nilo Martinez; Grinsztejn, Beatriz] Fiocruz MS, HIV AIDS Clin Res Ctr, BR-21045900 Rio De Janeiro, Brazil.
   [Liu, Al; Buchbinder, Susan] San Francisco Dept Publ Hlth, Bridge HIV, San Francisco, CA USA.
   [Koblin, Beryl A.] New York Blood Ctr, Lab Infect Dis Prevent, New York, NY 10021 USA.
RP Lippman, SA (通讯作者)，Univ Calif San Francisco, Dept Med, Ctr AIDS Prevent Studies, San Francisco, CA 94143 USA.
EM sheri.lippman@ucsf.edu
RI /AAE-4700-2020
OI Amico, K Rivet/0000-0002-4458-6934; Lippman, Sheri/0000-0003-3152-9372
FU National Institute of Allergy and Infectious Diseases [R01AI083060];
   NATIONAL INSTITUTE OF ALLERGY AND INFECTIOUS DISEASES [R01AI083060,
   U01AI069476, UM1AI069476] Funding Source: NIH RePORTER; NATIONAL
   INSTITUTE OF MENTAL HEALTH [P30MH062246] Funding Source: NIH RePORTER
FX The data collection for this study was funded by the National Institute
   of Allergy and Infectious Diseases R01AI083060. The funders had no role
   in study design, data collection and analysis, decision to publish, or
   preparation of the manuscript.
CR Ackers ML, 2012, PLOS ONE, V7, DOI 10.1371/journal.pone.0034972
   Baeten JM, 2012, NEW ENGL J MED, V367, P399, DOI 10.1056/NEJMoa1108524
   Balaji AB, 2013, AIDS, V27, P269, DOI 10.1097/QAD.0b013e32835ad489
   Berkman A, 2005, AM J PUBLIC HEALTH, V95, P1162, DOI 10.2105/AJPH.2004.054593
   Beyrer C, 2012, LANCET, V380, P367, DOI 10.1016/S0140-6736(12)60821-6
   Caceres C, 2014, POLICY DIALOGUE ENHA, pA256
   California HIV/AIDS Policy Research Centers, 2014, US HIV OV THE COUNT
   Carballo-Dieguez A, 2011, J SEX RES
   Carballo-Dieguez A, 2012, AIDS BEHAV, V16, P1753, DOI 10.1007/s10461-012-0274-2
   Celum C, 2013, JAIDS-J ACQ IMM DEF, V63, pS213, DOI 10.1097/QAI.0b013e3182986f3a
   Cohen MS, 2016, NEW ENGL J MED, V375, P830, DOI [10.1056/NEJMoa1105243, 10.1056/NEJMoa1600693]
   Cohen SE, 2014, C RETR OPP INF CROI
   Galvao J, 2005, AM J PUBLIC HEALTH, V95, P1110, DOI 10.2105/AJPH.2004.044313
   Grangeiro A, 2009, REV PANAM SALUD PUBL, V26, P87, DOI 10.1590/S1020-49892009000700013
   Grant RM, 2010, NEW ENGL J MED, V363, P2587, DOI 10.1056/NEJMoa1011205
   Hirshfield S, 2012, PLOS ONE, V7, DOI 10.1371/journal.pone.0046252
   Hsieh HF, 2005, QUAL HEALTH RES, V15, P1277, DOI 10.1177/1049732305276687
   Koblin BA, 2013, PLOS ONE, V8, DOI 10.1371/journal.pone.0070413
   Kong XR, 2012, AM J EPIDEMIOL, V176, P875, DOI 10.1093/aje/kws179
   Kurth Ann E, 2011, Curr HIV/AIDS Rep, V8, P62, DOI 10.1007/s11904-010-0063-3
   Lippman SA, 2014, CAD SAUDE PUBLICA, V30, P724, DOI 10.1590/0102-311X00008913
   Liu AY, 2013, JAIDS-J ACQ IMM DEF, V64, P87, DOI 10.1097/QAI.0b013e31828f097a
   MacKellar DA, 2011, SEX TRANSM DIS, V38, P419, DOI 10.1097/OLQ.0b013e31820369dd
   Marcus JL, 2013, PLOS ONE, V8, DOI 10.1371/journal.pone.0081997
   McFarland W, 2012, AIDS BEHAV, V16, P121, DOI 10.1007/s10461-011-9936-8
   Miles M.B., 1994, EXPANDED SOURCEBOOK
   Nagaraj S, 2013, BMC PUBLIC HEALTH, V13, DOI 10.1186/1471-2458-13-181
   Nunn AS, 2009, HEALTH AFFAIR, V28, P1103, DOI 10.1377/hlthaff.28.4.1103
   Pai NP, 2013, PLOS MED, V10, DOI 10.1371/journal.pmed.1001414
   Pines HA, 2013, J ACQUIR IMMUNE DEFI
   Sanchez J, 2011, AIDS, V25, P519, DOI 10.1097/QAD.0b013e328340fd81
   Sanchez J, 2009, JAIDS-J ACQ IMM DEF, V51, pS47, DOI 10.1097/QAI.0b013e3181a2671d
   Sandoval C, 2013, GLOBALIZATION HEALTH, V9, DOI 10.1186/1744-8603-9-23
   Smith JH, 2010, J INT AIDS SOC, V13, DOI 10.1186/1758-2652-13-47
   Snowden JM, 2009, SEX TRANSM INFECT, V85, P469, DOI 10.1136/sti.2009.036269
   Sturges J.E., 2004, QUAL RES, V4, P107, DOI [10.1177/1468794104041110, https://doi.org/10.1177/1468794104041110]
   Sullivan PS, 2012, LANCET, V380, P388, DOI 10.1016/S0140-6736(12)60955-6
   Tang EC, 2014, AIDS RES HUM RETROVI
   UNAIDS, 2010, GLOB REP UNAIDS REP, DOI [10.1189/jlb.0811394, DOI 10.1189/JLB.0811394]
   US Food and Drug Administration (USFDA), 2012, ORAQUICK IN HOM HIV
   Vallabhaneni S, 2013, PLOS ONE, V8, DOI 10.1371/journal.pone.0055397
   Vallabhaneni S, 2012, PLOS ONE, V7, DOI 10.1371/journal.pone.0045718
   de Castro CAV, 2010, BMC INFECT DIS, V10, DOI 10.1186/1471-2334-10-224
NR 43
TC 12
Z9 12
U1 0
U2 10
PU PUBLIC LIBRARY SCIENCE
PI SAN FRANCISCO
PA 1160 BATTERY STREET, STE 100, SAN FRANCISCO, CA 94111 USA
SN 1932-6203
J9 PLOS ONE
JI PLoS One
PD MAR 31
PY 2015
VL 10
IS 3
AR e0121044
DI 10.1371/journal.pone.0121044
PG 18
WC Multidisciplinary Sciences
WE Science Citation Index Expanded (SCI-EXPANDED); Social Science Citation Index (SSCI)
SC Science & Technology - Other Topics
GA CE8IF
UT WOS:000352084800033
PM 25826246
OA gold, Green Published
DA 2022-08-26
ER

PT J
AU Mullins, TLK
   Lally, M
   Zimet, G
   Kahn, JA
AF Mullins, Tanya L. Kowalczyk
   Lally, Michelle
   Zimet, Gregory
   Kahn, Jessica A.
CA Adolescent Med Trials Network HIV
TI Clinician Attitudes Toward CDC Interim Pre-Exposure Prophylaxis (PrEP)
   Guidance and Operationalizing PrEP for Adolescents
SO AIDS PATIENT CARE AND STDS
LA English
DT Article
ID HUMAN-PAPILLOMAVIRUS; HIV TRANSMISSION; SELF-EFFICACY; UNITED-STATES;
   YOUNG-ADULTS; PREVENTION; INFECTION; GUIDELINES; INTENTIONS; PHYSICIANS
AB Prior to issuing formal HIV pre-exposure prophylaxis (PrEP) clinical practice guidelines in 2014, the US Centers for Disease Control and Prevention (CDC) had released interim guidance for oral PrEP use among adults. Because oral PrEP may be used off-label for youth and may soon be indicated for minor adolescents, we examined the potential adoption of the interim guidance among clinicians who care for HIV-infected and at-risk youth. Individual, semi-structured interviews were conducted with 15 US clinicians who were recruited through an adolescent HIV research network. The theory-driven interview guide, consisting primarily of open-ended questions, assessed demographics, familiarity with the guidance, attitudes toward the guidance, and attitudes toward the use of the guidance for adult and adolescent patients. Transcripts were analyzed using framework analysis. Most clinicians (11/15) reported that the guidance was compatible with their practice, although several reported that some aspects, particularly frequency of follow-up visits, needed to be tailored to meet their patients' needs. We found variability in clinician reported characteristics of appropriate PrEP candidates (e.g., youth with substance use and mental health issues were noted to be both suitable and unsuitable PrEP candidates) and PrEP use in serodiscordant couples (e.g., whether PrEP would be recommended to a patient whose HIV-infected partner is virally suppressed). Clinician reported steps for initiation, monitoring, and discontinuing PrEP were largely consistent with the guidance. The observed variability in clinician practice with regard to oral PrEP may be reduced through interventions to educate clinicians about the content and rationale for guideline recommendations.
C1 [Mullins, Tanya L. Kowalczyk; Kahn, Jessica A.] Cincinnati Childrens Hosp Med Ctr, Div Adolescent & Transit Med, Cincinnati, OH 45229 USA.
   [Mullins, Tanya L. Kowalczyk; Kahn, Jessica A.] Univ Cincinnati, Coll Med, Cincinnati, OH USA.
   [Lally, Michelle] Brown Univ, Dept Med, Div Infect Dis, Lifespan Hosp Syst Alpert Med Sch, Providence, RI 02912 USA.
   [Lally, Michelle] Providence Vet Affairs Med Ctr, Providence, RI USA.
   [Zimet, Gregory] Indiana Univ, Div Adolescent Med, Indianapolis, IN 46204 USA.
RP Mullins, TLK (通讯作者)，Cincinnati Childrens Hosp Med Ctr, Div Adolescent & Transit Med, MLC 4000,3333 Burnet Ave, Cincinnati, OH 45229 USA.
EM tanya.mullins@cchmc.org
RI Lally, Michelle/I-4865-2016
OI Lally, Michelle/0000-0003-0716-4668; Zimet, Gregory/0000-0003-3835-937X
FU Adolescent Medicine Trials Network for HIV/AIDS Interventions (ATN) by
   National Institutes of Health NICHD; NIDA; NIMH [5 U01 HD40533, 5 U01
   HD40474]; NIH grant (NICHD) [K23 HD072807]; ATN Data and Operations
   Center at Westat; EUNICE KENNEDY SHRIVER NATIONAL INSTITUTE OF CHILD
   HEALTH & HUMAN DEVELOPMENT [U01HD040533, U01HD040474, K23HD072807]
   Funding Source: NIH RePORTER; NATIONAL CENTER FOR ADVANCING
   TRANSLATIONAL SCIENCES [UL1TR000077, UL1TR001425] Funding Source: NIH
   RePORTER; NATIONAL INSTITUTE OF ALLERGY AND INFECTIOUS DISEASES
   [P30AI042853] Funding Source: NIH RePORTER
FX This work was supported by the Adolescent Medicine Trials Network for
   HIV/AIDS Interventions (ATN), which is supported by the National
   Institutes of Health NICHD (B. Kapogiannis, C. Worrell) with
   supplemental funding from NIDA (N. Borek) and NIMH (P. Brouwers, S.
   Allison), Grants 5 U01 HD40533 and 5 U01 HD40474. Dr. Mullins also was
   supported through an NIH grant (NICHD; K23 HD072807). We heartily thank
   all of our clinician participants from the ATN sites. This work was
   scientifically reviewed by the ATN's Community Prevention Leadership
   Group and we received scientific and logistical support from the ATN
   Coordinating Center (C. Wilson and C. Partlow). Support was also
   provided by the ATN Data and Operations Center at Westat (J. Korelitz
   and B. Driver). Special thanks to Sarah Thornton, BS, Protocol
   Specialist at Westat, for her assistance throughout the project.
CR [Anonymous], 2014, PREEXPOSURE PROPHYLA
   Apondi R, 2011, AIDS, V25, P1317, DOI 10.1097/QAD.0b013e328347f775
   Arnold EA, 2012, PLOS ONE, V7, DOI 10.1371/journal.pone.0040603
   Baeten JM, 2012, NEW ENGL J MED, V367, P399, DOI 10.1056/NEJMoa1108524
   Centers for Disease Control and Prevention, 2014, HIV AMONG YOUTH
   Cohen MS, 2016, NEW ENGL J MED, V375, P830, DOI [10.1056/NEJMoa1105243, 10.1056/NEJMoa1600693]
   Davis DA, 1997, CAN MED ASSOC J, V157, P408
   Eugene Jeffrey M, 2012, Am J Public Health, V102, pe26, DOI 10.2105/AJPH.2012.300744
   FDA, 2012, FDA APPROVES FIRST D
   Golub SA, 2013, AIDS PATIENT CARE ST, V27, P248, DOI 10.1089/apc.2012.0419
   Grant RM, 2010, NEW ENGL J MED, V363, P2587, DOI 10.1056/NEJMoa1011205
   Holmes D, 2012, LANCET, V380, P325, DOI 10.1016/S0140-6736(12)61235-5
   Kahn JA, 2007, HEALTH PSYCHOL, V26, P192, DOI 10.1037/0278-6133.26.2.192
   Karris MY, 2014, CLIN INFECT DIS, V58, P1788, DOI 10.1093/cid/ciu231
   Karris MY, 2014, CLIN INFECT DIS, V58, P704, DOI 10.1093/cid/cit796
   Korthuis PT, 2011, AIDS EDUC PREV, V23, P70, DOI 10.1521/aeap.2011.23.3_supp.70
   Langley C, 1998, FAM PRACT, V15, P105, DOI 10.1093/fampra/15.2.105
   Martinez J, 2014, PEDIATRICS, V133, P558, DOI 10.1542/peds.2013-4061
   McMahon JM, 2014, AIDS PATIENT CARE ST, V28, P462, DOI 10.1089/apc.2013.0302
   Mimiaga MJ, 2014, AIDS CARE, V26, P684, DOI 10.1080/09540121.2013.845289
   Mohajer Mayar Al, 2012, J Int Assoc Physicians AIDS Care (Chic), V11, P101, DOI 10.1177/1545109711430165
   Montano DE, 2008, HLTH BEHAV HLTH ED T, V4, P67
   Oldenburg B., 2008, HLTH BEHAV HLTH ED T, V4, P313
   Pace JE, 2013, CLIN INFECT DIS, V56, P1149, DOI 10.1093/cid/cis1020
   Ritchie J., 1994, QUALITATIVE ANAL APP, P173, DOI DOI 10.4324/9780203413081_CHAPTER_9
   Sachdev DD, 2014, CLIN INFECT DIS, V58, P1786, DOI 10.1093/cid/ciu229
   Smith D. K., 2011, Morbidity and Mortality Weekly Report, V60, P65
   Smith D. K., 2012, Morbidity and Mortality Weekly Report, V61, P586
   Smith DK, 2013, MMWR-MORBID MORTAL W, V62, P463
   Smith DK, 2012, AIDS EDUC PREV, V24, P408, DOI 10.1521/aeap.2012.24.5.408
   Tellalian D, 2013, AIDS PATIENT CARE ST, V27, P553, DOI 10.1089/apc.2013.0173
   Thigpen MC, 2012, NEW ENGL J MED, V367, P423, DOI 10.1056/NEJMoa1110711
   U.S. Public Health Service, 2014, PREEXPSOURE PROPHYLA
   Vadaparampil ST, 2014, AM J PREV MED, V46, P80, DOI 10.1016/j.amepre.2013.07.009
   World Health Organization, 2013, CORE EPIDEMIOLOGICAL
NR 35
TC 36
Z9 36
U1 0
U2 6
PU MARY ANN LIEBERT, INC
PI NEW ROCHELLE
PA 140 HUGUENOT STREET, 3RD FL, NEW ROCHELLE, NY 10801 USA
SN 1087-2914
EI 1557-7449
J9 AIDS PATIENT CARE ST
JI Aids Patient Care STDS
PD APR 1
PY 2015
VL 29
IS 4
BP 193
EP 203
DI 10.1089/apc.2014.0273
PG 11
WC Public, Environmental & Occupational Health; Infectious Diseases
WE Science Citation Index Expanded (SCI-EXPANDED); Social Science Citation Index (SSCI)
SC Public, Environmental & Occupational Health; Infectious Diseases
GA CE5JN
UT WOS:000351868800005
PM 25692683
OA Green Published
DA 2022-08-26
ER

PT J
AU Callahan, R
   Nanda, K
   Kapiga, S
   Malahleha, M
   Mandala, J
   Ogada, T
   Van Damme, L
   Taylor, D
AF Callahan, Rebecca
   Nanda, Kavita
   Kapiga, Saidi
   Malahleha, Mookho
   Mandala, Justin
   Ogada, Teresa
   Van Damme, Lut
   Taylor, Douglas
CA FEM-PrEP Study Grp
TI Pregnancy and Contraceptive Use Among Women Participating in the
   FEM-PrEP Trial
SO JAIDS-JOURNAL OF ACQUIRED IMMUNE DEFICIENCY SYNDROMES
LA English
DT Article
DE preexposure prophylaxis; HIV; pregnancy; contraception; adherence
ID HIV-INFECTION; SOUTH-AFRICA; DOUBLE-BLIND; PREVENTION; EFFICACY
AB Background:Pregnancy among study participants remains a challenge for trials of new HIV prevention agents despite promotion and provision of contraception. We evaluated contraceptive use, pregnancy incidence, and study drug adherence by contraceptive method among women enrolled in the FEM-PrEP trial of once-daily oral tenofovir disoproxil fumarate and emtricitabine (TDF-FTC) for HIV prevention.Methods:We required women to be using effective non-barrier contraception at enrollment. At each monthly follow-up visit, women were counseled on contraceptive use and tested for pregnancy. TDF-FTC adherence was determined by measuring plasma drug concentrations at 4-week intervals. We used Cox proportional hazards models to assess factors associated with incident pregnancy and multivariate logistic regression to examine the relationship between contraceptive method used at enrollment and TDF-FTC adherence.Results:More than half of women were not using effective contraception before enrollment. Ninety-eight percent of these women adopted either injectable (55%) or oral (43%) contraceptives. The overall pregnancy rate was 9.6 per 100 woman-years. Among injectable users and new users of combined oral contraceptives (COCs), the rates were 1.6 and 35.1, respectively. New users of injectables had significantly greater odds of adhering to TDF-FTC than new COC users [odds ratio (95% confidence interval): 4.4 (1.7 to 11.6), P = 0.002], existing COC users [3.1 (1.3 to 7.3), P = 0.01], and existing injectable users [2.4 (1.1 to 5.6), P = 0.04].Conclusions:Women using COCs during FEM-PrEP, particularly new adopters, were more likely to become pregnant and less likely to adhere to study product than injectable users. HIV prevention trials should consider requiring long-acting methods, including injectables, for study participation.
C1 [Callahan, Rebecca; Nanda, Kavita; Mandala, Justin; Taylor, Douglas] FHI 360, Durham, NC 27701 USA.
   [Kapiga, Saidi] Kilimanjaro Christian Med Ctr, Moshi, Kilimanjaro Reg, Tanzania.
   [Malahleha, Mookho] Setshaba Res Ctr, Soshanguve, South Africa.
   [Ogada, Teresa] Impact Res & Dev Org, Kisumu, Kenya.
   [Van Damme, Lut] Bill & Melinda Gates Fdn, Seattle, WA USA.
RP Callahan, R (通讯作者)，FHI 360, 359 Blackwell St,Suite 200, Durham, NC 27701 USA.
EM rcallahan@fhi360.org
OI Kapiga, Saidi/0000-0003-1753-4060
FU U.S. Agency for International Development [GHO-A-00-09-00016-00]; Bill
   and Melinda Gates Foundation; Medical Research Council [G0901756]
   Funding Source: researchfish; MRC [G0901756] Funding Source: UKRI
FX Supported by the U.S. Agency for International Development under the
   terms of 2 Cooperative Agreements: the Contraceptive and Reproductive
   Health Technologies and Research Utilization Program, and the Preventive
   Technologies Agreement No. GHO-A-00-09-00016-00. The Bill and Melinda
   Gates Foundation also provided early support, and Gilead Sciences, Inc.
   donated FTC/TDF and placebo.
CR Adams JL, 2013, JAIDS-J ACQ IMM DEF, V62, P260, DOI 10.1097/QAI.0b013e3182794723
   Blanchard K, 2011, CONTRACEPTION, V83, P556, DOI 10.1016/j.contraception.2010.10.018
   Chirenje ZM, 2010, MTN 003 PROTOCOL 20
   Corneli AL, 2014, JAIDS-J ACQ IMM DEF, V66, P324, DOI 10.1097/QAI.0000000000000158
   Curtis SL, 1996, STUD FAMILY PLANN, V27, P239, DOI 10.2307/2137996
   Gray GE, 2011, LANCET INFECT DIS, V11, P507, DOI 10.1016/S1473-3099(11)70098-6
   Halpern V, 2011, CONTRACEPTION, V83, P436, DOI 10.1016/j.contraception.2010.08.018
   Hou MY, 2010, OBSTET GYNECOL, V116, P633, DOI 10.1097/AOG.0b013e3181eb6b0f
   Karim QA, 2010, SCIENCE, V329, P1168, DOI 10.1126/science.1193748
   Kearney BP, 2009, PHARMACOTHERAPY, V29, P924, DOI 10.1592/phco.29.8.924
   Lagakos SW, 2008, METHODOLOGICAL CHALL
   Latka MH, 2012, PLOS ONE, V7, DOI 10.1371/journal.pone.0031387
   Matthews LT, 2013, PLOS ONE, V8, DOI 10.1371/journal.pone.0056400
   Ngure KBJ, 2012, INTERNATIONAL AIDS C
   Ngure K, 2012, AIDS, V26, P513, DOI 10.1097/QAD.0b013e32834f981c
   Odutola A, 2012, SEX TRANSM INFECT, V88, P436, DOI 10.1136/sextrans-2011-050412
   Raymond EG, 2007, SEX TRANSM DIS, V34, P1035, DOI 10.1097/OLQ.0b013e3180e90586
   Reid SE, 2010, JAIDS-J ACQ IMM DEF, V53, P606, DOI 10.1097/QAI.0b013e3181bc4869
   Roy TK, 2003, INT FAM PLAN PERSPEC, V29, P25, DOI 10.2307/3180998
   SAS Institute Inc, 2009, SAS STAT 9 2 USERS G
   Sibeko S, 2012, BEST PRACT RES CL OB, V26, P473, DOI 10.1016/j.bpobgyn.2012.01.005
   Sibeko S, 2011, OBSTET GYNECOL, V118, P895, DOI 10.1097/AOG.0b013e31822be512
   Skoler-Karpoff S, 2008, LANCET, V372, P1977, DOI 10.1016/S0140-6736(08)61842-5
   Trussell J, 2011, CONTRACEPTIVE TECHNO
   Van Damme L, 2012, NEW ENGL J MED, V367, P411, DOI 10.1056/NEJMoa1202614
NR 25
TC 26
Z9 27
U1 0
U2 3
PU LIPPINCOTT WILLIAMS & WILKINS
PI PHILADELPHIA
PA TWO COMMERCE SQ, 2001 MARKET ST, PHILADELPHIA, PA 19103 USA
SN 1525-4135
EI 1077-9450
J9 JAIDS-J ACQ IMM DEF
JI JAIDS
PD FEB 1
PY 2015
VL 68
IS 2
BP 196
EP 203
DI 10.1097/QAI.0000000000000413
PG 8
WC Immunology; Infectious Diseases
WE Science Citation Index Expanded (SCI-EXPANDED)
SC Immunology; Infectious Diseases
GA AZ8IF
UT WOS:000348458200016
PM 25590272
DA 2022-08-26
ER

PT J
AU Rowniak, S
AF Rowniak, Stefan
TI PrEP: A case study
SO JOURNAL OF THE AMERICAN ASSOCIATION OF NURSE PRACTITIONERS
LA English
DT Article
DE HIV; AIDS; prevention; gay health; nurse practitioners
ID POSTEXPOSURE PROPHYLAXIS; HIV PREVENTION; SEROCONVERSION
AB PurposeThe purpose of this case study is to present information and raise awareness about the provision of pre-exposure prophylaxis (PrEP) to those individuals who are at risk for HIV infection.
   Data sourcesPubMed, CINAHL, government websites, press releases, and the author's clinical experiences.
   ConclusionsPrEP is the latest tool available for HIV prevention that has been approved by the FDA. It involves taking the HIV medication TDF/FTC on a daily basis. Documented side effects are minimal but renal monitoring is recommended because of possible kidney damage. PrEP may provide as much as 90% protection against HIV infection, but this is dependent upon patient compliance.
   Implications for practiceNurse practitioners are in an ideal position to be the gatekeepers for information and access to PrEP. However, this requires that they engage in thorough risk assessments with their patients. This includes both a comprehensive sexual history and drug use history. The case study demonstrates the importance of intervention in and recognition of high-risk stigmatized populations such as transgender individuals and that prompt action may prevent future HIV infections.
C1 Univ San Francisco, Sch Nursing & Hlth Profess, San Francisco, CA 94117 USA.
RP Rowniak, S (通讯作者)，Univ San Francisco, Sch Nursing & Hlth Profess, San Francisco, CA 94117 USA.
EM srrowniak@usfca.edu
CR AIDS Healthcare Foundation, 2012, GIL PHON CONS PREP
   AIDS Healthcare Foundation, 2011, GIL THER IS NO MAG P
   Centers for Disease Control and Prevention, 2014, DIAGN HIV INF AIDS U
   Centers for Disease Control and Prevention, 2014, PREEXP PROPH PREV HI
   Centers for Disease Control and Prevention, 2014, PREP HIV PREV
   Centers for Disease Control and Prevention (CDC), 2014, PEP 101
   Cohen SE, 2013, AM J PREV MED, V44, pS80, DOI 10.1016/j.amepre.2012.09.036
   Dando TM, 2004, DRUGS, V64, P2075, DOI 10.2165/00003495-200464180-00005
   Grant RM, 2010, NEW ENGL J MED, V363, P2587, DOI 10.1056/NEJMoa1011205
   Herbst JH, 2008, AIDS BEHAV, V12, P1, DOI 10.1007/s10461-007-9299-3
   Johnson AS, 2014, JAMA-J AM MED ASSOC, V312, P432, DOI 10.1001/jama.2014.8534
   Leonard A., 2014, WHY ARENT MORE GAY M
   Masho Saba Woldemichael, 2007, Ther Clin Risk Manag, V3, P1097
   Mehta SD, 2006, JAIDS-J ACQ IMM DEF, V42, P116, DOI 10.1097/01.qai.0000200662.40215.34
   Nodin N, 2008, AIDS CARE, V20, P106, DOI 10.1080/09540120701449096
   Pozniak A, 2004, DRUGS, V64, P2083, DOI 10.2165/00003495-200464180-00007
   Roland ME, 2005, CLIN INFECT DIS, V41, P1507, DOI 10.1086/497268
   Roland ME, 2007, CURR OPIN INFECT DIS, V20, P39, DOI 10.1097/QCO.0b013e328012c5e0
   Rowniak S, 2009, J ASSOC NURSE AIDS C, V20, P31, DOI 10.1016/j.jana.2008.09.006
   U.S. Department of Health & Human Services, 2014, SUPP NAT HIV AIDS ST
   WHO, 2016, CONS GUID HIV PREV D
   Youle Mike, 2003, J Int Assoc Physicians AIDS Care (Chic), V2, P102, DOI 10.1177/154510970300200302
NR 22
TC 2
Z9 2
U1 0
U2 7
PU LIPPINCOTT WILLIAMS & WILKINS
PI PHILADELPHIA
PA TWO COMMERCE SQ, 2001 MARKET ST, PHILADELPHIA, PA 19103 USA
SN 2327-6886
EI 2327-6924
J9 J AM ASSOC NURSE PRA
JI J. Am. Assoc. Nurs. Pract.
PD JUN
PY 2015
VL 27
IS 6
BP 296
EP 299
DI 10.1002/2327-6924.12240
PG 4
WC Health Care Sciences & Services; Nursing
WE Science Citation Index Expanded (SCI-EXPANDED); Social Science Citation Index (SSCI)
SC Health Care Sciences & Services; Nursing
GA CK0FB
UT WOS:000355879800005
PM 25739647
DA 2022-08-26
ER

PT J
AU Kramer, SC
   Drewes, J
   Kruspe, M
   Marcus, U
AF Kramer, Sarah C.
   Drewes, Jochen
   Kruspe, Martin
   Marcus, Ulrich
TI Factors associated with sexual risk behaviors with non-steady partners
   and lack of recent HIV testing among German men who have sex with men in
   steady relationships: results from a cross-sectional internet survey
SO BMC PUBLIC HEALTH
LA English
DT Article
DE HIV; MSM; UAI; Testing; Steady partners; Negotiated safety
ID ANTIRETROVIRAL THERAPY; SAFER SEX; MSM; TRANSMISSION; PREVENTION;
   AGREEMENTS
AB Background: Recent evidence suggests that the majority of HIV transmissions among men who have sex with men (MSM) occur between steady partners. We sought to determine factors associated with HIV transmission risks in steady partnerships.
   Methods: Data is from the German cross-sectional 2013 Gay Men and AIDS survey. The study population was HIV-negative or untested men reporting a steady partnership and at least one non-steady anal sex partner in the previous year. Bivariate and multivariate logistic regression was used to determine which of several independent variables best predicted both unprotected anal intercourse (UAI) with a non-steady partner and lack of HIV testing in the past year (high-risk outcome group).
   Results: The study population consisted of 1731 men. Among individuals in the outcome group (n = 271), 67 % reported UAI with a non-steady partner of unknown status and 9 % reported UAI with a non-steady HIV-positive partner in the past 12 months; 55 % considered themselves to be at low risk for HIV acquisition. In multivariate analyses (n = 1304), participants were statistically more likely to belong to the outcome group if they reported UAI with their steady partner in the past year (OR = 2.21), did not know their steady partner's HIV status (OR = 1.98), or agreed that condoms were disruptive during sex (OR = 3.82 (strongly agree), OR = 2.19 (agree)). Participants were less likely to belong to the outcome group if they were out to their primary doctor (OR = 0.54), were well-educated about post-exposure prophylaxis (OR = 0.46), had sought information on HIV in the past year and kept condoms in an accessible place (OR = 0.20), or believed that insisting on condoms would lead partners to assume they were HIV-negative (OR = 0.20). Participants in the outcome group were more likely to say they would use HIV home tests (OR = 1.58) or pre-exposure prophylaxis (OR = 2.11).
   Conclusions: Based on our results, we reflect on HIV prevention measures that should be improved in order to better target behaviors that may lead to HIV transmission between MSM in steady relationships. In particular, we highlight the need for multifaceted interventions focusing not only on members of the at-risk community themselves, but on communities as a whole.
C1 [Kramer, Sarah C.; Marcus, Ulrich] Robert Koch Inst, Dept Infect Dis Epidemiol, HIV AIDS STI & Blood Borne Infect Unit, Berlin, Germany.
   [Drewes, Jochen; Kruspe, Martin] Free Univ Berlin, Publ Hlth Prevent & Psychol Hlth Res, Berlin, Germany.
RP Kramer, SC (通讯作者)，Robert Koch Inst, Dept Infect Dis Epidemiol, HIV AIDS STI & Blood Borne Infect Unit, Berlin, Germany.
EM KramerS@rki.de
RI Marcus, Ulrich/AAF-3085-2020
OI Marcus, Ulrich/0000-0002-3143-2717; Drewes, Jochen/0000-0002-9707-2056
FU German Federal Centre for Health Education (BZgA) [25.5.2.4/13]; German
   Ministry of Health [IIA5-2014-2514AUK340]; German-American Fulbright
   Commission
FX The 2013 SMA study was supported by the German Federal Centre for Health
   Education (BZgA) [Grant number 25.5.2.4/13], and by the German Ministry
   of Health [Grant number IIA5-2014-2514AUK340]. The funders had no
   influence on the design of the study, the collection, analysis and
   interpretation of data, the writing of the manuscript, and the decision
   to submit the manuscript for publication. The authors thank Dr. Matthias
   an der Heiden for advice regarding statistical analyses. SCK was
   supported by a Fulbright grant from the German-American Fulbright
   Commission.
CR Berry M, 2008, AIDS, V22, P787, DOI 10.1097/QAD.0b013e3282f55559
   Blashill AJ, 2014, ARCH SEX BEHAV, V43, P129, DOI 10.1007/s10508-013-0209-7
   Brady SS, 2013, AIDS BEHAV, V17, P1499, DOI 10.1007/s10461-012-0316-9
   Cohen MS, 2007, ANN INTERN MED, V146, P591, DOI 10.7326/0003-4819-146-8-200704170-00010
   Crepaz N, 2004, JAMA-J AM MED ASSOC, V292, P224, DOI 10.1001/jama.292.2.224
   D'Anna LH, 2012, AIDS CARE, V24, P1028, DOI 10.1080/09540121.2012.668285
   Davidovich U, 2004, AIDS EDUC PREV, V16, P304, DOI 10.1521/aeap.16.4.304.40398
   EKSTRAND ML, 1992, AIDS, V6, P875, DOI 10.1097/00002030-199208000-00017
   Hoff CC, 2010, AIDS CARE, V22, P827, DOI 10.1080/09540120903443384
   Hoff CC, 2010, ARCH SEX BEHAV, V39, P774, DOI 10.1007/s10508-008-9393-2
   Jaffe HW, 2007, JAMA-J AM MED ASSOC, V298, P2412, DOI 10.1001/jama.298.20.2412
   Jin MH, 2013, BMC PUBLIC HEALTH, V13, DOI 10.1186/1471-2458-13-1101
   KIPPAX S, 1993, AIDS, V7, P257, DOI 10.1097/00002030-199302000-00015
   Kippax S, 1997, AIDS, V11, P191, DOI 10.1097/00002030-199702000-00009
   MacKellar DA, 2006, SEX TRANSM DIS, V33, P183, DOI 10.1097/01.olq.0000204507.21902.b3
   Mitchell JW, 2012, AIDS BEHAV, V16, P1560, DOI 10.1007/s10461-011-0064-2
   Mor Z, 2011, SEX TRANSM INFECT, V87, P532, DOI 10.1136/sextrans-2011-050048
   Morris M, 2010, PLOS ONE, V5, DOI 10.1371/journal.pone.0014092
   Punyacharoensin N, 2015, AIDS, V29, P339, DOI 10.1097/QAD.0000000000000525
   R Development Core Team, 2011, R A LANGUAGE AND ENV
   Reisen CA, 2014, AIDS EDUC PREV, V26, P328, DOI 10.1521/aeap.2014.26.4.328
   Robert Koch Institute, 2014, EPIDEMIOLOGISCHES BU
   Ross MW, 2013, BMJ OPEN, V3, DOI [10.1136/bmjopen-2014-006175, 10.1136/bmjopen-2012-001928]
   Santos-Hovener C, 2014, BMC PUBLIC HEALTH, V14, DOI 10.1186/1471-2458-14-453
   Sullivan Patrick S, 2014, J Int Assoc Provid AIDS Care, V13, P135, DOI 10.1177/2325957413500534
   Sullivan PS, 2012, LANCET, V380, P388, DOI 10.1016/S0140-6736(12)60955-6
   Sullivan PS, 2009, AIDS, V23, P1153, DOI 10.1097/QAD.0b013e32832baa34
   The EMIS Network, 2013, EMIS 2010 THE EUROPE
   Thomas B, 2012, AIDS CARE, V24, P1401, DOI 10.1080/09540121.2012.672717
   Vanable PA, 2012, AIDS BEHAV, V16, P554, DOI 10.1007/s10461-011-0047-3
   Wood BR, 2014, HIV AIDS-RES PALLIAT, V6, P117, DOI 10.2147/HIV.S49083
   Young I, 2014, BMJ OPEN, V4, DOI 10.1136/bmjopen-2014-005717
NR 32
TC 11
Z9 11
U1 0
U2 7
PU BIOMED CENTRAL LTD
PI LONDON
PA 236 GRAYS INN RD, FLOOR 6, LONDON WC1X 8HL, ENGLAND
SN 1471-2458
J9 BMC PUBLIC HEALTH
JI BMC Public Health
PD JUL 24
PY 2015
VL 15
AR 702
DI 10.1186/s12889-015-1987-8
PG 10
WC Public, Environmental & Occupational Health
WE Science Citation Index Expanded (SCI-EXPANDED); Social Science Citation Index (SSCI)
SC Public, Environmental & Occupational Health
GA CN3TA
UT WOS:000358348200006
PM 26205833
OA Green Published, gold
DA 2022-08-26
ER

PT J
AU Andrews, CD
   Yueh, YL
   Spreen, WR
   St Bernard, L
   Boente-Carrera, M
   Rodriguez, K
   Gettie, A
   Russell-Lodrigue, K
   Blanchard, J
   Ford, S
   Mohri, H
   Cheng-Mayer, C
   Hong, Z
   Ho, DD
   Markowitz, M
AF Andrews, Chasity D.
   Yueh, Yun Lan
   Spreen, William R.
   St Bernard, Leslie
   Boente-Carrera, Mar
   Rodriguez, Kristina
   Gettie, Agegnehu
   Russell-Lodrigue, Kasi
   Blanchard, James
   Ford, Susan
   Mohri, Hiroshi
   Cheng-Mayer, Cecilia
   Hong, Zhi
   Ho, David D.
   Markowitz, Martin
TI A long-acting integrase inhibitor protects female macaques from repeated
   high-dose intravaginal SHIV challenge
SO SCIENCE TRANSLATIONAL MEDICINE
LA English
DT Article
ID HUMAN-IMMUNODEFICIENCY-VIRUS; HIV PRECLINICAL INTERVENTIONS; RHESUS
   MACAQUES; VAGINAL TRANSMISSION; ANTIRETROVIRAL PROPHYLAXIS; PREEXPOSURE
   PROPHYLAXIS; HORMONAL CONTRACEPTION; MENSTRUAL-CYCLE; INFECTION; CCR5
AB Long-acting GSK1265744 (GSK744 LA) is a strand transfer inhibitor of the HIV/SIV (simian immunodeficiency virus) integrase and was shown to be an effective preexposure prophylaxis (PrEP) agent in a low-dose intrarectal SHIV (simian-human immunodeficiency virus) rhesus macaque challenge model. We examined the pharmacokinetics and efficacy of GSK744 LA as PrEP against repeat high-dose intravaginal SHIV challenge in female rhesus macaques treated with Depo-Provera (depot medroxyprogesterone acetate), which promotes viral transmission vaginally. When Depo-Provera-treated female rhesus macaques were dosed with GSK744 LA (50 mg/kg) monthly, systemic and tissue drug concentrations were lower than previously observed in male rhesus macaques. GSK744 concentrations were fivefold lower on average in cervical tissues than in rectal tissues. Eight female rhesus macaques were treated with GSK744 LA at week 0, and four female rhesus macaques served as controls. All animals received a high-dose challenge of SHIV162P3 at week 1. No infection was detected in GSK744 LA-treated rhesus macaques, whereas viremia was detected 1 to 2 weeks after SHIV challenge in all control animals. The GSK744 LA-treated rhesus macaques were given a second administration of drug at week 4 and further challenged at weeks 5 and 7. GSK744 LA treatment protected six of eight female rhesus macaques against three high-dose SHIV challenges, whereas all control animals became infected after the first challenge (P = 0.0003, log-rank test). These results support further clinical development of GSK744 LA for PrEP.
C1 [Andrews, Chasity D.; St Bernard, Leslie; Boente-Carrera, Mar; Rodriguez, Kristina; Gettie, Agegnehu; Mohri, Hiroshi; Cheng-Mayer, Cecilia; Ho, David D.; Markowitz, Martin] Rockefeller Univ, Aaron Diamond AIDS Res Ctr, New York, NY 10016 USA.
   [Yueh, Yun Lan; Spreen, William R.; Ford, Susan; Hong, Zhi] GlaxoSmithKline, Res Triangle Pk, NC 27709 USA.
   [Russell-Lodrigue, Kasi; Blanchard, James] Tulane Natl Primate Res Ctr, Covington, LA 70433 USA.
RP Markowitz, M (通讯作者)，Rockefeller Univ, Aaron Diamond AIDS Res Ctr, New York, NY 10016 USA.
EM mmarkowitz@adarc.org
RI Russell-Lodrigue, Kasi E/G-7084-2016
OI Russell-Lodrigue, Kasi E/0000-0003-3719-0779; Yueh, Yun
   Lan/0000-0002-4308-5097
FU NIH [R0-AI100724]; Tulane National Primate Research Center
   [2P51-OD11104-52]; NATIONAL INSTITUTE OF ALLERGY AND INFECTIOUS DISEASES
   [R01AI100724] Funding Source: NIH RePORTER; OFFICE OF THE DIRECTOR,
   NATIONAL INSTITUTES OF HEALTH [P51OD011104] Funding Source: NIH RePORTER
FX Supported by NIH grant R0-AI100724 and Tulane National Primate Research
   Center grant 2P51-OD11104-52.
CR Andrews CD, 2014, SCIENCE, V343, P1151, DOI 10.1126/science.1248707
   Baeten JM, 2012, NEW ENGL J MED, V367, P399, DOI 10.1056/NEJMoa1108524
   Barouch DH, 2012, P NATL ACAD SCI USA, V109, P8694, DOI 10.1073/pnas.1203183109
   Brown KC, 2011, J INFECT DIS, V203, P1484, DOI 10.1093/infdis/jir059
   Burton DR, 2011, P NATL ACAD SCI USA, V108, P11181, DOI 10.1073/pnas.1103012108
   Choopanya K, 2013, LANCET, V381, P2083, DOI 10.1016/S0140-6736(13)61127-7
   Dumond JB, 2007, AIDS, V21, P1899, DOI 10.1097/QAD.0b013e328270385a
   Dumond JB, 2009, JAIDS-J ACQ IMM DEF, V51, P546, DOI 10.1097/QAI.0b013e3181ae69c5
   Garcia-Lerma JG, 2008, PLOS MED, V5, P291, DOI 10.1371/journal.pmed.0050028
   Giagulli VA, 2011, CURR PHARM DESIGN, V17, P1500
   Grant RM, 2010, NEW ENGL J MED, V363, P2587, DOI 10.1056/NEJMoa1011205
   Harouse JM, 1999, SCIENCE, V284, P816, DOI 10.1126/science.284.5415.816
   Harouse JM, 2001, J VIROL, V75, P1990, DOI 10.1128/JVI.75.4.1990-1995.2001
   Hel Z, 2010, ENDOCR REV, V31, P79, DOI 10.1210/er.2009-0018
   Hessell AJ, 2009, NAT MED, V15, P951, DOI 10.1038/nm.1974
   Jeong H, 2008, XENOBIOTICA, V38, P62, DOI 10.1080/00498250701744633
   Karim QA, 2010, SCIENCE, V329, P1168, DOI 10.1126/science.1193748
   Keele BF, 2008, P NATL ACAD SCI USA, V105, P7552, DOI 10.1073/pnas.0802203105
   Kim CN, 2006, J MED PRIMATOL, V35, P210, DOI 10.1111/j.1600-0684.2006.00169.x
   Klein K, 2013, J VIROL, V87, P11604, DOI 10.1128/JVI.01361-13
   Lederman MM, 2004, SCIENCE, V306, P485, DOI 10.1126/science.1099288
   Liu JY, 2010, J VIROL, V84, P10406, DOI 10.1128/JVI.01155-10
   Ma ZM, 2001, CLIN IMMUNOL, V100, P240, DOI 10.1006/clim.2001.5058
   Malcolm RK, 2012, ANTIMICROB AGENTS CH, V56, P2251, DOI 10.1128/AAC.05810-11
   Marrazzo J., 2013, C RETR OPP INF ATL G
   Marx PA, 1996, NAT MED, V2, P1084, DOI 10.1038/nm1096-1084
   McNicholl JM, 2014, AM J REPROD IMMUNOL, V71, P513, DOI 10.1111/aji.12246
   Nicol MR, 2010, CLIN PHARMACOL THER, V88, P598, DOI 10.1038/clpt.2010.189
   Otten RA, 2005, J INFECT DIS, V191, P164, DOI 10.1086/426452
   PARAKKAL PF, 1972, BIOL REPROD, V6, P117, DOI 10.1093/biolreprod/6.1.117
   Pilcher CD, 2004, J INFECT DIS, V189, P1785, DOI 10.1086/386333
   Quinn TC, 2005, SCIENCE, V308, P1582, DOI 10.1126/science.1112489
   Radzio J, 2015, SCI TRANSL MED, V7, DOI 10.1126/scitranslmed.3010297
   Radzio J, 2014, AIDS, V28, P1431, DOI 10.1097/QAD.0000000000000294
   REED L. J., 1938, AMER JOUR HYG, V27, P493
   Reese M., 2014, INT WORKSH CLIN PHAR
   Rossi G, 2012, BMC PSYCHIATRY, V12, DOI 10.1186/1471-244X-12-122
   Sodora DL, 1998, AIDS RES HUM RETROV, V14, pS119
   Spreen W, 2013, HIV CLIN TRIALS, V14, P192, DOI 10.1310/hct1405-192
   Spreen W., 2013, INT AIDS SOC C HIV P
   Spreen W, 2014, JAIDS-J ACQ IMM DEF, V67, P481, DOI 10.1097/QAI.0000000000000301
   Spreen WR, 2013, CURR OPIN HIV AIDS, V8, P565, DOI 10.1097/COH.0000000000000002
   Stone M, 2010, J VIROL, V84, P7083, DOI 10.1128/JVI.00481-10
   Subbarao S, 2007, J MED PRIMATOL, V36, P238, DOI 10.1111/j.1600-0684.2007.00241.x
   Subbarao S, 2006, J INFECT DIS, V194, P904, DOI 10.1086/507306
   Thigpen MC, 2012, NEW ENGL J MED, V367, P423, DOI 10.1056/NEJMoa1110711
   Tsibris AMN, 2011, PLOS ONE, V6, DOI 10.1371/journal.pone.0028047
   UNAIDS, 2013, UNAIDS REP GLOB AIDS
   Van Damme L, 2012, NEW ENGL J MED, V367, P411, DOI 10.1056/NEJMoa1202614
   Veazey RS, 2008, P NATL ACAD SCI USA, V105, P10531, DOI 10.1073/pnas.0802666105
   Veazey RS, 2010, J INFECT DIS, V202, P739, DOI 10.1086/655661
   Veazey RS, 2009, J INFECT DIS, V199, P1525, DOI 10.1086/598685
   Veazey RS, 2003, NAT MED, V9, P343, DOI 10.1038/nm833
   Veazey RS, 2005, NAT MED, V11, P1293, DOI 10.1038/nm1321
   Veazey RS, 2003, J EXP MED, V198, P1551, DOI 10.1084/jem.20031266
   Veazey RS, 2005, NATURE, V438, P99, DOI 10.1038/nature04055
   Vishwanathan SA, 2011, JAIDS-J ACQ IMM DEF, V57, P261, DOI 10.1097/QAI.0b013e318220ebd3
   Wawer MJ, 2005, J INFECT DIS, V191, P1403, DOI 10.1086/429411
   Winner B, 2012, NEW ENGL J MED, V366, P1998, DOI 10.1056/NEJMoa1110855
NR 59
TC 70
Z9 70
U1 1
U2 19
PU AMER ASSOC ADVANCEMENT SCIENCE
PI WASHINGTON
PA 1200 NEW YORK AVE, NW, WASHINGTON, DC 20005 USA
SN 1946-6234
EI 1946-6242
J9 SCI TRANSL MED
JI Sci. Transl. Med.
PD JAN 14
PY 2015
VL 7
IS 270
AR 270ra4
DI 10.1126/scitranslmed.3010298
PG 9
WC Cell Biology; Medicine, Research & Experimental
WE Science Citation Index Expanded (SCI-EXPANDED)
SC Cell Biology; Research & Experimental Medicine
GA AZ6TN
UT WOS:000348353400001
PM 25589630
OA Green Accepted
DA 2022-08-26
ER

PT J
AU Radzio, J
   Spreen, W
   Yueh, YL
   Mitchell, J
   Jenkins, L
   Garcia-Lerma, JG
   Heneine, W
AF Radzio, Jessica
   Spreen, William
   Yueh, Yun Lan
   Mitchell, James
   Jenkins, Leecresia
   Garcia-Lerma, J. Gerardo
   Heneine, Walid
TI The long-acting integrase inhibitor GSK744 protects macaques from
   repeated intravaginal SHIV challenge
SO SCIENCE TRANSLATIONAL MEDICINE
LA English
DT Article
ID SIMIAN/HUMAN IMMUNODEFICIENCY VIRUS; PREEXPOSURE PROPHYLAXIS; HIV
   PREVENTION; WOMEN; PHARMACOKINETICS; MEN; TRANSMISSION; RILPIVIRINE;
   GSK1265744; SAFETY
AB Daily preexposure prophylaxis (PrEP) with Truvada is a proven HIV prevention strategy; however, its effectiveness is limited by low adherence. Antiretroviral drug formulations that require infrequent dosing may increase adherence and thus PrEP effectiveness. We investigated whether monthly injections of a long-acting formulation of the HIV integrase inhibitor GSK1265744 (GSK744 LA) prevented simian/human immunodeficiency virus (SHIV) infection by vaginal challenge in macaques. Female pigtail macaques (n = 12) were exposed to intravaginal inoculations of SHIV twice a week for up to 11 weeks. Half of the animals received a GSK744 LA injection every 4 weeks, and half received placebo. GSK744 LA, at plasma concentrations achievable with quarterly injections in humans, protected all six macaques from infection. Placebo controls were all infected after a median of 4 (range, 2 to 20) vaginal challenges with SHIV. Efficacy was related to high and sustained vaginal and plasma drug concentrations that remained above the protein-adjusted 90% inhibitory concentration during the dosing cycles. These data support advancement of GSK744 LA as a potential PrEP candidate for women.
C1 [Radzio, Jessica; Mitchell, James; Jenkins, Leecresia; Garcia-Lerma, J. Gerardo; Heneine, Walid] Ctr Dis Control & Prevent, Branch Lab, Div HIV AIDS Prevent, Natl Ctr HIV AIDS Viral Hepatitis STD & TB Preven, Atlanta, GA 30329 USA.
   [Spreen, William; Yueh, Yun Lan] GlaxoSmithKline, Res Triangle Pk, NC 27709 USA.
RP Garcia-Lerma, JG (通讯作者)，Ctr Dis Control & Prevent, Branch Lab, Div HIV AIDS Prevent, Natl Ctr HIV AIDS Viral Hepatitis STD & TB Preven, Atlanta, GA 30329 USA.
EM GGarcia-Lerma@cdc.gov
OI Yueh, Yun Lan/0000-0002-4308-5097
FU CDC
FX The study was supported by CDC intramural funding.
CR Andrews CD, 2015, SCI TRANSL MED, V7, DOI 10.1126/scitranslmed.3010298
   Andrews CD, 2014, SCIENCE, V343, P1151, DOI 10.1126/science.1248707
   Baeten JM, 2012, NEW ENGL J MED, V367, P399, DOI 10.1056/NEJMoa1108524
   Garcia-Lerma JG, 2010, SCI TRANSL MED, V2, DOI 10.1126/scitranslmed.3000391
   Geary CW, 2014, J INT AIDS SOC, V17, DOI 10.7448/IAS.17.3.19356
   Grant RM, 2014, LANCET INFECT DIS, V14, P820, DOI 10.1016/S1473-3099(14)70847-3
   Grant RM, 2010, NEW ENGL J MED, V363, P2587, DOI 10.1056/NEJMoa1011205
   Greener BN, 2013, JAIDS-J ACQ IMM DEF, V64, P39, DOI 10.1097/QAI.0b013e31829ed7a4
   Henning TR, 2014, J INFECT DIS, V210, P1239, DOI 10.1093/infdis/jiu240
   Jackson AGA, 2014, CLIN PHARMACOL THER, V96, P314, DOI 10.1038/clpt.2014.118
   Karim QA, 2010, SCIENCE, V329, P1168, DOI 10.1126/science.1193748
   Mack Natasha, 2014, J Int AIDS Soc, V17, P19157, DOI 10.7448/IAS.17.3.19157
   Marrazzo J., 2013, C RETR OPP INF ATL G
   MORDENTI J, 1986, J PHARM SCI, V75, P1028, DOI 10.1002/jps.2600751104
   Otten RA, 2005, J INFECT DIS, V191, P164, DOI 10.1086/426452
   Radzio J, 2012, PLOS ONE, V7, DOI 10.1371/journal.pone.0050632
   Romano J, 2009, AIDS RES HUM RETROV, V25, P483, DOI 10.1089/aid.2008.0184
   Smith JM, 2013, P NATL ACAD SCI USA, V110, P16145, DOI 10.1073/pnas.1311355110
   Spreen W, 2014, JAIDS-J ACQ IMM DEF, V67, P487, DOI 10.1097/QAI.0000000000000365
   Spreen W, 2014, JAIDS-J ACQ IMM DEF, V67, P481, DOI 10.1097/QAI.0000000000000301
   Spreen WR, 2013, CURR OPIN HIV AIDS, V8, P565, DOI 10.1097/COH.0000000000000002
   Thigpen MC, 2012, NEW ENGL J MED, V367, P423, DOI 10.1056/NEJMoa1110711
   Van Damme L, 2012, NEW ENGL J MED, V367, P411, DOI 10.1056/NEJMoa1202614
NR 23
TC 59
Z9 59
U1 1
U2 8
PU AMER ASSOC ADVANCEMENT SCIENCE
PI WASHINGTON
PA 1200 NEW YORK AVE, NW, WASHINGTON, DC 20005 USA
SN 1946-6234
EI 1946-6242
J9 SCI TRANSL MED
JI Sci. Transl. Med.
PD JAN 14
PY 2015
VL 7
IS 270
AR 270ra5
DI 10.1126/scitranslmed.3010297
PG 7
WC Cell Biology; Medicine, Research & Experimental
WE Science Citation Index Expanded (SCI-EXPANDED)
SC Cell Biology; Research & Experimental Medicine
GA AZ6TN
UT WOS:000348353400002
PM 25589631
DA 2022-08-26
ER

PT J
AU Krakower, DS
   Oldenburg, CE
   Mitty, JA
   Wilson, IB
   Kurth, AE
   Maloney, KM
   Gallagher, D
   Mayer, KH
AF Krakower, Douglas S.
   Oldenburg, Catherine E.
   Mitty, Jennifer A.
   Wilson, Ira B.
   Kurth, Ann E.
   Maloney, Kevin M.
   Gallagher, Donna
   Mayer, Kenneth H.
TI Knowledge, Beliefs and Practices Regarding Antiretroviral Medications
   for HIV Prevention: Results from a Survey of Healthcare Providers in New
   England
SO PLOS ONE
LA English
DT Article
ID PREEXPOSURE PROPHYLAXIS PREP; INJECTING DRUG-USERS; INTERIM GUIDANCE;
   UNITED-STATES; INFECTION; THERAPY; ATTITUDES; MEN; TRANSMISSION;
   EXPERIENCE
AB Background
   Antiretroviral treatment for HIV-infection before immunologic decline (early ART) and pre-exposure chemoprophylaxis (PrEP) can prevent HIV transmission, but routine adoption of these practices by clinicians has been limited.
   Methods
   Between September and December 2013, healthcare practitioners affiliated with a regional AIDS Education and Training Center in New England were invited to complete online surveys assessing knowledge, beliefs and practices regarding early ART and PrEP. Multivariable models were utilized to determine characteristics associated with prescribing intentions and practices.
   Results
   Surveys were completed by 184 practitioners. Respondent median age was 44 years, 58% were female, and 82% were white. Among ART-prescribing clinicians (61% of the entire sample), 64% were aware that HIV treatment guidelines from the Department of Health and Human Services recommended early ART, and 69% indicated they would prescribe ART to all HIV-infected patients irrespective of immunologic status. However, 77% of ART-prescribing clinicians would defer ART for patients not ready to initiate treatment. Three-fourths of all respondents were aware of guidance from the U.S. Centers for Disease Control and Prevention recommending PrEP provision, 19% had prescribed PrEP, and 58% of clinicians who had not prescribed PrEP anticipated future prescribing. Practitioners expressed theoretical concerns and perceived practical barriers to prescribing early ART and PrEP. Clinicians with higher percentages of HIV-infected patients (aOR 1.16 per 10% increase in proportion of patients with HIV-infection, 95% CI 1.01-1.34) and infectious diseases specialists (versus primary care physicians; aOR 3.32, 95% CI 0.98-11.2) were more likely to report intentions to prescribe early ART. Higher percentage of HIV-infected patients was also associated with having prescribed PrEP (aOR 1.19, 95% CI 1.06-1.34), whereas female gender (aOR 0.26, 95% CI 0.10-0.71) was associated with having not prescribed PrEP.
   Conclusions
   These findings suggest many clinicians have shifted towards routinely recommending early ART, but not PrEP, so interventions to facilitate PrEP provision are needed.
C1 [Krakower, Douglas S.; Mitty, Jennifer A.; Maloney, Kevin M.; Mayer, Kenneth H.] Beth Israel Deaconess Med Ctr, Div Infect Dis, Boston, MA 02215 USA.
   [Krakower, Douglas S.; Mitty, Jennifer A.; Mayer, Kenneth H.] Harvard Univ, Sch Med, Boston, MA USA.
   [Krakower, Douglas S.; Mayer, Kenneth H.] Fenway Inst, Boston, MA USA.
   [Oldenburg, Catherine E.; Mayer, Kenneth H.] Harvard Univ, Sch Publ Hlth, Boston, MA 02115 USA.
   [Wilson, Ira B.] Brown Univ, Sch Publ Hlth, Providence, RI 02912 USA.
   [Kurth, Ann E.] NYU, New York, NY USA.
   [Gallagher, Donna] New England AIDS Educ & Training Ctr, Boston, MA USA.
RP Krakower, DS (通讯作者)，Beth Israel Deaconess Med Ctr, Div Infect Dis, Boston, MA 02215 USA.
EM dkrakowe@bidmc.harvard.edu
RI Wilson, Ira/F-9190-2016
OI Wilson, Ira/0000-0002-0246-738X
FU Virology Fellows Research Grant from Bristol-Myers Squibb; National
   Institute of Mental Health (NIMH) [K23 MH098795]; Harvard University
   Center for AIDS Research (CFAR), a National Institutes of Health (NIH)
   [P30 AI060354]; NIH; National Institute of Allergy and Infectious
   Diseases; National Cancer Institute; National Institure of Child Health
   and Human Development; National Heart, Lung and Blood Institute;
   National Institute on Drug Abuse; NIMH; National Institute on Aging;
   National Institute of Diabetes and Digestive and Kidney Diseases;
   National Institute on General Medical Sciences; Fogerty International
   Center; Office of AIDS Research; National Institute of Drug Abuse T32
   NRSA [T32DA0131911]; NATIONAL INSTITUTE OF ALLERGY AND INFECTIOUS
   DISEASES [P30AI060354, P30AI042853, T32AI007535] Funding Source: NIH
   RePORTER; NATIONAL INSTITUTE OF MENTAL HEALTH [R25MH083620, K23MH098795,
   K24MH092242] Funding Source: NIH RePORTER; NATIONAL INSTITUTE ON DRUG
   ABUSE [T32DA013911] Funding Source: NIH RePORTER
FX This study was funded by a Virology Fellows Research Grant from
   Bristol-Myers Squibb and in part by a grant from the National Institute
   of Mental Health (NIMH) (K23 MH098795), both to Dr. Krakower. This
   publication was made possible with help from the Harvard University
   Center for AIDS Research (CFAR), a National Institutes of Health (NIH)
   funded program (P30 AI060354), which is supported by the following NIH
   Co-Funding and Participating Institutes and Centers: National Institute
   of Allergy and Infectious Diseases, National Cancer Institute, National
   Institure of Child Health and Human Development, National Heart, Lung
   and Blood Institute, National Institute on Drug Abuse, NIMH, National
   Institute on Aging, National Institute of Diabetes and Digestive and
   Kidney Diseases, National Institute on General Medical Sciences, Fogerty
   International Center, and Office of AIDS Research. The content is solely
   the responsibility of the authors and does not necessarily represent the
   official views of the National Institutes of Health. Catherine Oldenburg
   is supported by a National Institute of Drug Abuse T32 NRSA
   (T32DA0131911). The funders had no role in study design, data collection
   and analysis, decision to publish, or preparation of the manuscript.
CR An Q, 2012, AM J PREV MED, V43, P461, DOI 10.1016/j.amepre.2012.07.040
   [Anonymous], 2009, AVERTING CRISIS HIV
   [Anonymous], 2012, FDA APPROVES 1 MED R
   [Anonymous], 2012, MMWR MORB MORTAL WKL, V61, P586
   [Anonymous], 2011, MMWR MORB MORTAL WKL, V60, P65
   [Anonymous], 2014, PREEXPOSURE PROPHYLA
   Arnold EA, 2012, PLOS ONE, V7, DOI 10.1371/journal.pone.0040603
   Asch DA, 1997, J CLIN EPIDEMIOL, V50, P1129, DOI 10.1016/S0895-4356(97)00126-1
   Baeten JM, 2012, NEW ENGL J MED, V367, P399, DOI 10.1056/NEJMoa1108524
   Berwick DM, 2003, JAMA-J AM MED ASSOC, V289, P1969, DOI 10.1001/jama.289.15.1969
   Choopanya K, 2013, LANCET, V381, P2083, DOI 10.1016/S0140-6736(13)61127-7
   Cohen MS, 2016, NEW ENGL J MED, V375, P830, DOI [10.1056/NEJMoa1105243, 10.1056/NEJMoa1600693]
   Collins D, 2003, QUAL LIFE RES, V12, P229, DOI 10.1023/A:1023254226592
   Department of Health and Human Services, 2014, GUIDELINES USE ANTIR
   Fowler FJ, 2009, SURVEY RES METHODS
   Grant RM, 2010, NEW ENGL J MED, V363, P2587, DOI 10.1056/NEJMoa1011205
   Grinsztejn B, 2014, LANCET INFECT DIS, V14, P281, DOI 10.1016/S1473-3099(13)70692-3
   Grohskopf LA, 2013, JAIDS-J ACQ IMM DEF, V64, P79, DOI 10.1097/QAI.0b013e31828ece33
   Hsu LC, 2014, J INFECT DIS, V209, P1310, DOI 10.1093/infdis/jit599
   Iarossi G, 2006, POWER OF SURVEY DESIGN: A USER'S GUIDE FOR MANAGING SURVEYS, INTERPRETING RESULTS, AND INFLUENCING RESPONDENTS, P1, DOI 10.1596/978-0-8213-6392-8
   Karris MY, 2014, CLIN INFECT DIS, V58, P704, DOI 10.1093/cid/cit796
   Kellerman SE, 2001, AM J PREV MED, V20, P61, DOI 10.1016/S0749-3797(00)00258-0
   Kitahata MM, 2009, NEW ENGL J MED, V360, P1815, DOI 10.1056/NEJMoa0807252
   Krakower D, 2012, FORUM COLLABORATIVE
   Krakower D, 2014, AIDS BEHAV, V18, P1712, DOI 10.1007/s10461-014-0839-3
   Kurth AE, 2012, JAIDS-J ACQ IMM DEF, V61, pE65, DOI [10.1097/QAI.0b013e31826a184c, 10.1097/QAI.0b013e31826a184c.]
   Landon BE, 2003, J GEN INTERN MED, V18, P233, DOI 10.1046/j.1525-1497.2003.20705.x
   Nosyk B, 2013, AIDS, V27, P1159, DOI 10.1097/QAD.0b013e32835f1d68
   Olubajo Babatunde, 2014, Interdiscip Perspect Infect Dis, V2014, P625670, DOI 10.1155/2014/625670
   Puro V, 2013, BMC INFECT DIS, V13, DOI 10.1186/1471-2334-13-217
   Rogers EM, 1983, DIFFUSION INNOVATION
   Stone VE, 2001, J GEN INTERN MED, V16, P360, DOI 10.1046/j.1525-1497.2001.016006360.x
   Tang EC, 2014, AIDS RES HUM RETROV, V30, P416, DOI [10.1089/aid.2013.0212, 10.1089/AID.2013.0212]
   Tanser F, 2013, SCIENCE, V339, P966, DOI 10.1126/science.1228160
   Tasselli S, 2014, MED CARE RES REV, V71, P619, DOI 10.1177/1077558714557079
   Tellalian D, 2013, AIDS PATIENT CARE ST, V27, P553, DOI 10.1089/apc.2013.0173
   Thigpen MC, 2012, NEW ENGL J MED, V367, P423, DOI 10.1056/NEJMoa1110711
   Tripathi A, 2012, SOUTH MED J, V105, P199, DOI 10.1097/SMJ.0b013e31824f1a1b
   Update to Interim Guidance for Preexposure Prophylaxis, 2013, MMWR MORB MORTAL WKL, V62, P463
   Van Damme L, 2012, NEW ENGL J MED, V367, P411, DOI 10.1056/NEJMoa1202614
   White JM, 2012, AIDS PATIENT CARE ST, V26, P395, DOI 10.1089/apc.2012.0030
NR 41
TC 72
Z9 72
U1 0
U2 14
PU PUBLIC LIBRARY SCIENCE
PI SAN FRANCISCO
PA 1160 BATTERY STREET, STE 100, SAN FRANCISCO, CA 94111 USA
SN 1932-6203
J9 PLOS ONE
JI PLoS One
PD JUL 6
PY 2015
VL 10
IS 7
AR e0132398
DI 10.1371/journal.pone.0132398
PG 15
WC Multidisciplinary Sciences
WE Science Citation Index Expanded (SCI-EXPANDED); Social Science Citation Index (SSCI)
SC Science & Technology - Other Topics
GA CN1DQ
UT WOS:000358157600257
PM 26146824
OA Green Submitted, Green Published, gold
DA 2022-08-26
ER

PT J
AU Mitchell, KM
   Lepine, A
   Terris-Prestholt, F
   Torpey, K
   Khamofu, H
   Folayan, MO
   Musa, J
   Anenih, J
   Sagay, AS
   Alhassan, E
   Idoko, J
   Vickerman, P
AF Mitchell, Kate M.
   Lepine, Aurelia
   Terris-Prestholt, Fern
   Torpey, Kwasi
   Khamofu, Hadiza
   Folayan, Morenike O.
   Musa, Jonah
   Anenih, James
   Sagay, Atiene S.
   Alhassan, Emmanuel
   Idoko, John
   Vickerman, Peter
TI Modelling the impact and cost-effectiveness of combination prevention
   amongst HIV serodiscordant couples in Nigeria
SO AIDS
LA English
DT Article
DE antiretroviral therapy; condom; disability-adjusted life years;
   mathematical models; pre-exposure prophylaxis; treatment as prevention
ID SUB-SAHARAN AFRICA; ANTIRETROVIRAL THERAPY; DISCORDANT COUPLES;
   PREEXPOSURE PROPHYLAXIS; TRANSMISSION; SEROCONVERSION; INITIATION;
   INFECTION; OUTCOMES; NEED
AB Objective:To estimate the impact and cost-effectiveness of treatment as prevention (TasP), pre-exposure prophylaxis (PrEP) and condom promotion for serodiscordant couples in Nigeria.Design:Mathematical and cost modelling.Methods:A deterministic model of HIV-1 transmission within a cohort of serodiscordant couples and to/from external partners was parameterized using data from Nigeria and other African settings. The impact and cost-effectiveness were estimated for condom promotion, PrEP and/or TasP, compared with a baseline where antiretroviral therapy (ART) was offered according to 2010 national guidelines (CD4(+) <350cells/l) to all HIV-positive partners. The impact was additionally compared with a baseline of current ART coverage (35% of those with CD4(+) <350cells/l). Full costs (in US $2012) of programme introduction and implementation were estimated from a provider perspective.Results:Substantial benefits came from scaling up ART to all HIV-positive partners according to 2010 national guidelines, with additional smaller benefits of providing TasP, PrEP or condom promotion. Compared with a baseline of offering ART to all HIV-positive partners at the 2010 national guidelines, condom promotion was the most cost-effective strategy [US $1206/disability-adjusted-life-year (DALY)], the next most cost-effective intervention was to additionally give TasP to HIV-positive partners (incremental cost-effectiveness ratio US $1607/DALY), followed by additionally giving PrEP to HIV-negative partners until their HIV-positive partners initiate ART (US $7870/DALY). When impact was measured in terms of infections averted, PrEP with condom promotion prevented double the number of infections as condom promotion alone.Conclusions:The first priority intervention for serodiscordant couples in Nigeria should be scaled up ART access for HIV-positive partners. Subsequent incremental benefits are greatest with condom promotion and TasP, followed by PrEP. Copyright (C) 2015 Wolters Kluwer Health, Inc. All rights reserved.
C1 [Mitchell, Kate M.; Lepine, Aurelia; Terris-Prestholt, Fern] London Sch Hyg & Trop Med, London WC1, England.
   [Torpey, Kwasi; Khamofu, Hadiza] Family Hlth Int, Abuja, Nigeria.
   [Folayan, Morenike O.] Obafemi Awolowo Univ, Lagos, Nigeria.
   [Folayan, Morenike O.] New HIV Vaccine & Microbicide Advocacy Soc, Lagos, Nigeria.
   [Musa, Jonah; Sagay, Atiene S.] Univ Jos, Jos, Nigeria.
   [Anenih, James; Alhassan, Emmanuel; Idoko, John] Natl Agcy Control AIDS, Abuja, Nigeria.
   [Vickerman, Peter] Univ Bristol, Bristol, Avon, England.
RP Mitchell, KM (通讯作者)，Univ London Imperial Coll Sci Technol & Med, St Marys Campus,Norfolk Pl, London W2 1PG, England.
EM Kate.Mitchell@imperial.ac.uk
RI Mitchell, Kate/ABE-5796-2020; Folayan, Morenike/A-8632-2018
OI Folayan, Morenike/0000-0002-9008-7730; Vickerman,
   Peter/0000-0002-8291-5890; Lepine, Aurelia/0000-0002-9237-2914; Torpey,
   Kwasi/0000-0003-1628-2922; Terris-Prestholt, Fern/0000-0003-1693-5196
FU Bill and Melinda Gates Foundation
FX Bill and Melinda Gates Foundation.
CR Aliyu HB, 2012, JAIDS-J ACQ IMM DEF, V61, P221, DOI 10.1097/QAI.0b013e3182683b04
   Anderson SJ, 2014, LANCET, V384, P249, DOI 10.1016/S0140-6736(14)61053-9
   Anglemyer A, 2013, JAMA-J AM MED ASSOC, V310, P1619, DOI [10.1001/jama.2013.278328, 10.1002/14651858.CD009153.pub3]
   Anude CJ, 2013, BMC INFECT DIS, V13, DOI 10.1186/1471-2334-13-113
   Baeten JM, 2012, NEW ENGL J MED, V367, P399, DOI 10.1056/NEJMoa1108524
   BLOWER SM, 1994, INT STAT REV, V62, P229, DOI 10.2307/1403510
   Celum C, 2010, NEW ENGL J MED, V362, P427, DOI 10.1056/NEJMoa0904849
   Centre for People and Environment and Tryby Energy Minerals and Environmental Corporation, 2010, LANDF REC US NIG
   Charurat M, 2010, PLOS ONE, V5, DOI 10.1371/journal.pone.0010584
   Chemaitelly H, 2013, SEX TRANSM INFECT, V89, P138, DOI 10.1136/sextrans-2012-050651
   Cohen MS, 2016, NEW ENGL J MED, V375, P830, DOI [10.1056/NEJMoa1105243, 10.1056/NEJMoa1600693]
   Cremin I, 2013, AIDS, V27, P447, DOI 10.1097/QAD.0b013e32835ca2dd
   de Bruyn G, 2010, EXPERT REV ANTI-INFE, V8, P23, DOI [10.1586/eri.09.120, 10.1586/ERI.09.120]
   Donnell D, 2010, LANCET, V375, P2092, DOI 10.1016/S0140-6736(10)60705-2
   Economides MJ, 2004, WORLD ENERGY, V7, P134
   Edejer TT-T, 2012, WHO GUIDE COST EFFEC
   Egheosa O., 2004, WHAT ARE MAJOR RISKS
   Ezeama C, 2014, J HIV HUMAN REPROD, V2, P2
   Fideli OS, 2001, AIDS RES HUM RETROV, V17, P901, DOI 10.1089/088922201750290023
   Hallett TB, 2011, PLOS MED, V8, DOI 10.1371/journal.pmed.1001123
   Hendrix CW, 2013, CELL, V155, P515, DOI 10.1016/j.cell.2013.09.030
   Hughes JP, 2012, J INFECT DIS, V205, P358, DOI 10.1093/infdis/jir747
   Idoko J, 2015, BMC PUBLIC HEALTH, V15, DOI 10.1186/s12889-015-1690-9
   International Diabetes Foundation, 2019, IDF DIABETES ATLAS, VNinth
   Jia ZW, 2013, LANCET, V382, P1195, DOI 10.1016/S0140-6736(12)61898-4
   KAMENGA M, 1991, AIDS, V5, P61, DOI 10.1097/00002030-199101000-00009
   Kennedy-Darling J., 2015, ENERGY CRISIS NIGERI
   Lodi S, 2011, CLIN INFECT DIS, V53, P817, DOI 10.1093/cid/cir494
   National Agency for the Control of AIDS, 2010, UN GEN ASS SPEC SESS
   National Population Commission (NPC) [Nigeria] and ICF Macro, 2009, NIG DEM HLTH SURV 20
   Pretorius C, 2010, PLOS ONE, V5, DOI 10.1371/journal.pone.0013646
   Rawizza HE, 2011, CLIN INFECT DIS, V53, P1283, DOI 10.1093/cid/cir729
   Reynolds SJ, 2011, AIDS, V25, P473, DOI 10.1097/QAD.0b013e3283437c2b
   Rosenberg NE, 2013, JAIDS-J ACQ IMM DEF, V62, P226, DOI 10.1097/QAI.0b013e31827971ca
   Roth DL, 2001, INT J STD AIDS, V12, P181, DOI 10.1258/0956462011916992
   Sen AK, 1982, DISCOUNTING TIME RIS, P325
   Ugbena R, 2012, CLIN INFECT DIS, V54, pS375, DOI 10.1093/cid/cir1064
   UNAIDS, 2013, GLOB REP UNAIDS REP
   UNAIDS World Bank, 2010, NEW HIV INF MOD TRAN
   World Bank, 2013, DAT IND GDP PER CAP
NR 40
TC 30
Z9 31
U1 0
U2 5
PU LIPPINCOTT WILLIAMS & WILKINS
PI PHILADELPHIA
PA TWO COMMERCE SQ, 2001 MARKET ST, PHILADELPHIA, PA 19103 USA
SN 0269-9370
EI 1473-5571
J9 AIDS
JI Aids
PD SEP 24
PY 2015
VL 29
IS 15
BP 2035
EP 2044
DI 10.1097/QAD.0000000000000798
PG 10
WC Immunology; Infectious Diseases; Virology
WE Science Citation Index Expanded (SCI-EXPANDED)
SC Immunology; Infectious Diseases; Virology
GA DB4PQ
UT WOS:000368495900001
PM 26355574
OA Green Published, Green Accepted
DA 2022-08-26
ER

PT J
AU Dobard, CW
   Sharma, S
   Cong, ME
   West, R
   Makarova, N
   Holder, A
   Pau, CP
   Hanson, DL
   Novembre, FJ
   Garcia-Lerma, JG
   Heneine, W
AF Dobard, Charles W.
   Sharma, Sunita
   Cong, Mian-er
   West, Rolieria
   Makarova, Natalia
   Holder, Angela
   Pau, Chou-Pong
   Hanson, Debra L.
   Novembre, Francis J.
   Garcia-Lerma, Jose Gerardo
   Heneine, Walid
TI Efficacy of topical tenofovir against transmission of a
   tenofovir-resistant SHIV in macaques
SO RETROVIROLOGY
LA English
DT Article
DE Pre-exposure prophylaxis; HIV-1 drug resistance; Tenofovir; Microbicides
ID SIMIAN/HUMAN IMMUNODEFICIENCY VIRUS; INTERMITTENT PROPHYLAXIS;
   DISOPROXIL FUMARATE; EMTRICITABINE; PREVENTION; NUCLEOSIDE; PROTECTION;
   INFECTION; THERAPY; SAFETY
AB Background: Topically delivered tenofovir (TFV) from intravaginal rings, tablets, or gels is being evaluated for HIV prevention. We previously demonstrated that TFV delivered vaginally by gel protected macaques from vaginal infection with SHIV. Here we investigated efficacy of the TFV gel against vaginal transmission of a TFV-resistant SHIV containing the K65R mutation (SHIV162P3(K65R)) and its relationship to drug levels in vaginal tissues.
   Results: SHIV162P3(K65R) shows approximately a 5-fold reduction in susceptibility to TFV compared to wild-type SHIV. Efficacy was evaluated in pig-tailed macaques exposed vaginally twice-weekly (up to 10 weeks) to SHIV162P3(K65R) 30 min after receiving placebo (n = 6) or 1% TFV (n = 6) gel. Four of the six controls were infected after a median of 5 exposures. In contrast, five of six macaques that received TFV gel remained uninfected after 20 vaginal SHIV162P3(K65R) exposures, resulting in an estimated efficacy of 75%. The mean intracellular TFV-diphosphate (TFV-DP) concentrations in vaginal lymphocytes 4 h after a single gel dose were found to be high (1,631 fmol/10(6) cells, range 492-3,847) and within the in vitro IC75 range (1,206 fmol/106 cells) for SHIV162P3(K65R).
   Conclusion: Both the modest resistance conferred by K65R and the high TFV-DP exposure in vaginal lymphocytes, likely explain the observed protection. The findings in this model do not predict complete loss of protection by topical TFV against vaginal exposure to HIV-1(K65R) viruses and provide a tissue drug target for high efficacy. These data will facilitate the development of TFV delivery platforms that have high activity on both wild-type and TFV-resistant viruses.
C1 [Dobard, Charles W.; Sharma, Sunita; Cong, Mian-er; West, Rolieria; Makarova, Natalia; Holder, Angela; Pau, Chou-Pong; Garcia-Lerma, Jose Gerardo; Heneine, Walid] Ctr Dis Control & Prevent, Branch Lab, Div HIV AIDS Prevent, Atlanta, GA 30329 USA.
   [Hanson, Debra L.] Ctr Dis Control & Prevent, Quantitat Sci & Data Management Branch, Div HIV AIDS Prevent, Atlanta, GA 30329 USA.
   [Novembre, Francis J.] Emory Univ, Yerkes Reg Primate Res Ctr, Atlanta, GA 30322 USA.
RP Dobard, CW (通讯作者)，Ctr Dis Control & Prevent, Branch Lab, Div HIV AIDS Prevent, MS G45,1600 Clifton Rd, Atlanta, GA 30329 USA.
EM cdobard@cdc.gov
OI dobard, charles/0000-0002-9194-1775
FU Centers for Disease Control and Prevention [Y1-AI-0681-02]; National
   Institute of Health (NIH) [Y1-AI-0681-02]; NATIONAL INSTITUTE OF ALLERGY
   AND INFECTIOUS DISEASES [Z01AI000681] Funding Source: NIH RePORTER
FX We thank Stephanie Ehnert, Christopher Souder, Elizabeth Strobert, and
   the animal care staff at the Yerkes National Primate Center (Emory
   University) as well as James Mitchell, Elizabeth Sweeney, and Shanon
   Ellis at the CDC for monitoring, maintaining, and performing animal
   procedures using our macaque cohort. We thank Jim Rooney at Gilead
   Sciences for providing tenofovir. Authors listed herein neither had nor
   do not have a commercial or other association that might pose a conflict
   of interest. This work was partially supported by Interagency Agreement
   Y1-AI-0681-02 between Centers for Disease Control and Prevention and
   National Institute of Health (NIH).
CR Administration, 2013, FAD FDA APPR 1 MED R
   Baeten JM, 2012, NEW ENGL J MED, V367, P399, DOI 10.1056/NEJMoa1108524
   Chateau M, 2013, J VIROL, V87, P1274, DOI 10.1128/JVI.01777-12
   Clark Meredith R, 2014, Pharmaceutics, V6, P616
   Cong ME, 2013, J INFECT DIS, V208, P463, DOI 10.1093/infdis/jit189
   Cong ME, 2011, J VIROL, V85, P7933, DOI 10.1128/JVI.00843-11
   Cong ME, 2011, VIROLOGY, V412, P435, DOI 10.1016/j.virol.2011.01.038
   Dobard C, 2014, SCI TRANSL MED, V6, DOI 10.1126/scitranslmed.3007701
   Dobard C, 2012, J VIROL, V86, P718, DOI 10.1128/JVI.05842-11
   Garcia-Lerma JG, 2008, PLOS MED, V5, P291, DOI 10.1371/journal.pmed.0050028
   Garcia-Lerma JG, 2003, J VIROL, V77, P5685, DOI 10.1128/JVI.77.10.5685-5693.2003
   Grant RM, 2010, NEW ENGL J MED, V363, P2587, DOI 10.1056/NEJMoa1011205
   Hosseinipour MC, 2009, AIDS, V23, P1127, DOI 10.1097/QAD.0b013e32832ac34e
   Karim QA, 2010, SCIENCE, V329, P1168, DOI 10.1126/science.1193748
   Kuklenyik Z, 2009, J CHROMATOGR SCI, V47, P365, DOI 10.1093/chromsci/47.5.365
   Liu JY, 2010, J VIROL, V84, P10406, DOI 10.1128/JVI.01155-10
   Livingston L, 2011, J MED PRIMATOL, V40, P164, DOI 10.1111/j.1600-0684.2010.00465.x
   Moss JA, 2014, ANTIMICROB AGENTS CH, V58, P5125, DOI 10.1128/AAC.02871-14
   Parikh UM, 2009, J VIROL, V83, P10358, DOI 10.1128/JVI.01073-09
   Pereira LE, 2014, ANTIMICROB AGENTS CH, V58, P2665, DOI 10.1128/AAC.02336-13
   Radzio J, 2012, PLOS ONE, V7, DOI 10.1371/journal.pone.0050632
   Rees H, 2015, 2015 C RETR OPP INF
   Schwartz JL, 2011, PLOS ONE, V6, DOI 10.1371/journal.pone.0025974
   Smith JM, 2013, P NATL ACAD SCI USA, V110, P16145, DOI 10.1073/pnas.1311355110
   The Joint United Nations Programme on HIV/AIDS (UNAIDS), 2013, REP GLOB HIV AIDS EP
NR 25
TC 8
Z9 8
U1 0
U2 2
PU BMC
PI LONDON
PA CAMPUS, 4 CRINAN ST, LONDON N1 9XW, ENGLAND
SN 1742-4690
J9 RETROVIROLOGY
JI Retrovirology
PD AUG 8
PY 2015
VL 12
AR 69
DI 10.1186/s12977-015-0195-z
PG 8
WC Virology
WE Science Citation Index Expanded (SCI-EXPANDED)
SC Virology
GA CO4EM
UT WOS:000359113500002
PM 26253002
OA gold, Green Published
DA 2022-08-26
ER

PT J
AU Sluis-Cremer, N
   Wainberg, MA
   Schinazi, RF
AF Sluis-Cremer, Nicolas
   Wainberg, Mark A.
   Schinazi, Raymond F.
TI Resistance to reverse transcriptase inhibitors used in the treatment and
   prevention of HIV-1 infection
SO FUTURE MICROBIOLOGY
LA English
DT Review
DE HIV; mutations; nucleoside; non-nucleoside; resistance; reverse
   transcriptase
ID IMMUNODEFICIENCY-VIRUS TYPE-1; SINGLE-DOSE NEVIRAPINE; TO-CHILD
   TRANSMISSION; DRUG-RESISTANCE; CROSS-RESISTANCE; SUBTYPE C;
   ANTIRETROVIRAL PROPHYLAXIS; PREEXPOSURE PROPHYLAXIS; VERTICAL
   TRANSMISSION; DNA-SYNTHESIS
AB Inhibitors that target the retroviral enzyme reverse transcriptase (RT) have played an indispensable role in the treatment and prevention of HIV-1 infection. They can be grouped into two distinct therapeutic groups, namely the nucleoside and nucleotide RT inhibitors (NRTIs), and the non-nucleoside RT inhibitors (NNRTIs). NRTIs form the backbones of most first- and second-line antiretroviral therapy (ART) regimens formulated for the treatment of HIV-1 infection. They are also used to prevent mother-to-child transmission, and as pre-exposure prophylaxis in individuals at risk of HIV-1 infection. The NNRTIs nevirapine (NVP), efavirenz and rilpivirine also used to form part of first-line ART regimens, although this is no longer recommended, while etravirine can be used in salvage ART regimens. A single-dose of NVP administered to both mother and child has routinely been used in resource-limited settings to reduce the rate of HIV-1 transmission. Unfortunately, the development of HIV-1 resistance to RT inhibitors can compromise the efficacy of these antiviral drugs in both the treatment and prevention arenas. Here, we provide an up-to-date review on drug-resistance mutations in HIV-1 RT, and discuss their cross-resistance profiles, molecular mechanisms and clinical significance.
C1 [Sluis-Cremer, Nicolas] Univ Pittsburgh, Sch Med, Div Infect Dis, Dept Med, Pittsburgh, PA 15261 USA.
   [Wainberg, Mark A.] McGill Univ, AIDS Ctr, Lady Davis Inst, Jewish Gen Hosp, Montreal, PQ H3T 1E2, Canada.
   [Schinazi, Raymond F.] Emory Univ, Dept Pediat, Biochem Pharmacol Lab, Atlanta, GA 30322 USA.
   [Schinazi, Raymond F.] Vet Affairs Med Ctr, Atlanta, GA 30033 USA.
RP Schinazi, RF (通讯作者)，Emory Univ, Dept Pediat, Biochem Pharmacol Lab, Hlth Sci Res Bldg,Room E-418,1760 Haygood Dr, Atlanta, GA 30322 USA.
EM rschina@emory.edu
RI Schinazi, Raymond F/B-6777-2017
FU NIH, USA [AI081571, GM068406, AI071846]; NIH CFAR [2P30-AI-050409];
   Department of Veterans Affairs; Canadian Institutes for Health Research;
   NATIONAL INSTITUTE OF ALLERGY AND INFECTIOUS DISEASES [P30AI050409,
   R01AI071846, R01AI081571] Funding Source: NIH RePORTER; NATIONAL
   INSTITUTE OF GENERAL MEDICAL SCIENCES [R01GM068406] Funding Source: NIH
   RePORTER
FX Research in the Sluis-Cremer laboratory was supported by grants
   AI081571, GM068406 and AI071846 from the NIH, USA. Research in the
   Schinazi laboratory was supported by NIH CFAR grant 2P30-AI-050409 and
   the Department of Veterans Affairs. Research in the Wainberg lab is
   supported by the Canadian Institutes for Health Research. The authors
   have no other relevant affiliations or financial involvement with any
   organization or entity with a financial interest in or financial
   conflict with the subject matter or materials discussed in the
   manuscript apart from those disclosed.
CR AIDSinfo, ED MAT HIV TREATM FD
   Arrive E, 2007, INT J EPIDEMIOL, V36, P1009, DOI 10.1093/ije/dym104
   Baeten JM, 2012, NEW ENGL J MED, V367, P399, DOI 10.1056/NEJMoa1108524
   Boltz VF, 2011, P NATL ACAD SCI USA, V108, P9202, DOI 10.1073/pnas.1105688108
   Boltz VF, 2014, J INFECT DI IN PRESS
   Brehm JH, 2012, CLIN INFECT DIS, V55, P737, DOI 10.1093/cid/cis501
   Brenner B, 2003, AIDS, V17, pF1, DOI 10.1097/00002030-200301030-00001
   Chen RX, 2004, CURR PHARM DESIGN, V10, P4065, DOI 10.2174/1381612043382404
   Choopanya K, 2013, LANCET, V381, P2083, DOI 10.1016/S0140-6736(13)61127-7
   CONNOR EM, 1995, PEDIATR INFECT DIS J, V14, P536, DOI 10.1097/00006454-199506000-00012
   Cooper ER, 2002, J ACQ IMMUN DEF SYND, V29, P484, DOI 10.1097/00126334-200204150-00009
   Coovadia A, 2009, CLIN INFECT DIS, V48, P462, DOI 10.1086/596486
   Deval J, 2004, J BIOL CHEM, V279, P25489, DOI 10.1074/jbc.M313534200
   Eshleman SH, 2005, JAIDS-J ACQ IMM DEF, V39, P593
   Feng JY, 1999, BIOCHEMISTRY-US, V38, P9440, DOI 10.1021/bi990709m
   FRENKEL LM, 1995, CLIN INFECT DIS, V20, P1321, DOI 10.1093/clinids/20.5.1321
   Gotte M, 2000, J VIROL, V74, P3579, DOI 10.1128/JVI.74.8.3579-3585.2000
   Grant RM, 2010, NEW ENGL J MED, V363, P2587, DOI 10.1056/NEJMoa1011205
   Hu ZX, 2011, J VIROL, V85, P11309, DOI 10.1128/JVI.05578-11
   Invernizzi CF, 2009, J INFECT DIS, V200, P1202, DOI 10.1086/605894
   Jackson JB, 2003, LANCET, V362, P859, DOI 10.1016/S0140-6736(03)14341-3
   Jochmans D, 2006, J VIROL, V80, P12283, DOI 10.1128/JVI.00889-06
   Lehman DA, 2012, JAIDS-J ACQ IMM DEF, V60, P225, DOI 10.1097/QAI.0b013e3182515730
   Li JZ, 2011, JAMA-J AM MED ASSOC, V305, P1327, DOI 10.1001/jama.2011.375
   MacLeod IJ, 2010, J CLIN VIROL, V48, P162, DOI 10.1016/j.jcv.2010.03.017
   Marrazzo J.M., 2015, C RETR OPP INF ATL M, P509
   Matsumi S, 2003, AIDS, V17, P1127, DOI 10.1097/00002030-200305230-00003
   Melikian GL, 2014, J ANTIMICROB CHEMOTH, V69, P12, DOI 10.1093/jac/dkt316
   Menendez-Arias L, 2006, CURR PHARM DESIGN, V12, P1811, DOI 10.2174/138161206776873608
   Meyer PR, 1999, MOL CELL, V4, P35, DOI 10.1016/S1097-2765(00)80185-9
   Miranda LR, 2005, ANTIMICROB AGENTS CH, V49, P2648, DOI 10.1128/AAC.49.7.2648-2656.2005
   Parikh UM, 2007, AIDS, V21, P1405, DOI 10.1097/QAD.0b013e3281ac229b
   Rajotte D, 2013, ANTIMICROB AGENTS CH, V57, P2712, DOI 10.1128/AAC.00113-13
   Ren JS, 2008, VIRUS RES, V134, P157, DOI 10.1016/j.virusres.2007.12.018
   Rimsky L, 2013, ANTIVIR THER, V18, P967, DOI 10.3851/IMP2636
   Rowley CF, 2010, AIDS RES HUM RETROV, V26, P293, DOI 10.1089/aid.2009.0082
   Selmi B, 2001, J BIOL CHEM, V276, P48466, DOI 10.1074/jbc.M107003200
   Sluis-Cremer N, 2007, ANTIMICROB AGENTS CH, V51, P48, DOI 10.1128/AAC.00683-06
   Stanford University, NNRTI RES NOT
   Sunpath H, 2012, AIDS, V26, P1679, DOI 10.1097/QAD.0b013e328356886d
   Thigpen MC, 2012, NEW ENGL J MED, V367, P423, DOI 10.1056/NEJMoa1110711
   Van Damme L, 2012, NEW ENGL J MED, V367, P411, DOI 10.1056/NEJMoa1202614
   Whitcomb JM, 2003, J INFECT DIS, V188, P992, DOI 10.1086/378281
   Xu HT, 2014, ANTIMICROB AGENTS CH, V58, P4515, DOI 10.1128/AAC.02729-14
   Yap SH, 2007, PLOS MED, V4, P1887, DOI 10.1371/journal.pmed.0040335
NR 45
TC 25
Z9 28
U1 1
U2 8
PU FUTURE MEDICINE LTD
PI LONDON
PA UNITEC HOUSE, 3RD FLOOR, 2 ALBERT PLACE, FINCHLEY CENTRAL, LONDON, N3
   1QB, ENGLAND
SN 1746-0913
EI 1746-0921
J9 FUTURE MICROBIOL
JI Future Microbiol.
PY 2015
VL 10
IS 11
BP 1773
EP 1782
DI 10.2217/fmb.15.106
PG 10
WC Microbiology
WE Science Citation Index Expanded (SCI-EXPANDED)
SC Microbiology
GA CX5MN
UT WOS:000365746000010
PM 26517190
OA Green Accepted
DA 2022-08-26
ER

PT J
AU Corneli, AL
   McKenna, K
   Perry, B
   Ahmed, K
   Agot, K
   Malamatsho, F
   Skhosana, J
   Odhiambo, J
   Van Damme, L
AF Corneli, Amy L.
   McKenna, Kevin
   Perry, Brian
   Ahmed, Khatija
   Agot, Kawango
   Malamatsho, Fulufhelo
   Skhosana, Joseph
   Odhiambo, Jacob
   Van Damme, Lut
TI The Science of Being a Study Participant: FEM-PrEP Participants'
   Explanations for Overreporting Adherence to the Study Pills and for the
   Whereabouts of Unused Pills
SO JAIDS-JOURNAL OF ACQUIRED IMMUNE DEFICIENCY SYNDROMES
LA English
DT Article
DE pre-exposure prophylaxis; FEM-PrEP; adherence; measurement; women;
   Africa
ID SOCIAL DESIRABILITY BIAS; HIV PREVENTION TRIALS; WOMEN; PROPHYLAXIS;
   SCALE; CARE
AB Background: FEM-PrEP was unable to determine whether once-daily, oral emtricitabine/tenofovir disoproxil fumarate reduces the risk of HIV acquisition among women because of low adherence. Self-reported adherence was high, and pill-count data suggested good adherence. Yet, drug concentrations revealed limited pill use. We conducted a follow-up study with former participants in Bondo, Kenya, and Pretoria, South Africa, to understand factors that had influenced overreporting of adherence and to learn the whereabouts of unused pills.
   Methods: Qualitative, semistructured interviews were conducted with 88 participants, and quantitative, audio computer-assisted self-interviews were conducted with 224 participants. We used thematic analysis and descriptive statistics to analyze the qualitative and quantitative data, respectively.
   Results: In audio computer-assisted self-interviews, 31% (n = 70) said they had overreported adherence; the main reason was the belief that nonadherence would result in trial termination (69%, n = 48). A considerable percentage (35%, n = 78) acknowledged discarding unused pills. Few acknowledged giving their pills to someone else (4%, n = 10), and even fewer acknowledged giving them to someone with HIV (2%, n = 5). Many participants in the semistructured interviews said other participants had counted and removed pills from their bottles to appear adherent.
   Conclusions: Despite repeated messages that nonadherence would not upset staff, participants acknowledged several perceived negative consequences of reporting nonadherence, which made it difficult to report accurately. Uneasiness continued in the follow-up study, as many said they had not overreported during the trial. Efforts to improve self-reported measures should include identifying alternative methods for creating supportive environments that allow participants to feel comfortable reporting actual adherence.
C1 [Corneli, Amy L.; McKenna, Kevin; Perry, Brian] FHI 360, Social & Behav Hlth Sci, Durham, NC 27701 USA.
   [Ahmed, Khatija; Malamatsho, Fulufhelo; Skhosana, Joseph] Setshaba Res Ctr, Soshanguve, South Africa.
   [Agot, Kawango; Odhiambo, Jacob] Impact Res & Dev Org, Kisumu, Kenya.
   [Van Damme, Lut] FHI 260, Clin Sci, Durham, NC USA.
RP Corneli, AL (通讯作者)，FHI 360, Social & Behav Hlth Sci, 359 Blackwell St,Suite 200, Durham, NC 27701 USA.
EM acorneli@fhi360.org
OI McKenna, Kevin/0000-0003-3983-1306; Corneli, Amy/0000-0002-4629-4329;
   Perry, Brian/0000-0002-4648-7673; ahmed, khatija/0000-0003-0309-1641
FU United States Agency for International Development (USAID)
   [GHO-A-00-09-00016-00]; Bill & Melinda Gates Foundation; NIH [P30
   AI50410]; NATIONAL INSTITUTE OF ALLERGY AND INFECTIOUS DISEASES
   [P30AI050410] Funding Source: NIH RePORTER
FX FEM-PrEP was conducted under 2 grants funded by the United States Agency
   for International Development (USAID): the Contraceptive and
   Reproductive Health Technologies and Research Utilization Program, and
   the Preventive Technologies Agreement No. GHO-A-00-09-00016-00. Early
   support was also provided by the Bill & Melinda Gates Foundation. Gilead
   Sciences, Inc, donated FTC/TDF and placebo. The drug concentration
   analyses were performed using equipment provided by the University of
   North Carolina at Chapel Hill Center for AIDS Research (CFAR), an NIH
   funded program P30 AI50410. The views expressed in this article do not
   necessarily reflect those of FHI 360 or the funding agencies.
CR Adams JL, 2013, JAIDS-J ACQ IMM DEF, V62, P260, DOI 10.1097/QAI.0b013e3182794723
   Agot K, 2014, AIDS BEHAV
   Amico KR, 2013, AIDS BEHAV, V17, P2143, DOI 10.1007/s10461-013-0429-9
   Amico KR, 2014, J ACQ IMMUN DEF SYND, V17, P2143
   [Anonymous], 2008, PLOS ONE, V5, pe90
   [Anonymous], 2011, 360 FHI
   Baeten JM, 2012, NEW ENGL J MED, V367, P399, DOI 10.1056/NEJMoa1108524
   Belsky L, 2004, BRIT MED J, V328, P1494, DOI 10.1136/bmj.328.7454.1494
   Chillag Kata, 2006, Afr J AIDS Res, V5, P123, DOI 10.2989/16085900609490372
   Corneli A, 2014, 21 C RETR OPP INF MA
   Corneli AL, 2014, JAIDS-J ACQ IMM DEF, V66, P324, DOI 10.1097/QAI.0000000000000158
   CROWNE DP, 1960, J CONSULT PSYCHOL, V24, P349, DOI 10.1037/h0047358
   Donnell D, 2014, JAIDS-J ACQ IMM DEF, V66, P340, DOI 10.1097/QAI.0000000000000172
   FISHER RJ, 1993, J CONSUM RES, V20, P303, DOI 10.1086/209351
   Gallo MF, 2010, AIDS BEHAV, V14, P1279, DOI 10.1007/s10461-010-9742-8
   Geary CW, 2003, AIDS EDUC PREV, V15, P499, DOI 10.1521/aeap.15.7.499.24044
   Guest G, 2005, J FAM PLAN REPROD H, V31, P285, DOI 10.1783/jfp.31.2.285
   Guest G., 2012, APPL THEMATIC ANAL, P1, DOI [10.4135/9781483384436, DOI 10.4135/9781483384436]
   Haberer JE, 2013, PLOS MED, V10, DOI 10.1371/journal.pmed.1001511
   Joint United Nations Programme on HIV/AIDS, 2012, ETH CONS BIOM HIV PR
   MacQueen KM, 2008, J EMPIR RES HUM RES, V3, P5, DOI 10.1525/jer.2008.3.4.5
   Mensch BS, 2008, INT FAM PLAN PERSPEC, V34, P169, DOI 10.1363/ifpp.34.169.08
   QSR International Pty Ltd, 2018, NVIVO QUAL DAT AN SO
   Servick K, 2014, SCIENCE, V346, P288, DOI 10.1126/science.346.6207.288
   Stuart R, 2009, HIV PREVENTION TRIAL
   Taylor D, 2012, INT MICR C APR 15 18
   Van Damme L, 2012, NEW ENGL J MED, V367, P411, DOI 10.1056/NEJMoa1202614
   van der Straten A, 2014, 21 C RETR OPP INF MA
   Vu A, 2011, BMC MED RES METHODOL, V11, DOI 10.1186/1471-2288-11-162
   Williams AB, 2013, AIDS BEHAV, V17, P284, DOI 10.1007/s10461-012-0172-7
   Wilson I, 2012, 7 INT C HIV TREATM P
   Wilson Ira B, 2009, Curr HIV/AIDS Rep, V6, P177, DOI 10.1007/s11904-009-0024-x
   Wong C, 2013, 7 IAS C HIV PATH TRE
NR 33
TC 42
Z9 42
U1 0
U2 3
PU LIPPINCOTT WILLIAMS & WILKINS
PI PHILADELPHIA
PA TWO COMMERCE SQ, 2001 MARKET ST, PHILADELPHIA, PA 19103 USA
SN 1525-4135
EI 1077-9450
J9 JAIDS-J ACQ IMM DEF
JI JAIDS
PD APR 15
PY 2015
VL 68
IS 5
BP 578
EP 584
PG 7
WC Immunology; Infectious Diseases
WE Science Citation Index Expanded (SCI-EXPANDED); Social Science Citation Index (SSCI)
SC Immunology; Infectious Diseases
GA CE1RL
UT WOS:000351589500018
PM 25761233
DA 2022-08-26
ER

PT J
AU Baum, MM
   Butkyavichene, I
   Churchman, SA
   Lopez, G
   Miller, CS
   Smith, TJ
   Moss, JA
AF Baum, Marc M.
   Butkyavichene, Irina
   Churchman, Scott A.
   Lopez, Gilbert
   Miller, Christine S.
   Smith, Thomas J.
   Moss, John A.
TI An intravaginal ring for the sustained delivery of tenofovir disoproxil
   fumarate
SO INTERNATIONAL JOURNAL OF PHARMACEUTICS
LA English
DT Article
DE Pre-exposure prophylaxis; Intravaginal ring; Sustained release;
   HIV/AIDS; Tenofovir; Antiretroviral
ID ANTIRETROVIRAL PREEXPOSURE PROPHYLAXIS; HIV PREVENTION; IN-VITRO;
   PHARMACOKINETICS; ADHERENCE; MEDICATION; SAFETY; PMPA
AB Recent clinical trials have demonstrated that pre-exposure prophylaxis (PrEP) may prevent HIV infection in a significant number of HIV-1 negative individuals in venerable populations; however, trial efficacy has been highly variable, with notable successes and failures. Poor adherence to PrEP regimens has been implicated as a primary factor in determining efficacy of these trials. With the exception of CAPRISA 004 where use of a pericoital tenofovir gel led to a 39% reduction in HIV infection, all successful PrEP regimens to date have used the fumarate salt of the tenofovir disoproxil ester prodrug of tenofovir (TDF) alone or in combination with emtricitabine (FTC). A sustained-release, intravaginal ring (IVR) formulation of TDF holds promise for improving adherence and, thus, increasing the effectiveness of PrEP. Here, a novel IVR delivering TDF with sustained zero-order release characteristics that may be controlled over nearly two orders of magnitude is described. Pod-IVRs containing 1-10 pods delivering TDF at 0.01-10 mg d (1) were fabricated and their release characteristics evaluated in vitro. The pod-IVRs stabilized TDF against hydrolytic degradation both in storage and during in vitro release experiments. Successful translation of the TDF pod-IVR from laboratory evaluation to large-scale clinical trials requires the ability to manufacture the devices at low cost and in high quantity. Methods for manufacturing and scale-up were developed and applied to pilot-scale production of TDF pod-IVRs that maintained the IVR's release characteristics while significantly decreasing the variability in release rate observed between pod-IVRs. This pod-IVR enables for the first time the dose-ranging clinical studies that are required to optimize topical TDF PrEP in terms of efficacy and safety. (C) 2015 Elsevier B.V. All rights reserved.
C1 [Baum, Marc M.; Miller, Christine S.; Smith, Thomas J.; Moss, John A.] Oak Crest Inst Sci, Dept Chem, Monrovia, CA 91016 USA.
   [Butkyavichene, Irina; Churchman, Scott A.; Lopez, Gilbert; Smith, Thomas J.] Auritec Pharmaceut Inc, Pasadena, CA USA.
RP Moss, JA (通讯作者)，Oak Crest Inst Sci, Dept Chem, 128-132 W Chestnut Ave, Monrovia, CA 91016 USA.
EM j.moss@oak-crest.org
OI Moss, John/0000-0001-8091-3245; Baum, Marc/0000-0003-1558-5649
FU National Institute of Allergy and Infectious Diseases of the National
   Institutes of Health [R33AI079791, U19AI113048, R44AI081552]; NATIONAL
   INSTITUTE OF ALLERGY AND INFECTIOUS DISEASES [R33AI079791, U19AI113048,
   R44AI081552] Funding Source: NIH RePORTER
FX Research reported in this publication was supported by the National
   Institute of Allergy and Infectious Diseases of the National Institutes
   of Health under Award Numbers R33AI079791 and U19AI113048 (development
   of TDF pod-IVR), and R44AI081552 (manufacturing development and
   scale-up). The content is solely the responsibility of the authors and
   does not necessarily represent the official views of the National
   Institutes of Health. The authors thank Bill Reid and Matthew Green at
   CoreRx Pharma (Tampa, FL) for carrying out manufacture of TDF pods at
   production scale in a pre-cGMP environment, and Don Hannula and Heather
   Wong of Specialty Silicone Fabricators (Paso Robles, CA) for development
   of the four-cavity production ring mold, production ring blank
   manufacture, and pre-cGMP pod-IVR assembly.
CR Amico KR, 2013, AIDS BEHAV, V17, P2143, DOI 10.1007/s10461-013-0429-9
   Anderson PL, 2011, J ANTIMICROB CHEMOTH, V66, P240, DOI 10.1093/jac/dkq447
   Arimilli MN, 1997, ANTIVIR CHEM CHEMOTH, V8, P557, DOI 10.1177/095632029700800610
   Baeten JM, 2012, NEW ENGL J MED, V367, P399, DOI 10.1056/NEJMoa1108524
   Baum MM, 2012, J PHARM SCI-US, V101, P2833, DOI 10.1002/jps.23208
   Bhanji NH, 2004, EUR NEUROPSYCHOPHARM, V14, P87, DOI 10.1016/S0924-977X(03)00109-3
   Cole AM, 2010, PLOS ONE, V5, DOI 10.1371/journal.pone.0015111
   DELEEDE LGJ, 1986, CONTRACEPTION, V34, P589, DOI 10.1016/S0010-7824(86)80015-4
   Durand-Gasselin L, 2009, MOL PHARMACEUT, V6, P1145, DOI 10.1021/mp900036s
   Grant RM, 2010, NEW ENGL J MED, V363, P2587, DOI 10.1056/NEJMoa1011205
   Haycox A, 2005, PHARMACOECONOMICS, V23, P3, DOI 10.2165/00019053-200523001-00002
   Hecht R, 2010, LANCET, V376, P1254, DOI 10.1016/S0140-6736(10)61255-X
   Hendrix CW, 2013, PLOS ONE, V8, DOI 10.1371/journal.pone.0055013
   Hendrix CW, 2009, ANNU REV PHARMACOL, V49, P349, DOI 10.1146/annurev.pharmtox.48.113006.094906
   Karim QA, 2010, SCIENCE, V329, P1168, DOI 10.1126/science.1193748
   Karim SSA, 2011, LANCET, V378, P279, DOI 10.1016/S0140-6736(11)60878-7
   Klasse PJ, 2006, PLOS MED, V3, P1501, DOI 10.1371/journal.pmed.0030351
   KRUSE W, 1991, EUR J CLIN PHARMACOL, V41, P589, DOI 10.1007/BF00314990
   Kutilek Victoria D., 2003, Current Drug Targets - Infectious Disorders, V3, P295, DOI 10.2174/1568005033481079
   Malcolm RK, 2010, ANTIVIR RES, V88, pS30, DOI 10.1016/j.antiviral.2010.09.003
   McMahon MA, 2009, CURR OPIN INFECT DIS, V22, P574, DOI 10.1097/QCO.0b013e328332c54d
   Mesquita PMM, 2012, J ANTIMICROB CHEMOTH, V67, P1730, DOI 10.1093/jac/dks097
   Montgomery ET, 2012, AIDS BEHAV, V16, P1787, DOI 10.1007/s10461-012-0248-4
   Moss JA, 2014, ANTIMICROB AGENTS CH, V58, P5125, DOI 10.1128/AAC.02871-14
   Moss JA, 2012, AIDS, V26, P707, DOI 10.1097/QAD.0b013e3283509abb
   MTN, 2013, DAIL HIV PREV APPR D
   Naesens L, 1998, ANTIMICROB AGENTS CH, V42, P1568, DOI 10.1128/AAC.42.7.1568
   O'Hanlon DE, 2013, PLOS ONE, V8, DOI 10.1371/journal.pone.0080074
   Owen DH, 1999, CONTRACEPTION, V59, P91, DOI 10.1016/S0010-7824(99)00010-4
   Quraishi S, 2000, COCHRANE DB SYST REV, V2
   Robbins BL, 1998, ANTIMICROB AGENTS CH, V42, P612, DOI 10.1128/AAC.42.3.612
   Schwartz JL, 2011, PLOS ONE, V6, DOI 10.1371/journal.pone.0025974
   Sershen S, 2002, ADV DRUG DELIVER REV, V54, P1225, DOI 10.1016/S0169-409X(02)00090-X
   Shattock RJ, 2011, SCIENCE, V333, P42, DOI 10.1126/science.1206399
   Small G, 2007, CURR MED RES OPIN, V23, P2705, DOI 10.1185/030079907X233403
   Smith JM, 2013, P NATL ACAD SCI USA, V110, P16145, DOI 10.1073/pnas.1311355110
   Stein DS, 2001, PHARMACOTHERAPY, V21, P11, DOI 10.1592/phco.21.1.11.34439
   Thigpen MC, 2012, NEW ENGL J MED, V367, P423, DOI 10.1056/NEJMoa1110711
   UNAIDS, 2013, REP GLOB AIDS EP
   Valore EV, 2002, AM J OBSTET GYNECOL, V187, P561, DOI 10.1067/mob.2002.125280
   Van Damme L, 2012, NEW ENGL J MED, V367, P411, DOI 10.1056/NEJMoa1202614
   Vincent KL, 2009, SEX TRANSM DIS, V36, P312, DOI 10.1097/OLQ.0b013e31819496e4
   Yeaw J, 2009, J MANAGE CARE PHARM, V15, P728, DOI 10.18553/jmcp.2009.15.9.728
NR 43
TC 20
Z9 20
U1 0
U2 17
PU ELSEVIER
PI AMSTERDAM
PA RADARWEG 29, 1043 NX AMSTERDAM, NETHERLANDS
SN 0378-5173
EI 1873-3476
J9 INT J PHARMACEUT
JI Int. J. Pharm.
PD NOV 10
PY 2015
VL 495
IS 1
BP 579
EP 587
DI 10.1016/j.ijpharm.2015.09.028
PG 9
WC Pharmacology & Pharmacy
WE Science Citation Index Expanded (SCI-EXPANDED)
SC Pharmacology & Pharmacy
GA CT7CE
UT WOS:000362970000064
PM 26386138
OA Green Accepted
DA 2022-08-26
ER

PT J
AU Lepine, A
   Terris-Prestholt, F
   Vickerman, P
AF Lepine, Aurelia
   Terris-Prestholt, Fern
   Vickerman, Peter
TI Determinants of HIV testing among Nigerian couples: a multilevel
   modelling approach
SO HEALTH POLICY AND PLANNING
LA English
DT Article
DE HIV testing demand; uptake; ARV-based prevention strategies; multilevel
   modelling; Nigeria
ID ANTIRETROVIRAL THERAPY; PREGNANT-WOMEN; PREEXPOSURE PROPHYLAXIS;
   DISCORDANT COUPLES; HEALTH-INSURANCE; RURAL SENEGAL; VOLUNTARY;
   TRANSMISSION; PREVENTION; HIV/AIDS
AB In this article we analyse the determinants of HIV testing among Nigerian couples using Demographic and Health Survey data set (2008). This study is motivated by the fact that although there is a strong willingness from the Nigerian Government to examine new HIV preventions approaches such as Pre-Exposure Prophylaxis for HIV (PrEP) and Treatment as Prevention (TasP) for HIV serodiscordant couples, the implementation of such policies would require the HIV status of each partner in the couple to be known. This is far to be achieved in the Nigerian context since in Nigeria only 6% of couples know their HIV status. In order to identify potential policies that are needed to increase HIV testing uptake, we use a three-level random intercept logistic model to separately explore the determinants of knowing HIV status among female and male partners. The use of the multilevel modelling allows including the unobserved heterogeneity at the village and state level that may affect HIV testing behaviours. Our results indicate that education, wealth, stigma, HIV knowledge and perceived risk are predictors of HIV testing among both partners while routine provider initiated testing appears to be very effective to increase HIV testing among women. The introduction of financial incentives as well as an increase in routine testing and home-based testing may be needed for large scale increase in HIV testing prior to the implementation of new HIV prevention technologies among discordant couples.
C1 [Lepine, Aurelia; Terris-Prestholt, Fern; Vickerman, Peter] London Sch Hyg & Trop Med, Global Hlth & Dev Dept, London WC1H 9SH, England.
RP Lepine, A (通讯作者)，London Sch Hyg & Trop Med, Global Hlth & Dev Dept, 15-17 Tavistock Pl,Room 327, London WC1H 9SH, England.
EM aurelia.lepine@lshtm.ac.uk
OI Terris-Prestholt, Fern/0000-0003-1693-5196; Vickerman,
   Peter/0000-0002-8291-5890; Lepine, Aurelia/0000-0002-9237-2914
FU Bill and Melinda Gates Foundation
FX This research was funded by the Bill and Melinda Gates Foundation
   project: ARV-Based Prevention Technologies: Developing the Capacity and
   Needed Tools to Deliver New Prevention Products.
CR Allen S, 2003, AIDS, V17, P733, DOI 10.1097/00002030-200303280-00012
   Allen S, 2007, BMC PUBLIC HEALTH, V7, DOI 10.1186/1471-2458-7-349
   Anglemyer A, 2013, JAMA-J AM MED ASSOC, V310, P1619, DOI [10.1001/jama.2013.278328, 10.1002/14651858.CD009153.pub3]
   Ashraf N, 2013, NO MARGIN NO M UNPUB
   Asselin L.M., 2002, MULTIDIMENSIONAL POV
   Attia S, 2009, AIDS, V23, P1397, DOI 10.1097/QAD.0b013e32832b7dca
   Baeten JM, 2012, NEW ENGL J MED, V367, P399, DOI 10.1056/NEJMoa1108524
   Bailey KV, 1995, B WORLD HEALTH ORGAN, V73, P673
   Bwambale FM, 2008, BMC PUBLIC HEALTH, V8, DOI 10.1186/1471-2458-8-263
   Cartoux M, 1998, AIDS, V12, P2337, DOI 10.1097/00002030-199817000-00016
   Castle S, 2003, HEALTH POLICY PLANN, V18, P146, DOI 10.1093/heapol/czg019
   Chandisarewa W, 2007, B WORLD HEALTH ORGAN, V85, P843, DOI 10.2471/BLT.06.035188
   Choko AT, 2011, PLOS MED, V8, DOI 10.1371/journal.pmed.1001102
   Chomba E, 2008, JAIDS-J ACQ IMM DEF, V47, P108, DOI 10.1097/QAI.0b013e31815b2d67
   Cohen MS, 2016, NEW ENGL J MED, V375, P830, DOI [10.1056/NEJMoa1105243, 10.1056/NEJMoa1600693]
   Creek TL, 2007, JAIDS-J ACQ IMM DEF, V45, P102, DOI 10.1097/QAI.0b013e318047df88
   Cremin I, 2012, TROP MED INT HEALTH, V17, pe26, DOI 10.1111/j.1365-3156.2011.02937.x
   de Paoli MM, 2004, AIDS CARE, V16, P411, DOI 10.1080/09540120410001683358
   Demographic and Health Survey, 2008, DHS NIG 2008
   Donnell D, 2010, LANCET, V375, P2092, DOI 10.1016/S0140-6736(10)60705-2
   Farr AC, 2005, J HEALTH COMMUN, V10, P225, DOI 10.1080/10810730590934244
   Fylkesnes K, 2004, TROP MED INT HEALTH, V9, P566, DOI 10.1111/j.1365-3156.2004.01231.x
   Gage AJ, 2005, AIDS CARE, V17, P153, DOI 10.1080/09540120512331325635
   Glick P, 2007, J POPUL ECON, V20, P383, DOI 10.1007/s00148-006-0085-8
   Goffman E, 2009, STIGMA NOTES MANAGEM
   GROSSMAN M, 1972, J POLIT ECON, V80, P223, DOI 10.1086/259880
   Haile BJ, 2007, J BLACK STUD, V38, P194, DOI 10.1177/0021934705285595
   Joint United Nations Programme on HIV/AIDS, 2004, UNAIDS WHO POL STAT
   Jowett M, 2003, SOC SCI MED, V56, P333, DOI 10.1016/S0277-9536(02)00031-X
   Jutting JP, 2004, WORLD DEV, V32, P273, DOI 10.1016/j.worlddev.2003.10.001
   Kalichman SC, 2003, SEX TRANSM INFECT, V79, P442, DOI 10.1136/sti.79.6.442
   Karim QA, 2010, SCIENCE, V329, P1168, DOI 10.1126/science.1193748
   Karlyn AS, 2001, AIDS EDUC PREV, V13, P438, DOI 10.1521/aeap.13.5.438.24144
   Lepine A, 2013, 3 ESSAYS HLTH MICROE
   Lepine A, 2013, WORLD DEV, V45, P17, DOI 10.1016/j.worlddev.2012.12.018
   MacPherson P, 2013, 20 C RETR OPP INF AT
   Maman S, 2001, AIDS CARE, V13, P595, DOI 10.1080/09540120120063223
   MANSER M, 1980, INT ECON REV, V21, P31, DOI 10.2307/2526238
   MCELROY MB, 1981, INT ECON REV, V22, P333, DOI 10.2307/2526280
   McKenna SL, 1997, AIDS, V11, pS103
   Ministry of Health of Nigeria, 2008, NAT HIV AIDS REPR HL
   Msuya JM, 2007, INT J PUBLIC ADMIN, V30, P813, DOI 10.1080/01900690701227263
   Mujugira A, 2011, PLOS ONE, V6, DOI 10.1371/journal.pone.0025828
   Nakanjako D, 2007, AIDS BEHAV, V11, P753, DOI 10.1007/s10461-006-9180-9
   Nash JF, 1950, ECONOMETRICA, V18, P155, DOI 10.2307/1907266
   National Agency for the Control of AIDS, 2012, GLOB AIDS RESP COUNT
   Painter TM, 2001, SOC SCI MED, V53, P1397, DOI 10.1016/S0277-9536(00)00427-5
   Rabe-Hesketh S, 2005, MULTILEVEL LONGITUDI
   Remien RH, 2009, JAIDS-J ACQ IMM DEF, V51, pS106, DOI 10.1097/QAI.0b013e3181aafd66
   Shuter J, 1997, J ACQ IMMUN DEF SYND, V14, P61, DOI 10.1097/00042560-199701010-00010
   Tanya D, 2013, BMJ, V346
   Thigpen MC, 2012, NEW ENGL J MED, V367, P423, DOI 10.1056/NEJMoa1110711
   Thornton RL, 2008, AM ECON REV, V98, P1829, DOI 10.1257/aer.98.5.1829
   Turan JM, 2012, PLOS MED, V9, DOI 10.1371/journal.pmed.1001295
   Turan JM, 2011, AIDS BEHAV, V15, P1111, DOI 10.1007/s10461-010-9798-5
   Van Damme L, 2012, NEW ENGL J MED, V367, P411, DOI 10.1056/NEJMoa1202614
   Wanyenze RK, 2008, B WORLD HEALTH ORGAN, V86, P302, DOI 10.2471/BLT.07.042580
   Weinhardt LS, 1999, AM J PUBLIC HEALTH, V89, P1397, DOI 10.2105/AJPH.89.9.1397
   Weiser SD, 2006, PLOS MED, V3, P1013, DOI 10.1371/journal.pmed.0030261
NR 59
TC 18
Z9 18
U1 0
U2 6
PU OXFORD UNIV PRESS
PI OXFORD
PA GREAT CLARENDON ST, OXFORD OX2 6DP, ENGLAND
SN 0268-1080
EI 1460-2237
J9 HEALTH POLICY PLANN
JI Health Policy Plan.
PD JUN
PY 2015
VL 30
IS 5
BP 579
EP 592
DI 10.1093/heapol/czu036
PG 14
WC Health Care Sciences & Services; Health Policy & Services
WE Science Citation Index Expanded (SCI-EXPANDED); Social Science Citation Index (SSCI)
SC Health Care Sciences & Services
GA CT7PS
UT WOS:000363007600004
PM 24906362
OA Bronze, Green Submitted
DA 2022-08-26
ER

PT J
AU Brooks, RA
   Landovitz, RJ
   Regan, R
   Lee, SJ
   Allen, VC
AF Brooks, Ronald A.
   Landovitz, Raphael J.
   Regan, Rotrease
   Lee, Sung-Jae
   Allen, Vincent C., Jr.
TI Perceptions of and intentions to adopt HIV pre-exposure prophylaxis
   among black men who have sex with men in Los Angeles
SO INTERNATIONAL JOURNAL OF STD & AIDS
LA English
DT Article
DE HIV; AIDS; African-American; men who have sex with men; gay; bisexual;
   pre-exposure prophylaxis PrEP; adoption intention; biomedical; HIV
   prevention
ID ANTIRETROVIRAL PROPHYLAXIS; CONSPIRACY BELIEFS; PROTECTIVE VACCINE;
   TRANSGENDER WOMEN; MALE CIRCUMCISION; UNITED-STATES; YOUNG MEN;
   PREVENTION; RISK; ADHERENCE
AB This study assessed perceptions of pre-exposure prophylaxis (PrEP) and their association with PrEP adoption intention among a convenience sample of 224 low socioeconomic status black men who have sex with men (BMSM) residing in Los Angeles. Participants received educational information about PrEP and completed an in-person interview. More than half (60%) of the participants indicated a high intention to adopt PrEP. Younger BMSM (18-29 years) were twice as likely to report a high intention to adopt PrEP compared to older BMSM (30+ years). Only 33% of participants were aware of PrEP and no participant had ever used PrEP. Negative perceptions were associated with a lower PrEP adoption intention and included being uncomfortable taking an HIV medicine when HIV-negative and not knowing if there are long-term side effects of taking an HIV medication. These findings suggest that BMSM may adopt PrEP but that negative perceptions may limit its uptake among this population. In order to facilitate PrEP adoption among BMSM targeted educational and community awareness programmes are needed to provide accurate information on the benefits of PrEP and to address the negative perceptions of PrEP held by local BMSM populations.
C1 [Brooks, Ronald A.; Regan, Rotrease] Univ Calif Los Angeles, Dept Family Med, David Geffen Sch Med, Los Angeles, CA 90024 USA.
   [Landovitz, Raphael J.] Univ Calif Los Angeles, David Geffen Sch Med, Ctr Clin AIDS Res & Educ, Div Infect Dis, Los Angeles, CA 90024 USA.
   [Lee, Sung-Jae] Univ Calif Los Angeles, David Geffen Sch Med, Dept Psychiat & Biobehav Sci, Los Angeles, CA 90024 USA.
   [Allen, Vincent C., Jr.] Univ Calif Los Angeles, Dept Psychol, Los Angeles, CA 90024 USA.
RP Brooks, RA (通讯作者)，Univ Calif Los Angeles, Dept Family Med, 10880 Wilshire Blvd,Suite 1800, Los Angeles, CA 90024 USA.
EM rbrooks1@ucla.edu
FU California HIV/AIDS Research Program [ID10-LA-029]; NATIONAL INSTITUTE
   OF MENTAL HEALTH [P30MH058107, T32MH019105, P30MH062246] Funding Source:
   NIH RePORTER
FX The authors disclosed receipt of the following financial support for the
   research, authorship, and/or publication of this article: This work was
   supported by the California HIV/AIDS Research Program (grant
   #ID10-LA-029). The content of this article is solely the responsibility
   of the authors and does not necessarily reflect the views of the
   California HIV/AIDS Research Program.
CR Abbas UL, 2007, PLOS ONE, V2, DOI 10.1371/journal.pone.0000875
   AIDS Vaccine Advocacy Coalition, 2014, ONG PLANN PREP TRIAL
   Al-Tayyib AA, 2014, AIDS BEHAV, V18, pS340, DOI 10.1007/s10461-013-0553-6
   Anderson PL, 2012, SCI TRANSL MED, V4, DOI 10.1126/scitranslmed.3004006
   Arnold EA, 2014, CULT HEALTH SEX, V16, P710, DOI 10.1080/13691058.2014.905706
   Baeten JM, 2012, NEW ENGL J MED, V367, P399, DOI 10.1056/NEJMoa1108524
   Bailey RC, 2007, LANCET, V369, P643, DOI 10.1016/S0140-6736(07)60312-2
   Bauermeister JA, 2014, CURR HIV RES, V11, P520, DOI 10.2174/1570162X12666140129100411
   Bird JDP, 2013, AM J PUBLIC HEALTH, V103, P2193, DOI 10.2105/AJPH.2013.301437
   Bogart LM, 2005, JAIDS-J ACQ IMM DEF, V38, P213, DOI 10.1097/00126334-200502010-00014
   Brooks RA, 2012, AIDS PATIENT CARE ST, V26, P87, DOI 10.1089/apc.2011.0283
   Brooks RA, 2011, AIDS CARE, V23, P1136, DOI 10.1080/09540121.2011.554528
   Centers for Disease Control and Prevention, 2012, EST HIV INC US 2007
   Centers for Disease Control and Prevention, 2014, PREEXP PROPH PREV HI
   Centers for Disease Control and Prevention (CDC), 2013, HIV SURV REP 2011
   Cohen MS, 2012, CURR OPIN HIV AIDS, V7, P99, DOI 10.1097/COH.0b013e32834f5cf2
   Des Jarlais DC, 1999, LANCET, V353, P1657, DOI 10.1016/S0140-6736(98)07026-3
   Eaton LA, 2014, SEX HEALTH, V11, P244, DOI 10.1071/SH14022
   Food and Drug Administration, 2012, TRUV APPR RED RISK S
   Galindo GR, 2012, IMPLEMENT SCI, V7, DOI 10.1186/1748-5908-7-116
   Gamble VN, 1997, AM J PUBLIC HEALTH, V87, P1773, DOI 10.2105/AJPH.87.11.1773
   Golub SA, 2013, AIDS PATIENT CARE ST, V27, P248, DOI 10.1089/apc.2012.0419
   Grant RM, 2010, NEW ENGL J MED, V363, P2587, DOI 10.1056/NEJMoa1011205
   Gray RH, 2007, LANCET, V369, P657, DOI 10.1016/S0140-6736(07)60313-4
   Hutchinson AB, 2007, JAIDS-J ACQ IMM DEF, V45, P603, DOI 10.1097/QAI.0b013e3181151262
   JUUSOLA JL, 2012, ANN INTERN MED, V156, P541, DOI DOI 10.1059/0003-4819-156-8-201204170-00001
   Karim QA, 2010, SCIENCE, V329, P1168, DOI 10.1126/science.1193748
   Kibengo FM, 2013, PLOS ONE, V8, DOI 10.1371/journal.pone.0074314
   Koenig LJ, 2013, AM J PREV MED, V44, pS91, DOI 10.1016/j.amepre.2012.09.047
   Krakower DS, 2012, PLOS ONE, V7, DOI 10.1371/journal.pone.0033119
   McEachan RRC, 2011, HEALTH PSYCHOL REV, V5, P97, DOI 10.1080/17437199.2010.521684
   Mimiaga MJ, 2009, JAIDS-J ACQ IMM DEF, V50, P77, DOI 10.1097/QAI.0b013e31818d5a27
   Paris RM, 2010, EXPERT REV VACCINES, V9, P1055, DOI 10.1586/ERV.10.106
   Peterson JL, 2009, AM J PUBLIC HEALTH, V99, P976, DOI 10.2105/AJPH.2008.143214
   Quinones-Mateu ME, 2012, CURR HIV RES, V10, P1
   Rotheram-Borus MJ, 2009, ANNU REV CLIN PSYCHO, V5, P143, DOI 10.1146/annurev.clinpsy.032408.153530
   Rucinski KB, 2013, AIDS BEHAV, V17, P2180, DOI 10.1007/s10461-013-0443-y
   Sanchez Travis, 2006, Morbidity and Mortality Weekly Report, V55, P1
   Smith DK, 2012, AIDS EDUC PREV, V24, P408, DOI 10.1521/aeap.2012.24.5.408
   Thigpen MC, 2012, NEW ENGL J MED, V367, P423, DOI 10.1056/NEJMoa1110711
   THOMAS SB, 1991, AM J PUBLIC HEALTH, V81, P1498, DOI 10.2105/AJPH.81.11.1498
   Turner CF, 1998, SCIENCE, V280, P867, DOI 10.1126/science.280.5365.867
   Vaccari M, 2010, EXPERT REV VACCINES, V9, P997, DOI 10.1586/ERV.10.104
NR 43
TC 51
Z9 51
U1 1
U2 15
PU SAGE PUBLICATIONS LTD
PI LONDON
PA 1 OLIVERS YARD, 55 CITY ROAD, LONDON EC1Y 1SP, ENGLAND
SN 0956-4624
EI 1758-1052
J9 INT J STD AIDS
JI Int. J. STD AIDS
PD DEC
PY 2015
VL 26
IS 14
BP 1040
EP 1048
DI 10.1177/0956462415570159
PG 9
WC Immunology; Infectious Diseases
WE Science Citation Index Expanded (SCI-EXPANDED); Social Science Citation Index (SSCI)
SC Immunology; Infectious Diseases
GA CV9EI
UT WOS:000364589800008
PM 25638214
OA Green Accepted, Green Submitted
DA 2022-08-26
ER

PT J
AU Khawcharoenporn, T
   Chunloy, K
   Apisarnthanarak, A
AF Khawcharoenporn, Thana
   Chunloy, Krongtip
   Apisarnthanarak, Anucha
TI HIV knowledge, risk perception and pre-exposure prophylaxis interest
   among Thai university students
SO INTERNATIONAL JOURNAL OF STD & AIDS
LA English
DT Article
DE Human immunodeficiency virus; HIV; AIDS; PrEP; risk perception;
   pre-exposure prophylaxis interest; university students; Thailand
ID CONDOM USE; ANTIRETROVIRAL PROPHYLAXIS; INFECTION; MEN; USERS
AB To assess HIV risk perception and pre-exposure prophylaxis (PrEP) interest among university students, an anonymous survey was conducted among students from a large public university in Thailand. There were 641 participants; 118 (18%) were categorised into moderate or high-risk group. Of these 118 participants, 111 (94%) perceived themselves as no or low risk. Despite high levels of knowledge about HIV transmission risks, rates of consistent condom use with vaginal, oral and anal sex were all low (43%, 18% and 33%, respectively). The low rates of consistent condom use were significantly associated with false perception of low HIV risk (P<0.05). Independent factors associated with the false perception were male gender (P<0.001), living with a domestic partner (P=0.004), being homosexual or bisexual (P=0.02) and being students from a non-medicine faculty (P=0.04). Of the 641 participants, 211 (33%) were not interested in PrEP. Consistent condom use with oral sex (P=0.004), consistent condom use with vaginal sex (P=0.04) and being heterosexual (P=0.02) were independently associated with no PrEP interest. Our study suggests the need for enhanced interventions to improve HIV risk perception and safe sex practices among the university students.
C1 [Khawcharoenporn, Thana; Apisarnthanarak, Anucha] Thammasat Univ, Fac Med, Div Infect Dis, Klongluang 12120, Pathumthani, Thailand.
   [Khawcharoenporn, Thana; Chunloy, Krongtip; Apisarnthanarak, Anucha] Thammasat Univ Hosp, HIV AIDS Care Unit, Pathum Thani, Thailand.
RP Khawcharoenporn, T (通讯作者)，Thammasat Univ, Fac Med, Div Infect Dis, Klongluang 12120, Pathumthani, Thailand.
EM thanak30@yahoo.com
FU Thammasat University
FX The authors disclosed receipt of the following financial support for the
   research, authorship, and/or publication of this article: This study was
   supported by the Thammasat University funding (to T.K.)
CR Abdool KQ, 2010, SCIENCE, V329, P1168, DOI DOI 10.1126/SCIENCE.1193748
   Baeten JM, 2012, NEW ENGL J MED, V367, P399, DOI 10.1056/NEJMoa1108524
   Bureau of Epidemiology, HIV REP 2011
   Chamratrithirong A, 2006, PLOS ONE, V7, DOI DOI 10.1371/JOURNAL.PONE.0042009
   Choopanya K, 2013, LANCET, V381, P2083, DOI 10.1016/S0140-6736(13)61127-7
   Gallo P, 2011, EUR J PUBLIC HEALTH, V21, P627, DOI 10.1093/eurpub/ckq151
   Golub SA, 2010, JAIDS-J ACQ IMM DEF, V54, P548, DOI 10.1097/QAI.0b013e3181e19a54
   Grant RM, 2010, NEW ENGL J MED, V363, P2587, DOI 10.1056/NEJMoa1011205
   James N J, 1991, Int J STD AIDS, V2, P264
   Khawcharoenporn T, 2011, 6 INT AIDS SOC C HIV
   Khawcharoenporn T, 2012, AIDS PATIENT CARE ST, V26, P222, DOI 10.1089/apc.2011.0202
   Nkomazana N, 2013, J BIOSOC SCI, V45, P643, DOI 10.1017/S0021932012000788
   Prata N, 2006, INT FAM PLAN PERSPEC, V32, P192, DOI 10.1363/3219206
   Sineath R Craig, 2013, J Int Assoc Provid AIDS Care, V12, P227, DOI 10.1177/2325957413488184
   SWEAT MD, 1995, AIDS CARE, V7, P573, DOI 10.1080/09540129550126236
   Tangmunkongvorakul A, 2011, J YOUTH STUD, V14, P315, DOI 10.1080/13676261.2010.522562
   Thigpen MC, 2012, NEW ENGL J MED, V367, P423, DOI 10.1056/NEJMoa1110711
   UNAIDS, 2012, HIV AIDS EST 2012
   Whiteside YO, 2011, AIDS PATIENT CARE ST, V25, P365, DOI 10.1089/apc.2010.0224
   Young I, 2013, PLOS ONE, V8, DOI 10.1371/journal.pone.0064038
NR 20
TC 6
Z9 6
U1 1
U2 18
PU SAGE PUBLICATIONS LTD
PI LONDON
PA 1 OLIVERS YARD, 55 CITY ROAD, LONDON EC1Y 1SP, ENGLAND
SN 0956-4624
EI 1758-1052
J9 INT J STD AIDS
JI Int. J. STD AIDS
PD DEC
PY 2015
VL 26
IS 14
BP 1007
EP 1016
DI 10.1177/0956462414564607
PG 10
WC Immunology; Infectious Diseases
WE Science Citation Index Expanded (SCI-EXPANDED); Social Science Citation Index (SSCI)
SC Immunology; Infectious Diseases
GA CV9EI
UT WOS:000364589800003
PM 25505047
DA 2022-08-26
ER

PT J
AU Sun, LJ
   Wang, F
   Liu, A
   Xin, RL
   Zhu, YX
   Li, JW
   Shao, Y
   Ye, JZ
   Chen, DQ
   Li, ZC
AF Sun, Lijun
   Wang, Fang
   Liu, An
   Xin, Ruolei
   Zhu, Yunxia
   Li, Jianwei
   Shao, Ying
   Ye, Jiangzhu
   Chen, Danqing
   Li, Zaicun
TI Natural Conception May Be an Acceptable Option in HIV-Serodiscordant
   Couples in Resource Limited Settings
SO PLOS ONE
LA English
DT Article
ID HUMAN-IMMUNODEFICIENCY-VIRUS; ANTIRETROVIRAL THERAPY; ASSISTED
   REPRODUCTION; TRANSMISSION; CARE; INSEMINATION; CONCEIVE; DESIRE; KENYA;
   WOMEN
AB Many HIV serodiscordant couples have a strong desire to have their own biological children. Natural conception may be the only choice in some resource limited settings but data about natural conception is limited. Here, we reported our findings of natural conception in HIV serodiscordant couples. Between January 2008 and June 2014, we retrospectively collected data on 91 HIV serodiscordant couples presenting to Beijing Youan Hospital with childbearing desires. HIV counseling, effective ART on HIV infected partners, pre-exposure prophylaxis (PrEP) and post-exposure prophylaxis (PEP) in negative female partners and timed intercourse were used to maximally reduce the risk of HIV transmission. Of the 91 HIV serodiscordant couples, 43 were positive in male partners and 48 were positive in female partners. There were 196 unprotected vaginal intercourses, 100 natural conception and 97 newborns. There were no cases of HIV seroconversion in uninfected sexual partners. Natural conception may be an acceptable option in HIV-serodiscordant couples in resource limited settings if HIV-positive individuals have undetectable viremia on HAART, combined with HIV counseling, PrEP, PEP and timed intercourse.
C1 [Sun, Lijun; Liu, An; Li, Jianwei; Shao, Ying; Ye, Jiangzhu; Li, Zaicun] Capital Med Univ, Beijing Youan Hosp, Ctr Infect Dis, Beijing 100069, Peoples R China.
   [Wang, Fang] China CDC, Natl Ctr Women & Childrens Hlth, Beijing 100081, Peoples R China.
   [Xin, Ruolei] Beijing Ctr Prevent Med Res, Beijing 100013, Peoples R China.
   [Zhu, Yunxia] Capital Med Univ, Beijing Youan Hosp, Dept Gynecol, Beijing 100069, Peoples R China.
   [Chen, Danqing] Zhejiang Univ, Sch Med, Womens Hosp, Hangzhou 310006, Zhejiang, Peoples R China.
RP Chen, DQ (通讯作者)，Zhejiang Univ, Sch Med, Womens Hosp, Hangzhou 310006, Zhejiang, Peoples R China.
EM chendq@zju.edu.cn; cun521@vip.163.com
FU National Natural Science Foundation of China [81273136]; Development and
   Application Research of Beijing AIDS Clinical Data and Sample Repository
   [D13110700530000]
FX This study was supported by the National Natural Science Foundation of
   China (81273136) and Development and Application Research of Beijing
   AIDS Clinical Data and Sample Repository (D13110700530000).
CR Attia S, 2009, AIDS, V23, P1397, DOI 10.1097/QAD.0b013e32832b7dca
   Barreiro P, 2007, HUM REPROD, V22, P2353, DOI 10.1093/humrep/dem226
   Barreiro P, 2006, JAIDS-J ACQ IMM DEF, V43, P324, DOI 10.1097/01.qai.0000243091.40490.fd
   Bauni EK, 2000, STUD FAMILY PLANN, V31, P69, DOI 10.1111/j.1728-4465.2000.00069.x
   Beyeza-Kashesya J, 2010, BMC PUBLIC HEALTH, V10, DOI 10.1186/1471-2458-10-247
   Louis B, 2007, EUR J OBSTET GYN R B, V135, P76, DOI 10.1016/j.ejogrb.2007.04.011
   Castilla J, 2005, JAIDS-J ACQ IMM DEF, V40, P96, DOI 10.1097/01.qai.0000157389.78374.45
   Cohen MS, 2016, NEW ENGL J MED, V375, P830, DOI [10.1056/NEJMoa1105243, 10.1056/NEJMoa1600693]
   Donnell D, 2010, LANCET, V375, P2092, DOI 10.1016/S0140-6736(10)60705-2
   Gosselin JT, 2011, AIDS BEHAV, V15, P469, DOI 10.1007/s10461-010-9830-9
   Guzick DS, 1999, NEW ENGL J MED, V340, P177, DOI 10.1056/NEJM199901213400302
   Hall HI, 2013, JAMA INTERN MED, V173, P1337, DOI 10.1001/jamainternmed.2013.6841
   He N, 2013, PLOS ONE, V8, DOI 10.1371/journal.pone.0077981
   Leggett Hadley, 2011, BETA, V23, P43
   Loutfy MR, 2013, PLOS ONE, V8, DOI 10.1371/journal.pone.0055747
   Mandelbrot L, 1997, LANCET, V349, P850, DOI 10.1016/S0140-6736(05)61754-0
   Mmeje O, 2015, AIDS CARE, V27, P10, DOI 10.1080/09540121.2014.946385
   Ogilvie GS, 2007, AIDS, V21, pS83, DOI 10.1097/01.aids.0000255090.51921.60
   Oladapo Olufemi T, 2005, J Natl Med Assoc, V97, P1672
   PoAGfAa A, 2013, GUIDELINES USE ANTIR
   Transmission PoToH-IPWaPoP, 2014, REC US ANT DRUGS PRE
   Vernazza PL, 2011, AIDS, V25, P2005, DOI 10.1097/QAD.0b013e32834a36d0
   Vitorino RL, 2011, FERTIL STERIL, V95, P1684, DOI 10.1016/j.fertnstert.2011.01.127
NR 23
TC 4
Z9 5
U1 0
U2 11
PU PUBLIC LIBRARY SCIENCE
PI SAN FRANCISCO
PA 1160 BATTERY STREET, STE 100, SAN FRANCISCO, CA 94111 USA
SN 1932-6203
J9 PLOS ONE
JI PLoS One
PD NOV 5
PY 2015
VL 10
IS 11
AR e0142085
DI 10.1371/journal.pone.0142085
PG 8
WC Multidisciplinary Sciences
WE Science Citation Index Expanded (SCI-EXPANDED)
SC Science & Technology - Other Topics
GA CV5IS
UT WOS:000364303800052
PM 26540103
OA gold, Green Published, Green Submitted
DA 2022-08-26
ER

PT J
AU Pattacini, L
   Murnane, PM
   Baeten, JM
   Fluharty, TR
   Thomas, KK
   Bukusi, E
   Katabira, E
   Mugo, N
   Donnell, D
   Lingappa, JR
   Celum, C
   Marzinke, M
   McElrath, MJ
   Lund, JM
AF Pattacini, Laura
   Murnane, Pamela M.
   Baeten, Jared M.
   Fluharty, Tayler R.
   Thomas, Katherine K.
   Bukusi, Elizabeth
   Katabira, Elly
   Mugo, Nelly
   Donnell, Deborah
   Lingappa, Jairam R.
   Celum, Connie
   Marzinke, Mark
   McElrath, M. Juliana
   Lund, Jennifer M.
CA Partners PrEP Study Team
TI Antiretroviral Pre-Exposure Prophylaxis Does Not Enhance Immune
   Responses to HIV in Exposed but Uninfected Persons
SO JOURNAL OF INFECTIOUS DISEASES
LA English
DT Article
DE T-lymphocyte; HIV-1; cellular immunity; prevention of sexual
   transmission
ID T-CELL RESPONSES; IMMUNODEFICIENCY-VIRUS TYPE-1; SERONEGATIVE
   INDIVIDUALS; INFECTED SUBJECTS; VACCINE; NK; PREVENTION; TRANSMISSION;
   LYMPHOCYTES; ACTIVATION
AB Background. Antiretroviral preexposure prophylaxis (PrEP), using daily oral combination tenofovir disoproxil fumarate plus emtricitabine, is an effective human immunodeficiency virus (HIV) prevention strategy for populations at high risk of HIV acquisition. Although the primary mode of action for the protective effect of PrEP is probably direct antiviral activity, nonhuman primate studies suggest that PrEP may also allow for development of HIV-specific immune responses, hypothesized to result fromaborted HIVinfections providing a source of immunologic priming. We sought to evaluate whether PrEP affects the development of HIV-specific immune response in humans.
   Methods and Results.aEuro integral Within a PrEP clinical trial among high-risk heterosexual African men and women, we detected HIV-specific CD4(+) and CD8(+) peripheral blood T-cell responses in 10%-20% of 247 subjects evaluated. The response rate and magnitude of T-cell responses did not vary significantly between those assigned PrEP versus placebo, and no significant difference between those assigned PrEP and placebo was observed in measures of innate immune function.
   Conclusions.aEuro integral We found no evidence to support the hypothesis that PrEP alters either the frequency or magnitude of HIV-specific immune responses in HIV-1-exposed seronegative individuals. These results suggest that PrEP is unlikely to serve as an immunologic prime to aid protection by a putative HIV vaccine.
C1 [Pattacini, Laura; Fluharty, Tayler R.; McElrath, M. Juliana; Lund, Jennifer M.] Fred Hutchinson Canc Res Ctr, Vaccine & Infect Dis Div, Seattle, WA 98109 USA.
   [Donnell, Deborah] Fred Hutchinson Canc Res Ctr, Stat Ctr HIV AIDS Res & Prevent, Seattle, WA 98109 USA.
   [Murnane, Pamela M.; Baeten, Jared M.; Thomas, Katherine K.; Bukusi, Elizabeth; Mugo, Nelly; Donnell, Deborah; Lingappa, Jairam R.; Celum, Connie; McElrath, M. Juliana; Lund, Jennifer M.] Univ Washington, Dept Global Hlth, Seattle, WA 98195 USA.
   [Murnane, Pamela M.; Baeten, Jared M.; Celum, Connie] Univ Washington, Dept Epidemiol, Seattle, WA 98195 USA.
   [Baeten, Jared M.; Lingappa, Jairam R.; Celum, Connie; McElrath, M. Juliana] Univ Washington, Dept Med, Seattle, WA USA.
   [Bukusi, Elizabeth] Univ Washington, Dept Obstet & Gynecol, Seattle, WA 98195 USA.
   [Lingappa, Jairam R.] Univ Washington, Dept Pediat, Seattle, WA 98195 USA.
   [Marzinke, Mark] Johns Hopkins Univ, Sch Med, Dept Pathol, Baltimore, MD 21205 USA.
   [Bukusi, Elizabeth] Kenya Govt Med Res Ctr, Ctr Microbiol Res, Nairobi, Kenya.
   [Mugo, Nelly] Kenya Govt Med Res Ctr, Ctr Clin Res, Nairobi, Kenya.
   [Katabira, Elly] Makerere Univ, Dept Med, Kampala, Uganda.
RP Lund, JM (通讯作者)，Fred Hutchinson Canc Res Ctr, 1100 Fairview Ave N,E5-110, Seattle, WA 98109 USA.
EM jlund@fhcrc.org
RI Hendrix, Craig W/G-4182-2014; Lingappa, Jairam/N-7760-2017
OI Hendrix, Craig W/0000-0002-5696-8665; Donnell,
   Deborah/0000-0002-0587-7480; Thomas, Katherine K/0000-0002-7024-468X;
   kiarie, james/0000-0003-4180-7858; Ronald, Allan/0000-0002-5746-3490;
   Lund, Jennifer/0000-0003-3284-979X; John-Stewart,
   Grace/0000-0002-4301-1573
FU NIAID/NIH [1R01AI096968]; Bill and Melinda Gates Foundation [47674];
   NATIONAL INSTITUTE OF ALLERGY AND INFECTIOUS DISEASES [R01AI096968]
   Funding Source: NIH RePORTER
FX Financial support. Funding for this study was provided by NIAID/NIH
   (grant 1R01AI096968 to J. M. B. and J. M. L.) and by Bill and Melinda
   Gates Foundation (grant 47674 to C. C.).
CR Alimonti JB, 2006, IMMUNOL CELL BIOL, V84, P482, DOI 10.1111/j.1440-1711.2006.01455.x
   Alter G, 2005, BLOOD, V106, P3366, DOI 10.1182/blood-2005-03-1100
   Alter G, 2006, CURR MOL MED, V6, P621, DOI 10.2174/156652406778195035
   Alter G, 2011, TRENDS IMMUNOL, V32, P219, DOI 10.1016/j.it.2011.02.003
   Baeten JM, 2012, NEW ENGL J MED, V367, P399, DOI 10.1056/NEJMoa1108524
   Banchereau J, 1998, NATURE, V392, P245, DOI 10.1038/32588
   Carriere M, 2014, J INFECT DIS, V209, P1321, DOI 10.1093/infdis/jit643
   Choopanya K, 2013, LANCET, V381, P2083, DOI 10.1016/S0140-6736(13)61127-7
   Cooper MA, 2001, TRENDS IMMUNOL, V22, P633, DOI 10.1016/S1471-4906(01)02060-9
   Cranage M, 2008, PLOS MED, V5, P1238, DOI 10.1371/journal.pmed.0050157
   Finak G, 2014, BIOSTATISTICS, V15, P87, DOI 10.1093/biostatistics/kxt024
   Frahm N, 2012, J CLIN INVEST, V122, P359, DOI 10.1172/JCI60202
   Grant RM, 2010, NEW ENGL J MED, V363, P2587, DOI 10.1056/NEJMoa1011205
   Haynes BF, 2012, NEW ENGL J MED, V366, P1275, DOI 10.1056/NEJMoa1113425
   Kahle EM, 2013, JAIDS-J ACQ IMM DEF, V62, P339, DOI 10.1097/QAI.0b013e31827e622d
   Kaul R, 2000, J IMMUNOL, V164, P1602, DOI 10.4049/jimmunol.164.3.1602
   Kaul R, 2001, J CLIN INVEST, V107, P1303, DOI 10.1172/JCI12433
   Kersh EN, 2011, PLOS ONE, V6, DOI 10.1371/journal.pone.0019295
   Li FS, 2006, VACCINE, V24, P6893, DOI 10.1016/j.vaccine.2006.06.009
   McElrath MJ, 2008, LANCET, V372, P1894, DOI 10.1016/S0140-6736(08)61592-5
   Miyara M, 2009, IMMUNITY, V30, P899, DOI 10.1016/j.immuni.2009.03.019
   Mujugira A, 2011, PLOS ONE, V6, DOI 10.1371/journal.pone.0025828
   Pala P, 2013, J VIROL, V87, P9053, DOI 10.1128/JVI.00721-13
   Pattacini L, 2014, J VIROL METHODS, V199, P17, DOI 10.1016/j.jviromet.2014.01.003
   Pattacini L, 2013, AIDS RES HUM RETROV, V29, P1321, DOI [10.1089/aid.2013.0075, 10.1089/AID.2013.0075]
   Rerks-Ngarm S, 2009, NEW ENGL J MED, V361, P2209, DOI 10.1056/NEJMoa0908492
   Restrepo C, 2010, J IMMUNOL, V185, P982, DOI 10.4049/jimmunol.1000221
   Rowland-Jones SL, 1999, IMMUNOL LETT, V66, P9, DOI 10.1016/S0165-2478(98)00179-5
   ROWLANDJONES S, 1995, NAT MED, V1, P59, DOI 10.1038/nm0195-59
   SCHNITTMAN SM, 1990, P NATL ACAD SCI USA, V87, P6058, DOI 10.1073/pnas.87.16.6058
   STEVENSON M, 1990, EMBO J, V9, P1551, DOI 10.1002/j.1460-2075.1990.tb08274.x
   Stratov I, 2008, J VIROL, V82, P5450, DOI 10.1128/JVI.01952-07
   Thigpen MC, 2012, NEW ENGL J MED, V367, P423, DOI 10.1056/NEJMoa1110711
   Turk G, 2013, J VIROL, V87, P7445, DOI 10.1128/JVI.00865-13
NR 34
TC 13
Z9 15
U1 0
U2 6
PU OXFORD UNIV PRESS INC
PI CARY
PA JOURNALS DEPT, 2001 EVANS RD, CARY, NC 27513 USA
SN 0022-1899
EI 1537-6613
J9 J INFECT DIS
JI J. Infect. Dis.
PD JUN 15
PY 2015
VL 211
IS 12
BP 1943
EP 1952
DI 10.1093/infdis/jiu815
PG 10
WC Immunology; Infectious Diseases; Microbiology
WE Science Citation Index Expanded (SCI-EXPANDED)
SC Immunology; Infectious Diseases; Microbiology
GA CJ7LC
UT WOS:000355675600012
PM 25520426
OA Green Published, Bronze
DA 2022-08-26
ER

PT J
AU Fowler, N
   Arkell, P
   Abouyannis, M
   James, C
   Roberts, L
AF Fowler, Nikola
   Arkell, Paul
   Abouyannis, Michael
   James, Catherine
   Roberts, Lesley
TI Attitudes of Serodiscordant Couples Towards Antiretroviral-Based HIV
   Prevention Strategies in Kenya: A Qualitative Study
SO AIDS PATIENT CARE AND STDS
LA English
DT Article
ID DISCORDANT COUPLES; WILLINGNESS; PROPHYLAXIS; THERAPY
AB This qualitative study aims to gain in-depth information about the attitudes of HIV-serodiscordant couples towards two new methods of HIV prevention; Pre-Exposure Prophylaxis and Treatment as Prevention, both of which have been recently recommended by the World Health Organisation. Semi-structured interviews were conducted with 38 individuals in a serodiscordant relationship in Western Kenya. Topic guides were used to elicit information on perceived benefits, concerns, and preferences towards Treatment as Prevention and Pre-Exposure Prophylaxis. Data evaluation and thematic generation were developed using framework analysis. Results suggest that the majority of participants, irrespective of gender and HIV status, found Treatment as Prevention the more acceptable strategy. Key factors influencing this decision were HIV-negative participants' limited motivation to take prophylactic antiretrovirals and the likely health improvements Treatment as Prevention offers HIV-positive partners. However, issues were raised concerning the likelihood of low concurrent condom use and poor medication adherence when using these preventative approaches. It was concluded that the adoption of Treatment as Prevention as a method of HIV control in Kenya is likely to be more readily accepted by serodiscordant couples than Pre-exposure Prophylaxis. However, future implementation of either strategy would require measures to address the possibility of risk compensation and poor adherence.
C1 [Fowler, Nikola; James, Catherine] Univ Birmingham, Sch Med, Birmingham, W Midlands, England.
   [Arkell, Paul] St George Hosp, London, England.
   [Abouyannis, Michael] Royal Liverpool Univ Hosp, Liverpool, Merseyside, England.
   [Roberts, Lesley] Univ Warwick, Warwick Med Sch, Coventry CV4 7AL, W Midlands, England.
RP Roberts, L (通讯作者)，Univ Warwick, Warwick Med Sch, Coventry CV4 7AL, W Midlands, England.
EM Lesley.M.Roberts@warwick.ac.uk
OI Abouyannis, Michael/0000-0003-4856-4334
FU BMedSc intercalated programme at the University of Birmingham, UK;
   Wolfson bursary - Royal College of Physicians
FX Funding: The study was made possible via funding from the BMedSc
   intercalated programme at the University of Birmingham, UK, and a
   Wolfson bursary awarded by the Royal College of Physicians to N.F.
CR [Anonymous], GUID PREEXP OR PROPH
   Baeten JM, 2012, NEW ENGL J MED, V367, P399, DOI 10.1056/NEJMoa1108524
   Coburn BJ, 2011, LANCET INFECT DIS, V11, P263, DOI 10.1016/S1473-3099(11)70080-9
   Cohen MS, 2016, NEW ENGL J MED, V375, P830, DOI [10.1056/NEJMoa1105243, 10.1056/NEJMoa1600693]
   Eisingerich AB, 2012, PLOS ONE, V7, DOI 10.1371/journal.pone.0028238
   FDA, BACKGR PACK NDA 21 7
   Hallett TB, 2011, PLOS MED, V8, DOI 10.1371/journal.pmed.1001123
   Heffron R, 2012, JAIDS-J ACQ IMM DEF, V61, P116, DOI 10.1097/QAI.0b013e31825da73f
   Jones D, 2014, AIDS PATIENT CARE ST, V28, P433, DOI 10.1089/apc.2014.0039
   Ministry of Medical Services Republic of Kenya, GUID ANT THER KEN
   Oldenburg CE, 2014, AIDS PATIENT CARE ST, V28, P109, DOI 10.1089/apc.2013.0372
   Ritchie J., 1994, QUALITATIVE ANAL APP, P173, DOI DOI 10.4324/9780203413081_CHAPTER_9
   Starace F, 2006, HEALTH PSYCHOL, V25, P153, DOI 10.1037/0278-6133.25.2.153
   WHO, PROGR UPD ANT TREATM
   World Health Organization, GUID COUPL HIV TEST
NR 15
TC 6
Z9 6
U1 0
U2 6
PU MARY ANN LIEBERT, INC
PI NEW ROCHELLE
PA 140 HUGUENOT STREET, 3RD FL, NEW ROCHELLE, NY 10801 USA
SN 1087-2914
EI 1557-7449
J9 AIDS PATIENT CARE ST
JI Aids Patient Care STDS
PD JAN 1
PY 2015
VL 29
IS 1
BP 33
EP 42
DI 10.1089/apc.2014.0210
PG 10
WC Public, Environmental & Occupational Health; Infectious Diseases
WE Science Citation Index Expanded (SCI-EXPANDED); Social Science Citation Index (SSCI)
SC Public, Environmental & Occupational Health; Infectious Diseases
GA AY0MI
UT WOS:000347290100006
PM 25375792
DA 2022-08-26
ER

PT J
AU Holt, M
   Lea, T
   Asselin, J
   Hellard, M
   Prestage, G
   Wilson, D
   de Wit, J
   Stoove, M
AF Holt, Martin
   Lea, Toby
   Asselin, Jason
   Hellard, Margaret
   Prestage, Garrett
   Wilson, David
   de Wit, John
   Stoove, Mark
TI The prevalence and correlates of undiagnosed HIV among Australian gay
   and bisexual men: results of a national, community-based,
   bio-behavioural survey
SO JOURNAL OF THE INTERNATIONAL AIDS SOCIETY
LA English
DT Article
DE Australia; bio-behavioural survey; gay and bisexual men; undiagnosed
   HIV; prevalence; risk factors
ID SEXUALLY TRANSMISSIBLE INFECTION; SEX; POPULATION; SURVEILLANCE;
   EPIDEMIC; CITIES; SAMPLE; RATES
AB Introduction: Gay and bisexual men (GBM) with undiagnosed HIV are believed to contribute disproportionately to HIV transmission in Australia but national prevalence estimates have been lacking.
   Methods: From November 2013 to November 2014, we recruited men at gay venues and events in six Australian states and territories. Of 7291 survey participants, 3071 men also provided an oral fluid sample for testing and decided whether to receive their test results or not. We calculated raw and population-weighted prevalence estimates and identified associations with undiagnosed infection using logistic regression.
   Results: Of 3071 participants, 213 men tested HIV-positive (6.9%, 95% confidence interval [CI] 6.0 to 7.8%), of whom 19 (8.9%, 95% CI 5.8 to 13.5%) were previously undiagnosed. After weighting for the size of the gay and bisexual male population in each state or territory, national HIV prevalence was estimated to be 7.2% (95% CI 6.3 to 8.1), of which 9.1% (95% CI 6.0 to 13.6%) were estimated to be undiagnosed. Compared with HIV-negative participants, men with undiagnosed HIV were more likely to report meeting partners at sex venues, using antiretroviral drugs as pre-exposure prophylaxis, condomless anal intercourse with casual partners, using party drugs for sex, injecting drugs and using amyl nitrite, crystal methamphetamine or gamma hydroxybutyrate in the six months prior to the survey.
   Discussion: The results indicate that the prevalence of undiagnosed HIV is relatively low among Australian GBM but is higher among men who report riskier sex and drug practices.
   Conclusions: The results underline the importance of targeted HIV prevention and frequent testing for men at increased risk of infection.
C1 [Holt, Martin; Lea, Toby; de Wit, John] UNSW Australia, Ctr Social Res Hlth, Sydney, NSW 2052, Australia.
   [Asselin, Jason; Hellard, Margaret; Wilson, David; Stoove, Mark] Burnet Inst, Melbourne, Vic, Australia.
   [Hellard, Margaret] Alfred Hosp, Infect Dis Unit, Melbourne, Vic, Australia.
   [Hellard, Margaret] Monash Univ, Dept Epidemiol & Prevent Med, Melbourne, Vic 3004, Australia.
   [Prestage, Garrett; Wilson, David] UNSW Australia, Kirby Inst, Sydney, NSW 2052, Australia.
RP Holt, M (通讯作者)，UNSW Australia, Ctr Social Res Hlth, Sydney, NSW 2052, Australia.
EM m.holt@unsw.edu.au
RI Holt, Martin/X-6482-2019
OI Holt, Martin/0000-0002-2586-8274; Stoove, Mark/0000-0003-2887-1409;
   Prestage, Garrett/0000-0003-3917-8992
FU National Health and Medical Research Council Project Grant [APP1044749];
   Australian Government Department of Health; state and territory health
   departments
FX The GCPS are funded by state and territory health departments. The COUNT
   study was funded by a National Health and Medical Research Council
   Project Grant (APP1044749). The Centre for Social Research in Health and
   the Kirby Institute are supported by the Australian Government
   Department of Health.
CR Birrell F, 2010, SEX HEALTH, V7, P11, DOI 10.1071/SH09029
   Burns DN, 2014, AIDS RES HUM RETROV, V30, P217, DOI [10.1089/aid.2013.0274, 10.1089/AID.2013.0274]
   Ferrer L, 2015, EUR J PUBLIC HEALTH, V25, P494, DOI 10.1093/eurpub/cku139
   Grulich AE, 2003, AUST NZ J PUBL HEAL, V27, P234, DOI 10.1111/j.1467-842X.2003.tb00814.x
   Holt M, 2014, SEX TRANSM INFECT, V90, P208, DOI 10.1136/sextrans-2013-051294
   Holt M, 2013, AIDS CARE, V25, P28, DOI 10.1080/09540121.2012.686598
   Hopwood M, 2015, INT J DRUG POLICY, V26, P210, DOI 10.1016/j.drugpo.2014.10.013
   Hurley M, 2009, CULT HEALTH SEX, V11, P597, DOI 10.1080/13691050902721853
   Jansson J, 2015, AIDS, V29, P1517, DOI 10.1097/QAD.0000000000000679
   Jansson J, 2014, SEX HEALTH, V11, P146, DOI 10.1071/SH13069
   Mao LM, 2011, SEX TRANSM INFECT, V87, P489, DOI 10.1136/sextrans-2011-050041
   Moore DM, 2012, CAN J PUBLIC HEALTH, V103, P142, DOI 10.1007/BF03404220
   PARRY JV, 1987, LANCET, V2, P72, DOI 10.1016/S0140-6736(87)92737-1
   Pedrana AE, 2012, JAIDS-J ACQ IMM DEF, V59, P94, DOI 10.1097/QAI.0b013e3182396869
   Prestage G, 2008, SEX HEALTH, V5, P97, DOI 10.1071/SH07080
   Prestage G, 2009, J SEX MED, V6, P2311, DOI 10.1111/j.1743-6109.2009.01323.x
   Punyacharoensin N, 2015, AIDS, V29, P339, DOI 10.1097/QAD.0000000000000525
   Raymond HF, 2013, JAIDS-J ACQ IMM DEF, V62, P584, DOI 10.1097/QAI.0b013e318285febf
   Saxton PJW, 2012, BMC PUBLIC HEALTH, V12, DOI 10.1186/1471-2458-12-92
   Skarbinski J, 2015, JAMA INTERN MED, V175, P588, DOI 10.1001/jamainternmed.2014.8180
   Smith A., 2010, Morbidity and Mortality Weekly Report, V59, P1201
   Templeton DJ, 2014, SEX HEALTH, V11, P217, DOI 10.1071/SH14003
   The Kirby Institute, 2014, HIV VIR HEP SEX TRAN, P2052
   Volk Jonathan E, 2006, Sex Health, V3, P45, DOI 10.1071/SH05020
   Williamson LM, 2008, AIDS, V22, P1063, DOI 10.1097/QAD.0b013e3282f8af9b
   Wilson DP, 2009, SEX HEALTH, V6, P19, DOI 10.1071/SH08081
   Zablotska I, 2012, AIDS BEHAV, V16, P1887, DOI 10.1007/s10461-012-0184-3
   Zablotska IB, 2011, SEX HEALTH, V8, P272, DOI 10.1071/SH10125
NR 28
TC 32
Z9 32
U1 0
U2 4
PU JOHN WILEY & SONS LTD
PI CHICHESTER
PA THE ATRIUM, SOUTHERN GATE, CHICHESTER PO19 8SQ, W SUSSEX, ENGLAND
EI 1758-2652
J9 J INT AIDS SOC
JI J. Int. AIDS Soc.
PD NOV 11
PY 2015
VL 18
AR 20526
DI 10.7448/IAS.18.1.20526
PG 8
WC Immunology; Infectious Diseases
WE Science Citation Index Expanded (SCI-EXPANDED); Social Science Citation Index (SSCI)
SC Immunology; Infectious Diseases
GA CW2SU
UT WOS:000364843800001
PM 26563846
OA gold, Green Published
DA 2022-08-26
ER

PT J
AU Smith, JM
   Srinivasan, P
   Teller, RS
   Lo, YT
   Dinh, CT
   Kiser, PF
   Herold, BC
AF Smith, James M.
   Srinivasan, Priya
   Teller, Ryan S.
   Lo, Yungtai
   Dinh, Chuong T.
   Kiser, Patrick F.
   Herold, Betsy C.
TI Tenofovir Disoproxil Fumarate Intravaginal Ring Protects High-Dose Depot
   Medroxyprogesterone Acetate-Treated Macaques From Multiple SHIV
   Exposures
SO JAIDS-JOURNAL OF ACQUIRED IMMUNE DEFICIENCY SYNDROMES
LA English
DT Article
DE macaque; intravaginal ring; TDF; Depo-Provera; PrEP
ID PREEXPOSURE PROPHYLAXIS; HIV PREVENTION; ANIMAL-MODELS; CHALLENGES;
   INFECTION; TECHNOLOGY; EFFICACY; SAFETY
AB Preclinical HIV prevention models use either a single high-dose viral challenge in depot medroxyprogesterone acetate-treated macaques or repeated viral challenges in cycling macaques. We tested the efficacy of an intravaginal tenofovir disoproxil fumarate (TDF) ring in a model combining repeated 30-mg injections of depot medroxyprogesterone acetate every 6 weeks with vaginal viral challenges weekly for 12 weeks. Twelve macaques were randomized to TDF or placebo rings. All placebo macaques became infected after a median of 2 exposures, whereas only 1 TDF macaque became infected at the eighth exposure (P = 0.0012). The TDF ring provides durable protection in a stringent challenge model.
C1 [Smith, James M.; Srinivasan, Priya] Ctr Dis Control & Prevent, Div HIV AIDS Prevent, Natl Ctr HIV AIDS Viral Hepatitis STD & TB Preven, Atlanta, GA USA.
   [Teller, Ryan S.; Kiser, Patrick F.] Northwestern Univ, Dept Biomed Engn, Evanston, IL 60208 USA.
   [Lo, Yungtai] Albert Einstein Coll Med, Dept Epidemiol & Populat Hlth, Bronx, NY 10461 USA.
   [Dinh, Chuong T.] Total Solut Inc, Atlanta, GA USA.
   [Herold, Betsy C.] Albert Einstein Coll Med, Dept Pediat & Microbiol Immunol, Bronx, NY 10461 USA.
RP Herold, BC (通讯作者)，Albert Einstein Coll Med, 1300 Morris Pk Ave,Forchheimer 702, Bronx, NY 10461 USA.
EM betsy.herold@einstein.yu.edu
RI Kiser, Patrick F/C-2843-2014
OI Kiser, Patrick F/0000-0002-3868-7122
FU [U19AI03461];  [U19AI076980]; NATIONAL CENTER FOR ADVANCING
   TRANSLATIONAL SCIENCES [UL1TR001073] Funding Source: NIH RePORTER;
   NATIONAL INSTITUTE OF ALLERGY AND INFECTIOUS DISEASES [U19AI076980,
   U19AI103461] Funding Source: NIH RePORTER
FX Supported by U19AI03461 and U19AI076980.
CR Friend DR, 2010, ANTIVIR RES, V88, pS47, DOI 10.1016/j.antiviral.2010.09.005
   Garcia-Lerma JG, 2012, CURR OPIN HIV AIDS, V7, P505, DOI 10.1097/COH.0b013e328358e484
   Gengiah TN, 2014, INT J CLIN PHARM-NET, V36, P70, DOI 10.1007/s11096-013-9861-1
   Heffron R, 2013, AIDS, V27, P261, DOI 10.1097/QAD.0b013e32835ad473
   Johnson JA, 2006, AIDS RES HUM RETROV, V22, P912, DOI 10.1089/aid.2006.22.912
   Karim SSA, 2011, LANCET, V378, P279, DOI 10.1016/S0140-6736(11)60878-7
   Kiser PF, 2012, AIDS REV, V14, P62
   Mesquita PMM, 2012, J ANTIMICROB CHEMOTH, V67, P1730, DOI 10.1093/jac/dks097
   Moss JA, 2012, ANTIMICROB AGENTS CH, V56, P5952, DOI 10.1128/AAC.01198-12
   Polis CB, 2013, AIDS, V27, pS35, DOI 10.1097/QAD.0000000000000036
   Radzio J, 2014, JAIDS-J ACQ IMM DEF, V67, P365, DOI 10.1097/QAI.0000000000000340
   Romano J, 2013, ANTIVIR RES, V100, pS32, DOI 10.1016/j.antiviral.2013.09.016
   Smith JM, 2013, P NATL ACAD SCI USA, V110, P16145, DOI 10.1073/pnas.1311355110
   Veazey RS, 2013, CURR OPIN HIV AIDS, V8, P295, DOI 10.1097/COH.0b013e328361d096
   Vishwanathan SA, 2011, JAIDS-J ACQ IMM DEF, V57, P261, DOI 10.1097/QAI.0b013e318220ebd3
NR 15
TC 24
Z9 24
U1 0
U2 2
PU LIPPINCOTT WILLIAMS & WILKINS
PI PHILADELPHIA
PA TWO COMMERCE SQ, 2001 MARKET ST, PHILADELPHIA, PA 19103 USA
SN 1525-4135
EI 1077-9450
J9 JAIDS-J ACQ IMM DEF
JI JAIDS
PD JAN 1
PY 2015
VL 68
IS 1
BP 1
EP 5
PG 5
WC Immunology; Infectious Diseases
WE Science Citation Index Expanded (SCI-EXPANDED)
SC Immunology; Infectious Diseases
GA AX0LL
UT WOS:000346643800008
PM 25321184
OA Green Accepted
DA 2022-08-26
ER

PT J
AU Grangeiro, A
   Couto, MT
   Peres, MF
   Luiz, O
   Zucchi, EM
   de Castilho, EA
   Estevam, DL
   Alencar, R
   Wolffenbuttel, K
   Escuder, MM
   Calazans, G
   Ferraz, D
   Arruda, E
   Correa, MD
   Amaral, FR
   Santos, JCV
   Alvarez, VS
   Kietzmann, T
AF Grangeiro, Alexandre
   Couto, Marcia Thereza
   Peres, Maria Fernanda
   Luiz, Olinda
   Zucchi, Eliana Miura
   de Castilho, Euclides Ayres
   Estevam, Denize Lotufo
   Alencar, Rosa
   Wolffenbuettel, Karina
   Escuder, Maria Mercedes
   Calazans, Gabriela
   Ferraz, Dulce
   Arruda, Erico
   Correa, Maria da Gloria
   Amaral, Fabiana Rezende
   Villela Santos, Juliane Cardoso
   Alvarez, Vivian Salles
   Kietzmann, Tiago
TI Pre-exposure and postexposure prophylaxes and the combination HIV
   prevention methods (The Combine! Study): protocol for a pragmatic
   clinical trial at public healthcare clinics in Brazil
SO BMJ OPEN
LA English
DT Article
ID SEXUAL RISK BEHAVIOR; HOMOSEXUAL-MEN; FOLLOW-UP; GAY MEN; ANTIRETROVIRAL
   THERAPY; HETEROSEXUAL MEN; EXPOSURE; COHORT; INFECTION; TRANSMISSION
AB Introduction: Few results from programmes based on combination prevention methods are available. We propose to analyse the degree of protection provided by postexposure prophylaxis (PEP) for consensual sexual activity at healthcare clinics, its compensatory effects on sexual behaviour; and the effectiveness of combination prevention methods and pre-exposure prophylaxis (PrEP), compared with exclusively using traditional methods.
   Methods and analysis: A total of 3200 individuals aged 16 years or older presenting for PEP at 5 sexually transmitted disease (STD)/HIV clinics in 3 regions of Brazil will be allocated to one of two groups: the PEP group-individuals who come to the clinic within 72 h after a sexual exposure and start PEP; and the non-PEP group-individuals who come after 72 h but within 30 days of exposure and do not start PEP. Clinical follow-up will be conducted initially for 6 months and comprise educational interventions based on information and counselling for using prevention methods, including PrEP. In the second study phase, individuals who remain HIV negative will be regrouped according to the reported use of prevention methods and observed for 18 months: only traditional methods; combined methods; and PrEP. Effectiveness will be analysed according to the incidence of HIV, syphilis and hepatitis B and C and protected sexual behaviour. A structured questionnaire will be administered to participants at baseline and every 6 months thereafter. Qualitative methods will be employed to provide a comprehensive understanding of PEP-seeking behaviour, preventive choices and exposure to HIV.
   Ethics and dissemination: This study will be conducted in accordance with the resolution of the School of Medicine Research Ethics Commission of Universidade de Sao Paulo (protocol no. 251/14). The databases will be available for specific studies, after management committee approval. Findings will be presented to researchers, health managers and civil society members by means of newspapers, electronic media and scientific journals and meetings.
C1 [Grangeiro, Alexandre; Couto, Marcia Thereza; Peres, Maria Fernanda; Luiz, Olinda; de Castilho, Euclides Ayres; Calazans, Gabriela; Ferraz, Dulce; Alvarez, Vivian Salles; Kietzmann, Tiago] Univ Sao Paulo, Fac Med, Dept Prevent Med, Sao Paulo, Brazil.
   [Zucchi, Eliana Miura] Univ Catolica Santos, Programa Posgrad Saude Colet, Sao Paulo, Brazil.
   [Estevam, Denize Lotufo; Alencar, Rosa; Wolffenbuettel, Karina] Secretaria Estado Saude Sao Paulo, Ctr Referencia & Treinamento DST Aids, Sao Paulo, Brazil.
   [Escuder, Maria Mercedes] Secretaria Estado Saude Sao Paulo, Inst Saude, Sao Paulo, Brazil.
   [Calazans, Gabriela] Fac Ciencias Med Santa Casa Sao Paulo, Dept Saude Colet, Sao Paulo, Brazil.
   [Ferraz, Dulce] Fundacao Oswaldo Cruz, Escola FIOCRUZ Governo, Diretoria Reg Brasilia, Brasilia, DF, Brazil.
   [Arruda, Erico] Secretaria Estado Saude Ceara, Hosp Sao Jose, Fortaleza, Ceara, Brazil.
   [Correa, Maria da Gloria] Secretaria Municipal Saude Porto Alegre, Serv Atendimento Especializado Doencas Sexualment, Porto Alegre, RS, Brazil.
   [Amaral, Fabiana Rezende] Secretaria Municipal Saude Ribeirao Preto, Ctr Referencia Especialidades Cent, Ribeirao Preto, Brazil.
   [Villela Santos, Juliane Cardoso] Secretaria Municipal Saude Curitiba, Ctr Orientacao & Aconselhamento, Curitiba, Parana, Brazil.
RP Grangeiro, A (通讯作者)，Univ Sao Paulo, Fac Med, Dept Prevent Med, Sao Paulo, Brazil.
EM ale.grangeiro@gmail.com
RI Peres, Maria Fernanda T/F-9561-2012; de Arruda, Erico Antonio
   Gomes/Z-5303-2019; DE CASTILHO, EUCLIDES AYRES/K-7906-2016; COUTO,
   Marcia Thereza/C-1156-2012; Calazans, Gabriela Junqueira/A-4542-2014;
   Luiz, Olinda/C-6075-2012; Peres, Maria Fernanda/AAV-4349-2020
OI Peres, Maria Fernanda T/0000-0002-7049-905X; COUTO, Marcia
   Thereza/0000-0001-5233-4190; Calazans, Gabriela
   Junqueira/0000-0003-2414-1281; Luiz, Olinda/0000-0002-2596-3626; Peres,
   Maria Fernanda/0000-0002-7049-905X
FU Brazilian Ministry of Health [SVS-MS 01-2012, 027941/2012]; National
   Council for Scientific and Technological Development
   [MCTI/CNPQ/UNIVERSAL 14/2014]
FX Brazilian Ministry of Health; public call SVS-MS 01-2012; proposal no.
   027941/2012; and National Council for Scientific and Technological
   Development; public call MCTI/CNPQ/UNIVERSAL 14/2014. The TDF/FTC will
   be donated by Gilead Sciences
CR Armishaw J, 2011, INT J STD AIDS, V22, P714, DOI 10.1258/ijsa.2011.011174
   Baeten JM, 2012, NEW ENGL J MED, V367, P399, DOI 10.1056/NEJMoa1108524
   Barber TJ, 2010, CURR OPIN HIV AIDS, V5, P322, DOI 10.1097/COH.0b013e32833a5e6c
   Bekker L. G., 2012, Southern African Journal of HIV Medicine, V13, P40
   Bentz L, 2010, AIDS CARE, V22, P1509, DOI 10.1080/09540121.2010.484457
   Brasil. Ministerio da Saude, 2013, PROT CLIN DIR TER AD
   Brasil. Ministerio da Saude; Secretaria de Vigilancia em Saude Departamento de DST AIDS e Hepatites Virais, 2010, REC TER ANT AD INF P
   Brooks RA, 2012, AIDS PATIENT CARE ST, V26, P87, DOI 10.1089/apc.2011.0283
   Bryant J, 2009, HEALTH TECHNOL ASSES, V13, P1, DOI 10.3310/hta13140
   Cardo DM, 1997, NEW ENGL J MED, V337, P1485, DOI 10.1056/NEJM199711203372101
   Chang LW, 2013, LANCET INFECT DIS, V13, P65, DOI 10.1016/S1473-3099(12)70273-6
   Cohen MS, 2016, NEW ENGL J MED, V375, P830, DOI [10.1056/NEJMoa1105243, 10.1056/NEJMoa1600693]
   Cohen SE, 2013, AM J PREV MED, V44, pS80, DOI 10.1016/j.amepre.2012.09.036
   Curran JW, 2013, AM J PREV MED, V44, pS163, DOI 10.1016/j.amepre.2012.10.005
   Donnell D, 2010, LANCET, V375, P2092, DOI 10.1016/S0140-6736(10)60705-2
   Dunn D., 2015, C RETR OPP INF
   Fernandez-Balbuena S, 2013, HIV MED, V14, P252, DOI 10.1111/j.1468-1293.2012.01056.x
   Grant RM, 2014, LANCET INFECT DIS, V14, P820, DOI 10.1016/S1473-3099(14)70847-3
   Grant RM, 2010, NEW ENGL J MED, V363, P2587, DOI 10.1056/NEJMoa1011205
   Harris PA, 2009, J BIOMED INFORM, V42, P377, DOI 10.1016/j.jbi.2008.08.010
   Hart GJ, 2010, CURR OPIN INFECT DIS, V23, P39, DOI 10.1097/QCO.0b013e328334feb1
   Heuker J, 2012, AIDS, V26, P505, DOI 10.1097/QAD.0b013e32834f32d8
   Irvine C, 2015, CLIN INFECT DIS, V60, pS165, DOI 10.1093/cid/civ069
   Jin FY, 2009, AIDS, V23, P243, DOI 10.1097/QAD.0b013e32831fb51a
   Kennedy C, 2014, PREEXPOSURE PROPHYLA
   Kippax S, 1998, AIDS CARE, V10, P677, DOI 10.1080/09540129848307
   Korner H, 2006, AIDS CARE, V18, P879, DOI 10.1080/09540120500307909
   Krakower DS, 2012, PLOS ONE, V7, DOI 10.1371/journal.pone.0033119
   Kranzer K, 2012, PLOS MED, V9, DOI 10.1371/journal.pmed.1001281
   Kurth Ann E, 2011, Curr HIV/AIDS Rep, V8, P62, DOI 10.1007/s11904-010-0063-3
   Landovitz RJ, 2009, NEW ENGL J MED, V361, P1768, DOI 10.1056/NEJMcp0904189
   Liu AY, 2013, JAIDS-J ACQ IMM DEF, V64, P87, DOI 10.1097/QAI.0b013e31828f097a
   Lunding S, 2010, SEX TRANSM DIS, V37, P49, DOI 10.1097/OLQ.0b013e3181b6f284
   Martin JN, 2004, AIDS, V18, P787, DOI 10.1097/00002030-200403260-00010
   McConnell JJ, 2010, PLOS ONE, V5, DOI 10.1371/journal.pone.0008831
   Mehta SA, 2011, SEX TRANSM INFECT, V87, P344, DOI 10.1136/sti.2010.046284
   Microbicide Trials Network, UND RES VOIC FACT SH
   Minas B, 2012, BMC PUBLIC HEALTH, V12, DOI 10.1186/1471-2458-12-906
   Molina J, 2015, C RETR VIR OPP INF
   Mugwanya KK, 2013, LANCET INFECT DIS, V13, P1021, DOI 10.1016/S1473-3099(13)70226-3
   Oldenburg CE, 2014, AIDS BEHAV, V18, P217, DOI 10.1007/s10461-013-0567-0
   Padian NS, 2011, LANCET, V378, P269, DOI 10.1016/S0140-6736(11)60877-5
   Parker R, 2011, BROWN J WORLD AFF, V17, P21
   Poynten IM, 2007, HIV MED, V8, P374, DOI 10.1111/j.1468-1293.2007.00483.x
   Poynten IM, 2009, AIDS, V23, P1119, DOI 10.1097/QAD.0b013e32832c1776
   Prestage G, 2013, AIDS BEHAV, V17, P1352, DOI 10.1007/s10461-012-0180-7
   Rey D, 2000, AIDS CARE, V12, P695, DOI 10.1080/09540120020014228
   Schechter M, 2004, JAIDS-J ACQ IMM DEF, V35, P519, DOI 10.1097/00126334-200404150-00010
   Shoptaw S, 2008, AIDS CARE, V20, P376, DOI 10.1080/09540120701660353
   Silverman D, 2011, HDB QUALITATIVE RES, P821
   Sineath R Craig, 2013, J Int Assoc Provid AIDS Care, V12, P227, DOI 10.1177/2325957413488184
   Smith D. K., 2011, Morbidity and Mortality Weekly Report, V60, P65
   Smith Dawn K., 2005, Morbidity and Mortality Weekly Report, V54, P1
   Sperling RS, 1996, NEW ENGL J MED, V335, P1621, DOI 10.1056/NEJM199611283352201
   The International AIDS Society, 2012, INT AIDS C U CAL SAN
   Thigpen MC, 2012, NEW ENGL J MED, V367, P423, DOI 10.1056/NEJMoa1110711
   Tissot F, 2010, HIV MED, V11, P584, DOI 10.1111/j.1468-1293.2010.00826.x
   UNAIDS, 2010, COMB HIV PREV TAIL C
   Van Damme L, 2012, NEW ENGL J MED, V367, P411, DOI 10.1056/NEJMoa1202614
   Vieira E M, 2000, Cad Saude Publica, V16, P997, DOI 10.1590/S0102-311X2000000400018
   Weller SC, 2007, CONDOM EFFECTIVENESS
   WHO, 2012, PROGR UPD ANT TREATM
   Wong K, 2010, INT J STD AIDS, V21, P617, DOI 10.1258/ijsa.2008.008482
   World Health Organization, 2012, STRAT US ANT HELP EN
   Zablotska IB, 2011, JAIDS-J ACQ IMM DEF, V58, P424, DOI 10.1097/QAI.0b013e318230e885
NR 65
TC 14
Z9 14
U1 0
U2 9
PU BMJ PUBLISHING GROUP
PI LONDON
PA BRITISH MED ASSOC HOUSE, TAVISTOCK SQUARE, LONDON WC1H 9JR, ENGLAND
SN 2044-6055
J9 BMJ OPEN
JI BMJ Open
PY 2015
VL 5
IS 8
AR e009021
DI 10.1136/bmjopen-2015-009021
PG 11
WC Medicine, General & Internal
WE Science Citation Index Expanded (SCI-EXPANDED); Social Science Citation Index (SSCI)
SC General & Internal Medicine
GA CU4EH
UT WOS:000363479100081
PM 26307622
OA gold, Green Published
DA 2022-08-26
ER

PT J
AU Melody, K
   McBeth, S
   Kline, C
   Kashuba, ADM
   Mellors, JW
   Ambrose, Z
AF Melody, Kevin
   McBeth, Sarah
   Kline, Christopher
   Kashuba, Angela D. M.
   Mellors, John W.
   Ambrose, Zandrea
TI Low Frequency of Drug-Resistant Variants Selected by Long-Acting
   Rilpivirine in Macaques Infected with Simian Immunodeficiency Virus
   Containing HIV-1 Reverse Transcriptase
SO ANTIMICROBIAL AGENTS AND CHEMOTHERAPY
LA English
DT Article
ID PREEXPOSURE PROPHYLAXIS; RHESUS MACAQUES; ANTIRETROVIRAL PROPHYLAXIS;
   CARRAGEENAN GEL; M184I MUTATION; CLINICAL-TRIAL; VIRAL LOAD; IN-VIVO;
   THERAPY; TYPE-1
AB Preexposure prophylaxis (PrEP) using antiretroviral drugs is effective in reducing the risk of human immunodeficiency virus type 1 (HIV-1) infection, but adherence to the PrEP regimen is needed. To improve adherence, a long-acting injectable formulation of the nonnucleoside reverse transcriptase (RT) inhibitor rilpivirine (RPV LA) has been developed. However, there are concerns that PrEP may select for drug-resistant mutations during preexisting or breakthrough infections, which could promote the spread of drug resistance and limit options for antiretroviral therapy. To address this concern, we administered RPV LA to macaques infected with simian immunodeficiency virus containing HIV-1 RT (RT-SHIV). Peak plasma RPV levels were equivalent to those reported in human trials and waned over time after dosing. RPV LA resulted in a 2-log decrease in plasma viremia, and the therapeutic effect was maintained for 15 weeks, until plasma drug concentrations dropped below 25 ng/ml. RT mutations E138G and E138Q were detected in single clones from plasma virus in separate animals only at one time point, and no resistance mutations were detected in viral RNA isolated from tissues. Wild-type and E138Q RT-SHIV displayed similar RPV susceptibilities in vitro, whereas E138G conferred 2-fold resistance to RPV. Overall, selection of RPV-resistant variants was rare in an RT-SHIV macaque model despite prolonged exposure to slowly decreasing RPV concentrations following injection of RPV LA.
C1 [Melody, Kevin; Ambrose, Zandrea] Univ Pittsburgh, Grad Sch Publ Hlth, Dept Infect Dis & Microbiol, Pittsburgh, PA 15261 USA.
   [McBeth, Sarah; Kline, Christopher; Mellors, John W.; Ambrose, Zandrea] Univ Pittsburgh, Sch Med, Dept Med, Div Infect Dis, Pittsburgh, PA 15213 USA.
   [Kashuba, Angela D. M.] Univ N Carolina, Eshelman Sch Pharm, Div Pharmacotherapy & Expt Therapeut, Chapel Hill, NC USA.
RP Ambrose, Z (通讯作者)，Univ Pittsburgh, Grad Sch Publ Hlth, Dept Infect Dis & Microbiol, Pittsburgh, PA 15261 USA.
EM zaa4@pitt.edu
RI ; Kline, Christopher/B-1477-2012
OI Melody, Kevin/0000-0003-2713-5338; Ambrose, Zandrea/0000-0002-8610-2766;
   Kline, Christopher/0000-0003-1025-9430
FU Bill and Melinda Gates Foundation [1019228]; UNC Center for AIDS
   Research P30 [AI50410]; National Institutes of Health (T32 grant)
   [AI065380]; NATIONAL INSTITUTE OF ALLERGY AND INFECTIOUS DISEASES
   [T32AI065380, P30AI050410] Funding Source: NIH RePORTER
FX Funding for this work was provided by the Bill and Melinda Gates
   Foundation (grant 1019228 to Z.A. and J.W.M.), the UNC Center for AIDS
   Research P30 (grant AI50410 to A.D.M.K.), and the National Institutes of
   Health (T32 grant AI065380 to K.M.).
CR Abdool KQ, 2010, SCIENCE, V329, P1168, DOI DOI 10.1126/SCIENCE.1193748
   Ambrose Z, 2004, J VIROL, V78, P13553, DOI 10.1128/JVI.78.24.13553-13561.2004
   Ambrose Z, 2007, J VIROL, V81, P12145, DOI 10.1128/JVI.01301-07
   Ambrose Z, 2014, J MED PRIMATOL, V43, P298, DOI 10.1111/jmp.12126
   Aravantinou M, 2012, AIDS RES HUM RETROV, V28, P1467, DOI [10.1089/aid.2012.0080, 10.1089/AID.2012.0080]
   Asahchop EL, 2013, AIDS, V27, P879, DOI 10.1097/QAD.0b013e32835d9f6d
   Azijn H, 2010, ANTIMICROB AGENTS CH, V54, P718, DOI 10.1128/AAC.00986-09
   Bacheler L, 2001, J VIROL, V75, P4999, DOI 10.1128/JVI.75.11.4999-5008.2001
   Baeten JM, 2012, NEW ENGL J MED, V367, P399, DOI 10.1056/NEJMoa1108524
   BALZARINI J, 1995, BIOCHEM BIOPH RES CO, V211, P850, DOI 10.1006/bbrc.1995.1890
   Bera RB, 2014, J CLIN PSYCHIAT, V75, P30, DOI 10.4088/JCP.13065su1c.07
   Boltz VF, 2012, J VIROL, V86, P12525, DOI 10.1128/JVI.01963-12
   Caron M, 2010, VIROLOGY, V405, P225, DOI 10.1016/j.virol.2010.06.008
   Cecilia D, 1998, J VIROL, V72, P6988, DOI 10.1128/JVI.72.9.6988-6996.1998
   Chirwa LI, 2014, AIDS, V28, P223, DOI 10.1097/QAD.0000000000000102
   Choopanya K, 2013, LANCET, V381, P2083, DOI 10.1016/S0140-6736(13)61127-7
   Cline AN, 2005, J MED PRIMATOL, V34, P303
   Cohen CJ, 2013, AIDS, V27, P939, DOI 10.1097/QAD.0b013e32835cee6e
   Derdeyn CA, 2000, J VIROL, V74, P8358, DOI 10.1128/JVI.74.18.8358-8367.2000
   Donnell D, 2014, JAIDS-J ACQ IMM DEF, V66, P340, DOI 10.1097/QAI.0000000000000172
   Fennell C, 2010, CLIN ENDOCRINOL, V73, P102, DOI 10.1111/j.1365-2265.2009.03744.x
   Garcia-Lerma JG, 2008, PLOS MED, V5, P291, DOI 10.1371/journal.pmed.0050028
   Garcia-Lerma JG, 2010, SCI TRANSL MED, V2, DOI 10.1126/scitranslmed.3000391
   Grant RM, 2010, NEW ENGL J MED, V363, P2587, DOI 10.1056/NEJMoa1011205
   Hofman MJ, 2004, ANTIMICROB AGENTS CH, V48, P3483, DOI 10.1128/AAC.48.9.3483-3490.2004
   Hsu M, 2014, PLOS ONE, V9, DOI 10.1371/journal.pone.0089300
   Jackson AGA, 2014, CLIN PHARMACOL THER, V96, P314, DOI 10.1038/clpt.2014.118
   Jackson A, 2015, CURR OPIN HIV AIDS, V10, P253, DOI 10.1097/COH.0000000000000160
   Janssen PAJ, 2005, J MED CHEM, V48, P1901, DOI 10.1021/jm040840e
   Janssen Therapeutics, 2011, ED PACK INS
   Jiang Y, 2009, J MED PRIMATOL, V38, P39, DOI 10.1111/j.1600-0684.2009.00374.x
   Jiang Yonghou, 2009, AIDS Res Ther, V6, P23, DOI 10.1186/1742-6405-6-23
   Johnson BC, 2012, RETROVIROLOGY, V9, DOI 10.1186/1742-4690-9-99
   Kearney M, 2011, J VIROL, V85, P1067, DOI 10.1128/JVI.01701-10
   Kenney J, 2011, PLOS ONE, V6, DOI 10.1371/journal.pone.0015835
   KIMPTON J, 1992, J VIROL, V66, P2232, DOI 10.1128/JVI.66.4.2232-2239.1992
   Kline C, 2013, PLOS ONE, V8, DOI 10.1371/journal.pone.0084275
   Kulkarni R, 2012, JAIDS-J ACQ IMM DEF, V59, P47, DOI 10.1097/QAI.0b013e31823aca74
   Lehman DA, 2015, J INFECT DIS, V211, P1211, DOI 10.1093/infdis/jiu677
   Liegler T, 2014, J INFECT DIS, V210, P1217, DOI 10.1093/infdis/jiu233
   Mansoor LE, 2014, AIDS BEHAV, V18, P811, DOI 10.1007/s10461-014-0751-x
   Marberger M, 2010, CLIN THER, V32, P744, DOI 10.1016/j.clinthera.2010.04.013
   Margolis DA, 2015, CURR OPIN HIV AIDS, V10, P246, DOI 10.1097/COH.0000000000000169
   Marrazzo JM, 2015, NEW ENGL J MED, V372, P509, DOI 10.1056/NEJMoa1402269
   McCallum M, 2013, ANTIMICROB AGENTS CH, V57, P4681, DOI 10.1128/AAC.01029-13
   North TW, 2010, J VIROL, V84, P2913, DOI 10.1128/JVI.02356-09
   North TW, 2005, J VIROL, V79, P7349, DOI 10.1128/JVI.79.12.7349-7354.2005
   Penrose KJ, 2014, AIDS RES HUM RETROV, V30, pA69, DOI 10.1089/aid.2014.5127.abstract
   Porter DP, 2015, HIV CLIN TRIALS, V16, P30, DOI 10.1179/1528433614Z.0000000009
   Radzio J, 2012, PLOS ONE, V7, DOI 10.1371/journal.pone.0050632
   Ren JS, 2006, FEBS J, V273, P3850, DOI 10.1111/j.1742-4658.2006.05392.x
   Rhee SY, 2015, PLOS MED, V12, DOI 10.1371/journal.pmed.1001810
   Rimsky L, 2012, JAIDS-J ACQ IMM DEF, V59, P39, DOI 10.1097/QAI.0b013e31823df4da
   Shao W, 2009, RETROVIROLOGY, V6, DOI 10.1186/1742-4690-6-101
   Shi CF, 1997, ANTIMICROB AGENTS CH, V41, P2781, DOI 10.1128/AAC.41.12.2781
   Singer R, 2011, J VIROL, V85, P5504, DOI 10.1128/JVI.02422-10
   Singer R, 2012, SCI TRANSL MED, V4, DOI 10.1126/scitranslmed.3003936
   Sluis-Cremer N, 2014, ANTIMICROB AGENTS CH, V58, P2430, DOI 10.1128/AAC.02114-13
   Spreen W, 2014, JAIDS-J ACQ IMM DEF, V67, P487, DOI 10.1097/QAI.0000000000000365
   Thigpen MC, 2012, NEW ENGL J MED, V367, P423, DOI 10.1056/NEJMoa1110711
   Ton Q, 2013, CURR HIV RES, V11, P126, DOI 10.2174/1570162X11311020005
   Turville SG, 2008, PLOS ONE, V3, DOI 10.1371/journal.pone.0003162
   UBERLA K, 1995, P NATL ACAD SCI USA, V92, P8210, DOI 10.1073/pnas.92.18.8210
   Van Damme L, 2012, NEW ENGL J MED, V367, P411, DOI 10.1056/NEJMoa1202614
   van 't Klooster G, 2010, ANTIMICROB AGENTS CH, V54, P2042, DOI 10.1128/AAC.01529-09
   Verloes R, 2015, HIV MED, V16, P477, DOI 10.1111/hiv.12247
   Wadford DA, 2014, PLOS ONE, V9, DOI 10.1371/journal.pone.0086997
   Wensing Annemarie M, 2014, Top Antivir Med, V22, P642
   Winner B, 2012, NEW ENGL J MED, V366, P1998, DOI 10.1056/NEJMoa1110855
   World Health Organization, 2014, GLOB UPD HLTH SECT R
   Xu HT, 2013, ANTIMICROB AGENTS CH, V57, P3100, DOI 10.1128/AAC.00348-13
   Yukl SA, 2010, J INFECT DIS, V202, P1553, DOI 10.1086/656722
NR 72
TC 8
Z9 9
U1 0
U2 2
PU AMER SOC MICROBIOLOGY
PI WASHINGTON
PA 1752 N ST NW, WASHINGTON, DC 20036-2904 USA
SN 0066-4804
EI 1098-6596
J9 ANTIMICROB AGENTS CH
JI Antimicrob. Agents Chemother.
PD DEC
PY 2015
VL 59
IS 12
BP 7762
EP 7770
DI 10.1128/AAC.01937-15
PG 9
WC Microbiology; Pharmacology & Pharmacy
WE Science Citation Index Expanded (SCI-EXPANDED)
SC Microbiology; Pharmacology & Pharmacy
GA DB2KO
UT WOS:000368337300073
PM 26438501
OA Green Published
DA 2022-08-26
ER

PT J
AU Andreoni, M
   Marcotullio, S
   Puro, V
   De Carli, G
   Tambussi, G
   Nozza, S
   Gori, A
   Rusconi, S
   Santoro, MM
   Clementi, M
   Perno, CF
   Monforte, AD
   Maggiolo, F
   Castagna, A
   De Luca, A
   Galli, M
   Giacomelli, A
   Borderi, M
   Guaraldi, G
   Calcagno, A
   Di Perri, G
   Bonora, S
   Mussini, C
   Di Biagio, A
   Puoti, M
   Bruno, R
   Zuccaro, V
   Antinori, A
   Cinque, P
   Croce, D
   Restelli, U
   Rizzardini, G
   Lazzarin, A
AF Andreoni, Massimo
   Marcotullio, Simone
   Puro, Vincenzo
   De Carli, Gabriella
   Tambussi, Giuseppe
   Nozza, Silvia
   Gori, Andrea
   Rusconi, Stefano
   Santoro, Maria Mercedes
   Clementi, Massimo
   Perno, Carlo Federico
   Monforte, Antonella d'Arminio
   Maggiolo, Franco
   Castagna, Antonella
   De Luca, Andrea
   Galli, Massimo
   Giacomelli, Andrea
   Borderi, Marco
   Guaraldi, Giovanni
   Calcagno, Andrea
   Di Perri, Giovanni
   Bonora, Stefano
   Mussini, Cristina
   Di Biagio, Antonio
   Puoti, Massimo
   Bruno, Raffaele
   Zuccaro, Valentina
   Antinori, Andrea
   Cinque, Paola
   Croce, Davide
   Restelli, Umberto
   Rizzardini, Giuliano
   Lazzarin, Adriano
TI An update on integrase inhibitors: new opportunities for a personalized
   therapy? The NEXTAIM Project
SO NEW MICROBIOLOGICA
LA English
DT Review
DE HIV; Integrase Inhibitors; HAART; PEP; PrEP
ID HUMAN-IMMUNODEFICIENCY-VIRUS; HIV-INFECTED PATIENTS;
   ANTIRETROVIRAL-NAIVE ADULTS; ONCE-DAILY DOLUTEGRAVIR;
   ELVITEGRAVIR/COBICISTAT/EMTRICITABINE/TENOFOVIR DISOPROXIL FUMARATE;
   NONNUCLEOSIDE REVERSE-TRANSCRIPTASE; TREATMENT-EXPERIENCED PATIENTS;
   OPTIMIZED BACKGROUND THERAPY; ORAL PREEXPOSURE PROPHYLAXIS;
   RITONAVIR-BOOSTED DARUNAVIR
AB Thanks to the development of antiretroviral agents to control HIV replication, HIV infection has turned from a fatal disease into a treatable chronic infection. The present work collects the opinions of several experts on the efficacy and safety of recently approved second generation of integrase inhibitors and, in particular, on the role of this new class of drugs in antiretroviral therapy.
   The availability of new therapeutic options represents an opportunity to ameliorate the efficacy of cART in controlling HIV replication also within viral reservoirs. The personalization of the treatment driven mainly by the management of comorbidities, HIV-HCV co-infections and aging, will be easier with antiretroviral drugs without drug-drug interactions and with a better toxicity and tolerability profile.
   Future assessment of economic impact for the introduction of new innovative drugs in the field of antiretroviral therapy will likely need some degree of adjustment of the evaluation criteria of costs and benefit which are currently based almost exclusively on morbidity and mortality.
C1 [Andreoni, Massimo] Univ Roma Tor Vergata, Dept Infect Dis, Rome, Italy.
   [Marcotullio, Simone] Nadir Onlus, Rome, Italy.
   [Puro, Vincenzo; De Carli, Gabriella] Natl Inst Infect Dis L Spallanzani IRCCS, AIDS Reference Ctr, Rome, Italy.
   [Puro, Vincenzo; De Carli, Gabriella] Natl Inst Infect Dis L Spallanzani IRCCS, Emerging Infect Unit, Rome, Italy.
   [Tambussi, Giuseppe; Nozza, Silvia] San Raffaele Hosp IRCSS, Dept Infect & Trop Dis, Milan, Italy.
   [Gori, Andrea] Univ Milano Bicocca, San Gerardo Hosp, Div Infect Dis, Dept Internal Med, Monza, Italy.
   [Rusconi, Stefano; Giacomelli, Andrea; Rizzardini, Giuliano] DIBIC Luigi Sacco, Infect Dis Unit, Milan, Italy.
   [Santoro, Maria Mercedes; Perno, Carlo Federico] Univ Roma Tor Vergata, Dept Expt Med & Surg, Rome, Italy.
   [Clementi, Massimo] San Raffaele Hosp IRCSS, Microbiol Lab, Milan, Italy.
   [Monforte, Antonella d'Arminio] Univ Milan, S Paolo Hosp, Clin Infect & Trop Dis, I-20122 Milan, Italy.
   [Maggiolo, Franco] AO Papa Giovanni XXIII, Div Infect Dis, Bergamo, Italy.
   [Castagna, Antonella] San Raffaele Hosp IRCSS, Dept Infect & Trop Dis, Milan, Italy.
   [De Luca, Andrea] AOU Senese, Univ Infect Dis Unit, Dept Internal & Specialty Med, Siena, Italy.
   [Galli, Massimo] Univ Milan, Dept Biomed & Clin Sci, I-20122 Milan, Italy.
   [Borderi, Marco] Univ Bologna, Alma Mater Studiorum, Dept Med & Surg Sci, Infect Dis Unit, I-40126 Bologna, Italy.
   [Guaraldi, Giovanni] Univ Modena & Reggio Emilia, Modena, Italy.
   [Calcagno, Andrea; Bonora, Stefano] Univ Turin, Dept Med Sci, Infect Dis Unit, Amedeo di Savoia Hosp, I-10124 Turin, Italy.
   [Di Perri, Giovanni] Natl Inst Infect Dis L Spallanzani, Virol Lab, Rome, Italy.
   [Mussini, Cristina] Azienda Osped Univ Policlin, Infect Dis Clin, Modena, Italy.
   [Di Biagio, Antonio] IRCCS Azienda Osped Univ San Martino IST, Infect Dis Clin, Genoa, Italy.
   [Puoti, Massimo] AO Osped Niguarda Ca Granda, Div Infect Dis, Milan, Italy.
   [Bruno, Raffaele; Zuccaro, Valentina] Fdn IRCCS Policlin San Matteo, Dept Infect Dis, Pavia, Italy.
   [Antinori, Andrea] Natl Inst Infect Dis L Spallanzani, Clin Dept, Rome, Italy.
   [Cinque, Paola; Lazzarin, Adriano] Ist Sci San Raffaele, Dept Infect Dis, I-20132 Milan, Italy.
   [Croce, Davide; Restelli, Umberto] Carlo Cattaneo LIUC Univ, CREMS Ctr Res Hlth Econ Social & Hlth Care Manage, Castellanza, VA, Italy.
   [Croce, Davide; Restelli, Umberto] Univ Witwatersrand, Fac Hlth Sci, Italian Sch Publ Hlth, Johannesburg, South Africa.
RP Lazzarin, A (通讯作者)，Ist Sci San Raffaele, Dept Infect Dis, I-20132 Milan, Italy.
EM adriano.lazzarin@hsr.it
RI Rusconi, Stefano/H-9263-2012; De Luca, Andrea/G-8810-2011; Puoti,
   Massimo/AAA-6580-2020; Di Perri, Giovanni/AAC-1882-2019; Giacomelli,
   Andrea/AAA-4642-2019; Mussini, Cristina/K-8672-2016; Cinque,
   Paola/AAA-1227-2019; Zuccaro, Valentina/L-4483-2016; NOZZA,
   SILVIA/AAC-5445-2022; Gori, Andrea/AAC-6078-2022; Andreoni,
   Masimo/AAL-2214-2020; Guaraldi, Giovanni/J-9467-2018; perno, carlo
   federico/O-1544-2016; De Carli, Gabriella/B-9258-2013; SANTORO,
   MARIA/K-3250-2018; Bruno, Raffaele/AAB-9491-2022; bonora,
   stefano/AAC-2993-2019; Clementi, Massimo/F-6646-2013; GALLI,
   MASSIMO/L-7282-2017; LAZZARIN, Adriano/K-3607-2018; Di Biagio,
   Antonio/J-4901-2019
OI Rusconi, Stefano/0000-0002-0375-9990; De Luca,
   Andrea/0000-0002-9561-9193; Giacomelli, Andrea/0000-0003-3685-4289;
   Mussini, Cristina/0000-0002-6615-4198; Zuccaro,
   Valentina/0000-0001-6433-506X; De Carli, Gabriella/0000-0002-3972-8301;
   SANTORO, MARIA/0000-0002-6228-1114; Bruno, Raffaele/0000-0002-0235-9207;
   bonora, stefano/0000-0002-7537-3341; Guaraldi,
   Giovanni/0000-0002-5724-3914; Antinori, Andrea/0000-0003-2121-4684;
   puro, vincenzo/0000-0003-0291-4490; CROCE, Davide/0000-0002-9472-3431;
   Nozza, Silvia/0000-0002-2673-2731; GALLI, MASSIMO/0000-0001-8887-6215;
   LAZZARIN, Adriano/0000-0003-2551-7754; Puoti,
   Massimo/0000-0003-3278-7138; Tambussi, Giuseppe/0000-0002-0604-2960;
   Cinque, Paola/0000-0003-2448-5957; Di Biagio,
   Antonio/0000-0003-1436-5089; PERNO, CARLO FEDERICO/0000-0002-0825-5388;
   castagna, antonella/0000-0002-8338-9714; Calcagno,
   Andrea/0000-0003-2534-8815
FU Italian Ministry of Health - Ricerca Corrente IRCCS
FX The IRAPEP program is supported by the Italian Ministry of Health -
   Ricerca Corrente IRCCS.
CR Abraham BK, 2012, CURR OPIN HIV AIDS, V7, P600, DOI 10.1097/COH.0b013e328358b9ce
   Akil B, 2015, ANTIVIR THER, V20, P343, DOI 10.3851/IMP2878
   ALTHOFF K. N., 2014, 5 WORKSH HIV AG BALT
   Anderson MS, 2011, BRIT J CLIN PHARMACO, V71, P616, DOI 10.1111/j.1365-2125.2010.03885.x
   Andrews CD, 2015, SCI TRANSL MED, V7, DOI 10.1126/scitranslmed.3010298
   ANNANDALE D., 2012, J INT AIDS SOC
   Armenia D, 2015, J ANTIMICROB CHEMOTH, V70, P1865, DOI 10.1093/jac/dkv029
   Arya V, 2013, J CLIN PHARM
   Autran B, 1997, SCIENCE, V277, P112, DOI 10.1126/science.277.5322.112
   Bandera A, 2010, PLOS ONE, V5, DOI 10.1371/journal.pone.0010788
   Bedimo RJ, 2014, PLOS ONE, V9, DOI 10.1371/journal.pone.0106221
   BERNARDINO J. I., 2014, H 1198 CHANGES BONE
   Bloch M, 2014, HIV MED, V15, P373, DOI 10.1111/hiv.12123
   Bourry O, 2009, AIDS, V23, P447, DOI 10.1097/QAD.0b013e328321302d
   Brainard DM, 2011, J CLIN PHARMACOL, V51, P1376, DOI 10.1177/0091270010387428
   Brenchley JM, 2004, J EXP MED, V200, P749, DOI 10.1084/jem.20040874
   Brown TT, 2014, 21 C RETR OPP INF BO
   Buzon MJ, 2010, NAT MED, V16, P460, DOI 10.1038/nm.2111
   Cahn P, 2013, LANCET, V382, P700, DOI 10.1016/S0140-6736(13)61221-0
   Cahn P, 2011, PLOS ONE, V6, DOI 10.1371/journal.pone.0023726
   Calcagno A, 2015, CLIN INFECT DIS, V60, P311, DOI 10.1093/cid/ciu773
   Calcagno A, 2014, J ANTIMICROB CHEMOTH, V69, P241, DOI 10.1093/jac/dkt339
   CAMONI L., 2014, NOTIZIARIO ISS CO S1, V27, P3
   Canducci F, 2011, J INFECT DIS, V204, P1811, DOI 10.1093/infdis/jir636
   Canducci F, 2010, J ANTIMICROB CHEMOTH, V65, P425, DOI 10.1093/jac/dkp477
   Capetti A, 2014, INT J ANTIMICROB AG, V43, P189, DOI 10.1016/j.ijantimicag.2013.10.013
   Cardo DM, 1997, NEW ENGL J MED, V337, P1485, DOI 10.1056/NEJM199711203372101
   Castagna A, 2014, J INFECT DIS, V210, P354, DOI 10.1093/infdis/jiu051
   Cavalcanti JD, 2015, J ANTIMICROB CHEMOTH, V70, P926, DOI 10.1093/jac/dku439
   Cha Agnes, 2013, J Int Assoc Provid AIDS Care, V12, P312, DOI 10.1177/2325957413488176
   Clotet B, 2014, LANCET, V383, P2222, DOI 10.1016/S0140-6736(14)60084-2
   Clumeck N, 2014, JAIDS-J ACQ IMM DEF, V65, pE121, DOI 10.1097/QAI.0000000000000089
   Cooper DA, 2008, NEW ENGL J MED, V359, P355, DOI 10.1056/NEJMoa0708978
   Croteau D, 2010, ANTIMICROB AGENTS CH, V54, P5156, DOI 10.1128/AAC.00507-10
   Curran A, 2012, AIDS, V26, P475, DOI 10.1097/QAD.0b013e32834f3507
   Curtis LD, 2013, 7 IAS C HIV PATH TRE
   Dahl V, 2014, AIDS, V28, P2251, DOI 10.1097/QAD.0000000000000400
   Dahl V, 2011, J INFECT DIS, V204, P1936, DOI 10.1093/infdis/jir667
   De Hoffer L, 2013, J CHEMOTHERAPY, V25, P181, DOI 10.1179/1973947812Y.0000000066
   Deeks ED, 2014, DRUGS, V74, P687, DOI 10.1007/s40265-014-0206-8
   Deeks SG, 2013, LANCET, V382, P1525, DOI 10.1016/S0140-6736(13)61809-7
   Deeks SG, 2011, ANNU REV MED, V62, P141, DOI 10.1146/annurev-med-042909-093756
   DeJesus E, 2012, LANCET, V379, P2429, DOI 10.1016/S0140-6736(12)60918-0
   Department of Health and Human Services (DHHS) Panel on Antiretroviral Guidelines for Adults and Adolescents, 2014, GUIDELINES USE ANTIR
   Descamps D, 2015, CLIN INFECT DIS, V60, P1521, DOI 10.1093/cid/civ124
   DHHS PANEL ON ANTIRETROVIRAL THERAPY AND MEDICAL MANAGEMENT OF HIV-INFECTED CHILDREN, 2014, GUID US ANT AG PED H
   DHHS PANEL ON TREATMENT OF HIV-INFECTED PREGNANT WOMEN AND PREVENTION OF PERINATAL TRANSMISSION, 2014, REC US ANT DRUGS PRE
   Di Biagio A, 2014, J MED VIROL, V86, P1648, DOI 10.1002/jmv.24017
   Dobard C, 2014, SCI TRANSL MED, V6, DOI 10.1126/scitranslmed.3007701
   EDELMAN E. J., 2013, HIV INDIVIDUALS ART
   El-Sadr WM, 2006, NEW ENGL J MED, V355, P2283, DOI 10.1056/NEJMoa062360
   Elion R, 2013, JAIDS-J ACQ IMM DEF, V63, P494, DOI 10.1097/QAI.0b013e318298469c
   Elzi L, 2010, ARCH INTERN MED, V170, P57, DOI 10.1001/archinternmed.2009.432
   Eron JJ, 2013, LANCET INFECT DIS, V13, P587, DOI 10.1016/S1473-3099(13)70093-8
   Eron JJ, 2013, J INFECT DIS, V207, P740, DOI 10.1093/infdis/jis750
   Eron JJ, 2011, LANCET INFECT DIS, V11, P907, DOI 10.1016/S1473-3099(11)70196-7
   Fantauzzi A, 2014, THER ADV CHRONIC DIS, V5, P164, DOI 10.1177/2040622314530461
   Fidler S, 2013, NEW ENGL J MED, V368, P207, DOI 10.1056/NEJMoa1110039
   Finzi D, 1999, NAT MED, V5, P512, DOI 10.1038/8394
   Ford SL, 2013, ANTIMICROB AGENTS CH, V57, P5472, DOI 10.1128/AAC.01235-13
   Fourati S, 2015, J ANTIMICROB CHEMOTH, V70, P1507, DOI 10.1093/jac/dku535
   FRANTZELL A., 2015, C RETR OPP INF CROI
   Gandhi RT, 2012, JAIDS-J ACQ IMM DEF, V59, P229, DOI 10.1097/QAI.0b013e31823fd1f2
   Gavegnano C, 2013, ANTIMICROB AGENTS CH, V57, P1262, DOI 10.1128/AAC.02012-12
   GAZZARD B., 2014, HIV DRUG THER GLASG
   Geretti AM, 2012, CURR OPIN INFECT DIS, V25, P677, DOI 10.1097/QCO.0b013e32835a1de7
   Gougeon ML, 1999, ANN NY ACAD SCI, V887, P199, DOI 10.1111/j.1749-6632.1999.tb07934.x
   GUARALDI G., 2014, 5 WORKSH HIV AG BALT
   Guaraldi G, 2009, CLIN INFECT DIS, V49, P1756, DOI 10.1086/648080
   Gunthard HF, 2014, JAMA-J AM MED ASSOC, V312, P410, DOI 10.1001/jama.2014.8722
   Guihot A, 2010, AIDS, V24, P614, DOI 10.1097/QAD.0b013e32833556f3
   Gutierrez C, 2013, AIDS, V27, P2081, DOI 10.1097/QAD.0b013e328361d0e1
   Gutierrez F, 2014, AIDS REV, V16, P199
   Haskelberg H, 2014, JAIDS-J ACQ IMM DEF, V67, P161, DOI 10.1097/QAI.0000000000000288
   Hatano H, 2013, J INFECT DIS, V208, P1436, DOI 10.1093/infdis/jit453
   Hatano H, 2013, J INFECT DIS, V208, P50, DOI 10.1093/infdis/jis630
   Hernandez-Novoa B, 2014, J ANTIMICROB CHEMOTH, V69, P471, DOI 10.1093/jac/dkt386
   Hightower KE, 2011, ANTIMICROB AGENTS CH, V55, P4552, DOI 10.1128/AAC.00157-11
   HIV/AIDS ITALIAN EXPERT PANEL, 2014, LINEE GUIDA ITALIANE
   Hu ZX, 2014, J VIROL, V88, P9268, DOI 10.1128/JVI.00695-14
   Hunt PW, 2003, J INFECT DIS, V187, P1534, DOI 10.1086/374786
   Hurt CB, 2014, CLIN INFECT DIS, V58, P423, DOI 10.1093/cid/cit697
   Imaz A, 2009, JAIDS-J ACQ IMM DEF, V52, P382, DOI 10.1097/QAI.0b013e3181b17f53
   Isgro A, 2008, CLIN INFECT DIS, V46, P1902, DOI 10.1086/588480
   Iwamoto M, 2008, CLIN PHARMACOL THER, V83, P293, DOI 10.1038/sj.clpt.6100281
   Jain S, 2014, AIDS, V28, P1545, DOI 10.1097/QAD.0000000000000301
   Johnson DH, 2013, PLOS ONE, V8, DOI 10.1371/journal.pone.0082672
   Jones A, 2009, 10 INT WORKSH CLIN P
   Juday T, 2011, AIDS CARE, V23, P1154, DOI 10.1080/09540121.2010.543884
   Justice Amy C, 2006, Top HIV Med, V14, P159
   KEGG S., 2014, HIV DRUG THER GLASG
   Kobayashi M, 2011, ANTIMICROB AGENTS CH, V55, P813, DOI 10.1128/AAC.01209-10
   Krentz HB, 2012, ANTIVIR THER, V17, P833, DOI 10.3851/IMP2076
   Kuhar DT, 2013, INFECT CONT HOSP EP, V34, P875, DOI 10.1086/672271
   Lee FJ, 2014, PLOS ONE, V9, DOI 10.1371/journal.pone.0097482
   Lennox JL, 2014, ANN INTERN MED, V161, P461, DOI 10.7326/M14-1084
   Lennox JL, 2010, JAIDS-J ACQ IMM DEF, V55, P39, DOI 10.1097/QAI.0b013e3181da1287
   Lennox JL, 2009, LANCET, V374, P796, DOI 10.1016/S0140-6736(09)60918-1
   Letendre SL, 2014, CLIN INFECT DIS, V59, P1032, DOI 10.1093/cid/ciu477
   Liedtke MD, 2014, INFECT DRUG RESIST, V7, P73, DOI 10.2147/IDR.S40168
   Llibre JM, 2012, ANTIVIR THER, V17, P355, DOI 10.3851/IMP1917
   MAIESE E., 2012, J INT AIDS SOC
   Malet I, 2014, J ANTIMICROB CHEMOTH, V69, P2118, DOI 10.1093/jac/dku095
   Mandalia S, 2010, PLOS ONE, V5, DOI 10.1371/journal.pone.0015677
   Manzardo C, 2014, AIDS REV, V16, P35
   Marchetti G, 2006, AIDS, V20, P1727, DOI 10.1097/01.aids.0000242819.72839.db
   Marrazzo JM, 2014, JAMA-J AM MED ASSOC, V312, P390, DOI 10.1001/jama.2014.7999
   Marsden MD, 2012, ANTIVIR THER, V17, P1375, DOI 10.3851/IMP2255
   Marsden MD, 2011, ANTIMICROB AGENTS CH, V55, P3696, DOI 10.1128/AAC.00566-11
   Martinez E, 2010, AIDS, V24, P1697, DOI 10.1097/QAD.0b013e32833a608a
   Marzolini C, 2011, J ANTIMICROB CHEMOTH, V66, P2107, DOI 10.1093/jac/dkr248
   Mauskopf JA, 2007, VALUE HEALTH, V10, P336, DOI 10.1111/j.1524-4733.2007.00187.x
   McMahon D, 2010, CLIN INFECT DIS, V50, P912, DOI 10.1086/650749
   McMahon JM, 2014, AIDS PATIENT CARE ST, V28, P462, DOI 10.1089/apc.2013.0302
   Mesplede T, 2014, VIRUSES-BASEL, V6, P3377, DOI 10.3390/v6093377
   Messiaen P, 2013, PLOS ONE, V8, DOI 10.1371/journal.pone.0052562
   Miller CD, 2007, PHARMACOTHERAPY, V27, P1379, DOI 10.1592/phco.27.10.1379
   Mocroft A, 2003, LANCET, V362, P22, DOI 10.1016/S0140-6736(03)13802-0
   MOLINA J., 2014, HIV DRUG THER GLASG
   Molina JM, 2015, LANCET HIV, V2, pE127, DOI 10.1016/S2352-3018(15)00027-2
   Molina JM, 2014, J INT AIDS SOC, V17, P6, DOI 10.7448/IAS.17.4.19490
   Moore RD, 2007, CLIN INFECT DIS, V44, P441, DOI 10.1086/510746
   Neff CP, 2010, PLOS ONE, V5, DOI 10.1371/journal.pone.0015257
   Nozza S, 2010, AIDS, V24, P924, DOI 10.1097/QAD.0b013e3283372d76
   NYSDOH, 2014, UPDATE HIV PROPH FOL
   Ofotokun I, 2012, AIDS RES HUM RETROV, V28, P1196, DOI 10.1089/aid.2011.0336
   Oliveira M, 2014, AIDS, V28, P813, DOI 10.1097/QAD.0000000000000199
   Patel DA, 2014, PLOS ONE, V9, DOI 10.1371/journal.pone.0105653
   Patterson K, 2012, 13 INT WORKSH CLIN P
   Perry CM, 2014, DRUGS, V74, P75, DOI 10.1007/s40265-013-0158-4
   Phillips AN, 2008, AIDS, V22, P2409, DOI 10.1097/QAD.0b013e3283174636
   Pollicita M, 2014, J ANTIMICROB CHEMOTH, V69, P2412, DOI 10.1093/jac/dku144
   Puoti M, 2013, DIGEST LIVER DIS, V45, pS355, DOI 10.1016/j.dld.2013.09.001
   Puoti M, 2013, HEPATOLOGY, V57, P4, DOI 10.1002/hep.25941
   Puoti M, 2012, SEMIN LIVER DIS, V32, P103, DOI 10.1055/s-0032-1316473
   Puro V, 2004, EUR J EPIDEMIOL, V19, P577, DOI 10.1023/B:EJEP.0000032349.57057.8a
   Radzio J, 2015, SCI TRANSL MED, V7, DOI 10.1126/scitranslmed.3010297
   Raffi F, 2015, AIDS, V29, P167, DOI 10.1097/QAD.0000000000000519
   Raffi F, 2014, LANCET, V384, P1942, DOI 10.1016/S0140-6736(14)61170-3
   Raffi F, 2013, LANCET INFECT DIS, V13, P927, DOI 10.1016/S1473-3099(13)70257-3
   Raffi F, 2013, LANCET, V381, P735, DOI 10.1016/S0140-6736(12)61853-4
   Reese MJ, 2013, DRUG METAB DISPOS, V41, P353, DOI 10.1124/dmd.112.048918
   Reigadas S, 2011, ANTIMICROB AGENTS CH, V55, P3187, DOI 10.1128/AAC.00071-11
   Reynes J, 2013, AIDS RES HUM RETROV, V29, P256, DOI [10.1089/aid.2011.0275, 10.1089/AID.2011.0275]
   Rizzardini G, 2012, CLINICOECONOMIC OUTC, V4, P245, DOI 10.2147/CEOR.S35194
   ROBERTS J, 2014, 20 INT AIDS C MELB A
   Robinson Jennifer A, 2012, Infect Dis Obstet Gynecol, V2012, P890160, DOI 10.1155/2012/890160
   Rockstroh JK, 2013, JAIDS-J ACQ IMM DEF, V63, P77, DOI 10.1097/QAI.0b013e31828ace69
   Rockwood K, 2010, J AM GERIATR SOC, V58, P318, DOI 10.1111/j.1532-5415.2009.02667.x
   Sackoff JE, 2006, ANN INTERN MED, V145, P397, DOI 10.7326/0003-4819-145-6-200609190-00003
   Saez-Cirion A, 2013, PLOS PATHOG, V9, DOI 10.1371/journal.ppat.1003211
   Santoro MM, 2013, ANTIVIR THER, V18, P867, DOI 10.3851/IMP2531
   Sax Paul E, 2014, J Acquir Immune Defic Syndr, V67, P52, DOI 10.1097/QAI.0000000000000225
   Sax PE, 2012, LANCET, V379, P2439, DOI 10.1016/S0140-6736(12)60917-9
   Scopelliti F, 2011, ANTIVIR RES, V92, P255, DOI 10.1016/j.antiviral.2011.08.008
   Senoo-Dogbys VE., 2022, ARCH OCCUP HEALTH, V6, P1164
   Shah SS, 2002, CLIN INFECT DIS, V35, P1238, DOI 10.1086/343048
   Singhroy DN, 2015, ANTIMICROB AGENTS CH, V59, P2882, DOI 10.1128/AAC.05181-14
   Steigbigel RT, 2008, NEW ENGL J MED, V359, P339, DOI 10.1056/NEJMoa0708975
   Steigbigel RT, 2010, CLIN INFECT DIS, V50, P605, DOI 10.1086/650002
   Sullivan SD, 2014, VALUE HEALTH, V17, P5, DOI 10.1016/j.jval.2013.08.2291
   Tatro ET, 2014, BMC INFECT DIS, V14, DOI 10.1186/1471-2334-14-386
   Taylor N, 2013, PLOS ONE, V8, DOI 10.1371/journal.pone.0074024
   Tebas P, 2013, 53 INT C ANT AG CHEM
   Tenorio AR, 2014, J INFECT DIS, V210, P1248, DOI 10.1093/infdis/jiu254
   Theou O, 2014, J AM GERIATR SOC, V62, P901, DOI 10.1111/jgs.12773
   TSAI CC, 1995, SCIENCE, V270, P1197, DOI 10.1126/science.270.5239.1197
   Tsuchiya K, 2014, JAIDS-J ACQ IMM DEF, V66, P484, DOI 10.1097/QAI.0000000000000222
   UNAIDS, 2013, UNAIDS REP GLOB AIDS
   Van Rompay KKA, 2001, J INFECT DIS, V184, P429, DOI 10.1086/322781
   Vance DE, 2011, J ASSOC NURSE AIDS C, V22, P17, DOI 10.1016/j.jana.2010.04.002
   Vigouroux C, 2014, CURR OPIN HIV AIDS, V9, P371, DOI 10.1097/COH.0000000000000068
   Vogel Martin, 2009, Eur J Med Res, V14 Suppl 3, P36
   Walmsley S., 2015, J ACQUIR IMMUNE DEFI
   Weber R, 2006, ARCH INTERN MED, V166, P1632, DOI 10.1001/archinte.166.15.1632
   Wensing Annemarie M, 2014, Top Antivir Med, V22, P642
   Westling K, 2012, AIDS PATIENT CARE ST, V26, P714, DOI 10.1089/apc.2012.0283
   White KL, 2015, ANTIVIR THER, V20, P317, DOI 10.3851/IMP2885
   Womack JA, 2013, CLIN INFECT DIS, V56, P1498, DOI 10.1093/cid/cit056
   Yazdanpanah Y, 2009, CLIN INFECT DIS, V49, P1441, DOI 10.1086/630210
   Yilmaz A, 2010, JAIDS-J ACQ IMM DEF, V55, P590, DOI 10.1097/QAI.0b013e3181f5b3d1
   Yilmaz A, 2009, PLOS ONE, V4, DOI 10.1371/journal.pone.0006877
   Zhou Y, 2005, J VIROL, V79, P2199, DOI 10.1128/JVI.79.4.2199-2210.2005
   Zolopa A, 2013, JAIDS-J ACQ IMM DEF, V63, P96, DOI 10.1097/QAI.0b013e318289545c
NR 184
TC 10
Z9 12
U1 0
U2 10
PU EDIZIONI INT SRL
PI PAVIA
PA DIV EDIMES, EDIZIONI MEDICO SCIENTIFICHE PAVIA, VIA RIVIERA, PAVIA,
   39-27100, ITALY
SN 1121-7138
J9 NEW MICROBIOL
JI New Microbiol.
PD OCT
PY 2015
VL 38
IS 4
BP 443
EP 490
PG 48
WC Microbiology
WE Science Citation Index Expanded (SCI-EXPANDED)
SC Microbiology
GA DC6SQ
UT WOS:000369350300003
PM 26571377
DA 2022-08-26
ER

PT J
AU Hladik, F
   Burgener, A
   Ballweber, L
   Gottardo, R
   Vojtech, L
   Fourati, S
   Dai, JY
   Cameron, MJ
   Strobl, J
   Hughes, SM
   Hoesley, C
   Andrew, P
   Johnson, S
   Piper, J
   Friend, DR
   Ball, TB
   Cranston, RD
   Mayer, KH
   McElrath, MJ
   McGowan, I
AF Hladik, Florian
   Burgener, Adam
   Ballweber, Lamar
   Gottardo, Raphael
   Vojtech, Lucia
   Fourati, Slim
   Dai, James Y.
   Cameron, Mark J.
   Strobl, Johanna
   Hughes, Sean M.
   Hoesley, Craig
   Andrew, Philip
   Johnson, Sherri
   Piper, Jeanna
   Friend, David R.
   Ball, T. Blake
   Cranston, Ross D.
   Mayer, Kenneth H.
   McElrath, M. Juliana
   McGowan, Ian
TI Mucosal effects of tenofovir 1% gel
SO ELIFE
LA English
DT Article
ID FEMALE GENITAL-TRACT; TGF-BETA; EXPRESSION; GENE; BIOINFORMATICS;
   PREVENTION; FRAMEWORK; VARIANCE; TOXICITY; BIOLOGY
AB Tenofovir gel is being evaluated for vaginal and rectal pre-exposure prophylaxis against HIV transmission. Because this is a new prevention strategy, we broadly assessed its effects on the mucosa. In MTN-007, a phase-1, randomized, double-blinded rectal microbicide trial, we used systems genomics/proteomics to determine the effect of tenofovir 1% gel, nonoxynol-9 2% gel, placebo gel or no treatment on rectal biopsies (15 subjects/arm). We also treated primary vaginal epithelial cells from four healthy women with tenofovir in vitro. After seven days of administration, tenofovir 1% gel had broad-ranging effects on the rectal mucosa, which were more pronounced than, but different from, those of the detergent nonoxynol-9. Tenofovir suppressed anti-inflammatory mediators, increased T cell densities, caused mitochondrial dysfunction, altered regulatory pathways of cell differentiation and survival, and stimulated epithelial cell proliferation. The breadth of mucosal changes induced by tenofovir indicates that its safety over longer-term topical use should be carefully monitored.
C1 [Hladik, Florian; Vojtech, Lucia; Hughes, Sean M.] Univ Washington, Dept Obstet & Gynecol, Seattle, WA 98195 USA.
   [Hladik, Florian; McElrath, M. Juliana] Univ Washington, Dept Med, Seattle, WA 98195 USA.
   [McElrath, M. Juliana] Univ Washington, Dept Global Hlth, Seattle, WA 98195 USA.
   [Gottardo, Raphael; Dai, James Y.] Univ Washington, Dept Biostat, Seattle, WA 98195 USA.
   [Hladik, Florian; Burgener, Adam; Ballweber, Lamar; Gottardo, Raphael; Dai, James Y.; Strobl, Johanna; McElrath, M. Juliana] Fred Hutchinson Canc Res Ctr, Vaccine & Infect Dis Div, Seattle, WA 98104 USA.
   [Gottardo, Raphael] Fred Hutchinson Canc Res Ctr, Div Publ Hlth Sci, Seattle, WA 98104 USA.
   [Fourati, Slim; Cameron, Mark J.] Vaccine & Gene Therapy Inst Florida, Port St Lucie, FL 34987 USA.
   [Ball, T. Blake] Univ Manitoba, Dept Med Microbiol, Winnipeg, MB, Canada.
   [Burgener, Adam; Ball, T. Blake] Publ Hlth Agcy Canada, Natl HIV & Retrovirol Labs, Winnipeg, MB, Canada.
   [Hoesley, Craig] Univ Alabama Birmingham, Birmingham, AL USA.
   [Cranston, Ross D.; McGowan, Ian] Univ Pittsburgh, Sch Med, Pittsburgh, PA USA.
   [Andrew, Philip; Johnson, Sherri] FHI 360, Durham, NC USA.
   [Piper, Jeanna] NIAID, Div Aids, NIH, Bethesda, MD 20892 USA.
   [Friend, David R.] Eastern Virginia Med Sch, CONRAD, Arlington, VA 22209 USA.
   [Mayer, Kenneth H.] Beth Israel Deaconess Med Ctr, Fenway Hlth, Boston, MA USA.
   [Mayer, Kenneth H.] Harvard Univ, Sch Med, Boston, MA USA.
   [Cranston, Ross D.; McGowan, Ian] Magee Womens Res Inst, Microbicide Trials Network, Pittsburgh, PA USA.
RP Hladik, F (通讯作者)，Univ Washington, Dept Obstet & Gynecol, Seattle, WA 98195 USA.
EM fhladik@fhcrc.org; imcgowan@pitt.edu
RI Cameron, Mark/O-6775-2019; Hladik, Florian/G-1041-2012; Hladik,
   Florian/AAR-8852-2021; Wilkinson, Peter/AAK-6426-2020; M,
   Ian/AAP-1032-2021
OI Cameron, Mark/0000-0003-4768-4094; Hladik, Florian/0000-0002-0375-2764;
   Hladik, Florian/0000-0002-0375-2764; Wilkinson,
   Peter/0000-0002-1365-0470; M, Ian/0000-0002-6470-8476; Strobl,
   Johanna/0000-0003-3606-2185; Vojtech, Lucia/0000-0003-2343-0719;
   Fourati, Slim/0000-0001-6609-7587; Cranston, Ross/0000-0002-2687-6217;
   Hughes, Sean/0000-0002-9409-9405
FU National Institute of Allergy and Infectious Diseases of the National
   Institutes of Health [U01AI068633, U19AI082637, R01HD51455]; EUNICE
   KENNEDY SHRIVER NATIONAL INSTITUTE OF CHILD HEALTH &HUMAN DEVELOPMENT
   [R01HD051455] Funding Source: NIH RePORTER; NATIONAL CANCER INSTITUTE
   [P30CA015704] Funding Source: NIH RePORTER; NATIONAL CENTER FOR
   ADVANCING TRANSLATIONAL SCIENCES [UL1TR000005] Funding Source: NIH
   RePORTER; NATIONAL INSTITUTE OF ALLERGY AND INFECTIOUS DISEASES
   [U01AI068633, UM1AI069494, UM1AI069412, U19AI082637, UM1AI068615,
   U01AI069412] Funding Source: NIH RePORTER
FX Research reported in this publication was supported by the National
   Institute of Allergy and Infectious Diseases of the National Institutes
   of Health under award numbers U01AI068633 ( to Sharon Hillier),
   U19AI082637 (to I. M.) and R01HD51455 (to F.H.). The content is solely
   the responsibility of the authors and does not necessarily represent the
   official views of the National Institutes of Health or CONRAD. The
   funders had no role in data collection and analysis, and decision to
   publish. Jeanna Piper, employee of the National Institute of Allergy and
   Infectious Diseases, participated in design of the clinical study and
   preparation of the manuscript.
CR Alvarez Y, 2009, J IMMUNOL, V183, P1471, DOI 10.4049/jimmunol.0900312
   Ansel KM, 2002, IMMUNITY, V16, P67, DOI 10.1016/S1074-7613(01)00257-6
   Anton PA, 2012, AIDS RES HUM RETROV, V28, P1412, DOI [10.1089/aid.2012.0262, 10.1089/AID.2012.0262]
   Anton PA, 2011, PLOS ONE, V6, DOI 10.1371/journal.pone.0023243
   Ayers KM, 1996, FUND APPL TOXICOL, V32, P148, DOI 10.1006/faat.1996.0118
   Baldi P, 2001, BIOINFORMATICS, V17, P509, DOI 10.1093/bioinformatics/17.6.509
   BENJAMINI Y, 1995, J R STAT SOC B, V57, P289, DOI 10.1111/j.2517-6161.1995.tb02031.x
   Bourgon R, 2010, P NATL ACAD SCI USA, V107, P9546, DOI 10.1073/pnas.0914005107
   Burgener A, 2013, J VIROL, V87, P5141, DOI 10.1128/JVI.03347-12
   Chapman S, 2010, J CLIN INVEST, V120, P2619, DOI 10.1172/JCI42297
   Chonghaile TN, 2011, SCIENCE, V334, P1129, DOI 10.1126/science.1206727
   Collins TJ, 2007, BIOTECHNIQUES, V43, P25, DOI 10.2144/000112517
   Du P, 2008, BIOINFORMATICS, V24, P1547, DOI 10.1093/bioinformatics/btn224
   Dumond JB, 2012, CLIN PHARMACOKINET, V51, P809, DOI 10.1007/s40262-012-0012-y
   Forster R, 2008, NAT REV IMMUNOL, V8, P362, DOI 10.1038/nri2297
   Gee K, 2006, J BIOL CHEM, V281, P31647, DOI 10.1074/jbc.M512109200
   Gentleman RC, 2004, GENOME BIOL, V5, DOI 10.1186/gb-2004-5-10-r80
   Hendrix CW, 2013, PLOS ONE, V8, DOI 10.1371/journal.pone.0055013
   Hindson BJ, 2011, ANAL CHEM, V83, P8604, DOI 10.1021/ac202028g
   Hladik F, 1999, J VIROL, V73, P5833, DOI 10.1128/JVI.73.7.5833-5842.1999
   Hladik F, 2007, IMMUNITY, V26, P257, DOI 10.1016/j.immuni.2007.01.007
   Houstek J, 2006, BBA-BIOENERGETICS, V1757, P1400, DOI 10.1016/j.bbabio.2006.04.006
   Huang DW, 2009, NAT PROTOC, V4, P44, DOI 10.1038/nprot.2008.211
   Jain M, 2011, PLOS ONE, V6, DOI 10.1371/journal.pone.0026866
   Karim QA, 2010, SCIENCE, V329, P1168, DOI 10.1126/science.1193748
   Kashuba ADM, 2012, LANCET, V379, P2409, DOI 10.1016/S0140-6736(11)61852-7
   Konkel JE, 2011, TRENDS MOL MED, V17, P668, DOI 10.1016/j.molmed.2011.07.002
   Lee CGL, 2003, ONCOGENE, V22, P2592, DOI 10.1038/sj.onc.1206337
   Lewis W, 2003, NAT REV DRUG DISCOV, V2, P812, DOI 10.1038/nrd1201
   Lin SM, 2008, NUCLEIC ACIDS RES, V36, DOI 10.1093/nar/gkm1075
   Liu XF, 2012, AM J PATHOL, V180, P599, DOI 10.1016/j.ajpath.2011.10.036
   Long AD, 2001, J BIOL CHEM, V276, P19937, DOI 10.1074/jbc.M010192200
   Louissaint NA, 2013, AIDS RES HUM RETROVI
   Lynn DJ, 2008, MOL SYST BIOL, V4, DOI 10.1038/msb.2008.55
   Marrazzo J.M., 2015, C RETR OPP INF ATL M, P509
   Martin M, 2005, NAT IMMUNOL, V6, P777, DOI 10.1038/ni1221
   McGowan I, 2013, PLOS ONE, V8
   Misaka T, 2002, J BIOL CHEM, V277, P15834, DOI 10.1074/jbc.M109260200
   Modica-Napolitano JS, 2007, CURR MOL MED, V7, P121, DOI 10.2174/156652407779940495
   Naranbhai V, 2012, J INFECT DIS
   Neuhofer W, 2010, CURR GENOMICS, V11, P584, DOI 10.2174/138920210793360961
   Perazella MA, 2010, KIDNEY INT, V78, P1060, DOI 10.1038/ki.2010.344
   Pinheiro LB, 2012, ANAL CHEM, V84, P1003, DOI 10.1021/ac202578x
   Ren JW, 2011, J CELL SCI, V124, P3665, DOI 10.1242/jcs.087403
   Ren JW, 2006, J BIOL CHEM, V281, P11413, DOI 10.1074/jbc.M507218200
   RHEINWALD JG, 1975, CELL, V6, P331, DOI 10.1016/S0092-8674(75)80001-8
   Saeed AI, 2006, METHOD ENZYMOL, V411, P134, DOI 10.1016/S0076-6879(06)11009-5
   Shidara Y, 2005, CANCER RES, V65, P1655, DOI 10.1158/0008-5472.CAN-04-2012
   Smyth GK, 2005, STAT BIOL HEALTH, P397, DOI 10.1007/0-387-29362-0_23
   Surh CD, 2012, NAT IMMUNOL, V13, P628, DOI 10.1038/ni.2345
   Tien D, 2005, AIDS RES HUM RETROV, V21, P845, DOI 10.1089/aid.2005.21.845
   Wang G, 2010, CELL, V142, P456, DOI 10.1016/j.cell.2010.06.035
   Woodgett JR, 2005, NAT IMMUNOL, V6, P751, DOI 10.1038/ni0805-751
   Yu PW, 2001, ONCOGENE, V20, P484, DOI 10.1038/sj.onc.1204113
NR 54
TC 38
Z9 38
U1 0
U2 0
PU ELIFE SCIENCES PUBLICATIONS LTD
PI CAMBRIDGE
PA SHERATON HOUSE, CASTLE PARK, CAMBRIDGE, CB3 0AX, ENGLAND
SN 2050-084X
J9 ELIFE
JI eLife
PD FEB 3
PY 2015
VL 4
AR e04525
DI 10.7554/eLife.04525
PG 48
WC Biology
WE Science Citation Index Expanded (SCI-EXPANDED)
SC Life Sciences & Biomedicine - Other Topics
GA CA3CN
UT WOS:000348783800001
PM 25647729
OA Green Submitted, Green Published, gold
DA 2022-08-26
ER

PT J
AU Seay, K
   Khajoueinejad, N
   Zheng, JH
   Kiser, P
   Ochsenbauer, C
   Kappes, JC
   Herold, B
   Goldstein, H
AF Seay, Kieran
   Khajoueinejad, Nazanin
   Zheng, Jian Hua
   Kiser, Patrick
   Ochsenbauer, Christina
   Kappes, John C.
   Herold, Betsy
   Goldstein, Harris
TI The Vaginal Acquisition and Dissemination of HIV-1 Infection in a Novel
   Transgenic Mouse Model Is Facilitated by Coinfection with Herpes Simplex
   Virus 2 and Is Inhibited by Microbicide Treatment
SO JOURNAL OF VIROLOGY
LA English
DT Article
ID HUMAN-IMMUNODEFICIENCY-VIRUS; TENOFOVIR DISOPROXIL FUMARATE; DENDRITIC
   CELLS; PREEXPOSURE PROPHYLAXIS; TYPE-2 INFECTION; MOLECULAR CLONES;
   GENITAL HERPES; T-LYMPHOCYTES; ANIMAL-MODELS; CYCLIN T1
AB Epidemiological studies have demonstrated that herpes simplex virus 2 (HSV-2) infection significantly increases the risk of HIV-1 acquisition, thereby contributing to the expanding HIV-1 epidemic. To investigate whether HSV-2 infection directly facilitates mucosal HIV-1 acquisition, we used our transgenic hCD4/R5/cT1 mouse model which circumvents major entry and transcription blocks preventing murine HIV-1 infection by targeting transgenic expression of human CD4, CCR5, and cyclin T1 genes to CD4(+) T cells and myeloid-committed cells. Productive infection of mucosal leukocytes, predominantly CD4(+) T cells, was detected in all hCD4/R5/cT1 mice intravaginally challenged with an HIV-1 infectious molecular clone, HIV-Du151.2(env)-NLuc, which expresses an env gene (C.Du151.2) cloned from an acute heterosexually infected woman and a NanoLuc luciferase reporter gene. Lower genital tract HIV-1 infection after HIV-Du151.2(env)-NLuc intravaginal challenge was increased similar to 4-fold in hCD4/R5/cT1 mice coinfected with HSV-2. Furthermore, HIV-1 dissemination to draining lymph nodes was detected only in HSV-2-coinfected mice. HSV-2 infection stimulated local infiltration and activation of CD4(+) T cells and dendritic cells, likely contributing to the enhanced HIV-1 infection and dissemination in HSV-2-coinfected mice. We then used this model to demonstrate that a novel gel containing tenofovir disoproxil fumarate (TDF), the more potent prodrug of tenofovir (TFV), but not the TFV microbicide gel utilized in the recent CAPRISA 004, VOICE (Vaginal and Oral Interventions to Control the Epidemic), and FACTS 001 clinical trials, was effective as preexposure prophylaxis (PrEP) to completely prevent vaginal HIV-1 infection in almost half of HSV-2-coinfected mice. These results also support utilization of hCD4/R5/cT1 mice as a highly reproducible immunocompetent preclinical model to evaluate HIV-1 acquisition across the female genital tract.
   IMPORTANCE
   Multiple epidemiological studies have reported that genital herpes simplex virus 2 (HSV-2) infection increases the risk of HIV-1 sexual acquisition by severalfold. Understanding the underlying mechanisms by which HSV-2 facilitates HIV-1 infection and optimizing the efficacy of therapies to inhibit HIV-1 infection during HSV-2 coinfection should contribute to reducing HIV-1 transmission. Using our novel transgenic hCD4/R5/cT1 mouse model infectible with HIV-1, we demonstrated that HSV-2 infection enhances vaginal transmission and dissemination of HIV-1 infection while stimulating recruitment and activation of CD4(+) T cells and dendritic cells in the lower genital tract. HIV acquisition by hCD4/R5/cT1 mice vaginally coinfected with HSV-2 could be completely prevented in almost half the mice by preexposure prophylaxis (PrEP) with a novel gel containing tenofovir disoproxil fumarate (TDF), the tenofovir prodrug, but not with the tenofovir microbicide gel utilized in CAPRISA-004, VOICE, and FACTS-001 clinical trials. The hCD4/R5/cT1 mice represent a new preclinical mouse model to evaluate vaginal HIV-1 acquisition.
C1 [Seay, Kieran; Khajoueinejad, Nazanin; Herold, Betsy; Goldstein, Harris] Albert Einstein Coll Med, Dept Microbiol & Immunol, Bronx, NY 10467 USA.
   [Khajoueinejad, Nazanin; Zheng, Jian Hua; Herold, Betsy; Goldstein, Harris] Albert Einstein Coll Med, Dept Pediat, Bronx, NY 10467 USA.
   [Kiser, Patrick] Northwestern Univ, Dept Biomed Engn, McCormick Sch Engn, Evanston, IL 60208 USA.
   [Ochsenbauer, Christina; Kappes, John C.] Univ Alabama Birmingham, Dept Med, Birmingham, AL 35294 USA.
   [Kappes, John C.] Birmingham Vet Affairs Med Ctr, Res Serv, Birmingham, AL USA.
RP Goldstein, H (通讯作者)，Albert Einstein Coll Med, Dept Microbiol & Immunol, Bronx, NY 10467 USA.
EM harris.goldstein@einstein.yu.edu
RI Kiser, Patrick F/C-2843-2014
OI Kiser, Patrick F/0000-0002-3868-7122
FU National Institute of Drug Abuse at the National Institutes of Health
   [DA033788]; Einstein-Montefiore Center for AIDS Research [P30-AI51519];
   University of Alabama at Birmingham Center for AIDS Research
   [P30-AI277670]; National Institute of Allergy and Infectious Diseases at
   the National Institutes of Health [AI065309, T32-AI007501]; NIH Center
   for HIV-1/AIDS Vaccine Immunology (CHAVI) [UO1-AI067854]; Charles
   Michael Chair in Autoimmune Diseases; VHA Merit Review Award; NATIONAL
   INSTITUTE OF ALLERGY AND INFECTIOUS DISEASES [R01AI065309, T32AI007501,
   P30AI027767, P30AI051519, U01AI067854] Funding Source: NIH RePORTER;
   NATIONAL INSTITUTE ON DRUG ABUSE [R01DA033788] Funding Source: NIH
   RePORTER
FX This work was supported by the National Institute of Drug Abuse at the
   National Institutes of Health (DA033788), the Einstein-Montefiore Center
   for AIDS Research (P30-AI51519), the University of Alabama at Birmingham
   Center for AIDS Research (P30-AI277670), the National Institute of
   Allergy and Infectious Diseases at the National Institutes of Health
   (AI065309 and T32-AI007501 to K.S.), NIH Center for HIV-1/AIDS Vaccine
   Immunology (CHAVI) (UO1-AI067854 to J.C.K. and C.O.), the Charles
   Michael Chair in Autoimmune Diseases (to H.G.), and a VHA Merit Review
   Award (to J.C.K.).
CR Barnabas RV, 2011, JAIDS-J ACQ IMM DEF, V57, P238, DOI 10.1097/QAI.0b013e31821acb5
   Berges BK, 2008, VIROLOGY, V373, P342, DOI 10.1016/j.virol.2007.11.020
   Bieniasz PD, 2000, J VIROL, V74, P9868, DOI 10.1128/JVI.74.21.9868-9877.2000
   Brown BK, 2012, PLOS ONE, V7, DOI 10.1371/journal.pone.0029454
   Chen SX, 2007, PLOS ONE, V2, DOI [10.1371/journal.pone.0001001, 10.1371/journal.pone.0000147]
   Chenine AL, 2013, PLOS ONE, V8, DOI 10.1371/journal.pone.0076104
   Chun TW, 1998, J EXP MED, V188, P83, DOI 10.1084/jem.188.1.83
   deCamp A, 2014, J VIROL, V88, P2489, DOI 10.1128/JVI.02853-13
   Deng HK, 1996, NATURE, V381, P661, DOI 10.1038/381661a0
   Denton PW, 2012, TRENDS MICROBIOL, V20, P268, DOI 10.1016/j.tim.2012.03.007
   Denton PW, 2011, J VIROL, V85, P7582, DOI 10.1128/JVI.00537-11
   Denton PW, 2008, PLOS MED, V5, P79, DOI 10.1371/journal.pmed.0050016
   Edmonds TG, 2010, VIROLOGY, V408, P1, DOI 10.1016/j.virol.2010.08.028
   Feng ZL, 2013, MATH BIOSCI, V245, P171, DOI 10.1016/j.mbs.2013.07.003
   Ferreira VH, 2014, AM J REPROD IMMUNOL, V71, P543, DOI 10.1111/aji.12221
   Fidel PL, 1996, INFECT IMMUN, V64, P3793, DOI 10.1128/IAI.64.9.3793-3799.1996
   Freeman EE, 2006, AIDS, V20, P73, DOI 10.1097/01.aids.0000198081.09337.a7
   Gengiah TN, 2012, EXPERT OPIN INV DRUG, V21, P695, DOI 10.1517/13543784.2012.667072
   Ghebremichael Musie, 2012, BMC Res Notes, V5, P451, DOI 10.1186/1756-0500-5-451
   Haase AT, 2010, NATURE, V464, P217, DOI 10.1038/nature08757
   Hall MP, 2012, ACS CHEM BIOL, V7, P1848, DOI 10.1021/cb3002478
   Hatziioannou T, 2012, NAT REV MICROBIOL, V10, P852, DOI 10.1038/nrmicro2911
   Hazra R, 2004, ANTIMICROB AGENTS CH, V48, P124, DOI 10.1128/AAC.48.1.124-129.2004
   Iijima N, 2011, P NATL ACAD SCI USA, V108, P284, DOI 10.1073/pnas.1005201108
   Imai K, 2009, FEBS J, V276, P7124, DOI 10.1111/j.1742-4658.2009.07424.x
   Karim QA, 2010, SCIENCE, V329, P1168, DOI 10.1126/science.1193748
   Kollias CM, 2015, J NEUROVIROL, V21, P8, DOI 10.1007/s13365-014-0302-2
   Li M, 2006, J VIROL, V80, P11776, DOI 10.1128/JVI.01730-06
   Lihana RW, 2012, AIDS REV, V14, P83
   Looker KJ, 2008, B WORLD HEALTH ORGAN, V86, P805, DOI 10.2471/BLT.07.046128
   Marrazzo JM, 2015, NEW ENGL J MED, V372, P509, DOI 10.1056/NEJMoa1402269
   Martinelli E, 2011, PLOS PATHOG, V7, DOI 10.1371/journal.ppat.1002109
   Marx PA, 1996, NAT MED, V2, P1084, DOI 10.1038/nm1096-1084
   Mascola JR, 2000, NAT MED, V6, P207, DOI 10.1038/72318
   Masurier C, 1998, J VIROL, V72, P7822, DOI 10.1128/JVI.72.10.7822-7829.1998
   McLinden RJ, 2013, PLOS ONE, V8, DOI 10.1371/journal.pone.0077756
   Mesquita PMM, 2012, J ANTIMICROB CHEMOTH, V67, P1730, DOI 10.1093/jac/dks097
   Naarding MA, 2014, J IMMUNOL METHODS, V409, P161, DOI 10.1016/j.jim.2013.11.021
   Nixon B, 2014, J INFECT DIS, V209, P510, DOI 10.1093/infdis/jit472
   Nixon B, 2014, ANTIMICROB AGENTS CH, V58, P1153, DOI 10.1128/AAC.01818-13
   Ochsenbauer C, 2012, J VIROL, V86, P2715, DOI 10.1128/JVI.06157-11
   Pace CS, 2013, P NATL ACAD SCI USA, V110, P13540, DOI 10.1073/pnas.1304985110
   Rebbapragada A, 2007, AIDS, V21, P589, DOI 10.1097/QAD.0b013e328012b896
   Rees H, 2015, 26LB C RETR OPP INF
   Reynolds SJ, 2003, J INFECT DIS, V187, P1513, DOI 10.1086/368357
   Robbins BL, 1998, ANTIMICROB AGENTS CH, V42, P612, DOI 10.1128/AAC.42.3.612
   Rollenhagen C, 2014, MUCOSAL IMMUNOL, V7, P1165, DOI 10.1038/mi.2014.3
   Sarzotti-Kelsoe M, 2014, J IMMUNOL METHODS, V409, P147, DOI 10.1016/j.jim.2014.02.013
   SCHALL TJ, 1994, CURR OPIN IMMUNOL, V6, P865, DOI 10.1016/0952-7915(94)90006-X
   Seay K, 2013, PLOS ONE, V8, DOI 10.1371/journal.pone.0063537
   Segarra TJ, 2011, PLOS ONE, V6, DOI 10.1371/journal.pone.0027675
   Seth S, 2011, J IMMUNOL, V186, P3364, DOI 10.4049/jimmunol.1002598
   Siveke JT, 1998, J IMMUNOL, V160, P550
   Smith JM, 2013, P NATL ACAD SCI USA, V110, P16145, DOI 10.1073/pnas.1311355110
   Smith JS, 2002, J INFECT DIS, V186, pS3, DOI 10.1086/343739
   Stefanidou M, 2013, J VIROL, V87, P1443, DOI 10.1128/JVI.01302-12
   Tien D, 2005, AIDS RES HUM RETROV, V21, P845, DOI 10.1089/aid.2005.21.845
   Villadangos JA, 2001, IMMUNITY, V14, P739, DOI 10.1016/S1074-7613(01)00148-0
   Ward H, 2010, CURR OPIN HIV AIDS, V5, P305, DOI 10.1097/COH.0b013e32833a8844
   WASSERHEIT JN, 1992, SEX TRANSM DIS, V19, P61, DOI 10.1097/00007435-199219020-00001
   Wei P, 1998, CELL, V92, P451, DOI 10.1016/S0092-8674(00)80939-3
   Wilflingseder D, 2004, J IMMUNOL, V173, P7497, DOI 10.4049/jimmunol.173.12.7497
   Wimmer J, 1999, VIROLOGY, V255, P182, DOI 10.1006/viro.1998.9589
NR 63
TC 12
Z9 12
U1 0
U2 14
PU AMER SOC MICROBIOLOGY
PI WASHINGTON
PA 1752 N ST NW, WASHINGTON, DC 20036-2904 USA
SN 0022-538X
EI 1098-5514
J9 J VIROL
JI J. Virol.
PD SEP
PY 2015
VL 89
IS 18
BP 9559
EP 9570
DI 10.1128/JVI.01326-15
PG 12
WC Virology
WE Science Citation Index Expanded (SCI-EXPANDED)
SC Virology
GA CQ6HE
UT WOS:000360704400036
PM 26157126
OA Green Published
DA 2022-08-26
ER

PT J
AU Jain, S
   Oldenburg, CE
   Mimiaga, MJ
   Mayer, KH
AF Jain, Sachin
   Oldenburg, Catherine E.
   Mimiaga, Matthew J.
   Mayer, Kenneth H.
TI Subsequent HIV Infection Among Men Who Have Sex with Men Who Used
   Non-Occupational Post-Exposure Prophylaxis at a Boston Community Health
   Center: 1997-2013
SO AIDS PATIENT CARE AND STDS
LA English
DT Article
ID RISK BEHAVIOR; CONFOUNDER-SELECTION; HOMOSEXUAL-MEN; TENOFOVIR DF;
   LATINO MEN; EXPOSURE; SEROCONVERSION; EMTRICITABINE; EPIDEMIOLOGY;
   TRANSMISSION
AB Non-occupational post-exposure prophylaxis (NPEP) has been recommended to prevent HIV acquisition for nearly 20 years. However, limited behavioral and clinical outcome data exist after men who have sex with men (MSM) present for NPEP. We reviewed the electronic medical records of HIV-uninfected adults who presented for NPEP at a large community health center in Boston between July, 1997 and August, 2013. Data from 894 patients were analyzed, 88.1% of whom were MSM. Consensual unprotected sex was the most common reason for NPEP visits among MSM (64.2%), followed by condom failure (30.6%). The HIV serostatus of the partner was unknown for 64.4% of the MSM, positive with unknown treatment status for 18.1%, positive and not on treatment for 4.1%, and positive and on treatment for 13.4%. Thirty-nine patients subsequently became HIV-infected (4.4%), all of whom were MSM. The MSM-specific HIV incidence after NPEP use was 2.2 cases per 100 person-years. Incident HIV infection was associated with younger age (AHR=0.94; p=0.003), being Latino (AHR=2.44; p=0.044), and/or being African American (AHR=3.43; p=0.046). Repeated NPEP use was not associated with incident HIV infection (AHR=0.67; p=0.26). Younger MSM of color who access NPEP, in particular, may benefit from early HIV risk-reduction and pre-exposure prophylaxis counseling.
C1 [Jain, Sachin; Mayer, Kenneth H.] Beth Israel Deaconess Med Ctr, Div Infect Dis, Boston, MA 02215 USA.
   [Jain, Sachin; Oldenburg, Catherine E.; Mimiaga, Matthew J.; Mayer, Kenneth H.] Fenway Inst, Boston, MA USA.
   [Oldenburg, Catherine E.] Harvard Univ, Sch Publ Hlth, Dept Epidemiol, Boston, MA 02115 USA.
   [Jain, Sachin; Mayer, Kenneth H.] Harvard Univ, Sch Med, Boston, MA USA.
   [Mimiaga, Matthew J.] Massachusetts Gen Hosp, Dept Psychiat, Boston, MA 02114 USA.
RP Jain, S (通讯作者)，AIDS Ctr, Montefiore Med Ctr, 3444 Kossuth Ave, Bronx, NY 10467 USA.
EM sajain@montefiore.org
FU Harvard University Center For AIDS Research (CFAR), an NIH [P30
   AI060354]; National Institute of Allergy and Infectious Disease T32 NRSA
   grant [T32AI007535]; National Institute of Drug Abuse T32 NRSA grant
   [T32DA0131911]; NATIONAL INSTITUTE OF ALLERGY AND INFECTIOUS DISEASES
   [T32AI007535, P30AI060354] Funding Source: NIH RePORTER; NATIONAL
   INSTITUTE OF MENTAL HEALTH [R25MH083620] Funding Source: NIH RePORTER;
   NATIONAL INSTITUTE ON DRUG ABUSE [T32DA013911] Funding Source: NIH
   RePORTER
FX The Fenway Institute Data Team, including Chris Grasso MPH, Ken Levine,
   and Shayne Zaslow, screened eligible patients for this study, aided with
   construction of the data abstraction tool, and provided database
   support. The Harvard University Center For AIDS Research (CFAR), an NIH
   funded program (P30 AI060354; PI: Walker), provided statistical
   consultation and contributes to Mayer's funding. Oldenburg is supported
   by a National Institute of Allergy and Infectious Disease T32 NRSA grant
   (T32AI007535; PI: Seage) and a National Institute of Drug Abuse T32 NRSA
   grant (T32DA0131911; PI: Flanigan).
CR Bedoya CA, 2012, AIDS BEHAV, V16, P608, DOI 10.1007/s10461-011-9911-4
   Beltrami EM, 2002, INFECT CONT HOSP EP, V23, P345, DOI 10.1086/502065
   Beyrer C, 2012, LANCET, V380, P367, DOI 10.1016/S0140-6736(12)60821-6
   Budtz-Jorgensen E, 2007, ANN EPIDEMIOL, V17, P27, DOI 10.1016/j.annepidem.2006.05.007
   Calabrese SK, 2012, AIDS PATIENT CARE ST, V26, P430, DOI 10.1089/apc.2011.0428
   CDC. Diagnoses of HIV infection in the United States and dependent areas, 2011, DIAGN HIV INF US DEP, V23
   Donnell D, 2010, AIDS BEHAV, V14, P1182, DOI 10.1007/s10461-010-9712-1
   Facente SN, 2011, PLOS ONE, V6, DOI 10.1371/journal.pone.0021813
   Hawkins DA, 2001, J INFECTION, V43, P12, DOI 10.1039/jinf.2001.0811
   Heuker J, 2012, AIDS, V26, P505, DOI 10.1097/QAD.0b013e32834f32d8
   Joseph HA, 2011, SEX TRANSM INFECT, V87, P442, DOI 10.1136/sextrans-2011-050010
   Joshi M, 2014, INT J STD AIDS, V25, P67, DOI 10.1177/0956462413491734
   Koblin BA, 2013, PLOS ONE, V8, DOI 10.1371/journal.pone.0070413
   Landovitz RJ, 2012, AIDS PATIENT CARE ST, V26, P320, DOI 10.1089/apc.2011.0432
   Li H, 2013, J INFECT DIS, V208, P1598, DOI 10.1093/infdis/jit485
   MALDONADO G, 1993, AM J EPIDEMIOL, V138, P923, DOI 10.1093/oxfordjournals.aje.a116813
   Mayer KH, 2008, JAIDS-J ACQ IMM DEF, V47, P494, DOI 10.1097/QAI.0b013e318162afcb
   Mayer KH, 2014, PLOS ONE, V9, DOI 10.1371/journal.pone.0087298
   Mayer KH, 2012, JAIDS-J ACQ IMM DEF, V59, P354, DOI 10.1097/QAI.0b013e31824a03b8
   Mehta SA, 2011, SEX TRANSM INFECT, V87, P344, DOI 10.1136/sti.2010.046284
   Mimiaga MJ, 2009, JAIDS-J ACQ IMM DEF, V50, P77, DOI 10.1097/QAI.0b013e31818d5a27
   Pierce AB, 2011, SEX HEALTH, V8, P179, DOI 10.1071/SH10063
   Poynten IM, 2009, AIDS, V23, P1119, DOI 10.1097/QAD.0b013e32832c1776
   Prejean J, 2011, PLOS ONE, V6, DOI 10.1371/journal.pone.0017502
   Rodriguez AE, 2013, JAIDS-J ACQ IMM DEF, V64, pS68, DOI 10.1097/QAI.0b013e3182a901a2
   Roland ME, 2005, CLIN INFECT DIS, V41, P1507, DOI 10.1086/497268
   Schechter M, 2004, JAIDS-J ACQ IMM DEF, V35, P519, DOI 10.1097/00126334-200404150-00010
   Smith Dawn K., 2005, Morbidity and Mortality Weekly Report, V54, P1
   U.S. Public Health Service, 2014, PREEXP PROPH PREV HI
   Whitmore Suzanne K., 2012, Morbidity and Mortality Weekly Report, V61, P971
   Zablotska IB, 2011, JAIDS-J ACQ IMM DEF, V58, P424, DOI 10.1097/QAI.0b013e318230e885
NR 31
TC 26
Z9 27
U1 1
U2 11
PU MARY ANN LIEBERT, INC
PI NEW ROCHELLE
PA 140 HUGUENOT STREET, 3RD FL, NEW ROCHELLE, NY 10801 USA
SN 1087-2914
EI 1557-7449
J9 AIDS PATIENT CARE ST
JI Aids Patient Care STDS
PD JAN 1
PY 2015
VL 29
IS 1
BP 20
EP 25
DI 10.1089/apc.2014.0154
PG 6
WC Public, Environmental & Occupational Health; Infectious Diseases
WE Science Citation Index Expanded (SCI-EXPANDED); Social Science Citation Index (SSCI)
SC Public, Environmental & Occupational Health; Infectious Diseases
GA AY0MI
UT WOS:000347290100004
PM 25369451
OA Green Published
DA 2022-08-26
ER

PT J
AU Dezzutti, CS
AF Dezzutti, Charlene S.
TI Animal and human mucosal tissue models to study HIV biomedical
   interventions: can we predict success?
SO JOURNAL OF THE INTERNATIONAL AIDS SOCIETY
LA English
DT Review
DE HIV prevention; pre-exposure prophylaxis; microbicide; humanized mouse;
   non-human primate; macaque; mucosal tissue; ex vivo challenge
ID HUMAN-IMMUNODEFICIENCY-VIRUS; REVERSE-TRANSCRIPTASE INHIBITORS; HUMAN
   CERVICAL TISSUE; TYPE-1 INFECTION; PREEXPOSURE PROPHYLAXIS;
   CHLAMYDIA-TRACHOMATIS; VAGINAL TRANSMISSION; RHESUS MACAQUES;
   PRECLINICAL INTERVENTIONS; TRICHOMONAS-VAGINALIS
AB Introduction: Preclinical testing plays an integral role in the development of HIV prevention modalities. Several models are used including humanized mice, non-human primates and human mucosal tissue cultures.
   Discussion: Pharmaceutical development traditionally uses preclinical models to evaluate product safety. The HIV prevention field has extended this paradigm to include models of efficacy, encompassing humanized mice, non-human primates (typically Asian macaques) and human mucosal tissue (such as cervical and colorectal). As our understanding of the biology of HIV transmission improves and includes the influence of human behaviour/biology and co-pathogens, these models have evolved as well to address more complex questions. These three models have demonstrated the effectiveness of systemic (oral) and topical use of anti-retroviral drugs. Importantly, pharmacokinetic/pharmacodynamic relationships are being developed and linked to information gathered from human clinical trials. The models are incorporating co-pathogens (bacterial and viral) and the effects of coitus (mucosal fluids) on drug distribution and efficacy. Humanized mice are being tailored in their immune reconstitution to better represent humans. Importantly, human mucosal tissue cultures are now being used in early clinical trials to provide information on product efficacy to more accurately characterize efficacious products to advance to larger clinical trials. While all of these models have made advancements in product development, each has limitations and the data need to be interpreted by keeping these limitations in mind.
   Conclusions: Development and refinement of each of these models has been an iterative process and linkages to data generated among each of them and from human clinical trials are needed to determine their reliability. Preclinical testing has evolved from simply identifying products that demonstrate efficacy prior to clinical trials to defining essential pharmacokinetic/pharmacodynamic relationships under a variety of conditions and has the potential to improve product selection prior to the initiation of large-scale human clinical trials. The goal is to provide researchers with ample information to make conversant decisions that guide optimized and efficient product development.
C1 [Dezzutti, Charlene S.] Univ Pittsburgh, Sch Med, Dept Obstet Gynecol & Reprod Sci, Pittsburgh, PA 15213 USA.
   [Dezzutti, Charlene S.] Magee Womens Res Inst, Pittsburgh, PA USA.
RP Dezzutti, CS (通讯作者)，Univ Pittsburgh, Magee Womens Res Inst, 204 Craft Ave, Pittsburgh, PA 15213 USA.
EM cdezzutti@mwri.magee.edu
OI Dezzutti, Charlene/0000-0001-5902-5841
FU Bill and Melinda Gates Foundation [OPP48293]; National Institute of
   Allergy and Infectious Diseases (US National Institutes of Health) [UM1
   AI106707]; Eunice Kennedy Shriver National Institute of Child Health and
   Development (US National Institutes of Health); National Institute of
   Mental Health (US National Institutes of Health); NATIONAL INSTITUTE OF
   ALLERGY AND INFECTIOUS DISEASES [UM1AI106707] Funding Source: NIH
   RePORTER
FX CSD was supported by a grant from the Bill and Melinda Gates Foundation
   (#OPP48293) and a grant to the Microbicide Trials Network, which is
   funded by the National Institute of Allergy and Infectious Diseases (UM1
   AI106707), the Eunice Kennedy Shriver National Institute of Child Health
   and Development and the National Institute of Mental Health (all of the
   US National Institutes of Health). The funders had no role in design,
   decision to publish or preparation of the manuscript. CSD has no
   competing interests to declare.
CR Abner SR, 2005, J INFECT DIS, V192, P1545, DOI 10.1086/462424
   Akkina R, 2011, PLOS ONE, V6, DOI 10.1371/journal.pone.0020169
   Anderson PL, 2014, J ANTIMICROB CHEMOTH, V69, P2470, DOI 10.1093/jac/dku162
   Andrei G, 2011, CELL HOST MICROBE, V10, P379, DOI 10.1016/j.chom.2011.08.015
   Anton PA, 2012, AIDS RES HUM RETROV, V28, P1412, DOI [10.1089/aid.2012.0262, 10.1089/AID.2012.0262]
   Anton PA, 2011, PLOS ONE, V6, DOI 10.1371/journal.pone.0023243
   Balazs AB, 2012, NATURE, V481, P81, DOI 10.1038/nature10660
   Bieniasz PD, 2000, J VIROL, V74, P9868, DOI 10.1128/JVI.74.21.9868-9877.2000
   Brehm MA, 2014, J IMMUNOL METHODS, V410, P3, DOI 10.1016/j.jim.2014.02.011
   Brichacek B, 2013, PLOS ONE, V8, DOI 10.1371/journal.pone.0078817
   Buchbinder SP, 2008, LANCET, V372, P1881, DOI 10.1016/S0140-6736(08)61591-3
   Buffa V, 2009, J GEN VIROL, V90, P234, DOI 10.1099/vir.0.004358-0
   Bunge K, 2014, C RETR OPP INF 2014
   Centers for Disease Control and Prevention (CDC), 1998, MMWR Morb Mortal Wkly Rep, V47, P1073
[truncated: 711,018 more chars]
