# Supplementary material for: Knowledge domain and emerging trends in HIV pre-exposure prophylaxis: A visualization analysis via CiteSpace
Source: Front Microbiol. 2023 Mar 16;14:1099132. doi: 10.3389/fmicb.2023.1099132 (PMC10060873; doi:10.3389/fmicb.2023.1099132)
Supplement: Supplementary file 1 [file Data_Sheet_1.ZIP › download2016u222pt1.txt]

PT J
AU Roberts, ST
   Haberer, J
   Celum, C
   Mugo, N
   Ware, NC
   Cohen, CR
   Tappero, JW
   Kiarie, J
   Ronald, A
   Mujugira, A
   Tumwesigye, E
   Were, E
   Irungu, E
   Baeten, JM
AF Roberts, Sarah T.
   Haberer, Jessica
   Celum, Connie
   Mugo, Nelly
   Ware, Norma C.
   Cohen, Craig R.
   Tappero, Jordan W.
   Kiarie, James
   Ronald, Allan
   Mujugira, Andrew
   Tumwesigye, Elioda
   Were, Edwin
   Irungu, Elizabeth
   Baeten, Jared M.
CA Partners PrEP Study Team
TI Intimate Partner Violence and Adherence to HIV Pre-exposure Prophylaxis
   (PrEP) in African Women in HIV Serodiscordant Relationships: A
   Prospective Cohort Study
SO JAIDS-JOURNAL OF ACQUIRED IMMUNE DEFICIENCY SYNDROMES
LA English
DT Article
DE intimate partner violence; pre-exposure prophylaxis; adherence; HIV
   prevention
ID TENOFOVIR DISOPROXIL FUMARATE; POISSON REGRESSION APPROACH; CHILD
   SEXUAL-ABUSE; SUB-SAHARAN AFRICA; ANTIRETROVIRAL PROPHYLAXIS; MEDICATION
   ADHERENCE; PREVENTION TRIAL; CLINICAL-TRIAL; DOUBLE-BLIND; RISK
AB Background: Intimate partner violence (IPV) is associated with higher HIV incidence, reduced condom use, and poor adherence to antiretroviral therapy and other medications. IPV may also affect adherence to pre-exposure prophylaxis (PrEP).
   Methods: We analyzed data from 1785 HIV-uninfected women enrolled in a clinical trial of PrEP among African HIV serodiscordant couples. Experience of verbal, physical, or economic IPV was assessed at monthly visits by face-to-face interviews. Low PrEP adherence was defined as clinic-based pill count coverage <80% or plasma tenofovir levels <40 ng/mL. The association between IPV and low adherence was analyzed using generalized estimating equations, adjusting for potential confounders. In-depth interview transcripts were examined to explain how IPV could impact adherence.
   Results: Sixteen percent of women reported IPV during a median of 34.8 months of follow-up (interquartile range 27.0-35.0). Overall, 7% of visits had pill count coverage <80%, and 32% had plasma tenofovir <40 ng/mL. Women reporting IPV in the past 3 months had increased risk of low adherence by pill count (adjusted risk ratio 1.49, 95% confidence interval: 1.17 to 1.89) and by plasma tenofovir (adjusted risk ratio 1.51, 95% confidence interval: 1.06 to 2.15). Verbal, economic, and physical IPV were all associated with low adherence. However, the impact of IPV diminished and was not statistically significant 3 months after the reported exposure. In qualitative interviews, women identified several ways in which IPV affected adherence, including stress and forgetting, leaving home without pills, and partners throwing pills away.
   Conclusions: Women who reported recent IPV in the Partners PrEP Study were at increased risk of low PrEP adherence. Strategies to mitigate PrEP nonadherence in the context of IPV should be evaluated.
C1 [Roberts, Sarah T.; Celum, Connie; Mujugira, Andrew; Baeten, Jared M.] Univ Washington, Dept Epidemiol, Seattle, WA 98104 USA.
   [Haberer, Jessica] Massachusetts Gen Hosp, Dept Med, Boston, MA 02114 USA.
   [Haberer, Jessica] Massachusetts Gen Hosp, Ctr Global Hlth, Boston, MA 02114 USA.
   [Haberer, Jessica; Ware, Norma C.] Harvard Med Sch, Dept Global Hlth & Social Med, Boston, MA USA.
   [Celum, Connie; Mugo, Nelly; Baeten, Jared M.] Univ Washington, Dept Global Hlth, Seattle, WA 98104 USA.
   [Celum, Connie; Baeten, Jared M.] Univ Washington, Dept Med, Seattle, WA 98104 USA.
   [Mugo, Nelly] Kenya Govt Med Res Ctr, Nairobi, Kenya.
   [Ware, Norma C.] Brigham & Womens Hosp, Dept Med, Div Global Hlth Equ, 75 Francis St, Boston, MA 02115 USA.
   [Cohen, Craig R.] Univ Calif San Francisco, Dept Obstet Gynecol & Reprod Sci, San Francisco, CA USA.
   [Tappero, Jordan W.] Ctr Dis Control & Prevent, Atlanta, GA USA.
   [Kiarie, James] Univ Nairobi, Dept Obstet & Gynaecol, Nairobi, Kenya.
   [Ronald, Allan] Univ Manitoba, Dept Med, Winnipeg, MB, Canada.
   [Tumwesigye, Elioda] Kabwohe Clin Res Ctr, Kabwohe, Uganda.
   [Were, Edwin] Moi Univ, Dept Reprod Hlth, Eldoret, Kenya.
   [Irungu, Elizabeth] Kenyatta Natl Hosp, Nairobi, Kenya.
RP Roberts, ST (通讯作者)，Univ Washington, Int Clin Res Ctr, 325 Ninth Ave,Box 359927, Seattle, WA 98104 USA.
EM str24@uw.edu
RI Roberts, Sarah/AAG-2768-2020; Haberer, Jessica/AAH-7976-2019
OI Roberts, Sarah/0000-0002-3318-9781; Haberer,
   Jessica/0000-0001-5845-3190; Mujugira, Andrew/0000-0001-6646-6733;
   kiarie, james/0000-0003-4180-7858
FU Bill & Melinda Gates Foundation [OPP47674]; US National Institutes of
   Health [R01 MH095507, T32 AI007140, F31 MH107258]; ARCS Foundation
   Seattle Chapter Endowment Fund; NATIONAL INSTITUTE OF ALLERGY AND
   INFECTIOUS DISEASES [T32AI007140] Funding Source: NIH RePORTER; NATIONAL
   INSTITUTE OF MENTAL HEALTH [P30MH062246, R01MH095507, F31MH107258]
   Funding Source: NIH RePORTER
FX Supported by research Grants from the Bill & Melinda Gates Foundation
   (OPP47674), the US National Institutes of Health (R01 MH095507, T32
   AI007140, F31 MH107258), and the ARCS Foundation Seattle Chapter
   Endowment Fund. The findings and conclusions in this article are those
   of the authors and do not necessarily represent the views of the
   National Institutes of Health or Centers for Disease Control and
   Prevention.
CR A VAC, ONG PLANN PREP DEM I
   Anderson JC, 2013, J ASSOC NURSE AIDS C, V24, P383, DOI 10.1016/j.jana.2013.03.003
   Anderson PL, 2012, SCI TRANSL MED, V4, DOI 10.1126/scitranslmed.3004006
   Arriola KRJ, 2005, CHILD ABUSE NEGLECT, V29, P725, DOI 10.1016/j.chiabu.2004.10.014
   Baeten JM, 2012, NEW ENGL J MED, V367, P399, DOI 10.1056/NEJMoa1108524
   Baeten J, 2013, ANNU REV MED, V64, P219, DOI 10.1146/annurev-med-050911-163701
   Baeten JM, 2014, LANCET INFECT DIS, V14, P1055, DOI 10.1016/S1473-3099(14)70937-5
   Blum MR, 2007, J CLIN PHARMACOL, V47, P751, DOI 10.1177/0091270007300951
   Celum C, 2014, ANN INTERN MED, V161, P11, DOI 10.7326/M13-2471
   Choopanya K, 2013, LANCET, V381, P2083, DOI 10.1016/S0140-6736(13)61127-7
   Corneli A, 2015, PLOS ONE, V10, DOI 10.1371/journal.pone.0125458
   Cottrell ML, 2016, J INFECT DIS, V214, P55, DOI 10.1093/infdis/jiw077
   Cottrell ML, 2014, HIV RES PREV CAP TOW
   Donnell D, 2014, JAIDS-J ACQ IMM DEF, V66, P340, DOI 10.1097/QAI.0000000000000172
   Donnell DJ, 2013, AIDS BEHAV, V17, P632, DOI 10.1007/s10461-012-0268-0
   Fellman Sam., 2012, MILITARY TIMES
   Garcia-Moreno C, 2006, LANCET, V368, P1260, DOI 10.1016/S0140-6736(06)69523-8
   Gomez GB, 2013, PLOS MED, V10, DOI 10.1371/journal.pmed.1001401
   Grant RM, 2010, NEW ENGL J MED, V363, P2587, DOI 10.1056/NEJMoa1011205
   Haberer JE, 2015, AIDS, V29, P1277, DOI 10.1097/QAD.0000000000000647
   Haberer JE, 2013, PLOS MED, V10, DOI 10.1371/journal.pmed.1001511
   Hartmann MA, 2014, AIDS RES HUM RETROV, V30, pA86, DOI 10.1089/aid.2014.5157.abstract
   Hatcher AM, 2015, AIDS, V29, P2183, DOI 10.1097/QAD.0000000000000842
   He H, 1998, WOMEN HEALTH, V27, P161, DOI 10.1300/J013v27n01_10
   Hendrix CW, 2013, CELL, V155, P515, DOI 10.1016/j.cell.2013.09.030
   Hien DA, 2000, J SUBST ABUSE TREAT, V19, P31, DOI 10.1016/S0740-5472(99)00088-4
   Holstad MM, 2011, AIDS BEHAV, V15, P885, DOI 10.1007/s10461-010-9865-y
   Jewkes RK, 2010, LANCET, V376, P41, DOI 10.1016/S0140-6736(10)60548-X
   Kacanek D, 2013, JAIDS-J ACQ IMM DEF, V64, P400, DOI 10.1097/QAI.0b013e3182a6b0be
   Kakuda TN, 2009, HIV MED, V10, P173, DOI 10.1111/j.1468-1293.2008.00668.x
   Kalichman SC, 1998, J WOMENS HEALTH, V7, P371, DOI 10.1089/jwh.1998.7.371
   Karim QA, 2010, SCIENCE, V329, P1168, DOI 10.1126/science.1193748
   Kenya National Bureau of Statistics (KNBS) and ICF Macro, 2010, KEN DEM HLTH SURV 20
   Kiser JJ, 2008, ANTIMICROB AGENTS CH, V52, P631, DOI 10.1128/AAC.00761-07
   Koenig LJ, 2013, AM J PREV MED, V44, pS91, DOI 10.1016/j.amepre.2012.09.047
   Kouyoumdjian FG, 2013, AIDS, V27, P1331, DOI 10.1097/QAD.0b013e32835fd851
   Lanham Michele, 2014, J Int AIDS Soc, V17, P19159, DOI 10.7448/IAS.17.3.19159
   Lopez EJ, 2010, AIDS EDUC PREV, V22, P61, DOI 10.1521/aeap.2010.22.1.61
   LVCT Health, 2015, DEM EFF DEL DAIL OR
   Manfrin-Ledet Linda, 2003, J Assoc Nurses AIDS Care, V14, P56, DOI 10.1177/1055329003252056
   Mansoor LE, 2014, AIDS BEHAV, V18, P811, DOI 10.1007/s10461-014-0751-x
   Matthews LT, 2014, JAIDS-J ACQ IMM DEF, V67, P91, DOI 10.1097/QAI.0000000000000246
   McCormack S, 2015, C RETR OPP INF SEATT
   Molina J, 2015, C RETR OPP INF SEATT
   Montgomery CM, 2008, AIDS CARE, V20, P733, DOI 10.1080/09540120701693974
   Montgomery ET, 2015, AIDS BEHAV, V19, P784, DOI 10.1007/s10461-014-0950-5
   Mugavero M, 2006, AIDS PATIENT CARE ST, V20, P418, DOI 10.1089/apc.2006.20.418
   Mujugira A, 2011, PLOS ONE, V6, DOI 10.1371/journal.pone.0025828
   Pattacini L, 2015, J INFECT DIS, V211, P1943, DOI 10.1093/infdis/jiu815
   Patterson KB, 2011, SCI TRANSL MED, V3, DOI 10.1126/scitranslmed.3003174
   Pretorius C, 2010, PLOS ONE, V5, DOI 10.1371/journal.pone.0013646
   Psaros C, 2014, JAIDS-J ACQ IMM DEF, V66, P522, DOI 10.1097/QAI.0000000000000212
   Stadler J, 2014, SOC SCI MED, V110, P49, DOI 10.1016/j.socscimed.2014.03.021
   Stockman JK, 2013, AIDS BEHAV, V17, P832, DOI 10.1007/s10461-012-0361-4
   Thigpen MC, 2012, NEW ENGL J MED, V367, P423, DOI 10.1056/NEJMoa1110711
   Uganda Bureau of Statistics (UBOS) and ICF International Inc, 2012, 2011 UG DEM HLTH SUR
   UNAIDS, 2014, GAP REP 2014
   van der Straten A, 2014, PLOS ONE, V9, DOI 10.1371/journal.pone.0089118
   Van der Straten Ariane., 1998, AIDS BEHAV, V2, P61, DOI [DOI 10.1023/A:1022311424652, 10.1023/A:1022311424652]
   Walensky RP, 2012, CLIN INFECT DIS, V54, P1504, DOI 10.1093/cid/cis225
   Ware NC, 2015, AIDS BEHAV, V19, P811, DOI 10.1007/s10461-014-0899-4
   Ware NC, 2012, JAIDS-J ACQ IMM DEF, V59, P463, DOI 10.1097/QAI.0b013e31824a060b
   Were E, 2011, AIDS, V25, P2009, DOI 10.1097/QAD.0b013e32834b005d
   WHO, 2015, WHO TECHN UPD PREEXP
   Wingood GM, 1997, AM J PUBLIC HEALTH, V87, P6
   World Health Organization, 2015, GUID WHEN STAT ANT T
   Wyatt GE, 2004, AIDS BEHAV, V8, P453, DOI 10.1007/s10461-004-7329-y
   Yelland LN, 2011, AM J EPIDEMIOL, V174, P984, DOI 10.1093/aje/kwr183
   Zierler S, 1996, AM J PREV MED, V12, P304, DOI 10.1016/S0749-3797(18)30283-6
   Zou GY, 2004, AM J EPIDEMIOL, V159, P702, DOI 10.1093/aje/kwh090
NR 70
TC 62
Z9 62
U1 0
U2 4
PU LIPPINCOTT WILLIAMS & WILKINS
PI PHILADELPHIA
PA TWO COMMERCE SQ, 2001 MARKET ST, PHILADELPHIA, PA 19103 USA
SN 1525-4135
EI 1077-9450
J9 JAIDS-J ACQ IMM DEF
JI JAIDS
PD NOV 1
PY 2016
VL 73
IS 3
BP 313
EP 322
PG 10
WC Immunology; Infectious Diseases
WE Science Citation Index Expanded (SCI-EXPANDED); Social Science Citation Index (SSCI)
SC Immunology; Infectious Diseases
GA ED7KV
UT WOS:000389044000018
PM 27243900
OA Green Published, Green Accepted
DA 2022-08-26
ER

PT J
AU Carrico, AW
   Zepf, R
   Meanley, S
   Batchelder, A
   Stall, R
AF Carrico, Adam W.
   Zepf, Roland
   Meanley, Steven
   Batchelder, Abigail
   Stall, Ronald
TI When the Party is Over: A Systematic Review of Behavioral Interventions
   for Substance-Using Men Who Have Sex with Men
SO JAIDS-JOURNAL OF ACQUIRED IMMUNE DEFICIENCY SYNDROMES
LA English
DT Review
DE alcohol use; behavioral interventions; HIV; men who have sex with men;
   substance use; systematic review
ID HIV TRANSMISSION RISK; RANDOMIZED CONTROLLED-TRIAL; PSYCHOSOCIAL
   HEALTH-PROBLEMS; HUMAN-IMMUNODEFICIENCY-VIRUS; STIMULANT USE; POSITIVE
   MEN; CONTINGENCY MANAGEMENT; BISEXUAL MEN; ALCOHOL-USE; DRUG-USE
AB Because problematic patterns of alcohol and other substance use are prevalent drivers of the HIV/AIDS epidemic, comprehensive interventions are needed for substance-using men who have sex with men (SUMSM). We conducted a systematic review of 12 randomized controlled trials (RCTs) of behavioral interventions for reducing condomless anal intercourse (CAI) in SUMSM. Three RCTs observed that cognitive behavioral or motivational interviewing interventions achieved a 24% to 40% decrease in CAI. Interventions also tended to demonstrate greater efficacy for reducing CAI and substance use among those who had lower severity of substance use disorder symptoms. Although behavioral interventions for SUMSM are one potentially important component of biobehavioral HIV/AIDS prevention, further research is needed to examine whether integrative approaches that cultivate resilience and target co-occurring syndemic conditions demonstrate greater efficacy. Multilevel intervention approaches are also needed to optimize the effectiveness of pre-exposure prophylaxis and HIV treatment as prevention with SUMSM.
C1 [Carrico, Adam W.; Zepf, Roland] Univ Calif San Francisco, Sch Nursing, Dept Community Hlth Syst, San Francisco, CA 94143 USA.
   [Carrico, Adam W.] Univ Calif San Francisco, Sch Med, Dept Med, Ctr AIDS Prevent Studies, San Francisco, CA 94143 USA.
   [Meanley, Steven; Stall, Ronald] Univ Pittsburgh, Grad Sch Publ Hlth, Dept Behav & Community Sci, Pittsburgh, PA USA.
   [Batchelder, Abigail] Harvard Med Sch, Massachusetts Gen Hosp, Dept Psychiat, Boston, MA USA.
RP Carrico, AW (通讯作者)，Univ Calif San Francisco, Sch Nursing, 2 Koret Way,N511M, San Francisco, CA 94143 USA.
EM adam.carrico@ucsf.edu
FU National Institute on Drug Abuse (NIDA) [R01-DA033854]; National
   Institute of Mental Health (NIMH) [T32-MH094174]; NATIONAL INSTITUTE OF
   ALLERGY AND INFECTIOUS DISEASES [P30AI027763] Funding Source: NIH
   RePORTER; NATIONAL INSTITUTE OF MENTAL HEALTH [T32MH094174] Funding
   Source: NIH RePORTER; NATIONAL INSTITUTE ON DRUG ABUSE [R01DA033854]
   Funding Source: NIH RePORTER
FX Supported by the National Institute on Drug Abuse (NIDA), R01-DA033854
   (Carrico & Moskowitz, PIs) and the National Institute of Mental Health
   (NIMH), T32-MH094174 (Stall, PI).
CR Andrasik MP, 2013, J GAY LESBIAN SOC SE, V25, P287, DOI 10.1080/10538720.2013.807215
   [Anonymous], 2015, PREV CFDCA HIV GAY B
   Baum MK, 2010, AIDS RES HUM RETROV, V26, P511, DOI 10.1089/aid.2009.0211
   Burke BL, 2003, J CONSULT CLIN PSYCH, V71, P843, DOI 10.1037/0022-006X.71.5.843
   Carrico AW, 2015, ARCH SEX BEHAV, V44, P1861, DOI 10.1007/s10508-015-0505-5
   Carrico AW, 2015, PSYCHOL ADDICT BEHAV, V29, P277, DOI 10.1037/adb0000031
   Carrico AW, 2014, JAIDS-J ACQ IMM DEF, V67, P508, DOI 10.1097/QAI.0000000000000364
   Carrico AW, 2014, HEALTH PSYCHOL, V33, P686, DOI 10.1037/hea0000011
   Carrico AW, 2014, J URBAN HEALTH, V91, P555, DOI 10.1007/s11524-014-9870-y
   Carrico AW, 2014, DRUG ALCOHOL DEPEN, V139, P174, DOI 10.1016/j.drugalcdep.2014.03.025
   Carrico AW, 2012, DRUG ALCOHOL DEPEN, V123, P79, DOI 10.1016/j.drugalcdep.2011.10.020
   Carrico Adam W, 2011, J Acquir Immune Defic Syndr, V56, P146, DOI 10.1097/QAI.0b013e318201df63
   Carrico AW, 2010, AIDS BEHAV, V14, P769, DOI 10.1007/s10461-008-9513-y
   Carrico AW, 2010, JAIDS-J ACQ IMM DEF, V54, pE3, DOI 10.1097/QAI.0b013e3181da1270
   Coffin PO, 2014, AIDS BEHAV, V18, P1390, DOI 10.1007/s10461-014-0712-4
   Cohen MS, 2016, NEW ENGL J MED, V375, P830, DOI [10.1056/NEJMoa1105243, 10.1056/NEJMoa1600693]
   Colfax G, 2005, J URBAN HEALTH, V82, pI62, DOI 10.1093/jurban/jti025
   Colfax GN, 2001, J ACQ IMMUN DEF SYND, V28, P373, DOI 10.1097/00126334-200112010-00011
   Conen A, 2013, JAIDS-J ACQ IMM DEF, V64, P472, DOI 10.1097/QAI.0b013e3182a61ea9
   Cook JA, 2008, AIDS, V22, P1355, DOI 10.1097/QAD.0b013e32830507f2
   Fauci AS, 2012, JAMA-J AM MED ASSOC, V308, P343, DOI 10.1001/jama.2012.8142
   Finlayson Teresa J., 2011, Morbidity and Mortality Weekly Report, V60, P1
   Folkman S, 2000, AM PSYCHOL, V55, P647, DOI 10.1037//0003-066X.55.6.647
   Friedman MR, 2015, AIDS, V29, P1087, DOI 10.1097/QAD.0000000000000657
   Gamarel KE, 2015, JAIDS-J ACQ IMM DEF, V68, P147, DOI 10.1097/QAI.0000000000000418
   Hatzenbuehler ML, 2009, PSYCHOL SCI, V20, P1282, DOI 10.1111/j.1467-9280.2009.02441.x
   Hatzenbuehler ML, 2009, PSYCHOL BULL, V135, P707, DOI 10.1037/a0016441
   Hendershot CS, 2009, JAIDS-J ACQ IMM DEF, V52, P180, DOI 10.1097/QAI.0b013e3181b18b6e
   Herrick AL, 2014, AIDS BEHAV, V18, P1, DOI 10.1007/s10461-012-0384-x
   Herrick AL, 2013, AM J PUBLIC HEALTH, V103, P79, DOI 10.2105/AJPH.2012.300810
   Herrick AL, 2011, AIDS BEHAV, V15, pS25, DOI 10.1007/s10461-011-9895-0
   Ironson G, 2005, PSYCHOSOM MED, V67, P1013, DOI 10.1097/01.psy.0000188569.58998.c8
   Johnson MO, 2008, J CONSULT CLIN PSYCH, V76, P829, DOI 10.1037/0022-006X.76.5.829
   Johnson MO, 2007, JAIDS-J ACQ IMM DEF, V46, P574, DOI 10.1097/QAI.0b013e318158a474
   Kalichman SC, 2014, AIDS BEHAV, V18, P625, DOI 10.1007/s10461-013-0603-0
   Koblin B, 2004, LANCET, V364, P41, DOI 10.1016/S0140-6736(04)16588-4
   Koblin BA, 2006, AIDS, V20, P731, DOI 10.1097/01.aids.0000216374.61442.55
   Kurtz SP, 2013, AIDS BEHAV, V17, P2914, DOI 10.1007/s10461-013-0531-z
   Leserman J, 2008, PSYCHOSOM MED, V70, P539, DOI 10.1097/PSY.0b013e3181777a5f
   Leserman J, 2007, AM J PSYCHIAT, V164, P1707, DOI 10.1176/appi.ajp.2007.06111775
   Lim SH, 2012, AIDS BEHAV, V16, P151, DOI 10.1007/s10461-010-9866-x
   Lundahl B, 2013, PATIENT EDUC COUNS, V93, P157, DOI 10.1016/j.pec.2013.07.012
   Macdonald G, 2012, COCHRANE DB SYST REV, DOI 10.1002/14651858.CD001930.pub3
   Mansergh G, 2010, PLOS MED, V7, DOI 10.1371/journal.pmed.1000329
   Marshall BDL, 2015, ALCOHOL CLIN EXP RES, V39, P380, DOI 10.1111/acer.12631
   Mausbach BT, 2007, DRUG ALCOHOL DEPEN, V87, P249, DOI 10.1016/j.drugalcdep.2006.08.026
   Mayer KH, 2014, ANN BEHAV MED, V47, P165, DOI [10.1007/s12160-013-9489-3, 10.1007/s12160-013-9527-1]
   McLellan AT, 2000, JAMA-J AM MED ASSOC, V284, P1689, DOI 10.1001/jama.284.13.1689
   Menza TW, 2010, BMC PUBLIC HEALTH, V10, DOI 10.1186/1471-2458-10-774
   Mimiaga MJ, 2015, ARCH SEX BEHAV, V44, P1869, DOI 10.1007/s10508-015-0488-2
   Mimiaga MJ, 2012, AIDS PATIENT CARE ST, V26, P681, DOI 10.1089/apc.2012.0216
   Mimiaga MJ, 2009, JAIDS-J ACQ IMM DEF, V51, P340, DOI 10.1097/QAI.0b013e3181a24b38
   Mitchell JW, 2016, AIDS BEHAV, V20, P667, DOI 10.1007/s10461-015-1148-1
   Moher D, 2009, PLOS MED, V6, DOI 10.1371/journal.pmed.1000097
   Morgenstern J, 2009, J CONSULT CLIN PSYCH, V77, P645, DOI 10.1037/a0015588
   Morin SF, 2007, JAIDS-J ACQ IMM DEF, V44, P213, DOI 10.1097/QAI.0b013e31802c0cae
   Morin SF, 2008, JAIDS-J ACQ IMM DEF, V49, P544, DOI 10.1097/QAI.0b013e31818d5def
   Mustanski B, 2007, HEALTH PSYCHOL, V26, P618, DOI 10.1037/0278-6133.26.5.618
   Mustanski B, 2007, ANN BEHAV MED, V34, P37, DOI 10.1007/BF02879919
   Mustanski B, 2014, AM J PUBLIC HEALTH, V104, P287, DOI 10.2105/AJPH.2013.301744
   O'Leary A, 2003, AIDS CARE, V15, P17, DOI 10.1080/0954012021000039725
   Office of National AIDS Policy, 2015, NAT HIV AIDS STRAT U
   Ostrow DG, 2009, JAIDS-J ACQ IMM DEF, V51, P349, DOI 10.1097/QAI.0b013e3181a24b20
   Pachankis JE, 2015, J CONSULT CLIN PSYCH, V83, P875, DOI 10.1037/ccp0000037
   Pachankis JE, 2015, ARCH SEX BEHAV, V44, P1843, DOI 10.1007/s10508-015-0480-x
   Parsons JT, 2014, J CONSULT CLIN PSYCH, V82, P9, DOI 10.1037/a0035311
   Parsons JT, 2012, AM J PUBLIC HEALTH, V102, P156, DOI 10.2105/AJPH.2011.300284
   Pence BW, 2010, PSYCHOSOM MED, V72, P720, DOI 10.1097/PSY.0b013e3181e9eef3
   Plankey MW, 2007, JAIDS-J ACQ IMM DEF, V45, P85, DOI 10.1097/QAI.0b013e3180417c99
   Prejean J, 2011, PLOS ONE, V6, DOI 10.1371/journal.pone.0017502
   Prendergast M, 2006, ADDICTION, V101, P1546, DOI 10.1111/j.1360-0443.2006.01581.x
   Purcell David W, 2012, Open AIDS J, V6, P98, DOI 10.2174/1874613601206010098
   Purcell DW, 2001, J SUBST ABUSE, V13, P185, DOI 10.1016/S0899-3289(01)00072-4
   Safren SA, 2010, HEALTH PSYCHOL, V29, P215, DOI 10.1037/a0017859
   Santos GM, 2014, DRUG ALCOHOL DEPEN, V138, P234, DOI 10.1016/j.drugalcdep.2014.02.015
   Santos GM, 2011, AIDS BEHAV, V15, pS51, DOI 10.1007/s10461-011-9923-0
   Shoptaw S, 2005, DRUG ALCOHOL DEPEN, V78, P125, DOI 10.1016/j.drugalcdep.2004.10.004
   Shoptaw S, 2013, JAIDS-J ACQ IMM DEF, V63, pS174, DOI 10.1097/QAI.0b013e3182987028
   Shoptaw S, 2008, J SUBST ABUSE TREAT, V35, P285, DOI 10.1016/j.jsat.2007.11.004
   Shoptaw S, 2006, BMC PUBLIC HEALTH, V6, DOI 10.1186/1471-2458-6-214
   Smith A., 2010, Morbidity and Mortality Weekly Report, V59, P1201
   Smith DK, 2015, MMWR-MORBID MORTAL W, V64, P1291, DOI 10.15585/mmwr.mm6446a4
   Underhill Kristen, 2010, Curr HIV/AIDS Rep, V7, P210, DOI 10.1007/s11904-010-0062-4
   Velasquez MM, 2009, J CONSULT CLIN PSYCH, V77, P657, DOI 10.1037/a0015519
   Woolf SE, 2009, AIDS BEHAV, V13, P757, DOI 10.1007/s10461-007-9354-0
   Woolf-King SE, 2013, J URBAN HEALTH, V90, P948, DOI 10.1007/s11524-013-9820-0
NR 86
TC 35
Z9 36
U1 2
U2 18
PU LIPPINCOTT WILLIAMS & WILKINS
PI PHILADELPHIA
PA TWO COMMERCE SQ, 2001 MARKET ST, PHILADELPHIA, PA 19103 USA
SN 1525-4135
EI 1077-9450
J9 JAIDS-J ACQ IMM DEF
JI JAIDS
PD NOV 1
PY 2016
VL 73
IS 3
BP 299
EP 306
PG 8
WC Immunology; Infectious Diseases
WE Science Citation Index Expanded (SCI-EXPANDED); Social Science Citation Index (SSCI)
SC Immunology; Infectious Diseases
GA ED7KV
UT WOS:000389044000016
PM 27258233
OA Green Accepted
DA 2022-08-26
ER

PT J
AU Sevelius, JM
   Deutsch, MB
   Grant, R
AF Sevelius, Jae M.
   Deutsch, Madeline B.
   Grant, Robert
TI The future of PrEP among transgender women: the critical role of gender
   affirmation in research and clinical practices
SO JOURNAL OF THE INTERNATIONAL AIDS SOCIETY
LA English
DT Review
DE transgender women; PrEP; HIV prevention
ID PREEXPOSURE PROPHYLAXIS; HEALTH-CARE; RISK BEHAVIORS; SAN-FRANCISCO; HIV
   RISK; SEX; MEN; ACCEPTABILITY; OPPORTUNITIES; FACILITATORS
AB Introduction: Globally, transgender ("trans'') women are one of the key populations most disproportionately impacted by HIV. Pre-exposure prophylaxis (PrEP) is the newest and most promising biomedical HIV prevention intervention to date. This paper reviews relevant literature to describe the current state of the science and describes the potential role of PrEP among trans women, including a discussion of unique considerations for maximizing the impact of PrEP for this vulnerable population.
   Methods: Available information, including but not limited to existing scientific literature, about trans women and PrEP was reviewed and critiqued based on author expertise, including PrEP clinical trials and rollout.
   Results: To date, PrEP demonstration projects and clinical trials have largely excluded trans women, or have not included them in a meaningful way. Data collection strategies that fail to identify trans women in clinical trials and research further limit the ability to draw conclusions about trans women's unique needs and devise strategies to meet them. Gender-affirming providers and clinic environments are essential components of any sexual health programme that aims to serve trans women, as they will largely avoid settings that may result in stigmatizing encounters and threats to their identities. While there is currently no evidence to suggest drug-drug interactions between PrEP and commonly used feminizing hormone regimens, community concerns about potential interactions may limit interest in and uptake of PrEP among trans women.
   Conclusions: In scaling up PrEP for trans women, it is essential to engage trans communities, utilize trans-inclusive research and marketing strategies and identify and/or train healthcare providers to provide gender-affirming healthcare to trans women, including transition-related care such as hormone provision. PrEP implementation guidelines must consider and address trans women's unique barriers and facilitators to uptake and adherence.
C1 [Sevelius, Jae M.; Deutsch, Madeline B.] Univ Calif San Francisco, Ctr Excellence Transgender Hlth, San Francisco, CA 94143 USA.
   [Sevelius, Jae M.] Univ Calif San Francisco, Dept Med, Ctr AIDS Prevent Studies, San Francisco, CA USA.
   [Deutsch, Madeline B.] Univ Calif San Francisco, Dept Family & Community Med, San Francisco, CA 94143 USA.
   [Grant, Robert] Univ Calif San Francisco, Gladstone Inst, San Francisco, CA 94143 USA.
   [Grant, Robert] San Francisco AIDS Fdn, San Francisco, CA USA.
RP Sevelius, JM (通讯作者)，550 16th St,Suite 300, San Francisco, CA 94158 USA.
EM Jae.Sevelius@ucsf.edu
RI Sevelius, Jae/AAG-2404-2020
OI Grant, Robert/0000-0002-0851-7085
FU NATIONAL INSTITUTE OF MENTAL HEALTH [P30MH062246] Funding Source: NIH
   RePORTER; NIMH NIH HHS [P30 MH062246] Funding Source: Medline
CR Baqi S, 1999, INT J STD AIDS, V10, P300, DOI 10.1258/0956462991914159
   Baral SD, 2013, LANCET INFECT DIS, V13, P13, DOI 10.1016/S1473-3099(12)70319-5
   Bauer GR, 2009, J ASSOC NURSE AIDS C, V20, P348, DOI 10.1016/j.jana.2009.07.004
   Cahill S, 2014, PLOS ONE, V9, DOI 10.1371/journal.pone.0107104
   California HIV/ AIDS Research Program, STRAT IN EP INT
   Coe AB, 2012, RES SOC ADMIN PHARM, V11, P110
   Deutsch M, 2015, NAT HIV PREV C 2015
   Deutsch MB, 2015, LANCET HIV, V2, pE512, DOI 10.1016/S2352-3018(15)00206-4
   Deutsch MB, 2015, J GEN INTERN MED, V30, P843, DOI 10.1007/s11606-014-3148-7
   El-Ibiary SY, 2008, EUR J CONTRACEP REPR, V13, P123, DOI 10.1080/13625180701829952
   Escudero DJ, 2015, AIDS CARE, V27, P637, DOI 10.1080/09540121.2014.986051
   Fellman Sam., 2012, MILITARY TIMES
   Gibson BA, 2016, GLOB PUBLIC HEALTH, V11, P1010, DOI 10.1080/17441692.2015.1134614
   Gilmore H., 2014, INT ASS PROV AIDS CA
   Gomez-Gil E, 2012, PSYCHONEUROENDOCRINO, V37, P662, DOI 10.1016/j.psyneuen.2011.08.010
   Gooren LJ, 2015, CULT HEALTH SEX, V17, P92, DOI 10.1080/13691058.2014.950982
   Gorin-Lazard A, 2012, J SEX MED, V9, P531, DOI 10.1111/j.1743-6109.2011.02564.x
   Grant RM, 2014, LANCET INFECT DIS, V14, P820, DOI 10.1016/S1473-3099(14)70847-3
   Grant RM, 2010, NEW ENGL J MED, V363, P2587, DOI 10.1056/NEJMoa1011205
   Haberer JE, 2016, CURR OPIN HIV AIDS, V11, P10, DOI 10.1097/COH.0000000000000220
   Herbst JH, 2008, AIDS BEHAV, V12, P1, DOI 10.1007/s10461-007-9299-3
   Hughto JMW, 2015, SOC SCI MED, V147, P222, DOI 10.1016/j.socscimed.2015.11.010
   Ickovics JR, 2008, PREV MED, V46, P222, DOI 10.1016/j.ypmed.2007.09.006
   Khan SI, 2009, J HEALTH POPUL NUTR, V27, P441, DOI 10.3329/jhpn.v27i4.3388
   Kuhns LM, 2016, AIDS BEHAV, V20, P1470, DOI 10.1007/s10461-015-1182-z
   Kuper LE, 2012, J SEX RES, V49, P244, DOI 10.1080/00224499.2011.596954
   Lippman SA, 2016, AIDS BEHAV, V20, P928, DOI 10.1007/s10461-015-1236-2
   Liu A, 2014, PLOS MED, V11, DOI 10.1371/journal.pmed.1001613
   Liu AY, 2016, JAMA INTERN MED, V176, P75, DOI 10.1001/jamainternmed.2015.4683
   Machtinger EL, 2012, AIDS BEHAV, V16, P2091, DOI 10.1007/s10461-011-0127-4
   Marcus JL, 2014, HIV MED, V15, P385, DOI 10.1111/hiv.12132
   Martins TA, 2013, AIDS CARE, V25, P606, DOI 10.1080/09540121.2012.726342
   Mascolini M., 2011, 6 IAS C HIV PATH TRE
   Minuesa G, 2009, J PHARMACOL EXP THER, V329, P252, DOI 10.1124/jpet.108.146225
   Molina JM, 2015, NEW ENGL J MED, V373, P2237, DOI 10.1056/NEJMoa1506273
   Newfield E, 2006, QUAL LIFE RES, V15, P1447, DOI 10.1007/s11136-006-0002-3
   Opeiario D, 2008, JAIDS-J ACQ IMM DEF, V48, P97, DOI 10.1097/QAI.0b013e31816e3971
   Poteat T, 2016, GLOB PUBLIC HEALTH, V11, P835, DOI 10.1080/17441692.2015.1134615
   Poteat T, 2015, LANCET, V385, P274, DOI 10.1016/S0140-6736(14)60833-3
   Prabawanti C, 2015, BMC PUBLIC HEALTH, V15, DOI 10.1186/s12889-015-2480-0
   Radix AE, 2014, LGBT HEALTH, V1, P302, DOI 10.1089/lgbt.2013.0042
   Reising SC, 2015, IEEE MTT S INT MICR, DOI 10.1109/MWSYM.2015.7167136
   Reisner SL, 2016, CURR OPIN ENDOCRINOL, V23, P198, DOI 10.1097/MED.0000000000000229
   Santos GM, 2014, SEX TRANSM INFECT, V90, P430, DOI 10.1136/sextrans-2013-051342
   Sevelius J, 2016, HDB TRANSAFFIRMATIVE
   Sevelius J, 2009, J ASSOC NURSE AIDS C, V20, P398, DOI 10.1016/j.jana.2009.06.001
   Sevelius JM, 2016, GLOB PUBLIC HEALTH, V11, P1060, DOI 10.1080/17441692.2016.1154085
   Sevelius JM, 2014, ANN BEHAV MED, V47, P5, DOI 10.1007/s12160-013-9565-8
   Sevelius JM, 2013, SEX ROLES, V68, P675, DOI 10.1007/s11199-012-0216-5
   Shaw SY, 2012, PLOS ONE, V7, DOI 10.1371/journal.pone.0031705
   Smith D. K., 2011, Morbidity and Mortality Weekly Report, V60, P65
   Stip E, 2015, SANTE MENT QUE, V40, P193, DOI 10.7202/1034918ar
   Tanis J., 2011, INJUSTICE EVERY TURN, DOI DOI 10.7448/IAS.19.3.20810
   Tate CC, 2013, J SEX RES, V50, P767, DOI 10.1080/00224499.2012.690110
   UNAIDS, 2015, OR PREEXP PROPH PUTT
   Veloso VG, 2015, J INT AIDS SOC, V18, P48, DOI 10.7448/IAS.18.4.20010
   Whiteman MK, 2016, CONTRACEPTION, V93, P17, DOI 10.1016/j.contraception.2015.07.003
   WHO, 2016, CONS GUID HIV PREV D
   Wilson EC, 2015, PLOS ONE, V10, DOI 10.1371/journal.pone.0128971
   Wilton J, 2015, HIV AIDS-RES PALLIAT, V7, P125, DOI 10.2147/HIV.S50025
   Wirtz AL, 2014, PLOS ONE, V9, DOI 10.1371/journal.pone.0088047
   Yang DZ, 2013, PLOS ONE, V8, DOI [10.1371/journal.pone.0054495, 10.1371/journal.pone.0062329, 10.1371/journal.pone.0059020]
NR 62
TC 79
Z9 79
U1 0
U2 16
PU JOHN WILEY & SONS LTD
PI CHICHESTER
PA THE ATRIUM, SOUTHERN GATE, CHICHESTER PO19 8SQ, W SUSSEX, ENGLAND
EI 1758-2652
J9 J INT AIDS SOC
JI J. Int. AIDS Soc.
PD OCT
PY 2016
VL 19
SU 6
AR 21105
DI 10.7448/IAS.19.7.21105
PG 7
WC Immunology; Infectious Diseases
WE Science Citation Index Expanded (SCI-EXPANDED); Social Science Citation Index (SSCI)
SC Immunology; Infectious Diseases
GA EM6AH
UT WOS:000395394700008
PM 27760683
OA gold, Green Published
DA 2022-08-26
ER

PT J
AU Dimitrov, DT
   Masse, BR
   Donnell, D
AF Dimitrov, Dobromir T.
   Masse, Benoit R.
   Donnell, Deborah
TI PrEP Adherence Patterns Strongly Affect Individual HIV Risk and Observed
   Efficacy in Randomized Clinical Trials
SO JAIDS-JOURNAL OF ACQUIRED IMMUNE DEFICIENCY SYNDROMES
LA English
DT Article; Proceedings Paper
CT National HIV Prevention Conference
CY DEC 06-09, 2015
CL Atlanta, GA
DE preexposure prophylaxis; mathematical modeling; HIV prevention;
   intervention efficacy; HIV acquisition risk
ID PREEXPOSURE PROPHYLAXIS; ANTIRETROVIRAL PROPHYLAXIS; SEXUAL-BEHAVIOR;
   AFRICAN WOMEN; INFECTION; PREVENTION; TENOFOVIR; TRANSMISSION;
   METAANALYSIS; INSIGHTS
AB Background:Randomized controlled trials (RCTs) suggest that the efficacy of tenofovir-based preexposure prophylaxis (PrEP) strongly depends on the consistency of PrEP use. We explore how the patterns of pill taking and waning of PrEP protection may affect PrEP efficacy for HIV prevention.Methods:A 2-arm RCT was simulated by mathematical models assuming that the prescribed daily doses were skipped periodically, randomly, or in large blocks. Risk-driven adherence, in which PrEP was taken when sex was expected, was also investigated. Three temporal PrEP protection profiles were explored: long (5 days), intermediate (3 days), and short (24 hours). Modeling results were compared to the efficacy observed in completed RCTs.Results:The expected PrEP efficacy was 60% with periodic, 50% with random, and 34% with block adherence when PrEP had a long protection profile and pills were taken only 50% of the days. Risk-driven pill taking resulted in 29% and 37% daily pills taken and efficacy of 43% and 51%, respectively, for long protection. High PrEP efficacy comparable with that observed in Partners PrEP and Centers for Disease Control and Prevention Botswana trials was simulated under long protection, high overall adherence, and limited block pill taking; the moderate efficacy observed in iPrEx and Bangkok trials was comparable with the 50% adherence scenarios under random pill taking and long protection.Conclusions:Pill-taking patterns may have a substantial impact on the protection provided by PrEP even when the same numbers of pills are taken. When PrEP retains protection for longer than a day, pill-taking patterns can explain a broad range of efficacies observed in PrEP RCTs.
C1 [Dimitrov, Dobromir T.; Donnell, Deborah] Univ Washington, Fred Hutchinson Canc Res Ctr, Vaccine & Infect Dis Div, Seattle, WA 98195 USA.
   [Dimitrov, Dobromir T.] Univ Washington, Dept Appl Math, Seattle, WA 98195 USA.
   [Masse, Benoit R.] Univ Montreal, CHU St Justine Res Ctr, Montreal, PQ, Canada.
   [Donnell, Deborah] Univ Washington, Dept Global Hlth, Seattle, WA 98195 USA.
RP Dimitrov, DT (通讯作者)，Fred Hutchinson Canc Res Ctr, Vaccine & Infect Dis Div, 1100 Fairview Ave N,M2-C200,POB 19024, Seattle, WA 98109 USA.
EM ddimitro@fredhutch.org
OI Donnell, Deborah/0000-0002-0587-7480
FU NIAID NIH HHS [UM1 AI068617, U01 AI068617] Funding Source: Medline;
   NATIONAL INSTITUTE OF ALLERGY AND INFECTIOUS DISEASES [U01AI068617,
   UM1AI068617] Funding Source: NIH RePORTER
CR Abbas UL, 2011, PLOS ONE, V6, DOI 10.1371/journal.pone.0018165
   Abdool KQ, 2010, SCIENCE, V329, P1168, DOI DOI 10.1126/SCIENCE.1193748
   Anderson PL, 2012, SCI TRANSL MED, V4, DOI 10.1126/scitranslmed.3004006
   Baeten JM, 2012, NEW ENGL J MED, V367, P399, DOI 10.1056/NEJMoa1108524
   Baggaley RF, 2010, INT J EPIDEMIOL, V39, P1048, DOI 10.1093/ije/dyq057
   Blaschke TF, 2012, ANNU REV PHARMACOL, V52, P275, DOI 10.1146/annurev-pharmtox-011711-113247
   Boily MC, 2009, LANCET INFECT DIS, V9, P118, DOI 10.1016/S1473-3099(09)70021-0
   Choopanya K, 2013, LANCET, V381, P2083, DOI 10.1016/S0140-6736(13)61127-7
   Curran K, 2013, AIDS BEHAV, V17, P2977, DOI 10.1007/s10461-013-0510-4
   Dimitrov D, 2015, PLOS ONE, V10, DOI 10.1371/journal.pone.0115528
   Dimitrov DT, 2013, JAIDS-J ACQ IMM DEF, V62, P95, DOI 10.1097/QAI.0b013e3182785638
   Donnell D, 2014, JAIDS-J ACQ IMM DEF, V66, P340, DOI 10.1097/QAI.0000000000000172
   Gomez GB, 2012, PLOS MED, V9, DOI 10.1371/journal.pmed.1001323
   Grant RM, 2010, NEW ENGL J MED, V363, P2587, DOI 10.1056/NEJMoa1011205
   Hallett TB, 2011, PLOS MED, V8, DOI 10.1371/journal.pmed.1001123
   HIV Prevention Trials Network, 2013, HPTN 067 ADAPT STUD
   Johnson LF, 2009, DEMOGR RES, V21, P289, DOI 10.4054/DemRes.2009.21.11
   Kalichman SC, 2009, SEX TRANSM INFECT, V85, P411, DOI 10.1136/sti.2008.035287
   Louissaint NA, 2013, AIDS RES HUM RETROV, V29, P1443, DOI [10.1089/aid.2013.0044, 10.1089/AID.2013.0044]
   Marrazzo JM, 2015, NEW ENGL J MED, V372, P509, DOI 10.1056/NEJMoa1402269
   McCormack S, 2015, CROI 2015 SEATTL WA
   Molina JM, 2015, CROI 2015 SEATTL WA
   Patterson KB, 2011, SCI TRANSL MED, V3, DOI 10.1126/scitranslmed.3003174
   Shisana O., 2009, S AFRICAN NATL HIV P, P120
   Thigpen MC, 2012, NEW ENGL J MED, V367, P423, DOI 10.1056/NEJMoa1110711
   Van Damme L, 2012, NEW ENGL J MED, V367, P411, DOI 10.1056/NEJMoa1202614
NR 26
TC 22
Z9 22
U1 0
U2 13
PU LIPPINCOTT WILLIAMS & WILKINS
PI PHILADELPHIA
PA TWO COMMERCE SQ, 2001 MARKET ST, PHILADELPHIA, PA 19103 USA
SN 1525-4135
EI 1077-9450
J9 JAIDS-J ACQ IMM DEF
JI JAIDS
PD AUG 1
PY 2016
VL 72
IS 4
BP 444
EP 451
DI 10.1097/QAI.0000000000000993
PG 8
WC Immunology; Infectious Diseases
WE Science Citation Index Expanded (SCI-EXPANDED); Conference Proceedings Citation Index - Science (CPCI-S)
SC Immunology; Infectious Diseases
GA DS1PH
UT WOS:000380367900014
PM 26990823
OA Green Accepted
DA 2022-08-26
ER

PT J
AU Vamvaka, E
   Evans, A
   Ramessar, K
   Krumpe, LRH
   Shattock, RJ
   O'Keefe, BR
   Christou, P
   Capell, T
AF Vamvaka, E.
   Evans, A.
   Ramessar, K.
   Krumpe, L. R. H.
   Shattock, R. J.
   O'Keefe, B. R.
   Christou, P.
   Capell, T.
TI Cyanovirin-N produced in rice endosperm offers effective pre-exposure
   prophylaxis against HIV-1(BaL) infection in vitro
SO PLANT CELL REPORTS
LA English
DT Article
DE Cyanovirin-N; Rice crude extract; Endosperm; Anti-HIV; Microbicide
ID HUMAN-IMMUNODEFICIENCY-VIRUS; SEED-DERIVED EXPLANTS; INACTIVATING
   PROTEIN; HIV MICROBICIDE; PARTICLE BOMBARDMENT; SEXUAL TRANSMISSION;
   TYPE-1 INFECTION; STORAGE PROTEINS; GP120; RESISTANCE
AB Cyanovirin-N produced in rice endosperm provides efficient pre-exposure prophylaxis against HIV-1 (BaL) infection in vitro.
   Cyanovirin-N (CV-N) is a lectin with potent antiviral activity that has been proposed as a component of microbicides for the prevention of infection with Human immunodeficiency virus (HIV). The production of protein-based microbicide components requires a platform that is sufficiently economical and scalable to meet the demands of the large at-risk population, particularly in resource poor developing countries. We, therefore, expressed CV-N in rice endosperm, because the dried seed is ideal for storage and transport and crude extracts could be prepared locally and used as a microbicide component without further purification. We found that crude extracts from rice seeds expressing up to 10 A mu g CV-N per gram dry seed weight showed dose-dependent gp120 binding activity, confirming that the protein was soluble, correctly folded and active. The recombinant lectin ((CV)-C-OS-N) reduced the infectivity of HIV-1(BaL) (an R5 virus strain representing the majority of transmitted infections) by similar to 90 % but showed only weak neutralization activity against HIV-1(RF) (representative of X4 virus, rarely associated with transmission), suggesting it would be highly effective for pre-exposure prophylaxis against the vast majority of transmitted strains. Crude extracts expressing (CV)-C-OS-N showed no toxicity towards human cells at working dilutions indicating that microbicide components produced in rice endosperm are safe for direct application as topical microbicides in humans.
C1 [Vamvaka, E.; Christou, P.; Capell, T.] Univ Lleida, Agrotecnio Ctr, Dept Plant Prod & Forestry Sci, Sch Agrifood & Forestry Sci & Engn ETSEA, Lleida, Spain.
   [Evans, A.; Shattock, R. J.] Univ London Imperial Coll Sci Technol & Med, Dept Med, Norfolk Pl, London, England.
   [Ramessar, K.; Krumpe, L. R. H.; O'Keefe, B. R.] NCI, Mol Targets Lab, Ctr Canc Res, NIH, Frederick, MD 21701 USA.
   [Krumpe, L. R. H.] Leidos Biomed Res Inc, Frederick Natl Lab, Frederick, MD USA.
   [O'Keefe, B. R.] NCI, Nat Prod Branch, Dev Therapeut Program, Div Canc Treatment & Diag,NIH, Frederick, MD 21701 USA.
   [Christou, P.] Catalan Inst Res & Adv Studies ICREA, Barcelona, Spain.
RP Capell, T (通讯作者)，Univ Lleida, Agrotecnio Ctr, Dept Plant Prod & Forestry Sci, Sch Agrifood & Forestry Sci & Engn ETSEA, Lleida, Spain.
EM teresa.capell@pvcf.udl.cat
RI VAMVAKA, EVANGELIA/I-3267-2019; Capell, Teresa/AAD-8609-2022; Capell,
   Teresa/B-2757-2011
OI VAMVAKA, EVANGELIA/0000-0002-9818-4404; Capell,
   Teresa/0000-0002-6436-4538
FU Ministerio de Ciencia e Innovacion, Spain [BIO2012-35359]; Center
   CONSOLIDER on Agrigenomics - MICINN, Spain; COST Action [FA0804];
   National Cancer Institute, National Institutes of Health
   [HHSN26120080001E]; Intramural Research Program of the NIH, National
   Cancer Institute, Center for Cancer Research; NATIONAL CANCER INSTITUTE
   [ZIABC011472] Funding Source: NIH RePORTER; ICREA Funding Source: Custom
FX The authors are grateful to Dr. Maite Sabalza Gallues for cloning the
   CV-N gene in the pRP5 plasmid and Ms. Jennifer Wilson for technical
   assistance with live-virus anti-HIV assays. In addition, the authors
   would like to acknowledge funding from the Ministerio de Ciencia e
   Innovacion, Spain (BIO2012-35359), the Center CONSOLIDER on Agrigenomics
   funded by MICINN, Spain, and COST Action FA0804 (Molecular farming:
   plants as a production platform for high value proteins). This project
   was funded in whole or in part with federal funds from the National
   Cancer Institute, National Institutes of Health, under contract
   HHSN26120080001E, and supported in part by the Intramural Research
   Program of the NIH, National Cancer Institute, Center for Cancer
   Research. The content of this publication does not necessarily reflect
   the views or policies of the Department of Health and Human Services,
   nor does mention of trade names, commercial products, or organizations
   imply endorsement by the US Government.
CR Alexandre KB, 2013, VIROLOGY, V446, P66, DOI 10.1016/j.virol.2013.07.019
   Alexandre KB, 2012, VIROLOGY, V423, P175, DOI 10.1016/j.virol.2011.12.001
   Balzarini J, 2006, ANTIVIR RES, V71, P237, DOI 10.1016/j.antiviral.2006.02.004
   Bobardt MD, 2004, VIROLOGY, V325, P389, DOI 10.1016/j.virol.2004.05.011
   Botos I, 2005, PROG BIOPHYS MOL BIO, V88, P233, DOI 10.1016/j.pbiomolbio.2004.05.001
   Boyd MR, 1997, ANTIMICROB AGENTS CH, V41, P1521, DOI 10.1128/AAC.41.7.1521
   Buffa V, 2009, J GEN VIROL, V90, P234, DOI 10.1099/vir.0.004358-0
   Carlson JM, 2014, SCIENCE, V345, DOI 10.1126/science.1254031
   CHRISTOU P, 1991, BIO-TECHNOL, V9, P957, DOI 10.1038/nbt1091-957
   Colgan R, 2010, TRANSGENIC RES, V19, P241, DOI 10.1007/s11248-009-9303-y
   Colleluori DM, 2005, PROTEIN EXPRES PURIF, V39, P229, DOI 10.1016/j.pep.2004.10.009
   Connor RI, 1997, J EXP MED, V185, P621, DOI 10.1084/jem.185.4.621
   CONNOR RI, 1993, J VIROL, V67, P1772, DOI 10.1128/JVI.67.4.1772-1777.1993
   De Hoff PL, 2009, MOL GENET GENOMICS, V282, P1, DOI 10.1007/s00438-009-0460-8
   De Mejia EG, 2005, CRIT REV FOOD SCI, V45, P425, DOI 10.1080/10408390591034445
   Dey B, 2000, J VIROL, V74, P4562, DOI 10.1128/JVI.74.10.4562-4569.2000
   Drake PMW, 2013, TRANSGENIC RES, V22, P1225, DOI 10.1007/s11248-013-9730-7
   Drake PMW, 2009, FASEB J, V23, P3581, DOI 10.1096/fj.09-131771
   Este JA, 1997, MOL PHARMACOL, V52, P98, DOI 10.1124/mol.52.1.98
   Fischer R, 2004, CURR OPIN PLANT BIOL, V7, P152, DOI 10.1016/j.pbi.2004.01.007
   Francois KO, 2012, MED RES REV, V32, P349, DOI 10.1002/med.20216
   Gao XL, 2010, APPL MICROBIOL BIOT, V85, P1051, DOI 10.1007/s00253-009-2078-5
   Garg Anita B, 2009, Antivir Chem Chemother, V19, P143
   Giomarelli B, 2002, AIDS, V16, P1351, DOI 10.1097/00002030-200207050-00006
   Goldstein I. J., 1986, LECTINS PROPERTIES F, P33
   Grivel JC, 2011, J TRANSL MED, V9, DOI 10.1186/1479-5876-9-S1-S6
   GULAKOWSKI RJ, 1991, J VIROL METHODS, V33, P87, DOI 10.1016/0166-0934(91)90010-W
   Gustafson KR, 1997, BIOCHEM BIOPH RES CO, V238, P223, DOI 10.1006/bbrc.1997.7203
   Haase AT, 2011, ANNU REV MED, V62, P127, DOI 10.1146/annurev-med-080709-124959
   Hladik Florian, 2009, Curr HIV/AIDS Rep, V6, P20, DOI 10.1007/s11904-009-0004-1
   Hu QX, 2007, VIROLOGY, V368, P145, DOI 10.1016/j.virol.2007.06.029
   Huang X, 2011, J GEN VIROL, V92, P2367, DOI 10.1099/vir.0.033092-0
   Jekle A, 2003, J VIROL, V77, P5846, DOI 10.1128/JVI.77.10.5846-5854.2003
   Kumar KK, 2012, J OROFACIAL SCI, V4, P20, DOI DOI 10.4103/0975-8844.99883
   Lagenaur LA, 2011, MUCOSAL IMMUNOL, V4, P648, DOI 10.1038/mi.2011.30
   Liu XW, 2006, ANTIMICROB AGENTS CH, V50, P3250, DOI 10.1128/AAC.00493-06
   Ma JKC, 2003, NAT REV GENET, V4, P794, DOI 10.1038/nrg1177
   Madan RP, 2007, J VIROL, V81, P7636, DOI 10.1128/JVI.02851-06
   Mesquita PMM, 2008, J VIROL, V82, P6576, DOI 10.1128/JVI.00335-08
   Mori T, 1997, BIOCHEM BIOPH RES CO, V238, P218, DOI 10.1006/bbrc.1997.7202
   Mori T, 2002, PROTEIN EXPRES PURIF, V26, P42, DOI 10.1016/S1046-5928(02)00513-2
   Mori T, 1998, PROTEIN EXPRES PURIF, V12, P151, DOI 10.1006/prep.1997.0838
   Muntz K, 1998, PLANT MOL BIOL, V38, P77, DOI 10.1023/A:1006020208380
   Murad A, 2014, BMC P, V8, P105
   Naqvi S, 2009, P NATL ACAD SCI USA, V106, P7762, DOI 10.1073/pnas.0901412106
   OKeefe BR, 2015, PLANT BIOTECHNOL J, P1
   Palella FJ, 1998, NEW ENGL J MED, V338, P853, DOI 10.1056/NEJM199803263381301
   Parrish NF, 2013, P NATL ACAD SCI USA, V110, P6626, DOI 10.1073/pnas.1304288110
   Permanyer M, 2010, TRENDS MICROBIOL, V18, P543, DOI 10.1016/j.tim.2010.09.003
   Platt EJ, 2009, J VIROL, V83, P8289, DOI 10.1128/JVI.00709-09
   Portsmouth Simon D, 2007, Ther Clin Risk Manag, V3, P579
   Ramessar K, 2010, CURR PHARM DESIGN, V16, P468, DOI 10.2174/138161210790232202
   Sabalza M, 2013, CURR PHARM DESIGN, V19, P5543, DOI 10.2174/1381612811319310009
   Sacchettini JC, 2001, BIOCHEMISTRY-US, V40, P3009, DOI 10.1021/bi002544j
   SCHUITEMAKER H, 1992, J VIROL, V66, P1354, DOI 10.1128/JVI.66.3.1354-1360.1992
   Sexton A, 2006, FASEB J, V20, P356, DOI 10.1096/fj.05-4742fje
   Sexton A, 2009, FASEB J, V23, P3590, DOI 10.1096/fj.09-131995
   Shattock RJ, 2003, NAT REV MICROBIOL, V1, P25, DOI 10.1038/nrmicro729
   Shattock RJ, 2012, CSH PERSPECT MED, V2, DOI 10.1101/cshperspect.a007385
   Shenoy SR, 2002, CHEM BIOL, V9, P1109, DOI 10.1016/S1074-5521(02)00237-5
   Shenoy SR, 2001, J PHARMACOL EXP THER, V297, P704
   Stoger E, 2014, ANNU REV PLANT BIOL, V65, P743, DOI 10.1146/annurev-arplant-050213-035850
   Sudhakar D, 1998, TRANSGENIC RES, V7, P289, DOI 10.1023/A:1008870012568
   Taha TE, 1998, AIDS, V12, P1699, DOI 10.1097/00002030-199813000-00019
   Takaiwa F, 2009, PLANTA, V229, P1147, DOI 10.1007/s00425-009-0905-7
   Valdez M, 1998, ANN BOT-LONDON, V82, P795, DOI 10.1006/anbo.1998.0753
   Vamvaka E, 2016, PLANT BIOTECHNOL J, V14, P1427, DOI 10.1111/pbi.12507
   Vamvaka E, 2016, PLANT BIOTECHNOL J, V14, P97, DOI 10.1111/pbi.12360
   Wei X, 2014, J INFECT DIS, V209, P1916, DOI 10.1093/infdis/jiu026
   Wei XP, 2002, ANTIMICROB AGENTS CH, V46, P1896, DOI 10.1128/AAC.46.6.1896-1905.2002
   Weis WI, 1996, ANNU REV BIOCHEM, V65, P441, DOI 10.1146/annurev.bi.65.070196.002301
   Xiong S, 2010, APPL MICROBIOL BIOT, V86, P805, DOI 10.1007/s00253-010-2470-1
   YAMAGATA H, 1986, PLANT CELL PHYSIOL, V27, P135
   ZHU TF, 1993, SCIENCE, V261, P1179, DOI 10.1126/science.8356453
NR 74
TC 16
Z9 16
U1 0
U2 6
PU SPRINGER
PI NEW YORK
PA 233 SPRING ST, NEW YORK, NY 10013 USA
SN 0721-7714
EI 1432-203X
J9 PLANT CELL REP
JI Plant Cell Reports
PD JUN
PY 2016
VL 35
IS 6
BP 1309
EP 1319
DI 10.1007/s00299-016-1963-5
PG 11
WC Plant Sciences
WE Science Citation Index Expanded (SCI-EXPANDED)
SC Plant Sciences
GA DM3LR
UT WOS:000376248400009
PM 27007716
OA Green Accepted
DA 2022-08-26
ER

PT J
AU McGillen, JB
   Anderson, SJ
   Hallett, TB
AF McGillen, Jessica B.
   Anderson, Sarah-Jane
   Hallett, Timothy B.
TI PrEP as a feature in the optimal landscape of combination HIV prevention
   in sub-Saharan Africa
SO JOURNAL OF THE INTERNATIONAL AIDS SOCIETY
LA English
DT Article
DE PrEP; combination prevention; optimisation; sub-Saharan Africa
ID PREEXPOSURE PROPHYLAXIS PREP; FEMALE SEX WORKERS; ANTIRETROVIRAL
   PROPHYLAXIS; LOW-INCOME; INFECTION; MEN; RISK; SEROCONVERSION;
   POPULATION; TENOFOVIR
AB Introduction: The new WHO guidelines recommend offering pre-exposure prophylaxis (PrEP) to people who are at substantial risk of HIV infection. However, where PrEP should be prioritised, and for which population groups, remains an open question. The HIV landscape in sub-Saharan Africa features limited prevention resources, multiple options for achieving cost saving, and epidemic heterogeneity. This paper examines what role PrEP should play in optimal prevention in this complex and dynamic landscape.
   Methods: We use a model that was previously developed to capture subnational HIV transmission in sub-Saharan Africa. With this model, we can consider how prevention funds could be distributed across and within countries throughout sub-Saharan Africa to enable optimal HIV prevention (that is, avert the greatest number of infections for the lowest cost). Here, we focus on PrEP to elucidate where, and to whom, it would optimally be offered in portfolios of interventions (alongside voluntary medical male circumcision, treatment as prevention, and behaviour change communication). Over a range of continental expenditure levels, we use our model to explore prevention patterns that incorporate PrEP, exclude PrEP, or implement PrEP according to a fixed incidence threshold.
   Results: At low-to-moderate levels of total prevention expenditure, we find that the optimal intervention portfolios would include PrEP in only a few regions and primarily for female sex workers (FSW). Prioritisation of PrEP would expand with increasing total expenditure, such that the optimal prevention portfolios would offer PrEP in more subnational regions and increasingly for men who have sex with men (MSM) and the lower incidence general population. The marginal benefit of including PrEP among the available interventions increases with overall expenditure by up to 14% (relative to excluding PrEP). The minimum baseline incidence for the optimal offer of PrEP declines for all population groups as expenditure increases. We find that using a fixed incidence benchmark to guide PrEP decisions would incur considerable losses in impact (up to 7%) compared with an approach that uses PrEP more flexibly in light of prevailing budget conditions.
   Conclusions: Our findings suggest that, for an optimal distribution of prevention resources, choices of whether to implement PrEP in subnational regions should depend on the scope for impact of other possible interventions, local incidence in population groups, and total resources available. If prevention funding were to become restricted in the future, it may be suboptimal to use PrEP according to a fixed incidence benchmark, and other prevention modalities may be more cost-effective. In contrast, expansions in funding could permit PrEP to be used to its full potential in epidemiologically driven prevention portfolios and thereby enable a more cost-effective HIV response across Africa.
C1 [McGillen, Jessica B.; Anderson, Sarah-Jane; Hallett, Timothy B.] Imperial Coll London, Dept Infect Dis Epidemiol, HIV Modelling Consortium, London W2 1PG, England.
RP McGillen, JB (通讯作者)，Imperial Coll London, Dept Infect Dis Epidemiol, HIV Modelling Consortium, London W2 1PG, England.
EM j.mcgillen@imperial.ac.uk
OI McGillen, Jessica/0000-0001-5123-1800; Hallett,
   Timothy/0000-0002-9681-0424
FU Bill & Melinda Gates Foundation; Medical Research Council
   [MR/K010174/1B] Funding Source: researchfish
FX JBM thanks Dr. Ide Cremin for helpful discussions and feedback. Funding
   for this study was provided by the Bill & Melinda Gates Foundation
   through a grant to the HIV Modelling Consortium at Imperial College
   London.
CR AIDSinfo, 2015, OFF INF HIV AIDS TRE
   Anderson SJ, 2014, LANCET, V384, P249, DOI 10.1016/S0140-6736(14)61053-9
   [Anonymous], 2012, PROGR REP SUBM COUNT
   [Anonymous], 2009, BOTSW AIDS IMP SURV
   AVERTing HIV and AIDS, 2010, FUND HIV AIDS
   Baeten JM, 2012, NEW ENGL J MED, V367, P399, DOI 10.1056/NEJMoa1108524
   Baral S, 2012, LANCET INFECT DIS, V12, P538, DOI 10.1016/S1473-3099(12)70066-X
   Behanzin L, 2013, SEX TRANSM INFECT, V89, P595, DOI 10.1136/sextrans-2012-050884
   Beyrer C, 2012, LANCET, V380, P367, DOI 10.1016/S0140-6736(12)60821-6
   Buchbinder SP, 2011, AIDS BEHAV, V15, pS72, DOI 10.1007/s10461-011-9894-1
   Caceres CF, 2008, SEX TRANSM INFECT, V84, pI49, DOI 10.1136/sti.2008.030569
   Choopanya K, 2013, LANCET, V381, P2083, DOI 10.1016/S0140-6736(13)61127-7
   Collier P, WPS201516 CSAE
   Cowan FM, 2013, PLOS ONE, V8, DOI 10.1371/journal.pone.0077080
   Doblecki-Lewis Susanne, 2015, Curr Treat Options Infect Dis, V7, P101
   Ellman T, 2015, NEW ENGL J MED, V372, P303, DOI 10.1056/NEJMp1414730
   Gomez GB, 2013, PLOS MED, V10, DOI 10.1371/journal.pmed.1001401
   Grant RM, 2010, NEW ENGL J MED, V363, P2587, DOI 10.1056/NEJMoa1011205
   Human Science Research Council, 2012, AFRICAN NATL HIV P
   International Organisation for Migration, 2010, INT BIOL BEH SURV SU
   Jooste M, 2013, DISSERTATION
   Kim SC, 2010, J INT AIDS SOC, V13, DOI 10.1186/1758-2652-13-24
   Kranzer K, 2012, PLOS MED, V9, DOI 10.1371/journal.pmed.1001281
   Lawan U M, 2012, Afr J Reprod Health, V16, P61
   Linard C, 2012, PLOS ONE, V7, DOI 10.1371/journal.pone.0031743
   Lodi S, 2011, CLIN INFECT DIS, V53, P817, DOI 10.1093/cid/cir494
   Mack N, 2014, BMC HEALTH SERV RES, V14, DOI 10.1186/1472-6963-14-231
   Marrazzo JM, 2015, NEW ENGL J MED, V372, P509, DOI 10.1056/NEJMoa1402269
   McGillen JB, 2016, LANCET HIV, V3, pE441, DOI 10.1016/S2352-3018(16)30051-0
   McKinnon LR, 2014, SEX TRANSM INFECT, V90, P237, DOI 10.1136/sextrans-2013-051310
   Ministry of Health, 2010, BEH BIOL SURV SURV F
   Ministry of Public Health and Hygiene, 2014, MAPP HIV RISK AIDS R
   Morison L, 2001, AIDS, V15, pS61, DOI 10.1097/00002030-200108004-00007
   Mosoko JJ, 2009, AIDS BEHAV, V13, P277, DOI 10.1007/s10461-007-9294-8
   NASCOP, 2012, MARPS SURV REP 2012
   National AIDS Control Program Ministry of Health and Social Welfare, 2010, HIV BEH BIOL SURV SU
   Odek WO, 2014, PLOS ONE, V9, DOI 10.1371/journal.pone.0089180
   PEPFAR, 2015, REC US PREP ALL POP
   PEPFAR, 2015, PEPFAR GLOB AIDS GLO
   Resch S, 2015, LANCET GLOB HEALTH, V3, pE52, DOI 10.1016/S2214-109X(14)70342-0
   Sanders EJ, 2013, AIDS, V27, P437, DOI 10.1097/QAD.0b013e32835b0f81
   Siapka M, 2014, B WORLD HEALTH ORGAN, V92, P499, DOI 10.2471/BLT.13.127639
   Smith AD, 2015, AIDS, V29, pS201, DOI 10.1097/QAD.0000000000000889
   Smith AD, 2009, LANCET, V374, P416, DOI 10.1016/S0140-6736(09)61118-1
   Thigpen MC, 2012, NEW ENGL J MED, V367, P423, DOI 10.1056/NEJMoa1110711
   UNAIDS, 2014, FAST TRACK END AIDS
   Underhill Kristen, 2010, Curr HIV/AIDS Rep, V7, P210, DOI 10.1007/s11904-010-0062-4
   Underhill K, 2010, JAIDS-J ACQ IMM DEF, V55, P8, DOI 10.1097/QAI.0b013e3181e8efe4
   United Nations Department of Economic and Social Affairs, 2012, WORLD POP PROSP 2012
   Van Damme L, 2012, NEW ENGL J MED, V367, P411, DOI 10.1056/NEJMoa1202614
   van der Heyden J., 2014, GEOHIVE GLOBAL POPUL
   van der Straten A, 2012, AIDS, V26, pF13, DOI 10.1097/QAD.0b013e3283522272
   van Loggerenberg F, 2008, PLOS ONE, V3, DOI 10.1371/journal.pone.0001954
   Vandepitte J, 2006, SEX TRANSM INFECT, V82, pIII18, DOI 10.1136/sti.2006.020081
   Verguet S, 2013, SEX TRANSM INFECT, V89, P628, DOI 10.1136/sextrans-2012-050891
   Weiser SD, 2007, PLOS MED, V4, P1589, DOI 10.1371/journal.pmed.0040260
   Wilton J, 2015, HIV AIDS-RES PALLIAT, V7, P125, DOI 10.2147/HIV.S50025
   World Health Organisation, 2015, GLOB HLTH OBS DAT
   World Health Organization, 2015, GUID WHEN STAT ANT T
NR 59
TC 21
Z9 21
U1 1
U2 12
PU JOHN WILEY & SONS LTD
PI CHICHESTER
PA THE ATRIUM, SOUTHERN GATE, CHICHESTER PO19 8SQ, W SUSSEX, ENGLAND
EI 1758-2652
J9 J INT AIDS SOC
JI J. Int. AIDS Soc.
PD OCT
PY 2016
VL 19
SU 6
AR 21104
DI 10.7448/IAS.19.7.21104
PG 8
WC Immunology; Infectious Diseases
WE Science Citation Index Expanded (SCI-EXPANDED)
SC Immunology; Infectious Diseases
GA EM6AH
UT WOS:000395394700003
PM 27760682
OA Green Published, gold
DA 2022-08-26
ER

PT J
AU Machado, A
   Cunha-Reis, C
   Araujo, F
   Nunes, R
   Seabra, V
   Ferreira, D
   das Neves, J
   Sarmento, B
AF Machado, Alexandra
   Cunha-Reis, Cassilda
   Araujo, Francisca
   Nunes, Rute
   Seabra, Vitor
   Ferreira, Domingos
   das Neves, Jose
   Sarmento, Bruno
TI Development and in vivo safety assessment of tenofovir-loaded
   nanoparticles-in-film as a novel vaginal microbicide delivery system
SO ACTA BIOMATERIALIA
LA English
DT Article
DE Antiretroviral; HIV/AIDS; Nanotechnology; Pre-exposure prophylaxis;
   Safety; Vaginal drug administration
ID HUMAN-IMMUNODEFICIENCY-VIRUS; POSITIVELY CHARGED LIPOSOMES;
   DRUG-DELIVERY; HIV-INFECTION; COMBINATION NANOPARTICLES; POLYMERIC
   NANOPARTICLES; CARBOXYMETHYL CHITIN; TARGETED DELIVERY; PARTICLE-SIZE;
   PREVENTION
AB Topical pre-exposure prophylaxis (PrEP) with antiretroviral drugs holds promise in preventing vaginal transmission of HIV. However, significant biomedical and social issues found in multiple past clinical trials still need to be addressed in order to optimize protection and users' adherence. One approach may be the development of improved micobicide products. A novel delivery platform comprising drug-loaded nanoparticles (NPs) incorporated into a thin polymeric film base (NPs-in-film) was developed in order to allow the vaginal administration of the microbicide drug candidate tenofovir. The system was optimized for relevant physicochemical features and characterized for biological properties, namely cytotoxicity and safety in a mouse model. Tenofovir-loaded poly(lactic-co-glycolic acid) (PLGA)/stearylamine (SA) composite NPs with mean diameter of 127 nm were obtained with drug association efficiency above 50%, and further incorporated into an approximately 115 mu m thick, hydroxypropyl methylcellulose/poly (vinyl alcohol)-based film. The system was shown to possess suitable mechanical properties for vaginal administration and to quickly disintegrate in approximately 9 min upon contact with a simulated vaginal fluid (SVF). The original osmolarity and pH of SVF was not affected by the film. Tenofovir was also released in a biphasic fashion (around 30% of the drug in 15 min, followed by sustained release up to 24 h). The incorporation of NPs further improved the adhesive potential of the film to ex vivo pig vaginal mucosa. Cytotoxicity of NPs and film was significantly increased by the incorporation of SA, but remained at levels considered tolerable for vaginal delivery of tenofovir. Moreover, histological analysis of genital tissues and cytokine/chemokine levels in vaginal lavages upon 14 days of daily vaginal administration to mice confirmed that tenofovir-loaded NPs-in-film was safe and did not induce any apparent histological changes or pro-inflammatory response. Overall, obtained data support that the proposed delivery system combining the use of polymeric NPs and a film base may constitute an exciting alternative for the vaginal administration of microbicide drugs in the context of topical PrEP.
   Statement of Significance
   The development of nanotechnology-based microbicides is a recent but promising research field seeking for new strategies to circumvent HIV sexual transmission. Different reports detail on the multiple potential advantages of using drug nanocarriers for such purpose. However, one important issue being frequently neglected regards the development of vehicles for the administration of microbicide nanosystems. In this study, we propose and detail on the development of a nanoparticle-in-film system for the vaginal delivery of the microbicide drug candidate tenofovir. This is an innovative approach that, to our best knowledge, had never been tested for tenofovir. Results, including those from in vivo testing, sustain that the proposed system is safe and holds potential for further development as a vaginal microbicide product. (C) 2016 Acta Materialia Inc. Published by Elsevier Ltd. All rights reserved.
C1 [Machado, Alexandra; Araujo, Francisca; Nunes, Rute; das Neves, Jose; Sarmento, Bruno] Univ Porto, Inst Invest & Inovacao Saude, Oporto, Portugal.
   [Machado, Alexandra; Araujo, Francisca; Nunes, Rute; das Neves, Jose; Sarmento, Bruno] Univ Porto, INEB Inst Engn Biomed, Oporto, Portugal.
   [Cunha-Reis, Cassilda; Seabra, Vitor; das Neves, Jose; Sarmento, Bruno] CESPU, Inst Invest & Formacao Avancada Ciencias & Tecnol, Gandra, Portugal.
   [Cunha-Reis, Cassilda; Seabra, Vitor; das Neves, Jose; Sarmento, Bruno] Inst Univ Ciencias Saude, Gandra, Portugal.
   [Araujo, Francisca] Univ Porto, ICBAS, Oporto, Portugal.
   [Ferreira, Domingos] Univ Porto, Fac Farm, Lab Tecnol Farmaceut, Oporto, Portugal.
RP das Neves, J; Sarmento, B (通讯作者)，Inst Invest & Inovacao Saude, Room 116-S3,Rua Alfredo Allen 208, P-4200135 Oporto, Portugal.
EM j.dasneves@ineb.up.pt; bruno.sarmento@ineb.up.pt
RI Neves, José das/J-8369-2013; Sarmento, Bruno/J-6265-2013; Seabra,
   Vítor/AAR-6607-2021; Machado, Alexandra/AAU-8093-2020; Seabra,
   Vitor/AAS-9537-2020; Araújo, Francisca/J-8543-2013; Ferreira,
   Domingos/M-7978-2017
OI Neves, José das/0000-0002-2317-2759; Sarmento,
   Bruno/0000-0001-5763-7553; Seabra, Vítor/0000-0002-8704-5775; Machado,
   Alexandra/0000-0002-9347-2407; Araújo, Francisca/0000-0001-9087-9941;
   Cunha Reis, Cassilda/0000-0001-6886-3900; Nunes,
   Rute/0000-0001-8633-4404; Ferreira, Domingos/0000-0001-6200-7169
FU Fundacao para a Ciencia e a Tecnologia (FCT), Portugal
   [VIH/SAU/0021/2011]; FEDER - Fundo Europeu de Desenvolvimento Regional
   funds through the COMPETE - Operacional Programme for Competitiveness
   and Internationalisation (POCI), Portugal; FCT/Ministerio da Ciencia,
   Tecnologia e Inovacao [POCI-01-0145-FEDER-007274]; FCT
   [SFRH/BD/87016/2012, SFRH/BD/96519/2013, SFRH/BPD/92934/2013]
FX This work was financed by Fundacao para a Ciencia e a Tecnologia (FCT),
   Portugal (VIH/SAU/0021/2011), by FEDER - Fundo Europeu de
   Desenvolvimento Regional funds through the COMPETE 2020 - Operacional
   Programme for Competitiveness and Internationalisation (POCI), Portugal
   2020, and by Portuguese funds through FCT/Ministerio da Ciencia,
   Tecnologia e Inovacao in the framework of the project "Institute for
   Research and Innovation in Health Sciences" (POCI-01-0145-FEDER-007274).
   Francisca Araujo, Rute Nunes and Jose das Neves gratefully acknowledge
   FCT for financial support (Grants SFRH/BD/87016/2012, SFRH/BD/96519/2013
   and SFRH/BPD/92934/2013, respectively).
CR Agrahari V, 2014, AAPS J, V16, P181, DOI 10.1208/s12248-013-9546-7
   Akil A, 2015, PHARM RES-DORDR, V32, P458, DOI 10.1007/s11095-014-1474-4
   Akil A, 2014, MOL PHARMACEUT, V11, P1533, DOI 10.1021/mp4007024
   Akil A, 2011, DRUG DELIV TRANSL RE, V1, P209, DOI 10.1007/s13346-011-0022-6
   Baeten J.M., 2016, N ENGL J MED
   Balzarini J, 1996, BIOCHEM BIOPH RES CO, V219, P337, DOI 10.1006/bbrc.1996.0234
   Belletti D, 2012, INT J PHARMACEUT, V436, P753, DOI 10.1016/j.ijpharm.2012.07.070
   Catalone BJ, 2005, ANTIMICROB AGENTS CH, V49, P1509, DOI 10.1128/AAC.49.4.1509-1520.2005
   Cone RA, 2006, BMC INFECT DIS, V6, DOI 10.1186/1471-2334-6-90
   Dai JY, 2016, J INFECT DIS, V213, P335, DOI 10.1093/infdis/jiv333
   Danhier F, 2012, J CONTROL RELEASE, V161, P505, DOI 10.1016/j.jconrel.2012.01.043
   das Neves J, 2008, EUR J PHARM BIOPHARM, V69, P622, DOI 10.1016/j.ejpb.2007.12.007
   das Neves J, 2016, ADV DRUG DELIVER REV, V103, P57, DOI 10.1016/j.addr.2016.01.017
   das Neves J, 2015, ADV DRUG DELIVER REV, V92, P53, DOI 10.1016/j.addr.2014.12.004
   das Neves J, 2015, ACTA BIOMATER, V18, P77, DOI 10.1016/j.actbio.2015.02.007
   das Neves J, 2014, PHARM RES-DORDR, V31, P1834, DOI 10.1007/s11095-013-1287-x
   Date AA, 2015, J BIOMED NANOTECHNOL, V11, P416, DOI 10.1166/jbn.2015.1942
   Denton PW, 2011, J VIROL, V85, P7582, DOI 10.1128/JVI.00537-11
   Dezzutti CS, 2012, PLOS ONE, V7, DOI 10.1371/journal.pone.0048328
   Fichorova RN, 2004, JAIDS-J ACQ IMM DEF, V37, pS184, DOI 10.1097/00126334-200410013-00010
   Freeling JP, 2015, AIDS RES HUM RETROV, V31, P107, DOI 10.1089/aid.2014.0210
   Gagne N, 1999, SEX TRANSM DIS, V26, P177, DOI 10.1097/00007435-199903000-00009
   Galen BT, 2007, J INFECT DIS, V195, P1332, DOI 10.1086/513279
   Gali Y, 2010, ANTIMICROB AGENTS CH, V54, P5105, DOI 10.1128/AAC.00456-10
   Garg S, 2005, PHARM RES-DORDR, V22, P584, DOI 10.1007/s11095-005-2490-1
   Gaumet M, 2008, EUR J PHARM BIOPHARM, V69, P1, DOI 10.1016/j.ejpb.2007.08.001
   Ham AS, 2012, PHARM RES-DORDR, V29, P1897, DOI 10.1007/s11095-012-0715-7
   Ham AS, 2009, PHARM RES-DORDR, V26, P502, DOI 10.1007/s11095-008-9765-2
   Heydenreich AV, 2003, INT J PHARM, V254, P83, DOI 10.1016/S0378-5173(02)00688-9
   Hillier SL, 2005, JAIDS-J ACQ IMM DEF, V39, P1, DOI 10.1097/01.qai.0000159671.25950.74
   Jiang Y, 2015, MOL PHARMACEUT, V12, P4363, DOI 10.1021/acs.molpharmaceut.5b00544
   Karim QA, 2010, SCIENCE, V329, P1168, DOI 10.1126/science.1193748
   Karim SSA, 2015, NEW ENGL J MED, V373, P530, DOI 10.1056/NEJMoa1410649
   Kim DH, 2006, BIOMATERIALS, V27, P3031, DOI 10.1016/j.biomaterials.2005.12.021
   Kovarova M, 2015, PLOS PATHOG, V11, DOI 10.1371/journal.ppat.1005075
   Machado RM, 2013, J PHARM SCI-US, V102, P2069, DOI 10.1002/jps.23577
   Makadia HK, 2011, POLYMERS-BASEL, V3, P1377, DOI 10.3390/polym3031377
   Marrazzo JM, 2015, NEW ENGL J MED, V372, P509, DOI 10.1056/NEJMoa1402269
   Meng JN, 2014, NANOMEDICINE-UK, V9, P1595, DOI [10.2217/NNM.13.136, 10.2217/nnm.13.136]
   Nel A., 2016, CROI C RETR OPP INF
   NISHIYA T, 1995, ARTIF CELL BLOOD SUB, V23, P505, DOI 10.3109/10731199509117966
   NISHIYA T, 1995, COLLOID SURFACE B, V4, P55
   NISHIYA T, 1993, COLLOID SURFACE B, V1, P213
   Owen DH, 1999, CONTRACEPTION, V59, P91, DOI 10.1016/S0010-7824(99)00010-4
   Preis M, 2014, INT J PHARMACEUT, V461, P22, DOI 10.1016/j.ijpharm.2013.11.033
   Robbins BL, 1998, ANTIMICROB AGENTS CH, V42, P612, DOI 10.1128/AAC.42.3.612
   Segarra TJ, 2011, PLOS ONE, V6, DOI 10.1371/journal.pone.0027675
   Shibata A, 2013, AIDS RES HUM RETROV, V29, P746, DOI [10.1089/aid.2012.0301, 10.1089/AID.2012.0301]
   Sosnik A, 2014, PROG POLYM SCI, V39, P2030, DOI 10.1016/j.progpolymsci.2014.07.010
   Srinivas RV, 1998, ANTIMICROB AGENTS CH, V42, P1484, DOI 10.1128/AAC.42.6.1484
   Steinbach JM, 2012, J CONTROL RELEASE, V162, P102, DOI 10.1016/j.jconrel.2012.06.008
   Takano S, 2003, PHARMACEUT RES, V20, P962, DOI 10.1023/A:1024441702398
   Travan A, 2009, BIOMACROMOLECULES, V10, P1429, DOI 10.1021/bm900039x
   Wilson SS, 2009, ANTIVIR THER, V14, P1113, DOI 10.3851/IMP1463
   Woodsong C, 2015, ADV DRUG DELIVER REV, V92, P146, DOI 10.1016/j.addr.2015.02.004
   Yang M, 2014, ADV HEALTHC MATER, V3, P1044, DOI 10.1002/adhm.201300519
   Yang SD, 2013, INT J NANOMED, V8, P2847, DOI 10.2147/IJN.S46958
   Yin H, 2010, LANGMUIR, V26, P15399, DOI 10.1021/la101033n
   Yoo JW, 2006, INT J PHARMACEUT, V309, P139, DOI 10.1016/j.ijpharm.2005.11.020
   Zhang T, 2011, EUR J PHARM BIOPHARM, V79, P526, DOI 10.1016/j.ejpb.2011.06.007
   Zhang W, 2015, PHARM RES-DORDR, V32, P2960, DOI 10.1007/s11095-015-1678-2
   Zhang W, 2014, INT J PHARMACEUT, V461, P203, DOI 10.1016/j.ijpharm.2013.11.056
   Zidan AS, 2010, AAPS J, V12, P202, DOI 10.1208/s12248-010-9177-1
NR 63
TC 47
Z9 47
U1 0
U2 22
PU ELSEVIER SCI LTD
PI OXFORD
PA THE BOULEVARD, LANGFORD LANE, KIDLINGTON, OXFORD OX5 1GB, OXON, ENGLAND
SN 1742-7061
EI 1878-7568
J9 ACTA BIOMATER
JI Acta Biomater.
PD OCT 15
PY 2016
VL 44
BP 332
EP 340
DI 10.1016/j.actbio.2016.08.018
PG 9
WC Engineering, Biomedical; Materials Science, Biomaterials
WE Science Citation Index Expanded (SCI-EXPANDED)
SC Engineering; Materials Science
GA DZ1JM
UT WOS:000385594700031
PM 27544812
DA 2022-08-26
ER

PT J
AU Drabo, EF
   Hay, JW
   Vardavas, R
   Wagner, ZR
   Sood, N
AF Drabo, Emmanuel F.
   Hay, Joel W.
   Vardavas, Raffaele
   Wagner, Zachary R.
   Sood, Neeraj
TI A Cost-effectiveness Analysis of Preexposure Prophylaxis for the
   Prevention of HIV Among Los Angeles County Men Who Have Sex With Men
SO CLINICAL INFECTIOUS DISEASES
LA English
DT Article
DE cost-effectiveness; HIV; PrEP; preexposure prophylaxis; test-and-treat
ID UNITED-STATES; ANTIRETROVIRAL TREATMENT; INFECTION; POPULATION;
   OUTCOMES; TRENDS; IMPACT; WOMEN; MODEL; RISK
AB Background. Substantial gaps remain in understanding the trade-offs between the costs and benefits of choosing alternative human immunodeficiency virus (HIV) prevention strategies, including test-and-treat (expanded HIV testing combined with immediate treatment) and PrEP (initiation of preexposure prophylaxis by high-risk uninfected individuals) strategies.
   Methods. We develop a mathematical epidemiological model to simulate HIV incidence among men residing in Los Angeles County, California, aged 15-65 years, who have sex with men. We combine these incidence data with an economic model to estimate the discounted cost, effectiveness (quality-adjusted life-years [QALYs]), and incremental cost-effectiveness ratios of various HIV prevention strategies using a societal perspective and a lifetime horizon.
   Results. PrEP and test-and-treat yield the largest reductions in HIV incidence, and are highly cost-effective ($27 863/QALY and $19 302/QALY, respectively) relative to status quo and at a US willingness-to-pay threshold of $150 000/QALY saved. Status quo and 12 test-and-treat and PrEP strategies determine the frontier for efficient decisions. More aggressive strategies are costlier, but more effective, albeit with diminishing returns. The relative effectiveness of PrEP is sensitive to the initial HIV prevalence rate, PrEP and antiretroviral therapy (ART) adherence and initiation rates, the probabilities of HIV transmission, and the rates of sexual partner mixing.
   Conclusions. PrEP and test-and-treat offer cost-effective alternatives to the status quo. The success of these strategies depends on ART and PrEP adherence and initiation rates. The lack of evidence on adherence behaviors toward PrEP, therefore, warrants further studies.
C1 [Drabo, Emmanuel F.] Univ Southern Calif, Sch Pharm, Dept Pharmaceut & Hlth Econ, Los Angeles, CA USA.
   [Hay, Joel W.; Sood, Neeraj] Univ Southern Calif, Leonard D Schaeffer Ctr Hlth Policy, 635 Downey Way,VPD Ste 210, Los Angeles, CA 90089 USA.
   [Vardavas, Raffaele] RAND Corp, Santa Monica, CA USA.
   [Wagner, Zachary R.] Univ Calif Berkeley, Berkeley, CA 94720 USA.
RP Sood, N (通讯作者)，Univ Southern Calif, Leonard D Schaeffer Ctr Hlth Policy, 635 Downey Way,VPD Ste 210, Los Angeles, CA 90089 USA.
EM nsood@healthpolicy.usc.edu
RI Drabo, Emmanuel Fulgence/AAZ-9194-2021
OI Drabo, Emmanuel Fulgence/0000-0001-7470-4391
CR [Anonymous], 2011, R LANG ENV STAT COMP
   [Anonymous], 2014, PREEXP PROPH PREV HI
   Baeten JM, 2012, NEW ENGL J MED, V367, P399, DOI 10.1056/NEJMoa1108524
   Barro J, 2014, NY TIMES
   Bureau of Labor Statistics, 2015, NAT COMP SURV NCS
   Centers for Disease Control and Prevention, 2015, DIAGN HIV INF US DEP
   Centers for Disease Control and Prevention, 2012, US VIR LOAD DAT MON
   Desai K, 2008, AIDS, V22, P1829, DOI 10.1097/QAD.0b013e32830e00f5
   Drummond MF, 2005, METHODS EC EVALUATIO
   ETTNER SL, 1994, MED CARE, V32, P459, DOI 10.1097/00005650-199405000-00005
   Fayers PM, 2007, QUALITY LIFE ELECT R
   Gold MR, 1996, COST EFFECTIVENESS H
   Gomez GB, 2013, PLOS MED, V10, DOI 10.1371/journal.pmed.1001401
   Grant R, 2015, C RETR OPP INF SEATT
   Grant RM, 2014, LANCET INFECT DIS, V14, P820, DOI 10.1016/S1473-3099(14)70847-3
   Grant RM, 2010, NEW ENGL J MED, V363, P2587, DOI 10.1056/NEJMoa1011205
   Gunthard HF, 2014, JAMA-J AM MED ASSOC, V312, P410, DOI 10.1001/jama.2014.8722
   Hall HI, 2015, MMWR-MORBID MORTAL W, V64, P657
   Hsu H, 2011, ANN EMERG MED, V58, pS145, DOI 10.1016/j.annemergmed.2011.03.039
   Hutchinson R., 2010, PERSPECT SEX REPRO H, V42, P214
   Johnson AS, 2014, JAMA-J AM MED ASSOC, V312, P432, DOI 10.1001/jama.2014.8534
   Juusola JL, 2012, ANN INTERN MED, V156, P541, DOI [10.7326/0003-4819-156-8-201204170-00001, 10.7326/0003-4819-156-8-201204170-00004]
   Koppenhaver RT, 2011, JAIDS-J ACQ IMM DEF, V58, pE51, DOI 10.1097/QAI.0b013e31822b74fe
   Long EF, 2010, ANN INTERN MED, V153, P778, DOI 10.7326/0003-4819-153-12-201012210-00004
   Lucas A, 2013, AIDS, V27, P795, DOI 10.1097/QAD.0b013e32835c54f9
   Mascolini M, 2012, 19 C RETR OPP INF SE
   Meara E, 2004, HEALTH AFFAIR, V23, P176, DOI 10.1377/hlthaff.23.4.176
   Moyer VA, 2013, ANN INTERN MED, V159, P51, DOI 10.7326/0003-4819-159-1-201307020-00645
   Paltiel AD, 2009, CLIN INFECT DIS, V48, P806, DOI 10.1086/597095
   Parienti JJ, 2010, CLIN INFECT DIS, V50, P1192, DOI 10.1086/651419
   Richardson E., 2013, HEALTH AFFAIR, P1
   Rothman RE, 2007, ANN EMERG MED, V49, P575, DOI 10.1016/j.annemergmed.2007.03.002
   Schackman BR, 2012, CURR OPIN HIV AIDS, V7, P587, DOI 10.1097/COH.0b013e3283582c8b
   Schrager SM, 2011, AM J HEALTH PROMOT, V25, P244, DOI 10.4278/ajhp.090203-ARB-43
   Sewell A. L. A., 2015, COUNTY PLANNING DIST
   Sood N, 2013, CLIN INFECT DIS, V56, P1789, DOI 10.1093/cid/cit158
   Thompson SG, 2005, MED DECIS MAKING, V25, P416, DOI 10.1177/0272989X05276862
   Vose D., 2009, QUANTITATIVE RISK AN
   World Health Organization, 2015, GUID WHEN STAT ANT T
   World Health Organization, 2002, RES UNIVERSAL HLTH C, P1
NR 40
TC 39
Z9 40
U1 0
U2 4
PU OXFORD UNIV PRESS INC
PI CARY
PA JOURNALS DEPT, 2001 EVANS RD, CARY, NC 27513 USA
SN 1058-4838
EI 1537-6591
J9 CLIN INFECT DIS
JI Clin. Infect. Dis.
PD DEC 1
PY 2016
VL 63
IS 11
BP 1495
EP 1504
DI 10.1093/cid/ciw578
PG 10
WC Immunology; Infectious Diseases; Microbiology
WE Science Citation Index Expanded (SCI-EXPANDED); Social Science Citation Index (SSCI)
SC Immunology; Infectious Diseases; Microbiology
GA EI7WA
UT WOS:000392713900019
PM 27558571
OA Bronze
DA 2022-08-26
ER

PT J
AU Calabrese, SK
   Magnus, M
   Mayer, KH
   Krakower, DS
   Eldahan, AI
   Hawkins, LAG
   Hansen, NB
   Kershaw, TS
   Underhill, K
   Betancourt, JR
   Dovidio, JF
AF Calabrese, Sarah K.
   Magnus, Manya
   Mayer, Kenneth H.
   Krakower, Douglas S.
   Eldahan, Adam I.
   Hawkins, Lauren A. Gaston
   Hansen, Nathan B.
   Kershaw, Trace S.
   Underhill, Kristen
   Betancourt, Joseph R.
   Dovidio, John F.
TI Putting PrEP into Practice: Lessons Learned from Early-Adopting US
   Providers' Firsthand Experiences Providing HIV Pre-Exposure Prophylaxis
   and Associated Care
SO PLOS ONE
LA English
DT Article
ID UNITED-STATES; ATTITUDES; KNOWLEDGE; WILLINGNESS; ADULTS; RISK; SEX
AB Optimizing access to HIV pre-exposure prophylaxis (PrEP), an evidence-based HIV prevention resource, requires expanding healthcare providers' adoption of PrEP into clinical practice. This qualitative study explored PrEP providers' firsthand experiences relative to six commonly-cited barriers to prescription-financial coverage, implementation logistics, eligibility determination, adherence concerns, side effects, and anticipated behavior change (risk compensation)-as well as their recommendations for training PrEP-inexperienced providers. U.S.-based PrEP providers were recruited via direct outreach and referral from colleagues and other participants (2014-2015). One-on-one interviews were conducted in person or by phone, transcribed, and analyzed. The sample (n = 18) primarily practiced in the Northeastern (67%) or Southern (22%) U.S. Nearly all (94%) were medical doctors (MDs), most of whom self-identified as infectious disease specialists. Prior experience prescribing PrEP ranged from 2 to 325 patients. Overall, providers reported favorable experiences with PrEP implementation and indicated that commonly anticipated problems were minimal or manageable. PrEP was covered via insurance or other programs for most patients; however, pre-authorization requirements, laboratory/service provision costs, and high deductibles sometimes presented challenges. Various models of PrEP care and coordination with other providers were utilized, with several providers highlighting the value of clinical staff support. Eligibility was determined through joint decision-making with patients; CDC guidelines were commonly referenced but not considered absolute. Patient adherence was variable, with particularly strong adherence noted among patients who had actively sought PrEP (self-referred). Providers observed minimal adverse effects or increases in risk behavior. However, they identified several barriers with respect to accessing and engaging PrEP candidates. Providers offered a wide range of suggestions regarding content, strategy, and logistics surrounding PrEP training, highlighting sexual history-taking and sexual minority competence as areas to prioritize. These insights from early-adopting PrEP providers may facilitate adoption of PrEP into clinical practice by PrEP-inexperienced providers, thereby improving access for individuals at risk for HIV.
C1 [Calabrese, Sarah K.; Eldahan, Adam I.; Hawkins, Lauren A. Gaston; Kershaw, Trace S.; Dovidio, John F.] Yale Univ, Dept Chron Dis Epidemiol, Sch Publ Hlth, New Haven, CT USA.
   [Calabrese, Sarah K.; Hansen, Nathan B.; Kershaw, Trace S.; Underhill, Kristen; Dovidio, John F.] Yale Univ, Ctr Interdisciplinary Res AIDS, New Haven, CT USA.
   [Magnus, Manya] George Washington Univ, Milken Inst Sch Publ Hlth, Dept Epidemiol & Biostat, Washington, DC USA.
   [Mayer, Kenneth H.; Krakower, Douglas S.] Fenway Hlth, Fenway Inst, Boston, MA USA.
   [Mayer, Kenneth H.; Krakower, Douglas S.] Harvard Univ, Beth Israel Deaconess Med Ctr, Sch Med, Boston, MA 02215 USA.
   [Hansen, Nathan B.] Univ Georgia, Dept Hlth Promot & Behav, Coll Publ Hlth, Athens, GA 30602 USA.
   [Underhill, Kristen] Yale Univ, Sch Law, New Haven, CT 06520 USA.
   [Betancourt, Joseph R.] Harvard Univ, Massachusetts Gen Hosp, Sch Med, Dispar Solut Ctr, Boston, MA USA.
   [Dovidio, John F.] Yale Univ, Dept Psychol, New Haven, CT USA.
RP Calabrese, SK (通讯作者)，Yale Univ, Dept Chron Dis Epidemiol, Sch Publ Hlth, New Haven, CT USA.; Calabrese, SK (通讯作者)，Yale Univ, Ctr Interdisciplinary Res AIDS, New Haven, CT USA.
EM sarah.calabrese@yale.edu
OI Dovidio, John/0000-0002-6110-8344; Gaston-Hawkins,
   Lauren/0000-0003-0786-8892
FU National Institute of Mental Health (NIMH) [K01-MH103080, K01-MH093273,
   K23-MH098795]; Yale University Center for Interdisciplinary Research on
   AIDS [P30-MH062294]; Harvard University Center for AIDS Research
   [P30-AI060354]; National Institutes of Health; NATIONAL INSTITUTE OF
   MENTAL HEALTH [K01MH103080, K23MH098795] Funding Source: NIH RePORTER
FX Funding and resources for this research were provided by the National
   Institute of Mental Health (NIMH; www.nimh.nih.gov) via Award Number
   K01-MH103080 (SKC) and the Yale University Center for Interdisciplinary
   Research on AIDS (P30-MH062294). The efforts of SKC, KU, and DSK were
   supported by the NIMH via Award Numbers K01-MH103080 (SKC), K01-MH093273
   (KU), and K23-MH098795 (DSK). Additional support was provided through
   the Harvard University Center for AIDS Research (P30-AI060354), funded
   by the National Institutes of Health (http://www.nih.gov). The content
   of this article is solely the responsibility of the authors and does not
   necessarily represent the official views of the NIMH or the National
   Institutes of Health. The funders had no role in study design, data
   collection and analysis, decision to publish, or preparation of the
   manuscript.
CR Adams LM, 2015, HIV SPECIALIST, V7, P18
   Arnold EA, 2012, PLOS ONE, V7, DOI 10.1371/journal.pone.0040603
   Auerbach JD, 2015, AIDS PATIENT CARE ST, V29, P102, DOI 10.1089/apc.2014.0142
   Cohen SE, 2015, JAIDS-J ACQ IMM DEF, V68, P439, DOI 10.1097/QAI.0000000000000479
   Gale NK, 2013, BMC MED RES METHODOL, V13, DOI 10.1186/1471-2288-13-117
   Grant RM, 2016, CURR OPIN HIV AIDS, V11, P3, DOI 10.1097/COH.0000000000000216
   Karris MY, 2014, CLIN INFECT DIS, V58, P704, DOI 10.1093/cid/cit796
   Krakower D, 2014, AIDS BEHAV, V18, P1712, DOI 10.1007/s10461-014-0839-3
   Krakower DS, 2016, CLIN INFECT DIS, V62, P99, DOI 10.1093/cid/civ736
   Krakower DS, 2016, CURR OPIN HIV AIDS, V11, P41, DOI 10.1097/COH.0000000000000206
   Mayer KH, 2015, CURR OPIN HIV AIDS, V10, P226, DOI 10.1097/COH.0000000000000170
   Mullins TLK, 2015, AIDS PATIENT CARE ST, V29, P193, DOI 10.1089/apc.2014.0273
   Schneider J, 2015, ANN M AM PUBL HLTH A
   Smith DK, 2015, MMWR-MORBID MORTAL W, V64, P1291, DOI 10.15585/mmwr.mm6446a4
   Smith DK, 2012, AIDS EDUC PREV, V24, P408, DOI 10.1521/aeap.2012.24.5.408
   Spector AY, 2015, SUBST ABUSE TREAT PR, V10, DOI 10.1186/1747-597X-10-1
   Stein M, 2014, AIDS BEHAV, V18, P1694, DOI 10.1007/s10461-014-0778-z
   Tripathi A, 2012, SOUTH MED J, V105, P199, DOI 10.1097/SMJ.0b013e31824f1a1b
   U. S. Centers for Disease Control and Prevention, 2014, HIV SURV REP DIAGN H, P26
   Underhill K, 2014, PLOS ONE, V9, DOI 10.1371/journal.pone.0112425
   US Public Health Service, 2014, PREEXP PROPH PREV HI
   White House Office of National AIDS Policy, 2015, NAT HIV AIDS STRAT U
   White JM, 2012, AIDS PATIENT CARE ST, V26, P395, DOI 10.1089/apc.2012.0030
NR 23
TC 77
Z9 77
U1 0
U2 11
PU PUBLIC LIBRARY SCIENCE
PI SAN FRANCISCO
PA 1160 BATTERY STREET, STE 100, SAN FRANCISCO, CA 94111 USA
SN 1932-6203
J9 PLOS ONE
JI PLoS One
PD JUN 15
PY 2016
VL 11
IS 6
AR e0157324
DI 10.1371/journal.pone.0157324
PG 16
WC Multidisciplinary Sciences
WE Science Citation Index Expanded (SCI-EXPANDED); Social Science Citation Index (SSCI)
SC Science & Technology - Other Topics
GA DO5LO
UT WOS:000377824800047
PM 27304883
OA Green Published, Green Submitted, gold
DA 2022-08-26
ER

PT J
AU Ravasi, G
   Grinsztejn, B
   Baruch, R
   Guanira, JV
   Luque, R
   Caceres, CF
   Ghidinelli, M
AF Ravasi, Giovanni
   Grinsztejn, Beatriz
   Baruch, Ricardo
   Guanira, Juan Vicente
   Luque, Ricardo
   Caceres, Carlos F.
   Ghidinelli, Massimo
TI Towards a fair consideration of PrEP as part of combination HIV
   prevention in Latin America
SO JOURNAL OF THE INTERNATIONAL AIDS SOCIETY
LA English
DT Article
DE pre-exposure prophylaxis; HIV; prevention; antiretrovirals; Latin
   America
ID PREEXPOSURE PROPHYLAXIS; HIGH-RISK; MEN; SEX; ACCEPTABILITY; PREVALENCE;
   INFECTION
AB Introduction: Despite progress in scaling up antiretroviral treatment, HIV prevention strategies have not been successful in significantly curbing HIV incidence in Latin America. HIV prevention interventions need to be expanded to target the most affected key populations with a combination approach, including new high impact technologies. Oral pre-exposure prophylaxis ( PrEP) is recommended as additional prevention choice for individuals at higher risk of infection and could become a costeffective prevention tool. We discuss the barriers and solutions for a fair consideration of PrEP as part of combination HIV prevention strategies in Latin America.
   Discussion: Although demonstration projects are ongoing or being planned in a number of countries, to date no Latin American country has implemented a public PrEP programme. The knowledge of policymakers about PrEP implementation needs to be strengthened, and programmatic guidance and cost estimate tools need to be developed to support adequate planning. Despite high levels of awareness among health providers, especially if engaged in HIV or key population care, willingness to prescribe PrEP is still low due to the lack of national policies and guidelines. Key populations, especially men who have sex with men, transgender women and sex workers, have been engaged in demonstration projects, and qualitative research shows high awareness and willingness to use PrEP, especially if accessible in the public sector for free or at affordable price. Concerns of safety, adherence, effectiveness and risk compensation need to be addressed through targeted social communication strategies to improve PrEP knowledge and stimulate demand. Alliance among policymakers, civil society and representatives from key populations, healthcare providers and researchers will be critical for the design and successful implementation of PrEP demonstration projects of locally adapted delivery models. The use of mechanisms of joint negotiation and procurement of antiretrovirals could reduce costs and significantly increase the cost-effectiveness of PrEP.
   Conclusions: PrEP is an additional prevention tool and should be implemented in combination and synergy with other prevention interventions. PrEP programmes should target high-risk individuals from key populations for higher cost-effectiveness. Demonstration projects may generate strategic information for and lead to the implementation of full-scale PrEP programmes.
C1 [Ravasi, Giovanni; Ghidinelli, Massimo] Pan Amer Hlth Org, 525 23rd St NW, Washington, DC 20037 USA.
   [Grinsztejn, Beatriz] Fundacao Oswaldo Cruz, Inst Nacl Infectol Evandro Chagas, Rio De Janeiro, Brazil.
   [Baruch, Ricardo] Inst Nacl Salud Publ, Cuernavaca, Morelos, Mexico.
   [Guanira, Juan Vicente] Invest Med Salud, Lima, Peru.
   [Luque, Ricardo] Minist Salud & Protecc Social, Bogota, Colombia.
   [Caceres, Carlos F.] Univ Peruana Cayetano Heredia, Ctr Invest Interdisciplinaria Sexualidad SIDA & S, Lima, Peru.
RP Ravasi, G (通讯作者)，Pan Amer Hlth Org, 525 23rd St NW, Washington, DC 20037 USA.
EM ravasigi@paho.org
OI Caceres, Carlos F./0000-0002-8101-0790
CR Anderson PL, 2012, 19 C RETR OPP INF 20
   Baeten JM, 2012, NEW ENGL J MED, V367, P399, DOI 10.1056/NEJMoa1108524
   Centers for Disease Control and Prevention, 2014, PREEXP PROPH PREV HI
   Choopanya K, 2013, LANCET, V381, P2083, DOI 10.1016/S0140-6736(13)61127-7
   De Boni R, 2014, CURR OPIN HIV AIDS, V9, P192, DOI 10.1097/COH.0000000000000031
   Veras MADM, 2015, AIDS BEHAV, V19, P1589, DOI 10.1007/s10461-014-0944-3
   Eisingerich AB, 2012, PLOS ONE, V7, DOI 10.1371/journal.pone.0028238
   Galea JT, 2011, INT J STD AIDS, V22, P256, DOI 10.1258/ijsa.2009.009255
   GILEAD, 2016, GIL STAT APPR PREP P
   Gilead Sience Inc, TRUV REG DEV WORLD
   Glidden DV, 2015, C RETR OPP INF CROI
   Gomez GB, 2012, PLOS MED, V9, DOI 10.1371/journal.pmed.1001323
   Grant RM, 2014, LANCET INFECT DIS, V14, P820, DOI 10.1016/S1473-3099(14)70847-3
   Grant RM, 2010, NEW ENGL J MED, V363, P2587, DOI 10.1056/NEJMoa1011205
   Hankins C, 2015, J INT AIDS SOC, V18, P71, DOI 10.7448/IAS.18.4.19973
   Hoagland B, 2015, 8 IAS C HIV PATH TRE
   Holt M, 2014, SEX HEALTH, V11, P166, DOI 10.1071/SH13060
   Joint United Nations Programme on HIV/ AIDS, GLOB AIDS RESP PROGR
   Joint United Nations Programme on HIV/AIDS, 2015, AIDS CHANG EV MDG6 1
   Joint United Nations Programme on HIV/ AIDS, 2014, PROGR REP NARR REP
   Joint United Nations Programme on HIV/AIDS (UNAIDS), 2014, FAST TRACK END AIDS
   Kerr LRFS, 2013, AIDS, V27, P427, DOI 10.1097/QAD.0b013e32835ad504
   Koester KA, 2015, AIDS CARE, V22, P1
   Krakower D, 2012, CURR OPIN HIV AIDS, V7, P593, DOI 10.1097/COH.0b013e3283590446
   Krakower DS, 2015, DRUGS, V75, P243, DOI 10.1007/s40265-015-0355-4
   Lippman SA, 2015, PLOS ONE, V10, DOI 10.1371/journal.pone.0121044
   McCormack S, 2016, LANCET, V387, P53, DOI 10.1016/S0140-6736(15)00056-2
   Molina JM, 2015, NEW ENGL J MED, V373, P2237, DOI 10.1056/NEJMoa1506273
   *PAN AM HLTH ORG, 2005, REG HIV STI PLAN HLT
   Pan American Health Organization, 2013, ANT TREATM SPORT LIG
   Pan American Health Organization, 2017, STRAT FUND PROD PRIC
   Peinado Jesus, 2013, J Int Assoc Provid AIDS Care, V12, P278, DOI 10.1177/1545109712473650
   Second Latin American and Caribbean Forum on the Continuum of HIV Care, 2015, ENHANCING COMBINATIO
   Smith D. K., 2011, Morbidity and Mortality Weekly Report, V60, P65
   Tang EC, 2014, AIDS RES HUM RETROV, V30, P416, DOI [10.1089/aid.2013.0212, 10.1089/AID.2013.0212]
   The Joint United Nations Programme on HIV/AIDS (UNAIDS), 2014, GAP REP
   Thigpen MC, 2012, NEW ENGL J MED, V367, P423, DOI 10.1056/NEJMoa1110711
   United Nations Millennium Development Goals, GOAL 6 COMB HIV AIDS
   de Castro CAV, 2010, BMC INFECT DIS, V10, DOI 10.1186/1471-2334-10-224
   Veloso VG, 2015, J INT AIDS SOC, V18, P48, DOI 10.7448/IAS.18.4.20010
   Wheelock A, 2012, BMJ OPEN, V2, DOI 10.1136/bmjopen-2012-001234
   WHO, 2016, CONS GUID HIV PREV D
   World Health Organisation, 2013, ADDR CAUS DISP HLTH
   World Health Organization, 2015, GUID WHEN STAT ANT T
NR 44
TC 21
Z9 22
U1 1
U2 7
PU JOHN WILEY & SONS LTD
PI CHICHESTER
PA THE ATRIUM, SOUTHERN GATE, CHICHESTER PO19 8SQ, W SUSSEX, ENGLAND
EI 1758-2652
J9 J INT AIDS SOC
JI J. Int. AIDS Soc.
PD OCT
PY 2016
VL 19
SU 6
AR 21113
DI 10.7448/IAS.19.7.21113
PG 5
WC Immunology; Infectious Diseases
WE Science Citation Index Expanded (SCI-EXPANDED)
SC Immunology; Infectious Diseases
GA EM6AH
UT WOS:000395394700006
PM 27760687
OA Green Published, gold
DA 2022-08-26
ER

PT J
AU Heffron, R
   Pintye, J
   Matthews, LT
   Weber, S
   Mugo, N
AF Heffron, Renee
   Pintye, Jillian
   Matthews, Lynn T.
   Weber, Shannon
   Mugo, Nelly
TI PrEP as Peri-conception HIV Prevention for Women and Men
SO CURRENT HIV/AIDS REPORTS
LA English
DT Article
DE Pre-exposure prophylaxis; PrEP; HIV prevention; Pregnancy;
   Peri-conception; Safer conception; Science of prevention; Review
ID TENOFOVIR DISOPROXIL FUMARATE; PREEXPOSURE PROPHYLAXIS; ANTIRETROVIRAL
   THERAPY; SERODISCORDANT COUPLES; HARM REDUCTION; MALE PARTNER; VIRAL
   LOAD; PREGNANCY; TRANSMISSION; EFFICACY
AB Daily oral tenofovir (TDF)-based pre-exposure prophylaxis (PrEP) is an effective HIV prevention strategy and recommended for men and women with substantial risk of HIV acquisition. The peri-conception period, the stage prior to pregnancy when condom use is necessarily reduced, has elevated HIV risk that can be mitigated by PrEP use. Data from a randomized trial suggest that peri-conception PrEP use by HIV-seronegative women does not increase the risk of pregnancy loss, birth defects or congenital anomalies, preterm birth, or infant growth faltering. Women considering PrEP use throughout pregnancy must weigh the known increased risk of HIV acquisition with unknown risks of drug effects on infant growth. PrEP has been used safely by HIV-seronegative men with HIV-seropositive female partners who have become pregnant. As an effective user-controlled HIV prevention strategy, PrEP offers autonomy and empowerment for HIV prevention and can be recommended alongside antiretroviral therapy, fertility screening, vaginal self-insemination, intercourse timed to peak fertility, medically assisted reproduction, and other safer conception strategies to provide multiple options. The integration of PrEP into safer conception programs is warranted and will safely reduce HIV transmission to women, men, and children during the peri-conception period.
C1 [Heffron, Renee] Univ Washington, Dept Global Hlth, 325 Ninth Ave,Box 359927, Seattle, WA 98104 USA.
   [Heffron, Renee] Univ Washington, Dept Epidemiol, 325 Ninth Ave,Box 359927, Seattle, WA 98104 USA.
   [Pintye, Jillian] Univ Washington, Sch Nursing, 325 Ninth Ave,Box 359909, Seattle, WA 98104 USA.
   [Matthews, Lynn T.] Massachusetts Gen Hosp, Div Infect Dis, 125 Nashua St,Suite 722, Boston, MA 02114 USA.
   [Matthews, Lynn T.] Massachusetts Gen Hosp, Ctr Global Hlth, 125 Nashua St,Suite 722, Boston, MA 02114 USA.
   [Weber, Shannon] Univ Calif San Francisco, 1001 Potrero Ave,6D-33, San Francisco, CA 94110 USA.
   [Mugo, Nelly] Kenya Govt Med Res Ctr, Clin Res Ctr, Nairobi, Kenya.
RP Heffron, R (通讯作者)，Univ Washington, Dept Global Hlth, 325 Ninth Ave,Box 359927, Seattle, WA 98104 USA.; Heffron, R (通讯作者)，Univ Washington, Dept Epidemiol, 325 Ninth Ave,Box 359927, Seattle, WA 98104 USA.
EM rheffron@uw.edu; jpintye@uw.edu; ltmatthews@mgh.harvard.edu;
   shannon.weber@ucsf.edu; rwamba@csrtkenya.org
RI Heffron, Renee/AAG-5002-2020
FU [R00 HD 076679];  [K23 MH095655]; EUNICE KENNEDY SHRIVER NATIONAL
   INSTITUTE OF CHILD HEALTH & HUMAN DEVELOPMENT [R00HD076679, K99HD076679]
   Funding Source: NIH RePORTER; NATIONAL INSTITUTE OF MENTAL HEALTH
   [K23MH095655] Funding Source: NIH RePORTER
FX RH was supported by R00 HD 076679 and LTM was supported by K23 MH095655.
CR Antiretroviral Pregnancy Registry Steering Committee, 2013, ANT PREGN REG INT IN
   Bachanas P, 2013, AIDS PATIENT CARE ST, V27, P425, DOI 10.1089/apc.2012.0388
   Baeten J, 2015, CROI 2015
   Baeten JM, 2012, NEW ENGL J MED, V367, P399, DOI 10.1056/NEJMoa1108524
   Balkus JE, 2016, JAIDS-J ACQ IMM DEF, V72, P333, DOI 10.1097/QAI.0000000000000974
   Brown RS, 2016, HEPATOLOGY, V63, P319, DOI 10.1002/hep.28302
   Bunge K, 2015, INT AIDS SOC
   Callahan R, 2015, JAIDS-J ACQ IMM DEF, V68, P196, DOI 10.1097/QAI.0000000000000413
   Celen MK, 2013, WORLD J GASTROENTERO, V19, P9377, DOI 10.3748/wjg.v19.i48.9377
   Chen HL, 2015, HEPATOLOGY, V62, P375, DOI 10.1002/hep.27837
   Choopanya K, 2013, LANCET, V381, P2083, DOI 10.1016/S0140-6736(13)61127-7
   Cooper D, 2015, BMC PUBLIC HEALTH, V15, DOI 10.1186/s12889-015-1577-9
   De Schacht C, 2014, PLOS ONE, V9, DOI 10.1371/journal.pone.0115014
   Dinh TH, 2015, PLOS ONE, V10, DOI 10.1371/journal.pone.0125525
   Ehrhardt S, 2015, CLIN INFECT DIS, V60, P275, DOI 10.1093/cid/ciu798
   Farquhar C, 2004, JAIDS-J ACQ IMM DEF, V37, P1620, DOI 10.1097/00126334-200412150-00016
   Finocchario-Kessler S, 2016, AIDS PATIENT CARE ST, V30, P125, DOI 10.1089/apc.2015.0268
   Flynn PM, 2011, ANTIMICROB AGENTS CH, V55, P5914, DOI 10.1128/AAC.00544-11
   Fowler MG, 2015, CROI 2015, V2015, p31LB
   Gray RH, 2005, LANCET, V366, P1182, DOI 10.1016/S0140-6736(05)67481-8
   Greenup AJ, 2014, J HEPATOL, V61, P502, DOI 10.1016/j.jhep.2014.04.038
   Grossman D, 2013, AIDS, V27, pS77, DOI 10.1097/QAD.0000000000000035
   Heffron R, 2015, IAS 2015
   Heffron R, 2015, PLOS ONE, V10, DOI 10.1371/journal.pone.0145515
   Heffron R, 2015, J INT AIDS SOC, V18, P44, DOI 10.7448/IAS.18.6.20272
   Heffron R, 2014, AIDS, V28, P2771, DOI 10.1097/QAD.0000000000000493
   Heffron R, 2012, JAIDS-J ACQ IMM DEF, V61, P116, DOI 10.1097/QAI.0b013e31825da73f
   Hill A, 2014, J INT AIDS SOC, V17, P64, DOI 10.7448/IAS.17.4.19583
   Himes SK, 2015, PEDIATR INFECT DIS J, V34, P851, DOI 10.1097/INF.0000000000000747
   Hoffman RM, 2015, J INFECT DIS, V212, P1534, DOI 10.1093/infdis/jiv305
   Johnson LF, 2012, JAIDS-J ACQ IMM DEF, V59, P417, DOI 10.1097/QAI.0b013e3182432f27
   Kahle EM, 2013, JAIDS-J ACQ IMM DEF, V62, P339, DOI 10.1097/QAI.0b013e31827e622d
   Katz IT, 2011, AIDS, V25, P2177, DOI 10.1097/QAD.0b013e32834b6464
   Kinuthia J, 2015, AIDS, V29, P2025, DOI 10.1097/QAD.0000000000000793
   Kojima N, 2016, OPEN FORUM INFECT DI, V3, DOI 10.1093/ofid/ofv221
   Letchumanan M, 2015, ANTIVIR THER, V20, P613, DOI 10.3851/IMP2956
   Levison J, 2014, CLIN INFECT DIS, V59, P304, DOI 10.1093/cid/ciu272
   Liotta G, 2015, CROI 2015
   Marrazzo JM, 2015, NEW ENGL J MED, V372, P509, DOI 10.1056/NEJMoa1402269
   Matthews LT, 2014, BMC PUBLIC HEALTH, V14, DOI 10.1186/1471-2458-14-843
   Matthews LT, 2014, JAIDS-J ACQ IMM DEF, V67, P91, DOI 10.1097/QAI.0000000000000246
   Matthews LT, 2012, CURR OPIN HIV AIDS, V7, P569, DOI 10.1097/COH.0b013e328358bac9
   Matthews LT, 2009, AIDS BEHAV, V13, pS5, DOI 10.1007/s10461-009-9551-0
   Msuya SE, 2008, AIDS CARE, V20, P700, DOI 10.1080/09540120701687059
   Mugo NR, 2014, JAMA-J AM MED ASSOC, V312, P362, DOI 10.1001/jama.2014.8735
   Mugo NR, 2011, AIDS, V25, P1887, DOI 10.1097/QAD.0b013e32834a9338
   Mujugira A, 2014, JAIDS-J ACQ IMM DEF, V66, P436, DOI 10.1097/QAI.0000000000000192
   Murnane PM, 2014, AIDS, V28, P1825, DOI 10.1097/QAD.0000000000000290
   Murnane PM, 2013, AIDS, V27, P2155, DOI 10.1097/QAD.0b013e3283629037
   Ngure K, 2014, AIDS CARE, V26, P1283, DOI 10.1080/09540121.2014.911808
   Onah HE, 2002, INT J GYNECOL OBSTET, V76, P219, DOI 10.1016/S0020-7292(01)00579-3
   Onono M, 2015, AIDS CARE, V27, P743, DOI 10.1080/09540121.2014.999744
   Peltzer K, 2013, AIDS BEHAV, V17, P508, DOI 10.1007/s10461-012-0185-2
   Pintye J, 2015, INFECT DIS OBSTET GY, V2015, P276851
   Pintye J, 2015, INT AIDS SOC 2015
   Porter M, 2015, JAIDS-J ACQ IMM DEF, V69, P593, DOI 10.1097/QAI.0000000000000683
   Quinn TC, 2000, NEW ENGL J MED, V342, P921, DOI 10.1056/NEJM200003303421303
   Rosen S, 2011, PLOS MED, V8, DOI 10.1371/journal.pmed.1001056
   Schwartz SR, 2016, INT J STD AIDS, V27, P984, DOI 10.1177/0956462415604091
   Semrau K, 2005, AIDS, V19, P603, DOI 10.1097/01.aids.0000163937.07026.a0
   Siberry GK, 2015, CLIN INFECT DIS, V61, P996, DOI 10.1093/cid/civ437
   Siberry GK, 2012, AIDS, V26, P1151, DOI 10.1097/QAD.0b013e328352d135
   Siedner MJ, 2015, BMC MED, V13, DOI 10.1186/s12916-015-0397-1
   Simoni JM, 2006, JAIDS-J ACQ IMM DEF, V43, pS23, DOI 10.1097/01.qai.0000248342.05438.52
   Smith D. K., 2012, Morbidity and Mortality Weekly Report, V61, P586
   Stellbrink HJ, 2010, CLIN INFECT DIS, V51, P963, DOI 10.1086/656417
   Tam M, 2015, AIDS CARE, V27, P436, DOI 10.1080/09540121.2014.997662
   Thigpen MC, 2012, NEW ENGL J MED, V367, P423, DOI 10.1056/NEJMoa1110711
   U. S. Public Health Service, 2014, 2014 CLIN PRACT GUID
   Van Damme L, 2012, NEW ENGL J MED, V367, P411, DOI 10.1056/NEJMoa1202614
   Vernazza P, 2008, B MED SUISSES, V89, P165, DOI [DOI 10.4414/bms.2008.13252, 10.4414/bms.2008.13252]
   Vernazza PL, 2011, AIDS, V25, P2005, DOI 10.1097/QAD.0b013e32834a36d0
   Wang LM, 2013, CLIN INFECT DIS, V57, P1773, DOI 10.1093/cid/cit601
   Were EO, 2014, AIDS, V28, P1977, DOI 10.1097/QAD.0000000000000313
   Whetham J, 2014, AIDS CARE, V26, P332, DOI 10.1080/09540121.2013.819406
   WILCOX AJ, 1988, NEW ENGL J MED, V319, P189, DOI 10.1056/NEJM198807283190401
   Williams P, 2015, CROI 2015
   World Health Organization, 2015, GUID WHEN STAT ANT T
NR 78
TC 34
Z9 36
U1 0
U2 13
PU SPRINGER
PI NEW YORK
PA 233 SPRING ST, NEW YORK, NY 10013 USA
SN 1548-3568
EI 1548-3576
J9 CURR HIV-AIDS REP
JI Curr. Hiv/Aids Rep.
PD JUN
PY 2016
VL 13
IS 3
BP 131
EP 139
DI 10.1007/s11904-016-0312-1
PG 9
WC Infectious Diseases
WE Science Citation Index Expanded (SCI-EXPANDED)
SC Infectious Diseases
GA DN9WL
UT WOS:000377431300001
PM 26993627
OA Green Accepted
DA 2022-08-26
ER

PT J
AU Grant, JM
AF Grant, Jenna M.
TI From subjects to relations: Bioethics and the articulation of
   postcolonial politics in the Cambodia Pre-Exposure Prophylaxis trial
SO SOCIAL STUDIES OF SCIENCE
LA English
DT Article
DE activism; Cambodia; controversy; HIV prevention trials; postcolonial
   bioethics
ID MEDICAL-RESEARCH; RESEARCH ETHICS; HIV; PREVENTION; SCIENCE; AIDS
AB Controversies about global clinical trials, particularly HIV trials, tend to be framed in terms of ethics. In this article, I explore debates about ethics in the Cambodia Pre-Exposure Prophylaxis trial, which was designed to test the safety and efficacy of tenofovir as a prevention for HIV infection. Bringing together studies of public participation in science with studies of bioethics, I show how activists around the Cambodian Pre-Exposure Prophylaxis trial circulated and provoked debates about standards of research ethics, as opposed to research methodology. This postcolonial bioethics was configured through the circulation of and debate about ethics guidelines, and historically and culturally specific relations of vulnerability and responsibility between foreigners and Cambodians and between Cambodian leaders and Cambodian subjects. I argue that this shift in the object of ethical concern, from the experimental human subject to the relation between subjects and researchers, illustrates how a postcolonial field of articulation reformulates classical bioethics.
C1 [Grant, Jenna M.] Univ Washington, Anthropol, Seattle, WA 98195 USA.
RP Grant, JM (通讯作者)，Univ Washington, Dept Anthropol, Box 353100, Seattle, WA 98195 USA.
EM jmgrant@uw.edu
FU University of Iowa
FX The research was supported by a Presidential Fellowship from the
   University of Iowa, and a portion of the writing was completed while a
   fellow at the International Institute for Asian Studies at Leiden
   University.
CR Abraham I, 2013, POSTCOLONIAL STUD, V16, P406, DOI 10.1080/13688790.2013.805463
   ACT-UP Paris, 2004, TEN IN SIC TRIAL
   Au Sokhieng, 2006, SOUTH EAST ASIA RES, VXIV, P33
   Benatar SR, 2002, SOC SCI MED, V54, P1131, DOI 10.1016/S0277-9536(01)00327-6
   Bhutta ZA, 2002, B WORLD HEALTH ORGAN, V80, P114
   Bonn D, 2005, LANCET INFECT DIS, V5, P78
   Bourdier F, 2005, HIV AUSTR, V5, P25
   Bourdier F, 2006, 18 LUND CTR E S E AS
   Brives C, 2013, SOC STUD SCI, V43, P397, DOI 10.1177/0306312712472406
   Brodwin PE, 2001, ANN BEHAV SCI MED ED, V7, P80
   Bureau E, 2010, MOUSSONS, V15, P195
   Cha Ariana Eunjung, 2006, Washington Post, pA14
   Chandler David, 2008, PEOPLE VIRTUE RECONF, P213
   Chheng K, 2002, MEKONG MALARIA FORUM, V10, P136
   Clarke M, 1998, LANCET, V351, P286
   Collins H.M., 2007, RETHINKING EXPERTICE
   Collins J, 2004, CAMBODIA DAILY  0330
   Collins J, 2004, CAUSATION COUNTERFAC, P1, DOI DOI 10.7551/MITPRESS/1752.001.0001
   Coopmans C, 2014, SOC STUD SCI, V44, P758, DOI 10.1177/0306312714531472
   Coren M, 2003, PHNOM PENH POST 0704, P5
   Council for International Organizations of Medical Sciences (CIOMS), 2002, INT ETH GUID BIOM RE
   Crane J, 2010, SOC STUD SCI, V40, P843, DOI 10.1177/0306312710371145
   Edwards P., 2007, CAMBODGE CULTIVATION
   Emanuel EJ, 2004, J INFECT DIS, V189, P930, DOI 10.1086/381709
   Epstein S., 1996, IMPURE SCI AIDS ACTI
   Fairhead J, 2006, SOC SCI MED, V63, P1109, DOI 10.1016/j.socscimed.2006.02.018
   Farmer P, 2002, LANCET, V360, P1266, DOI 10.1016/S0140-6736(02)11357-2
   Forbes A., 2009, PREVENTING PREVENTIN
   Ford N, 2011, PLOS SPEAKING MED CO
   Geissler PW, 2006, TROP MED INT HEALTH, V11, P975, DOI 10.1111/j.1365-3156.2006.01682.x
   Geissler PW, 2013, AM ETHNOL, V40, P13, DOI 10.1111/amet.12002
   Grant RM, 2005, SCIENCE, V309, P2170, DOI 10.1126/science.1116204
   Halima Yasmin, 2005, IAPAC Mon, V11, P166
   Herrera S, 2004, NAT BIOTECHNOL, V22, P1194, DOI 10.1038/nbt1004-1194
   Hill Peter, 2004, Dev World Bioeth, V4, P139, DOI 10.1111/j.1471-8731.2004.00089.x
   Hoad N, 2005, PUBLIC CULTURE, V17, P101, DOI 10.1215/08992363-17-1-101
   Kenworthy NJ, 2013, DEV WORLD BIOETH, V13, P70, DOI 10.1111/dewb.12029
   Kerr A, 2007, SOC STUD SCI, V37, P385, DOI 10.1177/0306312706068492
   Kuch N, 2004, CAMBODIA DAILY  0507, P1
   KUCH N, 2004, CAMBODIA DAILY  1029, P13
   Ledgerwood J, 2003, J HUMAN RIGHTS, V2, P531, DOI DOI 10.1080/1475483032000137129
   Lo B, 2003, BMJ-BRIT MED J, V327, P337, DOI 10.1136/bmj.327.7410.337
   Loff B, 2005, LANCET, V365, P1618, DOI 10.1016/S0140-6736(05)66502-6
   Lundstrom T, 2006, 4 SANT CLAR U LEG ST
   Lurie P, 2005, LANCET, V365, P1117, DOI 10.1016/S0140-6736(05)71856-0
   MacQueen Kathleen M, 2004, Account Res, V11, P49, DOI 10.1080/08989620490280230
   McGoey L, 2011, BIOSOCIETIES, V6, P1, DOI 10.1057/biosoc.2010.45
   Mills EJ, 2005, BRIT MED J, V331, P1403, DOI 10.1136/bmj.331.7529.1403
   Mol A., 2003, BODY MULTIPLE ONTOLO
   Molyneux S, 2008, SOC SCI MED, V67, P685, DOI 10.1016/j.socscimed.2008.02.023
   Montgomery CM, 2012, SOC STUD SCI, V42, P922, DOI 10.1177/0306312712457707
   MORSY S, 1998, PRAGMATIC WOMEN BODY, P77
   *NBAC, 2001, ETH POL ISS INT RES
   Nguyen Vinh-Kim, 2005, GLOBAL ASSEMBLAGES T, DOI DOI 10.1002/9780470696569.CH8
   *NUFF COUNC BIOETH, 2002, ETH RES REL HLTH CAR
   Page-Shafer K, 2005, LANCET, V366, P1499, DOI 10.1016/S0140-6736(05)67146-2
   Parker M., 2009, CLIN ETHICS, V4, P165, DOI DOI 10.1258/CE.2009.009025
   Patton C, 2012, J BIOETHIC INQ, V9, P295, DOI 10.1007/s11673-012-9383-x
   Petryna, 2009, EXPT TRAVEL CLIN TRI
   Petryna A, 2005, AM ETHNOL, V32, P183, DOI 10.1525/ae.2005.32.2.183
   Rabinow P, 2002, CULT ANTHROPOL, V17, P135, DOI 10.1525/can.2002.17.2.135
   Redfield P, 2013, AM ETHNOL, V40, P35, DOI 10.1111/amet.12003
   Rennie S, 2009, HIV PREVENTION TRIAL
   Reubi D, 2010, INT POLIT SOCIOL, V4, P142, DOI 10.1111/j.1749-5687.2010.00097.x
   Rith S, 2004, PHNOM PENH POST 0618, P6
   Rosengarten M, 2009, SOC SCI MED, V69, P1049, DOI 10.1016/j.socscimed.2009.07.039
   Rottenburg R, 2009, POSTCOLONIAL STUD, V12, P423, DOI 10.1080/13688790903350666
   Roy A, 2011, STUD URBAN SOC CH, P307
   SAID EW, 1977, ORIENTALISM
   Sandy Larissa, 2013, SOCIAL ACTIVISM SE A, P154
   Saphonn V, 2004, AIDS EDUC PREV, V16, P64, DOI 10.1521/aeap.16.3.5.64.35522
   Saray V, 2007, FORUM ETHICAL REV CO, P58
   Sleeboom-Faulkner M, 2013, E ASIAN SCI TECH SOC, V7, P125, DOI 10.1215/18752160-2075670
   Sunder Rajan Kaushik, 2010, ASIAN BIOTECH, P55
   Tangwa GB, 2004, J MED ETHICS, V30, P63, DOI 10.1136/jme.2003.003194
   THOMPSON A, 1993, NEW LITERARY HIST, V24, P519, DOI 10.2307/469421
   Ukpong M, 2009, ORAL TENOFOVIR CONTR, P44
   Um Khatharya, 2015, LAND SHADOWS WAR REV
   UNAIDS AVAC, 2007, GOOD PART PRACT GUID
   UNAIDS WHO, 2007, ETH CONS BIOM HIV PR
   Vachon M, 2002, CAMBODIA DAILY  0819
   Vachon M, 2010, CAMBODIA DAILY  0424, P7
   Vink J, 2013, IPAD APPL
   Watt E, 2004, PHNOM PENH POST 0326, P4
   Womens Network for Unity (WNU), 2005, COMMUNICATION
   Womens Network for Unity (WNU), 2005, SEX WORK HAV RIGHTS
   Womens Network for Unity (WNU), 2004, BACKGR WBY PRESS C T
   Womens Network for Unity (WNU), 2005, WNU GUID COLL ETH DR
   Womyns Agenda for Change (WAC), 2005, UN TEN TRIAL CAMB SE
   Womyns Agenda for Change (WAC), 2005, WORKSH ETH CLIN TRIA
   Womyns Agenda for Change (WAC), 2004, GEND NEOL EC POL
   World Medical Association, 2013, DECL HELS ETH PRINC
   Yin LK, 2004, RASMEI KAMPUCHE 0814
   Yun S, 2004, CAMBODIA DAILY  0804
NR 94
TC 5
Z9 5
U1 0
U2 5
PU SAGE PUBLICATIONS LTD
PI LONDON
PA 1 OLIVERS YARD, 55 CITY ROAD, LONDON EC1Y 1SP, ENGLAND
SN 0306-3127
EI 1460-3659
J9 SOC STUD SCI
JI Soc. Stud. Sci.
PD APR
PY 2016
VL 46
IS 2
BP 236
EP 258
DI 10.1177/0306312716632617
PG 23
WC History & Philosophy Of Science
WE Science Citation Index Expanded (SCI-EXPANDED); Social Science Citation Index (SSCI); Arts &amp; Humanities Citation Index (A&amp;HCI)
SC History & Philosophy of Science
GA DJ1IY
UT WOS:000373957700004
PM 27263238
DA 2022-08-26
ER

PT J
AU Weber, DJ
   Rutala, WA
AF Weber, David J.
   Rutala, William A.
TI Occupational Health Update Focus on Preventing the Acquisition of
   Infections with Pre-exposure Prophylaxis and Postexposure Prophylaxis
SO INFECTIOUS DISEASE CLINICS OF NORTH AMERICA
LA English
DT Article
DE Occupational health; Health care personnel; Vaccines; Postexposure
   prophylaxis; Hepatitis B; Hepatitis C; HIV
ID HEPATITIS-C VIRUS; HUMAN-IMMUNODEFICIENCY-VIRUS; CARE WORKERS;
   MENINGOCOCCAL DISEASE; NOSOCOMIAL TRANSMISSION; INFLUENZA VACCINATION;
   BORDETELLA-PERTUSSIS; B-VIRUS; PERSONNEL; MANAGEMENT
AB Health care personnel are commonly exposed to infectious agents via sharp injuries (eg, human immunodeficiency virus, hepatitis B virus, and hepatitis C virus), direct patient care (eg, pertussis and meningococcus), and the contaminated environment (eg, Clostridium difficile). An effective occupational program is a key aspect of preventing acquisition of an infection by offering the following: (1) education of health care personnel regarding proper handling of sharps, early identification and isolation of potentially infectious patients, and hand hygiene; (2) assuring immunity to vaccine-preventable diseases; and, (3) immediate availability of a medical evaluation after a nonprotected exposure to an infectious disease.
C1 [Weber, David J.; Rutala, William A.] Univ North Carolina Hlth Care, Hosp Epidemiol, Chapel Hill, NC 27514 USA.
   [Weber, David J.; Rutala, William A.] Univ N Carolina, Sch Med, Div Infect Dis, Chapel Hill, NC 27599 USA.
RP Weber, DJ (通讯作者)，Univ N Carolina, 2163 Bioinformat,CB 7030, Chapel Hill, NC 27599 USA.
EM dweber@unch.unc.edu
CR Abio A, 2013, PATHOG GLOB HEALTH, V107, P373, DOI 10.1179/2047773213Y.0000000119
   Akhtar S, 2002, J VIRAL HEPATITIS, V9, P309, DOI 10.1046/j.1365-2893.2002.00350.x
   Altunaiji S, 2007, COCHRANE DB SYST REV, DOI 10.1002/14651858.CD004404.pub3
   Bader MS, 2013, AM FAM PHYSICIAN, V88, P25
   Bazan Jose A, 2012, Clin Obstet Gynecol, V55, P571, DOI 10.1097/GRF.0b013e31824f3a07
   Beekmann SE, 2014, INFECT DIS CLIN N AM, V28, P601, DOI 10.1016/j.idc.2014.08.005
   Bolyard EA, 1998, AM J INFECT CONTROL, V26, P289, DOI 10.1016/S0196-6553(98)80015-1
   BOND WW, 1981, LANCET, V1, P550
   Botelho-Nevers E, 2012, VACCINE, V30, P3996, DOI 10.1016/j.vaccine.2012.04.023
   Boyce JM, 2013, AM J INFECT CONTROL, V41, pS94, DOI 10.1016/j.ajic.2012.11.008
   Centers for Disease Control and Prevention, BIOS MICR BIOM LAB B
   Centers for Disease Control and Prevention, RAB HUM RAB
   Centers for Disease Control and Prevention, INFL US ANT
   Centers for Disease Control and Prevention, SHARPS SAF HEALTHC S
   Centers for Disease Control and Prevention, MEASL CLIN FEAT
   Centers for Disease Control and Prevention, ABCS REP NEISS MEN P
   Centers for Disease Control and Prevention, HIV AIDS BAS STAT
   Centers for Disease Control and Prevention, PERT SURV REP
   Centers for Disease Control and Prevention, AB TET
   Centers for Disease Control and Prevention, CDC INF INT TRAV 201
   Centers for Disease Control and Prevention, EPIDEMIOLOGY PREVENT
   Centers for Disease Control and Prevention, MON IMP VAR IMM
   Centers for Disease Control and Prevention, MEN DIS
   Centers for Disease Control and Prevention (CDC), WORKPL SAF HLTH TOP
   Cherry JD, 2013, PLOS PATHOG, V9, DOI 10.1371/journal.ppat.1003418
   Chong C Y, 1998, Pediatr Rev, V19, P219, DOI 10.1542/pir.19-7-219
   Chu HY, 2014, CLIN INFECT DIS, V59, P560, DOI 10.1093/cid/ciu327
   Cohn AC, 2013, MMWR RECOMM REP, V62, P1
   Cunegundes KSA, 2015, J HOSP INFECT, V90, P163, DOI 10.1016/j.jhin.2015.02.016
   DESERRES G, 1995, PEDIATR INFECT DIS J, V14, P969, DOI 10.1097/00006454-199511000-00009
   Deuffic-Burban S, 2011, J CLIN VIROL, V52, P4, DOI 10.1016/j.jcv.2011.05.016
   Doerrbecker J, 2011, J INFECT DIS, V204, P1830, DOI 10.1093/infdis/jir535
   Dwilow R, 2015, CURR NEUROL NEUROSCI, V15, DOI 10.1007/s11910-015-0524-6
   Endom EE, 2016, IN MAN AN HUM BIT
   Fiore Anthony E., 2011, Morbidity and Mortality Weekly Report, V60, P1
   Ford N, 2015, CLIN INFECT DIS, V60, pS170, DOI 10.1093/cid/civ092
   Gane E, 2008, NEW ZEAL MED J, V121, P87
   Goins WP, 2012, CLIN INFECT DIS, V54, P938, DOI 10.1093/cid/cir973
   GRANSTROM G, 1987, J INFECT DIS, V155, P1210, DOI 10.1093/infdis/155.6.1210
   Grant RM, 2015, OPEN FORUM INFECT DI, V2, DOI 10.1093/ofid/ofv126
   Grant RM, 2010, CLIN INFECT DIS, V50, pS96, DOI 10.1086/651479
   Grota P, 2014, APIC TEXT INFECT CON, V100.1-100.16
   Halperin SA, 2012, VACCINE, V30, pB26, DOI 10.1016/j.vaccine.2011.12.032
   Hamborsky J, 2015, THE PINK BOOK, P341
   Hanquet G, 2015, BIOMED RES INT, V2015, DOI 10.1155/2015/569235
   Harcourt BH, 2015, OPEN FORUM INFECT DI, V2, DOI 10.1093/ofid/ofv117
   Health Canada, 2002, CAN COMMUN DIS RE S1, V28, P1
   HELMICK CG, 1987, REV INFECT DIS, V9, P511
   Henderson DK, 2012, INFECT CONT HOSP EP, V33, P1152, DOI 10.1086/668038
   Henderson DK, 2012, JAMA-J AM MED ASSOC, V307, P75, DOI 10.1001/jama.2011.1828
   Henderson DK, 2010, INFECT CONT HOSP EP, V31, P203, DOI 10.1086/650298
   Henderson DK, 2003, CLIN MICROBIOL REV, V16, P546, DOI 10.1128/CMR.16.3.546-568.2003
   Heymann DL, 2015, CONTROL COMMUNICABLE, P1
   Holmberg Scott D., 2012, Morbidity and Mortality Weekly Report, V61, P1
   HOPPE JE, 1989, EUR J CLIN MICROBIOL, V8, P653, DOI 10.1007/BF01968151
   Huttunen R, 2014, EUR J CLIN MICROBIOL, V33, P1477, DOI 10.1007/s10096-014-2119-6
   Joyce MP, 2015, MMWR-MORBID MORTAL W, V63, P1245
   Kamili S, 2007, INFECT CONT HOSP EP, V28, P519, DOI 10.1086/513727
   Kanamori H, 2016, INFECT CONT HOSP EP, V37, P497, DOI 10.1017/ice.2016.10
   Kim DK, 2016, MMWR-MORBID MORTAL W, V65, P88, DOI 10.15585/mmwr.mm6504a5
   Kimberlin DW, 2015, RED BOOK 2015 REPORT, P95
   Kimberlin DW, 2015, RED BOOK 2015 REPORT, P225
   Kretsinger Katrina, 2006, Morbidity and Mortality Weekly Report, V55, P1
   Kuhar DT, 2013, INFECT CONT HOSP EP, V34, P875, DOI 10.1086/672271
   KURZYNSKI TA, 1988, ANTIMICROB AGENTS CH, V32, P137, DOI 10.1128/AAC.32.1.137
   Lee LM, 2015, J MED ETHICS, V41, P682, DOI 10.1136/medethics-2014-102557
   Lledo W., 2009, Morbidity and Mortality Weekly Report, V58, P256
   Maclntyre CR, 2015, BMJ-BRIT MED J, V350, DOI 10.1136/bmj.h694
   Maltezou HC, 2013, AM J INFECT CONTROL, V41, P661, DOI 10.1016/j.ajic.2012.09.017
   Marin M, 2013, MMWR-MORBID MORTAL W, V62, P574
   Materna B., 2010, Morbidity and Mortality Weekly Report, V59, P1480
   Michelin Angela, 2010, Clin Liver Dis, V14, P119, DOI 10.1016/j.cld.2009.11.005
   National Vaccine Advisory Committee, REC STRAT ACH HLTH P
   O'Grady NP, 2002, CLIN INFECT DIS, V35, P1281, DOI 10.1086/344188
   Paintsil E, 2014, J INFECT DIS, V209, P1205, DOI 10.1093/infdis/jit648
   Poland GA, 2010, VACCINE, V28, P5757, DOI 10.1016/j.vaccine.2010.07.057
   Rasmussen SA, 2014, SEMIN FETAL NEONAT M, V19, P161, DOI 10.1016/j.siny.2013.11.014
   RICHMAN KM, 1993, J ACQ IMMUN DEF SYND, V6, P402
   Riddell A, 2015, BMJ-BRIT MED J, V351, DOI 10.1136/bmj.h3733
   Rubin LG, 2014, CLIN INFECT DIS, V58, pE44, DOI [10.1093/cid/cit816, 10.1093/cid/cit684]
   Rupprecht Charles E., 2010, Morbidity and Mortality Weekly Report, V59, P1
   Rynn L., 2008, Morbidity and Mortality Weekly Report, V57, P1
   Seigel JD, 2007, 2007 GUIDELINE ISOLA
   Seigel JD, 2006, MANAGEMENT MULTIDRUG
   Sejvar JJ, 2005, J CLIN MICROBIOL, V43, P4811, DOI 10.1128/JCM.43.9.4811-4814.2005
   Sepkowitz KA, 2005, EMERG INFECT DIS, V11, P1003, DOI 10.3201/eid1107.401038
   Sheets CD, 2014, MMWR-MORBID MORTAL W, V63, P770
   Shefer Abigail, 2011, Morbidity and Mortality Weekly Report, V60, P1
   Sparks V., 2014, APIC TEXT INFECT CON
   SPRAUER MA, 1992, AM J DIS CHILD, V146, P177, DOI 10.1001/archpedi.1992.02160140043018
   Stoltey JE, 2015, SEX HEALTH, V12, P103, DOI 10.1071/SH14174
   Swamy GK, 2015, VACCINE, V33, P6436, DOI 10.1016/j.vaccine.2015.08.035
   Sydnor E, 2014, VACCINE, V32, P4814, DOI 10.1016/j.vaccine.2014.03.097
   Talbot TR, 2014, VACCINE, V32, P4869, DOI 10.1016/j.vaccine.2013.10.090
   Talbot TR, 2012, INFECT CONT HOSP EP, V33, P981, DOI 10.1086/667772
   Talbot TR, 2010, INFECT CONT HOSP EP, V31, P987, DOI 10.1086/656558
   Tarantola A, 2006, AM J INFECT CONTROL, V34, P367, DOI 10.1016/j.ajic.2004.11.011
   Telisinghe L, 2015, EPIDEMIOL INFECT, V143, P2259, DOI 10.1017/S0950268815000849
   TJOTTA E, 1991, J MED VIROL, V35, P223, DOI 10.1002/jmv.1890350402
   Tolle MA, 2010, AM FAM PHYSICIAN, V82, P161
   Trestioreanu AZ, 2013, COCHRANE DB SYST REV, DOI 10.1002/14651858.CD004785.pub5
   Troiani L, 2015, INFECT CONT HOSP EP, V36, P1467, DOI 10.1017/ice.2015.203
   U.S. Occupational Safety and Health Administration, BLOODB PATH 1910 103
   U.S. Occupational Safety and Health Administration, RESP PROT 1910 134
   Urbiztondo L, 2015, HUM VACC IMMUNOTHER, V11, P293, DOI 10.4161/hv.36167
   VANBUEREN J, 1994, J CLIN MICROBIOL, V32, P571, DOI 10.1128/JCM.32.2.571-574.1994
   Wagar E, 2016, CLIN MICROBIOL REV, V29, P175, DOI 10.1128/CMR.00033-15
   Weber D J, 1991, Infect Dis Clin North Am, V5, P663
   Weber DJ, 2010, CRIT CARE MED, V38, pS306, DOI 10.1097/CCM.0b013e3181e69ebd
   Weber DJ, 2010, INFECT CONT HOSP EP, V31, P655, DOI 10.1086/653069
   Weber DJ, 2001, INFECT CONT HOSP EP, V22, P736, DOI 10.1086/501856
   Weber DJ, 2001, CLIN INFECT DIS, V32, P446, DOI 10.1086/318509
   Weber DJ, 1997, INFECT CONT HOSP EP, V18, P682
   Weber DJ, 1998, INFECT CONT HOSP EP, V19, P825
   Workowski KA, 2015, MMWR RECOMM REP, V64, P1
   World Health Organization, WHO GUID HAND HYG HL
   ZACKRISSON G, 1983, J ANTIMICROB CHEMOTH, V11, P407, DOI 10.1093/jac/11.5.407
NR 117
TC 8
Z9 9
U1 0
U2 5
PU W B SAUNDERS CO-ELSEVIER INC
PI PHILADELPHIA
PA 1600 JOHN F KENNEDY BOULEVARD, STE 1800, PHILADELPHIA, PA 19103-2899 USA
SN 0891-5520
EI 1557-9824
J9 INFECT DIS CLIN N AM
JI Infect. Dis. Clin. North Am.
PD SEP
PY 2016
VL 30
IS 3
BP 729
EP +
DI 10.1016/j.idc.2016.04.008
PG 30
WC Immunology; Infectious Diseases
WE Science Citation Index Expanded (SCI-EXPANDED)
SC Immunology; Infectious Diseases
GA DV3BG
UT WOS:000382795400009
PM 27515145
OA Bronze, Green Published
DA 2022-08-26
ER

PT J
AU McNicholl, JM
AF McNicholl, Janet M.
TI Combining biomedical preventions for HIV: Vaccines with pre-exposure
   prophylaxis, microbicides or other HIV preventions
SO Human Vaccines & Immunotherapeutics
LA English
DT Review
DE clinical trials; HIV prevention; HIV vaccine; macaque; PrEP
ID IMMUNODEFICIENCY-VIRUS-INFECTION; INJECTING DRUG-USERS; EFFICACY TRIAL;
   DOUBLE-BLIND; ANTIRETROVIRAL PROPHYLAXIS; AFRICAN WOMEN; THAILAND;
   TENOFOVIR; TRANSMISSION; MACAQUES
AB Biomedical preventions for HIV, such as vaccines, microbicides or pre-exposure prophylaxis (PrEP) with antiretroviral drugs, can each only partially prevent HIV-1 infection in most human trials. Oral PrEP is now FDA approved for HIV-prevention in high risk groups, but partial adherence reduces efficacy. If combined as biomedical preventions (CBP) an HIV vaccine could provide protection when PrEP adherence is low and PrEP could prevent vaccine breakthroughs. Other types of PrEP or microbicides may also be partially protective. When licensed, first generation HIV vaccines are likely to be partially effective. Individuals at risk for HIV may receive an HIV vaccine combined with other biomedical preventions, in series or in parallel, in clinical trials or as part of standard of care, with the goal of maximally increasing HIV prevention. In human studies, it is challenging to determine which preventions are best combined, how they interact and how effective they are. Animal models can determine CBP efficacy, whether additive or synergistic, the efficacy of different products and combinations, dose, timing and mechanisms. CBP studies in macaques have shown that partially;or minimally effective candidate HIV vaccines combined with partially effective oral PrEP, vaginal PrEP or microbicide generally provided greater protection than either prevention alone against SIV or SHIV challenges. Since human CBP trials will be complex, animal models can guide their design, sample size, endpoints, correlates and surrogates of protection. This review focuses on animal studies and human models of CBP and discusses implications for HIV prevention.
C1 [McNicholl, Janet M.] Ctr Dis Control & Prevent, Div HIV AIDS, Branch Lab, Atlanta, GA USA.
RP McNicholl, JM (通讯作者)，Ctr Dis Control & Prevent, Branch Lab, Div HIV AIDS Prevent, MS A25, Atlanta, GA 30329 USA.
EM jkm7@cdc.gov
CR Baeten JM, 2012, NEW ENGL J MED, V367, P399, DOI 10.1056/NEJMoa1108524
   Baeten J.M., 2016, N ENGL J MED
   Baggaley RF, 2013, AM J REPROD IMMUNOL, V69, P95, DOI 10.1111/aji.12064
   Barouch DH, 2014, CELL, V159, P969, DOI 10.1016/j.cell.2014.10.046
   Barouch DH, 2012, P NATL ACAD SCI USA, V109, P8694, DOI 10.1073/pnas.1203183109
   Buchbinder SP, 2008, LANCET, V372, P1881, DOI 10.1016/S0140-6736(08)61591-3
   Cheng-Mayer C, 2011, AIDS, V25, P1833, DOI 10.1097/QAD.0b013e32834a1d94
   Choopanya K, 2013, LANCET, V381, P2083, DOI 10.1016/S0140-6736(13)61127-7
   Corey L, 2015, SCI TRANSL MED, P1
   Excler JL, 2015, AM J PREV MED, V49, pS307, DOI 10.1016/j.amepre.2015.09.004
   Excler JL, 2011, AIDS RES HUM RETROV, V27, P669, DOI 10.1089/AID.2010.0206
   Flynn MN, 2005, J INFECT DIS, V191, P654, DOI 10.1086/428404
   Garcia-Lerma JG, 2011, J VIROL, V85, P6610, DOI 10.1128/JVI.00311-11
   Garcia-Lerma JG, 2010, SCI TRANSL MED, V2, DOI 10.1126/scitranslmed.3000391
   Gilbert PB, 2011, J INFECT DIS, V203, P969, DOI 10.1093/infdis/jiq152
   Grant RM, 2010, NEW ENGL J MED, V363, P2587, DOI 10.1056/NEJMoa1011205
   Gray GE, 2016, PLOS BIOL, V14, DOI 10.1371/journal.pbio.1002372
   Gray GE, 2011, LANCET INFECT DIS, V11, P507, DOI 10.1016/S1473-3099(11)70098-6
   Hammer SM, 2013, NEW ENGL J MED, V369, P2083, DOI 10.1056/NEJMoa1310566
   Harmon TM, 2016, PLOS ONE, V11, DOI 10.1371/journal.pone.0146387
   Haynes BF, 2012, NEW ENGL J MED, V366, P1275, DOI 10.1056/NEJMoa1113425
   Huang Y, 2016, CURR OPIN VIROL, V17, P57, DOI 10.1016/j.coviro.2016.01.007
   Janes H, 2013, AIDS RES HUM RETROV, V29, P1513, DOI [10.1089/aid.2012.0385, 10.1089/AID.2012.0385]
   Karim QA, 2010, SCIENCE, V329, P1168, DOI 10.1126/science.1193748
   Karim SSA, 2013, LANCET, V381, P2060, DOI 10.1016/S0140-6736(13)61140-X
   Kim JH, 2015, ANNU REV MED, V66, P423, DOI 10.1146/annurev-med-052912-123749
   LeGrand R, 2014, HIV RES PREV C DURB
   Marrazzo JM, 2015, NEW ENGL J MED, V372, P509, DOI 10.1056/NEJMoa1402269
   McBurney SP, 2012, AIDS RES HUM RETROV, V28, P863, DOI [10.1089/aid.2011.0351, 10.1089/AID.2011.0351]
   McCormack S, 2016, LANCET, V387, P53, DOI 10.1016/S0140-6736(15)00056-2
   Melchjorsen J, 2011, JAIDS-J ACQ IMM DEF, V57, P265, DOI 10.1097/QAI.0b013e3182185276
   Molina JM, 2015, NEW ENGL J MED, V373, P2237, DOI 10.1056/NEJMoa1506273
   Nel A, 2016, C RETR OPP INF 2016
   Pegu P, 2013, J VIROL, V87, P1708, DOI 10.1128/JVI.02544-12
   Pitisuttithum P, 2006, J INFECT DIS, V194, P1661, DOI 10.1086/508748
   Rees H, C RETR OPP INF 2015
   Rerks-Ngarm S, 2009, NEW ENGL J MED, V361, P2209, DOI 10.1056/NEJMoa0908492
   Ross TM, 2014, AIDS RES HUM RETROV, V30, P1072, DOI [10.1089/AID.2014.0030, 10.1089/aid.2014.0030]
   Sheets RL, 2016, BIOLOGICALS, V44, P73, DOI 10.1016/j.biologicals.2015.10.004
   Sheets RL, 2016, BIOLOGICALS, V44, P90, DOI 10.1016/j.biologicals.2015.11.003
   Thigpen MC, 2012, NEW ENGL J MED, V367, P423, DOI 10.1056/NEJMoa1110711
   Van Damme L, 2012, NEW ENGL J MED, V367, P411, DOI 10.1056/NEJMoa1202614
   Veazey RS, 2013, CURR OPIN HIV AIDS, V8, P295, DOI 10.1097/COH.0b013e328361d096
NR 43
TC 7
Z9 7
U1 0
U2 3
PU TAYLOR & FRANCIS INC
PI PHILADELPHIA
PA 530 WALNUT STREET, STE 850, PHILADELPHIA, PA 19106 USA
SN 2164-5515
EI 2164-554X
J9 HUM VACC IMMUNOTHER
JI Human Vaccines Immunother.
PY 2016
VL 12
IS 12
BP 3202
EP 3211
DI 10.1080/21645515.2016.1231258
PG 10
WC Biotechnology & Applied Microbiology; Immunology
WE Science Citation Index Expanded (SCI-EXPANDED)
SC Biotechnology & Applied Microbiology; Immunology
GA EI9KM
UT WOS:000392826800035
PM 27679928
OA hybrid, Green Published
DA 2022-08-26
ER

PT J
AU Rossotti, R
   Borghi, V
   Callegaro, AP
   Micheli, V
   Bruzzone, B
   Colao, G
   Gismondo, MR
   Vicenti, I
   Penco, G
   Zazzi, M
   Rusconi, S
AF Rossotti, Roberto
   Borghi, Vanni
   Callegaro, Anna Paola
   Micheli, Valeria
   Bruzzone, Bianca
   Colao, Grazia
   Gismondo, Maria Rita
   Vicenti, Ilaria
   Penco, Giovanni
   Zazzi, Maurizio
   Rusconi, Stefano
TI Impact of circulating resistance-associated mutations on HIV
   pre-exposure prophylaxis (PrEP) efficacy: Modeling from antiretroviral
   resistance cohort analysis (ARCA) national database
SO JOURNAL OF CLINICAL VIROLOGY
LA English
DT Article
DE HIV; PrEP; Resistance-associated mutations; MSM
ID DRUG-RESISTANCE; AFRICAN WOMEN; INFECTION; TRIAL; RISK
AB Background: PrEP with FTC/TDF has shown great efficacy in preventing new HIV infections but issues remain (low adherence, high costs, toxicity and resistance development). No data are available about the impact of circulating Resistance-Associated Mutations (RAMs) on its efficacy.
   Objectives: describe the prevalence of FTC and/or TDF-related RAMs in Italian HIV-infected population and their potential impact on PrEP efficacy.
   Study design: ARCA is a national database that collects data about RAMs and epidemiological correlates from sites throughout Italy; it was queried about the prevalence of these RAMs in the last decade. PrEP efficacy was adjusted for a dynamic score based on RAMs prevalence. Absolute and relative risk increases (ARI and RRI) and number needed to harm (NNH) were calculated after this score.
   Results: the query retrieved 3579 HAART-naive and 5781 experienced subjects. Resistance to TDF is low and more common among naive MSM in the area of Milan (where it topped to 14.3%), without other significant differences. If good adherence is not attained, RRI for receptive anal sex increases by 16% (in naive) and 93.4% (in experienced MSM). NNH is largely above 10000 except for having receptive anal sex with a HAART-experienced MSM on a failing treatment (970).
   Conclusions: according to this model, PrEP may be introduced in Italy without general concerns, but efficacy may be partly reduced in young MSM having sex in Rome and Milan. (C) 2016 Elsevier B.V. All rights reserved.
C1 [Rossotti, Roberto] ASST GOM Niguarda, Dept Infect Dis, Milan, Italy.
   [Borghi, Vanni] Azienda Osped Univ Policlin, Infect Dis Clin, Modena, Italy.
   [Callegaro, Anna Paola] AO Papa Giovanni XXIII Bergamo, Lab Virol & Microbiol, Bergamo, Italy.
   [Micheli, Valeria; Gismondo, Maria Rita] Luigi Sacco Hosp, Clin Microbiol Virol & Bioemergency, Milan, Italy.
   [Bruzzone, Bianca] IRCSS AOU San Martino IST, Hyg Unit, Genoa, Italy.
   [Colao, Grazia] Careggi Hosp, Virol Lab, Florence, Italy.
   [Vicenti, Ilaria; Zazzi, Maurizio] Univ Siena, Dept Med Biotechnol, I-53100 Siena, Italy.
   [Penco, Giovanni] Ente Osped Osped Galliera, Dept Infect Dis, Genoa, Italy.
   [Rusconi, Stefano] DIBIC Luigi Sacco, Clin Infect Dis, Milan, Italy.
RP Rossotti, R (通讯作者)，Grande Osped Metropolitano Niguarda, ASST, Dept Infect Dis, Piazza Osped Maggiore 3, I-20162 Milan, Italy.
EM Roberto.rossotti@ospedaleniguarda.it
RI Micheli, Valeria/G-4927-2018; , ilariavicenti/AAU-6986-2020; Zazzi,
   Maurizio/K-3422-2018; Rusconi, Stefano/H-9263-2012; Vicenti,
   Ilaria/AAP-9663-2020; Gismondo, Maria Rita/I-3965-2017
OI Micheli, Valeria/0000-0001-5629-3875; ,
   ilariavicenti/0000-0002-4306-2960; Zazzi, Maurizio/0000-0002-0344-6281;
   Rusconi, Stefano/0000-0002-0375-9990; Gismondo, Maria
   Rita/0000-0001-6926-8660
CR Baeten JM, 2012, NEW ENGL J MED, V367, P399, DOI 10.1056/NEJMoa1108524
   Camoni L., 2015, 7 IT C AIDS RETR 17
   Frankel FA, 2007, AIDS, V21, P665, DOI 10.1097/QAD.0b013e3280187505
   Grant R. M., 2010, N ENGL J MED, V363
   Lehman DA, 2015, J INFECT DIS, V211, P1211, DOI 10.1093/infdis/jiu677
   Liegler T, 2014, J INFECT DIS, V210, P1217, DOI 10.1093/infdis/jiu233
   Marrazzo JM, 2015, NEW ENGL J MED, V372, P509, DOI 10.1056/NEJMoa1402269
   Patel P, 2014, AIDS, V28, P1509, DOI 10.1097/QAD.0000000000000298
   Thigpen M. C., 2012, NEW ENGL J MED, V367, P399
   United States Food and Drug Administration, 2012, FDA APPR 1 MED RED H
   Van Damme L, 2012, NEW ENGL J MED, V367, P411, DOI 10.1056/NEJMoa1202614
   Weis JF, 2016, AIDS, V30, P31, DOI 10.1097/QAD.0000000000000915
   Wensing Annemarie M, 2014, Top Antivir Med, V22, P642
NR 13
TC 1
Z9 1
U1 0
U2 6
PU ELSEVIER SCIENCE BV
PI AMSTERDAM
PA PO BOX 211, 1000 AE AMSTERDAM, NETHERLANDS
SN 1386-6532
EI 1873-5967
J9 J CLIN VIROL
JI J. Clin. Virol.
PD OCT
PY 2016
VL 83
BP 48
EP 53
DI 10.1016/j.jcv.2016.08.293
PG 6
WC Virology
WE Science Citation Index Expanded (SCI-EXPANDED)
SC Virology
GA DZ7DY
UT WOS:000386026000010
PM 27591555
DA 2022-08-26
ER

PT J
AU Irungu, EM
   Heffron, R
   Mugo, N
   Ngure, K
   Katabira, E
   Bulya, N
   Bukusi, E
   Odoyo, J
   Asiimwe, S
   Tindimwebwa, E
   Celum, C
   Baeten, JM
AF Irungu, Elizabeth M.
   Heffron, Renee
   Mugo, Nelly
   Ngure, Kenneth
   Katabira, Elly
   Bulya, Nulu
   Bukusi, Elizabeth
   Odoyo, Josephine
   Asiimwe, Stephen
   Tindimwebwa, Edna
   Celum, Connie
   Baeten, Jared M.
CA Partners Demonstration Project
TI Use of a risk scoring tool to identify higher-risk HIV-1 serodiscordant
   couples for an antiretroviral-based HIV-1 prevention intervention
SO BMC INFECTIOUS DISEASES
LA English
DT Article
DE HIV; Serodiscordant couples; Screening tool; PrEP; Delivery; Africa
ID DISCORDANT COUPLES; THERAPY; INITIATION
AB Background: Antiretroviral therapy (ART) and pre-exposure prophylaxis (PrEP) reduce HIV-1 transmission within heterosexual HIV-1 serodiscordant couples. Prioritizing couples at highest HIV-1 transmission risk for ART and PrEP would maximize impact and minimize costs.
   Methods: The Partners Demonstration Project is an open-label, delivery study of integrated PrEP and ART for HIV-1 prevention among high risk HIV-1 serodiscordant couples in Kenya and Uganda. We evaluated the feasibility of using a validated risk score that weighs a combination of easily measurable factors (age, children, marital status, male circumcision status, condom use, plasma HIV-1 levels) to identify couples at highest risk for HIV-1 transmission for enrollment. Couples scoring >= 5 met the risk score eligibility criteria.
   Results: We screened 1694 HIV-1 serodiscordant couples and enrolled 1013. Of the screened couples, 1331 (78.6 %) scored >= 5 (with an expected incidence > 3 % per year) and 76 % of these entered the study. The median age of the HIV-1 uninfected partner was 29 years [IQR 26, 36] and 20 % were < 25 years of age. The HIV-1 uninfected partner was male in 67 % of partnerships, 33 % of whom were uncircumcised, 57 % of couples had no children, and 65 % reported unprotected sex in the month prior to enrollment. Among HIV-1 infected partners, 41 % had plasma viral load > 50,000 copies/ml.
   Conclusion: A risk scoring tool identified HIV-1 serodiscordant couples for a demonstration project of PrEP and ART with high HIV-1 risk. The tool may be feasible for research and public health settings to maximize efficiency and minimize HIV-1 prevention costs.
C1 [Irungu, Elizabeth M.; Ngure, Kenneth] Jomo Kenyatta Univ Agr & Technol, Coll Hlth Sci, POB 62000-00200, Nairobi, Kenya.
   [Heffron, Renee; Mugo, Nelly; Ngure, Kenneth; Bukusi, Elizabeth; Celum, Connie; Baeten, Jared M.] Univ Washington, Dept Global Hlth, 325 Ninth Ave, Seattle, WA 98104 USA.
   [Heffron, Renee; Celum, Connie; Baeten, Jared M.] Univ Washington, Dept Epidemiol, 325 Ninth Ave, Seattle, WA 98104 USA.
   [Celum, Connie; Baeten, Jared M.] Univ Washington, Dept Med, 325 Ninth Ave, Seattle, WA 98104 USA.
   [Mugo, Nelly] Kenya Govt Med Res Ctr, Ctr Clin Res, Mbagathi Rd, Nairobi, Kenya.
   [Katabira, Elly] Makerere Univ, Dept Med, POB 7072, Kampala, Uganda.
   [Katabira, Elly; Bulya, Nulu] Makerere Univ, Coll Hlth Sci, Infect Dis Inst, Kampala, Uganda.
   [Bukusi, Elizabeth] Univ Nairobi, Dept Obstet & Gynaecol, Nairobi 00100, Kenya.
   [Bukusi, Elizabeth; Odoyo, Josephine] Kenya Govt Med Res Ctr, Ctr Microbiol Res, Mbagathi Rd, Nairobi, Kenya.
   [Asiimwe, Stephen; Tindimwebwa, Edna] Kabwohe Itendero Town Council, Off Kabwohe Ishaka HWY Next ICOBI, Kabwohe Clin Res Ctr, Box 347, Bushenyi Dist Kabwohe, Uganda.
RP Irungu, EM (通讯作者)，Jomo Kenyatta Univ Agr & Technol, Coll Hlth Sci, POB 62000-00200, Nairobi, Kenya.
EM eirungu@pipsthika.org
RI Hendrix, Craig W/G-4182-2014; Heffron, Renee/AAG-5002-2020
OI Hendrix, Craig W/0000-0002-5696-8665; 
FU NIH Research Training Grant - Fogarty International Center [R25
   TW009345]; NIH Office of the Director Office of AIDS Research; NIH
   Office of the Director Office of Research on Women's Health; National
   Heart, Lung and Blood Institute; National Institute of Mental Health;
   National Institute of General Medical Sciences; Bill & Melinda Gates
   Foundation [OPP1056051]; National Institute of Mental Health of the US
   National Institutes of Health [R01 MH095507]; United States Agency for
   International Development [AID-OAA-A-12-00023]; American people through
   USAID; FOGARTY INTERNATIONAL CENTER [R25TW009345] Funding Source: NIH
   RePORTER; NATIONAL INSTITUTE OF MENTAL HEALTH [R01MH095507] Funding
   Source: NIH RePORTER
FX This work was supported by NIH Research Training Grant # R25 TW009345
   funded by the Fogarty International Center, the NIH Office of the
   Director Office of AIDS Research, the NIH Office of the Director Office
   of Research on Women's Health, the National Heart, Lung and Blood
   Institute, the National Institute of Mental Health and the National
   Institute of General Medical Sciences. The Partners Demonstration
   Project is funded by the Bill & Melinda Gates Foundation (OPP1056051),
   the National Institute of Mental Health of the US National Institutes of
   Health (R01 MH095507) and the United States Agency for International
   Development (AID-OAA-A-12-00023). This work is made possible by the
   generous support of the American people through USAID; the contents are
   the responsibility of the authors and do not necessarily reflect the
   views of USAID, NIH, or the United States Government.
CR [Anonymous], 2012, GUID COUPL HIV TEST
   Baeten J, 2015, CROI 2015
   Baeten JM, 2012, NEW ENGL J MED, V367, P399, DOI 10.1056/NEJMoa1108524
   Barnabas RV, 2014, LANCET HIV, V1, pE68, DOI 10.1016/S2352-3018(14)70024-4
   Cohen MS, 2016, NEW ENGL J MED, V375, P830, DOI [10.1056/NEJMoa1105243, 10.1056/NEJMoa1600693]
   Cremin I, 2015, AIDS, V29, P733, DOI 10.1097/QAD.0000000000000591
   Curran K, 2012, CURR HIV-AIDS REP, V9, P160, DOI 10.1007/s11904-012-0114-z
   De Walque D, 2007, POPUL DEV REV, V33, P501, DOI 10.1111/j.1728-4457.2007.00182.x
   Dunkle KL, 2008, LANCET, V371, P2183, DOI 10.1016/S0140-6736(08)60953-8
   El-Sadr WM, 2011, AIDS, V25, P2295, DOI 10.1097/QAD.0b013e32834c4c22
   Genberg BL, 2015, LANCET HIV, V2, pE20, DOI 10.1016/S2352-3018(14)00034-4
   Gray R, 2011, AIDS, V25, P863, DOI 10.1097/QAD.0b013e3283448790
   Hallett TB, 2011, PLOS MED, V8, DOI 10.1371/journal.pmed.1001123
   Kahle EM, 2013, JAIDS-J ACQ IMM DEF, V62, P339, DOI 10.1097/QAI.0b013e31827e622d
   Ministry of Health; National AIDS and STI Control Program (NASCOP), 2014, GUID US ANT DRUGS TR
   Mujugira A, 2015, CROI 2015
   Mujugira A, 2014, JAIDS-J ACQ IMM DEF, V66, P436, DOI 10.1097/QAI.0000000000000192
NR 17
TC 19
Z9 19
U1 0
U2 13
PU BIOMED CENTRAL LTD
PI LONDON
PA 236 GRAYS INN RD, FLOOR 6, LONDON WC1X 8HL, ENGLAND
SN 1471-2334
J9 BMC INFECT DIS
JI BMC Infect. Dis.
PD OCT 17
PY 2016
VL 16
AR 571
DI 10.1186/s12879-016-1899-y
PG 6
WC Infectious Diseases
WE Science Citation Index Expanded (SCI-EXPANDED)
SC Infectious Diseases
GA DY9IO
UT WOS:000385447400002
PM 27751179
OA Green Published, gold
DA 2022-08-26
ER

PT J
AU Schalkwijk, S
   Greupink, R
   Colbers, AP
   Wouterse, AC
   Verweij, VGM
   van Drongelen, J
   Teulen, M
   van den Oetelaar, D
   Burger, DM
   Russel, FGM
AF Schalkwijk, Stein
   Greupink, Rick
   Colbers, Angela P.
   Wouterse, Alfons C.
   Verweij, Vivienne G. M.
   van Drongelen, Joris
   Teulen, Marga
   van den Oetelaar, Daphne
   Burger, David M.
   Russel, Frans G. M.
TI Placental transfer of the HIV integrase inhibitor dolutegravir in an ex
   vivo human cotyledon perfusion model
SO JOURNAL OF ANTIMICROBIAL CHEMOTHERAPY
LA English
DT Article
ID INFECTION; PHARMACOKINETICS; ANTIRETROVIRALS; EXPRESSION; PREGNANCY;
   DRUGS
AB Data on fetal exposure to antiretroviral agents during pregnancy are important to estimate their potential for prevention of mother-to-child transmission (PMTCT) and possible toxicity. For the recently developed HIV integrase inhibitor dolutegravir, clinical data on fetal disposition are not yet available. Dual perfusion of a single placental lobule (cotyledon) provides a useful ex vivo model to predict the in vivo maternal-to-fetal transfer of this drug. The aim of this study was to estimate the transfer of dolutegravir across the human term placenta, using a dual-perfusion cotyledon model.
   After cannulation of the cotyledons (naEuroS=aEuroS6), a fetal circulation of 6 mL/min and maternal circulation of 12 mL/min were initiated. The perfusion medium consisted of Krebs-Henseleit buffer (pHaEuroS=aEuroS7.2-7.4) supplemented with 10.1 mM glucose, 30 g/L human serum albumin and 0.5 mL/L heparin 5000IE. Dolutegravir was administered to the maternal circulation (similar to 4.2 mg/L) and analysed by UPLC-MS/MS.
   After 3 h of perfusion, the meanaEuroS +/- aEuroSSD fetal-to-maternal (FTM) concentration ratio of dolutegravir was 0.6aEuroS +/- aEuroS0.2 and the meanaEuroS +/- aEuroSSD concentrations in the maternal and fetal compartments were 2.3aEuroS +/- aEuroS0.4 and 1.3aEuroS +/- aEuroS0.3 mg/L, respectively.
   Dolutegravir crosses the blood-placental barrier with a mean FTM concentration ratio of 0.6. Compared with other antiretroviral agents, placental transfer of dolutegravir is moderate to high. These data suggest that dolutegravir holds clinical potential for pre-exposure prophylaxis and consequently PMTCT, but also risk of fetal toxicity.
C1 [Schalkwijk, Stein; Colbers, Angela P.; Teulen, Marga; Burger, David M.] Radboud Univ Nijmegen, Med Ctr, Radboud Inst Hlth Sci, Dept Pharm, NL-6500 HB Nijmegen, Netherlands.
   [Schalkwijk, Stein; Greupink, Rick; Wouterse, Alfons C.; Verweij, Vivienne G. M.; van den Oetelaar, Daphne; Russel, Frans G. M.] Radboud Univ Nijmegen, Med Ctr, Radboud Inst Mol Life Sci, Dept Pharmacol & Toxicol, NL-6500 HB Nijmegen, Netherlands.
   [van Drongelen, Joris] Radboud Univ Nijmegen, Med Ctr, Dept Obstet & Gynecol, NL-6500 HB Nijmegen, Netherlands.
RP Russel, FGM (通讯作者)，Radboud Univ Nijmegen, Med Ctr, Radboud Inst Mol Life Sci, Dept Pharmacol & Toxicol, NL-6500 HB Nijmegen, Netherlands.
EM frans.russel@radboudumc.nl
RI Schalkwijk, Stein/D-1055-2015; Verweij, Vivienne G.M/F-8447-2016;
   Russel, Frans G.M./B-3184-2014; Greupink, Rick/G-8525-2013; Colbers,
   Angela/L-4248-2015; Burger, David/C-9929-2013
OI Russel, Frans G.M./0000-0002-7959-2314; Greupink,
   Rick/0000-0003-2599-7540; 
FU Healthsimilar toHolland
FX Supported by Health similar to Holland, top sector Life Sciences &
   Health.
CR Allegaert K, 2009, THER DRUG MONIT, V31, P411, DOI 10.1097/FTD.0b013e3181a8cc0a
   Antiretroviral Pregnancy Registry Steering Committee, ANT PREGN REG INT IN
   Bollen P, 2015, EXPERT OPIN DRUG SAF, V14, P1457, DOI 10.1517/14740338.2015.1059818
   BRODIE BB, 1949, J BIOL CHEM, V179, P25
   Camus M, 2006, PLACENTA, V27, P699, DOI 10.1016/j.placenta.2005.08.001
   Colbers A, 2013, CURR OPIN INFECT DIS, V26, P575, DOI 10.1097/QCO.0000000000000017
   Harris NS, 2007, AM J OBSTET GYNECOL, V197, pS33, DOI 10.1016/j.ajog.2007.03.081
   Hutson JR, 2011, CLIN PHARMACOL THER, V90, P67, DOI 10.1038/clpt.2011.66
   Mathiesen L, 2010, REPROD TOXICOL, V30, P138, DOI 10.1016/j.reprotox.2010.01.006
   McCormack SA, 2014, CLIN PHARMACOKINET, V53, P989, DOI 10.1007/s40262-014-0185-7
   Pain JB, 2015, ANTIMICROB AGENTS CH, V59, P3660, DOI 10.1128/AAC.00173-15
   Panel on Treatment of HIV-Infected Pregnant Women and Prevention of Perinatal Transmission, REC US ANT DRUGS PRE
   Raffi F, 2013, LANCET, V381, P735, DOI 10.1016/S0140-6736(12)61853-4
   Reese MJ, 2013, DRUG METAB DISPOS, V41, P353, DOI 10.1124/dmd.112.048918
   Staud F, 2015, EXPERT OPIN DRUG MET, V11, P533, DOI 10.1517/17425255.2015.1005073
   Syme MR, 2004, CLIN PHARMACOKINET, V43, P487, DOI 10.2165/00003088-200443080-00001
NR 16
TC 25
Z9 25
U1 0
U2 10
PU OXFORD UNIV PRESS
PI OXFORD
PA GREAT CLARENDON ST, OXFORD OX2 6DP, ENGLAND
SN 0305-7453
EI 1460-2091
J9 J ANTIMICROB CHEMOTH
JI J. Antimicrob. Chemother.
PD FEB
PY 2016
VL 71
IS 2
BP 480
EP 483
DI 10.1093/jac/dkv358
PG 4
WC Infectious Diseases; Microbiology; Pharmacology & Pharmacy
WE Science Citation Index Expanded (SCI-EXPANDED)
SC Infectious Diseases; Microbiology; Pharmacology & Pharmacy
GA DG9TV
UT WOS:000372427600028
PM 26538508
OA Bronze
DA 2022-08-26
ER

PT J
AU Glidden, DV
   Amico, KR
   Liu, AY
   Hosek, SG
   Anderson, PL
   Buchbinder, SP
   McMahan, V
   Mayer, KH
   David, B
   Schechter, M
   Grinsztejn, B
   Guanira, J
   Grant, RM
AF Glidden, David V.
   Amico, K. Rivet
   Liu, Albert Y.
   Hosek, Sybil G.
   Anderson, Peter L.
   Buchbinder, Susan P.
   McMahan, Vanessa
   Mayer, Kenneth H.
   David, Burns
   Schechter, Mauro
   Grinsztejn, Beatriz
   Guanira, Juan
   Grant, Robert M.
TI Symptoms, Side Effects and Adherence in the iPrEx Open-Label Extension
SO CLINICAL INFECTIOUS DISEASES
LA English
DT Article
DE HIV prevention; pre-exposure prophylaxis; tenofovir/emtricitabine; PrEP
ID PREEXPOSURE PROPHYLAXIS; HIV-INFECTION; ANTIRETROVIRAL PROPHYLAXIS;
   BANGKOK TENOFOVIR; RENAL-FUNCTION; AFRICAN WOMEN; DOUBLE-BLIND; TRIAL;
   MEN; EMTRICITABINE
AB Background. Blinded clinical trials have reported a modest and transient "start-up syndrome" with initiation of tenofovir-based pre-exposure prophylaxis (PrEP). We evaluate this phenomenon and its effect on adherence in an open-label PrEP study.
   Methods. In the iPrEx open-label extension (OLE) study, an 18-month open-label, multi-site PrEP cohort taking daily oral co-formulated tenofovir/emtricitabine, we examined the prevalence and duration of PrEP-associated symptoms and their effect on adherence, assessed by drug levels in dried blood spots tested monthly for the first 3 months.
   Results. Symptom reports peaked within the first month, with 39% reporting potentially PrEP-related symptoms compared to 22% at baseline. Symptoms largely resolved to pre-PrEP levels by 3 months. Symptoms varied substantially in frequency by study site (range in 1-month symptoms: 11% to 70%). Nongastrointestinal (GI) symptoms were not associated with adherence (odds ratio [OR] = 1.2, 95% confidence interval [CI], .4-3.7); however, GI-associated symptoms in the first 4 weeks were inversely associated with adherence at 4 weeks (OR = 0.47, 95% CI, .23-.96). Reports of GI symptoms were associated with 7% (95% CI, 4%-11%) of suboptimal adherence in this cohort.
   Conclusions. PrEP-associated symptoms in the open-label setting occur in a minority of users and largely resolve within 3 months. GI symptoms are associated with a modest reduction in PrEP adherence, but good adherence is possible even in the presence of frequent symptom reports.
C1 [Glidden, David V.] Univ Calif San Francisco, San Francisco, CA 94158 USA.
   [Amico, K. Rivet] Univ Michigan, Ann Arbor, MI 48109 USA.
   [Liu, Albert Y.; Buchbinder, Susan P.] San Francisco Dept Publ Hlth, Bridge HIV, San Francisco, CA USA.
   [Hosek, Sybil G.] John H Stroger Jr Hosp Cook Cty, Chicago, IL USA.
   [Anderson, Peter L.] Univ Colorado, Denver, CO 80202 USA.
   [McMahan, Vanessa] Univ Washington, Seattle, WA 98195 USA.
   [Mayer, Kenneth H.] Fenway Hlth, Boston, MA USA.
   [Mayer, Kenneth H.] Beth Israel Deaconess Med Ctr, Boston, MA 02215 USA.
   [David, Burns] NIAID, Rockville, MD USA.
   [Schechter, Mauro] Hosp Escola Sao Francisco Assis, Projeto Pra Onze, Rio De Janeiro, Brazil.
   [Schechter, Mauro] Univ Fed Rio de Janeiro, Rio De Janeiro, Brazil.
   [Grinsztejn, Beatriz] Fiocruz MS, Evandro Chagas Natl Inst Infect Dis, BR-21045900 Rio De Janeiro, Brazil.
   [Guanira, Juan] Invest Med Salud, Lima, Peru.
   [Grant, Robert M.] Gladstone Inst Virol & San Francisco AIDS Fdn, San Francisco, CA USA.
RP Glidden, DV (通讯作者)，Univ Calif San Francisco, Dept Epidemiol & Biostat, 550 16th St, San Francisco, CA 94158 USA.
EM david.glidden@ucsf.edu
RI /AAE-4700-2020; Glidden, David/AAD-4730-2020; Schechter,
   Mauro/AAG-7445-2020
OI Amico, K Rivet/0000-0002-4458-6934; Grant, Robert/0000-0002-0851-7085;
   Guanira, Juan/0000-0002-2746-3086; Glidden, David/0000-0001-5888-1419
FU National Institute of Allergy and Infectious Diseases [U01 AI106499, UM1
   AI068619, U01 AI064002, R03 AI120819, R03 AI122908]; US National
   Institutes of Health; Bill and Melinda Gates Foundation; NATIONAL
   INSTITUTE OF ALLERGY AND INFECTIOUS DISEASES [UM1AI069476, U01AI106499,
   UM1AI069496, U01AI064002, R03AI122908, R03AI120819, UM1AI068619] Funding
   Source: NIH RePORTER
FX This work was supported by the National Institute of Allergy and
   Infectious Diseases. (U01 AI106499, UM1 AI068619, U01 AI064002, R03
   AI120819, R03 AI122908). Study medication was donated by Gilead
   Sciences. The iPrEx studies were sponsored by the US National Institutes
   of Health with cofunding from the Bill and Melinda Gates Foundation.
CR Agresti A., 2010, ANAL ORDINAL CATEGOR, V2nd
   Ammassari A, 2001, J ACQ IMMUN DEF SYND, V28, P445, DOI 10.1097/00042560-200112150-00006
   Baeten JM, 2012, NEW ENGL J MED, V367, P399, DOI 10.1056/NEJMoa1108524
   Castillo-Mancilla JR, 2013, AIDS RES HUM RETROV, V29, P384, DOI [10.1089/aid.2012.0089, 10.1089/AID.2012.0089]
   Choopanya K, 2013, LANCET, V381, P2083, DOI 10.1016/S0140-6736(13)61127-7
   FLEISS JL, 1979, AM J EPIDEMIOL, V110, P103, DOI 10.1093/oxfordjournals.aje.a112794
   Grant RM, 2014, LANCET INFECT DIS, V14, P820, DOI 10.1016/S1473-3099(14)70847-3
   Grant RM, 2010, NEW ENGL J MED, V363, P2587, DOI 10.1056/NEJMoa1011205
   Grohskopf LA, 2013, JAIDS-J ACQ IMM DEF, V64, P79, DOI 10.1097/QAI.0b013e31828ece33
   Hosek SG, 2013, JAIDS-J ACQ IMM DEF, V62, P447, DOI 10.1097/QAI.0b013e3182801081
   Liu AY, 2011, PLOS ONE, V6, DOI 10.1371/journal.pone.0023688
   Marrazzo JM, 2015, NEW ENGL J MED, V372, P509, DOI 10.1056/NEJMoa1402269
   Martin M, 2014, CLIN INFECT DIS, V59, P716, DOI 10.1093/cid/ciu355
   Mayer KH, 2008, JAIDS-J ACQ IMM DEF, V47, P494, DOI 10.1097/QAI.0b013e318162afcb
   Michael K, 2014, PLOS ONE, V9
   Molina J-M, 2015, 22 C RETR OPP INF SE
   Mugwanya KK, 2015, JAMA INTERN MED, V175, P246, DOI 10.1001/jamainternmed.2014.6786
   Mulligan K, 2015, CLIN INFECT DIS, V61, P572, DOI 10.1093/cid/civ324
   PRENTICE RL, 1986, BIOMETRIKA, V73, P1
   Solomon MM, 2014, AIDS, V28, P851, DOI 10.1097/QAD.0000000000000156
   Thigpen MC, 2012, NEW ENGL J MED, V367, P423, DOI 10.1056/NEJMoa1110711
   Van Damme L, 2012, NEW ENGL J MED, V367, P411, DOI 10.1056/NEJMoa1202614
NR 22
TC 35
Z9 36
U1 0
U2 7
PU OXFORD UNIV PRESS INC
PI CARY
PA JOURNALS DEPT, 2001 EVANS RD, CARY, NC 27513 USA
SN 1058-4838
EI 1537-6591
J9 CLIN INFECT DIS
JI Clin. Infect. Dis.
PD MAY 1
PY 2016
VL 62
IS 9
BP 1172
EP 1177
DI 10.1093/cid/ciw022
PG 6
WC Immunology; Infectious Diseases; Microbiology
WE Science Citation Index Expanded (SCI-EXPANDED)
SC Immunology; Infectious Diseases; Microbiology
GA DM5IO
UT WOS:000376381800019
PM 26797207
OA Green Published, Bronze
DA 2022-08-26
ER

PT J
AU Seidman, D
   Carlson, K
   Weber, S
   Witt, J
   Kelly, PJ
AF Seidman, Dominika
   Carlson, Kimberly
   Weber, Shannon
   Witt, Jacki
   Kelly, Patricia J.
TI United States family planning providers' knowledge of and attitudes
   towards preexposure prophylaxis for HIV prevention: a national survey
SO CONTRACEPTION
LA English
DT Article
DE Preexposure prophylaxis; HIV prevention; Women; Family planning; PrEP
ID HEALTH-CARE PROVIDERS; PREP; SERVICES; WOMEN
AB Objectives: The Centers for Disease Control and Prevention defines HIV prevention as a core family planning service. The HIV community identified family planning visits as key encounters for women to access preexposure prophylaxis (PrEP) for HIV prevention. No studies explore US family planning providers' knowledge of and attitudes towards PrEP. We conducted a national survey of clinicians to understand barriers and facilitators to PrEP implementation in family planning.
   Study design: Family planning providers recruited via website postings, national meetings, and email completed an anonymous survey in 2015. Descriptive statistics were performed.
   Results: Among 604 respondents, 495 were eligible for analysis and 342 were potential PrEP prescribers (physicians, nurse practitioners, midwives or physicians assistants). Among potential prescribers, 38% correctly defined PrEP [95% confidence interval (CI): 32.5-42.8], 37% correctly stated the efficacy of PrEP (95% CI: 32.0-42.4), and 36% chose the correct HIV test after a recent exposure (95% CI: 30.6-40.8). Characteristics of those who answered knowledge questions correctly included age less than 35 years, practicing in the Northeast or West, routinely offering HIV testing, providing rectal sexually transmitted infection screening or having seen any PrEP guidelines. Even among providers in the Northeast and West, the proportion of respondents answering questions correctly was less than 50%. Thirty-six percent of respondents had seen any PrEP guidelines. Providers identified lack of training as the main barrier to PrEP implementation; 87% wanted PrEP education.
   Conclusions: To offer comprehensive HIV prevention services, family planning providers urgently need training on PrEP and HIV testing. (C) 2016 Elsevier Inc. All rights reserved.
C1 [Seidman, Dominika; Weber, Shannon] Univ Calif San Francisco, 1001 Potrero Ave Ward 6D, San Francisco, CA 94110 USA.
   [Carlson, Kimberly; Witt, Jacki; Kelly, Patricia J.] Univ Missouri, Natl Clin Training Ctr Family Planning, 2464 Charlotte St, Kansas City, MO 64108 USA.
   [Weber, Shannon] HIVE, 1001 Potrero Ave Ward 6D, San Francisco, CA 94110 USA.
RP Seidman, D (通讯作者)，Univ Calif San Francisco, 1001 Potrero Ave Ward 6D, San Francisco, CA 94110 USA.
EM Dominika.seidman@ucsf.edu; karlsonkim@umkc.edu; Shannon.weber@ucsf.edu;
   wittj@umkc.edu; kellypj@umkc.edu
OI Carlson, Kimberly/0000-0003-2022-8750
CR Auerbach JD, 2015, AIDS PATIENT CARE ST, V29, P102, DOI 10.1089/apc.2014.0142
   Bednash G, 2009, CONTRACEPTION, V80, P409, DOI 10.1016/j.contraception.2009.07.010
   Benson GR, 2011, GUTTMACHER POLICY RE
   Blumenthal J, 2015, AIDS BEHAV, V19, P802, DOI 10.1007/s10461-015-0996-z
   Celum CL, 2015, J INT AIDS SOC, V18, P61, DOI 10.7448/IAS.18.4.20227
   Centers for Disease Control and Prevention, 2014, DIAGN HIV INF US DEP
   Centers for Disease Control and Prevention and Association of Public Health Laboratories, 2014, LAB TEST DIAGN HIV I
   Dehne KL, 2000, B WORLD HEALTH ORGAN, V78, P628
   Delany-Moretlwe S, 2016, CURR OPIN HIV AIDS, V11, P87, DOI 10.1097/COH.0000000000000221
   Flash C, 2014, J INT AIDS SOC, V17, P148, DOI 10.7448/IAS.17.4.19730
   Fowler CI, 2015, FAMILY PLANNING ANN
   Gavin L, 2014, MMWR RECOMM REP, V63, P1
   Karris MY, 2014, CLIN INFECT DIS, V58, P704, DOI 10.1093/cid/cit796
   Koester KA, 2015, AIDS BEHAV
   Krakower D, 2014, AIDS BEHAV, V18, P1712, DOI 10.1007/s10461-014-0839-3
   Krakower D, 2012, CURR OPIN HIV AIDS, V7, P593, DOI 10.1097/COH.0b013e3283590446
   Marcus JL, 2013, PLOS ONE, V8, DOI 10.1371/journal.pone.0081997
   Mugwanya KK, 2013, LANCET INFECT DIS, V13, P1021, DOI 10.1016/S1473-3099(13)70226-3
   Smith DK, 2015, MMWR-MORBID MORTAL W, V64, P1291, DOI 10.15585/mmwr.mm6446a4
   Tellalian D, 2013, AIDS PATIENT CARE ST, V27, P553, DOI 10.1089/apc.2013.0173
   Weber S, 2015, J ASSOC NURSE AIDS C, V26, P520, DOI 10.1016/j.jana.2015.05.005
   World Health Organization, 2015, GUID WHEN STAT ANT T
NR 22
TC 78
Z9 78
U1 0
U2 18
PU ELSEVIER SCIENCE INC
PI NEW YORK
PA 360 PARK AVE SOUTH, NEW YORK, NY 10010-1710 USA
SN 0010-7824
EI 1879-0518
J9 CONTRACEPTION
JI Contraception
PD MAY
PY 2016
VL 93
IS 5
BP 463
EP 469
DI 10.1016/j.contraception.2015.12.018
PG 7
WC Obstetrics & Gynecology
WE Science Citation Index Expanded (SCI-EXPANDED); Social Science Citation Index (SSCI)
SC Obstetrics & Gynecology
GA DJ9CQ
UT WOS:000374512000014
PM 26772906
DA 2022-08-26
ER

PT J
AU Singh, JA
AF Singh, Jerome Amir
TI Ethical Issues to Consider in the Design of HIV Prevention Trials
   Involving Transgender People
SO JAIDS-JOURNAL OF ACQUIRED IMMUNE DEFICIENCY SYNDROMES
LA English
DT Article
DE transgender; transgender women (TGW); men who have sex with men (MSM);
   ethics; ethical; HIV prevention; pre-exposure prophylaxis; PrEP; Belmont
   Report; beneficence; respect for persons; justice
ID RISK BEHAVIORS; WOMEN; CARE; PREVALENCE
AB Although transgender women have been included in HIV prevention pre-exposure prophylaxis studies, no pre-exposure prophylaxis study has focused exclusively on transgender persons. Drawing on the cardinal principles of ethics espoused in the Belmont Report, this work highlights, among other issues, that (1) the principle of Justice requires the HIV prevention field to focus exclusively on transgender persons, (2) the disclosure of potential study-related risks to study participants demonstrates Respect for Persons, and (3) devising risk mitigation plans, optimizing a proposed study's standard of care, and the provision of ancillary care satisfy the principle of Beneficence.
C1 [Singh, Jerome Amir] Nelson R Mandela Sch Med, CAPRISA, Private Bag X7, ZA-4013 Durban, South Africa.
RP Singh, JA (通讯作者)，Nelson R Mandela Sch Med, CAPRISA, Private Bag X7, ZA-4013 Durban, South Africa.
EM singhj9@ukzn.ac.za
RI Singh, Jerome Amir/ABG-1573-2021
FU Centre for the AIDS Programme of Research in South Africa (CAPRISA),
   Durban, South Africa, which forms part of the Comprehensive
   International Program on AIDS; US National Institute of Allergy and
   Infectious Diseases; HIV Prevention Trial Network
FX Supported by the Centre for the AIDS Programme of Research in South
   Africa (CAPRISA), Durban, South Africa, which forms part of the
   Comprehensive International Program on AIDS; the US National Institute
   of Allergy and Infectious Diseases; and the HIV Prevention Trial
   Network.
CR ALGBTIC Transgender Committee American counseling association, 2010, J LGBT ISSUES COUNS, V4, P3
   Baral SD, 2013, LANCET INFECT DIS, V13, P214, DOI 10.1016/S1473-3099(12)70315-8
   Bockting W.O., 2006, COUNSELLING MENTAL H
   Burnes TR, 2010, J LGBT ISS COUNS, V4, P135, DOI 10.1080/15538605.2010.524839
   Clements-Nolle K, 2001, AM J PUBLIC HEALTH, V91, P915, DOI 10.2105/AJPH.91.6.915
   Clements-Nolle K, 2006, J HOMOSEXUAL, V51, P53, DOI 10.1300/J082v51n03_04
   Dean Laura, 2000, J GAY LESBIAN MED AS, V4, P102, DOI [10.1023/A:1009573800168, DOI 10.1023/A:1009573800168]
   Defechereux PA, 2016, AIDS BEHAV, V20, P1478, DOI 10.1007/s10461-015-1082-2
   Department of Health United Kingdom, 2005, RES GOV FRAM HLTH SO
   Deutsch MB, 2015, LANCET HIV, V2, pE512, DOI 10.1016/S2352-3018(15)00206-4
   Deutsch MB, 2015, LANCET
   Economic and Social Research Council United Kingdom (ESRC), FRAM RES ETH
   Emanuel EJ, 2004, J INFECT DIS, V189, P930, DOI 10.1086/381709
   Grant J.M., 2011, INJUSTICE EVERY TURN
   Grant RM, 2010, NEW ENGL J MED, V363, P2587, DOI 10.1056/NEJMoa1011205
   Hepp U, 2005, J PSYCHOSOM RES, V58, P259, DOI 10.1016/j.jpsychores.2004.08.010
   Herbst JH, 2008, AIDS BEHAV, V12, P1, DOI 10.1007/s10461-007-9299-3
   Khan Liza, 2011, Yale J Health Policy Law Ethics, V11, P375
   Mayer KH, 2013, JAIDS-J ACQ IMM DEF, V63, pS161, DOI 10.1097/QAI.0b013e318298700e
   McCormack S, 2016, LANCET, V387, P53, DOI 10.1016/S0140-6736(15)00056-2
   Melendez RM, 2009, J ASSOC NURSE AIDS C, V20, P387, DOI 10.1016/j.jana.2009.06.002
   Molina J, 2015, C RETR OPP INF SEATT
   National Commission for the Protection of Human Subjects of Biomedical and Behavioral Research Department of Health Education and Welfare (DHEW)., 1978, BELM REP ETH PRINC G
   Nuttbrock L, 2002, INT J TRANSGENDERISM, V6, P4
   Opeiario D, 2008, JAIDS-J ACQ IMM DEF, V48, P97, DOI 10.1097/QAI.0b013e31816e3971
   Participants in 2006 Georgetown University Workshop on Ancillary-Care Obligations of Medical Researchers Working in Developing Countries, 2008, PLoS Med, V5, pe90, DOI 10.1371/journal.pmed.0050090
   Poteat T, 2015, LANCET, V385, P274, DOI 10.1016/S0140-6736(14)60833-3
   Richardson HS, 2004, HASTINGS CENT REP, V34, P25, DOI 10.2307/3528248
   Ross LF, 2010, J EMPIR RES HUM RES, V5, P5, DOI 10.1525/jer.2010.5.1.5
   UNAIDS, 2014, GAS REP
   Van Devanter N, 2011, J AIDS CLIN RES
   World Health Organization, 2015, GUID WHEN STAT ANT T
   World Medical Association, 2013, DECL HELS ETH PRINC
NR 33
TC 4
Z9 4
U1 0
U2 3
PU LIPPINCOTT WILLIAMS & WILKINS
PI PHILADELPHIA
PA TWO COMMERCE SQ, 2001 MARKET ST, PHILADELPHIA, PA 19103 USA
SN 1525-4135
EI 1077-9450
J9 JAIDS-J ACQ IMM DEF
JI JAIDS
PD AUG 15
PY 2016
VL 72
SU 3
BP S252
EP S255
DI 10.1097/QAI.0000000000001089
PG 4
WC Immunology; Infectious Diseases
WE Science Citation Index Expanded (SCI-EXPANDED); Social Science Citation Index (SSCI)
SC Immunology; Infectious Diseases
GA DY6YM
UT WOS:000385275700009
PM 27429192
OA Green Published
DA 2022-08-26
ER

PT J
AU Mullins, TLK
   Zimet, G
   Lally, M
   Kahn, JA
AF Mullins, Tanya L. Kowalczyk
   Zimet, Gregory
   Lally, Michelle
   Kahn, Jessica A.
CA Adolescent Med Trials Network HIV
TI Adolescent Human Immunodeficiency Virus Care Providers' Attitudes Toward
   the Use of Oral Pre-Exposure Prophylaxis in Youth
SO AIDS PATIENT CARE AND STDS
LA English
DT Article
ID LABEL DRUG-USE; HIV PREVENTION; ANTIRETROVIRAL PROPHYLAXIS; HETEROSEXUAL
   MEN; YOUNG MEN; PREP; INFECTION; KNOWLEDGE; HEALTH; TRIAL
AB Oral pre-exposure prophylaxis (PrEP) for human immunodeficiency virus (HIV) prevention is currently indicated for use in adults in the United States and may soon be indicated for minor adolescents. However, implementation of PrEP use among minors may present unique barriers. We conducted 15 individual, semi-structured interviews among US clinicians caring for HIV-infected and at-risk youth. The theory-driven interview guide assessed demographics, perceived role of oral PrEP in HIV prevention among adolescents, perceived barriers to and facilitating factors for use of PrEP in adolescents, and clinician-reported likelihood of prescribing PrEP. Transcripts were analyzed using framework analysis. Overall, clinicians viewed PrEP as a time-limited intervention that is one part of a comprehensive approach to HIV prevention among adolescents. Perceived barriers to prescribing to minors included concerns about: confidentiality, legality of minors consenting to PrEP without parental involvement, ability of minors to understand the risks/benefits of PrEP, the possible impact of PrEP on bone accrual, off-label use of PrEP medication in minors, and the high costs associated with PrEP use. Clinician-reported facilitating factors for prescribing PrEP to youth included educating communities and other clinicians about PrEP, ensuring adequate financial resources and infrastructure for delivering PrEP, developing formal guidance on effective behavioral interventions that should be delivered with PrEP, and gaining personal experience with prescribing PrEP. Clinicians indicated greater comfort with prescribing PrEP to adults versus minors. For PrEP to become more widely available to youth at risk for HIV infection, barriers that are unique to PrEP use in minors must be addressed.
C1 [Mullins, Tanya L. Kowalczyk; Kahn, Jessica A.] Cincinnati Childrens Hosp Med Ctr, Div Adolescent & Transit Med, 3333 Burnet Ave,MLC 4000, Cincinnati, OH 45229 USA.
   [Mullins, Tanya L. Kowalczyk; Kahn, Jessica A.] Univ Cincinnati, Coll Med, Dept Pediat, Cincinnati, OH USA.
   [Zimet, Gregory] Indiana Univ, Div Adolescent Med, Indianapolis, IN 46204 USA.
   [Lally, Michelle] Brown Univ, Dept Med, Div Infect Dis, Lifespan Hosp Syst,Alpert Med Sch, Providence, RI 02912 USA.
   [Lally, Michelle] Providence Vet Affairs Med Ctr, Providence, RI USA.
RP Mullins, TLK (通讯作者)，Cincinnati Childrens Hosp Med Ctr, Div Adolescent & Transit Med, 3333 Burnet Ave,MLC 4000, Cincinnati, OH 45229 USA.
EM tanya.mullins@cchmc.org
FU Adolescent Medicine Trials Network for HIV/AIDS Interventions (ATN) -
   National Institutes of Health NICHD; NIDA; NIMH [5 U01 HD40533, 5 U01
   HD40474]; NIH (NICHD) [K23 HD072807]; ATN Data and Operations Center at
   Westat; EUNICE KENNEDY SHRIVER NATIONAL INSTITUTE OF CHILD HEALTH &
   HUMAN DEVELOPMENT [U01HD040533, U01HD040474, K23HD072807] Funding
   Source: NIH RePORTER; NATIONAL CENTER FOR ADVANCING TRANSLATIONAL
   SCIENCES [UL1TR001425] Funding Source: NIH RePORTER; NATIONAL INSTITUTE
   OF ALLERGY AND INFECTIOUS DISEASES [P30AI042853] Funding Source: NIH
   RePORTER
FX This work was supported by the Adolescent Medicine Trials Network for
   HIV/AIDS Interventions (ATN), which is supported by the National
   Institutes of Health NICHD (B. Kapogiannis, S. Lee) with supplemental
   funding from NIDA (K. Davenny) and NIMH (P. Brouwers, S. Allison),
   grants 5 U01 HD40533 and 5 U01 HD40474. Dr. Mullins was supported
   through an NIH grant (NICHD; K23 HD072807). This work was scientifically
   reviewed by the ATN's Community Prevention Leadership Group, and it
   received scientific and logistical support from the ATN Coordinating
   Center (C. Wilson and C. Partlow). Support was also provided by the ATN
   Data and Operations Center at Westat (J. Korelitz and B. Driver).
   Special thanks are due to Sarah Thornton, BS, Protocol Specialist at
   Westat, for her assistance throughout the project. The authors heartily
   thank all their clinician participants from among the following ATN
   sites: University of South Florida, Tampa, Children's Hospital of Los
   Angeles, Children's National Medical Center, Children's Hospital of
   Philadelphia, John H. Stroger Jr. Hospital of Cook County and the Ruth
   M. Rothstein CORE Center, Montefiore Medical Center, Tulane University
   Health Sciences Center, University of Miami School of Medicine, St.
   Jude's Children's Research Hospital, Baylor College of Medicine, Wayne
   State University, Johns Hopkins University School of Medicine, The
   Fenway Institute-Boston, and University of Colorado, Denver.
CR Albright JN, 2014, AIDS PATIENT CARE ST, V28, P587, DOI 10.1089/apc.2014.0162
   Alexander AB, 2015, VACCINE, V33, P1331, DOI 10.1016/j.vaccine.2015.01.049
   Arnold EA, 2012, PLOS ONE, V7, DOI 10.1371/journal.pone.0040603
   Baeten JM, 2012, NEW ENGL J MED, V367, P399, DOI 10.1056/NEJMoa1108524
   Bartoli C, 2015, J FORENSIC SCI, V60, P1461, DOI 10.1111/1556-4029.12814
   Berlin CM, 1996, PEDIATRICS, V98, P143
   Blumenthal J, 2015, AIDS BEHAV, V19, P802, DOI 10.1007/s10461-015-0996-z
   *CDCP, 2010, NEW INF US 2010
   Centers for Disease Control and Prevention, 2015, HIV SURV REP, V25
   Choopanya K, 2013, LANCET, V381, P2083, DOI 10.1016/S0140-6736(13)61127-7
   Culp L, 2013, AM J PREV MED, V44, pS119, DOI 10.1016/j.amepre.2012.09.044
   Desai M, 2016, HIV MED, V17, P133, DOI 10.1111/hiv.12285
   Dimitrov D, 2012, J AIDS CLIN RES
   Grant RM, 2010, NEW ENGL J MED, V363, P2587, DOI 10.1056/NEJMoa1011205
   Hill P, 2005, ARCH DIS CHILD, V90, pI17, DOI 10.1136/adc.2004.058867
   Hojilla JC, 2016, AIDS BEHAV, V20, P1461, DOI 10.1007/s10461-015-1055-5
   Hosek SG, 2013, JAIDS-J ACQ IMM DEF, V62, P447, DOI 10.1097/QAI.0b013e3182801081
   Karris MY, 2014, CLIN INFECT DIS, V58, P704, DOI 10.1093/cid/cit796
   Krakower D, 2014, AIDS BEHAV, V18, P1712, DOI 10.1007/s10461-014-0839-3
   Krakower DS, 2015, PLOS ONE, V10, DOI 10.1371/journal.pone.0132398
   Kuehn BM, 2014, JAMA-J AM MED ASSOC, V312, P1086, DOI 10.1001/jama.2014.11153
   Kurtz SP, 2014, AIDS CARE, V26, P411, DOI 10.1080/09540121.2013.837139
   Mansergh G, 2010, JAIDS-J ACQ IMM DEF, V55, pE14, DOI 10.1097/QAI.0b013e3181f27616
   Marcus JL, 2013, PLOS ONE, V8, DOI 10.1371/journal.pone.0081997
   Mayer Kenneth H, 2015, J Int AIDS Soc, V18, P19980, DOI 10.7448/IAS.18.4.19980
   Montano D.E., 2008, HLTH BEHAV HLTH ED T
   Mugwanya KK, 2013, LANCET INFECT DIS, V13, P1021, DOI 10.1016/S1473-3099(13)70226-3
   Mullins TLK, 2015, AIDS PATIENT CARE ST, V29, P193, DOI 10.1089/apc.2014.0273
   Mutchler MG, 2015, AIDS PATIENT CARE ST, V29, P490, DOI 10.1089/apc.2015.0002
   OLDENBURG B, 2008, HLTH BEHAV HLTH ED T
   Perez-Figueroa RE, 2015, AIDS EDUC PREV, V27, P112, DOI 10.1521/aeap.2015.27.2.112
   Philpott S, 2013, AM J PREV MED, V44, pS137, DOI 10.1016/j.amepre.2012.09.029
   Ritchie J., 1994, ANAL QUALITATIVE DAT, P173, DOI DOI 10.4324/9780203413081_CHAPTER_9
   Shah SS, 2007, ARCH PEDIAT ADOL MED, V161, P282, DOI 10.1001/archpedi.161.3.282
   Sharma M, 2014, PLOS ONE, V9, DOI 10.1371/journal.pone.0105283
   Tellalian D, 2013, AIDS PATIENT CARE ST, V27, P553, DOI 10.1089/apc.2013.0173
   Thigpen MC, 2012, NEW ENGL J MED, V367, P423, DOI 10.1056/NEJMoa1110711
   U.S. Embassy Tanzania, 2017, US REN SUPP TANZ PEO
   U.S. Food and Drug Administration, 2012, SUNSCR DRUG PROD OV
   U. S. Public Health Service, 2014, PREEXPS PROPH PREV H
   White JM, 2012, AIDS PATIENT CARE ST, V26, P395, DOI 10.1089/apc.2012.0030
   Wittich CM, 2012, MAYO CLIN PROC, V87, P982, DOI 10.1016/j.mayocp.2012.04.017
NR 42
TC 26
Z9 26
U1 0
U2 6
PU MARY ANN LIEBERT, INC
PI NEW ROCHELLE
PA 140 HUGUENOT STREET, 3RD FL, NEW ROCHELLE, NY 10801 USA
SN 1087-2914
EI 1557-7449
J9 AIDS PATIENT CARE ST
JI Aids Patient Care STDS
PD JUL
PY 2016
VL 30
IS 7
BP 339
EP 348
DI 10.1089/apc.2016.0048
PG 10
WC Public, Environmental & Occupational Health; Infectious Diseases
WE Science Citation Index Expanded (SCI-EXPANDED); Social Science Citation Index (SSCI)
SC Public, Environmental & Occupational Health; Infectious Diseases
GA DS1QT
UT WOS:000380372100005
PM 27410497
OA Green Published
DA 2022-08-26
ER

PT J
AU Kalapila, AG
   Marrazzo, J
AF Kalapila, Aley G.
   Marrazzo, Jeanne
TI Antiretroviral Therapy for Prevention of Human Immunodeficiency Virus
   Infection
SO MEDICAL CLINICS OF NORTH AMERICA
LA English
DT Article
DE Human immunodeficiency virus (HIV) infection; Antiretroviral therapy
   (ART); HIV prevention; HIV treatment as prevention; Pre-exposure
   prophylaxis (PrEP); Postexposure prophylaxis (PEP); Non-occupational
   postexposure prophylaxis (nPEP); Prevention of mother-to-child
   transmission (PMTCT)
ID BONE-MINERAL DENSITY; HIV PREEXPOSURE PROPHYLAXIS; HETEROSEXUAL
   TRANSMISSION; POSTEXPOSURE PROPHYLAXIS; VIRAL LOAD; DRUG-RESISTANCE;
   UNITED-STATES; TENOFOVIR DF; PRIMARY-CARE; RISK
AB Human immunodeficiency virus (HIV) infection is considered a chronic medical condition. Several new drugs are available, including fixed-dose combination tablets, that have greatly simplified combination antiretroviral therapy (ART) regimens to treat HIV, while increasing the life-expectancy of infected individuals. In the last decade, multiple well-regarded studies have established the benefits of using ART in high-risk, HIV-negative persons to prevent HIV acquisition. The primary care provider must not only understand commonly encountered issues pertaining to ART, such as toxicities and drug interactions, but also needs to be aware of using ART for HIV prevention.
C1 [Kalapila, Aley G.] Emory Univ, Sch Med, Dept Med, Div Infect Dis, Atlanta, GA USA.
   [Marrazzo, Jeanne] Univ Alabama Birmingham, Div Infect Dis, Birmingham, AL USA.
RP Kalapila, AG (通讯作者)，Grady Infect Dis Program, 341 Ponce De Leon Ave Northeast, Atlanta, GA 30308 USA.
EM akalapi@emory.edu
OI Marrazzo, Jeanne/0000-0002-9277-7364
CR Aberg JA, 2014, CLIN INFECT DIS, V58, P1, DOI [10.1093/cid/cit757, 10.1093/cid/cit665]
   [Anonymous], 2016, UPDATED GUIDELINES A
   Baeten JM, 2012, NEW ENGL J MED, V367, P399, DOI 10.1056/NEJMoa1108524
   Beekmann SE, 2014, INFECT DIS CLIN N AM, V28, P601, DOI 10.1016/j.idc.2014.08.005
   Brown TT, 2006, AIDS, V20, P2165, DOI 10.1097/QAD.0b013e32801022eb
   Brown TT, 2015, J INFECT DIS, V212, P1241, DOI 10.1093/infdis/jiv194
   Buckhold FR, 2015, MED CLIN N AM, V99, P1105, DOI 10.1016/j.mcna.2015.05.010
   Cardo DM, 1997, NEW ENGL J MED, V337, P1485, DOI 10.1056/NEJM199711203372101
   Castilla J, 2005, JAIDS-J ACQ IMM DEF, V40, P96, DOI 10.1097/01.qai.0000157389.78374.45
   Charlebois ED, 2011, CLIN INFECT DIS, V52, P1046, DOI 10.1093/cid/cir085
   Choopanya K, 2013, LANCET, V381, P2083, DOI 10.1016/S0140-6736(13)61127-7
   Cohen MS, 2016, NEW ENGL J MED, V375, P830, DOI [10.1056/NEJMoa1105243, 10.1056/NEJMoa1600693]
   Corneli A, 2014, JAIDS-J ACQ IMM DEF, V67, P555, DOI 10.1097/QAI.0000000000000362
   Corneli AL, 2014, JAIDS-J ACQ IMM DEF, V66, P324, DOI 10.1097/QAI.0000000000000158
   Das M, 2010, PLOS ONE, V5, DOI 10.1371/journal.pone.0011068
   Del Romero J, 2010, BMJ-BRIT MED J, V340, DOI 10.1136/bmj.c2205
   Department of Health and Human Services, GUIDELINES USE ANTIR
   Desai K, 2008, AIDS, V22, P1829, DOI 10.1097/QAD.0b013e32830e00f5
   Donnell D, 2010, LANCET, V375, P2092, DOI 10.1016/S0140-6736(10)60705-2
   Duvivier C, 2009, AIDS, V23, P817, DOI 10.1097/QAD.0b013e328328f789
   Forbes JC, 2012, AIDS, V26, P757, DOI 10.1097/QAD.0b013e328350995c
   Ford N, 2015, CLIN INFECT DIS, V60, pS170, DOI 10.1093/cid/civ092
   Foy M, 2014, CURR HIV-AIDS REP, V11, P212, DOI 10.1007/s11904-014-0212-1
   Gallant JE, 2004, JAMA-J AM MED ASSOC, V292, P191, DOI 10.1001/jama.292.2.191
   Glidden DV, 2015, C RETR OPP INF CROI
   Granich RM, 2009, LANCET, V373, P48, DOI 10.1016/S0140-6736(08)61697-9
   Grant RM, 2015, AIDS, V29, P331, DOI 10.1097/QAD.0000000000000556
   Grant RM, 2010, NEW ENGL J MED, V363, P2587, DOI 10.1056/NEJMoa1011205
   Irvine C, 2015, CLIN INFECT DIS, V60, pS165, DOI 10.1093/cid/civ069
   Jain S, 2014, AIDS, V28, P1545, DOI 10.1097/QAD.0000000000000301
   Johnson JA, 2014, INFECT DIS CLIN N AM, V28, P421, DOI 10.1016/j.idc.2014.06.003
   Kuhar DT, 2013, INFECT CONT HOSP EP, V34, P875, DOI 10.1086/672271
   Landovitz Raphael J, 2015, Top Antivir Med, V23, P85
   Lehman DA, 2015, J INFECT DIS, V211, P1211, DOI 10.1093/infdis/jiu677
   Liegler T, 2014, J INFECT DIS, V210, P1217, DOI 10.1093/infdis/jiu233
   Lo Re V, 2012, HEPATOLOGY, V56, P1688, DOI 10.1002/hep.25866
   Lundgren D, 2015, NEW ENGL J MED, V373, P795, DOI 10.1056/NEJMoa1506816
   Marrazzo JM, 2015, NEW ENGL J MED, V372, P509, DOI 10.1056/NEJMoa1402269
   Marrazzo JM, 2014, JAMA-J AM MED ASSOC, V312, P390, DOI 10.1001/jama.2014.7999
   Martin A, 2009, CLIN INFECT DIS, V49, P1591, DOI 10.1086/644769
   Mayer KH, 2012, JAIDS-J ACQ IMM DEF, V59, P354, DOI 10.1097/QAI.0b013e31824a03b8
   McComsey GA, 2011, J INFECT DIS, V203, P1791, DOI 10.1093/infdis/jir188
   McComsey GA, 2010, CLIN INFECT DIS, V51, P937, DOI 10.1086/656412
   McCormack S, 2016, LANCET, V387, P53, DOI 10.1016/S0140-6736(15)00056-2
   Molina J, 2015, C RETR OPP INF SEATT
   Muessig KE, 2014, CURR HIV-AIDS REP, V11, P434, DOI 10.1007/s11904-014-0225-9
   Operskalski EA, 1997, AM J EPIDEMIOL, V146, P655, DOI 10.1093/oxfordjournals.aje.a009331
   Palella FJ, 1998, NEW ENGL J MED, V338, P853, DOI 10.1056/NEJM199803263381301
   Paltiel AD, 2009, CLIN INFECT DIS, V48, P806, DOI 10.1086/597095
   Patel P, 2014, AIDS, V28, P1509, DOI 10.1097/QAD.0000000000000298
   Patterson KB, 2011, SCI TRANSL MED, V3, DOI 10.1126/scitranslmed.3003174
   Pau AK, 2014, INFECT DIS CLIN N AM, V28, P371, DOI 10.1016/j.idc.2014.06.001
   Pedraza MA, 1999, J ACQ IMMUN DEF SYND, V21, P120
   Powers KA, 2011, LANCET, V378, P256, DOI 10.1016/S0140-6736(11)60842-8
   Pozniak A, 2016, JAIDS-J ACQ IMM DEF, V71, P530, DOI 10.1097/QAI.0000000000000908
   Quinn TC, 2000, NEW ENGL J MED, V342, P921, DOI 10.1056/NEJM200003303421303
   Reynolds SJ, 2011, AIDS, V25, P473, DOI 10.1097/QAD.0b013e3283437c2b
   Rodger V, 2014, C RETR OPP INF CROI
   Sell JK, 2013, PRIMARY CARE, V40, P589, DOI 10.1016/j.pop.2013.05.002
   Taiwo BO, 2015, CLIN INFECT DIS, V61, P1179, DOI 10.1093/cid/civ455
   Tebas P, 2000, AIDS, V14, pF63, DOI 10.1097/00002030-200003100-00005
   Thigpen MC, 2012, NEW ENGL J MED, V367, P423, DOI 10.1056/NEJMoa1110711
   Tovanabutra S, 2002, J ACQ IMMUN DEF SYND, V29, P275, DOI 10.1097/00126334-200203010-00008
   Townsend CL, 2014, AIDS, V28, P1049, DOI 10.1097/QAD.0000000000000212
   Van Damme L, 2012, NEW ENGL J MED, V367, P411, DOI 10.1056/NEJMoa1202614
   Vieira CS, 2014, JAIDS-J ACQ IMM DEF, V66, P378, DOI 10.1097/QAI.0000000000000189
   Volk JE, 2015, CLIN INFECT DIS, V61, P1601, DOI 10.1093/cid/civ778
   Wohl D, 2016, J ACQUIR IMMUNE DEFI
   Yin MT, 2010, AIDS, V24, P2679, DOI 10.1097/QAD.0b013e32833f6294
   Young B, 2011, CLIN INFECT DIS, V52, P1061, DOI 10.1093/cid/ciq242
NR 70
TC 10
Z9 10
U1 0
U2 18
PU W B SAUNDERS CO-ELSEVIER INC
PI PHILADELPHIA
PA 1600 JOHN F KENNEDY BOULEVARD, STE 1800, PHILADELPHIA, PA 19103-2899 USA
SN 0025-7125
EI 1557-9859
J9 MED CLIN N AM
JI Med. Clin. N. Am.
PD JUL
PY 2016
VL 100
IS 4
BP 927
EP 950
DI 10.1016/j.mcna.2016.03.013
PG 24
WC Medicine, General & Internal
WE Science Citation Index Expanded (SCI-EXPANDED)
SC General & Internal Medicine
GA DP6BK
UT WOS:000378581700016
PM 27235622
DA 2022-08-26
ER

PT J
AU Reza-Paul, S
   Lazarus, L
   Doshi, M
   Rahman, SHU
   Ramaiah, M
   Maiya, R
   Venugopal, MS
   Venukumar, KT
   Sundararaman, S
   Becker, M
   Moses, S
   Lorway, R
AF Reza-Paul, Sushena
   Lazarus, Lisa
   Doshi, Monika
   Rahman, Syed Hafeez Ur
   Ramaiah, Manjula
   Maiya, Raviprakash
   Venugopal, M. S.
   Venukumar, K. T.
   Sundararaman, Sundar
   Becker, Marissa
   Moses, Stephen
   Lorway, Robert
TI Prioritizing Risk in Preparation for a Demonstration Project: A Mixed
   Methods Feasibility Study of Oral Pre-Exposure Prophylaxis (PREP) among
   Female Sex Workers in South India
SO PLOS ONE
LA English
DT Article
ID HIV PREVENTION PROJECT; INJECTING DRUG-USERS; ANTIRETROVIRAL
   PROPHYLAXIS; MYSORE; INFECTION; INTERVENTION; POPULATIONS; ADHERENCE;
   BEHAVIOR; VIOLENCE
AB Background HIV prevalence among female sex workers (FSWs) in India remains well above the national average. Pre-exposure prophylaxis (PrEP), a new HIV prevention technology, may help to reduce HIV incidence, but there is a dearth of research that can inform the potential scaleup of PrEP in India. In partnership with Ashodaya Samithi, a local sex worker collective, we conducted a feasibility study to assess acceptance of a planned PrEP demonstration project, willingness to use PrEP, and recommendations for project roll-out among FSWs in southern Karnataka.
   Methods
   From January-April 2015, 6 focus group discussions, 47 in-depth interviews, and 427 interviewer-administered questionnaires were completed by female sex workers. All participants were 18 years of age or older and practiced sex work. Qualitative data were coded for key themes and emergent categories. Univariate descriptive analysis was employed to summarise the quantitative data.
   Results
   Qualitative. PrEP was described as an exciting new prevention technology that places control in the hands of FSWs and provides a "double safety" in combination with condom use. Participants expressed agreement that women who may experience more HIV risk in their occupational environments should be prioritized for enrollment into a demonstration project.
   Quantitative. 406 participants (95%) expressed interest in PrEP. Participants prioritized the inclusion of FSWs under the age of 25 (79%), those who do not use condoms when clients offer more money (58%), who do not consistently use condoms with regular partners (57%), who drink alcohol regularly (49%), and who do not use condoms consistently with clients (48%).
   Discussion
   This feasibility study indicated strong interest in PrEP and a desire to move forward with the demonstration project. Participants expressed their responses in terms of public health discourses surrounding risk, pointing to the importance of situating PrEP scale up within the trusted spaces of community-based organizations as a means of supporting PrEP uptake and adherence.
C1 [Reza-Paul, Sushena; Lazarus, Lisa; Doshi, Monika; Becker, Marissa; Moses, Stephen; Lorway, Robert] Univ Manitoba, Ctr Global Publ Hlth, Dept Community Hlth Sci, Winnipeg, MB, Canada.
   [Rahman, Syed Hafeez Ur; Ramaiah, Manjula; Maiya, Raviprakash; Venugopal, M. S.; Venukumar, K. T.] Ashodaya Samithi, Mysore, Karnataka, India.
RP Reza-Paul, S (通讯作者)，Univ Manitoba, Ctr Global Publ Hlth, Dept Community Hlth Sci, Winnipeg, MB, Canada.
EM sushenar@gmail.com
OI Becker, Marissa/0000-0002-9235-0547
FU World Health Organization [2014/470419-0]; Bill & Melinda Gates
   Foundation
FX The study was funded by the World Health Organization (grant number
   2014/470419-0), and the Bill & Melinda Gates Foundation. The funders had
   no role in study design, data collection and analysis, decision to
   publish, or preparation of the manuscript.; We would like to sincerely
   thank the female sex worker and hijra/transgender communities in Mysore
   and Mandya, and to Ashodaya Samithi, for their support for this project.
   The study was funded by the World Health Organization and the Bill &
   Melinda Gates Foundation. The views expressed herein are those of the
   authors and do not necessarily reflect the official policy or position
   of the World Health Organization or the Bill & Melinda Gates Foundation.
CR Amico KR, 2014, CLIN INFECT DIS, V59, pS55, DOI 10.1093/cid/ciu266
   Amico KR, 2016, AIDS BEHAV, V17, P1
   Argento E, 2011, AIDS CARE, V23, P69, DOI 10.1080/09540121.2010.498868
   Auerbach JD, 2011, GLOB PUBLIC HLTH S3, V6
   Baeten J HRea, 2015, C RETR OPP INF SEATT
   Baeten JM, 2012, NEW ENGL J MED, V367, P399, DOI 10.1056/NEJMoa1108524
   Basu I, 2004, JAIDS-J ACQ IMM DEF, V36, P845, DOI 10.1097/00126334-200407010-00012
   Bowen DJ, 2009, AM J PREV MED, V36, P452, DOI 10.1016/j.amepre.2009.02.002
   Boyatzis R. E., 1998, TRANSFORMING QUALITA
   Caceres CF, 2015, J INT AIDS SOC, V18, P5, DOI [10.7448/IAS.18.4.19949, 10.7448/IAS.18.4.20527]
   Caceres CF, 2015, PREP IMPLEMENTATION, V1
   CATANIA JA, 1990, PSYCHOL BULL, V108, P339, DOI 10.1037/0033-2909.108.3.339
   Chevrier C, 2015, GLOB PUBLIC HEALTH, P1
   Choopanya K, 2013, LANCET, V381, P2083, DOI 10.1016/S0140-6736(13)61127-7
   Cohen S, 2014, C RETR OPP INF BOST
   Cornish F, 2007, SOC SCI MED, V64, P496, DOI 10.1016/j.socscimed.2006.09.009
   Coupland H, 2005, INT J DRUG POLICY, V16, P191, DOI 10.1016/j.drugpo.2004.12.002
   Dixon V, 2012, GLOB PUBLIC HEALTH, V7, P779, DOI 10.1080/17441692.2012.668918
   Grant RM, 2016, CURR OPIN HIV AIDS, V11, P3, DOI 10.1097/COH.0000000000000216
   Grant RM, 2010, NEW ENGL J MED, V363, P2587, DOI 10.1056/NEJMoa1011205
   Haberer JE, 2015, AIDS, V500
   Jana S, 2004, AIDS EDUC PREV, V16, P405, DOI 10.1521/aeap.16.5.405.48734
   Johnson RB, 2007, J MIX METHOD RES, V1, P112, DOI 10.1177/1558689806298224
   Karim QA, 2010, SCIENCE, V329, P1168, DOI 10.1126/science.1193748
   Lazarus L, 2012, J HIV-AIDS SOC SERV, V11, P152, DOI 10.1080/15381501.2012.678132
   Lorway R, 2013, CRITICAL PUBLIC HLTH, V24, P37
   Lorway R, 2014, SOC SCI MED, V112, P51, DOI 10.1016/j.socscimed.2014.04.034
   Mack N, 2014, BMC HEALTH SERV RES, V14, DOI 10.1186/1472-6963-14-231
   Marrazzo J. M., 2013, 20 C RETR OPP INF AT, DOI DOI 10.1056/NEJM0A1402269
   Martin M, 2015, AIDS, V29, P819, DOI 10.1097/QAD.0000000000000613
   McCormack S, 2015, LANCET
   MORSE JM, 1991, NURS RES, V40, P120
   National AIDS Control Organization, 2015, NAT INT BIOL BEH SUR
   Ndase P, 2014, JAIDS-J ACQ IMM DEF, V66, P206, DOI 10.1097/QAI.0000000000000141
   Reza-Paul S, 2008, AIDS, V22, pS91, DOI 10.1097/01.aids.0000343767.08197.18
   Reza-Paul S, 2012, INDIAN J MED RES, V135, P98, DOI 10.4103/0971-5916.93431
   Schnarch B., 2004, J ABORIGINAL HLTH, V1, P80
   Syvertsen JL, 2014, AFR J REPROD HEALTH, V18, P74
   Thigpen MC, 2012, NEW ENGL J MED, V367, P423, DOI 10.1056/NEJMoa1110711
   UNAIDS, 2014, GAP REP 2014
   Van Damme L, 2012, NEW ENGL J MED, V367, P411, DOI 10.1056/NEJMoa1202614
   Van der Elst EM, 2013, AIDS BEHAV, V17, P2162, DOI 10.1007/s10461-012-0317-8
   WHO, 2012, REC US CONT DEM PROJ
   World Health Organization, 2015, PREEXP PROPH
NR 44
TC 21
Z9 21
U1 0
U2 7
PU PUBLIC LIBRARY SCIENCE
PI SAN FRANCISCO
PA 1160 BATTERY STREET, STE 100, SAN FRANCISCO, CA 94111 USA
SN 1932-6203
J9 PLOS ONE
JI PLoS One
PD NOV 23
PY 2016
VL 11
IS 11
AR e0166889
DI 10.1371/journal.pone.0166889
PG 20
WC Multidisciplinary Sciences
WE Science Citation Index Expanded (SCI-EXPANDED); Social Science Citation Index (SSCI)
SC Science & Technology - Other Topics
GA ED5KB
UT WOS:000388889500043
PM 27880833
OA Green Published, Green Submitted, gold
DA 2022-08-26
ER

PT J
AU Bekker, LG
   Rebe, K
   Venter, F
   Maartens, G
   Moorhouse, M
   Conradie, F
   Wallis, C
   Black, V
   Harley, B
   Eakles, R
AF Bekker, Linda-Gail
   Rebe, Kevin
   Venter, Francois
   Maartens, Gary
   Moorhouse, Michelle
   Conradie, Francesca
   Wallis, Carole
   Black, Vivian
   Harley, Beth
   Eakles, Robyn
TI Southern African guidelines on the safe use of pre-exposure prophylaxis
   in persons at risk of acquiring HIV-1 infection
SO SOUTHERN AFRICAN JOURNAL OF HIV MEDICINE
LA English
DT Article
ID HUMAN-IMMUNODEFICIENCY-VIRUS; CAPE-TOWN; ANTIRETROVIRAL PROPHYLAXIS;
   MEN; SEX; TRANSMISSION; PREVENTION; TENOFOVIR; EXPERIENCES; PREVALENCE
AB The Southern African HIV Clinicians Society published its first set of oral pre-exposure prophylaxis (PrEP) guidelines in June 2012 for men who have sex with men (MSM) who are at risk of HIV infection. With the flurry of data that has been generated in PrEP clinical research since the first guideline, it became evident that there was a need to revise and expand the PrEP guidelines with new evidence of safety and efficacy of PrEP in several populations, including MSM, transgender persons, heterosexual men and women, HIV-serodiscordant couples and people who inject drugs. This need is particularly relevant following the World Health Organization (WHO) Consolidated Treatment Guidelines released in September 2015. These guidelines advise that PrEP is a highly effective, safe, biomedical option for HIV prevention that can be incorporated with other combination prevention strategies in Southern Africa, given the high prevalence of HIV in the region. PrEP should be tailored to populations at highest risk of HIV acquisition, whilst further data from studies in the region accrue to guide optimal deployment to realise the greatest impact regionally. PrEP may be used intermittently during periods of perceived HIV acquisition risk, rather than continually and lifelong, as is the case with antiretroviral treatment. Recognition and accurate measurement of potential risk in individuals and populations also warrants discussion, but are not extensively covered in these guidelines.
C1 [Bekker, Linda-Gail] Univ Cape Town, Desmond Tutu HIV Ctr, Rondebosch, South Africa.
   [Rebe, Kevin] Anova Hlth Inst, Johannesburg, South Africa.
   [Venter, Francois; Moorhouse, Michelle; Black, Vivian; Eakles, Robyn] Wits Reprod Hlth & HIV Inst, Johannesburg, South Africa.
   [Maartens, Gary] Univ Cape Town, Dept Med, Rondebosch, South Africa.
   [Conradie, Francesca] Univ Witwatersrand, Right Care & Clin HIV Res Unit, Johannesburg, South Africa.
   [Wallis, Carole] BARC, Johannesburg, South Africa.
   [Wallis, Carole] Lancet Labs, Johannesburg, South Africa.
   [Harley, Beth] City Hlth, Cape Town, South Africa.
RP Moorhouse, M (通讯作者)，Wits Reprod Hlth & HIV Inst, Johannesburg, South Africa.
EM mmoorhouse@wrhi.ac.za
RI Moorhouse, Michelle/W-4475-2019; Bekker, Linda-Gail/AAZ-8929-2020;
   Maartens, Gary/F-3836-2014; Maartens, Gary/S-2788-2019
OI Moorhouse, Michelle/0000-0002-8410-3247; Maartens,
   Gary/0000-0003-3080-6606; Maartens, Gary/0000-0003-3080-6606; Venter,
   Willem/0000-0002-4157-732X
CR Amico KR, 2012, AIDS BEHAV, V16, P1243, DOI 10.1007/s10461-012-0182-5
   [Anonymous], 2008, ACTA CRIMINOLOGICA
   Baeten JM, 2012, NEW ENGL J MED, V367, P399, DOI 10.1056/NEJMoa1108524
   Baggaley RF, 2010, INT J EPIDEMIOL, V39, P1048, DOI 10.1093/ije/dyq057
   Baral S, 2007, PLOS MED, V4, P1901, DOI 10.1371/journal.pmed.0040339
   Baral S, 2011, BMC PUBLIC HEALTH, V11, DOI 10.1186/1471-2458-11-766
   Baral S, 2009, PLOS ONE, V4, DOI 10.1371/journal.pone.0004997
   Beyrer C, 2011, DIR DEV, P1, DOI 10.1596/978-0-8213-8726-9
   Burrell E, 2010, SEX HEALTH, V7, P149, DOI 10.1071/SH09090
   CEGAA, 2011, S AFR CONS NAT AIDS
   Choopanya K, 2013, LANCET, V381, P2083, DOI 10.1016/S0140-6736(13)61127-7
   Clinical and Laboratory Standards Institute, 2013, QUAL MAN SYST DEV MA
   Cloete A, 2008, AIDS CARE, V20, P1105, DOI 10.1080/09540120701842720
   Cranage M, 2008, PLOS MED, V5, P1238, DOI 10.1371/journal.pmed.0050157
   Desmond Tutu HIV Foundation, 2011, KEY POP KEY RESP GAP
   Garcia-Lerma JG, 2008, PLOS MED, V5, P291, DOI 10.1371/journal.pmed.0050028
   Gilbert D, 2009, SANFORD GUIDE ANTIMI, p[22, 23]
   Gilead Sciences, 2015, TRUV PACK INS
   Grant RM, 2005, SCIENCE, V309, P2170, DOI 10.1126/science.1116204
   Grant RM, 2010, NEW ENGL J MED, V363, P2587, DOI 10.1056/NEJMoa1011205
   Grohskopf LA, 2013, JAIDS-J ACQ IMM DEF, V64, P79, DOI 10.1097/QAI.0b013e31828ece33
   Honkoop P, 2000, HEPATOLOGY, V32, P635, DOI 10.1053/jhep.2000.16333
   Knox J, 2011, INT J STD AIDS, V22, P709, DOI 10.1258/ijsa.2011.010350
   Lane T, 2008, SEX TRANSM INFECT, V84, P430, DOI 10.1136/sti.2008.031567
   Lane T, 2008, AIDS BEHAV, V12, pS78, DOI 10.1007/s10461-008-9389-x
   Lane T, 2011, AIDS BEHAV, V15, P626, DOI 10.1007/s10461-009-9598-y
   Lewis D. A., 2009, Southern African Journal of Epidemiology & Infection, V24, P6
   Leynaert B, 1998, AM J EPIDEMIOL, V148, P88, DOI 10.1093/oxfordjournals.aje.a009564
   Liu AY, 2011, PLOS ONE, V6, DOI 10.1371/journal.pone.0023688
   Marrazzo JM, 2015, NEW ENGL J MED, V372, P509, DOI 10.1056/NEJMoa1402269
   McComsey GA, 2010, CLIN INFECT DIS, V51, P937, DOI 10.1086/656412
   McCormack SDD, 2015, C RETR OPP INF 2015
   Mulligan K, 2011, 18 C RETR OPP INF MA
   Rebe K, 2015, PLOS ONE, V10, DOI 10.1371/journal.pone.0138315
   Rispel LC, 2009, REPROD HEALTH MATTER, V17, P133, DOI 10.1016/S0968-8080(09)33442-4
   Rispel LC, 2009, JOHNANNESBURG ETWIKI
   Sabato T., 2021, MED RES ARCH, V9, DOI [10.18103/mra.v9i4.2356, DOI 10.18103/MRA.V9I4.2356]
   SACEMA, 2009, MOD TRANSM HIV S AFR
   Sandfort TGM, 2008, SEX TRANSM INFECT, V84, P425, DOI 10.1136/sti.2008.031500
   Seale A., 2009, Development (London), V52, P84, DOI 10.1057/dev.2008.76
   Smith AD, 2009, LANCET, V374, P416, DOI 10.1016/S0140-6736(09)61118-1
   Smith D. K., 2011, Morbidity and Mortality Weekly Report, V60, P65
   South African National AIDS Council, 2011, S AFR HIV EP RESP PO
   Thigpen MC, 2012, NEW ENGL J MED, V367, P423, DOI 10.1056/NEJMoa1110711
   U.S. Public Health Service, 2014, PREEXP PROPH PREV HI
   UNAIDS, 2011, UNAIDS WORLD AIDS DA, P1
   Van Damme L, 2012, NEW ENGL J MED, V367, P411, DOI 10.1056/NEJMoa1202614
   Vittinghoff E, 1999, AM J EPIDEMIOL, V150, P306, DOI 10.1093/oxfordjournals.aje.a010003
   WHO, 2016, CONS GUID HIV PREV D
   Wilson D, 2002, HEURISTICS BIASES PS, P185
   World Health Organization, 2015, GUID WHEN STAT ANT T
NR 51
TC 53
Z9 55
U1 0
U2 1
PU AOSIS
PI CAPE TOWN
PA POSTNET SUITE 55, PRIVATE BAG X22, TYGERVALLEY, CAPE TOWN, 00000, SOUTH
   AFRICA
SN 1608-9693
EI 2078-6751
J9 S AFR J HIV MED
JI South. Afr. J. HIV Med.
PD MAR 9
PY 2016
VL 17
IS 1
AR 455
DI 10.4102/sajhivmed.v17i1.455
PG 11
WC Infectious Diseases; Virology
WE Science Citation Index Expanded (SCI-EXPANDED)
SC Infectious Diseases; Virology
GA EK0JP
UT WOS:000393613000001
PM 29568613
OA Green Published, Green Submitted, gold
DA 2022-08-26
ER

PT J
AU Price, JT
   Wheeler, SB
   Stranix-Chibanda, L
   Hosek, SG
   Watts, DH
   Siberry, GK
   Spiegel, HML
   Stringer, JS
   Chi, BH
AF Price, Joan T.
   Wheeler, Stephanie B.
   Stranix-Chibanda, Lynda
   Hosek, Sybil G.
   Watts, D. Heather
   Siberry, George K.
   Spiegel, Hans M. L.
   Stringer, Jeffrey S.
   Chi, Benjamin H.
TI Cost-Effectiveness of Pre-exposure HIV Prophylaxis During Pregnancy and
   Breastfeeding in Sub-Saharan Africa
SO JAIDS-JOURNAL OF ACQUIRED IMMUNE DEFICIENCY SYNDROMES
LA English
DT Article
DE pre-exposure prophylaxis; HIV prevention; pregnancy; breastfeeding;
   sub-Saharan Africa; cost-effectiveness
ID TENOFOVIR DISOPROXIL FUMARATE; ANTIRETROVIRAL THERAPY; INFECTED
   CHILDREN; DRUG-RESISTANCE; GROWTH OUTCOMES; POOLED ANALYSIS; GLOBAL
   BURDEN; UNITED-STATES; LOW-INCOME; HIGH-RISK
AB Introduction: Antiretroviral pre-exposure prophylaxis (PrEP) for the prevention of HIV acquisition is cost-effective when delivered to those at substantial risk. Despite a high incidence of HIV infection among pregnant and breastfeeding women in sub-Saharan Africa (SSA), a theoretical increased risk of preterm birth on PrEP could outweigh the HIV prevention benefit.
   Methods: We developed a decision analytic model to evaluate a strategy of daily oral PrEP during pregnancy and breastfeeding in SSA. We approached the analysis from a health care system perspective across a lifetime time horizon. Model inputs were derived from existing literature and local sources. The incremental cost-effectiveness ratio (ICER) of PrEP versus no PrEP was calculated in 2015 U. S. dollars per disability-adjusted life year (DALY) averted. We evaluated the effect of uncertainty in baseline estimates through one-way and probabilistic sensitivity analyses.
   Results: PrEP administered to pregnant and breastfeeding women in SSA was cost-effective. In a base case of 10,000 women, the administration of PrEP averted 381 HIV infections but resulted in 779 more preterm births. PrEP was more costly per person ($450 versus $117), but resulted in fewer disability-adjusted life years (DALYs) (3.15 versus 3.49). The incremental cost-effectiveness ratio of $965/DALY averted was below the recommended regional threshold for cost-effectiveness of $6462/DALY. Probabilistic sensitivity analyses demonstrated robustness of the model.
   Conclusions: Providing PrEP to pregnant and breastfeeding women in SSA is likely cost-effective, although more data are needed about adherence and safety. For populations at high risk of HIV acquisition, PrEP may be considered as part of a broader combination HIV prevention strategy.
C1 [Price, Joan T.; Stringer, Jeffrey S.; Chi, Benjamin H.] Univ North Carolina Chapel Hill, Div Global Womens Hlth, Dept Obstet & Gynecol, Chapel Hill, NC USA.
   [Wheeler, Stephanie B.] Univ North Carolina Chapel Hill, Dept Hlth Policy & Management, Chapel Hill, NC USA.
   [Stranix-Chibanda, Lynda] Univ Zimbabwe, Dept Pediat & Child Hlth, Coll Hlth Sci, Harare, Zimbabwe.
   [Hosek, Sybil G.] John H Stroger Jr Hosp Cook Cty, Dept Psychiat, Chicago, IL USA.
   [Watts, D. Heather] US Dept State, Off Global AIDS Coordinator & Hlth Diplomacy, Washington, DC 20520 USA.
   [Siberry, George K.] Eunice Kennedy Shriver Natl Inst Child Hlth & Hum, NIH, Bethesda, MD USA.
   [Spiegel, Hans M. L.] NIAID, Kelly Govt Serv, Prevent Sci Program, Div Aids,NIH, 9000 Rockville Pike, Bethesda, MD 20892 USA.
RP Price, JT (通讯作者)，Univ North Carolina Chapel Hill, Div Global Womens Hlth, CB 7577, Chapel Hill, NC 27599 USA.
EM joan_price@med.unc.edu
RI Stringer, Jeffrey S. A./AAU-2342-2021; Spiegel, Hans/AAC-4220-2020
OI Stringer, Jeffrey/0000-0002-9590-7216
FU Eunice Kennedy Shriver National Institute of Child Health and Human
   Development (NICHD) [R01HD075131, T32HD075731]; National Institute of
   Allergy and Infectious Diseases (NIAID) [K24AI120796]; International
   Maternal Pediatric Adolescent AIDS Clinical Trials Network [UM1AI068632,
   UM1AI068616, UM1AI067616]; NIAID; NICHD; National Institute of Mental
   Health; Gilead Foundation; EUNICE KENNEDY SHRIVER NATIONAL INSTITUTE OF
   CHILD HEALTH & HUMAN DEVELOPMENT [R01HD075131, T32HD075731] Funding
   Source: NIH RePORTER; NATIONAL INSTITUTE OF ALLERGY AND INFECTIOUS
   DISEASES [K24AI120796, UM1AI068616, P30AI050410, UM1AI069423,
   UM1AI068632] Funding Source: NIH RePORTER
FX Investigator and trainee support for this study was provided by the
   Eunice Kennedy Shriver National Institute of Child Health and Human
   Development (NICHD; R01HD075131 and T32HD075731) and the National
   Institute of Allergy and Infectious Diseases (NIAID; K24AI120796).
   Additional support was provided by the International Maternal Pediatric
   Adolescent AIDS Clinical Trials Network (UM1AI068632, UM1AI068616, and
   UM1AI067616); funded by NIAID, NICHD, and the National Institute of
   Mental Health.; BHC received grant funding from the Gilead Foundation to
   support global health research training. The remaining authors have no
   conflicts of interest to disclose.
CR Alistar SS, 2014, BMC MED, V12, DOI 10.1186/1741-7015-12-46
   Alistar SS, 2014, PLOS ONE, V9, DOI 10.1371/journal.pone.0086584
   [Anonymous], 1996, GLOBAL BURDEN DIS CO
   [Anonymous], 2015, CONS GUID US ANT DRU
   [Anonymous], 2013, WORLD FACTBOOK
   Baeten JM, 2012, NEW ENGL J MED, V367, P399, DOI 10.1056/NEJMoa1108524
   Baltussen RM., 2003, MAKING CHOICES HLTH
   Baltussen RMPM, 2002, INT J TECHNOL ASSESS, V18, P112
   Bekker LG, 2015, C RETR OPP INF SEATT
   Benaboud S, 2011, ANTIMICROB AGENTS CH, V55, P1315, DOI 10.1128/AAC.00514-10
   Bertozzi S, 2004, HEALTH POLICY, V69, P189, DOI 10.1016/j.healthpol.2003.12.010
   Blencowe H, 2012, LANCET, V379, P2162, DOI 10.1016/S0140-6736(12)60820-4
   Bradley SEK, 2008, DHS ANAL STUDIES
   Brown G, 2015, J INT AIDS SOC, V18, DOI 10.7448/IAS.18.1.20499
   Bureau of Labor Statistics, CONS PRIC IND
   Centers for Disease Control and Prevention, 2014, PREEXP PROPH PREV HI
   Chen JY, 2012, J INFECT DIS, V206, P1695, DOI 10.1093/infdis/jis553
   Chi BH, 2011, INT J GYNECOL OBSTET, V113, P131, DOI 10.1016/j.ijgo.2010.11.013
   Choopanya K, 2013, LANCET, V381, P2083, DOI 10.1016/S0140-6736(13)61127-7
   Clinton Health Access Initiative (CHAI), 2014, ANT CEIL PRIC LIST
   Collins IJ, 2010, CLIN INFECT DIS, V51, P1449, DOI 10.1086/657401
   Coutsoudis A, 2004, J INFECT DIS, V189, P2154, DOI 10.1086/420834
   Cremin I, 2013, AIDS, V27, P447, DOI 10.1097/QAD.0b013e32835ca2dd
   Darak S, 2013, AIDS PATIENT CARE ST, V27, P163, DOI 10.1089/apc.2012.0401
   Demographic and Health Surveys DHS, STATCOMPILER DAT
   Drake AL, 2014, PLOS MED, V11, DOI 10.1371/journal.pmed.1001608
   Ehrhardt S, 2015, CLIN INFECT DIS, V60, P275, DOI 10.1093/cid/ciu798
   Fonner VA, 2016, AIDS
   Fowler MG, 2015, C RETR OPP INF SEATT
   Gandhi M, 2015, J INFECT DIS, V212, P1402, DOI 10.1093/infdis/jiv239
   Gibb DM, 2012, PLOS MED, V9, DOI 10.1371/journal.pmed.1001217
   Gold MR, 1996, COST EFFECTIVENESS H
   Gomez GB, 2013, PLOS MED, V10, DOI 10.1371/journal.pmed.1001401
   Grant RM, 2015, J INFECT DIS, V211, P1202, DOI 10.1093/infdis/jiu678
   Grant RM, 2010, NEW ENGL J MED, V363, P2587, DOI 10.1056/NEJMoa1011205
   Greenup AJ, 2014, J HEPATOL, V61, P502, DOI 10.1016/j.jhep.2014.04.038
   Hallett TB, 2011, PLOS MED, V8, DOI 10.1371/journal.pmed.1001123
   HIV Section U, 2015, CONS CLIN ETH OP CON
   James KC, 1999, LANCET, V354, P87, DOI 10.1016/S0140-6736(99)90060-0
   Jelsma J, 2000, LANCET, V355, P2079, DOI 10.1016/S0140-6736(05)73538-8
   Johnson LF, 2012, PEDIATR INFECT DIS J, V31, P474, DOI 10.1097/INF.0b013e3182456ba2
   Johri M, 2012, INT J TECHNOL ASSESS, V28, P125, DOI 10.1017/S0266462312000050
   Joint United Nations Programme on HIV/AIDS (UNAIDS), 2014, THE GAP REP
   JUUSOLA JL, 2012, ANN INTERN MED, V156, P541, DOI DOI 10.1059/0003-4819-156-8-201204170-00001
   Lauer JA, 2004, BMC MED, V2, DOI 10.1186/1741-7015-2-26
   Marchant T, 2012, PLOS MED, V9, DOI 10.1371/journal.pmed.1001292
   Marinda E, 2007, PEDIATR INFECT DIS J, V26, P519, DOI 10.1097/01.inf.0000264527.69954.4c
   Marrazzo JM, 2015, NEW ENGL J MED, V372, P509, DOI 10.1056/NEJMoa1402269
   Marseille E, 2012, PLOS ONE, V7, DOI 10.1371/journal.pone.0051993
   Marston M, 2011, INT J EPIDEMIOL, V40, P385, DOI 10.1093/ije/dyq255
   Matthews LT, 2014, JAIDS-J ACQ IMM DEF, V67, P91, DOI 10.1097/QAI.0000000000000246
   Matthews LT, 2013, PLOS ONE, V8, DOI 10.1371/journal.pone.0056400
   McCormack S, 2016, LANCET, V387, P53, DOI 10.1016/S0140-6736(15)00056-2
   Menzies NA, 2011, AIDS, V25, P1753, DOI 10.1097/QAD.0b013e3283463eec
   Mills EJ, 2011, ANN INTERN MED, V155, P209, DOI 10.7326/0003-4819-155-4-201108160-00358
   Molina JM, 2015, NEW ENGL J MED, V373, P2237, DOI 10.1056/NEJMoa1506273
   Moodley D, 2011, J INFECT DIS, V203, P1231, DOI 10.1093/infdis/jir017
   Mugo NR, 2014, JAMA-J AM MED ASSOC, V312, P362, DOI 10.1001/jama.2014.8735
   Mugo NR, 2011, AIDS, V25, P1887, DOI 10.1097/QAD.0b013e32834a9338
   Mugwanya KK, 2015, JAMA INTERN MED, V175, P246, DOI 10.1001/jamainternmed.2014.6786
   Newell ML, 2004, LANCET, V364, P1236, DOI 10.1016/S0140-6736(04)17140-7
   Nichols BE, 2013, PLOS ONE, V8, DOI 10.1371/journal.pone.0059549
   Pretorius C, 2010, PLOS ONE, V5, DOI 10.1371/journal.pone.0013646
   Ransom CE, 2013, JAIDS-J ACQ IMM DEF, V64, P374, DOI 10.1097/QAI.0b013e3182a7adb2
   Rees H, 2015, C RETR OPP INF CROI
   Rhee SY, 2015, PLOS MED, V12, DOI 10.1371/journal.pmed.1001810
   Rutstein SE, 2016, GLOB PUBLIC HLTH
   Salomon JA, 2012, LANCET, V380, P2129, DOI 10.1016/S0140-6736(12)61680-8
   Shapiro RL, 2007, J INFECT DIS, V196, P562, DOI 10.1086/519847
   Short CES, 2014, HIV MED, V15, P233, DOI 10.1111/hiv.12083
   Siberry G., 2016, C RETR OPP INF BOST
   Siberry GK, 2015, CLIN INFECT DIS, V61, P996, DOI 10.1093/cid/civ437
   Siberry GK, 2012, AIDS, V26, P1151, DOI 10.1097/QAD.0b013e328352d135
   Sicuri E, 2011, PLOS ONE, V6, DOI 10.1371/journal.pone.0028744
   Solomon MM, 2014, AIDS, V28, P851, DOI 10.1097/QAD.0000000000000156
   Supervie V, 2010, P NATL ACAD SCI USA, V107, P12381, DOI 10.1073/pnas.1006061107
   Sweat M, 2000, LANCET, V356, P113, DOI 10.1016/S0140-6736(00)02447-8
   Thigpen MC, 2012, NEW ENGL J MED, V367, P423, DOI 10.1056/NEJMoa1110711
   Tomasoni LR, 2011, INT HEALTH, V3, P56, DOI 10.1016/j.inhe.2010.11.004
   Tongo OO, 2009, J TROP PEDIATRICS, V55, P262, DOI 10.1093/tropej/fmn107
   Townsend CL, 2010, BJOG-INT J OBSTET GY, V117, P1399, DOI 10.1111/j.1471-0528.2010.02689.x
   Townsend CL, 2007, AIDS, V21, P1019, DOI 10.1097/QAD.0b013e328133884b
   Ustun TB, 1999, LANCET, V354, P111, DOI 10.1016/S0140-6736(98)07507-2
   Van Damme L, 2012, NEW ENGL J MED, V367, P411, DOI 10.1056/NEJMoa1202614
   Walensky RP, 2012, CLIN INFECT DIS, V54, P1504, DOI 10.1093/cid/cis225
   Watts DH, 2013, J INFECT DIS, V207, P612, DOI 10.1093/infdis/jis728
   Wedi COO, 2016, LANCET HIV, V3, pE33, DOI 10.1016/S2352-3018(15)00207-6
   WHO, 2013, WHO METH DAT SOURC G
   World Health Organization, GLOB HLTH OBS DAT RE
   Ying R, 2015, J INT AIDS SOC, V18, P21, DOI 10.7448/IAS.18.4.20013
   Zwahlen M, 2008, SEX TRANSM INFECT, V84, pI31, DOI 10.1136/sti.2008.029793
NR 91
TC 23
Z9 24
U1 1
U2 8
PU LIPPINCOTT WILLIAMS & WILKINS
PI PHILADELPHIA
PA TWO COMMERCE SQ, 2001 MARKET ST, PHILADELPHIA, PA 19103 USA
SN 1525-4135
EI 1077-9450
J9 JAIDS-J ACQ IMM DEF
JI JAIDS
PD AUG 1
PY 2016
VL 72
SU 2
BP S145
EP S153
DI 10.1097/QAI.0000000000001063
PG 9
WC Immunology; Infectious Diseases
WE Science Citation Index Expanded (SCI-EXPANDED)
SC Immunology; Infectious Diseases
GA DY6YG
UT WOS:000385275100008
PM 27355502
OA Green Accepted, Green Published
DA 2022-08-26
ER

PT J
AU Mitchell, KM
   Prudden, HJ
   Washington, R
   Isac, S
   Rajaram, SP
   Foss, AM
   Terris-Prestholt, F
   Boily, MC
   Vickerman, P
AF Mitchell, Kate M.
   Prudden, Holly J.
   Washington, Reynold
   Isac, Shajy
   Rajaram, Subramanian P.
   Foss, Anna M.
   Terris-Prestholt, Fern
   Boily, Marie-Claude
   Vickerman, Peter
TI Potential impact of pre-exposure prophylaxis for female sex workers and
   men who have sex with men in Bangalore, India: a mathematical modelling
   study
SO JOURNAL OF THE INTERNATIONAL AIDS SOCIETY
LA English
DT Article
DE key population; high-risk group; prevention; targeting; prioritizing;
   focussed intervention; oral PrEP
ID SEXUALLY-TRANSMITTED INFECTIONS; HIV-PREVENTION PROGRAM;
   COST-EFFECTIVENESS; PREVALENCE STATES; CONDOM USE; EPIDEMIC;
   TRANSMISSION; KARNATAKA; RISK; POPULATION
AB Introduction: In Bangalore, new HIV infections of female sex workers and men who have sex with men continue to occur, despite high condom use. Pre-exposure prophylaxis (PrEP) has high anti-HIV efficacy for men who have sex with men. PrEP demonstration projects are underway amongst Indian female sex workers. We estimated the impact and efficiency of prioritizing PrEP to female sex workers and/or men who have sex with men in Bangalore.
   Methods: A mathematical model of HIV transmission and treatment for female sex workers, clients, men who have sex with men and low-risk groups was parameterized and fitted to Bangalore data. The proportion of transmission attributable (population attributable fraction) to commercial sex and sex between men was calculated. PrEP impact (infections averted, life-years gained) and efficiency (life-years gained/infections averted per 100 person-years on PrEP) were estimated for different levels of PrEP adherence, coverage and prioritization strategies (female sex workers, high-risk men who have sex with men, both female sex workers and high-risk men who have sex with men, or female sex workers with lower condom use), under current conditions and in a scenario with lower baseline condom use amongst key populations.
   Results: Population attributable fractions for commercial sex and sex between men have declined over time, and they are predicted to account for 19% of all new infections between 2016 and 2025. PrEP could prevent a substantial proportion of infections amongst female sex workers and men who have sex with men in this setting (23%/27% over 5/10 years, with 60% coverage and 50% adherence), which could avert 2.9%/4.3% of infections over 5/10 years in the whole Bangalore population. Impact and efficiency in the whole population was greater if female sex workers were prioritized. Efficiency increased, but impact decreased, if only female sex workers with lower condom use were given PrEP. Greater impact and efficiency was predicted for the scenario with lower condom use.
   Conclusions: PrEP could be beneficial for female sex workers and men who have sex with men in Bangalore, and give some benefits in the general population, especially in similar settings with lower condom use levels.
C1 [Mitchell, Kate M.; Prudden, Holly J.; Foss, Anna M.; Terris-Prestholt, Fern; Vickerman, Peter] London Sch Hyg & Trop Med, Social & Math Epidemiol Grp SaME, London, England.
   [Mitchell, Kate M.; Boily, Marie-Claude] Imperial Coll London, Dept Infect Dis Epidemiol, London, England.
   [Washington, Reynold; Isac, Shajy] Karnataka Hlth Promot Trust, Bangalore, Karnataka, India.
   [Washington, Reynold] St Johns Res Inst, Bangalore, Karnataka, India.
   [Isac, Shajy] Univ Manitoba, CGPH, Winnipeg, MB, Canada.
   [Rajaram, Subramanian P.] CHARME India Project, Bangalore, Karnataka, India.
   [Vickerman, Peter] Univ Bristol, Sch Social & Community Med, Bristol, Avon, England.
RP Mitchell, KM (通讯作者)，Imperial Coll London, St Marys Campus,Norfolk Pl, London W2 1PG, England.
EM Kate.Mitchell@imperial.ac.uk
RI Mitchell, Kate/ABE-5796-2020; Washington, Reynold/AAD-7447-2020
OI Vickerman, Peter/0000-0002-8291-5890; Boily,
   Marie-Claude/0000-0003-3919-006X; Terris-Prestholt,
   Fern/0000-0003-1693-5196
FU Bill and Melinda Gates Foundation [OPP1032254]; U.S. National Institutes
   of Health through the HIV Prevention Trials Network Modelling Centre
   [UM1 AI068617]; BMGF; UK National Institute of Health Research Health
   protection Research Unit on "Evaluation of Interventions"; NATIONAL
   INSTITUTE OF ALLERGY AND INFECTIOUS DISEASES [UM1AI068617] Funding
   Source: NIH RePORTER
FX This work was funded by the Bill and Melinda Gates Foundation project
   titled "ARV-Based Prevention Technologies: Developing the Capacity and
   Needed Tools to Deliver New Prevention Products'' (OPP1032254) and by
   the U.S. National Institutes of Health (UM1 AI068617) through the HIV
   Prevention Trials Network Modelling Centre. PV also receives funding
   from the BMGF funded "HIV modelling consortium" and the UK National
   Institute of Health Research Health protection Research Unit on
   "Evaluation of Interventions".
CR Anderson PL, 2012, SCI TRANSL MED, V4, DOI 10.1126/scitranslmed.3004006
   Anderson SJ, 2014, LANCET, V384, P249, DOI 10.1016/S0140-6736(14)61053-9
   Baeten JM, 2012, NEW ENGL J MED, V367, P399, DOI 10.1056/NEJMoa1108524
   Baeten JM, 2013, JAIDS-J ACQ IMM DEF, V63, pS122, DOI 10.1097/QAI.0b013e3182986f69
   Banandur P, 2011, BMC PUBLIC HEALTH, V11, DOI 10.1186/1471-2458-11-S6-S13
   Bill & Melinda Gates Foundation, 2008, US IT LOS IT AV US D
   BLOWER SM, 1994, INT STAT REV, V62, P229, DOI 10.2307/1403510
   Boily MC, 2015, JAIDS-J ACQ IMM DEF, V68, pS74, DOI 10.1097/QAI.0000000000000437
   Boily MC, 2013, AIDS, V27, P1449, DOI 10.1097/QAD.0b013e32835fba81
   Boily MC, 2002, SEX TRANSM INFECT, V78, pI78, DOI 10.1136/sti.78.suppl_1.i78
   Brahmam GNV, 2008, AIDS, V22, pS45, DOI 10.1097/01.aids.0000343763.54831.15
   Deering KN, 2011, BMC PUBLIC HEALTH, V11, DOI 10.1186/1471-2458-11-S6-S8
   Donnell D, 2014, JAIDS-J ACQ IMM DEF, V66, P340, DOI 10.1097/QAI.0000000000000172
   Eisingerich AB, 2012, PLOS ONE, V7, DOI 10.1371/journal.pone.0028238
   Foss AM, 2003, AIDS, V17, P1227, DOI 10.1097/00002030-200305230-00015
   Gomez GB, 2012, PLOS MED, V9, DOI 10.1371/journal.pmed.1001323
   Granich RM, 2009, LANCET, V373, P48, DOI 10.1016/S0140-6736(08)61697-9
   Grant RM, 2010, NEW ENGL J MED, V363, P2587, DOI 10.1056/NEJMoa1011205
   India Health Action Trust, 2010, HIV AIDS SIT RESP BA
   Indian Council of Medical Research & Family Health International, 2011, NAT SUMM REP INT BEH, P360
   Isac S, 2015, BMJ OPEN, V5, DOI 10.1136/bmjopen-2014-007106
   Jayaraman GC, 2013, SEX TRANSM INFECT, V89, P635, DOI 10.1136/sextrans-2013-051203
   Juusola JL, 2016, MED DECIS MAKING, V36, P391, DOI 10.1177/0272989X15598528
   Karnataka State AIDS Prevention Society, 2012, ANN ACT PLAN 2012 20
   Low A, 2015, JAIDS-J ACQ IMM DEF, V68, pS180, DOI 10.1097/QAI.0000000000000441
   Lowndes CM, 2010, SEX TRANSM INFECT, V86, pI49, DOI 10.1136/sti.2009.038802
   Lowndes CM, 2012, AIDS BEHAV, V16, P1054, DOI 10.1007/s10461-011-0004-1
   Maartens G, 2014, LANCET, V384, P258, DOI 10.1016/S0140-6736(14)60164-1
   Marrazzo JM, 2015, NEW ENGL J MED, V372, P509, DOI 10.1056/NEJMoa1402269
   McCormack S, 2016, LANCET, V387, P53, DOI 10.1016/S0140-6736(15)00056-2
   Mitchell KM, 2014, J THEOR BIOL, V355, P140, DOI 10.1016/j.jtbi.2014.04.005
   Mitchell KM, 2015, AIDS, V29, P2035, DOI 10.1097/QAD.0000000000000798
   Molina JM, 2015, NEW ENGL J MED, V373, P2237, DOI 10.1056/NEJMoa1506273
   Mukandavire Z, 2016, EPIDEMICS-NETH, V14, P62, DOI 10.1016/j.epidem.2015.10.002
   National AIDS Control Organisation, 2014, DISTR HIV AIDS EP PR
   National Institute of Medical Statistics and National AIDS Control Organization, 2010, TECHN REP IND HIV ES
   Phillips A E, 2008, J LGBT Health Res, V4, P111
   Pickles M, 2013, LANCET GLOB HEALTH, V1, pE289, DOI 10.1016/S2214-109X(13)70083-4
   Ramesh BA, 2008, AIDS, V22, pS35, DOI 10.1097/01.aids.0000343762.54831.5c
   Saidel T, 2008, AIDS, V22, pS17, DOI 10.1097/01.aids.0000343761.77702.04
   Schneider K, 2014, CLIN INFECT DIS, V58, P1027, DOI 10.1093/cid/cit946
   Shastri S, 2013, J INT AIDS SOC, V16, DOI 10.7448/IAS.16.1.18502
   Shaw SY, 2011, BMC PUBLIC HEALTH, V11, DOI 10.1186/1471-2458-11-S6-S4
   SIMOES EAF, 1993, J ACQ IMMUN DEF SYND, V6, P1030
   Stover J, 2014, PLOS ONE, V9, DOI 10.1371/journal.pone.0111956
   Thigpen MC, 2012, NEW ENGL J MED, V367, P423, DOI 10.1056/NEJMoa1110711
   University of Manitoba, 2014, DEM SAF EFF DEL DAIL
   Van Damme L, 2012, NEW ENGL J MED, V367, P411, DOI 10.1056/NEJMoa1202614
   Vickerman P, 2010, AIDS, V24, P2554, DOI 10.1097/QAD.0b013e32833e8663
   Vissers DCJ, 2008, PLOS ONE, V3, DOI 10.1371/journal.pone.0002077
NR 50
TC 12
Z9 12
U1 0
U2 1
PU JOHN WILEY & SONS LTD
PI CHICHESTER
PA THE ATRIUM, SOUTHERN GATE, CHICHESTER PO19 8SQ, W SUSSEX, ENGLAND
EI 1758-2652
J9 J INT AIDS SOC
JI J. Int. AIDS Soc.
PD SEP 7
PY 2016
VL 19
AR 20942
DI 10.7448/IAS.19.1.20942
PG 10
WC Immunology; Infectious Diseases
WE Science Citation Index Expanded (SCI-EXPANDED)
SC Immunology; Infectious Diseases
GA EP6VM
UT WOS:000397517000001
PM 27609782
OA Green Published, Green Accepted, gold
DA 2022-08-26
ER

PT J
AU Trang, TP
   Dong, BJ
   Kojima, N
   Klausner, JD
AF Trang, Tracy P.
   Dong, Betty J.
   Kojima, Noah
   Klausner, Jeffrey D.
TI Drug safety evaluation of oral tenofovir disoproxil
   fumarate-emtricitabine for pre-exposure prophylaxis for human
   immunodeficiency virus infection
SO EXPERT OPINION ON DRUG SAFETY
LA English
DT Review
DE Tenofovir disoproxil fumarate; emtricitabine; pre-exposure prophylaxis;
   HIV; prevention; safety; creatinine; renal dysfunction; bone mineral
   density
ID HIV-INFECTION; SERUM CREATININE; RENAL-FUNCTION; DOUBLE-BLIND;
   ANTIRETROVIRAL PROPHYLAXIS; CONGENITAL-ANOMALIES; BANGKOK TENOFOVIR;
   LACTIC-ACIDOSIS; WOMEN; MEN
AB Introduction: Tenofovir disoproxil fumarate (TDF) and emtricitabine (FTC) are nucleoside reverse transcriptase inhibitors approved as pre-exposure prophylaxis (PrEP) against human immunodeficiency virus (HIV). Prophylactic TDF-based regimens have been shown to reduce the risk of HIV infection by 74 to 92% among participants with detectable drug levels. Adverse events observed in clinical trials include nausea, elevated creatinine and liver enzymes, and decreased bone mineral density.
   Areas covered: This article reviews the pharmacology, pharmacokinetics, and the safety profile of TDF and FTC used as PrEP for HIV infection.
   Expert opinion: TDF-FTC can have a large impact in preventing HIV infections among high risk individuals when taken daily. Although TDF-FTC is associated with adverse events, they can be minimized with clinician-guided monitoring.
C1 [Trang, Tracy P.; Dong, Betty J.] Univ Calif San Francisco, Sch Pharm, Dept Clin Pharm, 533 Parnassus Ave,RM U585, San Francisco, CA 94143 USA.
   [Dong, Betty J.] Univ Calif San Francisco, Sch Med, Dept Family & Community Med, San Francisco, CA USA.
   [Kojima, Noah; Klausner, Jeffrey D.] Univ Calif Los Angeles, David Geffen Sch Med, Los Angeles, CA 90095 USA.
   [Klausner, Jeffrey D.] Univ Calif Los Angeles, Sch Publ Hlth, Dept Epidemiol, Los Angeles, CA 90024 USA.
RP Trang, TP (通讯作者)，Univ Calif San Francisco, Sch Pharm, Dept Clin Pharm, 533 Parnassus Ave,RM U585, San Francisco, CA 94143 USA.
EM tracy.trang@ucsf.edu
OI Kojima, Noah/0000-0002-3667-9719
CR AIDS Vaccine Advocacy Coalition, 2016, ARV BAS PREV PIP
   Andrews CD, 2015, CURR OPIN HIV AIDS, V10, P258, DOI 10.1097/COH.0000000000000161
   Antiretroviral Pregnancy Registry Steering Committee, 2015, ANT PREGN REG INT RE
   Aperis G, 2011, J RENAL CARE, V37, P25, DOI 10.1111/j.1755-6686.2011.00209.x
   Baeten JM, 2016, NEW ENGL J MED, V375, P2121, DOI 10.1056/NEJMoa1506110
   Baeten JM, 2012, NEW ENGL J MED, V367, P399, DOI 10.1056/NEJMoa1108524
   Benaboud S, 2011, ANTIMICROB AGENTS CH, V55, P1315, DOI 10.1128/AAC.00514-10
   Brogly SB, 2010, PEDIATR INFECT DIS J, V29, P721, DOI 10.1097/INF.0b013e3181e74a2f
   Calmy A, 2009, J INFECT DIS, V200, P1746, DOI 10.1086/644785
   Calzavacca P, 2012, RENAL FAILURE, V34, P13, DOI 10.3109/0886022X.2011.623558
   U.S. Public Health Service, 2001, MMWR Recomm Rep, V50, P1
   Choopanya K, 2013, LANCET, V381, P2083, DOI 10.1016/S0140-6736(13)61127-7
   CONNOR EM, 1994, NEW ENGL J MED, V331, P1173, DOI 10.1056/NEJM199411033311801
   Fonner VA, 2016, AIDS, V30, P1973, DOI 10.1097/QAD.0000000000001145
   Gandhi M, 2016, C RETR OPP INF BOST
   Garrett KL, 2016, C RETR OPP INF BOST
   Gilead Sciences, 2016, TRUV PACK INS
   Glidden DV, 2016, CLIN INFECT DIS, V62, P1172, DOI 10.1093/cid/ciw022
   Grant R, 2016, C RETR OPP INF BOST
   Grant RM, 2014, LANCET INFECT DIS, V14, P820, DOI 10.1016/S1473-3099(14)70847-3
   Grant RM, 2010, NEW ENGL J MED, V363, P2587, DOI 10.1056/NEJMoa1011205
   Grigsby IF, 2010, BIOCHEM BIOPH RES CO, V394, P48, DOI 10.1016/j.bbrc.2010.02.080
   Gulick R, 2016, C RETR OPP INF BOST
   Guo Y, 2004, PHARMACOTHERAPY, V24, P1089, DOI 10.1592/phco.24.11.1089.36138
   Hall HI, 2015, MMWR-MORBID MORTAL W, V64, P657
   Haneder S, 2012, WORLD J RADIOL, V4, P328, DOI 10.4329/wjr.v4.i7.328
   Hashim H, 2015, IRAN RED CRESCENT ME, V17, DOI 10.5812/ircmj.19546
   Heneine W, 2012, CSH PERSPECT MED, V2, DOI 10.1101/cshperspect.a007419
   Kasonde M, 2014, PLOS ONE, V9, DOI 10.1371/journal.pone.0090111
   Kearney BP, 2004, CLIN PHARMACOKINET, V43, P595, DOI 10.2165/00003088-200443090-00003
   Knapp KM, 2012, PEDIATR INFECT DIS J, V31, P164, DOI 10.1097/INF.0b013e318235c7aa
   Kohler JJ, 2011, LAB INVEST, V91, P852, DOI 10.1038/labinvest.2011.48
   Kojima N, 2016, OPEN FORUM INFECT DI, V3, DOI 10.1093/ofid/ofv221
   Kuhar DT, 2013, INFECT CONT HOSP EP, V34, P875, DOI 10.1086/672271
   Lampertico P, 2016, ALIMENT PHARM THER, V44, P16, DOI 10.1111/apt.13659
   Liu AY, 2016, JAMA INTERN MED, V176, P75, DOI 10.1001/jamainternmed.2015.4683
   Liu AY, 2011, PLOS ONE, V6, DOI 10.1371/journal.pone.0023688
   Mandala J, 2014, BMC PHARMACOL TOXICO, V15, DOI 10.1186/2050-6511-15-77
   Margolis AM, 2014, J MED TOXICOL, V10, P26, DOI 10.1007/s13181-013-0325-8
   Markowitz M, 2016, C RETR OPP INF BOST
   Marrazzo JM, 2015, NEW ENGL J MED, V372, P509, DOI 10.1056/NEJMoa1402269
   Martin M, 2014, CLIN INFECT DIS, V59, P716, DOI 10.1093/cid/ciu355
   McCormack S, 2015, C RETR OPP INF SEATT
   Molina JM, 2015, NEW ENGL J MED, V373, P2237, DOI 10.1056/NEJMoa1506273
   Mugo NR, 2014, JAMA-J AM MED ASSOC, V312, P362, DOI 10.1001/jama.2014.8735
   Mugwanya K, 2016, J INFECT DIS, V214, P1050, DOI 10.1093/infdis/jiw125
   Mugwanya KK, 2016, JAIDS-J ACQ IMM DEF, V71, P374, DOI 10.1097/QAI.0000000000000868
   Mugwanya KK, 2016, EXPERT OPIN DRUG SAF, V15, P265, DOI 10.1517/14740338.2016.1128412
   Mugwanya KK, 2015, JAMA INTERN MED, V175, P246, DOI 10.1001/jamainternmed.2014.6786
   Mulligan K, 2015, CLIN INFECT DIS, V61, P572, DOI 10.1093/cid/civ324
   Murray MI, 2016, C RETR OPP INF BOST
   National Center for HIV/AIDS Viral Hepatitis STD and TB Prevention Division of HIV/AIDS Prevention, 2014, HIV SURV REP
   Penrose KJ, 2016, J INFECT DIS, V213, P1013, DOI 10.1093/infdis/jiv528
   Peterson Leigh, 2007, PLoS Clin Trials, V2, pe27, DOI 10.1371/journal.pctr.0020027
   Piliero PJ, 2004, JAIDS-J ACQ IMM DEF, V37, pS2, DOI 10.1097/01.qai.0000137001.40505.56
   Rodriguez-Novoa S, 2009, C RETR OPP INF MONTR
   Rodriguez-Novoa S, 2009, PHARMACOGENOMICS, V10, P1675, DOI [10.2217/pgs.09.115, 10.2217/PGS.09.115]
   S Bush, 2015, IAPAC TREATM PREV AD
   Shephard Mark Ds, 2011, Clin Biochem Rev, V32, P109
   Sibiude J, 2014, PLOS MED, V11, DOI 10.1371/journal.pmed.1001635
   Siddiqi AEA, 2015, MMWR-MORBID MORTAL W, V64, P81
   Solomon MM, 2016, JAIDS-J ACQ IMM DEF, V71, P281, DOI 10.1097/QAI.0000000000000857
   Solomon MM, 2014, AIDS, V28, P851, DOI 10.1097/QAD.0000000000000156
   Thigpen MC, 2012, NEW ENGL J MED, V367, P423, DOI 10.1056/NEJMoa1110711
   U.S. Embassy Tanzania, 2017, US REN SUPP TANZ PEO
   US Public Health Service, 2014, PREEXP PROPH PREV HI
   Van Damme L, 2012, NEW ENGL J MED, V367, P411, DOI 10.1056/NEJMoa1202614
   van der Straten Ariane, 2014, J Int AIDS Soc, V17, P19146, DOI 10.7448/IAS.17.3.19146
   Weiss J, 2007, DRUG METAB DISPOS, V35, P340, DOI 10.1124/dmd.106.012765
   Were EO, 2014, AIDS, V28, P1977, DOI 10.1097/QAD.0000000000000313
   WILCOX AJ, 1988, NEW ENGL J MED, V319, P189, DOI 10.1056/NEJM198807283190401
   Williams PL, 2015, JAMA PEDIATR, V169, P48, DOI 10.1001/jamapediatrics.2014.1889
   Yacoub R, 2016, JAIDS-J ACQ IMM DEF, V71, pe115, DOI 10.1097/QAI.0000000000000906
NR 73
TC 6
Z9 6
U1 0
U2 6
PU TAYLOR & FRANCIS LTD
PI ABINGDON
PA 2-4 PARK SQUARE, MILTON PARK, ABINGDON OR14 4RN, OXON, ENGLAND
SN 1474-0338
EI 1744-764X
J9 EXPERT OPIN DRUG SAF
JI Expert Opin. Drug Saf.
PY 2016
VL 15
IS 9
BP 1287
EP 1294
DI 10.1080/14740338.2016.1211108
PG 8
WC Pharmacology & Pharmacy
WE Science Citation Index Expanded (SCI-EXPANDED)
SC Pharmacology & Pharmacy
GA DU1UC
UT WOS:000381994100013
PM 27391203
DA 2022-08-26
ER

PT J
AU Mukhopadhya, I
   Murray, GI
   Berry, S
   Thomson, J
   Frank, B
   Gwozdz, G
   Ekeruche-Makinde, J
   Shattock, R
   Kelly, C
   Iannelli, F
   Pozzi, G
   El-Omar, EM
   Hold, GL
   Hijazi, K
AF Mukhopadhya, Indrani
   Murray, Graeme I.
   Berry, Susan
   Thomson, John
   Frank, Bruce
   Gwozdz, Garry
   Ekeruche-Makinde, Julia
   Shattock, Robin
   Kelly, Charles
   Iannelli, Francesco
   Pozzi, Gianni
   El-Omar, Emad M.
   Hold, Georgina L.
   Hijazi, Karolin
TI Drug transporter gene expression in human colorectal tissue and cell
   lines: modulation with antiretrovirals for microbicide optimization
SO JOURNAL OF ANTIMICROBIAL CHEMOTHERAPY
LA English
DT Article
ID MESSENGER-RNA EXPRESSION; TENOFOVIR DISOPROXIL FUMARATE; PREEXPOSURE
   PROPHYLAXIS; P-GLYCOPROTEIN; ABC-TRANSPORTERS; SLC-TRANSPORTERS;
   HIV-INFECTION; CACO-2 CELLS; RESISTANCE; NUCLEOSIDE
AB The objectives of this study were to comprehensively assess mRNA expression of 84 drug transporters in human colorectal biopsies and six representative cell lines, and to investigate the alteration of drug transporter gene expression after exposure to three candidate microbicidal antiretroviral (ARV) drugs (tenofovir, darunavir and dapivirine) in the colorectal epithelium. The outcome of the objectives informs development of optimal ARV-based microbicidal formulations for prevention of HIV-1 infection.
   Drug transporter mRNA expression was quantified from colorectal biopsies and cell lines by quantitative real-time PCR. Relative mRNA expression was quantified in Caco-2 cells and colorectal explants after induction with ARVs. Data were analysed using Pearson's product moment correlation (r), hierarchical clustering and principal component analysis (PCA).
   Expression of 58 of the 84 transporters was documented in colorectal biopsies, with genes for CNT2, P-glycoprotein (P-gp) and MRP3 showing the highest expression. No difference was noted between individual subjects when analysed by age, gender or anatomical site (rectum or recto-sigmoid) (raEuroS=aEuroS0.95-0.99). High expression of P-gp and CNT2 proteins was confirmed by immunohistochemical staining. Similarity between colorectal tissue and cell-line drug transporter gene expression was variable (raEuroS=aEuroS0.64-0.84). PCA showed distinct clustering of human colorectal biopsy samples, with the Caco-2 cells defined as the best surrogate system. Induction of Caco-2 cell lines with ARV drugs suggests that darunavir-based microbicides incorporating tenofovir may result in drug-drug interactions likely to affect distribution of individual drugs to sub-epithelial target cells.
   These findings will help optimize complex formulations of rectal microbicides to realize their full potential as an effective approach for pre-exposure prophylaxis against HIV-1 infection.
C1 [Mukhopadhya, Indrani; Berry, Susan; El-Omar, Emad M.; Hold, Georgina L.; Hijazi, Karolin] Univ Aberdeen, Sch Med & Dent, Aberdeen, Scotland.
   [Murray, Graeme I.] Univ Aberdeen, Dept Pathol, Sch Med & Dent, Aberdeen, Scotland.
   [Thomson, John] Aberdeen Royal Infirm, Dept Gastroenterol, Aberdeen, Scotland.
   [Frank, Bruce; Gwozdz, Garry] Particle Sci Inc, Bethlehem, PA USA.
   [Ekeruche-Makinde, Julia; Shattock, Robin] Univ London Imperial Coll Sci Technol & Med, Infect Dis Sect, Mucosal Infect & Immun Grp, London, England.
   [Kelly, Charles] Kings Coll London, Inst Dent, Mucosal & Salivary Biol, London WC2R 2LS, England.
   [Iannelli, Francesco; Pozzi, Gianni] Univ Siena, Dept Med Biotechnol, Lab Mol Microbiol & Biotechnol, Via Laterina 8, I-53100 Siena, Italy.
RP Hijazi, K (通讯作者)，Univ Aberdeen, Sch Med & Dent, Aberdeen, Scotland.
EM k.hijazi@abdn.ac.uk
RI Iannelli, Francesco/R-1170-2018; Hold, Georgina Louise/AAG-9923-2020;
   Pozzi, Gianni/Q-2713-2018; Mukhopadhya, Indrani/K-1113-2019; El-Omar,
   Emad/AAT-7780-2021
OI Iannelli, Francesco/0000-0001-5064-1496; Hold, Georgina
   Louise/0000-0001-7573-3397; Pozzi, Gianni/0000-0002-9557-4714;
   Mukhopadhya, Indrani/0000-0003-2577-518X; Makinde,
   Julia/0000-0002-9906-7437; El-Omar, Emad/0000-0002-0011-3924; Hijazi,
   Karolin/0000-0002-8589-2129
FU European Union as part of the MOTIF (Microbicide Optimization Through
   Innovative Formulation for Vaginal and Rectal Delivery) project [305316]
FX This work was supported by the European Union's Seventh Framework
   Programme for research, technological development and demonstration
   under grant agreement No 305316 as part of the MOTIF (Microbicide
   Optimization Through Innovative Formulation for Vaginal and Rectal
   Delivery) project.
CR Abdool KQ, 2010, SCIENCE, V329, P1168, DOI DOI 10.1126/SCIENCE.1193748
   Abner SR, 2005, J INFECT DIS, V192, P1545, DOI 10.1086/462424
   Adibi SA, 2003, AM J PHYSIOL-GASTR L, V285, pG779, DOI 10.1152/ajpgi.00056.2003
   Angenent S., 2015, YORK TRIALS NEW HIV
   Baggaley RF, 2010, INT J EPIDEMIOL, V39, P1048, DOI 10.1093/ije/dyq057
   BATEN A, 1992, FASEB J, V6, P2726, DOI 10.1096/fasebj.6.9.1377141
   BITTL A, 1995, ANTICANCER RES, V15, P1007
   Boily MC, 2009, LANCET INFECT DIS, V9, P118, DOI 10.1016/S1473-3099(09)70021-0
   Bourgine J, 2012, DRUG METAB DISPOS, V40, P694, DOI 10.1124/dmd.111.042465
   Brown GT, 2014, PLOS ONE, V9, DOI 10.1371/journal.pone.0090776
   Dawson PA, 2011, HANDB EXP PHARMACOL, V201, P169, DOI 10.1007/978-3-642-14541-4_4
   De Rosa MF, 2013, J CLIN PHARMACOL, V53, P934, DOI 10.1002/jcph.132
   DEGRUTTOLA V, 1989, J CLIN EPIDEMIOL, V42, P849, DOI 10.1016/0895-4356(89)90098-X
   Dobard CW, 2015, J INFECT DIS, V212, P1988, DOI 10.1093/infdis/jiv334
   Drozdzik M, 2014, MOL PHARMACEUT, V11, P3547, DOI 10.1021/mp500330y
   Enerson BE, 2003, J PHARM SCI-US, V92, P1531, DOI 10.1002/jps.10389
   Englund G, 2006, EUR J PHARM SCI, V29, P269, DOI 10.1016/j.ejps.2006.04.010
   FONTI R, 1994, INT J COLORECTAL DIS, V9, P13, DOI 10.1007/BF00304294
   Haase AT, 2010, NATURE, V464, P217, DOI 10.1038/nature08757
   Hayeshi R, 2008, EUR J PHARM SCI, V35, P383, DOI 10.1016/j.ejps.2008.08.004
   Hendrix C, 2008, CLIN PHARMACOL THER, V83, P97, DOI 10.1038/sj.clpt.6100236
   Hijazi K, 2015, PLOS ONE, V10, DOI 10.1371/journal.pone.0131405
   Hilgendorf C, 2007, DRUG METAB DISPOS, V35, P1333, DOI 10.1124/dmd.107.014902
   Kim Richard B, 2003, Top HIV Med, V11, P136
   Kis O, 2010, TRENDS PHARMACOL SCI, V31, P22, DOI 10.1016/j.tips.2009.10.001
   Konig SK, 2010, J ANTIMICROB CHEMOTH, V65, P2319, DOI 10.1093/jac/dkq324
   Krakower DS, 2015, DRUGS, V75, P243, DOI 10.1007/s40265-015-0355-4
   Mallants R, 2005, XENOBIOTICA, V35, P1055, DOI 10.1080/00498250500354493
   Marrazzo JM, 2015, NEW ENGL J MED, V372, P509, DOI 10.1056/NEJMoa1402269
   Maubon N, 2007, FUND CLIN PHARMACOL, V21, P659, DOI 10.1111/j.1472-8206.2007.00550.x
   Mcgowan I, 2013, PLOS ONE, V8, DOI 10.1371/journal.pone.0060147
   Meier Y, 2007, DRUG METAB DISPOS, V35, P590, DOI 10.1124/dmd.106.013342
   Mooij MG, 2014, DRUG METAB DISPOS, V42, P1268, DOI 10.1124/dmd.114.056929
   Morita M, 2012, BBA-MOL BASIS DIS, V1822, P1387, DOI 10.1016/j.bbadis.2012.02.009
   Mujawar Z, 2006, PLOS BIOL, V4, P1970, DOI 10.1371/journal.pbio.0040365
   Murphy DJ, 2014, J ANTIMICROB CHEMOTH, V69, P2477, DOI 10.1093/jac/dku160
   Mutevedzi PC, 2014, TROP MED INT HEALTH, V19, P1015, DOI 10.1111/tmi.12344
   Nagai K, 2007, BIOL PHARM BULL, V30, P979, DOI 10.1248/bpb.30.979
   Nicol MR, 2014, J CLIN PHARMACOL, V54, P574, DOI 10.1002/jcph.248
   Patterson KB, 2011, SCI TRANSL MED, V3, DOI 10.1126/scitranslmed.3003174
   Poles MA, 2001, J VIROL, V75, P8390, DOI 10.1128/JVI.75.18.8390-8399.2001
   Prasad B, 2013, J PHARM SCI-US, V102, P787, DOI 10.1002/jps.23436
   Ray AS, 2006, ANTIMICROB AGENTS CH, V50, P3297, DOI 10.1128/AAC.00251-06
   Rees H, 2015, 22 C RETR OPP INF SE
   Ritzel MWL, 2001, J BIOL CHEM, V276, P2914, DOI 10.1074/jbc.M007746200
   Rohan LC, 2013, ANTIVIR RES, V100, pS17, DOI 10.1016/j.antiviral.2013.09.023
   Sato K, 2009, PLACENTA, V30, P263, DOI 10.1016/j.placenta.2008.11.022
   Schmittgen TD, 2008, NAT PROTOC, V3, P1101, DOI 10.1038/nprot.2008.73
   Seithel A, 2006, EUR J PHARM SCI, V28, P291, DOI 10.1016/j.ejps.2006.03.003
   Shaik N, 2007, DRUG METAB DISPOS, V35, P2076, DOI 10.1124/dmd.107.017723
   Sharom FJ, 2011, ESSAYS BIOCHEM, V50, P161, DOI [10.1042/BSE0500161, 10.1042/bse0500161]
   To EE, 2013, BIOCHEM PHARMACOL, V86, P979, DOI 10.1016/j.bcp.2013.08.013
   Tornatore KM, 2013, J CLIN PHARMACOL, V53, P1039, DOI 10.1002/jcph.123
   van der Straten A, 2012, AIDS, V26, pF13, DOI 10.1097/QAD.0b013e3283522272
   van Gelder J, 2002, DRUG METAB DISPOS, V30, P924, DOI 10.1124/dmd.30.8.924
   Vandesompele J, 2002, GENOME BIOL, V3, DOI 10.1186/gb-2002-3-7-research0034
   Walubo A, 2007, EXPERT OPIN DRUG MET, V3, P583, DOI 10.1517/17425225.3.4.583
   Wang X, 2003, MOL PHARMACOL, V63, P65, DOI 10.1124/mol.63.1.65
   Weiss J, 2008, EUR J PHARMACOL, V579, P104, DOI 10.1016/j.ejphar.2007.11.007
   Weiss J, 2007, J ANTIMICROB CHEMOTH, V59, P238, DOI 10.1093/jac/dkl474
   Weiss J, 2007, DRUG METAB DISPOS, V35, P340, DOI 10.1124/dmd.106.012765
   Wijnholds J, 2000, P NATL ACAD SCI USA, V97, P7476, DOI 10.1073/pnas.120159197
   Woodsong C, 2013, J INT AIDS SOC, V16, DOI [10.7448/IAS.16.1.18505, 10.7448/IAS.17.3.19158]
   Zastre JA, 2009, J NEUROSCI RES, V87, P1023, DOI 10.1002/jnr.21898
   Zhou SF, 2008, CURR MED CHEM, V15, P1981, DOI 10.2174/092986708785132870
   Zhou T, 2013, AIDS RES HUM RETROV, V29, P1496, DOI [10.1089/aid.2013.0032, 10.1089/AID.2013.0032]
   Zimmermann C, 2005, DRUG METAB DISPOS, V33, P219, DOI 10.1124/dmd.104.001354
NR 67
TC 9
Z9 9
U1 0
U2 7
PU OXFORD UNIV PRESS
PI OXFORD
PA GREAT CLARENDON ST, OXFORD OX2 6DP, ENGLAND
SN 0305-7453
EI 1460-2091
J9 J ANTIMICROB CHEMOTH
JI J. Antimicrob. Chemother.
PD FEB
PY 2016
VL 71
IS 2
BP 372
EP 386
DI 10.1093/jac/dkv335
PG 15
WC Infectious Diseases; Microbiology; Pharmacology & Pharmacy
WE Science Citation Index Expanded (SCI-EXPANDED)
SC Infectious Diseases; Microbiology; Pharmacology & Pharmacy
GA DG9TV
UT WOS:000372427600016
PM 26514157
OA Bronze
DA 2022-08-26
ER

PT J
AU Mukandavire, Z
   Mitchell, KM
   Vickerman, P
AF Mukandavire, Zindoga
   Mitchell, Kate M.
   Vickerman, Peter
TI Comparing the impact of increasing condom use or HIV pre -exposure
   prophylaxis (PrEP) use among female sex workers
SO EPIDEMICS
LA English
DT Article
DE Mathematical modelling; Intervention; Prevention; Impact; Commercial sex
ID SEXUALLY-TRANSMITTED INFECTIONS; ANTIRETROVIRAL PREEXPOSURE PROPHYLAXIS;
   COST-EFFECTIVENESS; COMBINATION PREVENTION; HIGH-RISK; TRANSMISSION;
   INTERVENTION; PREVALENCE; CLIENTS; AFRICA
AB In many settings, interventions targeting female sex workers (FSWs) could significantly reduce the overall transmission of HIV. To understand the role HIV pre-exposure prophylaxis (PrEP) could play in controlling HIV transmission amongst FSWs, it is important to understand how its impact compares with scaling-up condom use one of the proven HIV prevention strategies for FSWs. It is important to remember that condoms also have other benefits such as reducing the incidence of sexually transmitted infections and preventing pregnancy. A dynamic deterministic model of HIV transmission amongst FSWs, their clients and other male partners (termed 'pimps') was used to compare the protection provided by PrEP for HIV-negative FSWs with FSWs increasing their condom use with clients and/or pimps. For different HIV prevalence scenarios, levels of pimp interaction, and baseline condom use, we estimated the coverage of PrEP that gives the same reduction in endemic FSW HIV prevalence or HIV infections averted as different increases in condom use. To achieve the same impact on FSW HIV prevalence as increasing condom use by 1%, the coverage of PrEP has to increase by >2%. The relative impact of PrEP increases for scenarios where pimps contribute to HIV transmission, but not greatly, and decreases with higher baseline condom use. In terms of HIV infections averted over 10 years, the relative impact of PrEP compared to condoms was reduced, with a >3% increase in PrEP coverage achieving the same impact as a 1% increase in condom use. Condom promotion interventions should remain the mainstay HIV prevention strategy for FSWs, with PrEP only being implemented once condom interventions have been maximised or to fill prevention gaps where condoms cannot be used. (C) 2015 The Authors. Published by Elsevier B.V. This is an open access article under the CC BY-NC-ND license.
C1 [Mukandavire, Zindoga] London Sch Hyg & Trop Med, Social & Math Epidemiol Grp, London WC1, England.
   [Mitchell, Kate M.] Univ London Imperial Coll Sci Technol & Med, Dept Infect Dis Epidemiol, London, England.
   [Vickerman, Peter] Univ Bristol, Sch Social & Community Med, Bristol, Avon, England.
RP Mukandavire, Z (通讯作者)，London Sch Hyg & Trop Med, Social & Math Epidemiol Grp, London WC1, England.
EM Zindoga.Mukandavire@lshtm.ac.uk; Kate.Mitchell@imperial.ac.uk;
   Peter.Vickerman@bristol.ac.uk
RI Mitchell, Kate/ABE-5796-2020
OI Vickerman, Peter/0000-0002-8291-5890; Mukandavire,
   Zindoga/0000-0002-8108-1441
FU Bill and Melinda Gates Foundation project: ARV-Based Prevention
   Technologies: Developing the Capacity; HIV modelling consortium
FX This research was funded by the Bill and Melinda Gates Foundation
   project: ARV-Based Prevention Technologies: Developing the Capacity and
   Needed Tools to Deliver New Prevention Products. PV also thanks the HIV
   modelling consortium for their support.
CR Alary M, 2004, AIDS, V18, P945, DOI 10.1097/00002030-200404090-00013
   Alary M, 2013, AIDS, V27, P1369, DOI 10.1097/QAD.0b013e32835fd7bd
   Alcabes Philip, 1994, Annals of Epidemiology, V4, P17, DOI 10.1016/1047-2797(94)90038-8
   Alistar SS, 2014, PLOS ONE, V9, DOI 10.1371/journal.pone.0086584
   Amico KR, 2014, CLIN INFECT DIS, V59, pS55, DOI 10.1093/cid/ciu266
   Baeten JM, 2012, NEW ENGL J MED, V367, P399, DOI 10.1056/NEJMoa1108524
   Baeten JM, 2013, JAIDS-J ACQ IMM DEF, V63, pS122, DOI 10.1097/QAI.0b013e3182986f69
   Behanzin L, 2013, JAIDS-J ACQ IMM DEF, V63, P126, DOI 10.1097/QAI.0b013e318286b9d4
   Bharat S, 2013, PLOS ONE, V8, DOI 10.1371/journal.pone.0068043
   Boily MC, 2009, LANCET INFECT DIS, V9, P118, DOI 10.1016/S1473-3099(09)70021-0
   Boily MC, 2002, SEX TRANSM INFECT, V78, pI78, DOI 10.1136/sti.78.suppl_1.i78
   Choopanya K, 2013, LANCET, V381, P2083, DOI 10.1016/S0140-6736(13)61127-7
   Creese A, 2002, LANCET, V359, P1635, DOI 10.1016/S0140-6736(02)08595-1
   Davis KR, 1999, FAM PLANN PERSPECT, V31, P272, DOI 10.2307/2991537
   Dimitrov D, 2013, PLOS ONE, V8, DOI 10.1371/journal.pone.0080927
   Eisingerich AB, 2012, PLOS ONE, V7, DOI 10.1371/journal.pone.0028238
   FMoH, 2010, HIV INT BIOL BEH SUR
   FMoH, 2007, HIV INT BIOL BEH SUR
   Foss AM, 2007, SEX TRANSM INFECT, V83, P510, DOI 10.1136/sti.2007.027144
   Foss AM, 2009, SEX TRANSM INFECT, V85, P276, DOI 10.1136/sti.2008.032458
   Foss AM, 2003, AIDS, V17, P1227, DOI 10.1097/00002030-200305230-00015
   Gangopadhyay DN, 2005, SEX TRANSM DIS, V32, P680, DOI 10.1097/01.olq.0000175399.43457.28
   Grant RM, 2014, LANCET INFECT DIS, V14, P820, DOI 10.1016/S1473-3099(14)70847-3
   Grant RM, 2010, NEW ENGL J MED, V363, P2587, DOI 10.1056/NEJMoa1011205
   Hallett TB, 2011, PLOS MED, V8, DOI 10.1371/journal.pmed.1001123
   Heise LL, 2011, CONTRACEPTION, V83, P10, DOI 10.1016/j.contraception.2010.06.009
   Hellinger FJ, 2013, PHARMACOECONOMICS, V31, P1091, DOI 10.1007/s40273-013-0111-0
   Hughes JP, 2012, J INFECT DIS, V205, P358, DOI 10.1093/infdis/jir747
   Jadhav A, 2013, AIDS RES TREAT, V2013, DOI 10.1155/2013/878151
   Karim QA, 2010, SCIENCE, V329, P1168, DOI 10.1126/science.1193748
   Kessler J, 2014, AIDS, V28, P2683, DOI 10.1097/QAD.0000000000000460
   Kilmarx PH, 1999, J ACQ IMMUN DEF SYND, V21, P313, DOI 10.1097/00126334-199908010-00009
   Lowndes CM, 2010, SEX TRANSM INFECT, V86, pI49, DOI 10.1136/sti.2009.038802
   Lowndes CM, 2000, AIDS, V14, P2523, DOI 10.1097/00002030-200011100-00015
   Lowndes CM, 2002, SEX TRANSM INFECT, V78, pI69, DOI 10.1136/sti.78.suppl_1.i69
   McCormack S, 2015, PRAGMATIC OPEN LABEL
   Mitchell KM, 2015, AIDS, V29, P2035, DOI 10.1097/QAD.0000000000000798
   Molina J, 2015, C RETR OPP INF SEATT
   Moreno R, 2014, COCHRANE DB SYST REV, DOI 10.1002/14651858.CD003363.pub3
   Morgan D, 2000, SEX TRANSM INFECT, V76, P193, DOI 10.1136/sti.76.3.193
   Nichols BE, 2014, JAIDS-J ACQ IMM DEF, V66, P221, DOI 10.1097/QAI.0000000000000145
   Okwundu CI, 2012, COCHRANE DB SYST REV, DOI 10.1002/14651858.CD007189.pub3
   Pickles M, 2013, LANCET GLOB HEALTH, V1, pE289, DOI 10.1016/S2214-109X(13)70083-4
   Pinkerton S D, 1998, J Assoc Nurses AIDS Care, V9, P88, DOI 10.1016/S1055-3290(98)80012-5
   Pinkerton SD, 1997, SOC SCI MED, V44, P1303, DOI 10.1016/S0277-9536(96)00258-4
   Ramesh BM, 2010, SEX TRANSM INFECT, V86, pI17, DOI 10.1136/sti.2009.038513
   Ramesh BA, 2008, AIDS, V22, pS35, DOI 10.1097/01.aids.0000343762.54831.5c
   Reza-Paul S, 2008, AIDS, V22, pS91, DOI 10.1097/01.aids.0000343767.08197.18
   Rojanapithayakorn W, 1996, AIDS, V10, P1, DOI 10.1097/00002030-199601000-00001
   Shaw SY, 2011, BMC PUBLIC HEALTH, V11, DOI 10.1186/1471-2458-11-S6-S4
   Steen R, 2014, AIDS, V28, P891, DOI 10.1097/QAD.0000000000000176
   Subramanian T, 2008, AIDS, V22, pS69, DOI 10.1097/01.aids.0000343765.00573.ce
   Bui TC, 2013, AIDS BEHAV, V17, P612, DOI 10.1007/s10461-012-0369-9
   Thigpen MC, 2012, NEW ENGL J MED, V367, P423, DOI 10.1056/NEJMoa1110711
   Tran TN, 2006, AIDS BEHAV, V10, P159, DOI 10.1007/s10461-005-9061-7
   Van Damme L, 2012, NEW ENGL J MED, V367, P411, DOI 10.1056/NEJMoa1202614
   Vassall A, 2014, LANCET GLOB HEALTH, V2, pE531, DOI 10.1016/S2214-109X(14)70277-3
   Vickerman P, 2010, SEX TRANSM INFECT, V86, P163, DOI 10.1136/sti.2008.034678
   Walensky RP, 2012, CLIN INFECT DIS, V54, P1504, DOI 10.1093/cid/cis225
   Watts C, 2010, SEX TRANSM INFECT, V86, P85, DOI 10.1136/sti.2010.044602
   Weller S, 2002, Cochrane Database Syst Rev, pCD003255
   WHO, 2015, WHO TECHN UPD PREEXP
   Williams JR, 2014, PLOS ONE, V9, DOI 10.1371/journal.pone.0102643
   WILSON D, 1989, AIDS Care, V1, P269, DOI 10.1080/09540128908253032
   World Health Organization, 2013, HIVAIDS
   Ye L, 2014, PLOS ONE, V9, DOI 10.1371/journal.pone.0086200
NR 66
TC 11
Z9 11
U1 0
U2 13
PU ELSEVIER
PI AMSTERDAM
PA RADARWEG 29, 1043 NX AMSTERDAM, NETHERLANDS
SN 1755-4365
EI 1878-0067
J9 EPIDEMICS-NETH
JI Epidemics
PD MAR
PY 2016
VL 14
BP 62
EP 70
DI 10.1016/j.epidem.2015.10.002
PG 9
WC Infectious Diseases
WE Science Citation Index Expanded (SCI-EXPANDED)
SC Infectious Diseases
GA DF2MD
UT WOS:000371176500007
PM 26972515
OA Green Submitted, gold, Green Published, Green Accepted
DA 2022-08-26
ER

PT J
AU Mayer, KH
   Grinsztejn, B
   El-Sadr, WM
AF Mayer, Kenneth H.
   Grinsztejn, Beatriz
   El-Sadr, Wafaa M.
TI Transgender People and HIV Prevention: What We Know and What We Need to
   Know, a Call to Action
SO JAIDS-JOURNAL OF ACQUIRED IMMUNE DEFICIENCY SYNDROMES
LA English
DT Article
DE HIV prevention; transgender; HIV/AIDS
ID PREEXPOSURE PROPHYLAXIS; RISK BEHAVIORS; HORMONE USE; CLINICAL-TRIALS;
   HEALTH; WOMEN; CARE; SEX; PREVALENCE; TRANSMISSION
AB Transgender people have been disproportionally affected by HIV, particularly transgender women. Their increased vulnerability to HIV is due to multiple issues, including biological (eg, increased efficiency of HIV transmission through receptive anal sex), epidemiological (eg, increased likelihood of having HIV-infected partners), structural (eg, social stigma limiting employment options), and individual factors (eg, internalized stigma leading to depression and substance use and risk-taking behaviors). There have been limited culturally appropriate HIV prevention interventions for transgender people, with many key prevention studies (eg, the iPrEx PrEP study) enrolling transgender women in a study focusing on men who have sex with men. This has resulted in limited understanding of the optimal ways to decrease transgender people's risk for HIV acquisition. The current supplement of JAIDS is designed to review what is known about HIV prevention for transgender people and to highlight new insights and best practices. The study reviews recent epidemiologic data, the pharmacology of HIV prophylactic agents in individuals who may be using exogenous hormones, and several recent multi-component interventions designed to address the lived experience of transgender people. Additionally, the study reviews the work going on at the NIH to address transgender health in general and HIV prevention in specific, as well as two important papers related to clinical trial design issues and the ethical conduct of research in this frequently disenfranchised population. It is the hope of the HIV Prevention Trials Network (HPTN) that this supplement will promote new knowledge around transgender health and the requisite issues that need to be addressed in order to conduct optimal clinical trials. The ultimate hope is that the information distilled in this supplement will inform investigators, clinicians, and public health officials in order to design further research to develop optimal prevention interventions for transgender people and to implement these interventions in ways that are culturally congruent and health promoting.
C1 [Mayer, Kenneth H.] Harvard Med Sch, Beth Israel Deaconess Med Ctr, Fenway Hlth, Boston, MA USA.
   [Grinsztejn, Beatriz] Fiocruz MS, Fundacao Oswaldo Cruz, Rio De Janeiro, Brazil.
   [El-Sadr, Wafaa M.] Columbia Univ, Mailman Sch Publ Hlth, ICAP, New York, NY USA.
RP Mayer, KH (通讯作者)，1340 Boylston St, Boston, MA 02215 USA.
EM kmayer@fenwayhealth.org
FU NIH; NIAID [3UM1AI069480-06S1, UM1 AI068619, UM1AI069476-08]; NATIONAL
   INSTITUTE OF ALLERGY AND INFECTIOUS DISEASES [UM1AI068619, UM1AI069476,
   UM1AI069480] Funding Source: NIH RePORTER
FX Funding for the work on this article was provided by NIH and NIAID
   grants 3UM1AI069480-06S1 (Clinical Trial Unit for HIV Prevention and
   Microbicide Research), UM1 AI068619 (HPTN Leadership and Operations
   Center), and UM1AI069476-08 (The Fiocruz Therapeutic and Prevention
   HIV/AIDS Clinical Trials Unit).
CR Anderson PL, 2016, JAIDS-J ACQ IMM DEF, V72, pS230, DOI 10.1097/QAI.0000000000001105
   [Anonymous], 2012, PROR UPD ANT TREATM
   Bockting WO, 1998, AIDS CARE, V10, P505, DOI 10.1080/09540129850124028
   Brennan J, 2012, AM J PUBLIC HEALTH, V102, P1751, DOI 10.2105/AJPH.2011.300433
   Castillo R, 2015, JAIDS-J ACQ IMM DEF, V69, P567, DOI 10.1097/QAI.0000000000000667
   Clements-Nolle K, 2001, AM J PUBLIC HEALTH, V91, P915, DOI 10.2105/AJPH.91.6.915
   Cohen MS, 2012, NEW ENGL J MED, V367, P459, DOI 10.1056/NEJMe1207438
   Collin L, 2016, J SEX MED, V13, P613, DOI 10.1016/j.jsxm.2016.02.001
   de Haan G, 2015, LGBT HEALTH, V2, P313, DOI 10.1089/lgbt.2014.0128
   Deutsch MB, 2015, LANCET HIV, V2, pE512, DOI 10.1016/S2352-3018(15)00206-4
   Garofalo R, 2016, JAIDS-J ACQ IMM DEF, V72, pS220, DOI 10.1097/QAI.0000000000001084
   Gooren LJ, 2015, CULT HEALTH SEX, V17, P92, DOI 10.1080/13691058.2014.950982
   Grant RM, 2016, JAIDS-J ACQ IMM DEF, V72, pS226, DOI 10.1097/QAI.0000000000001090
   Grant RM, 2010, NEW ENGL J MED, V363, P2587, DOI 10.1056/NEJMoa1011205
   Herbst JH, 2008, AIDS BEHAV, V12, P1, DOI 10.1007/s10461-007-9299-3
   Hotton AL, 2013, AIDS EDUC PREV, V25, P62, DOI 10.1521/aeap.2013.25.1.62
   Hughes JP, 2016, JAIDS-J ACQ IMM DEF, V72, pS248, DOI 10.1097/QAI.0000000000001077
   Hughto JMW, 2015, SOC SCI MED, V147, P222, DOI 10.1016/j.socscimed.2015.11.010
   Lurie S, 2005, INT J TRANSGENDERISM, V8, P93, DOI 10.1300/J485v08n02_09
   Mayer KH, 2015, CURR OPIN HIV AIDS, V10, P226, DOI 10.1097/COH.0000000000000170
   Melendez RM, 2009, J ASSOC NURSE AIDS C, V20, P387, DOI 10.1016/j.jana.2009.06.002
   Nemoto T, 2012, AIDS CARE, V24, P210, DOI 10.1080/09540121.2011.597709
   Opeiario D, 2008, JAIDS-J ACQ IMM DEF, V48, P97, DOI 10.1097/QAI.0b013e31816e3971
   Polis CB, 2013, AIDS, V27, P493, DOI 10.1097/QAD.0b013e32835ad539
   Poteat T, 2016, JAIDS-J ACQ IMM DEF, V72, pS210, DOI 10.1097/QAI.0000000000001087
   Poteat T, 2014, CURR OPIN HIV AIDS, V9, P168, DOI 10.1097/COH.0000000000000030
   Reisner SL, 2016, JAIDS-J ACQ IMM DEF, V72, pS235, DOI 10.1097/QAI.0000000000001088
   Reisner SL, 2016, GLOB PUBLIC HEALTH, V11, P866, DOI 10.1080/17441692.2015.1134613
   Reisner SL, 2010, AIDS PATIENT CARE ST, V24, P501, DOI 10.1089/apc.2010.0059
   Reisner SL, LANCET IN PRESS
   Rotondi NK, 2013, AM J PUBLIC HEALTH, V103, P1830, DOI 10.2105/AJPH.2013.301348
   Sanchez NF, 2009, AM J PUBLIC HEALTH, V99, P713, DOI 10.2105/AJPH.2007.132035
   Sevelius J, 2009, J ASSOC NURSE AIDS C, V20, P398, DOI 10.1016/j.jana.2009.06.001
   Singh JA, 2016, JAIDS-J ACQ IMM DEF, V72, pS252, DOI 10.1097/QAI.0000000000001089
   Siskind RL, 2016, JAIDS-J ACQ IMM DEF, V72, pS243, DOI 10.1097/QAI.0000000000001085
   Vittinghoff E, 1999, AM J EPIDEMIOL, V150, P306, DOI 10.1093/oxfordjournals.aje.a010003
NR 36
TC 34
Z9 34
U1 0
U2 15
PU LIPPINCOTT WILLIAMS & WILKINS
PI PHILADELPHIA
PA TWO COMMERCE SQ, 2001 MARKET ST, PHILADELPHIA, PA 19103 USA
SN 1525-4135
EI 1077-9450
J9 JAIDS-J ACQ IMM DEF
JI JAIDS
PD AUG 15
PY 2016
VL 72
SU 3
BP S207
EP S209
DI 10.1097/QAI.0000000000001086
PG 3
WC Immunology; Infectious Diseases
WE Science Citation Index Expanded (SCI-EXPANDED); Social Science Citation Index (SSCI)
SC Immunology; Infectious Diseases
GA DY6YM
UT WOS:000385275700001
PM 27429184
OA Green Published
DA 2022-08-26
ER

PT J
AU Unni, EJ
   Lian, N
   Kuykendall, W
AF Unni, Elizabeth J.
   Lian, Nadia
   Kuykendall, William
TI Understanding community pharmacist perceptions and knowledge about HIV
   preexposure prophylaxis (PrEP) therapy in a Mountain West state
SO JOURNAL OF THE AMERICAN PHARMACISTS ASSOCIATION
LA English
DT Article
ID INTENTIONS
AB Objectives: Preexposure prophylaxis (PrEP) therapy is prescribed to HIV-negative individuals who are at high risk of contracting the virus to reduce the risk of transmission. Adherence to therapy is essential for optimal treatment outcome, and community pharmacists have an important role in achieving this through patient counseling. The objectives of this study were to measure pharmacists' actual knowledge about HIV PrEP therapy, perceptions about their HIV PrEP therapy knowledge, and intention to counsel patients about PrEP therapy.
   Methods: A cross-sectional survey was conducted among community pharmacists in Utah to measure their actual knowledge and perceptions of knowledge about PrEP therapy based on the basic information from the Centers for Disease Control website. In addition, the pharmacist's intention to counsel patients on PrEP therapy was measured with the use of the validated Godin 12-item tool. Descriptive analyses and t tests identified characteristics based on gender, degree earned, and years of practice in pharmacy. Regression analysis determined significant predictors of the intention to counsel.
   Results: There were 251 responses (75% PharmD, 61% male, 42% > 10 years' experience as a pharmacist). An exploratory factor analysis of the Godin 12-item tool demonstrated 4 domains: beliefs about capabilities, social influence, moral norms, and intention to counsel patients. There was no difference in the intention to counsel based on gender. Pharmacists with a PharmD and less than 10 years of experience had significantly higher knowledge and intention to counsel. The actual knowledge score of the respondents was significantly higher than their perceptions of their knowledge. Multiple regression results showed that the beliefs about capabilities and social influence were significant predictors of intention to counsel.
   Conclusion: Educating community pharmacists on PrEP therapy using pharmacists who are considered to be opinion leaders in the pharmacy profession can affect the social influence and beliefs about capabilities domains, which in turn can increase counseling on PrEP therapy. (C) 2016 American Pharmacists Association (R). Published by Elsevier Inc. All rights reserved.
C1 [Unni, Elizabeth J.; Lian, Nadia] Roseman Univ Hlth Sci, Coll Pharm, South Jordan, UT USA.
   [Kuykendall, William] VA Southern Nevada Healthcare Syst, Henderson, NV USA.
RP Unni, EJ (通讯作者)，Roseman Univ Hlth Sci, 10920 South River Front Pkwy, South Jordan, UT 84095 USA.
EM eunni@roseman.edu
RI Unni, Elizabeth/U-9985-2017; Unni, Elizabeth/AAL-5112-2020
OI Unni, Elizabeth/0000-0001-9968-4366; 
FU Roseman University of Health Sciences College of Pharmacy
FX Roseman University of Health Sciences College of Pharmacy.
CR American Society of Health-System Pharmacists, 2015, ASHP GUID PHARM INV
   [Anonymous], 2012, SPSS STAT WIND COMP
   Castel AD, 2015, JAIDS-J ACQ IMM DEF, V70, P520, DOI 10.1097/QAI.0000000000000780
   Centers for Disease Control and Prevention, PREP
   Dillman D, 2007, INTERNET MAIL MIXED, V2nd
   Ethridge SF., 2014, PREEXPOSURE PROPHYLA
   Godin G, 2008, IMPLEMENT SCI, V3, DOI 10.1186/1748-5908-3-36
   Hall HI, 2015, MMWR-MORBID MORTAL W, V64, P657
   International Pharmaceutical Federation World Health Organization, 1997, ROL PHARM FIGHT HIV
   Legare F, 2014, PLOS ONE, V9, DOI 10.1371/journal.pone.0091013
   Matyanga CM., 2014, PHARM PHARM, V5, P225
   Scott J D, 2010, Farm Hosp, V34, P303, DOI 10.1016/j.farma.2010.07.001
   Shaeer KM, 2014, J AM PHARM ASSOC, V54, P610, DOI 10.1331/JAPhA.2014.14014
   Tseng Alice, 2012, Can J Hosp Pharm, V65, P125
   U.S. Department of Health and Human Services, NAT HIV AIDS STRAT U
   Utah Department of Health, 2014, HIV INF
NR 16
TC 17
Z9 17
U1 0
U2 3
PU AMER PHARMACEUTICAL ASSOC
PI WASHINGTON
PA 2215 CONSTITUTION AVE NW, WASHINGTON, DC 20037 USA
SN 1544-3191
EI 1544-3450
J9 J AM PHARM ASSOC
JI J. Am. Pharm. Assoc.
PD SEP-OCT
PY 2016
VL 56
IS 5
BP 527
EP +
DI 10.1016/j.japh.2016.05.004
PG 7
WC Pharmacology & Pharmacy
WE Science Citation Index Expanded (SCI-EXPANDED)
SC Pharmacology & Pharmacy
GA EE6XX
UT WOS:000389758700009
PM 27594106
DA 2022-08-26
ER

PT J
AU Anderson, PL
   Reirden, D
   Castillo-Mancilla, J
AF Anderson, Peter L.
   Reirden, Daniel
   Castillo-Mancilla, Jose
TI Pharmacologic Considerations for Preexposure Prophylaxis in Transgender
   Women
SO JAIDS-JOURNAL OF ACQUIRED IMMUNE DEFICIENCY SYNDROMES
LA English
DT Article
DE pharmacology; PrEP; transgender
ID DEPOT-MEDROXYPROGESTERONE ACETATE; TENOFOVIR DISOPROXIL FUMARATE;
   HIV-INFECTION; ANTIRETROVIRAL PROPHYLAXIS; GENETIC-VARIANTS; RISK
   BEHAVIORS; PHARMACOKINETICS; EMTRICITABINE; SEX; MEN
AB Studies of tenofovir disoproxil fumarate (TDF)-emtricitabine (FTC)-based preexposure prophylaxis (PrEP) have not focused on transgendered women who are at disproportionate risk of HIV acquisition. Concerns exist for drug interactions between cross-sex therapy (estradiol, progestins, and spironolactone) with tenofovir disoproxil fumarate-emtricitabine. This review assessed the experimental and theoretical risk for such drug interactions. It was found that none of these medications are implicated as major perpetrators of drug interactions, and the classes use different metabolic pathways for clearance, suggesting a low likelihood for interactions in either direction. Subanalyses of transgender women in Preexposure Prophylaxis Initiative suggested PrEP efficacy if adherence was high. Nevertheless, several research gaps were identified, particularly the need for controlled interaction studies in transgendered women, including effects on renal clearance, intracellular tenofovir diphosphate and emtricitabine triphosphate in target cells, as well as hormone effects on HIV susceptibility and immunity. PrEP should continue to be offered to transgender women while additional research is planned or pending.
C1 [Anderson, Peter L.] Univ Colorado AMC, Skaggs Sch Pharm & Pharmaceut Sci, Dept Pharmaceut Sci, 12850 E Montview Blvd,V20-C238, Aurora, CO 80045 USA.
   [Reirden, Daniel] Univ Colorado AMC, Childrens Hosp Colorado, Aurora, CO USA.
   [Reirden, Daniel] Univ Colorado AMC, Univ Colorado, Sch Med, Aurora, CO USA.
   [Castillo-Mancilla, Jose] Univ Colorado AMC, Div Infect Dis, Sch Med, Aurora, CO USA.
RP Anderson, PL (通讯作者)，Univ Colorado AMC, Skaggs Sch Pharm & Pharmaceut Sci, Dept Pharmaceut Sci, 12850 E Montview Blvd,V20-C238, Aurora, CO 80045 USA.
EM peter.anderson@ucdenver.edu
RI Castillo-Mancilla, Jose/L-8176-2019; Castillo-Mancilla,
   Jose/AAN-5116-2020
OI Castillo-Mancilla, Jose/0000-0003-1242-1745; 
FU NIH [K23 AI104315, U01 AI106499]; NATIONAL INSTITUTE OF ALLERGY AND
   INFECTIOUS DISEASES [U01AI106499, K23AI104315] Funding Source: NIH
   RePORTER
FX Supported by Grants from the NIH: K23 AI104315 (J.C.-M), U01 AI106499
   (P.A.). The content is solely the responsibility of the authors and does
   not necessarily represent the official views of the National Institute
   of Allergy and Infectious Diseases or the National Institutes of Health.
CR Alam C, 2016, ADV DRUG DELIV REV
   Anderson PL, 2008, J ANTIMICROB CHEMOTH, V62, P738, DOI 10.1093/jac/dkn247
   Anderson PL, 2012, SCI TRANSL MED, V4, DOI 10.1126/scitranslmed.3004006
   Anderson PL, 2011, J ANTIMICROB CHEMOTH, V66, P240, DOI 10.1093/jac/dkq447
   Anderson PL, 2008, CURR OPIN HIV AIDS, V3, P258, DOI 10.1097/COH.0b013e3282f85dc1
   Baeten JM, 2012, NEW ENGL J MED, V367, P399, DOI 10.1056/NEJMoa1108524
   Baral SD, 2013, LANCET INFECT DIS, V13, P214, DOI 10.1016/S1473-3099(12)70315-8
   Burns RN, 2015, J CLIN PHARMACOL, V55, P629, DOI 10.1002/jcph.461
   Castillo-Mancilla JR, 2013, AIDS RES HUM RETROV, V29, P384, DOI [10.1089/aid.2012.0089, 10.1089/AID.2012.0089]
   Chandra N, 2013, AIDS RES HUM RETROV, V29, P592, DOI 10.1089/aid.2012.0271
   Choopanya K, 2013, LANCET, V381, P2083, DOI 10.1016/S0140-6736(13)61127-7
   Clements-Nolle K, 2001, AM J PUBLIC HEALTH, V91, P915, DOI 10.2105/AJPH.91.6.915
   Coleman JS, 2012, 19 INT AIDS C JUL 22
   Cui YH, 1999, MOL PHARMACOL, V55, P929
   de Ronde W, 2003, CLIN ENDOCRINOL, V58, P529, DOI 10.1046/j.1365-2265.2003.01669.x
   Deutsch MB, 2015, LANCET HIV, V2, pE512, DOI 10.1016/S2352-3018(15)00206-4
   Deville-Bonne D, 2010, ANTIVIR RES, V86, P101, DOI 10.1016/j.antiviral.2010.02.001
   DUSTERBERG B, 1982, MATURITAS, V4, P315, DOI 10.1016/0378-5122(82)90064-0
   Duwal S, 2012, PLOS ONE, V7, DOI 10.1371/journal.pone.0040382
   FDA, DRUG DEV DRUG INT TA
   Giacomini KM, 2010, NAT REV DRUG DISCOV, V9, P215, DOI 10.1038/nrd3028
   Gilead Sciences, 2016, TRUV TEN DIS FUM EMT
   Goode D, 2014, PLOS ONE, V9, DOI 10.1371/journal.pone.0097767
   Grant RM, 2014, LANCET INFECT DIS, V14, P820, DOI 10.1016/S1473-3099(14)70847-3
   Grant RM, 2010, NEW ENGL J MED, V363, P2587, DOI 10.1056/NEJMoa1011205
   Heffron R, 2014, AIDS, V28, P2771, DOI 10.1097/QAD.0000000000000493
   Hembree WC, 2009, J CLIN ENDOCR METAB, V94, P3132, DOI 10.1210/jc.2009-0345
   Herbst JH, 2008, AIDS BEHAV, V12, P1, DOI 10.1007/s10461-007-9299-3
   HOMEIDA M, 1977, CLIN PHARMACOL THER, V22, P402
   James Amanda Marie, 2013, J Exp Pharmacol, V5, P55, DOI 10.2147/JEP.S45308
   Kearney BP, 2009, PHARMACOTHERAPY, V29, P924, DOI 10.1592/phco.29.8.924
   Kobayashi K, 2000, CLIN CANCER RES, V6, P3297
   Lade JM, 2015, EBIOMEDICINE, V2, P1145, DOI 10.1016/j.ebiom.2015.07.008
   Lindenmaier H, 2005, DRUG METAB DISPOS, V33, P1576, DOI 10.1124/dmd.105.005314
   Liu AY, 2016, JAMA INTERN MED, V176, P75, DOI 10.1001/jamainternmed.2015.4683
   Marrazzo JM, 2015, NEW ENGL J MED, V372, P509, DOI 10.1056/NEJMoa1402269
   McCormack S, 2016, LANCET, V387, P53, DOI 10.1016/S0140-6736(15)00056-2
   Meriggiola MC, 2013, CURR OPIN ENDOCRINOL, V20, P565, DOI 10.1097/01.med.0000436187.95351.a9
   Molina JM, 2015, NEW ENGL J MED, V373, P2237, DOI 10.1056/NEJMoa1506273
   Morrison CS, 2015, PLOS MED, V12, DOI 10.1371/journal.pmed.1001778
   Moss DM, 2015, EXPERT OPIN DRUG MET, V11, P1203, DOI 10.1517/17425255.2015.1037278
   National Center for Innovative in HIV Care, TRANSG WOM PREEXP PR
   Nicol MR, 2014, J CLIN PHARMACOL, V54, P574, DOI 10.1002/jcph.248
   Rigalli JP, 2011, TOXICOLOGY, V285, P18, DOI 10.1016/j.tox.2011.03.015
   Polasek TM, 2011, BRIT J CLIN PHARMACO, V71, P727, DOI 10.1111/j.1365-2125.2011.03903.x
   Pushpakom SP, 2011, J INFECT DIS, V204, P145, DOI 10.1093/infdis/jir215
   Quest Diagnostics, ESTR
   Radzio J, 2014, JAIDS-J ACQ IMM DEF, V67, P365, DOI 10.1097/QAI.0000000000000340
   Reznicek J, 2016, XENOBIOTICA, P1
   Searle G. D., 2008, ALDACTONE PRODUCT IN
   Shen Z, 2014, PLOS ONE, V9, DOI 10.1371/journal.pone.0100863
   Sica D, 2005, HEART FAIL REV, V10, P23, DOI 10.1007/s10741-005-2345-1
   Stanczyk FZ, 2013, CONTRACEPTION, V87, P706, DOI 10.1016/j.contraception.2012.12.011
   The World Professional Association of Transgender Health, STAND CAR HLTH TRANS
   Thigpen MC, 2012, NEW ENGL J MED, V367, P423, DOI 10.1056/NEJMoa1110711
   Tweedie D, 2013, CLIN PHARMACOL THER, V94, P113, DOI 10.1038/clpt.2013.77
   Van Damme L, 2012, NEW ENGL J MED, V367, P411, DOI 10.1056/NEJMoa1202614
   Vishwanathan SA, 2011, JAIDS-J ACQ IMM DEF, V57, P261, DOI 10.1097/QAI.0b013e318220ebd3
   Ziegler S, 2016, CURR OPIN HIV AIDS, V11, P209, DOI 10.1097/COH.0000000000000237
NR 59
TC 13
Z9 14
U1 0
U2 3
PU LIPPINCOTT WILLIAMS & WILKINS
PI PHILADELPHIA
PA TWO COMMERCE SQ, 2001 MARKET ST, PHILADELPHIA, PA 19103 USA
SN 1525-4135
EI 1077-9450
J9 JAIDS-J ACQ IMM DEF
JI JAIDS
PD AUG 15
PY 2016
VL 72
SU 3
BP S230
EP S234
DI 10.1097/QAI.0000000000001105
PG 5
WC Immunology; Infectious Diseases
WE Science Citation Index Expanded (SCI-EXPANDED)
SC Immunology; Infectious Diseases
GA DY6YM
UT WOS:000385275700005
PM 27429188
OA Green Accepted, Green Published
DA 2022-08-26
ER

PT J
AU Grant, RM
   Sevelius, JM
   Guanira, JV
   Aguilar, JV
   Chariyalertsak, S
   Deutsch, MB
AF Grant, Robert M.
   Sevelius, Jae M.
   Guanira, Juan V.
   Aguilar, Jana Villayzan
   Chariyalertsak, Suwat
   Deutsch, Madeline B.
TI Transgender Women in Clinical Trials of Pre-Exposure Prophylaxis
SO JAIDS-JOURNAL OF ACQUIRED IMMUNE DEFICIENCY SYNDROMES
LA English
DT Article
DE transgender; HIV; HIV prevention; iPrEX; PrEP
ID HIV-INFECTION; ANTIRETROVIRAL PROPHYLAXIS; RISK BEHAVIORS; AFRICAN
   WOMEN; MEN; PREVENTION; TENOFOVIR; TRANSMISSION; METAANALYSIS; SEX
AB Lessons were learned with trans women who participated (as volunteers and investigators) in trials of HIV preexposure prophylaxis (PrEP). Trans women are not men. Compared with men who have sex with men, trans women trial participants were more likely to be involved with transactional sex, had more sexual partners, and were less likely to have PrEP medications detected in blood. Trans women define themselves differently in different cultures. One best practice is to ask at least 2 gender questions: sex assigned at birth and current gender. More information is needed to fully situate PrEP efficacy for trans women, including analysis of drug-drug interactions between PrEP medications and feminizing hormones and PrEP drug penetration into neovaginal tissues. Including trans women in studies is helpful only if their participation is specifically reported, as could occur in a table of baseline characteristics of the enrolled cohort. Gender-affirming care is important to foster appropriate uptake and use of PrEP. Such care includes use of preferred pronouns and names, safety to use the bathroom of choice, and access to gender-affirming hormone therapy and surgery. The consistent finding that PrEP works when taken across diverse populations having diverse practices related to gender, sexual intercourse, and hormone use provides a basis for offering PrEP to people at substantial risk of acquiring HIV although some subgroups may not have been fully represented in trials. Nonetheless, specific PrEP implementation science for trans women (and men) is essential to develop best practices for PrEP delivery and use.
C1 [Grant, Robert M.] Univ Calif San Francisco, Gladstone Inst, 1650 Owens St, San Francisco, CA 94158 USA.
   [Sevelius, Jae M.; Deutsch, Madeline B.] Univ Calif San Francisco, Ctr Excellence Transgender Hlth, San Francisco, CA 94143 USA.
   [Guanira, Juan V.] INMENSA, Lima, Peru.
   [Aguilar, Jana Villayzan] Red Nacl Derechos Personas Travesti Transgenero &, Lima, Peru.
   [Chariyalertsak, Suwat] Chiang Mai Univ, Res Inst Hlth Sci RIHES, Chiang Mai, Thailand.
RP Grant, RM (通讯作者)，Univ Calif San Francisco, Gladstone Inst, 1650 Owens St, San Francisco, CA 94158 USA.
EM robert.grant@ucsf.edu
RI Sevelius, Jae/AAG-2404-2020
OI Grant, Robert/0000-0002-0851-7085
FU U.S. National Institutes of Health [R34MH102109, R34DA038541, AI118575,
   AI068619]; University of California HIV/AIDS Research Program; Gladstone
   Institutes; NATIONAL INSTITUTE OF ALLERGY AND INFECTIOUS DISEASES
   [UM1AI069399, U01AI068619, UM1AI068619, R01AI118575] Funding Source: NIH
   RePORTER; NATIONAL INSTITUTE OF MENTAL HEALTH [P30MH062246, R34MH102109]
   Funding Source: NIH RePORTER; NATIONAL INSTITUTE ON DRUG ABUSE
   [R34DA038541] Funding Source: NIH RePORTER
FX The manuscript development was supported by grants from the U.S.
   National Institutes of Health (R34MH102109, R34DA038541, AI118575,
   AI068619), the University of California HIV/AIDS Research Program, and
   the Gladstone Institutes.
CR Anderson PL, 2012, SCI TRANSL MED, V4, DOI 10.1126/scitranslmed.3004006
   [Anonymous], 2016, PREPARADAS MULHERES
   Baeten JM, 2012, NEW ENGL J MED, V367, P399, DOI 10.1056/NEJMoa1108524
   Baggaley RF, 2010, INT J EPIDEMIOL, V39, P1048, DOI 10.1093/ije/dyq057
   Baral SD, 2013, LANCET INFECT DIS, V13, P214, DOI 10.1016/S1473-3099(12)70315-8
   Cahill S, 2014, LGBT HEALTH, V1, P157, DOI 10.1089/lgbt.2014.0033
   Choopanya K, 2013, LANCET, V381, P2083, DOI 10.1016/S0140-6736(13)61127-7
   Cottrell ML, 2016, J INFECT DIS, V214, P55, DOI 10.1093/infdis/jiw077
   Cottrell ML, 2015, EXPERT OPIN DRUG MET, V11, P893, DOI 10.1517/17425255.2015.1027682
   Deutsch M., 2015, NAT HIV PREV C ATL G
   Deutsch MB, 2015, LANCET HIV, V2, pE512, DOI 10.1016/S2352-3018(15)00206-4
   Donnell D, 2014, JAIDS-J ACQ IMM DEF, V66, P340, DOI 10.1097/QAI.0000000000000172
   Grant RM, 2015, AIDS, V29, P331, DOI 10.1097/QAD.0000000000000556
   Grant RM, 2014, LANCET INFECT DIS, V14, P820, DOI 10.1016/S1473-3099(14)70847-3
   Grant RM, 2010, NEW ENGL J MED, V363, P2587, DOI 10.1056/NEJMoa1011205
   Heffron R, 2014, AIDS, V28, P2771, DOI 10.1097/QAD.0000000000000493
   Herbst JH, 2008, AIDS BEHAV, V12, P1, DOI 10.1007/s10461-007-9299-3
   Liu AY, 2016, JAMA INTERN MED, V176, P75, DOI 10.1001/jamainternmed.2015.4683
   Markowitz M., 2016, ECLAIR PHASE 2A SAFE
   Marrazzo JM, 2015, NEW ENGL J MED, V372, P509, DOI 10.1056/NEJMoa1402269
   Molina JM, 2015, NEW ENGL J MED, V373, P2237, DOI 10.1056/NEJMoa1506273
   Nemoto T, 2004, AM J PUBLIC HEALTH, V94, P1193, DOI 10.2105/AJPH.94.7.1193
   Patterson KB, 2011, SCI TRANSL MED, V3, DOI 10.1126/scitranslmed.3003174
   Poteat T, 2015, LANCET, V385, P274, DOI 10.1016/S0140-6736(14)60833-3
   Sevelius JM, 2016, GLOB PUBLIC HEALTH, P1
   Thigpen MC, 2012, NEW ENGL J MED, V367, P423, DOI 10.1056/NEJMoa1110711
   Van Damme L, 2012, NEW ENGL J MED, V367, P411, DOI 10.1056/NEJMoa1202614
   Wilson EC, 2016, LANCET HIV, V3, pE200, DOI 10.1016/S2352-3018(16)30022-4
NR 28
TC 23
Z9 23
U1 0
U2 4
PU LIPPINCOTT WILLIAMS & WILKINS
PI PHILADELPHIA
PA TWO COMMERCE SQ, 2001 MARKET ST, PHILADELPHIA, PA 19103 USA
SN 1525-4135
EI 1077-9450
J9 JAIDS-J ACQ IMM DEF
JI JAIDS
PD AUG 15
PY 2016
VL 72
SU 3
BP S226
EP S229
DI 10.1097/QAI.0000000000001090
PG 4
WC Immunology; Infectious Diseases
WE Science Citation Index Expanded (SCI-EXPANDED)
SC Immunology; Infectious Diseases
GA DY6YM
UT WOS:000385275700004
PM 27429187
OA Green Published
DA 2022-08-26
ER

PT J
AU Hall, EW
   Heneine, W
   Sanchez, T
   Sineath, RC
   Sullivan, P
AF Hall, Eric William
   Heneine, Walid
   Sanchez, Travis
   Sineath, Robert Craig
   Sullivan, Patrick
TI Preexposure Prophylaxis Modality Preferences Among Men Who Have Sex With
   Men and Use Social Media in the United States
SO JOURNAL OF MEDICAL INTERNET RESEARCH
LA English
DT Article
DE preexposure prophylaxis; PrEP; men who have sex with men; MSM; HIV
   prevention; Facebook; survey
ID HIV-INFECTION; ANTIRETROVIRAL PROPHYLAXIS; HIGH-RISK; TRANSGENDER WOMEN;
   AFRICAN WOMEN; PREVENTION; ADHERENCE; TENOFOVIR; PREP; ACCEPTABILITY
AB Background: Preexposure prophylaxis (PrEP) is available as a daily pill for preventing infection with the human immunodeficiency virus (HIV). Innovative methods of administering PrEP systemically or topically are being discussed and developed.
   Objective: The objective of our study was to assess attitudes toward different experimental modalities of PrEP administration.
   Methods: From April to July 2015, we recruited 1106 HIV-negative men who have sex with men through online social media advertisements and surveyed them about their likelihood of using different PrEP modalities. Participants responded to 5-point Likert-scale items indicating how likely they were to use each of the following PrEP modalities: a daily oral pill, on-demand pills, periodic injection, penile gel (either before or after intercourse), rectal gel (before/after), and rectal suppository (before/after). We used Wilcoxon signed rank tests to determine whether the stated likelihood of using any modality differed from daily oral PrEP. Related items were combined to assess differences in likelihood of use based on tissue or time of administration. Participants also ranked their interest in using each modality, and we used the modified Borda count method to determine consensual rankings.
   Results: Most participants indicated they would be somewhat likely or very likely to use PrEP as an on-demand pill (685/1105, 61.99%), daily oral pill (528/1036, 50.97%), injection (575/1091, 52.70%), or penile gel (438/755, 58.01% before intercourse; 408/751, 54.33% after). The stated likelihoods of using on-demand pills (median score 4) and of using a penile gel before intercourse (median 4) were both higher than that of using a daily oral pill (median 4, P<. 001 and P=. 001, respectively). Compared with a daily oral pill, participants reported a significantly lower likelihood of using any of the 4 rectal modalities (Wilcoxon signed rank test, all P<. 001). On 10-point Likert scales created by combining application methods, the reported likelihood of using a penile gel (median 7) was higher than that of using a rectal gel (median 6, P<. 001), which was higher than the likelihood of using a rectal suppository (median 6, P<. 001). The modified Borda count ranked on-demand pills as the most preferred modality. There was no difference in likelihood of use of PrEP (gel or suppository) before or after intercourse.
   Conclusions: Participants typically prefer systemic PrEP and are less likely to use a modality that is administered rectally. Although most of these modalities are seen as favorable or neutral, attitudes may change as information about efficacy and application becomes available. Further data on modality preference across risk groups will better inform PrEP development.
C1 [Hall, Eric William; Sanchez, Travis; Sineath, Robert Craig; Sullivan, Patrick] Emory Univ, Rollins Sch Publ Hlth, Dept Epidemiol, GCR 432,1518 Clifton Rd, Atlanta, GA 30322 USA.
   [Heneine, Walid] Ctr Dis Control & Prevent, Natl Ctr HIV AIDS Viral Hepatitis STD & TB Preven, Atlanta, GA USA.
RP Hall, EW (通讯作者)，Emory Univ, Rollins Sch Publ Hlth, Dept Epidemiol, GCR 432,1518 Clifton Rd, Atlanta, GA 30322 USA.
EM eric.w.hall@emory.edu
OI Sineath, Robert/0000-0002-7302-8640; Hall, Eric/0000-0003-0244-7458
FU Eunice Kennedy Shriver National Institute of Child and Health and Human
   Development (NICHD) Research [1R21-HD074502-01A1]; EUNICE KENNEDY
   SHRIVER NATIONAL INSTITUTE OF CHILD HEALTH & HUMAN DEVELOPMENT
   [R21HD074502] Funding Source: NIH RePORTER
FX This work was funded by Eunice Kennedy Shriver National Institute of
   Child and Health and Human Development (NICHD) Research Grant
   1R21-HD074502-01A1. The findings and conclusions in this paper are those
   of the authors and do not necessarily represent the views of the Centers
   for Disease Control and Prevention.
CR Abdool KQ, 2010, SCIENCE, V329, P1168, DOI DOI 10.1126/SCIENCE.1193748
   Anderson PL, 2012, SCI TRANSL MED, V4, DOI 10.1126/scitranslmed.3004006
   Baeten JM, 2012, NEW ENGL J MED, V367, P399, DOI 10.1056/NEJMoa1108524
   Baeten J, 2013, ANNU REV MED, V64, P219, DOI 10.1146/annurev-med-050911-163701
   Beyrer C, 2013, AIDS, V27, P2665, DOI 10.1097/01.aids.0000432449.30239.fe
   Beyrer C, 2012, LANCET, V380, P367, DOI 10.1016/S0140-6736(12)60821-6
   Castel AD, 2014, INFECT DIS CLIN N AM, V28, P563, DOI 10.1016/j.idc.2014.08.001
   Centers for Disease Control and Prevention, 2014, PREEXP PROPH PREV HI
   Centers for Disease Control and Prevention, 2015, HIV SURV REP 2014, V26
   Choopanya K, 2013, LANCET, V381, P2083, DOI 10.1016/S0140-6736(13)61127-7
   Cranston R, 2015, PHASE 2 RANDOMIZED S
   de Borda J.C., 1781, MEMOIRE ELECTIONS SC
   Fellman Sam., 2012, MILITARY TIMES
   Golub SA, 2013, AIDS PATIENT CARE ST, V27, P248, DOI 10.1089/apc.2012.0419
   Golub SA, 2010, JAIDS-J ACQ IMM DEF, V54, P548, DOI 10.1097/QAI.0b013e3181e19a54
   Grant RM, 2014, LANCET INFECT DIS, V14, P820, DOI 10.1016/S1473-3099(14)70847-3
   Grant RM, 2010, NEW ENGL J MED, V363, P2587, DOI 10.1056/NEJMoa1011205
   Grov C, 2015, AIDS BEHAV, V19, P2234, DOI 10.1007/s10461-015-1030-1
   Kashuba ADM, 2015, JAIDS-J ACQ IMM DEF, V69, P264, DOI 10.1097/QAI.0000000000000607
   Koenig LJ, 2013, AM J PREV MED, V44, pS91, DOI 10.1016/j.amepre.2012.09.047
   Krakower DS, 2015, DRUGS, V75, P243, DOI 10.1007/s40265-015-0355-4
   Krakower DS, 2012, PLOS ONE, V7, DOI 10.1371/journal.pone.0033119
   LIKERT R, 1932, ARCH PSYCHOL, V55
   Marrazzo JM, 2015, NEW ENGL J MED, V372, P509, DOI 10.1056/NEJMoa1402269
   Mcgowan I, 2015, PLOS ONE, V10, DOI 10.1371/journal.pone.0125363
   Mimiaga MJ, 2009, JAIDS-J ACQ IMM DEF, V50, P77, DOI 10.1097/QAI.0b013e31818d5a27
   Molina JM, 2015, NEW ENGL J MED, V373, P2237, DOI 10.1056/NEJMoa1506273
   Myers JE, 2015, CURR OPIN HIV AIDS, V10, P271, DOI 10.1097/COH.0000000000000166
   Parsons JT, 2015, JAIDS-J ACQ IMM DEF, V68, P449, DOI 10.1097/QAI.0000000000000507
   Sanchez Travis, 2012, Open AIDS J, V6, P224, DOI 10.2174/1874613601206010224
   Sineath R., 2014, METHODS IMPROVING CO
   Spinner CD, 2016, INFECTION, V44, P151, DOI 10.1007/s15010-015-0850-2
   Stack C, 2016, JAIDS-J ACQ IMM DEF, V71, P94, DOI 10.1097/QAI.0000000000000816
   Thigpen MC, 2012, NEW ENGL J MED, V367, P423, DOI 10.1056/NEJMoa1110711
   Van Damme L, 2012, NEW ENGL J MED, V367, P411, DOI 10.1056/NEJMoa1202614
   van der Straten A, 2012, AIDS, V26, pF13, DOI 10.1097/QAD.0b013e3283522272
   van Griensven F, 2010, J INT AIDS SOC, V13, DOI 10.1186/1758-2652-13-13
   Volk JE, 2012, JAIDS-J ACQ IMM DEF, V61, P112, DOI 10.1097/QAI.0b013e31825bd87d
   Wilton J, 2015, HIV AIDS-RES PALLIAT, V7, P125, DOI 10.2147/HIV.S50025
   Young I, 2014, AIDS BEHAV, V18, P195, DOI 10.1007/s10461-013-0560-7
NR 40
TC 19
Z9 19
U1 0
U2 4
PU JMIR PUBLICATIONS, INC
PI TORONTO
PA 59 WINNERS CIRCLE, TORONTO, ON M4L 3Y7, CANADA
SN 1438-8871
J9 J MED INTERNET RES
JI J. Med. Internet Res.
PD MAY
PY 2016
VL 18
IS 5
AR e111
DI 10.2196/jmir.5713
PG 10
WC Health Care Sciences & Services; Medical Informatics
WE Science Citation Index Expanded (SCI-EXPANDED)
SC Health Care Sciences & Services; Medical Informatics
GA FA9IF
UT WOS:000405758600005
PM 27199100
OA gold, Green Published, Green Submitted
DA 2022-08-26
ER

PT J
AU Wilton, J
   Kain, T
   Fowler, S
   Hart, TA
   Grennan, T
   Maxwell, J
   Tan, DHS
AF Wilton, James
   Kain, Taylor
   Fowler, Shawn
   Hart, Trevor A.
   Grennan, Troy
   Maxwell, John
   Tan, Darrell H. S.
TI Use of an HIV-risk screening tool to identify optimal candidates for
   PrEP scale-up among men who have sex with men in Toronto, Canada:
   disconnect between objective and subjective HIV risk
SO JOURNAL OF THE INTERNATIONAL AIDS SOCIETY
LA English
DT Article
DE risk perception; risk behaviours; men who have sex with men; screening;
   pre-exposure prophylaxis; HIV
ID PREEXPOSURE PROPHYLAXIS PREP; ANTIRETROVIRAL PROPHYLAXIS; POSTEXPOSURE
   PROPHYLAXIS; CONDOM USE; PREVENTION; WILLINGNESS; INFECTION;
   ACCEPTABILITY; MSM; EPIDEMIOLOGY
AB Introduction: Identifying appropriate pre-exposure prophylaxis (PrEP) candidates is a challenge in planning for the safe and effective roll-out of this strategy. We explored the use of a validated HIV risk screening tool, HIV Incidence Risk Index for Men who have Sex with Men (HIRI-MSM), to identify "optimal" candidates among MSM testing at a busy sexual health clinic's community testing sites in Toronto, Canada.
   Methods: Between November 2014 and April 2015, we surveyed MSM undergoing anonymous HIV testing at community testing sites in Toronto, Canada, to quantify "optimal" candidates for scaling up PrEP roll-out, defined as being at high objective HIV risk (scoring >= 10 on the HIRI-MSM), perceiving oneself at moderate-to-high HIV risk and being willing to use PrEP. Cascades were constructed to identify barriers to broader PrEP uptake. The association between HIRI-MSM score and both willingness to use PrEP and perceived HIV risk were explored in separate multivariable logistic regression analyses.
   Results: Of 420 respondents, 64.4% were objectively at high risk, 52.5% were willing to use PrEP and 27.2% perceived themselves at moderate-to-high HIV risk. Only 16.4% were "optimal" candidates. Higher HIRI-MSM scores were positively associated with both willingness to use PrEP (aOR = 1.7 per 10 score increase, 95% CI = 1.3-2.2) and moderate-to-high perceived HIV risk (aOR = 1.7 per 10 score increase, 95% CI = 1.2-2.3). The proportion of men who were "optimal" candidates increased to 42.9% when the objective HIV risk cut-off was changed to top quartile of HIRI-MSM scores (>= 26). In our full cascade, a very low proportion (5.3%) of MSM surveyed could potentially benefit from PrEP under current conditions. The greatest barrier in the cascade was low perception of HIV risk among high-risk men, but considerable numbers were also lost in downstream cascade steps. Of men at high objective HIV risk, 68.3% did not perceive themselves to be at moderate-to-high HIV risk, 23.6% were unaware of PrEP, 40.1% were not willing to use PrEP, 47.6% lacked a family physician with whom they felt comfortable discussing sexual health, and 31.6% had no means to cover the cost of PrEP.
   Conclusions: A higher HIRI-MSM cut-off may be helpful for identifying candidates for PrEP scale-up. Improving engagement in the PrEP cascade will require interventions to simultaneously address multiple barriers.
C1 [Tan, Darrell H. S.] St Michaels Hosp, Div Infect Dis, 30 Bond St,4CC Room 4-179, Toronto, ON M5B 1W8, Canada.
   [Wilton, James] Canadian AIDS Treatment Informat Exchange, Toronto, ON, Canada.
   [Kain, Taylor; Tan, Darrell H. S.] Univ Toronto, Dept Med, Toronto, ON, Canada.
   [Fowler, Shawn] Hassle Free Clin, Toronto, ON, Canada.
   [Hart, Trevor A.] Ryerson Univ, Dept Psychol, Toronto, ON, Canada.
   [Hart, Trevor A.] Univ Toronto, Dalla Lana Sch Publ Hlth, Toronto, ON, Canada.
   [Grennan, Troy] British Columbia Ctr Dis Control, Vancouver, BC, Canada.
   [Maxwell, John] AIDS Comm Toronto, Toronto, ON, Canada.
RP Tan, DHS (通讯作者)，St Michaels Hosp, Div Infect Dis, 30 Bond St,4CC Room 4-179, Toronto, ON M5B 1W8, Canada.
EM darrell.tan@gmail.com
RI Kain, Taylor/ABF-9338-2021; Grennan, Troy/AAH-5588-2020
OI Wilton, James/0000-0002-2295-7511
FU Catalyst grant from the Canadian Institutes of Health Research [CDE
   126670]; New Investigator Award from the Canadian Institutes of Health
   Research; Ontario HIV Treatment Network Applied HIV Research Chair
FX This work was supported by a Catalyst grant from the Canadian Institutes
   of Health Research (CDE 126670). DHST is supported by a New Investigator
   Award from the Canadian Institutes of Health Research. TAH is supported
   by an Ontario HIV Treatment Network Applied HIV Research Chair.
CR Amico KR, 2014, CLIN INFECT DIS, V59, pS55, DOI 10.1093/cid/ciu266
   Anderson PL, 2012, SCI TRANSL MED, V4, DOI 10.1126/scitranslmed.3004006
   Baeten JM, 2012, NEW ENGL J MED, V367, P399, DOI 10.1056/NEJMoa1108524
   Beyrer C, 2012, LANCET, V380, P367, DOI 10.1016/S0140-6736(12)60821-6
   Brooks RA, 2012, AIDS PATIENT CARE ST, V26, P87, DOI 10.1089/apc.2011.0283
   Cameron MP, 2013, VACCINE, V31, P3712, DOI 10.1016/j.vaccine.2013.05.089
   Centers for Disease Control and Prevention, 2014, PREEXP PROPH PREV HI
   Choopanya K, 2013, LANCET, V381, P2083, DOI 10.1016/S0140-6736(13)61127-7
   Cohen SE, 2015, JAIDS-J ACQ IMM DEF, V68, P439, DOI 10.1097/QAI.0000000000000479
   Gallagher T, 2014, LGBT HEALTH, V1, P218, DOI 10.1089/lgbt.2013.0046
   Gamarel KE, 2015, ANN BEHAV MED, V49, P177, DOI 10.1007/s12160-014-9646-3
   Gardner EM, 2011, CLIN INFECT DIS, V52, P793, DOI 10.1093/cid/ciq243
   Gilead Sciences Inc, RISK EV MIT STRAT RE
   Golub SA, 2014, AIDS BEHAV, V18, P1686, DOI 10.1007/s10461-014-0770-7
   Golub SA, 2010, JAIDS-J ACQ IMM DEF, V54, P548, DOI 10.1097/QAI.0b013e3181e19a54
   Gomez GB, 2013, PLOS MED, V10, DOI 10.1371/journal.pmed.1001401
   Grant RM, 2014, LANCET INFECT DIS, V14, P820, DOI 10.1016/S1473-3099(14)70847-3
   Grant RM, 2010, NEW ENGL J MED, V363, P2587, DOI 10.1056/NEJMoa1011205
   Hensher DA, 2010, TRANSPORT RES B-METH, V44, P735, DOI 10.1016/j.trb.2009.12.012
   Holt M, 2012, SEX TRANSM INFECT, V88, P258, DOI 10.1136/sextrans-2011-050312
   Jain S, 2015, CLIN INFECT DIS, V60, pS200, DOI 10.1093/cid/civ094
   Jones J, 2014, SPRINGERPLUS, V3, DOI 10.1186/2193-1801-3-708
   Kelley CF, 2015, CLIN INFECT DIS, V61, P1590, DOI 10.1093/cid/civ664
   King HL, 2014, AIDS BEHAV, V18, P1722, DOI 10.1007/s10461-014-0845-5
   Kirby T, 2014, LANCET, V383, P399, DOI 10.1016/S0140-6736(14)60137-9
   Koester KA, 2015, AIDS BEHAV
   Krakower DS, 2012, PLOS ONE, V7, DOI 10.1371/journal.pone.0033119
   Leonardi M, 2011, INT J STD AIDS, V22, P738, DOI 10.1258/ijsa.2011.011057
   Liu A, 2012, 7 INT C HIV TREATM P
   Liu A, 2014, PLOS MED, V11, DOI 10.1371/journal.pmed.1001613
   Menza TW, 2009, SEX TRANSM DIS, V36, P547, DOI 10.1097/OLQ.0b013e3181a9cc41
   Moore DM, 2012, CAN J PUBLIC HEALTH, V103, P142, DOI 10.1007/BF03404220
   Naing L, 2006, ARCH OROFAC SCI, V1, P9
   New York State Department of Health, 2014, GUID US PREEXP PROPH
   Perron B., 2006, ETUDE LONGITUDINALE
   Pines HA, 2014, JAIDS-J ACQ IMM DEF, V65, P579, DOI 10.1097/QAI.0000000000000101
   Roehr B, 2012, BRIT MED J, V345, DOI 10.1136/bmj.e4879
   Siemieniuk RAC, 2015, AIDS PATIENT CARE ST, V29, P431, DOI 10.1089/apc.2015.0014
   Smith DK, 2012, JAIDS-J ACQ IMM DEF, V60, P421, DOI 10.1097/QAI.0b013e318256b2f6
   Sullivan PS, 2012, LANCET, V380, P388, DOI 10.1016/S0140-6736(12)60955-6
   Terris-Prestholt F, 2013, PLOS ONE, V8, DOI 10.1371/journal.pone.0083193
   Thigpen MC, 2012, NEW ENGL J MED, V367, P423, DOI 10.1056/NEJMoa1110711
   Traeen B, 2014, INT J SEX HEALTH, V26, P13, DOI 10.1080/19317611.2013.823900
   WHO, 2016, CONS GUID HIV PREV D
   Young I, 2014, AIDS BEHAV, V18, P195, DOI 10.1007/s10461-013-0560-7
   Zablotska I, 2014, 20 INT AIDS C MELB A
NR 46
TC 67
Z9 68
U1 1
U2 9
PU JOHN WILEY & SONS LTD
PI CHICHESTER
PA THE ATRIUM, SOUTHERN GATE, CHICHESTER PO19 8SQ, W SUSSEX, ENGLAND
EI 1758-2652
J9 J INT AIDS SOC
JI J. Int. AIDS Soc.
PD JUN 3
PY 2016
VL 19
AR 20777
DI 10.7448/IAS.19.1.20777
PG 10
WC Immunology; Infectious Diseases
WE Science Citation Index Expanded (SCI-EXPANDED); Social Science Citation Index (SSCI)
SC Immunology; Infectious Diseases
GA DN4II
UT WOS:000377027900001
PM 27265490
OA gold, Green Published
DA 2022-08-26
ER

PT J
AU Kendrick, K
   Brown, V
   Lords, C
   Matthias, J
   Henning, I
   Blackmore, C
   Likos, A
AF Kendrick, Katherine
   Brown, Veronica
   Lords, Caleb
   Matthias, James
   Henning, Ian
   Blackmore, Carina
   Likos, Anna
TI Full House: A Retrospective Analysis of High Sexually Transmitted
   Infection Prevalence among Adult Film Actors at a Singular Residence
SO SEXUALLY TRANSMITTED DISEASES
LA English
DT Article
ID PHARYNGEAL GONORRHEA; LOS-ANGELES; MEN; SEX; HIV; PERFORMERS; INDUSTRY;
   HEALTH; CALIFORNIA; CHLAMYDIA
AB Background: During a routine human immunodeficiency virus (HIV) investigation, Florida Department of Health staff identified a house (house A) in which over 150 individuals had resided at least briefly. Further investigation revealed that house A is used by the producer of a small adult film production company to board his actors. This report describes sexually transmitted infection (STI) prevalence among male actors in gay adult films residing in a common Florida residence.
   Methods: LexisNexis Accurint was used to identify house A residents since October 2002 when the producer arrived. Information on STIs and interview data were obtained from Florida's STI surveillance system. An infection was considered to be associated with residence in house A if the date of diagnosis occurred 6 months before an individual's residence start date through 6 months after his residence end date.
   Results: Excluding the producer, 150 men resided in house A starting from September 2003 to July 2015. Forty-six individuals had a reported case of HIV, syphilis, gonorrhea, and/or chlamydia with 92 infections total. Forty-two (46%) infections among 24 men were considered associated with residence in house A.
   Conclusions: LexisNexis Accurint was a useful tool for identifying house A residents, a highly mobile and highly sexually active population. There is a high prevalence of STIs among residents, but it is unclear where transmission is occurring. Settings like house A are good candidates for HIV pre-exposure prophylaxis and active STI screenings and may be an opportunity for public health officials to intervene in high-risk groups to reduce STI rates in the community.
C1 [Kendrick, Katherine; Brown, Veronica; Lords, Caleb; Matthias, James; Henning, Ian; Blackmore, Carina; Likos, Anna] Florida Dept Hlth, 4052 Bald Cypress Way,Bin A12, Tallahassee, FL 32399 USA.
   [Kendrick, Katherine] CDC, CSTE Appl Epidemiol Fellowship Program, Atlanta, GA 30333 USA.
RP Kendrick, K (通讯作者)，Florida Dept Hlth, 4052 Bald Cypress Way,Bin A12, Tallahassee, FL 32399 USA.
EM KatieLynnKendrick@gmail.com
FU Centers for Disease Control and Prevention (CDC) [1U38OT000143-03];
   Improving Sexually Transmitted Disease Programs through Assessment,
   Assurance, Policy Development, and Prevention Strategies (STD AAPPS Part
   A) grant [5H25PS004342]
FX This study/report was supported in part by an appointment to the Applied
   Epidemiology Fellowship Program administered by the Council of State and
   Territorial Epidemiologists (CSTE) and funded by the Centers for Disease
   Control and Prevention (CDC) Cooperative Agreement Number
   1U38OT000143-03. This study was also supported by the Improving Sexually
   Transmitted Disease Programs through Assessment, Assurance, Policy
   Development, and Prevention Strategies (STD AAPPS Part A) grant, grant
   number 5H25PS004342.
CR Bernstein KT, 2009, CLIN INFECT DIS, V49, P1793, DOI 10.1086/648427
   Brooks JT, 2006, AIDS, V20, P923, DOI 10.1097/01.aids.0000218558.82402.59
   Chan PA, 2015, AIDS PATIENT CARE ST, V29, P597, DOI 10.1089/apc.2015.0113
   Conniff J, 2016, J AM BOARD FAM MED, V29, P143, DOI 10.3122/jabfm.2016.01.150223
   Coyne KM, 2009, INT J STD AIDS, V20, P508, DOI 10.1258/ijsa.2008.008434
   de Cesare M, 2006, SOUTH CALIF LAW REV, V79, P667
   Goldstein BY, 2011, SEX TRANSM DIS, V38, P644, DOI 10.1097/OLQ.0b013e318214e408
   Grant RM, 2010, NEW ENGL J MED, V363, P2587, DOI 10.1056/NEJMoa1011205
   Grudzen CR, 2009, AM J PUBLIC HEALTH, V99, pS152, DOI 10.2105/AJPH.2007.127035
   Hill SC, 2009, INT J STD AIDS, V20, P809, DOI 10.1258/ijsa.2009.009381
   Janier M, 2003, SEX TRANSM INFECT, V79, P345, DOI 10.1136/sti.79.4.345
   Kent CK, 2005, CLIN INFECT DIS, V41, P67, DOI 10.1086/430704
   Krakower DS, 2016, CURR OPIN HIV AIDS, V11, P41, DOI 10.1097/COH.0000000000000206
   Lafferty WE, 1997, SEX TRANSM DIS, V24, P272, DOI 10.1097/00007435-199705000-00007
   McCormack S, 2016, LANCET, V387, P53, DOI 10.1016/S0140-6736(15)00056-2
   Molina J-M, 2015, 2015 C RETR OPP INF
   Morris SR, 2006, CLIN INFECT DIS, V43, P1284, DOI 10.1086/508460
   Rodriguez-Hart C, 2012, SEX TRANSM DIS, V39, P987, DOI 10.1097/OLQ.0b013e3182716e6e
   Rotblatt H., 2005, Morbidity and Mortality Weekly Report, V54, P923
   Taylor M, 2005, SEX TRANSM DIS, V32, pS53, DOI 10.1097/01.olq.0000180453.31255.2d
   Taylor MM, 2007, CLIN INFECT DIS, V44, P301, DOI 10.1086/510487
   Underhill K, 2014, PLOS ONE, V9, DOI 10.1371/journal.pone.0112425
NR 22
TC 0
Z9 0
U1 0
U2 3
PU LIPPINCOTT WILLIAMS & WILKINS
PI PHILADELPHIA
PA TWO COMMERCE SQ, 2001 MARKET ST, PHILADELPHIA, PA 19103 USA
SN 0148-5717
EI 1537-4521
J9 SEX TRANSM DIS
JI Sex. Transm. Dis.
PD SEP
PY 2016
VL 43
IS 9
BP 556
EP 559
DI 10.1097/OLQ.0000000000000483
PG 4
WC Infectious Diseases
WE Science Citation Index Expanded (SCI-EXPANDED)
SC Infectious Diseases
GA DU5KO
UT WOS:000382250800005
PM 27513381
DA 2022-08-26
ER

PT J
AU Mimiaga, MJ
   Closson, EF
   Battle, S
   Herbst, JH
   Denson, D
   Pitts, N
   Holman, J
   Landers, S
   Mansergh, G
AF Mimiaga, Matthew J.
   Closson, Elizabeth F.
   Battle, Shanice
   Herbst, Jeffrey H.
   Denson, Damian
   Pitts, Nicole
   Holman, Jeremy
   Landers, Stewart
   Mansergh, Gordon
TI Reactions and Receptivity to Framing HIV Prevention Message Concepts
   About Pre-Exposure Prophylaxis for Black and Latino Men Who Have Sex
   with Men in Three Urban US Cities
SO AIDS PATIENT CARE AND STDS
LA English
DT Article
DE MSM; HIV; PrEP; racial; ethnic minority; messaging
ID CONSPIRACY BELIEFS; RISK; PREP
AB Men who have sex with men (MSM) of color are disproportionately affected by HIV in the United States. Pre-exposure prophylaxis (PrEP) using antiretroviral medications is a newer biomedical prevention modality with established efficacy for reducing the risk of acquiring HIV. We conducted formative qualitative research to explore audience reactions and receptivity to message concepts on PrEP as part of the development of prevention messages to promote PrEP awareness among black and Latino MSM in the United States. In 2013, 48 black and 42 Latino (total study sample=90) mixed HIV serostatus MSM from Chicago, Ft. Lauderdale, and Kansas City participated in either an individual interview or focus group discussion. Men were recruited online and at community-based organizations in each city. We elicited feedback on the comprehensibility, credibility, and relevance of two draft messages on PrEP. The messages included efficacy estimates from iPrEx, a phase III clinical trial to ascertain whether the antiretroviral medication tenofovir/emtricitabine disoproxil fumarate (commercially known as Truvada((R))) could safely and effectively prevent HIV acquisition through sex among MSM and transgender women. With participants' consent, the interviews and focus groups were recorded and transcribed. The data were then summarized and analyzed using a qualitative descriptive approach. The majority of men were unfamiliar with PrEP. It was suggested that additional information about the medication and clinical trials establishing efficacy was needed to enhance the legitimacy and relevancy of the messages. Participants sought to form an opinion of PrEP that was grounded in their own interpretation of the efficacy data. However, confusion about nonadherence among clinical trial subjects and individual versus average risk limited comprehension of these messages. Thematic overlaps suggest that message believability was connected to participants' ability to derive meaning from the PrEP efficacy data. Despite being concerned that other MSM would interpret the messages to mean that condom use was unnecessary while taking PrEP, participants themselves primarily understood PrEP as a supplement rather than a replacement for condoms. Based on their experience with taking antiretroviral medication, HIV-positive men considered condom use a more feasible form of HIV prevention than PrEP. Participants' responses suggest that more information about PrEP and the clinical trial would support the legitimacy of PrEP and the messages as a whole. These details may enhance believability in the concept of PrEP and reinforce confidence in the validity of the efficacy result.
C1 [Mimiaga, Matthew J.] Brown Univ, Dept Psychiat & Human Behav, Dept Epidemiol, Sch Publ Hlth,Alpert Med Sch, Providence, RI 02912 USA.
   [Mimiaga, Matthew J.] Brown Univ, Dept Psychiat & Human Behav, Dept Social & Behav Sci, Sch Publ Hlth,Alpert Med Sch, Providence, RI 02912 USA.
   [Mimiaga, Matthew J.] Brown Univ, Inst Community Hlth Promot, Providence, RI 02912 USA.
   [Mimiaga, Matthew J.; Holman, Jeremy; Landers, Stewart] John Snow Inc, Boston, MA USA.
   [Closson, Elizabeth F.] London Sch Hyg & Trop Med, Dept Social & Environm Hlth Res, London, England.
   [Battle, Shanice; Herbst, Jeffrey H.; Denson, Damian; Mansergh, Gordon] US Ctr Dis Control & Prevent, Div HIV AIDS Prevent, Natl Ctr HIV AIDS Viral Hepatitis STD & TB Preven, Atlanta, GA USA.
   [Pitts, Nicole] ICF Int, Atlanta, GA USA.
RP Mimiaga, MJ (通讯作者)，Brown Univ, Sch Publ Hlth, Dept Epidemiol & Behav & Social Hlth Sci, 121 South Main St,8th Floor, Providence, RI 02912 USA.
EM matthew_mimiaga@brown.edu
FU Centers for Disease Control and Prevention [U01PS0053307-01]
FX This research was supported by the Centers for Disease Control and
   Prevention grant number U01PS0053307-01 (PI: M.M).
CR Ackers ML, 2012, PLOS ONE, V7, DOI 10.1371/journal.pone.0034972
   Anderson PL, 2012, SCI TRANSL MED, V4, DOI 10.1126/scitranslmed.3004006
   Bogart LM, 2011, AIDS BEHAV, V15, P1180, DOI 10.1007/s10461-010-9796-7
   Bogart LM, 2010, JAIDS-J ACQ IMM DEF, V53, P648, DOI 10.1097/QAI.0b013e3181c57dbc
   Centers for Disease Control and Prevention, 2015, HIV SURV REP, V26
   Chan PA, 2015, AIDS PATIENT CARE ST, V29, P597, DOI 10.1089/apc.2015.0113
   Eaton LA, 2015, AIDS PATIENT CARE ST, V29, P423, DOI 10.1089/apc.2014.0303
   Grant RM, 2010, NEW ENGL J MED, V363, P2587, DOI 10.1056/NEJMoa1011205
   Herbst JH, 2016, MMWR-MORBID MORTAL W, V65, P42, DOI 10.15585/mmwr.su6501a7
   Jiang JJ, 2014, PLOS ONE, V9, DOI 10.1371/journal.pone.0087674
   Johnson AS, 2014, JAMA-J AM MED ASSOC, V312, P432, DOI 10.1001/jama.2014.8534
   Lindlof T.R., 2011, QUALITATIVE COMMUNIC, V3rd
   Mayer KH, 2016, AIDS BEHAV, V20, P1489, DOI 10.1007/s10461-015-1237-1
   Mimiaga MJ, 2014, ARCH SEX BEHAV, V43, P99, DOI 10.1007/s10508-013-0208-8
   Mimiaga MJ, 2009, JAIDS-J ACQ IMM DEF, V50, P77, DOI 10.1097/QAI.0b013e31818d5a27
   Mutchler MG, 2015, AIDS PATIENT CARE ST, V29, P490, DOI 10.1089/apc.2015.0002
   Rice R.E., 2013, PUBLIC COMMUNICATION
   Ross MW, 2006, JAIDS-J ACQ IMM DEF, V41, P342, DOI 10.1097/01.qai.0000209897.59384.52
   Sandelowski M, 2010, RES NURS HEALTH, V33, P77, DOI 10.1002/nur.20362
   Smith DK, 2015, JAIDS-J ACQ IMM DEF, V68, P337, DOI 10.1097/QAI.0000000000000461
   Thompson TL, 2011, ROUTL COMMUN SER, P1
   Underhill K, 2016, AIDS BEHAV, V20, P1514, DOI 10.1007/s10461-015-1088-9
NR 22
TC 17
Z9 17
U1 0
U2 16
PU MARY ANN LIEBERT, INC
PI NEW ROCHELLE
PA 140 HUGUENOT STREET, 3RD FL, NEW ROCHELLE, NY 10801 USA
SN 1087-2914
EI 1557-7449
J9 AIDS PATIENT CARE ST
JI Aids Patient Care STDS
PD OCT
PY 2016
VL 30
IS 10
BP 484
EP 489
DI 10.1089/apc.2016.0123
PG 6
WC Public, Environmental & Occupational Health; Infectious Diseases
WE Science Citation Index Expanded (SCI-EXPANDED); Social Science Citation Index (SSCI)
SC Public, Environmental & Occupational Health; Infectious Diseases
GA EA3BL
UT WOS:000386472800006
PM 27749110
DA 2022-08-26
ER

PT J
AU Krakower, DS
   Maloney, KM
   Grasso, C
   Melbourne, K
   Mayer, KH
AF Krakower, Douglas S.
   Maloney, Kevin M.
   Grasso, Chris
   Melbourne, Katherine
   Mayer, Kenneth H.
TI Primary care clinicians' experiences prescribing HIV pre-exposure
   prophylaxis at a specialized community health centre in Boston: lessons
   from early adopters
SO JOURNAL OF THE INTERNATIONAL AIDS SOCIETY
LA English
DT Article
DE HIV; pre-exposure prophylaxis; primary care providers; implementation;
   early adopters; community health centre
ID ANTIRETROVIRAL PROPHYLAXIS; PREVENTION; WOMEN; MEN
AB Introduction: An estimated 1.2 million Americans have indications for using antiretroviral pre-exposure prophylaxis (PrEP) to prevent HIV acquisition. For many of these at-risk individuals, the best opportunity to learn about and receive PrEP will be during routine visits to their generalist primary care clinicians. However, few generalist clinicians have prescribed PrEP, primarily because of practical concerns about providing PrEP in primary care settings. The experiences of specialized primary care clinicians who have prescribed PrEP can inform the feasibility of PrEP provision by generalists.
   Methods: During January to February 2015, 35 primary care clinicians at a community health centre in Boston that specializes in the care of sexual and gender minorities completed anonymous surveys about their experiences and practices with PrEP provision. Responses were analyzed with descriptive statistics.
   Results and discussion: Thirty-two clinicians (response rate = 91%) completed the surveys. Nearly all clinicians (97%) had prescribed PrEP (median 20 patients, interquartile range 11 = 33). Most clinicians reported testing and risk-reduction counselling practices concordant with U.S. Centers for Disease Control and Prevention guidelines for PrEP. Clinicians indicated that patients using PrEP experienced medication toxicities infrequently and generally reported high adherence. However, some clinicians' practices differed from guideline recommendations, and some clinicians observed patients with increased risk behaviours. Most clinicians (79%) rated PrEP provision as easy to accomplish, and 97% considered themselves likely to prescribe PrEP in the future.
   Conclusions: In a primary care clinic with specialized expertise in HIV prevention, clinicians perceived that PrEP provision to large numbers of patients was safe, feasible and potentially effective. Efforts to engage generalist primary care clinicians in PrEP provision could facilitate scale-up of this efficacious intervention.
C1 [Krakower, Douglas S.; Maloney, Kevin M.; Mayer, Kenneth H.] Beth Israel Deaconess Med Ctr, Div Infect Dis, 110 Francis St,Suite GB, Boston, MA 02215 USA.
   [Krakower, Douglas S.; Grasso, Chris; Mayer, Kenneth H.] Fenway Hlth, Fenway Inst, Boston, MA USA.
   [Krakower, Douglas S.; Mayer, Kenneth H.] Harvard Med Sch, Boston, MA USA.
   [Melbourne, Katherine] Gilead Sci, Foster City, CA USA.
RP Krakower, DS (通讯作者)，Beth Israel Deaconess Med Ctr, Div Infect Dis, 110 Francis St,Suite GB, Boston, MA 02215 USA.
EM dkrakowe@bidmc.harvard.edu
FU National Institute of Health [K23-MH098795]; Harvard University Center
   for AIDS Research [P30-AI060354]; Gilead Sciences; NATIONAL INSTITUTE OF
   ALLERGY AND INFECTIOUS DISEASES [P30AI060354] Funding Source: NIH
   RePORTER; NATIONAL INSTITUTE OF MENTAL HEALTH [K23MH098795] Funding
   Source: NIH RePORTER
FX This work was supported by the National Institute of Health
   (K23-MH098795), the Harvard University Center for AIDS Research
   (P30-AI060354), and Gilead Sciences. The content is solely the
   responsibility of the authors and does not necessarily represent the
   official views of the National Institutes of Health. The sponsors had no
   role in study design; in the collection, analysis and interpretation of
   data; in writing the report; and in the decision to submit the article
   for publication.
CR Baeten JM, 2012, NEW ENGL J MED, V367, P399, DOI 10.1056/NEJMoa1108524
   Blumenthal J, 2015, AIDS BEHAV, V19, P802, DOI 10.1007/s10461-015-0996-z
   Burns KEA, 2008, CAN MED ASSOC J, V179, P245, DOI 10.1503/cmaj.080372
   Calabrese SK, 2016, PLOS ONE, V11, DOI 10.1371/journal.pone.0157324
   Choopanya K, 2013, LANCET, V381, P2083, DOI 10.1016/S0140-6736(13)61127-7
   Gonzalez A., 2016, 11 INT C HIV TREATM
   Grant RM, 2014, LANCET INFECT DIS, V14, P820, DOI 10.1016/S1473-3099(14)70847-3
   Grant RM, 2010, NEW ENGL J MED, V363, P2587, DOI 10.1056/NEJMoa1011205
   Liu A, 2014, PLOS MED, V11, DOI 10.1371/journal.pmed.1001613
   McCormack S, 2016, LANCET, V387, P53, DOI 10.1016/S0140-6736(15)00056-2
   Pacific AIDS Education and Training Center, 2016, HIV PREEXP PROPH PRE
   Prejean J, 2006, ESTIMATED HIV INCIDE
   Smith DK, 2015, MMWR-MORBID MORTAL W, V64, P1291, DOI 10.15585/mmwr.mm6446a4
   Thigpen MC, 2013, NEW ENGL J MED, V368, P82, DOI 10.1056/NEJMc1210464
   US Food and Drug Administration, 2012, TRUV APPR RED RISK S
   US Public Health Service and Center for Disease Control and Prevention, PREEXP PROPH PREV HI
   Volk JE, 2015, CLIN INFECT DIS, V61, P1601, DOI 10.1093/cid/civ778
NR 17
TC 18
Z9 18
U1 0
U2 3
PU JOHN WILEY & SONS LTD
PI CHICHESTER
PA THE ATRIUM, SOUTHERN GATE, CHICHESTER PO19 8SQ, W SUSSEX, ENGLAND
EI 1758-2652
J9 J INT AIDS SOC
JI J. Int. AIDS Soc.
PD OCT 11
PY 2016
VL 19
AR 21165
DI 10.7448/IAS.19.1.21165
PG 5
WC Immunology; Infectious Diseases
WE Science Citation Index Expanded (SCI-EXPANDED)
SC Immunology; Infectious Diseases
GA EP6XX
UT WOS:000397523300001
PM 27733238
OA Green Published, gold
DA 2022-08-26
ER

PT J
AU Blaizot, S
   Maman, D
   Riche, B
   Mukui, I
   Kirubi, B
   Ecochard, R
   Etard, JF
AF Blaizot, Stephanie
   Maman, David
   Riche, Benjamin
   Mukui, Irene
   Kirubi, Beatrice
   Ecochard, Rene
   Etard, Jean-Francois
TI Potential impact of multiple interventions on HIV incidence in a
   hyperendemic region in Western Kenya: a modelling study
SO BMC INFECTIOUS DISEASES
LA English
DT Article
DE HIV; Hyperendemic settings; Mathematical models; Antiretroviral therapy;
   Male circumcision; Pre-exposure prophylaxis
ID IMMUNODEFICIENCY-VIRUS TYPE-1; ACTIVE ANTIRETROVIRAL THERAPY;
   PREEXPOSURE PROPHYLAXIS PREP; MALE CIRCUMCISION; VIRAL LOAD;
   HETEROSEXUAL TRANSMISSION; COST-EFFECTIVENESS; POPULATION-IMPACT;
   DRUG-RESISTANCE; SOUTH-AFRICA
AB Background: Multiple prevention interventions, including early antiretroviral therapy initiation, may reduce HIV incidence in hyperendemic settings. Our aim was to predict the short-term impact of various single and combined interventions on HIV spreading in the adult population of Ndhiwa subcounty (Nyanza Province, Kenya).
   Methods: A mathematical model was used with data on adults (15-59 years) from the Ndhiwa HIV Impact in Population Survey to compare the impacts on HIV prevalence, HIV incidence rate, and population viral load suppression of various interventions. These interventions included: improving the cascade of care (use of three guidelines), increasing voluntary medical male circumcision (VMMC), and implementing pre-exposure prophylaxis (PrEP) use among HIV-uninfected women.
   Results: After four years, improving separately the cascade of care under the WHO 2013 guidelines and under the treat-all strategy would reduce the overall HIV incidence rate by 46 and 58 %, respectively, vs. the baseline rate, and by 35 and 49 %, respectively, vs. the implementation of the current Kenyan guidelines. With conservative and optimistic scenarios, VMMC and PrEP would reduce the HIV incidence rate by 15-25 % and 22-28 % vs. the baseline, respectively. Combining the WHO 2013 guidelines with VMMC would reduce the HIV incidence rate by 35-56 % and combining the treat-all strategy with VMMC would reduce it by 49-65 %. Combining the WHO 2013 guidelines, VMMC, and PrEP would reduce the HIV incidence rate by 46-67 %.
   Conclusions: The impacts of the WHO 2013 guidelines and the treat-all strategy were relatively close; their implementation is desirable to reduce HIV spread. Combining several strategies is promising in adult populations of hyperendemic areas but requires regular, reliable, and costly monitoring.
C1 [Blaizot, Stephanie; Riche, Benjamin; Ecochard, Rene] Hosp Civils Lyon, Serv Biostat, F-69003 Lyon, France.
   [Blaizot, Stephanie; Riche, Benjamin; Ecochard, Rene] Univ Lyon, F-69000 Lyon, France.
   [Blaizot, Stephanie; Riche, Benjamin; Ecochard, Rene] Univ Lyon 1, F-69100 Villeurbanne, France.
   [Blaizot, Stephanie; Riche, Benjamin; Ecochard, Rene] CNRS UMR 5558, Equipe Biostat Sante, Lab Biometrie & Biol Evolut, F-69100 Villeurbanne, France.
   [Maman, David; Etard, Jean-Francois] Epictr, F-75011 Paris, France.
   [Mukui, Irene] Natl AIDS & STDs Control Program, Nairobi, Kenya.
   [Kirubi, Beatrice] Med Sans Frontieres, Nairobi, Kenya.
   [Etard, Jean-Francois] Univ Montpellier I, UMI TransVIHMI 233, Inst Rech Dev, F-34000 Montpellier, France.
RP Blaizot, S (通讯作者)，Hosp Civils Lyon, Serv Biostat, F-69003 Lyon, France.; Blaizot, S (通讯作者)，Univ Lyon, F-69000 Lyon, France.; Blaizot, S (通讯作者)，Univ Lyon 1, F-69100 Villeurbanne, France.; Blaizot, S (通讯作者)，CNRS UMR 5558, Equipe Biostat Sante, Lab Biometrie & Biol Evolut, F-69100 Villeurbanne, France.
EM stephanie.blaizot@chu-lyon.fr
RI Etard, Jean-Francois/V-4865-2019; Etard, Jean François/A-9630-2008
OI Etard, Jean-Francois/0000-0002-4873-0788; Etard, Jean
   François/0000-0002-4873-0788; Kirubi, Beatrice/0000-0002-6195-1876;
   Maman, David/0000-0002-9839-3011; Mukui, Irene/0000-0002-3699-1841
FU Medecins Sans Frontieres (France); Agence Nationale de Recherche sur le
   SIDA et les hepatites virales, ANRS (France REcherche Nord & sud
   SIDA-HIV Hepatites: FRENSH), France
FX The NHIPS study was funded and sponsored by Medecins Sans Frontieres
   (France) and conducted by Epicentre (France) in collaboration with the
   Kenyan Ministry of Medical Services, the Kenyan Ministry of Public
   Health and Sanitation, the National AIDS and STDs Control Programme
   (NASCOP, Nairobi, Kenya), the Kenyan Medical Research Institute (KEMRI,
   Nairobi, Kenya), the KEMRI/CDC (Kisumu, Kenya) and Hospices Civils de
   Lyon (France). Author SB was financially supported by Agence Nationale
   de Recherche sur le SIDA et les hepatites virales, ANRS (France
   REcherche Nord & sud SIDA-HIV Hepatites: FRENSH), France.
CR Abbas UL, 2007, PLOS ONE, V2, DOI 10.1371/journal.pone.0000875
   Abbas UL, 2013, J INFECT DIS, V208, P224, DOI 10.1093/infdis/jit150
   Alsallaq RA, 2013, PLOS ONE, V8, DOI 10.1371/journal.pone.0054575
   Alsallaq RA, 2009, EPIDEMICS-NETH, V1, P139, DOI 10.1016/j.epidem.2009.08.001
   [Anonymous], 2013, CONS GUID GEN HIV CA
   Attia S, 2009, AIDS, V23, P1397, DOI 10.1097/QAD.0b013e32832b7dca
   Auvert B, 2005, PLOS MED, V2, P1112, DOI 10.1371/journal.pmed.0020298
   Auvert B, 2013, PLOS MED, V10, DOI 10.1371/journal.pmed.1001509
   Baeten JM, 2012, NEW ENGL J MED, V367, P399, DOI 10.1056/NEJMoa1108524
   Baeten JM, 2013, JAIDS-J ACQ IMM DEF, V63, pS122, DOI 10.1097/QAI.0b013e3182986f69
   Bailey RC, 2007, LANCET, V369, P643, DOI 10.1016/S0140-6736(07)60312-2
   Blaizot S, 2015, PLOS ONE, V10, DOI 10.1371/journal.pone.0130387
   Blower S, 2005, AIDS, V19, P1, DOI 10.1097/00002030-200501030-00001
   Blower Sally, 2003, Current Drug Targets - Infectious Disorders, V3, P345, DOI 10.2174/1568005033480999
   Boily MC, 2008, SEX TRANSM INFECT, V84, pII28, DOI 10.1136/sti.2008.030346
   Bor J, 2013, SCIENCE, V339, P961, DOI 10.1126/science.1230413
   Castel AD, 2012, AIDS, V26, P345, DOI 10.1097/QAD.0b013e32834de5fe
   Castilla J, 2005, JAIDS-J ACQ IMM DEF, V40, P96, DOI 10.1097/01.qai.0000157389.78374.45
   Chihana M, 2012, TROP MED INT HEALTH, V17, pe74, DOI 10.1111/j.1365-3156.2012.02929.x
   Cohen MS, 2016, NEW ENGL J MED, V375, P830, DOI [10.1056/NEJMoa1105243, 10.1056/NEJMoa1600693]
   CONNOR EM, 1994, NEW ENGL J MED, V331, P1173, DOI 10.1056/NEJM199411033311801
   Cori A, 2014, PLOS ONE, V9, DOI 10.1371/journal.pone.0084511
   Danel C, 2015, NEW ENGL J MED, V373, P808, DOI 10.1056/NEJMoa1507198
   Das M, 2010, PLOS ONE, V5, DOI 10.1371/journal.pone.0011068
   Dodd PJ, 2010, AIDS, V24, P729, DOI 10.1097/QAD.0b013e32833433fe
   Eaton JW, 2014, LANCET GLOB HEALTH, V2, pE23, DOI 10.1016/S2214-109X(13)70172-4
   Fast PE, 2013, LANCET, V382, P1778, DOI 10.1016/S0140-6736(13)62539-8
   Garcia PM, 1999, NEW ENGL J MED, V341, P394, DOI 10.1056/NEJM199908053410602
   Gargano JW, 2012, AIDS, V26, P1545, DOI 10.1097/QAD.0b013e328353b7b9
   Garnett GP, 2002, NAT MED, V8, P651, DOI 10.1038/nm0702-651
   Granich RM, 2009, LANCET, V373, P48, DOI 10.1016/S0140-6736(08)61697-9
   Gray RH, 2007, AIDS, V21, P845, DOI 10.1097/QAD.0b013e3280187544
   Gray RH, 2007, LANCET, V369, P657, DOI 10.1016/S0140-6736(07)60313-4
   Hallett TB, 2008, PLOS ONE, V3, DOI 10.1371/journal.pone.0002212
   Hallett TB, 2011, PLOS MED, V8, DOI 10.1371/journal.pmed.1001123
   Hallett TB, 2011, SEX TRANSM INFECT, V87, P88, DOI 10.1136/sti.2010.043372
   Iwuji CC, 2013, TRIALS, V14, DOI 10.1186/1745-6215-14-230
   Johnson LF, 2006, DEMOGR RES, V14, P541, DOI 10.4054/DemRes.2006.14.22
   Joint United Nations Programme on HIV/AIDS, 2013, GLOB REP UNAIDS REP
   Karim QA, 2010, SCIENCE, V329, P1168, DOI 10.1126/science.1193748
   Kilmarx PH, 2013, CURR OPIN HIV AIDS, V8, P59, DOI 10.1097/COH.0b013e32835b806e
   Kimanga DO, 2014, JAIDS-J ACQ IMM DEF, V66, pS13, DOI 10.1097/QAI.0000000000000124
   Lockman S, 2012, CURR OPIN HIV AIDS, V7, P131, DOI 10.1097/COH.0b013e32834fcf6b
   Londish GJ, 2008, INT J EPIDEMIOL, V37, P1246, DOI 10.1093/ije/dyn038
   Lundgren D, 2015, NEW ENGL J MED, V373, P795, DOI 10.1056/NEJMoa1506816
   Maman D, 2015, AIDS, V29, P1557, DOI 10.1097/QAD.0000000000000741
   Nagelkerke NJD, 2002, B WORLD HEALTH ORGAN, V80, P89
   Pretorius C, 2010, PLOS ONE, V5, DOI 10.1371/journal.pone.0013646
   Quinn TC, 2000, NEW ENGL J MED, V342, P921, DOI 10.1056/NEJM200003303421303
   Thigpen MC, 2012, NEW ENGL J MED, V367, P423, DOI 10.1056/NEJMoa1110711
   Tumwebaze H, 2012, PLOS ONE, V7, DOI 10.1371/journal.pone.0051620
   Van Damme L, 2012, NEW ENGL J MED, V367, P411, DOI 10.1056/NEJMoa1202614
   van de Vijver DAMC, 2013, AIDS, V27, P2943, DOI 10.1097/01.aids.0000433237.63560.20
   van Rooyen H, 2013, JAIDS-J ACQ IMM DEF, V64, pE1, DOI 10.1097/QAI.0b013e31829b567d
   Verguet S, 2013, SEX TRANSM INFECT, V89, P628, DOI 10.1136/sextrans-2012-050891
   Vijayaraghavan A, 2007, JAIDS-J ACQ IMM DEF, V46, P91
   Vissers DCJ, 2008, PLOS ONE, V3, DOI 10.1371/journal.pone.0002077
   White RG, 2008, AIDS, V22, P1841, DOI 10.1097/QAD.0b013e32830e0137
   Wilson DP, 2006, P NATL ACAD SCI USA, V103, P14228, DOI 10.1073/pnas.0509689103
   Wood E, 2009, BMJ-BRIT MED J, V338, DOI 10.1136/bmj.b1649
NR 60
TC 12
Z9 12
U1 0
U2 6
PU BMC
PI LONDON
PA CAMPUS, 4 CRINAN ST, LONDON N1 9XW, ENGLAND
EI 1471-2334
J9 BMC INFECT DIS
JI BMC Infect. Dis.
PD APR 29
PY 2016
VL 16
AR 189
DI 10.1186/s12879-016-1520-4
PG 10
WC Infectious Diseases
WE Science Citation Index Expanded (SCI-EXPANDED)
SC Infectious Diseases
GA DK7BV
UT WOS:000375080700001
PM 27129591
OA Green Published, gold
DA 2022-08-26
ER

PT J
AU Finocchario-Kessler, S
   Champassak, S
   Hoyt, MJ
   Short, W
   Chakraborty, R
   Weber, S
   Levison, J
   Phillips, J
   Storm, D
   Anderson, J
AF Finocchario-Kessler, Sarah
   Champassak, Sofie
   Hoyt, Mary Jo
   Short, William
   Chakraborty, Rana
   Weber, Shannon
   Levison, Judy
   Phillips, Joanne
   Storm, Deborah
   Anderson, Jean
CA HIV PCC Study Team
TI Pre-Exposure Prophylaxis (PrEP) for Safer Conception Among Serodifferent
   Couples: Findings from Healthcare Providers Serving Patients with HIV in
   Seven US Cities
SO AIDS PATIENT CARE AND STDS
LA English
DT Article
ID INFECTED WOMEN; UNITED-STATES; ANTIRETROVIRAL PROPHYLAXIS; FERTILITY
   DESIRES; POSITIVE MEN; PREVENTION; KNOWLEDGE; ATTITUDES; TRANSMISSION;
   INTENTIONS
AB Pre-exposure prophylaxis (PrEP) can reduce the risk of HIV transmission among serodifferent couples trying to conceive, yet provider knowledge, attitudes, and experience utilizing PrEP for this purpose are largely unexamined. Trained interviewers conducted phone interviews with healthcare providers treating patients with HIV in seven cities (Atlanta, Baltimore, Houston, Kansas City, Newark, Philadelphia, and San Francisco, N=85 total). Quantitative and qualitative data were analyzed to describe experience, concerns, and perceived barriers to prescribing PrEP for safer conception. Providers (67.1% female, 43 mean years of age, 70.4% white, 10 mean years treating HIV+ patients, 56% in academic vs. community facilities, 62.2% MD) discussed both benefits and concerns of PrEP for safer conception among serodifferent couples. Only 18.8% of providers reported experience prescribing PrEP, 74.2% were willing to prescribe it under ideal circumstances, and 7.0% were not comfortable prescribing PrEP. Benefits included added protection and a greater sense of control for the HIV-negative partner. Concerns were categorized as clinical, system-level, cost, or behavioral. Significant differences in provider characteristics existed across sites, but experience with PrEP for safer conception did not, p=0.14. Despite limited experience, most providers were open to recommending PrEP for safer conception as long as patients understood the range of concerns and could make informed decisions. Strategies to identify and link serodifferent couples to PrEP services and clinical guidance specific to PrEP for safer conception are needed.
C1 [Finocchario-Kessler, Sarah] Univ Kansas, Med Ctr, Dept Family Med, Kansas City, KS 66103 USA.
   [Champassak, Sofie] Childrens Mercy Hosp, Hlth Serv & Outcomes Res, Kansas City, MO 64108 USA.
   [Hoyt, Mary Jo; Phillips, Joanne; Storm, Deborah] Rutgers State Univ, Sch Nursing, Francois Xavier Bagnoud Ctr, Newark, NJ 07102 USA.
   [Short, William] Univ Penn, Div Infect Dis, Perelman Sch Med, Philadelphia, PA 19104 USA.
   [Chakraborty, Rana] Emory Univ, Sch Med, Dept Pediat, Div Infect Dis, Atlanta, GA 30322 USA.
   [Weber, Shannon] Univ Calif San Francisco, HIVE, San Francisco, CA 94143 USA.
   [Levison, Judy] Baylor Coll Med, Dept Obstet & Gynecol, Houston, TX 77030 USA.
   [Anderson, Jean] Johns Hopkins Med Inst, Dept Gynecol & Obstet, Baltimore, MD 21205 USA.
RP Finocchario-Kessler, S (通讯作者)，Univ Kansas, Med Ctr, Dept Family Med, 5813 Oakview St, Shawnee, KS 66216 USA.
EM Skessler2@kumc.edu
OI Champassak, Sofie/0000-0002-5884-2740
FU University of Kansas Medical Center
FX We appreciate the time and effort of the busy providers who participated
   in this research. We are grateful to the University of Kansas Medical
   Center for providing funds to transcribe interview audio files. We
   sincerely appreciate the dedication of the HIV Preconception Care (PCC)
   Study Team: Efua Leke, MD, Richlyn Yond, MPH, Rachel Martinelli, BA,
   Emma Rouda, MPH, Heather Fahey, BS, Roxanne Mirabal Beltran, RN, Jacinda
   K. Dariotis, PhD, Kathy Goggin, PhD, and Sara Lowery, MD.
CR Auerbach JD, 2015, AIDS PATIENT CARE ST, V29, P102, DOI 10.1089/apc.2014.0142
   Baeten JM, 2012, NEW ENGL J MED, V367, P399, DOI 10.1056/NEJMoa1108524
   Bay Area Perinatal AIDS Center (BAPAC), 2014, BAY AR PREP PROV DIR
   Blumenthal J, 2015, AIDS BEHAV, V19, P802, DOI 10.1007/s10461-015-0996-z
   Bradley H, 2014, MMWR-MORBID MORTAL W, V63, P1113
   California STD/HIV Prevention Training Center, PREP RES
   Chen JL, 2001, FAM PLANN PERSPECT, V33, P144, DOI 10.2307/2673717
   Choopanya K, 2013, LANCET, V381, P2083, DOI 10.1016/S0140-6736(13)61127-7
   Cliffe S, 2011, AIDS CARE, V23, P1093, DOI 10.1080/09540121.2011.554515
   Donnell D, 2014, JAIDS-J ACQ IMM DEF, V66, P340, DOI 10.1097/QAI.0000000000000172
   Finocchario-Kessler S, 2012, AIDS PATIENT CARE ST, V26, P700, DOI 10.1089/apc.2012.0232
   Finocchario-Kessler S, 2012, AIDS CARE, V24, P1, DOI 10.1080/09540121.2011.596514
   Finocchario-Kessler S, 2010, AIDS PATIENT CARE ST, V24, P317, DOI 10.1089/apc.2009.0293
   Flash CA, 2014, AIDS PATIENT CARE ST, V28, P635, DOI 10.1089/apc.2014.0003
   GIilead, PAYING FOR TRUV
   Glaser BG, 1992, EMERGENCE FORCING BA
   Grant RM, 2010, NEW ENGL J MED, V363, P2587, DOI 10.1056/NEJMoa1011205
   Haberer JE, 2013, PLOS MED, V10, DOI 10.1371/journal.pmed.1001511
   Hoffman RM, 2015, J INFECT DIS, V212, P1534, DOI 10.1093/infdis/jiv305
   Johns Hopkins AIDS Education and Training Center, 2015, HIV PREEXP PROPH SKI
   Krakower D, 2014, AIDS BEHAV, V18, P1712, DOI 10.1007/s10461-014-0839-3
   Krakower DS, 2015, PLOS ONE, V10, DOI 10.1371/journal.pone.0132398
   Krakower DS, 2012, PLOS ONE, V7, DOI 10.1371/journal.pone.0033119
   Lampe MA, 2011, AM J OBSTET GYNECOL, V204, DOI 10.1016/j.ajog.2011.02.026
   Landovitz Raphael J, 2015, Top Antivir Med, V23, P85
   Matthews LT, 2014, JAIDS-J ACQ IMM DEF, V67, P91, DOI 10.1097/QAI.0000000000000246
   McMahon JM, 2014, AIDS PATIENT CARE ST, V28, P462, DOI 10.1089/apc.2013.0302
   Mindry D, 2013, MATERN CHILD HLTH J, V17, P593, DOI 10.1007/s10995-012-1035-6
   Mugo NR, 2014, JAMA-J AM MED ASSOC, V312, P362, DOI 10.1001/jama.2014.8735
   Nesheim S, 2012, PEDIATRICS, V130, P738, DOI 10.1542/peds.2012-0194
   New York State Department of Health, PREEXP PROPH ASS PRO
   New York State Department of Health, NEW YORK STAT CLIN E
   New York State Department of Health, 2014, GUID US PREEXP PROPH
   New York State Department of Health, NEW YORK STAT PREP P
   Panel on Treatment of HIV-Infected Pregnant Women and Prevention of Perinatal Transmission, 2015, REC US ANT DRUGS PRE
   Patient Access Network Foundation, PAT ACC NETW COP PRO
   Rahangdale Lisa, 2014, J AIDS Clin Res, V5, P1000307
   Scherer ML, 2014, AIDS CARE, V26, P1435, DOI 10.1080/09540121.2014.920950
   Smith D. K., 2012, Morbidity and Mortality Weekly Report, V61, P586
   Squires KE, 2011, AIDS PATIENT CARE ST, V25, P279, DOI 10.1089/apc.2010.0228
   Thigpen MC, 2012, NEW ENGL J MED, V367, P423, DOI 10.1056/NEJMoa1110711
   Tripathi A, 2013, SOUTH MED J, V106, P558, DOI 10.1097/SMJ.0000000000000010
   University of California San Francisco (UCSF), PREP HOTL
   US Public Health Service (USPHS), 2014, PREEXP PROPH PREV HI
   Vernazza PL, 2011, AIDS, V25, P2005, DOI 10.1097/QAD.0b013e32834a36d0
   Washington State Department of Health, PREP DRUG ASS PROGR
   Were EO, 2014, AIDS, V28, P1977, DOI 10.1097/QAD.0000000000000313
   Whetham J, 2014, AIDS CARE, V26, P332, DOI 10.1080/09540121.2013.819406
NR 48
TC 17
Z9 17
U1 0
U2 4
PU MARY ANN LIEBERT, INC
PI NEW ROCHELLE
PA 140 HUGUENOT STREET, 3RD FL, NEW ROCHELLE, NY 10801 USA
SN 1087-2914
EI 1557-7449
J9 AIDS PATIENT CARE ST
JI Aids Patient Care STDS
PD MAR
PY 2016
VL 30
IS 3
BP 125
EP 133
DI 10.1089/apc.2015.0268
PG 9
WC Public, Environmental & Occupational Health; Infectious Diseases
WE Science Citation Index Expanded (SCI-EXPANDED); Social Science Citation Index (SSCI)
SC Public, Environmental & Occupational Health; Infectious Diseases
GA DL1RO
UT WOS:000375409900005
PM 26824425
DA 2022-08-26
ER

PT J
AU Bernard, CL
   Brandeau, ML
   Humphreys, K
   Bendavid, E
   Holodniy, M
   Weyant, C
   Owens, DK
   Goldhaber-Fiebert, JD
AF Bernard, Cora L.
   Brandeau, Margaret L.
   Humphreys, Keith
   Bendavid, Eran
   Holodniy, Mark
   Weyant, Christopher
   Owens, Douglas K.
   Goldhaber-Fiebert, Jeremy D.
TI Cost-Effectiveness of HIV Preexposure Prophylaxis for People Who Inject
   Drugs in the United States
SO ANNALS OF INTERNAL MEDICINE
LA English
DT Article
ID REDUCING HETEROSEXUAL TRANSMISSION; BEHAVIORAL SURVEILLANCE SYSTEM;
   ANTIRETROVIRAL PROPHYLAXIS; SUBSTITUTION TREATMENT; TESTING BEHAVIORS;
   RISK BEHAVIORS; US CITIES; PREVENTION; INFECTION; MEN
AB Background: The total population health benefits and costs of HIV preexposure prophylaxis (PrEP) for people who inject drugs (PWID) in the United States are unclear.
   Objective: To evaluate the cost-effectiveness and optimal delivery conditions of PrEP for PWID.
   Design: Empirically calibrated dynamic compartmental model.
   Data Sources: Published literature and expert opinion.
   Target Population: Adult U.S. PWID.
   Time Horizon: 20 years and lifetime.
   Intervention: PrEP alone, PrEP with frequent screening (PrEP+screen), and PrEP+screen with enhanced provision of antiretroviral therapy (ART) for individuals who become infected (PrEP+screen+ART). All scenarios are considered at 25% coverage.
   Outcome Measures: Infections averted, deaths averted, change in HIV prevalence, discounted costs (in 2015 U.S. dollars), discounted quality-adjusted life-years (QALYs), and incremental cost-effectiveness ratios.
   Results of Base-Case Analysis: PrEP+screen+ART dominates other strategies, averting 26 700 infections and reducing HIV prevalence among PWID by 14% compared with the status quo. Achieving these benefits costs $253 000 per QALY gained. At current drug prices, total expenditures for PrEP+screen+ART could be as high as $44 billion over 20 years.
   Results of Sensitivity Analysis: Cost-effectiveness of the intervention is linear in the annual cost of PrEP and is dependent on PrEP drug adherence, individual transmission risks, and community HIV prevalence. Limitation: Data on risk stratification and achievable PrEP efficacy levels for U.S. PWID are limited.
   Conclusion: PrEP with frequent screening and prompt treatment for those who become infected can reduce HIV burden among PWID and provide health benefits for the entire U.S. population, but, at current drug prices, it remains an expensive intervention both in absolute terms and in cost per QALY gained.
C1 [Bernard, Cora L.; Brandeau, Margaret L.; Weyant, Christopher] Stanford Univ, Dept Management Sci & Engn, Huang Engn Ctr, 475 Via Ortega, Stanford, CA 94305 USA.
   [Humphreys, Keith] Stanford Sch Med, Dept Psychiat, 401 N Quarry Rd,Room C-305, Stanford, CA 94305 USA.
   [Bendavid, Eran; Owens, Douglas K.; Goldhaber-Fiebert, Jeremy D.] Stanford Univ, Ctr Primary Care & Outcomes Res, Ctr Hlth Policy, 117 Encina Commons,Room 204, Stanford, CA 94305 USA.
   [Holodniy, Mark] VA Palo Alto Hlth Care Syst, AIDS Res Ctr, 3801 Miranda Ave 132, Palo Alto, CA 94304 USA.
RP Bernard, CL (通讯作者)，Stanford Univ, Dept Management Sci & Engn, Huang Engn Ctr, 475 Via Ortega, Stanford, CA 94305 USA.
EM clb210@stanford.edu
OI Goldhaber-Fiebert, Jeremy/0000-0002-4007-5192; Holodniy,
   Mark/0000-0002-6655-7982; Bernard, Cora/0000-0002-1967-6356
FU National Institute on Drug Abuse [R01-DA15612]; PAC-CAR Inc. Stanford
   Graduate Fellowship; National Science Foundation Graduate Fellowship
   [DGE-114747]; Stanford Department of Management Science and Engineering
   Graduate Fellowship; Department of Veterans Affairs; Career Development
   Award from the National Institute on Aging [K01AG037593-01A1]; NATIONAL
   INSTITUTE ON AGING [K01AG037593] Funding Source: NIH RePORTER; NATIONAL
   INSTITUTE ON DRUG ABUSE [R37DA015612, R01DA015612] Funding Source: NIH
   RePORTER
FX Grant Support: By grant R01-DA15612 from the National Institute on Drug
   Abuse. Ms. Bernard was supported by a PAC-CAR Inc. Stanford Graduate
   Fellowship and a National Science Foundation Graduate Fellowship
   (DGE-114747). Christopher Weyant was supported by a Stanford Department
   of Management Science and Engineering Graduate Fellowship and a National
   Science Foundation Graduate Fellowship (DGE-114747). Drs. Owens,
   Humphreys, and Holodniy were supported by the Department of Veterans
   Affairs. Dr. Goldhaber-Fiebert was supported by a Career Development
   Award (K01AG037593-01A1) from the National Institute on Aging.
CR Alistar SS, 2014, PLOS ONE, V9, DOI 10.1371/journal.pone.0086584
   Arias Elizabeth, 2014, Natl Vital Stat Rep, V63, P1
   Baeten JM, 2012, NEW ENGL J MED, V367, P399, DOI 10.1056/NEJMoa1108524
   Barnett PG, 2014, AM J MANAG CARE, V20, pE129
   Basu S, 2013, PLOS MED, V10, DOI 10.1371/journal.pmed.1001540
   Belani Hrishikesh, 2012, Morbidity and Mortality Weekly Report, V61, P1
   Bellis David J., 1993, Journal of Addictive Diseases, V12, P7, DOI 10.1300/J069v12n01_02
   Blankenship KM, 2005, J HEALTH CARE POOR U, V16, P140, DOI 10.1353/hpu.2005.0110
   Broz D, 2014, MMWR SURVEILL SUMM, V63, P1
   Castilla J, 2005, JAIDS-J ACQ IMM DEF, V40, P96, DOI 10.1097/01.qai.0000157389.78374.45
   Centers for Disease Control and Prevention, 2012, HIV SURVEILLANCE S, V2012, P17
   Centers for Disease Control and Prevention, 2015, HIV SURV REP 2013, V25
   Centers for Disease Control and Prevention, 2015, HIV AIDS INF POST
   Centers for Disease Control and Prevention (CDC), 2012, MMWR Morb Mortal Wkly Rep, V61, P133
   Central Intelligence Agency, WORLD FACTB US
   Choopanya K, 2013, LANCET, V381, P2083, DOI 10.1016/S0140-6736(13)61127-7
   Cipriano LE, 2012, PLOS ONE, V7, DOI 10.1371/journal.pone.0045176
   Davis KR, 1999, FAM PLANN PERSPECT, V31, P272, DOI 10.2307/2991537
   Degenhardt L, 2006, SEX TRANSM INFECT, V82, pIII56, DOI 10.1136/sti.2005.019273
   Friedman SR, 2004, J URBAN HEALTH, V81, P377, DOI 10.1093/jurban/jth125
   Gold M, 1996, MED CARE, V34, pDS197
   Goldhaber-Fiebert Jeremy D, 2007, Popul Health Metr, V5, P11, DOI 10.1186/1478-7954-5-11
   Grant RM, 2010, NEW ENGL J MED, V363, P2587, DOI 10.1056/NEJMoa1011205
   Hall HI, 2010, JAIDS-J ACQ IMM DEF, V55, P271, DOI 10.1097/QAI.0b013e3181e8f90c
   Hollingsworth TD, 2008, J INFECT DIS, V198, P687, DOI 10.1086/590501
   Holtgrave DR, 1998, J ACQ IMMUN DEF SYND, V18, pS133, DOI 10.1097/00042560-199802001-00022
   JUUSOLA JL, 2012, ANN INTERN MED, V156, P541, DOI DOI 10.1059/0003-4819-156-8-201204170-00001
   Kapadia F, 2007, DRUG ALCOHOL DEPEN, V91, pS56, DOI 10.1016/j.drugalcdep.2007.01.004
   Karnon J, 2011, PHARMACOECONOMICS, V29, P51, DOI 10.2165/11584610-000000000-00000
   Koblin BA, 2003, AM J PUBLIC HEALTH, V93, P926, DOI 10.2105/AJPH.93.6.926
   Kral AH, 2005, J URBAN HEALTH, V82, pI43, DOI 10.1093/jurban/jti023
   Kwon JA, 2012, AIDS, V26, P2201, DOI 10.1097/QAD.0b013e3283578b5d
   Lehman DA, 2015, J INFECT DIS, V211, P1211, DOI 10.1093/infdis/jiu677
   Livoti C., 2013, FINANCIAL TIMES
   Long EF, 2010, ANN INTERN MED, V153, P778, DOI 10.7326/0003-4819-153-12-201012210-00004
   MacArthur GJ, 2012, BMJ-BRIT MED J, V345, DOI 10.1136/bmj.e5945
   Marrazzo JM, 2015, NEW ENGL J MED, V372, P509, DOI 10.1056/NEJMoa1402269
   Montgomery JP, 2003, AIDS CARE, V15, P829, DOI 10.1080/09540120310001618676
   Murnane PM, 2013, AIDS, V27, P2155, DOI 10.1097/QAD.0b013e3283629037
   New York State Department of Health, 2012, PREEXP PROPH PREP PR
   Paltiel AD, 2009, CLIN INFECT DIS, V48, P806, DOI 10.1086/597095
   Paltiel AD, 2005, NEW ENGL J MED, V352, P586, DOI 10.1056/NEJMsa042088
   Paz-Bailey G, 2013, MMWR-MORBID MORTAL W, V62, P958
   Pilcher CD, 2004, J INFECT DIS, V189, P1785, DOI 10.1086/386333
   Pollack HA, 2010, J SUBST ABUSE TREAT, V38, P307, DOI 10.1016/j.jsat.2009.12.004
   Public Health Agency of Canada, 2013, HIV TRANSM RISK SUMM
   Quinn TC, 2000, NEW ENGL J MED, V342, P921, DOI 10.1056/NEJM200003303421303
   Samji H, 2013, PLOS ONE, V8, DOI 10.1371/journal.pone.0081355
   Sanchez Travis, 2006, Morbidity and Mortality Weekly Report, V55, P1
   Sanders GD, 2005, NEW ENGL J MED, V352, P570, DOI 10.1056/NEJMsa042657
   Semaan S, 2010, DRUG ALCOHOL DEPEN, V106, P7, DOI 10.1016/j.drugalcdep.2009.07.015
   Sionean C, 2014, MMWR SURVEILL SUMM, V63, P1
   Smith A., 2010, Morbidity and Mortality Weekly Report, V59, P1201
   Spiller MW, 2015, MMWR-MORBID MORTAL W, V64, P270
   Spire B, 2007, INT J DRUG POLICY, V18, P262, DOI 10.1016/j.drugpo.2006.12.014
   Stinnett AA, 1997, MED DECIS MAKING, V17, P483, DOI 10.1177/0272989X9701700414
   Sullivan LE, 2008, J SUBST ABUSE TREAT, V35, P87, DOI 10.1016/j.jsat.2007.08.004
   Supervie V, 2011, SCI REP-UK, V1, DOI 10.1038/srep00185
   Tempalski B, 2013, PLOS ONE, V8, DOI 10.1371/journal.pone.0064789
   Tengs TO, 2002, MED DECIS MAKING, V22, P475, DOI 10.1177/0272989X02238300
   The Henry J Kaiser Family Foundation, 2015, US FED FUND HIV AIDS
   United States Bureau of Labour Statistics, 2014, CONS PRIC IND
   US Public Health Service, 2014, PREEXP PROPH PREV HI
   Wada N, 2014, AIDS, V28, P257, DOI 10.1097/QAD.0000000000000078
   Weinstein MC, 2003, VALUE HEALTH, V6, P9, DOI 10.1046/j.1524-4733.2003.00234.x
   Wejnert C, 2013, PLOS ONE, V8, DOI 10.1371/journal.pone.0076878
   Westergaard RP, 2012, J INT AIDS SOC, V15, DOI 10.1186/1758-2652-15-10
   Zaric GS, 2000, AM J PUBLIC HEALTH, V90, P1100, DOI 10.2105/AJPH.90.7.1100
   Zule WA, 2009, J URBAN HEALTH, V86, pS48, DOI 10.1007/s11524-009-9366-3
NR 69
TC 35
Z9 35
U1 0
U2 11
PU AMER COLL PHYSICIANS
PI PHILADELPHIA
PA INDEPENDENCE MALL WEST 6TH AND RACE ST, PHILADELPHIA, PA 19106-1572 USA
SN 0003-4819
EI 1539-3704
J9 ANN INTERN MED
JI Ann. Intern. Med.
PD JUL 5
PY 2016
VL 165
IS 1
BP 10
EP +
DI 10.7326/M15-2634
PG 11
WC Medicine, General & Internal
WE Science Citation Index Expanded (SCI-EXPANDED); Social Science Citation Index (SSCI)
SC General & Internal Medicine
GA DQ5AD
UT WOS:000379215800003
PM 27110953
OA Green Accepted
DA 2022-08-26
ER

PT J
AU Zhou, T
   Hu, ML
   Pearlman, A
   Rohan, LC
AF Zhou, Tian
   Hu, Minlu
   Pearlman, Andrew
   Rohan, Lisa C.
TI Expression, regulation, and function of drug transporters in
   cervicovaginal tissues of a mouse model used for microbicide testing
SO BIOCHEMICAL PHARMACOLOGY
LA English
DT Article
DE Transporter; Cervix; Vagina; Microbicide; Tenofovir; HIV prevention
ID ANTIRETROVIRAL PREEXPOSURE PROPHYLAXIS; HIV PREVENTION; TOPICAL
   MICROBICIDES; GENITAL-TRACT; PHARMACOKINETICS; TRANSMISSION;
   DISPOSITION; MARAVIROC; PHARMACOLOGY; INFLAMMATION
AB P-glycoprotein (P-gp), breast cancer resistance protein (BCRP), and multidrug resistance protein 4 (MRP4) are three efflux transporters that play key roles in the pharmacokinetics of antiretroviral drugs used in the pre-exposure prophylaxis of HIV sexual transmission. In this study, we investigated the expression, regulation, and function of these transporters in cervicovaginal tissues of a mouse model. Expression and regulation were examined using real-time RT-PCR and immunohistochemical staining, in the mouse tissues harvested at estrus and diestrus stages under natural cycling or after hormone synchronization. The three transporters were expressed at moderate to high levels compared to the liver. Transporter proteins were localized in various cell types in different tissue segments. Estrous cycle and exogenous hormone treatment affected transporter mRNA and protein expression, in a tissue- and transporter dependent manner. Depo-Provera-synchronized mice were dosed vaginally or intraperitoneally with H-3-TFV, with or without MK571 co-administration, to delineate the function of cervicovaginal Mrp4. Co-administration of MK571 significantly increased the concentration of vaginally-administered TFV in endocervix and vagina. MK571 increased the concentration of intraperitoneally-administered TFV in the cervicovaginal lavage and vagina by several fold. Overall, P-gp, Bcrp, and Mrp4 were positively expressed in mouse cervicovaginal tissues, and their expression can be regulated by the estrous cycle or by exogenous hormones. In this model, the Mrp4 transporter impacted TFV distribution in cervicovaginal tissues. (C) 2016 Published by Elsevier Inc.
C1 [Rohan, Lisa C.] Univ Pittsburgh, Sch Pharm, Dept Pharmaceut Sci, Pittsburgh, PA 15261 USA.
   Magee Womens Res Inst, Pittsburgh, PA USA.
RP Rohan, LC (通讯作者)，Univ Pittsburgh, Sch Pharm, Dept Pharmaceut Sci, Pittsburgh, PA 15261 USA.
EM lrohan@mwri.magee.edu
FU United States National Institute of Allergy and Infectious Diseases
   (NIAID) of the National Institutes of Health (NIH) [AI082639]; NATIONAL
   INSTITUTE OF ALLERGY AND INFECTIOUS DISEASES [U19AI082639] Funding
   Source: NIH RePORTER
FX We would like to acknowledge Dr. Eric Romanowski for his assistance with
   the acquisition of rabbit tissues. We would also like to thank Dr. Ian
   McGowan and members of his group for their help with instrument use. In
   addition, we would like to thank Ms. Galit Frenkel and Ms. Marilyn Cost
   for their help in the animal experiments, and Mr. Bruce Campbell and Ms.
   Taryn Serman for their assistance in language editing. Research reported
   in this publication was supported by the United States National
   Institute of Allergy and Infectious Diseases (NIAID) of the National
   Institutes of Health (NIH) under Award Number AI082639. The content is
   solely the responsibility of the authors and does not necessarily
   represent the official views of the NIH.
CR Abel S, 2009, ANTIVIR THER, V14, P607
   Adams JL, 2012, BEST PRACT RES CL OB, V26, P451, DOI 10.1016/j.bpobgyn.2012.01.004
   Baeten JM, 2012, NEW ENGL J MED, V367, P399, DOI 10.1056/NEJMoa1108524
   Blain JF, 2000, PROSTAG LEUKOTR ESS, V62, P361, DOI 10.1054/plef.2000.0167
   Blaskewicz CD, 2011, BIOL REPROD, V85, P97, DOI 10.1095/biolreprod.110.090423
   Brown KC, 2011, J INFECT DIS, V203, P1484, DOI 10.1093/infdis/jir059
   Cai C, 2007, PROSTATE CANCER P D, V10, P39, DOI 10.1038/sj.pcan.4500912
   Caligioni C.S., 2009, CURRENT PROTOCOLS NE, V48, pAPP, DOI [10.1002/0471142301.nsa04is48, DOI 10.1002/0471142301.NSA04IS48]
   Catalone BJ, 2005, ANTIMICROB AGENTS CH, V49, P1509, DOI 10.1128/AAC.49.4.1509-1520.2005
   Catalone BJ, 2004, ANTIMICROB AGENTS CH, V48, P1837, DOI 10.1128/AAC.48.5.1837-1847.2004
   Cottrell ML, 2014, J CLIN PHARMACOL, V54, P603, DOI 10.1002/jcph.292
   Dumond JB, 2007, AIDS, V21, P1899, DOI 10.1097/QAD.0b013e328270385a
   Dumond JB, 2009, JAIDS-J ACQ IMM DEF, V51, P546, DOI 10.1097/QAI.0b013e3181ae69c5
   Evans DT, 2013, CURR OPIN HIV AIDS, V8, P255, DOI 10.1097/COH.0b013e328361cee8
   FAO/WHO (Food and Agriculture Organization/World Health Organization), 2004, VIT MIN REQ HUM NUTR, Vsecond
   Fennessey CM, 2013, CURR OPIN HIV AIDS, V8, P280, DOI 10.1097/COH.0b013e328361cfff
   Giacomini KM, 2010, NAT REV DRUG DISCOV, V9, P215, DOI 10.1038/nrd3028
   Goole J, 2010, INT J PHARMACEUT, V393, P17, DOI 10.1016/j.ijpharm.2010.04.019
   Grammen C, 2014, MOL PHARMACEUT, V11, P4405, DOI 10.1021/mp5005004
   Grant RM, 2010, NEW ENGL J MED, V363, P2587, DOI 10.1056/NEJMoa1011205
   Hara Y, 2011, J CLIN INVEST, V121, P2888, DOI 10.1172/JCI45023
   Heinlein CA, 2004, ENDOCR REV, V25, P276, DOI 10.1210/er.2002-0032
   Hendrix CW, 2013, PLOS ONE, V8, DOI 10.1371/journal.pone.0055013
   Hijazi K, 2015, PLOS ONE, V10, DOI 10.1371/journal.pone.0131405
   Hladik F, 2010, ANTIVIR RES, V88, pS3, DOI 10.1016/j.antiviral.2010.09.011
   Ho LL, 2008, PROSTATE, V68, P1421, DOI 10.1002/pros.20809
   Ho RH, 2005, CLIN PHARMACOL THER, V78, P260, DOI 10.1016/j.clpt.2005.05.011
   Hu ML, 2015, J CONTROL RELEASE, V219, P681, DOI 10.1016/j.jconrel.2015.08.018
   Huynh T, 2012, FRONT ONCOL, V2, DOI 10.3389/fonc.2012.00178
   Imaoka T, 2007, MOL PHARMACOL, V71, P619, DOI 10.1124/mol.106.028233
   Karim QA, 2010, SCIENCE, V329, P1168, DOI 10.1126/science.1193748
   Karim SSA, 2011, LANCET, V378, P279, DOI 10.1016/S0140-6736(11)60878-7
   Kis O, 2010, TRENDS PHARMACOL SCI, V31, P22, DOI 10.1016/j.tips.2009.10.001
   Maekawa A, 2008, P NATL ACAD SCI USA, V105, P16695, DOI 10.1073/pnas.0808993105
   Marrazzo J.M., 2013, CROI
   McGowan I, 2013, CURR TOP MICROBIOL I
   Minuesa G, 2011, PHARMACOL THERAPEUT, V132, P268, DOI 10.1016/j.pharmthera.2011.06.007
   Morris ME, 2003, PHARMACOL REV, V55, P229, DOI 10.1124/pr.55.2.1
   MTN Injectable Contraception and HIV Risk in VOICE, 2014, INJ CONTR HIV RISK V
   MTN Statement on Decision to Discontinue Use of Tenofovir Gel in VOICE, 2011, MTN STAT DEC DISC US
   Mukhopadhya I., 2015, J ANTIMICROB CHEMOTH
   Nicol MR, 2010, CLIN PHARMACOL THER, V88, P598, DOI 10.1038/clpt.2010.189
   Nicol MR, 2014, J CLIN PHARMACOL, V54, P574, DOI 10.1002/jcph.248
   Patterson KB, 2011, SCI TRANSL MED, V3, DOI 10.1126/scitranslmed.3003174
   Richardson-Harman N, 2012, AIDS RES HUM RETROV, V28, P1422, DOI [10.1089/aid.2012.0073, 10.1089/AID.2012.0073]
   Rodriguez-Novoa S, 2009, CLIN INFECT DIS, V48, pE108, DOI 10.1086/598507
   Rohan LC, 2010, PLOS ONE, V5, DOI 10.1371/journal.pone.0009310
   Rohan LC, 2009, AAPS J, V11, P78, DOI 10.1208/s12248-009-9082-7
   Romano J., 2013, AIDS RES HUMAN RETRO
   Schindler AE, 2008, MATURITAS, V61, P171, DOI 10.1016/j.maturitas.2008.11.013
   Thigpen MC, 2012, NEW ENGL J MED, V367, P423, DOI 10.1056/NEJMoa1110711
   Thompson CG, 2013, JAIDS-J ACQ IMM DEF, V63, pS240, DOI 10.1097/QAI.0b013e3182986ff8
   UNAIDS, 2013, UNAIDS REP GLOB AIDS
   Van Damme L, 2012, NEW ENGL J MED, V367, P411, DOI 10.1056/NEJMoa1202614
   Veazey RS, 2013, CURR OPIN HIV AIDS, V8, P295, DOI 10.1097/COH.0b013e328361d096
   Zhou T, 2014, AIDS RES HUM RETROV, V30, P1106, DOI [10.1089/AID.2013.0281, 10.1089/aid.2013.0281]
   Zhou T, 2013, AIDS RES HUM RETROV, V29, P1496, DOI [10.1089/aid.2013.0032, 10.1089/AID.2013.0032]
NR 57
TC 10
Z9 10
U1 0
U2 4
PU PERGAMON-ELSEVIER SCIENCE LTD
PI OXFORD
PA THE BOULEVARD, LANGFORD LANE, KIDLINGTON, OXFORD OX5 1GB, ENGLAND
SN 0006-2952
EI 1873-2968
J9 BIOCHEM PHARMACOL
JI Biochem. Pharmacol.
PD SEP 15
PY 2016
VL 116
BP 162
EP 175
DI 10.1016/j.bcp.2016.07.009
PG 14
WC Pharmacology & Pharmacy
WE Science Citation Index Expanded (SCI-EXPANDED)
SC Pharmacology & Pharmacy
GA DW4TS
UT WOS:000383636500015
PM 27453435
OA Green Accepted
DA 2022-08-26
ER

PT J
AU Mugwanya, K
   Baeten, J
   Celum, C
   Donnell, D
   Nickolas, T
   Mugo, N
   Branch, A
   Tappero, J
   Kiarie, J
   Ronald, A
   Yin, M
   Wyatt, C
AF Mugwanya, Kenneth
   Baeten, Jared
   Celum, Connie
   Donnell, Deborah
   Nickolas, Thomas
   Mugo, Nelly
   Branch, Andrea
   Tappero, Jordan
   Kiarie, James
   Ronald, Allan
   Yin, Michael
   Wyatt, Christina
CA Partners Prep Study Team
TI Low Risk of Proximal Tubular Dysfunction Associated With
   Emtricitabine-Tenofovir Disoproxil Fumarate Preexposure Prophylaxis in
   Men and Women
SO JOURNAL OF INFECTIOUS DISEASES
LA English
DT Article
DE PrEP; TDF toxicity; proximal tubular dysfunction; TDF nephrotoxicity
ID ACUTE-RENAL-FAILURE; ACUTE KIDNEY INJURY; HIV-INFECTION; ANTIRETROVIRAL
   PROPHYLAXIS; BANGKOK TENOFOVIR; AFRICAN WOMEN; PHOSPHATE; EXPOSURE;
   REABSORPTION; NOMOGRAM
AB Objective. Tenofovir disoproxil fumarate (TDF) is associated with proximal tubular dysfunction (tubulopathy) when used in the treatment of human immunodeficiency virus (HIV) infection. We evaluated whether TDF causes tubulopathy when used as HIV preexposure prophylaxis (PrEP) and whether tubulopathy predicts clinically relevant decline (>= 25%) in the estimated glomerular filtration rate (eGFR).
   Methods. A subgroup analysis of the Partners PrEP Study, a randomized, placebo-controlled trial of daily oral TDF, alone or with emtricitabine (FTC), in HIV-uninfected African men and women (Clinicaltrials.gov NCT00557245). Tubulopathy was assessed in concurrently obtained urine and serum samples at the 24-month or last on-treatment visit, predefined as = 2 of the following: tubular proteinuria, euglycemic glycosuria, increased urinary phosphate, and uric acid excretion.
   Results. Of 1549 persons studied (776 receiving FTC-TDF, 773 receiving placebo), 64% were male, and the median age was 37 years. Over a median 24 months of study-drug exposure, the frequency of tubulopathy was 1.7% for FTC-TDF versus 1.3% for placebo (odds ratio, 1.30; 95% confidence interval,.52-3.33; P = .68); Tubulopathy occurred in 2 of 52 persons (3.8%) with versus 3 of 208 (1.4%) without >= 25% eGFR decline (adjusted odds ratio, 1.39; .10-14.0; P > .99).
   Conclusions. Daily oral FTC-TDF PrEP was not significantly associated with tubulopathy over the course of 24 months, nor did tubulopathy predict clinically relevant eGFR decline.
C1 [Mugwanya, Kenneth; Baeten, Jared; Celum, Connie] Univ Washington, Dept Epidemiol, Seattle, WA 98195 USA.
   [Mugwanya, Kenneth; Baeten, Jared; Celum, Connie; Mugo, Nelly] Univ Washington, Dept Global Hlth, Seattle, WA 98195 USA.
   [Baeten, Jared; Celum, Connie] Univ Washington, Dept Med, Seattle, WA USA.
   [Donnell, Deborah] Fred Hutchinson Canc Res Ctr, Vaccine & Infect Dis Div, 1124 Columbia St, Seattle, WA 98104 USA.
   [Nickolas, Thomas] Columbia Univ, Dept Med, Med Ctr, Div Nephrol, New York, NY USA.
   [Yin, Michael] Columbia Univ, Dept Med, Med Ctr, Div Infect Dis, New York, NY USA.
   [Branch, Andrea] Icahn Sch Med Mt Sinai, Dept Med, Div Liver Dis, New York, NY 10029 USA.
   [Wyatt, Christina] Icahn Sch Med Mt Sinai, Dept Med, Div Nephrol, New York, NY 10029 USA.
   [Tappero, Jordan] Ctr Dis Control & Prevent, Div Global Hlth Protect, Ctr Global Hlth, Atlanta, GA USA.
   [Mugwanya, Kenneth] Makerere Univ, Sch Publ Hlth, Div Dis Control, Kampala, Uganda.
   [Mugo, Nelly] Kenya Govt Med Res Ctr, Nairobi, Kenya.
   [Kiarie, James] Univ Nairobi, Dept Obstet & Gynecol, Nairobi, Kenya.
   [Ronald, Allan] Univ Manitoba, Dept Med, Winnipeg, MB, Canada.
RP Mugwanya, K (通讯作者)，Univ Washington, 325 Ninth Ave,UW Box 359927, Seattle, WA 98104 USA.
EM mugwanya@uw.edu
RI Hendrix, Craig W/G-4182-2014
OI Hendrix, Craig W/0000-0002-5696-8665; John-Stewart,
   Grace/0000-0002-4301-1573; kiarie, james/0000-0003-4180-7858
FU Bill & Melinda Gates Foundation [OPP47674]; US NIH [R01MH095507,
   R01DK100272]; NATIONAL INSTITUTE OF DIABETES AND DIGESTIVE AND KIDNEY
   DISEASES [R01DK100272] Funding Source: NIH RePORTER; NATIONAL INSTITUTE
   OF MENTAL HEALTH [R01MH095507] Funding Source: NIH RePORTER
FX This work was supported by the Bill & Melinda Gates Foundation (grant
   OPP47674) and the US NIH (grants R01MH095507 and R01DK100272).
CR Baeten JM, 2012, NEW ENGL J MED, V367, P399, DOI 10.1056/NEJMoa1108524
   Barth JH, 2000, ANN CLIN BIOCHEM, V37, P79, DOI 10.1258/0004563001901371
   Bellomo R, 2004, CRIT CARE, V8, pR204, DOI 10.1186/cc2872
   Choi AI, 2010, KIDNEY INT, V78, P478, DOI 10.1038/ki.2010.171
   Choopanya K, 2013, LANCET, V381, P2083, DOI 10.1016/S0140-6736(13)61127-7
   Coca SG, 2012, KIDNEY INT, V81, P442, DOI 10.1038/ki.2011.379
   Dauchy FA, 2011, KIDNEY INT, V80, P302, DOI 10.1038/ki.2011.124
   Donnell D, 2014, JAIDS-J ACQ IMM DEF, V66, P340, DOI 10.1097/QAI.0000000000000172
   Fux CA, 2007, AIDS, V21, P1483, DOI 10.1097/QAD.0b013e328216f15b
   Grant RM, 2010, NEW ENGL J MED, V363, P2587, DOI 10.1056/NEJMoa1011205
   Haberer JE, 2013, PLOS MED, V10, DOI 10.1371/journal.pmed.1001511
   Horberg M, 2010, JAIDS-J ACQ IMM DEF, V53, P62, DOI 10.1097/QAI.0b013e3181be6be2
   KENNY AP, 1973, LANCET, V2, P158
   Labarga P, 2009, AIDS, V23, P689, DOI 10.1097/QAD.0b013e3283262a64
   Laprise C, 2013, CLIN INFECT DIS, V56, P567, DOI 10.1093/cid/cis937
   Levey AS, 2009, ANN INTERN MED, V150, P604, DOI 10.7326/0003-4819-150-9-200905050-00006
   Marrazzo JM, 2015, NEW ENGL J MED, V372, P509, DOI 10.1056/NEJMoa1402269
   Martin M, 2014, CLIN INFECT DIS, V59, P716, DOI 10.1093/cid/ciu355
   Mugwanya KK, 2015, JAMA INTERN MED, V175, P246, DOI 10.1001/jamainternmed.2014.6786
   Rodriguez-Novoa S, 2010, AIDS, V24, P1064, DOI 10.1097/QAD.0b013e32833202e2
   Scherzer R, 2012, AIDS, V26, P867, DOI 10.1097/QAD.0b013e328351f68f
   Solomon MM, 2014, AIDS, V28, P851, DOI 10.1097/QAD.0000000000000156
   Thigpen MC, 2012, NEW ENGL J MED, V367, P423, DOI 10.1056/NEJMoa1110711
   Van Damme L, 2012, NEW ENGL J MED, V367, P411, DOI 10.1056/NEJMoa1202614
   WALTON RJ, 1975, LANCET, V2, P309, DOI 10.1016/S0140-6736(75)92736-1
   World Health Organization, 2015, GUID WHEN STAT ANT T
   Wyatt CM, 2006, AIDS, V20, P561, DOI 10.1097/01.aids.0000210610.52836.07
NR 27
TC 30
Z9 30
U1 0
U2 0
PU OXFORD UNIV PRESS INC
PI CARY
PA JOURNALS DEPT, 2001 EVANS RD, CARY, NC 27513 USA
SN 0022-1899
EI 1537-6613
J9 J INFECT DIS
JI J. Infect. Dis.
PD OCT 1
PY 2016
VL 214
IS 7
BP 1050
EP 1057
DI 10.1093/infdis/jiw125
PG 8
WC Immunology; Infectious Diseases; Microbiology
WE Science Citation Index Expanded (SCI-EXPANDED)
SC Immunology; Infectious Diseases; Microbiology
GA DZ8RF
UT WOS:000386137800011
PM 27029778
OA Green Published, Bronze
DA 2022-08-26
ER

PT J
AU Olagunju, A
   Khoo, S
   Owen, A
AF Olagunju, Adeniyi
   Khoo, Saye
   Owen, Andrew
TI Pharmacogenetics of nevirapine excretion into breast milk and infants'
   exposure through breast milk versus postexposure prophylaxis
SO PHARMACOGENOMICS
LA English
DT Article
DE breast milk; CYP2B6; infant exposure; nevirapine; pharmacokinetics
ID HUMAN-IMMUNODEFICIENCY-VIRUS; MOTHER-TO-CHILD; SINGLE-DOSE NEVIRAPINE;
   DRIED BLOOD SPOTS; PLASMA-CONCENTRATIONS; ANTIRETROVIRAL DRUGS;
   POSTNATAL TRANSMISSION; CLINICAL-APPLICATION; TYPE-1 TRANSMISSION;
   INFECTED CHILDREN
AB Aim: The influence of genetic factors on nevirapine (NVP) breast milk pharmacokinetics and breastfed infants' exposure were investigated. Patients & methods: Associations between nine SNPs in NVP disposition genes in mothers and its plasma and breast milk concentrations were explored in nursing mother-infant pairs. Results: NVP pharmacokinetics in maternal plasma, breast milk and infant exposure indices were influenced by CYP2B6 516G>T and 983T>C. The median (range) milk-to-plasma area under the curve (AUC(0-12)) ratio was 0.95 (0.56-1.5). Calculated as percentages of pediatric treatment, infant postexposure prophylaxis and maternal weight-adjusted doses, the maximum exposure indices were 3.64% (1.99-9.88), 26.0% (9.93-79.1) and 13.8% (5.77-27.7), respectively. Infant plasma concentration as a result of exposure through breast milk (n = 93), pre-exposure prophylaxis (n = 10) and both (n = 27) were 660 (104-3090), 1020 (401-3325) and 2720 ng/ml (1360-7290), respectively. Conclusion: The clinical significance of the observed differences between routes of infants' exposure warrants further investigation.
C1 [Olagunju, Adeniyi; Khoo, Saye; Owen, Andrew] Univ Liverpool, Dept Mol & Clin Pharmacol, 70 Pembroke Pl, Liverpool L69 3GF, Merseyside, England.
   [Olagunju, Adeniyi] Obafemi Awolowo Univ, Fac Pharm, Ife, Nigeria.
RP Owen, A (通讯作者)，Univ Liverpool, Dept Mol & Clin Pharmacol, 70 Pembroke Pl, Liverpool L69 3GF, Merseyside, England.
EM aowen@liv.ac.uk
RI Owen, Andrew/M-7509-2017; Olagunju, Adeniyi/K-2876-2012
OI Owen, Andrew/0000-0002-9819-7651; Olagunju, Adeniyi/0000-0002-6588-5749
FU Tertiary Education Trust Fund of Nigeria at the University of Liverpool,
   UK; MRC [G0800247] Funding Source: UKRI; Medical Research Council
   [G0800247] Funding Source: researchfish
FX This work was supported by a grant from Tertiary Education Trust Fund of
   Nigeria for A Olagunju's PhD at the University of Liverpool, UK. The
   sponsor had no role in study design, data collection, data analysis,
   data interpretation or writing of the report. The authors have no other
   relevant affiliations or financial involvement with any organization or
   entity with a financial interest in or financial conflict with the
   subject matter or materials discussed in the manuscript apart from those
   disclosed.
CR Acosta EP, 2012, ANTIMICROB AGENTS CH, V56, P5938, DOI 10.1128/AAC.00691-12
   AMERONGEN HM, 1991, J ACQ IMMUN DEF SYND, V4, P760
   Bomsel M, 1997, NAT MED, V3, P42, DOI 10.1038/nm0197-42
   Calcagno A, 2012, BRIT J CLIN PHARMACO, V74, P134, DOI 10.1111/j.1365-2125.2012.04163.x
   Chaix ML, 2007, ANTIMICROB AGENTS CH, V51, P896, DOI 10.1128/AAC.00910-06
   Chen X, 2012, PLOS ONE, V7, DOI 10.1371/journal.pone.0038495
   de Vries-Sluijs TEMS, 2003, CLIN PHARMACOKINET, V42, P599, DOI 10.2165/00003088-200342060-00009
   DUNN DT, 1992, LANCET, V340, P585, DOI 10.1016/0140-6736(92)92115-V
   Faucette SR, 2006, J PHARMACOL EXP THER, V317, P1200, DOI 10.1124/jpet.105.098160
   Fillekes Q, 2012, AIDS, V26, P1795, DOI 10.1097/QAD.0b013e32835705fd
   HIRA SK, 1990, J PEDIATR-US, V117, P421, DOI 10.1016/S0022-3476(05)81084-4
   Ito S, 2000, NEW ENGL J MED, V343, P118, DOI 10.1056/NEJM200007133430208
   Jourdain G, 2004, NEW ENGL J MED, V351, P229, DOI 10.1056/NEJMoa041305
   Kappelhoff BS, 2004, CLIN PHARMACOKINET, V43, P845, DOI 10.2165/00003088-200443130-00002
   Kramer MS, 2004, ADV EXP MED BIOL, V554, P63
   Kromdijk W, 2012, J ANTIMICROB CHEMOTH, V67, P1211, DOI 10.1093/jac/dks011
   Lacroix D, 1997, EUR J BIOCHEM, V247, P625, DOI 10.1111/j.1432-1033.1997.00625.x
   Lallemant M, 2004, NEW ENGL J MED, V351, P217, DOI 10.1056/NEJMoa033500
   Lamba J, 2005, CURR DRUG METAB, V6, P369, DOI 10.2174/1389200054633880
   LEPAGE P, 1987, LANCET, V2, P400
   Liptrott NJ, 2012, PHARMACOGENET GENOM, V22, P10, DOI 10.1097/FPC.0b013e32834dd82e
   Madadi P, 2007, CAN FAM PHYSICIAN, V53, P33
   Madadi Parvaz, 2008, Paediatr Drugs, V10, P399, DOI 10.2165/0148581-200810060-00007
   Micek MA, 2014, J INFECT DIS, V210, P641, DOI 10.1093/infdis/jiu130
   Milligan C, 2014, J INFECT DIS, V210, pS631, DOI 10.1093/infdis/jiu344
   Mirochnick M, 2009, ANTIMICROB AGENTS CH, V53, P1170, DOI 10.1128/AAC.01117-08
   Mukherjee A, 2014, INDIAN PEDIATR, V51, P191, DOI 10.1007/s13312-014-0382-3
   Olagunju A, 2015, CLIN PHARMACOL THER, V97, P298, DOI 10.1002/cpt.43
   Olagunju A, 2015, J ANTIMICROB CHEMOTH, V70, P2816, DOI 10.1093/jac/dkv174
   Olagunju A, 2015, CLIN INFECT DIS, V61, P453, DOI 10.1093/cid/civ317
   Olagunju A, 2015, J ANTIMICROB CHEMOTH, V70, P555, DOI 10.1093/jac/dku420
   Olagunju A, 2012, PHARMACOGENOMICS, V13, P1501, DOI [10.2217/pgs.12.138, 10.2217/PGS.12.138]
   Palombi L, 2012, ANTIVIR THER, V17, P1511, DOI 10.3851/IMP2315
   Permar SR, 2013, RETROVIROLOGY, V10, DOI 10.1186/1742-4690-10-88
   Rezk NL, 2008, THER DRUG MONIT, V30, P611, DOI 10.1097/FTD.0b013e318186e08e
   Rodriguez S, 2009, AM J EPIDEMIOL, V169, P505, DOI 10.1093/aje/kwn359
   Sagar M, 2014, J INFECT DIS, V210, pS667, DOI 10.1093/infdis/jiu369
   SELLON RK, 1994, J VIROL, V68, P3380, DOI 10.1128/JVI.68.5.3380-3385.1994
   Shapiro RL, 2005, J INFECT DIS, V192, P720, DOI 10.1086/432483
   Siccardi M, 2015, J ANTIMICROB CHEMOTH, V70, P3074, DOI 10.1093/jac/dkv207
   Swart M, 2012, BMC MED GENET, V13, DOI 10.1186/1471-2350-13-112
   VANDEPERRE P, 1993, LANCET, V341, P914, DOI 10.1016/0140-6736(93)91210-D
   Waitt CJ, 2015, J ANTIMICROB CHEMOTH, V70, P1928, DOI 10.1093/jac/dkv080
   WHO, CONGUID UANT DRU
   Wind-Rotolo M, 2009, J INFECT DIS, V199, P1301, DOI 10.1086/597759
   Wyen C, 2008, J ANTIMICROB CHEMOTH, V61, P914, DOI 10.1093/jac/dkn029
   ZIEGLER JB, 1985, LANCET, V1, P896
NR 47
TC 3
Z9 3
U1 0
U2 2
PU FUTURE MEDICINE LTD
PI LONDON
PA UNITEC HOUSE, 3RD FLOOR, 2 ALBERT PLACE, FINCHLEY CENTRAL, LONDON, N3
   1QB, ENGLAND
SN 1462-2416
EI 1744-8042
J9 PHARMACOGENOMICS
JI Pharmacogenomics
PD JUN
PY 2016
VL 17
IS 8
BP 891
EP 906
DI 10.2217/pgs-2015-0016
PG 16
WC Pharmacology & Pharmacy
WE Science Citation Index Expanded (SCI-EXPANDED)
SC Pharmacology & Pharmacy
GA DP3YD
UT WOS:000378431200007
PM 27268507
DA 2022-08-26
ER

PT J
AU Massud, I
   Mitchell, J
   Babusis, D
   Deyounks, F
   Ray, AS
   Rooney, JF
   Heneine, W
   Miller, MD
   Garcia-Lerma, JG
AF Massud, Ivana
   Mitchell, James
   Babusis, Darius
   Deyounks, Frank
   Ray, Adrian S.
   Rooney, James F.
   Heneine, Walid
   Miller, Michael D.
   Garcia-Lerma, J. Gerardo
TI Chemoprophylaxis With Oral Emtricitabine and Tenofovir Alafenamide
   Combination Protects Macaques From Rectal Simian/Human Immunodeficiency
   Virus Infection
SO JOURNAL OF INFECTIOUS DISEASES
LA English
DT Article
DE Preexposure prophylaxis; tenofovir alafenamide; macaques; SHIV
ID HIV TRANSMISSION; PROPHYLAXIS; PRODRUG; PREVENTION; TISSUE; BLOOD
AB Tenofovir alafenamide (TAF) is a novel prodrug of tenofovir that efficiently delivers tenofovir diphosphate to lymphoid cells following oral administration. We investigated whether the combination of TAF and emtricitabine (FTC) could prevent simian/human immunodeficiency virus (SHIV) infection in macaques to determine the potential use of TAF for pre-exposure prophylaxis (PrEP) to prevent human immunodeficiency virus infection. Macaques were exposed rectally to SHIV once per week for up to 19 weeks and received saline or FTC/TAF 24 hours before and 2 hours after each virus inoculation. All 6 controls were infected, while the 6 PrEP-treated animals were protected from infection. Our results support the clinical investigation of FTC/TAF for PrEP.
C1 [Massud, Ivana; Mitchell, James; Deyounks, Frank; Heneine, Walid; Garcia-Lerma, J. Gerardo] Ctr Dis Control & Prevent, Branch Lab, Div HIV AIDS Prevent, Natl Ctr HIV AIDS Viral Hepatitis STD & TB Preven, Atlanta, GA USA.
   [Babusis, Darius; Ray, Adrian S.; Rooney, James F.; Miller, Michael D.] Gilead Sci, Foster City, CA USA.
RP Garcia-Lerma, JG (通讯作者)，Div HIV AIDS Prevent, Branch Lab, MS G45,1600 Clifton Rd, Atlanta, GA 30329 USA.
EM jng5@cdc.gov
OI Ray, Adrian/0000-0002-3508-3008
FU Centers for Disease Control and Prevention
FX This work was supported by the Centers for Disease Control and
   Prevention (intramural funds).
CR Anderson PL, 2014, J ANTIMICROB CHEMOTH, V69, P2470, DOI 10.1093/jac/dku162
   Baeten JM, 2012, NEW ENGL J MED, V367, P399, DOI 10.1056/NEJMoa1108524
   Eisenberg EJ, 2001, NUCLEOS NUCLEOT NUCL, V20, P1091, DOI 10.1081/NCN-100002496
   Garcia-Lerma JG, 2008, PLOS MED, V5, P291, DOI 10.1371/journal.pmed.0050028
   Garcia-Lerma JG, 2011, J VIROL, V85, P6610, DOI 10.1128/JVI.00311-11
   Garcia-Lerma JG, 2010, SCI TRANSL MED, V2, DOI 10.1126/scitranslmed.3000391
   Garrett KL, 2016, C RETR OPP INF BOST
   Grant RM, 2010, NEW ENGL J MED, V363, P2587, DOI 10.1056/NEJMoa1011205
   Lee WA, 2005, ANTIMICROB AGENTS CH, V49, P1898, DOI 10.1128/AAC.49.5.1898-1906.2005
   Louissaint NA, 2013, AIDS RES HUM RETROV, V29, P1443, DOI [10.1089/aid.2013.0044, 10.1089/AID.2013.0044]
   Radzio J, 2012, PLOS ONE, V7, DOI 10.1371/journal.pone.0050632
   Ray AS, 2016, ANTIVIR RES, V125, P63, DOI 10.1016/j.antiviral.2015.11.009
   Ruane PJ, 2013, JAIDS-J ACQ IMM DEF, V63, P449, DOI 10.1097/QAI.0b013e3182965d45
   Thigpen MC, 2012, NEW ENGL J MED, V367, P423, DOI 10.1056/NEJMoa1110711
NR 14
TC 21
Z9 21
U1 0
U2 1
PU OXFORD UNIV PRESS INC
PI CARY
PA JOURNALS DEPT, 2001 EVANS RD, CARY, NC 27513 USA
SN 0022-1899
EI 1537-6613
J9 J INFECT DIS
JI J. Infect. Dis.
PD OCT 1
PY 2016
VL 214
IS 7
BP 1058
EP 1062
DI 10.1093/infdis/jiw312
PG 5
WC Immunology; Infectious Diseases; Microbiology
WE Science Citation Index Expanded (SCI-EXPANDED)
SC Immunology; Infectious Diseases; Microbiology
GA DZ8RF
UT WOS:000386137800012
PM 27465645
OA hybrid
DA 2022-08-26
ER

PT J
AU Sued, O
   Figueroa, MI
   Cahn, P
AF Sued, Omar
   Ines Figueroa, Maria
   Cahn, Pedro
TI Clinical challenges in HIV/AIDS: Hints for advancing prevention and
   patient management strategies
SO ADVANCED DRUG DELIVERY REVIEWS
LA English
DT Review
DE Pre-exposure prophylaxis; Microbicides; Treatment as prevention; HIV
   cure; Nanotechnology; HIV nanoformulations
ID RITONAVIR PLUS LAMIVUDINE; HIV-INFECTED PATIENTS; IMMUNODEFICIENCY-VIRUS
   TYPE-1; DENDRITIC CELL VACCINE; BLOOD-BRAIN-BARRIER; PREEXPOSURE
   PROPHYLAXIS; ANTIRETROVIRAL THERAPY;
   METHYLMETHACRYLATE-SULFOPROPYLMETHACRYLATE; POSTEXPOSURE PROPHYLAXIS;
   POLYMERIC NANOPARTICLES
AB Acquired immune deficiency syndrome has been one of the most devastating epidemics of the last century. The current estimate for people living with the HIV is 36.9 million. Today, despite availability of potent and safe drugs for effective treatment, lifelong therapy is required for preventing HIV re-emergence from a pool of latently infected cells. However, recent evidence show the importance to expand HIV testing, to offer antiretroviral treatment to all infected individuals, and to ensure retention through all the cascade of care. In addition, circumcision, pre-exposure prophylaxis, and other biomedical tools are now available for included in a comprehensive preventive package. Use of all the available tools might allow cutting the HIV transmission in 2030. In this article, we review the status of the epidemic, the latest advances in prevention and treatment, the concept of treatment as prevention and the challenges and opportunities for the HIV cure agenda. (C) 2016 Elsevier B.V. All rights reserved.
C1 [Sued, Omar; Ines Figueroa, Maria; Cahn, Pedro] Fdn Huesped, Dept Clin Res, Peluffo 3932, RA-1202 Buenos Aires, DF, Argentina.
RP Sued, O (通讯作者)，Fdn Huesped, Dept Clin Res, Peluffo 3932, RA-1202 Buenos Aires, DF, Argentina.
EM omar.sued@huesped.org.ar; maria.figueroa@huesped.org.ar;
   pcahn@huesped.org.ar
CR Alex A, 2011, THER DELIV, V2, P25, DOI 10.4155/TDE.10.96
   Alter G, 2010, J INFECT DIS, V202, pS315, DOI 10.1086/655654
   Ananworanich J, 2012, PLOS ONE, V7, DOI 10.1371/journal.pone.0033948
   Andrade F, 2013, ADV DRUG DELIVER REV, V65, P1816, DOI 10.1016/j.addr.2013.07.020
   Andres C, 2015, J VIROL, V89, P9189, DOI 10.1128/JVI.01062-15
   Archin NM, 2014, CURR OPIN INFECT DIS, V27, P29, DOI 10.1097/QCO.0000000000000026
   Archin NM, 2010, PLOS ONE, V5, DOI 10.1371/journal.pone.0009390
   Archin NM, 2014, J INFECT DIS, V210, P728, DOI 10.1093/infdis/jiu155
   Arribas JR, 2015, LANCET INFECT DIS, V15, P785, DOI 10.1016/S1473-3099(15)00096-1
   Baeten J.M., 2016, N ENGL J MED
   Baeten JM, 2014, LANCET INFECT DIS, V14, P1055, DOI 10.1016/S1473-3099(14)70937-5
   Bailey RC, 2007, LANCET, V369, P643, DOI 10.1016/S0140-6736(07)60312-2
   Baral S, 2013, BMC PUBLIC HEALTH, V13, DOI 10.1186/1471-2458-13-482
   Barouch DH, 2013, NATURE, V503, P224, DOI 10.1038/nature12744
   Basu S, 2012, INT J NANOMED, V7, P6049, DOI 10.2147/IJN.S38013
   Bell IR, 2014, DOSE-RESPONSE, V12, P202, DOI 10.2203/dose-response.13-025.Bell
   Berg RC, 2011, AIDS EDUC PREV, V23, P533, DOI 10.1521/aeap.2011.23.6.533
   Brum MCB, 2013, AM J INFECT CONTROL, V41, P471, DOI 10.1016/j.ajic.2012.05.016
   Borgmann K, 2011, AIDS RES HUM RETROV, V27, P853, DOI [10.1089/aid.2010.0295, 10.1089/AID.2010.0295]
   Bossart K.N., 2013, VIRAL ENTRY HOST CEL
   Boutwell CL, 2010, J INFECT DIS, V202, pS309, DOI 10.1086/655653
   Brenner BG, 2007, J INFECT DIS, V195, P951, DOI 10.1086/512088
   Brugger B, 2007, RETROVIROLOGY, V4, DOI 10.1186/1742-4690-4-70
   Burdo TH, 2011, J INFECT DIS, V204, P154, DOI 10.1093/infdis/jir214
   Burns DN, 2014, CURR HIV-AIDS REP, V11, P393, DOI 10.1007/s11904-014-0234-8
   Burton DR, 2004, NAT IMMUNOL, V5, P233, DOI 10.1038/ni0304-233
   Cahn P, 2014, LANCET INFECT DIS, V14, P572, DOI 10.1016/S1473-3099(14)70736-4
   Cardo DM, 1997, NEW ENGL J MED, V337, P1485, DOI 10.1056/NEJM199711203372101
   Caskey M, 2015, NATURE, V522, P487, DOI 10.1038/nature14411
   Caucheteux S.M., 2016, J INVEST DERMATOL
   Chaowanachan T, 2013, PLOS ONE, V8, DOI 10.1371/journal.pone.0061416
   Charania MR, 2011, AIDS BEHAV, V15, P1283, DOI 10.1007/s10461-010-9812-y
   Chemtob D, 2015, ISR J HEALTH POLICY, V4, DOI 10.1186/s13584-015-0033-8
   Cheret A, 2015, J ANTIMICROB CHEMOTH, V70, P2108, DOI 10.1093/jac/dkv084
   Cherutich P, 2013, CURR HIV-AIDS REP, V10, P134, DOI 10.1007/s11904-013-0158-8
   Chiappetta DA, 2013, NANOMEDICINE-UK, V8, P223, DOI [10.2217/nnm.12.104, 10.2217/NNM.12.104]
   Chiappetta DA, 2010, NANOMEDICINE-UK, V5, P11, DOI 10.2217/NNM.09.90
   Choopanya K, 2013, LANCET, V381, P2083, DOI 10.1016/S0140-6736(13)61127-7
   Clayden P., 2015, HIV TREAT B, V16, P1
   Climent N, 2014, VACCINE, V32, P6266, DOI 10.1016/j.vaccine.2014.09.010
   Climent N, 2011, PLOS ONE, V6, DOI 10.1371/journal.pone.0019644
   Cohen MS, 2016, NEW ENGL J MED, V375, P830, DOI [10.1056/NEJMoa1105243, 10.1056/NEJMoa1600693]
   Coiras M, 2009, NAT REV MICROBIOL, V7, P798, DOI 10.1038/nrmicro2223
   Cooper A, 2013, NATURE, V498, P376, DOI 10.1038/nature12274
   Cope AB, 2015, PLOS ONE, V10, DOI 10.1371/journal.pone.0127950
   Cottrell ML, 2014, J CLIN PHARMACOL, V54, P603, DOI 10.1002/jcph.292
   Croce M, 2012, IMMUNOTHERAPY-UK, V4, P957, DOI [10.2217/IMT.12.92, 10.2217/imt.12.92]
   Crowell T. a, 2014, J INFECT DIS, P1
   Cummins NW, 2010, CELL DEATH DIS, V1, DOI 10.1038/cddis.2010.77
   Cummins Nathan W, 2014, Mol Cell Ther, V2, P20, DOI 10.1186/2052-8426-2-20
   Dagenais-Lussier X., 2015, CYTOKINE GROWTH FACT
   Dahabieh MS, 2015, ANNU REV MED, V66, P407, DOI 10.1146/annurev-med-092112-152941
   das Neves J, 2014, PHARM RES-DORDR, V31, P1834, DOI 10.1007/s11095-013-1287-x
   das Neves J, 2013, MOL PHARMACEUT, V10, P2793, DOI 10.1021/mp4002365
   das Neves J, 2012, PHARM RES-DORDR, V29, P1468, DOI 10.1007/s11095-011-0622-3
   Date AA, 2015, J BIOMED NANOTECHNOL, V11, P416, DOI 10.1166/jbn.2015.1942
   Davidson BL, 2011, NAT REV GENET, V12, P329, DOI 10.1038/nrg2968
   Deeks SG, 2012, NATURE, V487, P439, DOI 10.1038/487439a
   Del Romero J., 2014, ENFERM INFECC MICROB
   Department of Health and Human Services (DHHS), 2015, GUIDELINES USE ANTIR
   Destache CJ, 2010, J ANTIMICROB CHEMOTH, V65, P2183, DOI 10.1093/jac/dkq318
   Doll TAPF, 2015, NANOMED-NANOTECHNOL, V11, P1705, DOI 10.1016/j.nano.2015.05.003
   Domanska CA, 2012, COLLEGIAN, V19, P23, DOI 10.1016/j.colegn.2011.09.006
   Duan JH, 2014, J PHARM SCI-US, V103, P2520, DOI 10.1002/jps.24046
   Dutta T, 2008, EUR J PHARM SCI, V34, P181, DOI 10.1016/j.ejps.2008.04.002
   EACS, 2015, EUR HIV GUID
   Eaton EF, 2014, INFECT DIS CLIN N AM, V28, P355, DOI 10.1016/j.idc.2014.06.004
   Eaton Lisa A, 2012, Am J Public Health, V102, pe34, DOI 10.2105/AJPH.2012.300968
   El-Sadr WM, 2006, NEW ENGL J MED, V355, P2283, DOI 10.1056/NEJMoa062360
   Fidler S, 2014, J INT AIDS SOC, V17, P201, DOI 10.7448/IAS.17.4.19820
   Figueroa M.I., 2015, 15 EUR AIDS C BARC
   Fitzpatrick Laura J, 2014, J Int Assoc Provid AIDS Care, V13, P539, DOI 10.1177/2325957414553847
   Fonner VA, 2012, COCHRANE DB SYST REV, DOI 10.1002/14651858.CD001224.pub4
   Foster R, 2015, CLIN INFECT DIS, V61, P1336, DOI 10.1093/cid/civ511
   Galarraga O, 2009, BMC PUBLIC HEALTH, V9, DOI 10.1186/1471-2458-9-S1-S5
   Gamsiz DE, 2008, BIOTECHNOL BIOENG, V101, P1072, DOI 10.1002/bit.21958
   Garcia F, 2013, HUM VACC IMMUNOTHER, V9, P2445, DOI 10.4161/hv.25876
   Garcia F, 2013, SCI TRANSL MED, V5, DOI 10.1126/scitranslmed.3004682
   Garrido C, 2015, FUTURE MED CHEM, V7, P1097, DOI [10.4155/fmc.15.57, 10.4155/FMC.15.57]
   Gautam N, 2014, ANTIMICROB AGENTS CH, V58, P7510, DOI 10.1128/AAC.04108-14
   Gendelman HE, 2014, CURR OPIN HIV AIDS, V9, P585, DOI 10.1097/COH.0000000000000111
   Gerson T, 2014, NANOMED-NANOTECHNOL, V10, P177, DOI 10.1016/j.nano.2013.06.012
   Gomez GB, 2013, PLOS MED, V10, DOI 10.1371/journal.pmed.1001401
   Gonzalez N, 2010, CURR HIV RES, V8, P602, DOI 10.2174/157016210794088236
   Goujard C, 2012, ANTIVIR THER, V17, P1001, DOI 10.3851/IMP2273
   Granich RM, 2009, LANCET, V373, P48, DOI 10.1016/S0140-6736(08)61697-9
   Grant RM, 2010, NEW ENGL J MED, V363, P2587, DOI 10.1056/NEJMoa1011205
   Gray RH, 2007, LANCET, V369, P657, DOI 10.1016/S0140-6736(07)60313-4
   Gu JJ, 2015, MOL PHARMACEUT, V12, P2889, DOI 10.1021/acs.molpharmaceut.5b00073
   Gulick RM, 1997, NEW ENGL J MED, V337, P734, DOI 10.1056/NEJM199709113371102
   Gulick Roy M, 2015, Top Antivir Med, V23, P128
   Gutierrez MD, 2011, CURR MED CHEM, V18, P209
   Hall HI, 2012, AIDS, V26, P893, DOI 10.1097/QAD.0b013e328351f73f
   Harilall SL, 2015, INT J PHARMACEUT, V496, P863, DOI 10.1016/j.ijpharm.2015.10.025
   Hayashi Y, 2013, INT J UROL, V20, P769, DOI 10.1111/iju.12154
   HO DD, 1995, NEW ENGL J MED, V333, P450, DOI 10.1056/NEJM199508173330710
   Hoffmann CJ, 2014, INFECT DIS CLIN N AM, V28, P549, DOI 10.1016/j.idc.2014.08.003
   Hori Y, 2008, BIOMATERIALS, V29, P3671, DOI 10.1016/j.biomaterials.2008.05.033
   Huang ZH, 2013, AIDS RES HUM RETROV, V29, P441, DOI [10.1089/aid.2012.0151, 10.1089/AID.2012.0151]
   Hutter G, 2009, NEW ENGL J MED, V360, P692, DOI 10.1056/NEJMoa0802905
   Hurt CB, 2011, CLIN INFECT DIS, V53, P1265, DOI 10.1093/cid/cir684
   Imperiale JC, 2015, BIOMATERIALS, V37, P383, DOI 10.1016/j.biomaterials.2014.10.026
   Inci F, 2013, ACS NANO, V7, P4733, DOI 10.1021/nn3036232
   Jiang JJ, 2014, PLOS ONE, V9, DOI 10.1371/journal.pone.0087674
   Jiang Y, 2015, MOL PHARMACEUT, V12, P4363, DOI 10.1021/acs.molpharmaceut.5b00544
   Jindal N, 2015, COLLOID SURFACE B, V129, P100, DOI 10.1016/j.colsurfb.2015.03.030
   Johnson BT, 2010, AM J PUBLIC HEALTH, V100, P2193, DOI 10.2105/AJPH.2008.155200
   Jones R.B., 2016, J CLIN INVEST, P1
   Karim QA, 2010, SCIENCE, V329, P1168, DOI 10.1126/science.1193748
   Kaufman ZA, 2013, AIDS BEHAV, V17, P987, DOI 10.1007/s10461-012-0348-1
   Kaufmann DE, 2009, J IMMUNOL, V182, P5891, DOI 10.4049/jimmunol.0803771
   Kazatchkine M, 2014, J INT AIDS SOC, V17, P10, DOI 10.7448/IAS.17.4.19501
   Keele BF, 2011, BLOOD, V118, P839, DOI 10.1182/blood-2010-12-325860
   Kerrigan D., 2001, Culture, Health & Sexuality, V3, P221, DOI 10.1080/136910501750153049
   Klavs I, 2007, SEX TRANSM INFECT, V84, P49, DOI 10.1136/sti.2007.027524
   Kloosterboer N, 2005, VIROLOGY, V339, P70, DOI 10.1016/j.virol.2005.06.001
   Kretzschmar ME, 2013, P NATL ACAD SCI USA, V110, P15538, DOI 10.1073/pnas.1301801110
   Kulkosky J, 2002, J INFECT DIS, V186, P1403, DOI 10.1086/344357
   Kuo YC, 2005, INT J PHARMACEUT, V290, P161, DOI 10.1016/j.ijpharm.2004.11.025
   Kuo YC, 2008, INT J PHARMACEUT, V351, P271, DOI 10.1016/j.ijpharm.2007.09.020
   Kuo YC, 2007, INT J PHARMACEUT, V340, P143, DOI 10.1016/j.ijpharm.2007.03.012
   Kuo YC, 2012, COLLOID SURFACE B, V90, P75, DOI 10.1016/j.colsurfb.2011.09.048
   Kuo YC, 2011, COLLOID SURFACE B, V88, P158, DOI 10.1016/j.colsurfb.2011.06.026
   Kuo YC, 2009, INT J PHARMACEUT, V365, P206, DOI 10.1016/j.ijpharm.2008.08.050
   Kuo YC, 2006, INT J PHARMACEUT, V327, P160, DOI 10.1016/j.ijpharm.2006.07.044
   Lambotte O, 2006, PATHOL BIOL, V54, P566, DOI 10.1016/j.patbio.2006.07.035
   Landovitz RJ, 2016, CURR OPIN HIV AIDS, V11, P122, DOI 10.1097/COH.0000000000000219
   Le T, 2013, NEW ENGL J MED, V368, P218, DOI 10.1056/NEJMoa1110187
   Leach-Kemon K., 2015, JAMA-J AM MED ASSOC, V314, P1552
   Lehman DA, 2015, J INFECT DIS, V211, P1211, DOI 10.1093/infdis/jiu677
   Lehrman G, 2005, LANCET, V366, P549, DOI 10.1016/S0140-6736(05)67098-5
   Lenjisa JL, 2014, J NANOBIOTECHNOL, V12, DOI 10.1186/1477-3155-12-9
   Levendosky K, 2015, ANTIMICROB AGENTS CH, V59, P7290, DOI 10.1128/AAC.01816-15
   Levy Y, 2009, J CLIN INVEST, V119, P997, DOI 10.1172/JCI38052
   Lewis GK, 2014, P NATL ACAD SCI USA, V111, P15614, DOI 10.1073/pnas.1413550111
   Lindemann D, 2013, ADV EXP MED BIOL, V790, P128, DOI 10.1007/978-1-4614-7651-1_7
   Lori F, 2007, CURR MED CHEM, V14, P1911
   Lundin KE, 2009, GENETICA, V137, P47, DOI 10.1007/s10709-009-9372-0
   Maenza J, 2015, ANTIVIR THER, V20, P855, DOI 10.3851/IMP2963
   Mahajan SD, 2012, INT J NANOMED, V7, P5301, DOI 10.2147/IJN.S25871
   Mahajan SD, 2012, METHOD ENZYMOL, V509, P41, DOI 10.1016/B978-0-12-391858-1.00003-4
   Makwana V, 2015, INT J PHARMACEUT, V495, P439, DOI 10.1016/j.ijpharm.2015.09.014
   Margolis DA, 2015, CURR OPIN HIV AIDS, V10, P246, DOI 10.1097/COH.0000000000000169
   Marrazzo JM, 2015, NEW ENGL J MED, V372, P509, DOI 10.1056/NEJMoa1402269
   Martinez-Navio JM, 2012, IMMUNOL CELL BIOL, V90, P594, DOI 10.1038/icb.2011.81
   Matreyek KA, 2013, VIRUSES-BASEL, V5, P2483, DOI 10.3390/v5102483
   McCoy LE, 2013, J EXP MED, V210, P209, DOI 10.1084/jem.20121827
   Mendoza D, 2012, BLOOD, V119, P4645, DOI 10.1182/blood-2011-10-381996
   Messiaen P, 2013, PLOS ONE, V8, DOI 10.1371/journal.pone.0052562
   Miller CJ, 2005, J VIROL, V79, P9217, DOI 10.1128/JVI.79.14.9217-9227.2005
   Ming K, 2015, ACS NANO, V9, P3060, DOI 10.1021/nn5072792
   Molina JM, 2015, NEW ENGL J MED, V373, P2237, DOI 10.1056/NEJMoa1506273
   Mondi A, 2015, J ANTIMICROB CHEMOTH, V70, P1843, DOI 10.1093/jac/dkv037
   Montaner JSG, 1998, JAMA-J AM MED ASSOC, V279, P930, DOI 10.1001/jama.279.12.930
   Montaner JSG, 2014, PLOS ONE, V9, DOI 10.1371/journal.pone.0087872
   Moscicki AB, 2012, JAIDS-J ACQ IMM DEF, V59, P134, DOI 10.1097/QAI.0b013e31823f2aeb
   Mylvaganam GH, 2015, CURR OPIN IMMUNOL, V35, P1, DOI 10.1016/j.coi.2015.05.001
   Noar SM, 2008, AIDS BEHAV, V12, P335, DOI 10.1007/s10461-007-9313-9
   Noar SM, 2006, J HEALTH COMMUN, V11, P365, DOI 10.1080/10810730600671862
   Nolan D, 2004, ANTIVIR THER, V9, P849
   Nolan D, 2003, DRUGS, V63, P2555, DOI 10.2165/00003495-200363230-00001
   Nunes R, 2014, J CONTROL RELEASE, V194, P278, DOI 10.1016/j.jconrel.2014.09.013
   Olsen JS, 2011, FUTURE MED CHEM, V3, P2101, DOI [10.4155/FMC.11.153, 10.4155/fmc.11.153]
   Passaes CP, 2014, VIROLOGY, V454, P340, DOI 10.1016/j.virol.2014.02.021
   Pena J, 2012, VIRAL IMMUNOL, V25, P37, DOI 10.1089/vim.2011.0044
   Pereyra F, 2012, AIDS, V26, P2409, DOI 10.1097/QAD.0b013e32835a9950
   Perez-Molina JA, 2015, LANCET INFECT DIS, V15, P775, DOI 10.1016/S1473-3099(15)00097-3
   Pierce AB, 2011, SEX HEALTH, V8, P179, DOI 10.1071/SH10063
   Powers KA, 2011, LANCET, V378, P256, DOI 10.1016/S0140-6736(11)60842-8
   Prins JM, 1999, AIDS, V13, P2405, DOI 10.1097/00002030-199912030-00012
   Puligujja P, 2015, BIOMATERIALS, V41, P141, DOI 10.1016/j.biomaterials.2014.11.012
   Raffi F, 2014, LANCET, V384, P1942, DOI 10.1016/S0140-6736(14)61170-3
   Raju A, 2014, INDIAN J PHARM SCI, V76, P62
   Rao M, 2013, CURR HIV RES, V11, P427, DOI 10.2174/1570162X113116660064
   Rasmussen TA, 2014, LANCET HIV, V1, pE13, DOI 10.1016/S2352-3018(14)70014-1
   Rerks-Ngarm S, 2009, NEW ENGL J MED, V361, P2209, DOI 10.1056/NEJMoa0908492
   Rodger A., 2014, C RETR OPP INF BOST, p153LB
   Rojanapithayakorn W, 1996, AIDS, V10, P1, DOI 10.1097/00002030-199601000-00001
   Routy JP, 2012, HIV MED, V13, P291, DOI 10.1111/j.1468-1293.2011.00975.x
   Saez-Cirion A, 2013, PLOS PATHOG, V9, DOI 10.1371/journal.ppat.1003211
   Sanchez-Rodriguez J, 2015, ANTIVIR RES, V113, P33, DOI 10.1016/j.antiviral.2014.10.014
   Scott-Sheldon Lori A J, 2006, J Prim Prev, V27, P619, DOI 10.1007/s10935-006-0059-3
   Shafiee H, 2015, ANNU REV MED, V66, P387, DOI 10.1146/annurev-med-092112-143017
   Shafiee H, 2013, SMALL, V9, P2553, DOI 10.1002/smll.201202195
   Shah LK, 2006, PHARM RES, V23, P2638, DOI 10.1007/s11095-006-9101-7
   Shan L, 2012, IMMUNITY, V36, P491, DOI 10.1016/j.immuni.2012.01.014
   Shang HT, 2015, ACTA PHARMACOL SIN, V36, P908, DOI 10.1038/aps.2015.22
   Shaw GM, 2012, COLD SPRING HARB PER, V2
   Shingai M, 2014, J EXP MED, V211, P2061, DOI 10.1084/jem.20132494
   Shingai M, 2013, NATURE, V503, P277, DOI 10.1038/nature12746
   Smith MK, 2015, CLIN INFECT DIS, V61, P111, DOI 10.1093/cid/civ200
   Sogaard OS, 2015, PLOS PATHOG, V11, DOI 10.1371/journal.ppat.1005142
   Sperling RS, 1996, NEW ENGL J MED, V335, P1621, DOI 10.1056/NEJM199611283352201
   Spivak AM, 2016, TRENDS MOL MED, V22, P10, DOI 10.1016/j.molmed.2015.11.004
   Spreen W, 2014, JAIDS-J ACQ IMM DEF, V67, P487, DOI 10.1097/QAI.0000000000000365
   Swanton R, 2015, SEX TRANSM INFECT, V91, P14, DOI 10.1136/sextrans-2014-051743
   Taiwo B, 2011, AIDS, V25, P2113, DOI 10.1097/QAD.0b013e32834bbaa9
   Tanser F, 2014, CURR OPIN HIV AIDS, V9, P115, DOI 10.1097/COH.0000000000000034
   Tebas P, 2014, NEW ENGL J MED, V370, P901, DOI 10.1056/NEJMoa1300662
   Thigpen MC, 2012, NEW ENGL J MED, V367, P423, DOI 10.1056/NEJMoa1110711
   Tshweu L, 2014, NANOMEDICINE-UK, V9, P1821, DOI [10.2217/NNM.13.167, 10.2217/nnm.13.167]
   UNAIDS, 90 90 90 AMB TREATM
   UNAIDS, 2011, TERM GUID, P1
   UNAIDS, 2015, AIDS CHANG EV
   UNAIDS, 2015, AIDS NUMB 2015
   UNICEF PAHO WHO, 2015, EL MOTH TO CHILD TRA
   Van Damme L, 2012, NEW ENGL J MED, V367, P411, DOI 10.1056/NEJMoa1202614
   Vandormael A, 2014, LANCET GLOB HEALTH, V2, pE209, DOI 10.1016/S2214-109X(14)70018-X
   Varmus HE, 1997, RETROVIRUSES
   Vinikoor MJ, 2013, JAIDS-J ACQ IMM DEF, V62, P505, DOI 10.1097/QAI.0b013e318285cd33
   Wahome N, 2012, CHEM BIOL DRUG DES, V80, P349, DOI 10.1111/j.1747-0285.2012.01423.x
   Walensky RP, 2013, CURR HIV-AIDS REP, V10, P195, DOI 10.1007/s11904-013-0167-7
   Wan L, 2007, PHARM RES, V24, P2110, DOI 10.1007/s11095-007-9402-5
   Wang Wei-Kung, 2000, Journal of Microbiology Immunology and Infection, V33, P131
   WELLER SC, 1993, SOC SCI MED, V36, P1635, DOI 10.1016/0277-9536(93)90352-5
   Whitehead KA, 2009, NAT REV DRUG DISCOV, V8, P129, DOI 10.1038/nrd2742
   Widman L, 2014, HEALTH PSYCHOL, V33, P1113, DOI 10.1037/hea0000112
   World Health Organisation, 2013, CONGUID UANT DRU
   World Health Organisation, 2015, CONSOLIDATED GUIDELI
   World Health Organization, GUID START ANT THER
   Yang L, 2010, BIOORGAN MED CHEM, V18, P117, DOI 10.1016/j.bmc.2009.11.013
   Yu XW, 2015, ACS NANO, V9, P4182, DOI 10.1021/acsnano.5b00415
NR 222
TC 18
Z9 18
U1 0
U2 37
PU ELSEVIER
PI AMSTERDAM
PA RADARWEG 29, 1043 NX AMSTERDAM, NETHERLANDS
SN 0169-409X
EI 1872-8294
J9 ADV DRUG DELIVER REV
JI Adv. Drug Deliv. Rev.
PD AUG 1
PY 2016
VL 103
BP 5
EP 19
DI 10.1016/j.addr.2016.04.016
PG 15
WC Pharmacology & Pharmacy
WE Science Citation Index Expanded (SCI-EXPANDED)
SC Pharmacology & Pharmacy
GA DR7ML
UT WOS:000380083700002
PM 27117711
DA 2022-08-26
ER

PT J
AU das Neves, J
   Martins, JP
   Sarmento, B
AF das Neves, Jose
   Martins, Joao Pedro
   Sarmento, Bruno
TI Will dapivirine redeem the promises of anti-HIV microbicides? Overview
   of product design and clinical testing
SO ADVANCED DRUG DELIVERY REVIEWS
LA English
DT Review
DE ASPIRE; Pre-exposure prophylaxis; The Ring Study; Vaginal film; Vaginal
   gel; Vaginal ring
ID REVERSE-TRANSCRIPTASE INHIBITORS; UNIVERSAL PLACEBO GEL; VAGINAL RING;
   PREEXPOSURE PROPHYLAXIS; INTRAVAGINAL RING; NEGATIVE WOMEN; IN-VITRO;
   POLYMERIC NANOPARTICLES; AFRICAN WOMEN; LOADED NANOPARTICLES
AB Microbicides are being developed in order to prevent sexual transmission of HIV. Dapivirine, a non-nucleoside reverse transcriptase inhibitor, is one of the leading drug candidates in the field, currently being tested in various dosage forms, namely vaginal rings, gels, and films. In particular, a ring allowing sustained drug release for 1 month is in an advanced stage of clinical testing. Two parallel phase III clinical trials are underway in sub-Saharan Africa and results are expected to be released in early 2016. This article overviews the development of dapivirine and its multiple products as potential microbicides, with particular emphasis being placed on clinical evaluation. Also, critical aspects regarding regulatory approval, manufacturing, distribution, and access are discussed. (C) 2015 Elsevier B.V. All rights reserved.
C1 [das Neves, Jose; Martins, Joao Pedro; Sarmento, Bruno] Univ Porto, i3S, Oporto, Portugal.
   [das Neves, Jose; Martins, Joao Pedro; Sarmento, Bruno] Univ Porto, INEB Inst Engn Biomed, Oporto, Portugal.
   [das Neves, Jose; Sarmento, Bruno] Inst Invest & Formacao Avancada Ciencias & Tecnol, CESPU, Gandra, Portugal.
   [das Neves, Jose; Sarmento, Bruno] Inst Univ Ciencias Saude, Gandra, Portugal.
RP das Neves, J (通讯作者)，i3S, Room 116-S3,Rua Alfredo Allen 208, P-4200135 Oporto, Portugal.
EM j.dasneves@ineb.up.pt
RI Martins, João Pedro/AAE-2716-2019; Sarmento, Bruno/J-6265-2013; Neves,
   José das/J-8369-2013
OI Sarmento, Bruno/0000-0001-5763-7553; Neves, José
   das/0000-0002-2317-2759; Martins, Joao Pedro/0000-0001-7577-9280
FU Fundacao para a Ciencia e a Tecnologia (FCT), Portugal
   [SFRH/BPD/92934/2013]; FCT [VIH/SAU/0021/2011]; European Regional
   Development Fund (ERDF) through the Programa Operacional Factores de
   Competitividade - COMPETE; Portuguese funds through FCT
   [PEst-C/SAU/LA0002/2013]; North Portugal Regional Operational Programme
   (ON.2 - O Novo Norte) under the National Strategic Reference Framework
   (NSRF) [SAESCTN-PIICDT/2011]
FX Jose das Neves gratefully acknowledges Fundacao para a Ciencia e a
   Tecnologia (FCT), Portugal, for financial support (grant
   SFRH/BPD/92934/2013). This work was financed by FCT (project reference
   VIH/SAU/0021/2011), European Regional Development Fund (ERDF) through
   the Programa Operacional Factores de Competitividade - COMPETE, by
   Portuguese funds through FCT in the framework of the project
   PEst-C/SAU/LA0002/2013, and co-financed by North Portugal Regional
   Operational Programme (ON.2 - O Novo Norte) in the framework of Project
   SAESCTN-PIIC&DT/2011 under the National Strategic Reference Framework
   (NSRF). The authors have no conflicts of interest relevant to the
   content of this work, namely any type of association with the
   organizations responsible for the development of dapivirine and its
   microbicide products.
CR Agashe H, 2012, CURR HIV RES, V10, P88, DOI 10.2174/157016212799304599
   Akil A, 2015, PHARM RES-DORDR, V32, P458, DOI 10.1007/s11095-014-1474-4
   Akil A, 2014, MOL PHARMACEUT, V11, P1533, DOI 10.1021/mp4007024
   Akil A, 2011, DRUG DELIV TRANSL RE, V1, P209, DOI 10.1007/s13346-011-0022-6
   [Anonymous], 2003, SEX RELATION THERAPY, DOI [10.1080/14681990310001609859, DOI 10.1080/14681990310001609859]
   Arien KK, 2013, J ANTIMICROB CHEMOTH, V68, P2038, DOI 10.1093/jac/dkt166
   Arterburn L, 2015, DRUG DELIVERY AND DEVELOPMENT OF ANTI-HIV MICROBICIDES, P549
   Bitzer J, 2012, EUR J CONTRACEP REPR, V17, P65, DOI 10.3109/13625187.2011.637586
   Brache V, 2013, CONTRACEPTION, V87, P264, DOI 10.1016/j.contraception.2012.08.037
   Bunge K.E., 2016, J ACQUIR IMMUNE DEFI
   Chen BA, 2015, JAIDS-J ACQ IMM DEF, V70, P242, DOI 10.1097/QAI.0000000000000702
   Cranston RD, 2014, AIDS RES HUM RETROV, V30, P184, DOI [10.1089/AID.2013.0170, 10.1089/aid.2013.0170]
   das Neves J, 2006, INT J PHARMACEUT, V318, P1, DOI 10.1016/j.ijpharm.2006.03.012
   das Neves J, 2015, ACTA BIOMATER, V18, P77, DOI 10.1016/j.actbio.2015.02.007
   das Neves J, 2014, PHARM RES-DORDR, V31, P1834, DOI 10.1007/s11095-013-1287-x
   das Neves J, 2013, MOL PHARMACEUT, V10, P2793, DOI 10.1021/mp4002365
   das Neves J, 2012, PHARM RES-DORDR, V29, P1468, DOI 10.1007/s11095-011-0622-3
   das Neves J, 2010, J PHARMACEUT BIOMED, V52, P167, DOI 10.1016/j.jpba.2010.01.007
   Derrick T, 2014, AIDS RES HUM RETROV, V30, pA155, DOI 10.1089/aid.2014.5320.abstract
   Devlin B, 2013, ANTIVIR RES, V100, pS3, DOI 10.1016/j.antiviral.2013.09.025
   Dezzutti CS, 2015, PHARM RES-DORDR, V32, P3768, DOI 10.1007/s11095-015-1738-7
   Dezzutti CS, 2012, PLOS ONE, V7, DOI 10.1371/journal.pone.0048328
   Dhondt MMM, 2005, EUR J PHARM BIOPHARM, V60, P419, DOI 10.1016/j.ejpb.2005.01.012
   Di Fabio S, 2003, AIDS, V17, P1597, DOI 10.1097/00002030-200307250-00003
   Epstein LB, 2008, J ADOLESCENT HEALTH, V43, P64, DOI 10.1016/j.jadohealth.2007.12.007
   Fetherston SM, 2013, EUR J PHARM SCI, V48, P406, DOI 10.1016/j.ejps.2012.12.002
   Figueiredo A, 2006, PLOS PATHOG, V2, P1051, DOI 10.1371/journal.ppat.0020119
   Fletcher P, 2009, ANTIMICROB AGENTS CH, V53, P487, DOI 10.1128/AAC.01156-08
   Friend DR, 2015, Drug Delivery and Development of Anti-HIV Microbicides, P535
   Fulco PP, 2009, PHARMACOTHERAPY, V29, P281, DOI 10.1592/phco.29.3.281
   Gali Y, 2010, ANTIMICROB AGENTS CH, V54, P5105, DOI 10.1128/AAC.00456-10
   Garg S, 2003, AIDS PATIENT CARE ST, V17, P377, DOI 10.1089/108729103322277402
   Garg S, 2010, ANTIVIR RES, V88, pS19, DOI 10.1016/j.antiviral.2010.09.010
   Gorajana A, 2013, CURR DRUG DELIV, V10, P309, DOI 10.2174/1567201811310030007
   Grammen C, 2014, J PHARM SCI-US, V103, P3696, DOI 10.1002/jps.24176
   Gruzdev B., 2001, CROI C RETR OPP INF
   Gupta J., 2011, PHARM PHARMACOL-RUSS, V2, P289
   Gupta J, 2011, CURR PHARM ANAL, V7, P21, DOI 10.2174/157341211794708703
   Gupta KM, 2008, J PHARM SCI-US, V97, P4228, DOI 10.1002/jps.21331
   Harman S., 2005, 3 IAS C HIV PATH TRE
   Heeres J, 2007, ADV ANTIV D, V5, P213, DOI 10.1016/S1075-8593(06)05006-4
   Herrera C, 2009, ANTIMICROB AGENTS CH, V53, P1797, DOI 10.1128/AAC.01096-08
   Hijazi K, 2015, PLOS ONE, V10, DOI 10.1371/journal.pone.0131405
   Holt J, 2014, AIDS RES HUM RETROV, V30, pA138, DOI 10.1089/aid.2014.5276.abstract
   Holt JDS, 2015, ANTIMICROB AGENTS CH, V59, P3761, DOI 10.1128/AAC.04954-14
   International Partnership for Microbicides, 2014, ANN REPORT
   International Partnership for Microbicides, THE RING STUD
   Janssen PAJ, 2005, J MED CHEM, V48, P1901, DOI 10.1021/jm040840e
   Jespers VA, 2007, JAIDS-J ACQ IMM DEF, V44, P154, DOI 10.1097/QAI.0b013e31802bb35f
   Johnson & Johnson, JANSS ANN EXP COLL I
   Johnson TJ, 2010, EUR J PHARM SCI, V39, P203, DOI 10.1016/j.ejps.2009.11.007
   Karim QA, 2014, BJOG-INT J OBSTET GY, V121, P53, DOI 10.1111/1471-0528.12843
   Karim QA, 2010, SCIENCE, V329, P1168, DOI 10.1126/science.1193748
   Kelly C., 2014, GATTEFOSSE B TECH, V105, P29
   Kirby T, 2014, LANCET INFECT DIS, V14, P1185, DOI 10.1016/S1473-3099(14)70888-6
   Kiser PF, 2012, AIDS REV, V14, P62
   Lard-Whiteford SL, 2004, JAIDS-J ACQ IMM DEF, V36, P541, DOI 10.1097/00126334-200405010-00001
   Lewi Paul, 2004, Drugs R D, V5, P245, DOI 10.2165/00126839-200405050-00001
   Ludovici DW, 2001, BIOORG MED CHEM LETT, V11, P2235, DOI 10.1016/S0960-894X(01)00412-7
   Lynch FG, 2011, DRUG FUTURE, V36, P909, DOI 10.1358/dof.2011.036.12.1708828
   Maartens G, 2014, LANCET, V384, P258, DOI 10.1016/S0140-6736(14)60164-1
   Machado RM, 2013, J PHARM SCI-US, V102, P2069, DOI 10.1002/jps.23577
   Major I, 2013, CONTRACEPTION, V88, P58, DOI 10.1016/j.contraception.2012.10.018
   Malcolm RK, 2012, INT J WOMENS HEALTH, V4, P595, DOI 10.2147/IJWH.S36282
   Malcolm RK, 2010, ANTIVIR RES, V88, pS30, DOI 10.1016/j.antiviral.2010.09.003
   Malcolm RK, 2005, J ANTIMICROB CHEMOTH, V56, P954, DOI 10.1093/jac/dki326
   Marrazzo JM, 2015, NEW ENGL J MED, V372, P509, DOI 10.1056/NEJMoa1402269
   Mcgowan I, 2015, PLOS ONE, V10, DOI 10.1371/journal.pone.0125363
   Mesquita PMM, 2013, RETROVIROLOGY, V10, DOI 10.1186/1742-4690-10-113
   Microbicide Trials Network, MTN025
   Microbicide Trials Network, MTN020ASPIRE
   Moncla BJ, 2012, J MICROBIOL METH, V88, P292, DOI 10.1016/j.mimet.2011.12.013
   Montgomery E.T., 2012, 2012 INT MICR C SYDN
   Montgomery ET, 2012, AIDS BEHAV, V16, P1787, DOI 10.1007/s10461-012-0248-4
   Moss JA, 2015, DRUG DELIVERY AND DEVELOPMENT OF ANTI-HIV MICROBICIDES, P221
   Muchomba FM, 2012, JAIDS-J ACQ IMM DEF, V61, P490, DOI 10.1097/QAI.0b013e31826f9962
   Murphy DJ, 2014, J ANTIMICROB CHEMOTH, V69, P2477, DOI 10.1093/jac/dku160
   Naitove M.H., 2014, PLAST TECHNOL, V60, P22
   Nappi RE, 2013, GYNECOL ENDOCRINOL, V29, P1015, DOI 10.3109/09513590.2013.830100
   Nardi R, 2014, CURR TOP MICROBIOL, V383, P137, DOI 10.1007/82_2013_356
   Nel A., 2012, CROI C RETR OPP INF
   Nel A. M., 2014, Journal of AIDS and Clinical Research, V5, P355
   Nel A.M., 2015, CROI C RETR OPP INF
   Nel A, 2014, AIDS RES HUM RETROV, V30, pA289, DOI 10.1089/aid.2014.5655.abstract
   Nel A, 2014, AIDS RES HUM RETROV, V30, pA144, DOI 10.1089/aid.2014.5291.abstract
   Nel A, 2014, AIDS, V28, P1479, DOI 10.1097/QAD.0000000000000280
   Nel A, 2009, JAIDS-J ACQ IMM DEF, V51, P416, DOI 10.1097/QAI.0b013e3181acb536
   Nel AA, 2009, AIDS, V23, P1531, DOI 10.1097/QAD.0b013e32832c413d
   Nel AM, 2011, J WOMENS HEALTH, V20, P1207, DOI 10.1089/jwh.2010.2476
   Nel AM, 2010, AIDS RES HUM RETROV, V26, P1181, DOI 10.1089/aid.2009.0227
   Nel AM, 2010, JAIDS-J ACQ IMM DEF, V55, P161, DOI 10.1097/QAI.0b013e3181e3293a
   Neves J. das, 2013, THESIS
   Njai HF, 2005, ANTIVIR THER, V10, P255
   Nuttall JP, 2008, ANTIMICROB AGENTS CH, V52, P909, DOI 10.1128/AAC.00330-07
   Palmeira-de-Oliveira R, 2015, EUR J CONTRACEP REPR, V20, P259, DOI 10.3109/13625187.2014.980501
   QPharma AB, QPHARMA AB ENT AGR I
   Rees H., 2015, CROI C RETR OPP INF
   Rohan LC, 2014, CURR TOP MICROBIOL, V383, P27, DOI 10.1007/82_2013_357
   Rohan LC, 2015, DRUG DELIVERY AND DEVELOPMENT OF ANTI-HIV MICROBICIDES, P291
   Romano J, 2009, AIDS RES HUM RETROV, V25, P483, DOI 10.1089/aid.2008.0184
   Saxena BB, 2009, AIDS, V23, P917, DOI 10.1097/QAD.0b013e32832af57c
   Schader SM, 2012, ANTIMICROB AGENTS CH, V56, P751, DOI 10.1128/AAC.05821-11
   Schader SM, 2011, AIDS, V25, P1585, DOI 10.1097/QAD.0b013e3283491f89
   Schwartz JL, 2007, CONTRACEPTION, V75, P136, DOI 10.1016/j.contraception.2006.09.003
   Selhorst P, 2011, ANTIMICROB AGENTS CH, V55, P1403, DOI 10.1128/AAC.01426-10
   Sluis-Cremer N, 2008, VIRUS RES, V134, P147, DOI 10.1016/j.virusres.2008.01.002
   Sluis-Cremer N, 2014, VIRUSES-BASEL, V6, P2960, DOI 10.3390/v6082960
   Tasoglu S, 2013, PHYS FLUIDS, V25, DOI 10.1063/1.4793598
   To EE, 2013, BIOCHEM PHARMACOL, V86, P979, DOI 10.1016/j.bcp.2013.08.013
   Tolley E, 2015, DRUG DELIVERY AND DEVELOPMENT OF ANTI-HIV MICROBICIDES, P569
   UNAIDS, 2014, GAP REP 2014
   US Food Drug Administration, 2014, GUID IND VAG MICR DE
   van der Straten A, 2012, AIDS BEHAV, V16, P1775, DOI 10.1007/s10461-012-0215-0
   Van Herrewege Y, 2004, ANTIMICROB AGENTS CH, V48, P3684, DOI 10.1128/AAC.48.10.3684-3689.2004
   Van Herrewege Y, 2004, ANTIMICROB AGENTS CH, V48, P337, DOI 10.1128/AAC.48.1.337-339.2004
   van 't Klooster G. A. E., 2001, Antiviral Research, V50, pA41
   Woodsong C, 2015, ADV DRUG DELIVER REV, V92, P146, DOI 10.1016/j.addr.2015.02.004
   Woodsong C, 2014, CURR TOP MICROBIOL, V383, P153, DOI [10.1007/82_2013_418, 10.1007/82_2014_418]
   Woolfson AD, 2006, INT J PHARMACEUT, V325, P82, DOI 10.1016/j.ijpharm.2006.06.026
   Woolfson AD, 2010, INT J PHARMACEUT, V388, P136, DOI 10.1016/j.ijpharm.2009.12.042
   World Health Organization, 2009, WHO TECHN REP SER, P87
NR 121
TC 16
Z9 16
U1 0
U2 6
PU ELSEVIER
PI AMSTERDAM
PA RADARWEG 29, 1043 NX AMSTERDAM, NETHERLANDS
SN 0169-409X
EI 1872-8294
J9 ADV DRUG DELIVER REV
JI Adv. Drug Deliv. Rev.
PD AUG 1
PY 2016
VL 103
BP 20
EP 32
DI 10.1016/j.addr.2015.12.015
PG 13
WC Pharmacology & Pharmacy
WE Science Citation Index Expanded (SCI-EXPANDED)
SC Pharmacology & Pharmacy
GA DR7ML
UT WOS:000380083700003
PM 26732684
DA 2022-08-26
ER

PT J
AU das Neves, J
   Nunes, R
   Rodrigues, F
   Sarmento, B
AF das Neves, Jose
   Nunes, Rute
   Rodrigues, Francisca
   Sarmento, Bruno
TI Nanomedicine in the development of anti-HIV microbicides
SO ADVANCED DRUG DELIVERY REVIEWS
LA English
DT Review
DE AIDS; Anti-retroviral agents; Dendrimers; Mucous membrane;
   Nanoparticles; Nanotechnology; Pre-exposure prophylaxis; Vaginal drug
   delivery
ID HUMAN-IMMUNODEFICIENCY-VIRUS; VAGINAL DRUG-DELIVERY; CELL-ASSOCIATED
   HIV; BIODEGRADABLE POLYMER NANOPARTICLES; DAPIVIRINE-LOADED
   NANOPARTICLES; ANIONIC CARBOSILANE DENDRIMERS; HUMAN CERVICOVAGINAL
   MUCUS; TENOFOVIR 1-PERCENT GEL; FEMALE GENITAL-TRACT; TOPICAL
   MICROBICIDES
AB Prevention plays an invaluable role in the fight against HIV/AIDS. The use of microbicides is considered an interesting potential approach for topical pre-exposure prophylaxis of HIV sexual transmission. The prospects of having an effective product available are expected to be fulfilled in the near future as driven by recent and forthcoming results of clinical trials. Different dosage forms and delivery strategies have been proposed and tested for multiple microbicide drug candidates presently at different stages of the development pipeline. One particularly interesting approach comprises the application of nanomedicine principles to the development of novel anti-HIV microbicides, but its implications to efficacy and safety are not yet fully understood. Nanotechnology-based systems, either presenting inherent anti-HIV activity or acting as drug nanocarriers, may significantly influence features such as drug solubility, stability of active payloads, drug release, interactions between active moieties and virus/cells, intracellular drug delivery, drug targeting, safety, antiviral activity, mucoadhesive behavior, drug distribution and tissue penetration, and pharmacokinetics. The present manuscript provides a comprehensive and holistic overview of these topics as relevant to the development of vaginal and rectal microbicides. In particular, recent advances pertaining inherently active microbicide nanosystems and microbicide drug nanocarriers are discussed. (C) 2016 Elsevier B.V. All rights reserved.
C1 [das Neves, Jose; Nunes, Rute; Sarmento, Bruno] Univ Porto, i3S, Oporto, Portugal.
   [das Neves, Jose; Nunes, Rute; Sarmento, Bruno] Univ Porto, INEB Inst Engn Biomed, Oporto, Portugal.
   [das Neves, Jose; Sarmento, Bruno] Inst Invest & Formacao Avancada Ciencias & Tecnol, CESPU, Gandra, Portugal.
   [das Neves, Jose; Sarmento, Bruno] Inst Univ Ciencias Saude, Gandra, Portugal.
   [Nunes, Rute] Univ Porto, ICBAS, Oporto, Portugal.
   [Rodrigues, Francisca] Univ Porto, REQUIMTE, Dept Ciencias Quim, Fac Farm, Oporto, Portugal.
RP das Neves, J; Sarmento, B (通讯作者)，i3S, Room 116-S3,Rua Alfredo Allen 208, P-4200135 Oporto, Portugal.
EM j.dasneves@ineb.up.pt; bruno.sarmento@ineb.up.pt
RI Sarmento, Bruno/J-6265-2013; Neves, José das/J-8369-2013; Rodrigues,
   Francisca/K-9099-2017
OI Sarmento, Bruno/0000-0001-5763-7553; Neves, José
   das/0000-0002-2317-2759; Rodrigues, Francisca/0000-0001-8803-0041;
   Nunes, Rute/0000-0001-8633-4404
FU Fundacao para a Ciencia e a Tecnologia (FCT), Portugal
   [VIH/SAU/0021/2011]; European Regional Development Fund (ERDF) through
   the Programa Operacional Factores de Competitividade-COMPETE; Portuguese
   funds through FCT [PEst-C/SAU/LA0002/2013]; North Portugal Regional
   Operational Programme (ON.2-O Novo Norte); FCT [SFRH/BPD/92934/2013,
   SFRH/BD/96519/2013]
FX This work was financed by Fundacao para a Ciencia e a Tecnologia (FCT),
   Portugal (VIH/SAU/0021/2011), European Regional Development Fund (ERDF)
   through the Programa Operacional Factores de Competitividade-COMPETE, by
   Portuguese funds through FCT in the framework of the project
   PEst-C/SAU/LA0002/2013, and co-financed by North Portugal Regional
   Operational Programme (ON.2-O Novo Norte) in the framework of Project
   SAESCTN-PIIC&DT/2011 under the National Strategic Reference Framework
   (NSRF). Jose das Neves and Rute Nunes gratefully acknowledge FCT for
   financial support (grants SFRH/BPD/92934/2013 and SFRH/BD/96519/2013,
   respectively).
CR Abdool Karim Quarraisha, 2010, Science, V329, P1168, DOI 10.1126/science.1193748
   Abner SR, 2005, J INFECT DIS, V192, P1545, DOI 10.1086/462424
   Agarwal S, 2013, INT J APPL PHARM, V5, P1
   Agrahari V, 2014, AAPS J, V16, P181, DOI 10.1208/s12248-013-9546-7
   Aldunate M, 2013, J ANTIMICROB CHEMOTH, V68, P2015, DOI 10.1093/jac/dkt156
   Alexander R, 2007, CURR HIV RES, V5, P588, DOI 10.2174/157016207782418452
   Alukda D, 2011, J PHARM SCI-US, V100, P3345, DOI 10.1002/jps.22529
   Anderson DJ, 2010, AIDS, V24, P163, DOI 10.1097/QAD.0b013e32833424c8
   [Anonymous], 2014, EUR J PHARM BIOPHARM, V87, P40, DOI 10.1016/j.ejpb.2014.02.006
   Anton PA, 2012, AIDS RES HUM RETROV, V28, P1412, DOI [10.1089/aid.2012.0262, 10.1089/AID.2012.0262]
   Anton PA, 2011, PLOS ONE, V6, DOI 10.1371/journal.pone.0023243
   Arien KK, 2011, REV MED VIROL, V21, P110, DOI 10.1002/rmv.684
   Arnaiz B, 2012, BIOCONJUGATE CHEM, V23, P814, DOI 10.1021/bc200663r
   Arnaiz E, 2014, J POLYM SCI POL CHEM, V52, P1099, DOI 10.1002/pola.27090
   Baggaley RF, 2010, INT J EPIDEMIOL, V39, P1048, DOI 10.1093/ije/dyq057
   Ball C, 2015, DRUG DELIVERY AND DEVELOPMENT OF ANTI-HIV MICROBICIDES, P459
   Ball C, 2014, ANTIMICROB AGENTS CH, V58, P4855, DOI 10.1128/AAC.02564-14
   Ball C, 2012, PLOS ONE, V7, DOI 10.1371/journal.pone.0049792
   Ballou B, 2012, PLOS ONE, V7, DOI 10.1371/journal.pone.0051995
   Bernstein DI, 2003, ANTIMICROB AGENTS CH, V47, P3784, DOI 10.1128/AAC.47.12.3784-3788.2003
   Blakney AK, 2014, INT J NANOMED, V9, P2967, DOI 10.2147/IJN.S61664
   Blakney AK, 2013, ANTIVIR RES, V100, pS9, DOI 10.1016/j.antiviral.2013.09.022
   Boukari H, 2009, BIOMACROMOLECULES, V10, P2482, DOI 10.1021/bm900344q
   Boyapalle S, 2015, PLOS ONE, V10, DOI 10.1371/journal.pone.0135288
   Boyapalle S, 2012, J GLOB INFECT DIS, V4, P62, DOI 10.4103/0974-777X.93764
   Brenchley JM, 2008, MUCOSAL IMMUNOL, V1, P23, DOI 10.1038/mi.2007.1
   Briz V, 2015, NANOSCALE, V7, P14669, DOI 10.1039/c5nr03644e
   Cameron IL, 2006, CLIN ANAT, V19, P164, DOI 10.1002/ca.20167
   Cao YJ, 2012, BRIT J CLIN PHARMACO, V74, P1013, DOI 10.1111/j.1365-2125.2012.04267.x
   Carballo-Dieguez A, 2012, AIDS BEHAV, V16, P1761, DOI 10.1007/s10461-011-0028-6
   Caron M, 2010, VIROLOGY, V405, P225, DOI 10.1016/j.virol.2010.06.008
   Carson D, 2016, PHARM RES-DORDR, V33, P125, DOI 10.1007/s11095-015-1769-0
   Cerini F, 2008, JAIDS-J ACQ IMM DEF, V49, P472, DOI 10.1097/QAI.0b013e31818c953f
   Chaowanachan T, 2013, PLOS ONE, V8, DOI 10.1371/journal.pone.0061416
   Chen MY, 2009, JAIDS-J ACQ IMM DEF, V50, P375, DOI 10.1097/QAI.0b013e318198a7e6
   Chonco L, 2012, J CONTROL RELEASE, V161, P949, DOI 10.1016/j.jconrel.2012.04.050
   Chou LYT, 2011, CHEM SOC REV, V40, P233, DOI 10.1039/c0cs00003e
   Chui KKH, 2011, PLOS ONE, V6, DOI 10.1371/journal.pone.0014683
   Cohen CJ, 2013, AIDS, V27, P939, DOI 10.1097/QAD.0b013e32835cee6e
   Cole AM, 2008, AM J REPROD IMMUNOL, V59, P27, DOI 10.1111/j.1600-0897.2007.00561.x
   Collins KB, 2000, NAT MED, V6, P475, DOI 10.1038/74743
   Cone RA, 2009, ADV DRUG DELIVER REV, V61, P75, DOI 10.1016/j.addr.2008.09.008
   Cone RA, 2005, MUCOSAL IMMUNOLOGY, 3RD EDITION, P49, DOI 10.1016/B978-012491543-5/50008-5
   Cottrell ML, 2014, J CLIN PHARMACOL, V54, P603, DOI 10.1002/jcph.292
   Cu Y, 2011, J CONTROL RELEASE, V156, P258, DOI 10.1016/j.jconrel.2011.06.036
   Cu Y, 2009, MOL PHARMACEUT, V6, P173, DOI 10.1021/mp8001254
   Cummins JE, 2007, ANTIMICROB AGENTS CH, V51, P1770, DOI 10.1128/AAC.01129-06
   das Neves J., 2014, MUCOSAL DELIVERY BIO, P261
   das Neves J., 2015, ADV DRUG DELIV REV
   das Neves J, 2015, ADV DRUG DELIVER REV, V92, P53, DOI 10.1016/j.addr.2014.12.004
   das Neves J, 2015, ACTA BIOMATER, V18, P77, DOI 10.1016/j.actbio.2015.02.007
   das Neves J, 2014, MUCOADHESIVE MATERIALS AND DRUG DELIVERY SYSTEMS, P99
   das Neves J, 2014, PHARM RES-DORDR, V31, P1834, DOI 10.1007/s11095-013-1287-x
   das Neves J, 2013, INT J PHARMACEUT, V456, P307, DOI 10.1016/j.ijpharm.2013.08.049
   das Neves J, 2013, MOL PHARMACEUT, V10, P2793, DOI 10.1021/mp4002365
   das Neves J, 2012, J CHROMATOGR B, V911, P76, DOI 10.1016/j.jchromb.2012.10.034
   das Neves J, 2012, MOL PHARMACEUT, V9, P3347, DOI 10.1021/mp300408m
   das Neves J, 2012, PHARM RES-DORDR, V29, P1468, DOI 10.1007/s11095-011-0622-3
   das Neves J, 2011, EXPERT OPIN DRUG DEL, V8, P1085, DOI 10.1517/17425247.2011.586334
   das Neves J, 2011, WIRES NANOMED NANOBI, V3, P389, DOI 10.1002/wnan.144
   das Neves J, 2010, ADV DRUG DELIVER REV, V62, P458, DOI 10.1016/j.addr.2009.11.017
   das Neves J, 2010, J PHARMACEUT BIOMED, V52, P167, DOI 10.1016/j.jpba.2010.01.007
   Date AA, 2015, J BIOMED NANOTECHNOL, V11, P416, DOI 10.1166/jbn.2015.1942
   Date AA, 2013, BIOMATERIALS, V34, P6202, DOI 10.1016/j.biomaterials.2013.05.012
   Date AA, 2012, ANTIVIR RES, V96, P430, DOI 10.1016/j.antiviral.2012.09.015
   Dawson M, 2003, J BIOL CHEM, V278, P50393, DOI 10.1074/jbc.M309026200
   De Cock KM, 2012, AIDS, V26, P1205, DOI 10.1097/QAD.0b013e328354622a
   Dezzutti CS, 2004, ANTIMICROB AGENTS CH, V48, P3834, DOI 10.1128/AAC.48.10.3834-3844.2004
   Di Fabio S, 2001, AIDS, V15, P2231, DOI 10.1097/00002030-200111230-00003
   Di Gianvincenzo P, 2012, METHOD ENZYMOL, V509, P21, DOI 10.1016/B978-0-12-391858-1.00002-2
   Di Gianvincenzo P, 2010, BIOORG MED CHEM LETT, V20, P2718, DOI 10.1016/j.bmcl.2010.03.079
   Doncel GF, 2014, AM J REPROD IMMUNOL, V71, P564, DOI 10.1111/aji.12231
   du Toit LC, 2010, ADV DRUG DELIVER REV, V62, P532, DOI 10.1016/j.addr.2009.11.022
   Dunnhaupt S, 2015, EUR J PHARM BIOPHARM, V96, P447, DOI 10.1016/j.ejpb.2015.01.022
   Dulioust E, 2002, HUM REPROD, V17, P2112, DOI 10.1093/humrep/17.8.2112
   Duncan R, 2011, MOL PHARMACEUT, V8, P2101, DOI 10.1021/mp200394t
   Ensign LM, 2012, SCI TRANSL MED, V4, DOI 10.1126/scitranslmed.3003453
   Ensign LM, 2014, J CONTROL RELEASE, V190, P500, DOI 10.1016/j.jconrel.2014.04.033
   Ensign LM, 2013, BIOMATERIALS, V34, P6922, DOI 10.1016/j.biomaterials.2013.05.039
   Ensign LM, 2012, ADV MATER, V24, P3887, DOI 10.1002/adma.201201800
   Erickson AM, 2015, BIOPHYS J, V109, P164, DOI 10.1016/j.bpj.2015.05.034
   Eszterhas SK, 2011, INFECT DIS REP, V3, P52, DOI [10.4081/idr.2011.e11, 10.1081/idr2011.e11]
   EVANS DF, 1988, GUT, V29, P1035, DOI 10.1136/gut.29.8.1035
   Fackler OT, 2014, NAT REV MICROBIOL, V12, P563, DOI 10.1038/nrmicro3309
   Fernandez-Romero JA, 2015, TRENDS MICROBIOL, V23, P429, DOI 10.1016/j.tim.2015.02.006
   Fotopoulos G, 2002, P NATL ACAD SCI USA, V99, P9410, DOI 10.1073/pnas.142586899
   Galan M, 2014, ORG BIOMOL CHEM, V12, P3222, DOI 10.1039/c4ob00162a
   Gamsiz DE, 2008, BIOTECHNOL BIOENG, V101, P1072, DOI 10.1002/bit.21958
   Ganta S, 2008, J CONTROL RELEASE, V126, P187, DOI 10.1016/j.jconrel.2007.12.017
   Garcia-Vallejo JJ, 2013, INT IMMUNOL, V25, P221, DOI 10.1093/intimm/dxs115
   Garg S., 2009, IMPROVING SOLUBILITY
   Gaurav C, 2015, RSC ADV, V5, P83013, DOI 10.1039/c5ra16353f
   Geijtenbeek TBH, 2000, CELL, V100, P587, DOI 10.1016/S0092-8674(00)80694-7
   Gong E, 2005, ANTIVIR RES, V68, P139, DOI 10.1016/j.antiviral.2005.08.004
   Gupta J., 2009, ISPE AUSTR C 2009 SY
   Gupta PN, 2012, EUR J PHARM SCI, V46, P315, DOI 10.1016/j.ejps.2012.02.003
   Gurney KB, 2005, J VIROL, V79, P5762, DOI 10.1128/JVI.79.9.5762-5773.2005
   Haase AT, 2011, ANNU REV MED, V62, P127, DOI 10.1146/annurev-med-080709-124959
   Haase AT, 2010, NATURE, V464, P217, DOI 10.1038/nature08757
   Haase AT, 2005, NAT REV IMMUNOL, V5, P783, DOI 10.1038/nri1706
   Ham AS, 2009, PHARM RES-DORDR, V26, P502, DOI 10.1007/s11095-008-9765-2
   Hayakawa T, 1998, J MED VIROL, V56, P327, DOI 10.1002/(SICI)1096-9071(199812)56:4<327::AID-JMV7>3.0.CO;2-A
   Hendrix C, 2008, CLIN PHARMACOL THER, V83, P97, DOI 10.1038/sj.clpt.6100236
   Hillier SL, 2005, JAIDS-J ACQ IMM DEF, V39, P1, DOI 10.1097/01.qai.0000159671.25950.74
   Hirbod T, 2007, J INTERN MED, V262, P44, DOI 10.1111/j.1365-2796.2007.01822.x
   Hiruy H, 2015, AIDS RES HUM RETROV, V31, P1098, DOI [10.1089/aid.2015.0098, 10.1089/AID.2015.0098]
   Hladik Florian, 2009, Curr HIV/AIDS Rep, V6, P20, DOI 10.1007/s11904-009-0004-1
   Hladik F, 2007, IMMUNITY, V26, P257, DOI 10.1016/j.immuni.2007.01.007
   Holmes WR, 2008, SEX HEALTH, V5, P273, DOI 10.1071/SH07093
   Hood JL, 2013, ANTIVIR THER, V18, P95, DOI 10.3851/IMP2346
   Huang CB, 2014, POLYM ADVAN TECHNOL, V25, P827, DOI 10.1002/pat.3310
   Huang CB, 2012, BIOMATERIALS, V33, P962, DOI 10.1016/j.biomaterials.2011.10.004
   Imperiale JC, 2014, DRUG DEV IND PHARM, V40, P1607, DOI 10.3109/03639045.2013.838581
   Jackson AGA, 2014, CLIN PHARMACOL THER, V96, P314, DOI 10.1038/clpt.2014.118
   Jallouk AP, 2014, PLOS ONE, V9, DOI 10.1371/journal.pone.0095411
   Jiang YH, 2005, AIDS RES HUM RETROV, V21, P207, DOI 10.1089/aid.2005.21.207
   Jiang Y, 2015, MOL PHARMACEUT, V12, P4363, DOI 10.1021/acs.molpharmaceut.5b00544
   Joraholmen MW, 2014, INT J PHARMACEUT, V472, P94, DOI 10.1016/j.ijpharm.2014.06.016
   Kamaly N, 2012, CHEM SOC REV, V41, P2971, DOI 10.1039/c2cs15344k
   Kanasty R, 2013, NAT MATER, V12, P967, DOI [10.1038/NMAT3765, 10.1038/nmat3765]
   Karim QA, 2013, EXPERT REV ANTI-INFE, V11, P13, DOI [10.1586/eri.12.153, 10.1586/ERI.12.153]
   Karim SSA, 2011, LANCET, V378, P279, DOI 10.1016/S0140-6736(11)60878-7
   Karimunnisa S, 2013, DRUG DEV IND PHARM, V39, P1328, DOI 10.3109/03639045.2012.707204
   Keele BF, 2008, P NATL ACAD SCI USA, V105, P7552, DOI 10.1073/pnas.0802203105
   Kettiger H, 2013, INT J NANOMED, V8, P3255, DOI 10.2147/IJN.S49770
   Kim BYS, 2010, NEW ENGL J MED, V363, P2434, DOI 10.1056/NEJMra0912273
   Kish-Catalone T, 2007, AIDS RES HUM RETROV, V23, P33, DOI 10.1089/aid.2006.0076
   Kish-Catalone TM, 2006, ANTIMICROB AGENTS CH, V50, P1497, DOI 10.1128/AAC.50.4.1497-1509.2006
   Klasse PJ, 2012, CELL MICROBIOL, V14, P1183, DOI 10.1111/j.1462-5822.2012.01812.x
   KONOPKA K, 1990, J GEN VIROL, V71, P2899, DOI 10.1099/0022-1317-71-12-2899
   Kovarova M, 2015, PLOS PATHOG, V11, DOI 10.1371/journal.ppat.1005075
   Krogstad EA, 2014, INT J PHARMACEUT, V475, P282, DOI 10.1016/j.ijpharm.2014.08.039
   Lackman-Smith C, 2008, ANTIMICROB AGENTS CH, V52, P1768, DOI 10.1128/AAC.01328-07
   Lai SK, 2007, P NATL ACAD SCI USA, V104, P1482, DOI 10.1073/pnas.0608611104
   Lai SK, 2010, P NATL ACAD SCI USA, V107, P598, DOI 10.1073/pnas.0911748107
   Lai SK, 2009, J VIROL, V83, P11196, DOI 10.1128/JVI.01899-08
   Lai SK, 2009, PLOS ONE, V4, DOI 10.1371/journal.pone.0004294
   Lai SK, 2009, ADV DRUG DELIVER REV, V61, P158, DOI 10.1016/j.addr.2008.11.002
   Lapenta C, 1999, EUR J IMMUNOL, V29, P1202, DOI 10.1002/(SICI)1521-4141(199904)29:04<1202::AID-IMMU1202>3.0.CO;2-O
   Lara HH, 2011, J NANOBIOTECHNOL, V9, DOI 10.1186/1477-3155-9-38
   Lara Humberto H., 2010, Journal of Nanobiotechnology, V8, P1, DOI [10.1186/1477-3155-8-1, 10.1186/1477-3155-8-15]
   Lazniewska J, 2012, WIRES NANOMED NANOBI, V4, P469, DOI 10.1002/wnan.1181
   Leung V, 2011, POLYM ADVAN TECHNOL, V22, P350, DOI 10.1002/pat.1813
   Levy JA, 2007, HIV AND THE PATHOGENESIS OF AIDS, 3RD EDITION, P1
   Louissaint NA, 2012, J INFECT DIS, V205, P725, DOI 10.1093/infdis/jir841
   Louissaint NA, 2012, JAIDS-J ACQ IMM DEF, V59, P10, DOI 10.1097/QAI.0b013e3182373b5e
   Jimenez JL, 2012, NEW J CHEM, V36, P299, DOI 10.1039/c1nj20396g
   Luo DD, 2015, WIRES NANOMED NANOBI, V7, P169, DOI 10.1002/wnan.1315
   Maartens G, 2014, LANCET, V384, P258, DOI 10.1016/S0140-6736(14)60164-1
   Maisel K, 2015, J CONTROL RELEASE, V197, P48, DOI 10.1016/j.jconrel.2014.10.026
   Malavia NK, 2011, BIOMATERIALS, V32, P8663, DOI 10.1016/j.biomaterials.2011.07.068
   Malik R, 2011, J BIOMED NANOTECHNOL, V7, P45, DOI 10.1166/jbn.2011.1194
   Mallipeddi R, 2010, EXPERT OPIN DRUG DEL, V7, P37, DOI 10.1517/17425240903338055
   Mandal S, 2015, AIP ADV, V5, DOI 10.1063/1.4926584
   Mansfield EDH, 2015, NANOSCALE, V7, P13671, DOI 10.1039/c5nr03178h
   Margolis L, 2006, NAT REV MICROBIOL, V4, P312, DOI 10.1038/nrmicro1387
   Marrazzo JM, 2015, NEW ENGL J MED, V372, P509, DOI 10.1056/NEJMoa1402269
   Martinez-Avila O, 2009, CHEM-EUR J, V15, P9874, DOI 10.1002/chem.200900923
   Martinez-Avila O, 2009, CHEMBIOCHEM, V10, P1806, DOI 10.1002/cbic.200900294
   Masse PJ, 2008, ANNU REV MED, V59, P455, DOI 10.1146/annurev.med.59.061206.112737
   McCarthy TD, 2005, MOL PHARMACEUT, V2, P312, DOI 10.1021/mp050023q
   Mcgowan I, 2015, PLOS ONE, V10, DOI 10.1371/journal.pone.0125363
   McGowan I, 2011, AIDS, V25, P1057, DOI 10.1097/QAD.0b013e328346bd3e
   Meng FH, 2012, MATER TODAY, V15, P436, DOI 10.1016/S1369-7021(12)70195-5
   Meng G, 2002, NAT MED, V8, P150, DOI 10.1038/nm0202-150
   Meng JN, 2014, NANOMEDICINE-UK, V9, P1595, DOI [10.2217/NNM.13.136, 10.2217/nnm.13.136]
   Meng JN, 2011, EUR J PHARM SCI, V44, P57, DOI 10.1016/j.ejps.2011.06.007
   Mesquita PMM, 2009, J INFECT DIS, V200, P599, DOI 10.1086/600867
   Microbicide Trials Network, 2 PHAS 3 SIST STUD M
   Moscicki AB, 2012, JAIDS-J ACQ IMM DEF, V59, P134, DOI 10.1097/QAI.0b013e31823f2aeb
   Mourtas S, 2010, NANO LIFE, V1, P195, DOI 10.1142/S1793984410000225
   Munch J, 2007, CELL, V131, P1059, DOI 10.1016/j.cell.2007.10.014
   Mumper RJ, 2009, DRUG DEV IND PHARM, V35, P515, DOI 10.1080/03639040802488097
   Mun EA, 2014, LANGMUIR, V30, P308, DOI 10.1021/la4029035
   Nandy B, 2015, NANOSCALE, V7, P18628, DOI 10.1039/c5nr04632g
   Nowacek AS, 2011, J CONTROL RELEASE, V150, P204, DOI 10.1016/j.jconrel.2010.11.019
   Nunes R, 2015, DRUG DELIVERY AND DEVELOPMENT OF ANTI-HIV MICROBICIDES, P415
   Nunes R, 2014, J CONTROL RELEASE, V194, P278, DOI 10.1016/j.jconrel.2014.09.013
   Nyamweya S, 2013, REV MED VIROL, V23, P221, DOI 10.1002/rmv.1739
   O'Loughlin J, 2010, SEX TRANSM DIS, V37, P100, DOI 10.1097/OLQ.0b013e3181bc0aac
   Olmsted SS, 2005, BMC INFECT DIS, V5, DOI 10.1186/1471-2334-5-79
   Onoe H, 2015, DRUG DISCOV TODAY, V20, P236, DOI 10.1016/j.drudis.2014.10.018
   Owen DH, 2005, J ANDROL, V26, P459, DOI 10.2164/jandrol.04104
   Owen DH, 1999, CONTRACEPTION, V59, P91, DOI 10.1016/S0010-7824(99)00010-4
   Pattni BS, 2015, CHEM REV, V115, P10938, DOI 10.1021/acs.chemrev.5b00046
   Patton DL, 2006, ANTIMICROB AGENTS CH, V50, P1696, DOI 10.1128/AAC.50.5.1696-1700.2006
   Piguet V, 2004, J CLIN INVEST, V114, P605, DOI 10.1172/JCI200422812
   Politch JA, 2009, JAIDS-J ACQ IMM DEF, V50, P283, DOI 10.1097/QAI.0b013e3181989870
   Prasad S, 2012, PHARM RES-DORDR, V29, P2565, DOI 10.1007/s11095-012-0787-4
   Price CF, 2011, PLOS ONE, V6, DOI 10.1371/journal.pone.0024095
   Ramanathan R, 2015, AM J REPROD IMMUNOL, V74, P333, DOI 10.1111/aji.12409
   Ramjee G, 2010, AIDS, V24, pS40, DOI 10.1097/01.aids.0000390706.81383.f3
   Rasines B, 2012, DALTON T, V41, P12733, DOI 10.1039/c2dt31099f
   Rees H, 2015, C RETR OPP INF CROI
   Reyes-Reveles J, 2013, BIOMACROMOLECULES, V14, P4108, DOI 10.1021/bm4012425
   Romano J, 2013, AIDS RES HUM RETROV, V29, P1418, DOI [10.1089/aid.2013.0122, 10.1089/AID.2013.0122]
   Roy U, 2015, NANOMEDICINE-UK, V10, P3597, DOI 10.2217/nnm.15.160
   Rupp R, 2007, INT J NANOMED, V2, P561
   Samizadeh M, 2016, DRUG DELIV TRANSL RE, V6, P1, DOI 10.1007/s13346-015-0269-4
   Sanchez-Rodriguez J, 2015, J BIOMED NANOTECHNOL, V11, P1783, DOI 10.1166/jbn.2015.2109
   Sanchez-Rodriguez J, 2015, ANTIVIR RES, V113, P33, DOI 10.1016/j.antiviral.2014.10.014
   Sarmento B, 2012, THER DELIV, V3, P1, DOI 10.4155/TDE.11.139
   Sepulveda-Crespo D, 2015, NANOMED-NANOTECHNOL, V11, P1299, DOI 10.1016/j.nano.2015.04.013
   Sepulveda-Crespo D, 2015, NANOMEDICINE-UK, V10, P899, DOI [10.2217/NNM.14.79, 10.2217/nnm.14.79]
   Sepulveda-Crespo D, 2014, NANOMED-NANOTECHNOL, V10, P609, DOI 10.1016/j.nano.2013.10.002
   Shah LK, 2006, PHARM RES, V23, P2638, DOI 10.1007/s11095-006-9101-7
   Shukair SA, 2013, MUCOSAL IMMUNOL, V6, P427, DOI 10.1038/mi.2012.87
   Sosnik A, 2014, PROG POLYM SCI, V39, P2030, DOI 10.1016/j.progpolymsci.2014.07.010
   Tang BC, 2009, P NATL ACAD SCI USA, V106, P19268, DOI 10.1073/pnas.0905998106
   Telwatte S, 2011, ANTIVIR RES, V90, P195, DOI 10.1016/j.antiviral.2011.03.186
   Tyssen D, 2010, PLOS ONE, V5, DOI 10.1371/journal.pone.0012309
   UNAIDS, 2015, AIDS BY THE NUMB
   Cordoba EV, 2013, AIDS, V27, P2053, DOI 10.1097/QAD.0b013e328361fa4a
   Cordoba EV, 2013, AIDS, V27, P1219, DOI 10.1097/QAD.0b013e32835f2b7a
   Vacas-Cordoba E, 2014, INT J NANOMED, V9, P3591, DOI 10.2147/IJN.S62673
   Van Damme L, 2002, LANCET, V360, P971, DOI 10.1016/S0140-6736(02)11079-8
   Van Damme L, 2008, NEW ENGL J MED, V359, P463, DOI 10.1056/NEJMoa0707957
   Vanic Z, 2014, J LIPOSOME RES, V24, P27, DOI 10.3109/08982104.2013.826242
   Vanic Z, 2013, EUR J PHARM SCI, V50, P29, DOI 10.1016/j.ejps.2013.04.035
   Wang L, 2012, DRUG DEV IND PHARM, V38, P995, DOI 10.3109/03639045.2011.637048
   Wang YY, 2011, PLOS ONE, V6, DOI 10.1371/journal.pone.0021547
   Wang YY, 2008, ANGEW CHEM INT EDIT, V47, P9726, DOI 10.1002/anie.200803526
   Wei X, 2014, J INFECT DIS, V209, P1916, DOI 10.1093/infdis/jiu026
   Wheeler Lee Adam, 2014, Infect Dis Obstet Gynecol, V2014, P125087, DOI 10.1155/2014/125087
   Wheeler LA, 2013, MOL THER, V21, P1378, DOI 10.1038/mt.2013.77
   Wheeler LA, 2011, J CLIN INVEST, V121, P2401, DOI 10.1172/JCI45876
   Williams HD, 2013, PHARMACOL REV, V65, P315, DOI 10.1124/pr.112.005660
   Wilson DP, 2008, P NATL ACAD SCI USA, V105, P9835, DOI 10.1073/pnas.0711813105
   Wong IY, 2013, GENE DEV, V27, P2397, DOI 10.1101/gad.226837.113
   Wong TW, 2014, EXPERT OPIN DRUG DEL, V11, P1419, DOI 10.1517/17425247.2014.924499
   Woodrow KA, 2009, NAT MATER, V8, P526, DOI [10.1038/NMAT2444, 10.1038/nmat2444]
   Wu L, 2006, NAT REV IMMUNOL, V6, P859, DOI 10.1038/nri1960
   Wu N, 2015, INT J NANOMED, V10, P5383, DOI 10.2147/IJN.S87978
   Xu QG, 2015, ACS NANO, V9, P9217, DOI 10.1021/acsnano.5b03876
   Yang M, 2014, ADV HEALTHC MATER, V3, P1044, DOI 10.1002/adhm.201300519
   Yang M, 2011, ANGEW CHEM INT EDIT, V50, P2597, DOI 10.1002/anie.201006849
   Yang SD, 2013, INT J NANOMED, V8, P2847, DOI 10.2147/IJN.S46958
   Yang SD, 2013, J CONTROL RELEASE, V167, P29, DOI 10.1016/j.jconrel.2012.12.023
   Yoo JW, 2011, INT J PHARMACEUT, V403, P262, DOI 10.1016/j.ijpharm.2010.10.032
   Zeng L, 2011, J DRUG DELIV, V2011, DOI 10.1155/2011/370308
   Zhang T, 2011, EUR J PHARM BIOPHARM, V79, P526, DOI 10.1016/j.ejpb.2011.06.007
   Zhang ZQ, 1999, SCIENCE, V286, P1353, DOI 10.1126/science.286.5443.1353
   Zirafi O, 2014, SCI TRANSL MED, V6, DOI 10.1126/scitranslmed.3009634
NR 243
TC 41
Z9 42
U1 2
U2 66
PU ELSEVIER
PI AMSTERDAM
PA RADARWEG 29, 1043 NX AMSTERDAM, NETHERLANDS
SN 0169-409X
EI 1872-8294
J9 ADV DRUG DELIVER REV
JI Adv. Drug Deliv. Rev.
PD AUG 1
PY 2016
VL 103
BP 57
EP 75
DI 10.1016/j.addr.2016.01.017
PG 19
WC Pharmacology & Pharmacy
WE Science Citation Index Expanded (SCI-EXPANDED)
SC Pharmacology & Pharmacy
GA DR7ML
UT WOS:000380083700005
PM 26829288
DA 2022-08-26
ER

PT J
AU Samizadeh, M
   Zhang, XP
   Gunaseelan, S
   Nelson, AG
   Palombo, MS
   Myers, DR
   Singh, Y
   Ganapathi, U
   Szekely, Z
   Sinko, PJ
AF Samizadeh, Mahta
   Zhang, Xiaoping
   Gunaseelan, Simi
   Nelson, Antoinette G.
   Palombo, Matthew S.
   Myers, Daniel R.
   Singh, Yashveer
   Ganapathi, Usha
   Szekely, Zoltan
   Sinko, Patrick J.
TI Colorectal delivery and retention of PEG-Amprenavir-Bac7
   nanoconjugates-proof of concept for HIV mucosal pre-exposure prophylaxis
SO DRUG DELIVERY AND TRANSLATIONAL RESEARCH
LA English
DT Article
DE Amprenavir; Bactenecin 7; Cell penetrating peptide; Darunavir; HIV;
   Mucosal delivery; PEG conjugation; Polymeric drug delivery systems;
   Pre-exposure prophylaxis
ID CELL-PENETRATING PEPTIDES; DRUG-DELIVERY; POLYETHYLENE-GLYCOLS;
   PROLINE-RICH; PREVENTION; PEG; PHARMACOKINETICS; ANTIRETROVIRALS;
   MACROMOLECULES; NANOPARTICLES
[truncated: 1,238,518 more chars]
