# Supplementary material for: Knowledge domain and emerging trends in HIV pre-exposure prophylaxis: A visualization analysis via CiteSpace
Source: Front Microbiol. 2023 Mar 16;14:1099132. doi: 10.3389/fmicb.2023.1099132 (PMC10060873; doi:10.3389/fmicb.2023.1099132)
Supplement: Supplementary file 1 [file Data_Sheet_1.ZIP › download2017u252pt1.txt]

PT J
AU Gulick, RM
   Wilkin, TJ
   Chen, YQ
   Landovitz, RJ
   Amico, KR
   Young, AM
   Richardson, P
   Marzinke, MA
   Hendrix, CW
   Eshleman, SH
   McGowan, I
   Cottle, LM
   Andrade, A
   Marcus, C
   Klingman, KL
   Chege, W
   Rinehart, AR
   Rooney, JF
   Andrew, P
   Salata, RA
   Siegel, M
   Manabe, YC
   Frank, I
   Ho, K
   Santana, J
   Stekler, JD
   Swaminathan, S
   McCauley, M
   Hodder, S
   Mayer, KH
AF Gulick, Roy M.
   Wilkin, Timothy J.
   Chen, Ying Q.
   Landovitz, Raphael J.
   Amico, K. Rivet
   Young, Alicia M.
   Richardson, Paul
   Marzinke, Mark A.
   Hendrix, Craig W.
   Eshleman, Susan H.
   McGowan, Ian
   Cottle, Leslie M.
   Andrade, Adriana
   Marcus, Cheryl
   Klingman, Karin L.
   Chege, Wairimu
   Rinehart, Alex R.
   Rooney, James F.
   Andrew, Philip
   Salata, Robert A.
   Siegel, Marc
   Manabe, Yukari C.
   Frank, Ian
   Ho, Ken
   Santana, Jorge
   Stekler, Joanne D.
   Swaminathan, Shobha
   McCauley, Marybeth
   Hodder, Sally
   Mayer, Kenneth H.
TI Safety and Tolerability of Maraviroc-Containing Regimens to Prevent HIV
   Infection in Women A Phase 2 Randomized Trial
SO ANNALS OF INTERNAL MEDICINE
LA English
DT Article
ID TENOFOVIR DISOPROXIL FUMARATE; PREEXPOSURE PROPHYLAXIS; DOSE
   PHARMACOKINETICS; HEALTHY-VOLUNTEERS; VAGINAL TISSUE; AFRICAN WOMEN;
   MEN; EMTRICITABINE; ADHERENCE; PLASMA
AB Background: Maraviroc (MVC) is a candidate drug for HIV preexposure prophylaxis (PrEP).
   Objective: To assess the safety and tolerability of MVCcontaining PrEP over 48 weeks in U.S. women at risk for HIV infection.
   Design: Phase 2 randomized, controlled, double-blinded study of 4 antiretroviral regimens used as PrEP. (ClinicalTrials. gov: NCT01505114)
   Setting: 12 clinical research sites of the HIV Prevention Trials Network and AIDS Clinical Trials Group.
   Participants: HIV-uninfected women reporting condomless vaginal or anal intercourse with at least 1 man with HIV infection or unknown serostatus within 90 days.
   Intervention: MVC only, MVC-emtricitabine (FTC), MVC-tenofovir disoproxil fumarate (TDF), and TDF-FTC (control).
   Measurements: At each visit, clinical and laboratory (including HIV) assessments were done. Primary outcomes were grade 3 and 4 adverse events and time to permanent discontinuation of the study regimen. All randomly assigned participants were analyzed according to their original assignment.
   Results: Among 188 participants, 85% completed follow-up, 11% withdrew early, and 4% were lost to follow-up; 19% discontinued their regimen prematurely. The number discontinuing and the time to discontinuation did not differ among regimens. Grade 3 or 4 adverse events occurred in 5 (MVC), 13 (MVC-FTC), 9 (MVC-TDF), and 8 (TDF-FTC) participants; rates did not differ among regimens. One death (by suicide) occurred in the MVC-TDF group but was judged not to be related to study drugs. Of available plasma samples at week 48 (n = 126), 60% showed detectable drug concentrations. No new HIV infections occurred.
   Limitations: Participants were not necessarily at high risk for HIV infection. The regimen comprised 3 pills taken daily. The study was not powered for efficacy.
   Conclusion: Maraviroc-containing PrEP regimens were safe and well-tolerated compared with TDF-FTC in U.S. women. No new HIV infections occurred, although whether this was due to study drugs or low risk in the population is uncertain. Maraviroc-containing PrEP for women may warrant further study.
C1 [Gulick, Roy M.] Weill Cornell Med, Div Infect Dis, Box 125,1300 York Ave, New York, NY 10065 USA.
   [Wilkin, Timothy J.] Weill Cornell Med, Div Infect Dis, 53 West 23rd St,6th Floor, New York, NY 10010 USA.
   [Stekler, Joanne D.] Univ Washington, Harborview Med Ctr, Box 359931,325 Ninth Ave, Seattle, WA 98104 USA.
   [Chen, Ying Q.; Young, Alicia M.; Cottle, Leslie M.] Fred Hutchinson Canc Res Ctr, SCHARP, 1100 Fairview Ave N,M2-C200, Seattle, WA 98109 USA.
   [Landovitz, Raphael J.] Univ Calif Los Angeles, 11075 Santa Monica Blvd,Suite 100, Los Angeles, CA 90025 USA.
   [Amico, K. Rivet] Univ Michigan, Dept Hlth Behavior & Hlth Educ, Sch Publ Hlth 3830, 1415 Washington Hts, Ann Arbor, MI 48109 USA.
   [Marzinke, Mark A.] Johns Hopkins Univ, Sch Med, Sheikh Zayed Tower,1800 Orleans St,B1-1020G, Baltimore, MD 21287 USA.
   [Hendrix, Craig W.] Johns Hopkins Univ, Sch Med, Div Clin Pharmacol, Blalock 569,600 North Wolfe St, Baltimore, MD 21287 USA.
   [Eshleman, Susan H.] Johns Hopkins Univ, Sch Med, Dept Pathol, Ross Bldg,Room 646,720 Rutland Ave, Baltimore, MD 21205 USA.
   [McGowan, Ian] Univ Pittsburgh, Magee Womens Res Inst, 204 Craft Ave, Pittsburgh, PA 15213 USA.
   Univ Pittsburgh, Sch Med, Pittsburgh, PA USA.
   Univ North Carolina Chapel Hill, Chapel Hill, NC USA.
   NIH, Natl Inst Allergy & Infect Dis, Bldg 10, Bethesda, MD 20892 USA.
   [Rinehart, Alex R.] ViiV Healthcare, 5 Moore Dr, Durham, NC 27709 USA.
   [Rooney, James F.] Gilead Sci, 333 Lakeside Dr, Foster City, CA USA.
   [Salata, Robert A.] Case Western Reserve Univ, Univ Hosp Case Med Ctr, 1100 Euclid Ave,Lakeside Bldg,Room 3563, Cleveland, OH 44106 USA.
   George Washington Univ, Washington, DC USA.
   [McCauley, Marybeth] FHI 360, 1875 Connecticut Ave NW, Washington, DC 20009 USA.
   Univ Penn, Perelman Sch Med, Philadelphia, PA 19104 USA.
   [Santana, Jorge] Univ Puerto Rico, Sch Med, Proyecto ACTU Site 5401,POB 365067, San Juan, PR 00936 USA.
   [Swaminathan, Shobha] Rutgers New Jersey Med Sch, MSB I609 D, Newark, NJ 07103 USA.
   [Hodder, Sally] West Virginia Univ, Hlth Sci Ctr, West Virginia Clin & Translat Sci Inst, POB 9102, Morgantown, WV 26506 USA.
   Harvard Med Sch, Beth Israel Deaconess Med Ctr, Boston, MA USA.
   [Richardson, Paul] Johns Hopkins Med, Dept Pathol, HPTN Lab Ctr, Pathol 306,600 North Wolfe St, Baltimore, MD 21287 USA.
   [Andrade, Adriana] Johns Hopkins Univ, 600 North Wolfe St,Brady 522A, Baltimore, MD 21287 USA.
   [Marcus, Cheryl] UNC Inst Global Hlth & Infect Dis, UNC Global HIV Prevent & Treatment Clin Trials Un, Bioinformatics Bldg,130 Mason Farm Rd,2nd Floor, Chapel Hill, NC 27599 USA.
   [Klingman, Karin L.] Natl Inst Allergy & Infect Dis, Div Aids, Therapeut Res Program, 5601 Fishers Lane,MSC 9830, Bethesda, MD 20892 USA.
   [Chege, Wairimu] Natl Inst Allergy & Infect Dis, Div Aids, Prevent Sci Program, 5601 Fishers Lane,Room 8B38, Bethesda, MD 20892 USA.
   [Andrew, Philip] FHI 360, 359 Blackwell St,Suite 200, Durham, NC 27701 USA.
   [Siegel, Marc] George Washington Med Fac Associates, Div Infect Dis, 2150 Penn Ave NW,Suite 8-436, Washington, DC 20037 USA.
   [Manabe, Yukari C.] Johns Hopkins Univ, 1830 East Monument St,Room 443, Baltimore, MD 21205 USA.
   [Frank, Ian] Univ Penn, Div Infect Dis, 502 Johnson Pavilion,3610 Hamilton Walk, Philadelphia, PA 19104 USA.
   [Ho, Ken] Univ Pittsburgh, Div Infect Dis, 3520 Fifth Ave,Suite 533, Pittsburgh, PA 15213 USA.
   [Mayer, Kenneth H.] Fenway Inst, Fenway Hlth, 1340 Boylston St, Boston, MA 02215 USA.
RP Gulick, RM (通讯作者)，Weill Cornell Med Coll, Div Infect Dis, Med, Box 125,1300 York Ave, New York, NY 10065 USA.
EM rgulick@med.cornell.edu
RI /AAE-4700-2020; S, Swaminathan/AAC-4467-2020; M, Ian/AAP-1032-2021;
   Hendrix, Craig W/G-4182-2014
OI M, Ian/0000-0002-6470-8476; Hendrix, Craig W/0000-0002-5696-8665; Chen,
   Ying Qing/0000-0002-2726-3391; Amico, K Rivet/0000-0002-4458-6934
FU National Institutes of Health; NATIONAL CENTER FOR ADVANCING
   TRANSLATIONAL SCIENCES [UL1TR000005, UL1TR001111, UL1TR002384] Funding
   Source: NIH RePORTER; NATIONAL CENTER FOR RESEARCH RESOURCES
   [UL1RR024153, UL1RR024996] Funding Source: NIH RePORTER; NATIONAL
   INSTITUTE OF ALLERGY AND INFECTIOUS DISEASES [UM1AI069481, UM1AI068617,
   UM1AI069503, P30AI117970, P30AI050410, UM1AI069501, UM1AI069412,
   UM1AI069466, UM1AI068619, UM1AI069423, UM1AI069465, U01AI068634,
   U01AI069423, UM1AI106701, UM1AI068636, UM1AI069415, UM1AI069419,
   UM1AI069534, UM1AI069494, P30AI045008, UM1AI068613, UM1AI069424,
   UM1AI068634] Funding Source: NIH RePORTER; NATIONAL INSTITUTE OF GENERAL
   MEDICAL SCIENCES [U54GM104942] Funding Source: NIH RePORTER
FX National Institutes of Health.
CR Abel S, 2008, BRIT J CLIN PHARMACO, V65, P19, DOI 10.1111/j.1365-2125.2008.03132.x
   Amico KR, 2014, CLIN INFECT DIS, V59, pS55, DOI 10.1093/cid/ciu266
   Amico KR, 2012, CURR OPIN HIV AIDS, V7, P542, DOI 10.1097/COH.0b013e3283582d4a
   Anderson PL, 2012, SCI TRANSL MED, V4, DOI 10.1126/scitranslmed.3004006
   Antiretroviral Pregnancy Registry Steering Commitee, 2016, ANT PREGN REG INT IN
   Baeten JM, 2012, NEW ENGL J MED, V367, P399, DOI 10.1056/NEJMoa1108524
   Brown KC, 2011, J INFECT DIS, V203, P1484, DOI 10.1093/infdis/jir059
   Centers for Disease Control and Prevention, 2014, PREEXP PROPH PREV HI
   Cooperativecom, 2016, FLASHBACKS RURAL ELE
   Cottrell ML, 2016, J INFECT DIS, V214, P55, DOI 10.1093/infdis/jiw077
   Curry International Tuberculosis Center and California Department of Public Health, 2016, WHO CONSOLIDATED GUI
   Division of AIDS, 2009, TABL GRAD SEV AD PED
   Dumond JB, 2009, JAIDS-J ACQ IMM DEF, V51, P546, DOI 10.1097/QAI.0b013e3181ae69c5
   Emory JF, 2014, CLIN CHIM ACTA, V431, P198, DOI 10.1016/j.cca.2014.02.008
   Fleishaker DL, 2012, ARTHRITIS RES THER, V14, DOI 10.1186/ar3685
   Grant RM, 2010, NEW ENGL J MED, V363, P2587, DOI 10.1056/NEJMoa1011205
   Gulick RM, 2008, NEW ENGL J MED, V359, P1429, DOI 10.1056/NEJMoa0803152
   Gulick RM, 2017, J INFECT DIS, V215, P238, DOI 10.1093/infdis/jiw525
   Gulick RM, 2014, JAIDS-J ACQ IMM DEF, V65, P78, DOI 10.1097/QAI.0b013e3182a7a97a
   Gunthard HF, 2016, JAMA-J AM MED ASSOC, V316, P191, DOI 10.1001/jama.2016.8900
   Hendrix CW, 2016, AIDS RES HUM RETROV, V32, P32, DOI [10.1089/aid.2015.0182, 10.1089/AID.2015.0182]
   Hendrix CW, 2013, CELL, V155, P515, DOI 10.1016/j.cell.2013.09.030
   Hendrix CW, 2013, PLOS ONE, V8, DOI 10.1371/journal.pone.0055013
   Hodder SL, 2013, ANN INTERN MED, V158, P10, DOI 10.7326/0003-4819-158-1-201301010-00004
   Kasonde M, 2014, PLOS ONE, V9, DOI 10.1371/journal.pone.0090111
   Louissaint NA, 2013, AIDS RES HUM RETROV, V29, P1443, DOI [10.1089/aid.2013.0044, 10.1089/AID.2013.0044]
   Marrazzo JM, 2015, NEW ENGL J MED, V372, P509, DOI 10.1056/NEJMoa1402269
   McCormack S, 2016, LANCET, V387, P53, DOI 10.1016/S0140-6736(15)00056-2
   Molina JM, 2015, NEW ENGL J MED, V373, P2237, DOI 10.1056/NEJMoa1506273
   Mugwanya KK, 2015, JAMA INTERN MED, V175, P246, DOI 10.1001/jamainternmed.2014.6786
   Mulligan K, 2015, CLIN INFECT DIS, V61, P572, DOI 10.1093/cid/civ324
   Panel on Antiretroviral Guidelines for Adults and Adolescents, 2017, GUIDELINES USE ANTIR
   Patterson KB, 2011, SCI TRANSL MED, V3, DOI 10.1126/scitranslmed.3003174
   Salazar-Gonzalez JF, 2009, J EXP MED, V206, P1273, DOI 10.1084/jem.20090378
   Taiwo BO, 2015, CLIN INFECT DIS, V61, P1179, DOI 10.1093/cid/civ455
   Thigpen MC, 2012, NEW ENGL J MED, V367, P423, DOI 10.1056/NEJMoa1110711
   Van Damme L, 2012, NEW ENGL J MED, V367, P411, DOI 10.1056/NEJMoa1202614
   Viiv Healthcare, 2016, SELZ FULL PRESCR INF
NR 38
TC 24
Z9 24
U1 0
U2 11
PU AMER COLL PHYSICIANS
PI PHILADELPHIA
PA INDEPENDENCE MALL WEST 6TH AND RACE ST, PHILADELPHIA, PA 19106-1572 USA
SN 0003-4819
EI 1539-3704
J9 ANN INTERN MED
JI Ann. Intern. Med.
PD SEP 19
PY 2017
VL 167
IS 6
BP 384
EP +
DI 10.7326/M17-0520
PG 12
WC Medicine, General & Internal
WE Science Citation Index Expanded (SCI-EXPANDED)
SC General & Internal Medicine
GA FH2YU
UT WOS:000411009900015
PM 28828489
OA Green Accepted
DA 2022-08-26
ER

PT J
AU Afassinou, K
   Chirove, F
   Govinder, KS
AF Afassinou, Komi
   Chirove, Faraimunashe
   Govinder, Keshlan S.
TI Pre-exposure prophylaxis and antiretroviral treatment interventions with
   drug resistance
SO MATHEMATICAL BIOSCIENCES
LA English
DT Review
DE Prep drug resistance; Prep awareness; Prep efficacy
ID HUMAN-IMMUNODEFICIENCY-VIRUS; HIV TRANSMISSION; INFECTION; THERAPY;
   PREVENTION; DIAGNOSIS; MACAQUES; MODELS; IMPACT
AB We introduce a model for HIV/AIDS which can be utilized to assess the impact of combining pre-exposure prophylaxis (PrEP) and antiretroviral drugs (ARVs) use interventions (incorporating drug resistance). Mathematical and numerical analyses are carried out to investigate the effects of the combined controls in the presence of PrEP drug resistance. Our results predict a significant decrease in the number of new HIV infections when PrEP and ARVs are concurrently implemented at high levels. The results also reveal that PrEP drug resistance has the potential to slow down or reverse the effects of PrEP, especially at low efficacy levels. (C) 2017 Elsevier Inc. All rights reserved.
C1 [Afassinou, Komi; Chirove, Faraimunashe; Govinder, Keshlan S.] Univ KwaZulu Natal, Sch Math Stat & Comp Sci, Durban, South Africa.
   [Afassinou, Komi] DST NRF Ctr Excellence Math & Stat Sci CoE MaSS, Pretoria, South Africa.
RP Afassinou, K (通讯作者)，Univ KwaZulu Natal, Sch Math Stat & Comp Sci, Durban, South Africa.; Afassinou, K (通讯作者)，DST NRF Ctr Excellence Math & Stat Sci CoE MaSS, Pretoria, South Africa.
EM komia@aims.ac.za; chirovef@ukzn.ac.za; govinder@ukzn.ac.za
RI Govinder, Keshlan/N-5797-2013
OI Govinder, Keshlan/0000-0001-8926-0009; Chirove,
   Faraimunashe/0000-0001-6820-688X
FU National Research Foundation of South Africa
FX We thank the University of KwaZulu-Natal and DST-NRF Center of
   Excellence in Mathematical and Statistical Sciences (CoE-MaSS) for
   ongoing support. Opinions expressed and conclusions arrived at are those
   of the authors and are not necessarily to be attributed to the CoE-MaSS.
   KSG also thanks the National Research Foundation of South Africa for
   support. We thank the reviewers and the handling editor for their
   comments and suggestions which led to the improvement of the quality of
   this article.
CR Anderson R. M., 1982, POPULATION BIOL INFE
   Baeten J. M., 2011, 6 IAS C HIV PATH TRE, P17
   Baeten J. M., 2013, J ACQUI IMMUNE DEFIC, V63, pS122
   Bhunu CP, 2012, HIV AIDS REV, V11, P42, DOI 10.1016/j.hivar.2012.04.001
   CONNOR EM, 1994, NEW ENGL J MED, V331, P1173, DOI 10.1056/NEJM199411033311801
   DIEKMANN O, 1990, J MATH BIOL, V28, P365
   Fang CT, 2004, J INFECT DIS, V190, P879, DOI 10.1086/422601
   Fiebig EW, 2003, AIDS, V17, P1871, DOI 10.1097/00002030-200309050-00005
   Garcia-Lerma JG, 2008, PLOS MED, V5, P291, DOI 10.1371/journal.pmed.0050028
   Garcia-Lerma JG, 2010, SCI TRANSL MED, V2, DOI 10.1126/scitranslmed.3000391
   Grant RM, 2010, NEW ENGL J MED, V363, P2587, DOI 10.1056/NEJMoa1011205
   Hethcote HW, 2000, SIAM REV, V42, P599, DOI 10.1137/S0036144500371907
   Jilek BL, 2012, NAT MED, V18, P446, DOI 10.1038/nm.2649
   Karim QA, 2010, SCIENCE, V329, P1168, DOI 10.1126/science.1193748
   LaSalle J. P., 1976, REG C APPL MATH SIAM
   Lehman DA, 2015, J INFECT DIS, V211, P1211, DOI 10.1093/infdis/jiu677
   Malunguza N, 2010, COMPUT MATH METHOD M, V11, P201, DOI 10.1080/17486700903325167
   Myers JE, 2013, CLIN INFECT DIS, V56, P1604, DOI 10.1093/cid/cit085
   Owen SM, 2008, J CLIN MICROBIOL, V46, P1588, DOI 10.1128/JCM.02196-07
   Rahman SMA, 2014, J THEOR BIOL, V347, P151, DOI 10.1016/j.jtbi.2013.12.021
   Rompay K. K. V., 2000, J VIROL, V74, P1767
   Shuai ZS, 2013, SIAM J APPL MATH, V73, P1513, DOI 10.1137/120876642
   Smith D., 2006, 14 INT AIDS C TOR CA
   Subbarao S, 2006, J INFECT DIS, V194, P904, DOI 10.1086/507306
   Supervie V, 2011, SCI REP-UK, V1, DOI 10.1038/srep00185
   van den Driessche P, 2002, MATH BIOSCI, V180, P29, DOI 10.1016/S0025-5564(02)00108-6
   Vissers DCJ, 2008, PLOS ONE, V3, DOI 10.1371/journal.pone.0002077
NR 27
TC 6
Z9 6
U1 0
U2 9
PU ELSEVIER SCIENCE INC
PI NEW YORK
PA STE 800, 230 PARK AVE, NEW YORK, NY 10169 USA
SN 0025-5564
EI 1879-3134
J9 MATH BIOSCI
JI Math. Biosci.
PD MAR
PY 2017
VL 285
BP 92
EP 101
DI 10.1016/j.mbs.2017.01.005
PG 10
WC Biology; Mathematical & Computational Biology
WE Science Citation Index Expanded (SCI-EXPANDED)
SC Life Sciences & Biomedicine - Other Topics; Mathematical & Computational
   Biology
GA EK6WJ
UT WOS:000394066400010
PM 28095307
DA 2022-08-26
ER

PT J
AU Bourne, A
   Cassolato, M
   Wei, CKT
   Wang, BY
   Pang, J
   Lim, SH
   Azwa, I
   Yee, I
   Mburu, G
AF Bourne, Adam
   Cassolato, Matteo
   Wei, Clayton Koh Thuan
   Wang, Bangyuan
   Pang, Joselyn
   Lim, Sin How
   Azwa, Iskandar
   Yee, Ilias
   Mburu, Gitau
TI Willingness to use pre-exposure prophylaxis (PrEP) for HIV prevention
   among men who have sex with men (MSM) in Malaysia: findings from a
   qualitative study
SO JOURNAL OF THE INTERNATIONAL AIDS SOCIETY
LA English
DT Article
DE MSM; PrEP; qualitative; Malaysia; risk reduction; HIV prevention
ID CASUAL PARTNERS; PERCEIVED RISK; ADHERENCE; BEHAVIOR
AB Background: Men who have sex with men (MSM) continue to be disproportionately affected by HIV in Malaysia. Recent success has been observed within demonstration projects examining the efficacy of HIV pre-exposure prophylaxis (PrEP), an antiretroviral -based medication taken by HIV-negative men to prevent sero-conversion. In order for such promising findings to be translated in real-world settings, it is important to understand the acceptability of PrEP, including perceived barriers to access or uptake.
   Methods: As part of a larger mixed-methods study exploring acceptability and willingness to use PrEP among MSM in Malaysia, 19 men took part in audio-recorded focus group discussions hosted by a community-based HIV organization and facilitated by a trained researcher. Discussions focussed on awareness and potential information management, general perceptions of PrEP and potential motivations or barriers to the use of PrEP, including those at the personal, social, health system or structural level. Data were transcribed verbatim and underwent a detailed thematic analysis.
   Results: Rather than perceiving PrEP as a replacement for condoms in terms of having safer sex, many participants viewed it as an additional layer protection, serving as a crucial barrier to infection on occasions where condom use was intended, but did not occur. It was also perceived as more valuable to "at-risk" men, such as those in HIV sero-discordant relationships or those with a higher number of sexual partners. Elements of discussion tended to suggest that some men taking PrEP may be subject to stigma from others, on the assumption they may be promiscuous or engage in high-risk sexual behaviours.
   Conclusions: This qualitative study indicates that, broadly speaking, PrEP may be acceptable to MSM in Malaysia. However, in order for its potential to be realized, and uptake achieved, educative interventions are required to inform the target population as to the efficacy and potential, positive impact of PrEP. Given concerns for how those taking it may be stigmatized, it is crucial that the use of PrEP is presented as a responsible course of action, and one of a range of strategies that men can use to keep themselves safe from HIV.
C1 [Bourne, Adam] La Trobe Univ, Australian Res Ctr Sex Hlth & Soc, 215 Franklin St, Melbourne, Vic 3000, Australia.
   [Bourne, Adam] London Sch Hyg & Trop Med, Sigma Res, London, England.
   [Cassolato, Matteo; Wang, Bangyuan] Int HIV AIDS Alliance, Brighton, E Sussex, England.
   [Wei, Clayton Koh Thuan; Yee, Ilias] Malaysian AIDS Council, Kuala Lumpur, Malaysia.
   [Pang, Joselyn] Australian Federat AIDS Org, Int Program, Bangkok, Thailand.
   [Lim, Sin How] Univ Malay, Dept Social & Prevent Med, Kuala Lumpur, Malaysia.
   [Azwa, Iskandar] Univ Malaya, Fac Med, Dept Med, Infect Dis Unit, Kuala Lumpur, Malaysia.
   [Mburu, Gitau] Univ Lancaster, Div Hlth Res, Lancaster, England.
RP Bourne, A (通讯作者)，La Trobe Univ, Australian Res Ctr Sex Hlth & Soc, 215 Franklin St, Melbourne, Vic 3000, Australia.
EM A.bourne@latrobe.edu.au
RI Azwa, Raja Iskandar Raja/N-9186-2017; Lim, Sin How/AAC-8004-2020
OI Mburu, Gitau/0000-0002-5812-0529
FU Malaysian Ministry of Education High Impact Research Grant
   [E000001-20001]; International HIV/AIDS Alliance
FX This study was resourced by the International HIV/AIDS Alliance with
   support from its innovation fund, and a Malaysian Ministry of Education
   High Impact Research Grant (E000001-20001).
CR Baeten J, 2016, CURR OPIN HIV AIDS, V11, P1, DOI 10.1097/COH.0000000000000225
   Bourne A, 2016, J HEALTH PSYCHOL, V21, P2562, DOI 10.1177/1359105315581066
   Braun V., 2006, QUAL RES PSYCHOL, V3, P77, DOI [10.1191/1478088706qp063oa, https://doi.org/10.1191/1478088706qp063oa]
   Campbell C., 2003, LETT THEM DIE WHY HI
   CHAPS Partnership, 2011, MAK IT COUNT 4 COLL
   Ding YY, 2016, BIOSCI TRENDS, V10, P113, DOI 10.5582/bst.2016.01035
   Ferrer L, 2016, AIDS BEHAV, V20, P1423, DOI 10.1007/s10461-016-1379-9
   Fujimoto K, 2015, SEX TRANSM INFECT, V91, P130, DOI 10.1136/sextrans-2014-051742
   GLASER BG, 1965, SOC PROBL, V12, P436, DOI 10.1525/sp.1965.12.4.03a00070
   Haire BG, 2015, HIV AIDS-RES PALLIAT, V7, P241, DOI 10.2147/HIV.S72419
   Hoots BE, 2014, CLIN INFECT DIS
   Kanter J, 2011, INT J STD AIDS, V22, P30, DOI 10.1258/ijsa.2010.010277
   Karuga RN, 2016, PLOS ONE, V11, DOI 10.1371/journal.pone.0151716
   Kesler MA, 2016, BMC PUBLIC HEALTH, V16, DOI 10.1186/s12889-016-2859-6
   Koh K.C., 2013, INT SCHOLARLY RES NO, DOI [10.5402/2013/247545, DOI 10.5402/2013/247545]
   Lim SH, 2015, DRUG ALCOHOL DEPEN, V151, P31, DOI 10.1016/j.drugalcdep.2015.02.040
   Lim SH, 2013, SEX TRANSM INFECT, V89, P642, DOI 10.1136/sextrans-2012-050995
   Malaysian Society for HIV Medicine Ministry of Health, 2016, CONS GUID ANT THER 2
   Mansergh G, 2006, AIDS BEHAV, V10, P743, DOI 10.1007/s10461-006-9108-4
   McCormack S, 2016, LANCET, V387, P53, DOI 10.1016/S0140-6736(15)00056-2
   McCormack SM, 2016, J INT AIDS SOC, V19, DOI 10.7448/IAS.19.7.21103
   Melendez-Torres GJ, 2016, CURR OPIN INFECT DIS, V29, P58, DOI 10.1097/QCO.0000000000000234
   Miles MB., 2014, QUALITATIVE DATA ANA
   Ministry of Health, 2016, GLOB AIDS RESP PROGR
   Ministry of Health, 2015, NAT STRAT PLAN END A
   Molina JM, 2015, NEW ENGL J MED, V373, P2237, DOI 10.1056/NEJMoa1506273
   Phillips AN, 2013, PLOS ONE, V8, DOI 10.1371/journal.pone.0055312
   Spieldenner A, 2016, J HOMOSEXUAL, V63, P1685, DOI 10.1080/00918369.2016.1158012
   Van de Ven P, 2002, AIDS CARE, V14, P471, DOI 10.1080/09540120208629666
   Van der Elst EM, 2013, AIDS BEHAV, V17, P2162, DOI 10.1007/s10461-012-0317-8
   Wheelock A, 2013, PLOS ONE, V8, DOI 10.1371/journal.pone.0054288
   WHO, 2016, CONS GUID HIV PREV D
   Young I, 2014, BMJ OPEN, V4, DOI 10.1136/bmjopen-2014-005717
   Zhou F, 2012, PLOS ONE, V7, DOI 10.1371/journal.pone.0032329
NR 34
TC 24
Z9 25
U1 0
U2 9
PU JOHN WILEY & SONS LTD
PI CHICHESTER
PA THE ATRIUM, SOUTHERN GATE, CHICHESTER PO19 8SQ, W SUSSEX, ENGLAND
EI 1758-2652
J9 J INT AIDS SOC
JI J. Int. AIDS Soc.
PD AUG 2
PY 2017
VL 20
AR 21899
DI 10.7448/IAS.20.1.21899
PG 7
WC Immunology; Infectious Diseases
WE Science Citation Index Expanded (SCI-EXPANDED); Social Science Citation Index (SSCI)
SC Immunology; Infectious Diseases
GA FD1KJ
UT WOS:000407295900001
PM 28782336
OA Green Published, Green Accepted, gold
DA 2022-08-26
ER

PT J
AU Jenness, SM
   Weiss, KM
   Goodreau, SM
   Gift, T
   Chesson, H
   Hoover, KW
   Smith, DK
   Liu, AY
   Sullivan, PS
   Rosenberg, ES
AF Jenness, Samuel M.
   Weiss, Kevin M.
   Goodreau, Steven M.
   Gift, Thomas
   Chesson, Harrell
   Hoover, Karen W.
   Smith, Dawn K.
   Liu, Albert Y.
   Sullivan, Patrick S.
   Rosenberg, Eli S.
TI Incidence of Gonorrhea and Chlamydia Following Human Immunodeficiency
   Virus Preexposure Prophylaxis Among Men Who Have Sex With Men: A
   Modeling Study
SO CLINICAL INFECTIOUS DISEASES
LA English
DT Article
DE Neisseria gonorrhoeae; Chlamydia trachomatis; men who have sex with men;
   preexposure prophylaxis; mathematical model
ID SEXUALLY-TRANSMITTED INFECTIONS; UNITED-STATES; COST-EFFECTIVENESS; HIV
   PREVENTION; WHITE MEN; ANTIRETROVIRAL THERAPY; COHORT; TRACHOMATIS;
   PREVALENCE; ATLANTA
AB Background. Preexposure prophylaxis (PrEP) is highly effective for preventing human immunodeficiency virus (HIV) infection, but risk compensation (RC) in men who have sex with men (MSM) raises concerns about increased sexually transmitted infections (STIs). The Center for Disease Control and Prevention's (CDC's) PrEP guidelines recommend biannual STI screening, which may reduce incidence by treating STIs that would otherwise remain undiagnosed. We investigated these two counteracting phenomena.
   Methods. With a network-based mathematical model of HIV, Neisseria gonorrhoeae (NG), and Chlamydia trachomatis (CT) transmission dynamics among MSM in the United States, we simulated PrEP uptake following the prescription indications and HIV/ STI screening recommendations in the CDC guidelines. Scenarios varied PrEP coverage (the proportion of MSM indicated for PrEP who received it), RC (a reduction in the per-act probability of condom use), and the STI screening interval.
   Results. In our reference scenario (40% coverage, 40% RC), 42% of NG and 40% of CT infections would be averted over the next decade. A doubling of RC would still result in net STI prevention relative to no PrEP. STIs declined because PrEP-related STI screening resulted in a 17% and 16% absolute increase in the treatment of asymptomatic and rectal STIs, respectively. Screening and timely treatment at quarterly vs biannual intervals would reduce STI incidence an additional 50%.
   Conclusions. Implementation of the CDC PrEP guidelines while scaling up PrEP coverage could result in a significant decline in STI incidence among MSM. Our study highlights the design of PrEP not only as antiretroviral medication but as combination HIV/ STI prevention incorporating STI screening.
C1 [Jenness, Samuel M.; Weiss, Kevin M.; Sullivan, Patrick S.; Rosenberg, Eli S.] Emory Univ, Dept Epidemiol, Atlanta, GA 30322 USA.
   [Goodreau, Steven M.] Univ Washington, Dept Anthropol, Seattle, WA 98195 USA.
   [Gift, Thomas; Chesson, Harrell] Ctr Dis Control & Prevent, Div STD Prevent, Atlanta, GA USA.
   [Hoover, Karen W.; Smith, Dawn K.] Ctr Dis Control & Prevent, Div HIV AIDS, Atlanta, GA USA.
   [Liu, Albert Y.] San Francisco Dept Publ Hlth, San Francisco, CA USA.
RP Jenness, SM (通讯作者)，Emory Univ, Rollins Sch Publ Hlth, Dept Epidemiol, 1518 Clifton Rd, Atlanta, GA 30322 USA.
EM samuel.m.jenness@emory.edu
RI Goodreau, Steven/P-2366-2017; Weiss, Kevin/AAI-8250-2020
OI Weiss, Kevin/0000-0001-9669-8236
FU CDC [U38 PS004646]; National Institutes of Health [R21 MH112449, R21
   HD075662]; Center for AIDS Research at Emory [P30 AI050409]; University
   of Washington [P30 AI027757]; NATIONAL INSTITUTE OF ALLERGY AND
   INFECTIOUS DISEASES [P30AI050409] Funding Source: NIH RePORTER; NATIONAL
   INSTITUTE OF MENTAL HEALTH [R21MH112449] Funding Source: NIH RePORTER
FX This work was supported by the CDC (grant U38 PS004646), the National
   Institutes of Health (R21 MH112449; R21 HD075662), the Center for AIDS
   Research at Emory (grant P30 AI050409), and the University of Washington
   (grant P30 AI027757).
CR Annan NT, 2009, SEX TRANSM INFECT, V85, P176, DOI 10.1136/sti.2008.031773
   Baker J, 2009, AIDS PATIENT CARE ST, V23, P585, DOI 10.1089/apc.2008.0277
   Barbee LA, 2014, SEX TRANSM DIS, V41, P168, DOI 10.1097/OLQ.0000000000000093
   Bernstein KT, 2009, CLIN INFECT DIS, V49, P1793, DOI 10.1086/648427
   Carnegie NB, 2015, JAIDS-J ACQ IMM DEF, V69, P119, DOI 10.1097/QAI.0000000000000555
   Centers for Disease Control and Prevention, 2015, SEX TRANSM DIS SURV
   Chesson HW, 2016, SEX TRANSM DIS, V43, P429, DOI 10.1097/OLQ.0000000000000461
   Chesson HW, 2013, SEX TRANSM DIS, V40, P366, DOI 10.1097/OLQ.0b013e318284e544
   Chesson HW, 2000, J ACQ IMMUN DEF SYND, V24, P48
   Cohen MS, 2016, NEW ENGL J MED, V375, P830, DOI [10.1056/NEJMoa1105243, 10.1056/NEJMoa1600693]
   Cohen SE, 2016, C RETR OPP INF CROI
   Eaton Lisa A, 2007, Curr HIV/AIDS Rep, V4, P165, DOI 10.1007/s11904-007-0024-7
   Golden MR, 2000, SEX TRANSM DIS, V27, P329, DOI 10.1097/00007435-200007000-00006
   Goodreau SM, 2014, PLOS ONE, V9, DOI 10.1371/journal.pone.0102960
   Goodreau SM, 2012, PLOS ONE, V7, DOI 10.1371/journal.pone.0050522
   Grant RM, 2014, LANCET INFECT DIS, V14, P820, DOI 10.1016/S1473-3099(14)70847-3
   Grant RM, 2010, NEW ENGL J MED, V363, P2587, DOI 10.1056/NEJMoa1011205
   Guest G, 2008, SEX TRANSM DIS, V35, P1002, DOI 10.1097/OLQ.0b013e3181812939
   Harawa NT, 2017, AIDS, V31, P739, DOI 10.1097/QAD.0000000000001386
   Hernandez-Romieu AC, 2015, SEX TRANSM DIS, V42, P505, DOI 10.1097/OLQ.0000000000000332
   Hughes JP, 2012, J INFECT DIS, V205, P358, DOI 10.1093/infdis/jir747
   Jenness SM, 2017, PLOS ONE, V12, DOI 10.1371/journal.pone.0169484
   Jenness SM, 2016, J INFECT DIS, V214, P1800, DOI 10.1093/infdis/jiw223
   Kelley CF, 2015, AIDS RES HUM RETROV, V31, P587, DOI [10.1089/aid.2015.0013, 10.1089/AID.2015.0013]
   Kent CK, 2005, CLIN INFECT DIS, V41, P67, DOI 10.1086/430704
   Kojima N, 2016, AIDS, V30, P2251, DOI 10.1097/QAD.0000000000001185
   Krivitsky PN, 2014, J R STAT SOC B, V76, P29, DOI 10.1111/rssb.12014
   Liu AY, 2016, JAMA INTERN MED, V176, P75, DOI 10.1001/jamainternmed.2015.4683
   Low N, 2014, SEX TRANSM INFECT, V90, P254, DOI 10.1136/sextrans-2013-051279
   Marcus JL, 2013, PLOS ONE, V8, DOI 10.1371/journal.pone.0081997
   McCormack S., 2016, C RETR OPP INF CROI
   McCormack S, 2016, LANCET, V387, P53, DOI 10.1016/S0140-6736(15)00056-2
   Molina J.-M., 2016, 21 INT AIDS C AIDS 2
   Paz-Bailey G, 2016, AIDS, V30, P1985, DOI 10.1097/QAD.0000000000001139
   Smith DK, 2015, JAIDS-J ACQ IMM DEF, V68, P337, DOI 10.1097/QAI.0000000000000461
   Sullivan PS, 2015, ANN EPIDEMIOL, V25, P445, DOI 10.1016/j.annepidem.2015.03.006
   Sullivan PS, 2012, LANCET, V380, P388, DOI 10.1016/S0140-6736(12)60955-6
   Toni T, 2009, J R SOC INTERFACE, V6, P187, DOI 10.1098/rsif.2008.0172
   US Public Health Service, PREEXP PROPH PREV HI
   Volk JE, 2015, CLIN INFECT DIS, V61, P1601, DOI 10.1093/cid/civ778
   Wiysonge CS, 2011, COCHRANE DB SYST REV, DOI 10.1002/14651858.CD007496.pub2
NR 41
TC 125
Z9 127
U1 0
U2 10
PU OXFORD UNIV PRESS INC
PI CARY
PA JOURNALS DEPT, 2001 EVANS RD, CARY, NC 27513 USA
SN 1058-4838
EI 1537-6591
J9 CLIN INFECT DIS
JI Clin. Infect. Dis.
PD SEP 1
PY 2017
VL 65
IS 5
BP 712
EP 718
DI 10.1093/cid/cix439
PG 7
WC Immunology; Infectious Diseases; Microbiology
WE Science Citation Index Expanded (SCI-EXPANDED)
SC Immunology; Infectious Diseases; Microbiology
GA FD8XW
UT WOS:000407808400008
PM 28505240
OA Bronze, Green Published
DA 2022-08-26
ER

PT J
AU Mullins, TLK
   Zimet, G
   Lally, M
   Xu, JH
   Thornton, S
   Kahn, JA
AF Mullins, Tanya L. Kowalczyk
   Zimet, Gregory
   Lally, Michelle
   Xu, Jiahong
   Thornton, Sarah
   Kahn, Jessica A.
CA Adolescent Med Trials Network HIV
TI HIV Care Providers' Intentions to Prescribe and Actual Prescription of
   Pre-Exposure Prophylaxis to At-Risk Adolescents and Adults
SO AIDS PATIENT CARE AND STDS
LA English
DT Article
DE adolescents; pre-exposure prophylaxis; HIV; clinicians; prevention;
   patient care
ID OCCUPATIONAL POSTEXPOSURE PROPHYLAXIS; COMMUNITY-HEALTH CENTER; INTERIM
   GUIDANCE; ANTIRETROVIRAL PROPHYLAXIS; PREVENTION; PREP; MEN; SEX;
   INFECTION; ATTITUDES
AB Pre-exposure prophylaxis (PrEP) is indicated for use in US adults, and little is known about clinician intentions to prescribe and actual prescription of PrEP to adolescents younger than 18. Fifty-six clinicians who care for HIV-infected and at-risk youth completed an anonymous online survey in 2014. Primary outcomes were (1) intentions to prescribe PrEP to adolescents and adults in four risk categories [men who have sex with men (MSM), transgender women, heterosexuals with multiple partners of unknown HIV status, heterosexuals with HIV-infected partners]; and (2) actual prescription of PrEP to adolescents and adults in these risk groups. Independent variables included clinician characteristics, experience prescribing nonoccupational postexposure prophylaxis, familiarity with and knowledge of PrEP and PrEP guidance, attitudes toward PrEP, and facilitating factors for prescribing PrEP and incorporation of PrEP guidance into practice. Variables associated with intention to prescribe (very likely to prescribe vs. other responses) and actual prescription of PrEP stratified by age and risk category were identified in logistic regression models. Mean age was 45.9 years (standard deviation 10.7); 64% were physicians. More clinicians reported high intention to prescribe PrEP to adult versus adolescent MSM (p=0.02) and transgender women (p=0.001). Variables associated with intention to prescribe and prescription of PrEP differed by age and risk category. In adolescents, those variables included positive beliefs, higher number of facilitating factors, and fewer barriers to PrEP prescription. Designing strategies based on these findings that address both facilitating factors and barriers to PrEP prescription may improve PrEP uptake by at-risk youth.
C1 [Mullins, Tanya L. Kowalczyk; Kahn, Jessica A.] Cincinnati Childrens Hosp Med Ctr, Div Adolescent & Transit Med, MLC 4000,3333 Burnet Ave, Cincinnati, OH 45229 USA.
   [Mullins, Tanya L. Kowalczyk; Kahn, Jessica A.] Univ Cincinnati, Coll Med, Cincinnati, OH USA.
   [Zimet, Gregory] Indiana Univ, Sect Adolescent Med, Indianapolis, IN 46204 USA.
   [Lally, Michelle] Brown Univ, Dept Med, Div Infect Dis, Lifespan Hosp Syst,Alpert Med Sch, Providence, RI 02912 USA.
   [Xu, Jiahong; Thornton, Sarah] Westat Corp, Rockville, MD USA.
RP Mullins, TLK (通讯作者)，Cincinnati Childrens Hosp Med Ctr, Div Adolescent & Transit Med, MLC 4000,3333 Burnet Ave, Cincinnati, OH 45229 USA.
EM tanya.mullins@cchmc.org
FU ATN - National Institutes of Health NICHD; NIDA; NIMH [5U01 HD40533,
   5U01 HD40474]; NIH (NICHD) [K23 HD072807]; ATN Data and Operations
   Center at Westat; EUNICE KENNEDY SHRIVER NATIONAL INSTITUTE OF CHILD
   HEALTH & HUMAN DEVELOPMENT [K23HD072807, U01HD040533, U01HD040474]
   Funding Source: NIH RePORTER
FX This work was supported by the ATN, which is supported by the National
   Institutes of Health NICHD (B. Kapogiannis and S. Lee) with supplemental
   funding from NIDA (K. Davenny) and NIMH (P. Brouwers and S. Allison),
   grants 5U01 HD40533 and 5U01 HD40474. Dr. Mullins also was supported
   through an NIH grant (NICHD; K23 HD072807). This work was scientifically
   reviewed by the ATN's Community Prevention Leadership Group and we
   received scientific and logistical support from the ATN Coordinating
   Center (C. Wilson and C. Partlow). Support was also provided by the ATN
   Data and Operations Center at Westat (B. Harris, J. Korelitz, and B.
   Driver). We heartily thank all of our clinician participants from among
   the following ATN sites: University of South Florida, Tampa, Children's
   Hospital of Los Angeles, Children's National Medical Center, Children's
   Hospital of Philadelphia, John H. Stroger Jr. Hospital of Cook County
   and the Ruth M. Rothstein CORE Center, Montefiore Medical Center, Tulane
   University Health Sciences Center, University of Miami School of
   Medicine, St. Jude's Children's Research Hospital, Baylor College of
   Medicine, Wayne State University, John Hopkins University School of
   Medicine, The Fenway Institute-Boston, and University of Colorado,
   Denver.
CR Adams LM, 2016, AIDS CARE, V28, P1154, DOI 10.1080/09540121.2016.1153595
   [Anonymous], 2017, PACKAGE LABELING TRU
   [Anonymous], 2016, HIV SURV REP 2015
   Arnold EA, 2012, PLOS ONE, V7, DOI 10.1371/journal.pone.0040603
   Arrington-Sanders R, 2016, J ADOLESCENT HEALTH, V59, P725, DOI 10.1016/j.jadohealth.2016.08.006
   Bacon O, 2017, JAIDS-J ACQ IMM DEF, V74, P175, DOI 10.1097/QAI.0000000000001182
   Baeten JM, 2012, NEW ENGL J MED, V367, P399, DOI 10.1056/NEJMoa1108524
   Calabrese SK, 2016, PLOS ONE, V11, DOI 10.1371/journal.pone.0157324
   Castel AD, 2015, JAIDS-J ACQ IMM DEF, V70, P520, DOI 10.1097/QAI.0000000000000780
   Chan PA, 2016, SEX TRANSM DIS, V43, P717, DOI 10.1097/OLQ.0000000000000514
   Choopanya K, 2013, LANCET, V381, P2083, DOI 10.1016/S0140-6736(13)61127-7
   Ford N, 2015, CLIN INFECT DIS, V60, pS170, DOI 10.1093/cid/civ092
   Frattarelli DAC, 2014, PEDIATRICS, V133, P563, DOI 10.1542/peds.2013-4060
   Garfinkel DB, 2017, AIDS CARE, V29, P751, DOI 10.1080/09540121.2016.1234679
   Goetz C, 2015, J GEN INTERN MED, V30, P835, DOI 10.1007/s11606-015-3226-5
   Grant RM, 2010, NEW ENGL J MED, V363, P2587, DOI 10.1056/NEJMoa1011205
   Hoffman Susie, 2016, J Int Assoc Provid AIDS Care, V15, P59, DOI 10.1177/2325957415600798
   Hosek SG, 2017, JAMA PEDIATR, V171, P1063, DOI 10.1001/jamapediatrics.2017.2007
   Hosek SG, 2017, JAIDS-J ACQ IMM DEF, V74, P21, DOI 10.1097/QAI.0000000000001179
   Jain S, 2015, AIDS PATIENT CARE ST, V29, P20, DOI 10.1089/apc.2014.0154
   Karris MY, 2014, CLIN INFECT DIS, V58, P704, DOI 10.1093/cid/cit796
   Krakower DS, 2016, J INT AIDS SOC, V19, DOI 10.7448/IAS.19.1.21165
   Krakower DS, 2016, CLIN INFECT DIS, V62, P99, DOI 10.1093/cid/civ736
   Krakower DS, 2015, PLOS ONE, V10, DOI 10.1371/journal.pone.0132398
   Kuhns LM, 2016, AIDS BEHAV, V20, P1470, DOI 10.1007/s10461-015-1182-z
   Kuhns LM, 2016, AIDS PATIENT CARE ST, V30, P185, DOI 10.1089/apc.2015.0328
   Marcus JL, 2016, CURR HIV-AIDS REP, V13, P116, DOI 10.1007/s11904-016-0308-x
   Marrazzo JM, 2014, JAMA-J AM MED ASSOC, V312, P390, DOI 10.1001/jama.2014.7999
   Mimiaga MJ, 2014, AIDS CARE, V26, P684, DOI 10.1080/09540121.2013.845289
   Montano DE, 2008, HLTH BEHAV HLTH ED T, V4, P67
   Mullins TLK, 2016, AIDS PATIENT CARE ST, V30, P339, DOI 10.1089/apc.2016.0048
   Mullins TLK, 2015, AIDS PATIENT CARE ST, V29, P193, DOI 10.1089/apc.2014.0273
   Nachega JB, 2009, JAIDS-J ACQ IMM DEF, V51, P65, DOI 10.1097/QAI.0b013e318199072e
   Newman KL, 2015, J GEN INTERN MED, V30, P1140, DOI 10.1007/s11606-015-3253-2
   Oldenburg B., 2008, HLTH BEHAV HLTH ED T, V4, P313
   Ong JJ, 2016, CHARACTERISTICS SEXU, DOI [10.1071/SH16092, DOI 10.1071/SH16092]
   Petroll AE, 2017, AIDS BEHAV, V21, P1256, DOI 10.1007/s10461-016-1625-1
   Poynten IM, 2009, AIDS, V23, P1119, DOI 10.1097/QAD.0b013e32832c1776
   Siemieniuk RAC, 2015, AIDS PATIENT CARE ST, V29, P431, DOI 10.1089/apc.2015.0014
   Smith D. K., 2011, Morbidity and Mortality Weekly Report, V60, P65
   Smith D. K., 2012, Morbidity and Mortality Weekly Report, V61, P586
   Smith DK, 2016, PLOS ONE, V11, DOI 10.1371/journal.pone.0156592
   Smith DK, 2013, MMWR-MORBID MORTAL W, V62, P463
   Thigpen MC, 2012, NEW ENGL J MED, V367, P423, DOI 10.1056/NEJMoa1110711
   U. S. Public Health Service, 2014, PREEXPS PROPH PREV H
   Wood SM, 2017, J ADOLESCENT HEALTH, V60, P549, DOI 10.1016/j.jadohealth.2016.12.004
NR 46
TC 34
Z9 34
U1 0
U2 11
PU MARY ANN LIEBERT, INC
PI NEW ROCHELLE
PA 140 HUGUENOT STREET, 3RD FL, NEW ROCHELLE, NY 10801 USA
SN 1087-2914
EI 1557-7449
J9 AIDS PATIENT CARE ST
JI Aids Patient Care STDS
PD DEC
PY 2017
VL 31
IS 12
BP 504
EP 516
DI 10.1089/apc.2017.0147
PG 13
WC Public, Environmental & Occupational Health; Infectious Diseases
WE Science Citation Index Expanded (SCI-EXPANDED); Social Science Citation Index (SSCI)
SC Public, Environmental & Occupational Health; Infectious Diseases
GA FP5AK
UT WOS:000417628800003
PM 29211514
OA Green Published
DA 2022-08-26
ER

PT J
AU Holloway, IW
   Tan, D
   Gildner, JL
   Beougher, SC
   Pulsipher, C
   Montoya, JA
   Plant, A
   Leibowitz, A
AF Holloway, Ian W.
   Tan, Diane
   Gildner, Jennifer L.
   Beougher, Sean C.
   Pulsipher, Craig
   Montoya, Jorge A.
   Plant, Aaron
   Leibowitz, Arleen
TI Facilitators and Barriers to Pre-Exposure Prophylaxis Willingness Among
   Young Men Who Have Sex with Men Who Use Geosocial Networking
   Applications in California
SO AIDS PATIENT CARE AND STDS
LA English
DT Article
DE pre-exposure prophylaxis (PrEP); young men who have sex with men (YMSM);
   social networking; medication adherence; medical mistrust
ID HIV PREVENTION; BISEXUAL MEN; UNITED-STATES; HEALTH-CARE; BLACK-MEN;
   CONSPIRACY BELIEFS; PREP UPTAKE; GAY; RISK; ATTITUDES
AB While correlates of pre-exposure prophylaxis (PrEP) uptake have been explored among older men who have sex with men (MSM), less is known about the facilitators and barriers that encourage uptake among younger MSM (YMSM). This study explores the association between willingness to take PrEP and demographic characteristics, sexual risk, and substance use, and attitudinal factors among YMSM in California who use geosocial networking applications (GSN apps). Based on survey data from YMSM recruited through GSN apps (n=687), PrEP willingness was positively associated with Hispanic ethnicity [adjusted odds ratio (aOR): 1.73; confidence interval (CI): 1.01-2.98; p=0.046], concerns about drug effects (aOR: 0.46; CI: 0.33-0.65; p<0.001), medical mistrust (aOR: 0.71; CI: 0.53-0.96; p<0.001), and concerns about adherence (aOR: 0.65; CI: 0.49-0.89; p=0.005). PrEP willingness was positively associated with medium (aOR: 1.87; CI: 1.14-3.07; p=0.014) and high concern (aOR: 1.84; CI: 1.13-3.01; p<0.001) about contracting HIV and perceived benefits of taking PrEP (aOR: 2.59; CI: 1.78-3.78; p<0.001). In addition to emphasizing the benefits of using PrEP, campaigns that address concerns regarding adherence and side effects may increase interest in and demand for PrEP among YMSM. More opportunities are needed to educate YMSM about PrEP, including addressing their concerns about this new prevention strategy. Providers should speak openly and honestly to YMSM considering PrEP about what to do if side effects occur and how to handle missed doses. Outreach using GSN apps for PrEP education and screening may be an effective way to reach YMSM.
C1 [Holloway, Ian W.; Tan, Diane; Gildner, Jennifer L.; Beougher, Sean C.; Leibowitz, Arleen] Univ Calif Los Angeles, Los Angeles, CA USA.
   [Pulsipher, Craig] AIDS Project, Los Angeles, CA USA.
   [Montoya, Jorge A.; Plant, Aaron] Sentient Res, Los Angeles, CA USA.
RP Holloway, IW (通讯作者)，Univ Calif Los Angeles, Dept Social Welf, 3250 Publ Affairs Bldg,Room 5244, Los Angeles, CA 90095 USA.
EM holloway@luskin.ucla.edu
FU California HIV/AIDS Research Program [RP15-LA-007]; Center for HIV
   Identification, Prevention, and Treatment NIMH [MH58107]; UCLA Center
   for AIDS Research [5P30AI028697]; National Center for Advancing
   Translational Sciences through UCLA CSTI grant [UL1TR000124]; NATIONAL
   INSTITUTE OF MENTAL HEALTH [P30MH058107] Funding Source: NIH RePORTER
FX This work was supported by the California HIV/AIDS Research Program
   grant RP15-LA-007; the Center for HIV Identification, Prevention, and
   Treatment NIMH grant MH58107; the UCLA Center for AIDS Research grant
   5P30AI028697; and the National Center for Advancing Translational
   Sciences through UCLA CSTI grant UL1TR000124.
CR Al-Tayyib AA, 2014, AIDS BEHAV, V18, pS340, DOI 10.1007/s10461-013-0553-6
   An Q, 2012, AM J PREV MED, V43, P461, DOI 10.1016/j.amepre.2012.07.040
   Anderson PL, 2012, SCI TRANSL MED, V4, DOI 10.1126/scitranslmed.3004006
   [Anonymous], AB2640 PUBL HLTH HIV
   Ard KL, 2012, PEOPLE UNDERSTANDING
   Bauermeister JA, 2014, CURR HIV RES, V11, P520, DOI 10.2174/1570162X12666140129100411
   BENJAMINI Y, 1995, J R STAT SOC B, V57, P289, DOI 10.1111/j.2517-6161.1995.tb02031.x
   Blair JM, 2002, JAIDS-J ACQ IMM DEF, V31, P339, DOI 10.1097/00126334-200211010-00011
   Blumenthal J, 2015, AIDS BEHAV, V19, P802, DOI 10.1007/s10461-015-0996-z
   Bogart LM, 2010, JAIDS-J ACQ IMM DEF, V53, P648, DOI 10.1097/QAI.0b013e3181c57dbc
   Bogart LM, 2005, JAIDS-J ACQ IMM DEF, V38, P213, DOI 10.1097/00126334-200502010-00014
   Boulware LE, 2003, PUBLIC HEALTH REP, V118, P358, DOI 10.1016/S0033-3549(04)50262-5
   Brooks RA, 2015, INT J STD AIDS, V26, P1040, DOI 10.1177/0956462415570159
   Brooks RA, 2012, AIDS PATIENT CARE ST, V26, P87, DOI 10.1089/apc.2011.0283
   Brooks RA, 2011, AIDS CARE, V23, P1136, DOI 10.1080/09540121.2011.554528
   Calabrese SK, 2016, AIDS BEHAV, V20, P1499, DOI 10.1007/s10461-016-1318-9
   Calabrese SK, 2015, AM J PUBLIC HEALTH, V105, P1960, DOI 10.2105/AJPH.2015.302816
   California Department of Public Health Office of AIDS, CAL HIV SURV REP 201
   California Research Bureau, 2012, HIV AIDS CAL 2012 UP
   Cederbaum JA, 2017, J HIV-AIDS SOC SERV, V16, P220, DOI 10.1080/15381501.2017.1341360
   Center for Disease Control and Prevention, 2016, CDC FACT SHEET TREND
   Center for Disease Control and Prevention, 2016, HALF BLACK GAY MEN Q
   Center for Disease Control and Prevention, 2015, CDC FACT SHEET HIV G
   Center for Disease Control and Prevention, CDC FACT SHEET HIV A
   Center PR, 2014, HISP TRENDS 2014
   Charlebois ED, 2011, CLIN INFECT DIS, V52, P1046, DOI 10.1093/cid/cir085
   Cohen SE, 2015, JAIDS-J ACQ IMM DEF, V68, P439, DOI 10.1097/QAI.0000000000000479
   Eaton LA, 2015, AM J PUBLIC HEALTH, V105, pE75, DOI 10.2105/AJPH.2014.302322
   Eaton LA, 2014, SEX HEALTH, V11, P244, DOI 10.1071/SH14022
   Eckert V, 2012, CALIFORNIA HIV AIDS
   Elsesser SA, 2016, AIDS BEHAV, V20, P1400, DOI 10.1007/s10461-015-1238-0
   Fenton KA, 2007, CLIN INFECT DIS, V45, pS213, DOI 10.1086/522615
   Fonner VA, 2016, AIDS, V30, P1973, DOI 10.1097/QAD.0000000000001145
   Gamarel KE, 2015, ANN BEHAV MED, V49, P177, DOI 10.1007/s12160-014-9646-3
   Gamble VN, 1997, AM J PUBLIC HEALTH, V87, P1773, DOI 10.2105/AJPH.87.11.1773
   Glidden DV, 2016, CLIN INFECT DIS, V62, P1172, DOI 10.1093/cid/ciw022
   Goedel WC, 2016, AIDS BEHAV, V20, P1435, DOI 10.1007/s10461-016-1353-6
   Golub SA, 2017, AIDS BEHAV, V21, P1229, DOI 10.1007/s10461-015-1129-4
   Golub SA, 2013, AIDS PATIENT CARE ST, V27, P248, DOI 10.1089/apc.2012.0419
   Grant RM, 2010, NEW ENGL J MED, V363, P2587, DOI 10.1056/NEJMoa1011205
   Greene GJ, 2017, AIDS BEHAV, V21, P1336, DOI 10.1007/s10461-016-1565-9
   Grov C, 2016, LGBT HEALTH, V3, P252, DOI 10.1089/lgbt.2015.0123
   Grov C, 2015, AIDS BEHAV, V19, P2234, DOI 10.1007/s10461-015-1030-1
   Haire BG, 2015, HIV AIDS-RES PALLIAT, V7, P241, DOI 10.2147/HIV.S72419
   Harawa NT, 2004, JAIDS-J ACQ IMM DEF, V35, P526, DOI 10.1097/00126334-200404150-00011
   Hergenrather KC, 2016, AIDS EDUC PREV, V28, P252, DOI 10.1521/aeap.2016.28.3.252
   Holloway IW, 2017, JAIDS-J ACQ IMM DEF, V74, P15, DOI 10.1097/QAI.0000000000001164
   Holloway Ian W, 2015, AIDS Behav, V19 Suppl 2, P112, DOI 10.1007/s10461-014-0989-3
   Holloway IW, 2014, AIDS BEHAV, V18, P285, DOI 10.1007/s10461-013-0671-1
   Hood JE, 2016, AIDS, V30, P515, DOI 10.1097/QAD.0000000000000937
   Hoots BE, 2016, CLIN INFECT DIS, V63, P672, DOI 10.1093/cid/ciw367
   Hosek SG, 2013, JAIDS-J ACQ IMM DEF, V62, P447, DOI 10.1097/QAI.0b013e3182801081
   JANZ NK, 1984, HEALTH EDUC QUART, V11, P1, DOI 10.1177/109019818401100101
   Krakower DS, 2016, CURR OPIN HIV AIDS, V11, P41, DOI 10.1097/COH.0000000000000206
   Krakower DS, 2015, PLOS ONE, V10, DOI 10.1371/journal.pone.0132398
   Krakower DS, 2012, PLOS ONE, V7, DOI 10.1371/journal.pone.0033119
   Kubicek K, 2015, ARCH SEX BEHAV, V44, P487, DOI 10.1007/s10508-014-0398-8
   Landovitz RJ, 2013, J URBAN HEALTH, V90, P729, DOI 10.1007/s11524-012-9766-7
   Liegler T, 2014, J INFECT DIS, V210, P1217, DOI 10.1093/infdis/jiu233
   Liu AY, 2014, AIDS PATIENT CARE ST, V28, P622, DOI 10.1089/apc.2014.0195
   Malebranche DJ, 2004, J NATL MED ASSOC, V96, P97
   Martinez O, 2016, PLOS ONE, V11, DOI 10.1371/journal.pone.0152361
   Mayer KH, 2016, AIDS BEHAV, V20, P1489, DOI 10.1007/s10461-015-1237-1
   Meyers K, 2018, AIDS BEHAV, V22, P1217, DOI 10.1007/s10461-017-1845-z
   Meyers K, 2014, PLOS ONE, V9, DOI 10.1371/journal.pone.0114700
   Mimiaga MJ, 2014, AIDS CARE, V26, P684, DOI 10.1080/09540121.2013.845289
   Mimiaga MJ, 2014, ARCH SEX BEHAV, V43, P99, DOI 10.1007/s10508-013-0208-8
   Mimiaga MJ, 2009, JAIDS-J ACQ IMM DEF, V50, P77, DOI 10.1097/QAI.0b013e31818d5a27
   Mitchell JW, 2016, AIDS CARE, V28, P994, DOI 10.1080/09540121.2016.1168911
   Mullins TLK, 2015, AIDS PATIENT CARE ST, V29, P193, DOI 10.1089/apc.2014.0273
   Mustanski B, 2013, AIDS BEHAV, V17, P2999, DOI 10.1007/s10461-013-0507-z
   Mutchler MG, 2015, AIDS PATIENT CARE ST, V29, P490, DOI 10.1089/apc.2015.0002
   Office of AIDS, 2017, LAYING FDN GETT ZERO
   Oldenburg CE, 2016, AIDS BEHAV, V20, P1451, DOI 10.1007/s10461-015-1226-4
   Parsons JT, 2017, JAIDS-J ACQ IMM DEF, V74, P285, DOI 10.1097/QAI.0000000000001251
   Perez-Figueroa RE, 2015, AIDS EDUC PREV, V27, P112, DOI 10.1521/aeap.2015.27.2.112
   Prejean J, 2011, PLOS ONE, V6, DOI 10.1371/journal.pone.0017502
   Rendina HJ, 2017, SOC SCI MED, V172, P115, DOI 10.1016/j.socscimed.2016.10.030
   Rendina HJ, 2014, AIDS BEHAV, V18, P41, DOI 10.1007/s10461-013-0573-2
   Rice E., 2012, Journal of AIDS and Clinical Research, P005
   Rucinski KB, 2013, AIDS BEHAV, V17, P2180, DOI 10.1007/s10461-013-0443-y
   Saberi P, 2012, PLOS ONE, V7, DOI 10.1371/journal.pone.0050061
   Scanlin K, 2016, C RETR OPP INF FEB B
   Smith DK, 2012, AIDS EDUC PREV, V24, P408, DOI 10.1521/aeap.2012.24.5.408
   Sorensen SW, 2012, PLOS ONE, V7, DOI 10.1371/journal.pone.0029098
   Spinner CD, 2016, INFECTION, V44, P151, DOI 10.1007/s15010-015-0850-2
   Stall R, 2009, AIDS BEHAV, V13, P615, DOI 10.1007/s10461-008-9509-7
   U.S. Public Health Service, 2014, PREEXP PROPH PREV HI
   Underhill K, 2015, J URBAN HEALTH, V92, P667, DOI 10.1007/s11524-015-9961-4
   Volk JE, 2015, CLIN INFECT DIS, V61, P1601, DOI 10.1093/cid/civ778
   Winetrobe H, 2014, AIDS CARE, V26, P1303, DOI 10.1080/09540121.2014.911811
   Yarnold, 1995, READING UNDERSTANDIN, P99, DOI DOI 10.3109/07420528.2010.540363
   Young SD, 2013, PLOS ONE, V8, DOI 10.1371/journal.pone.0062271
NR 93
TC 57
Z9 60
U1 1
U2 10
PU MARY ANN LIEBERT, INC
PI NEW ROCHELLE
PA 140 HUGUENOT STREET, 3RD FL, NEW ROCHELLE, NY 10801 USA
SN 1087-2914
EI 1557-7449
J9 AIDS PATIENT CARE ST
JI Aids Patient Care STDS
PD DEC
PY 2017
VL 31
IS 12
BP 517
EP 527
DI 10.1089/apc.2017.0082
PG 11
WC Public, Environmental & Occupational Health; Infectious Diseases
WE Science Citation Index Expanded (SCI-EXPANDED); Social Science Citation Index (SSCI)
SC Public, Environmental & Occupational Health; Infectious Diseases
GA FP5AK
UT WOS:000417628800004
PM 29211513
OA Green Published, Green Submitted
DA 2022-08-26
ER

PT J
AU Chan, CN
   Trinite, B
   Levy, DN
AF Chan, Chi N.
   Trinite, Benjamin
   Levy, David N.
TI Potent Inhibition of HIV-1 Replication in Resting CD4 T Cells by
   Resveratrol and Pterostilbene
SO ANTIMICROBIAL AGENTS AND CHEMOTHERAPY
LA English
DT Article
DE resting CD4 T cells; human immunodeficiency virus; pterostilbene;
   resveratrol; reverse transcription; stilbenoid; PrEP
ID IMMUNODEFICIENCY-VIRUS TYPE-1; HUMAN CERVICAL TISSUE; IN-VIVO; REVERSE
   TRANSCRIPTION; RHESUS MACAQUES; INTRAVAGINAL INOCULATION; RIBONUCLEOTIDE
   REDUCTASE; SYNERGISTIC INHIBITION; SEXUAL TRANSMISSION; LYMPHOID-TISSUES
AB HIV-1 infection of resting CD4 T cells plays a crucial and numerically dominant role during virus transmission at mucosal sites and during subsequent acute replication and T cell depletion. Resveratrol and pterostilbene are plant stilbenoids associated with several health-promoting benefits. Resveratrol has been shown to inhibit the replication of several viruses, including herpes simplex viruses 1 and 2, papillomaviruses, severe acute respiratory syndrome virus, and influenza virus. Alone, resveratrol does not inhibit HIV-1 infection of activated T cells, but it does synergize with nucleoside reverse transcriptase inhibitors in these cells to inhibit reverse transcription. Here, we demonstrate that resveratrol and pterostilbene completely block HIV-1 infection at a low micromolar dose in resting CD4 T cells, primarily at the reverse transcription step. The anti-HIV effect was fully reversed by exogenous deoxynucleosides and Vpx, an HIV-1 and simian immunodeficiency virus protein that increases deoxynucleoside triphosphate (dNTP) levels. These findings are consistent with the reported ability of resveratrol to inhibit ribonucleotide reductase and to lower dNTP levels in cells. This study supports the potential use of resveratrol, pterostilbene, or related compounds as adjuvants in anti-HIV preexposure prophylaxis (PrEP) formulations.
C1 [Chan, Chi N.; Trinite, Benjamin; Levy, David N.] NYU, Coll Dent, Dept Basic Sci, New York, NY 10003 USA.
   [Chan, Chi N.] NCI, Frederick, MD 21701 USA.
RP Levy, DN (通讯作者)，NYU, Coll Dent, Dept Basic Sci, New York, NY 10003 USA.
EM dnlevy@nyu.edu
RI Chan, Chi Ngai/GON-5574-2022
OI Chan, Chi Ngai/0000-0001-9106-9481
FU NIH [R01AI093998, R01AI078783A, R56AI118453]; NATIONAL INSTITUTE OF
   ALLERGY AND INFECTIOUS DISEASES [R01AI093998, R56AI118453, R01AI078783]
   Funding Source: NIH RePORTER
FX This work was supported by NIH grants R01AI093998, R01AI078783A, and
   R56AI118453 to D.N.L.
CR Abba Y, 2015, ADV VIROL, V2015, DOI 10.1155/2015/184241
   ADACHI A, 1986, J VIROL, V59, P284, DOI 10.1128/JVI.59.2.284-291.1986
   Agosto LM, 2007, VIROLOGY, V368, P60, DOI 10.1016/j.virol.2007.06.001
   Alexandre KB, 2016, VIROLOGY, V497, P69, DOI 10.1016/j.virol.2016.07.004
   Amie SM, 2013, VIROLOGY, V436, P247, DOI 10.1016/j.virol.2012.11.010
   Aye Y, 2015, ONCOGENE, V34, P2011, DOI 10.1038/onc.2014.155
   Azzolini M, 2014, MOL NUTR FOOD RES, V58, P2122, DOI 10.1002/mnfr.201400244
   Baeten JM, 2016, NEW ENGL J MED, V375, P2121, DOI 10.1056/NEJMoa1506110
   Baldauf HM, 2017, P NATL ACAD SCI USA, V114, P2729, DOI 10.1073/pnas.1613635114
   Baldauf HM, 2012, NAT MED, V18, P1682, DOI 10.1038/nm.2964
   Baur JA, 2006, NAT REV DRUG DISCOV, V5, P493, DOI 10.1038/nrd2060
   Beach LB, 2014, J GEN VIROL, V95, P2778, DOI 10.1099/vir.0.069864-0
   Campagna M, 2010, BIOCHEM SOC T, V38, P50, DOI 10.1042/BST0380050
   Chan CN, 2016, RETROVIROLOGY, V13, DOI 10.1186/s12977-015-0234-9
   Chavez L, 2015, PLOS PATHOG, V11, DOI 10.1371/journal.ppat.1004955
   Chen BA, 2015, JAIDS-J ACQ IMM DEF, V70, P242, DOI 10.1097/QAI.0000000000000702
   Cheng YD, 2016, APOPTOSIS, V21, P905, DOI 10.1007/s10495-016-1258-x
   Clouser CL, 2012, BIOORG MED CHEM LETT, V22, P6642, DOI 10.1016/j.bmcl.2012.08.108
   Corey L, 2004, JAIDS-J ACQ IMM DEF, V35, P435, DOI 10.1097/00126334-200404150-00001
   Dai JH, 2009, J VIROL, V83, P4528, DOI 10.1128/JVI.01910-08
   Das Samarjit, 2007, Inflammation & Allergy Drug Targets, V6, P168, DOI 10.2174/187152807781696464
   Date AA, 2016, DRUG DISCOV TODAY, V21, P333, DOI 10.1016/j.drudis.2015.10.019
   de la Lastra CA, 2005, MOL NUTR FOOD RES, V49, P405
   Docherty JJ, 1999, ANTIVIR RES, V43, P145, DOI 10.1016/S0166-3542(99)00042-X
   Docherty JJ, 2005, ANTIVIR RES, V67, P155, DOI 10.1016/j.antiviral.2005.06.008
   Docherty JJ, 2006, ANTIVIR RES, V72, P171, DOI 10.1016/j.antiviral.2006.07.004
   Du QH, 2013, PHARM BIOL, V51, P1347, DOI 10.3109/13880209.2013.792849
   Eckstein DA, 2001, IMMUNITY, V15, P671, DOI 10.1016/S1074-7613(01)00217-5
   Estrela JM, 2013, CRIT REV CL LAB SCI, V50, P65, DOI 10.3109/10408363.2013.805182
   Fontecave M, 1998, FEBS LETT, V421, P277, DOI 10.1016/S0014-5793(97)01572-X
   Gambini J, 2015, OXID MED CELL LONGEV, V2015, DOI 10.1155/2015/837042
   GAO WY, 1993, P NATL ACAD SCI USA, V90, P8925, DOI 10.1073/pnas.90.19.8925
   GAO WY, 1994, MOL PHARMACOL, V46, P767
   Gao XH, 2001, BIOCHEM PHARMACOL, V62, P1299, DOI 10.1016/S0006-2952(01)00775-4
   Gelderblom HC, 2008, RETROVIROLOGY, V5, DOI 10.1186/1742-4690-5-60
   Gorry PR, 2001, J VIROL, V75, P10073, DOI 10.1128/JVI.75.21.10073-10089.2001
   Greenhead P, 2000, J VIROL, V74, P5577, DOI 10.1128/JVI.74.12.5577-5586.2000
   Gupta P, 2002, J VIROL, V76, P9868, DOI 10.1128/JVI.76.19.9868-9876.2002
   Haase AT, 2011, ANNU REV MED, V62, P127, DOI 10.1146/annurev-med-080709-124959
   Heredia A, 2000, J ACQ IMMUN DEF SYND, V25, P246, DOI 10.1097/00126334-200011010-00006
   Heredia A, 2014, AIDS, V28, P317, DOI 10.1097/QAD.0000000000000168
   Heredia A, 2013, J INFECT DIS, V208, P2085, DOI 10.1093/infdis/jit395
   Hladik F, 2007, IMMUNITY, V26, P257, DOI 10.1016/j.immuni.2007.01.007
   Horvath Z, 2005, EXP HEMATOL, V33, P329, DOI 10.1016/j.exphem.2004.11.009
   Hrecka K, 2011, NATURE, V474, P658, DOI 10.1038/nature10195
   Hu JJ, 2000, J VIROL, V74, P6087, DOI 10.1128/JVI.74.13.6087-6095.2000
   Hu QX, 2004, J EXP MED, V199, P1065, DOI 10.1084/jem.20022212
   Introini A, 2013, PLOS PATHOG, V9, DOI 10.1371/journal.ppat.1003148
   JOWETT JBM, 1995, J VIROL, V69, P6304, DOI 10.1128/JVI.69.10.6304-6313.1995
   Kapetanovic IM, 2011, CANCER CHEMOTH PHARM, V68, P593, DOI 10.1007/s00280-010-1525-4
   Karim QA, 2010, SCIENCE, V329, P1168, DOI 10.1126/science.1193748
   Kaul R, 2015, CURR HIV-AIDS REP, V12, P216, DOI 10.1007/s11904-015-0269-5
   Kosuru R, 2016, EUR J PHARMACOL, V789, P229, DOI 10.1016/j.ejphar.2016.07.046
   Koyuncu E, 2014, MBIO, V5, DOI 10.1128/mBio.02249-14
   Laguette N, 2011, NATURE, V474, P654, DOI 10.1038/nature10117
   Levy DN, 2004, P NATL ACAD SCI USA, V101, P4204, DOI 10.1073/pnas.0306764101
   LEVY DN, 1995, CURR TOP MICROBIOL, V193, P209
   Li QS, 2005, NATURE, V434, P1148, DOI 10.1038/nature03513
   Lisziewicz J, 2003, DRUG SAFETY, V26, P605, DOI 10.2165/00002018-200326090-00002
   Maher D, 2005, P NATL ACAD SCI USA, V102, P11504, DOI 10.1073/pnas.0500848102
   Marrazzo JM, 2015, NEW ENGL J MED, V372, P509, DOI 10.1056/NEJMoa1402269
   Meditz AL, 2011, J VIROL, V85, P10189, DOI 10.1128/JVI.02529-10
   Miller CJ, 1999, J INFECT DIS, V179, pS413, DOI 10.1086/314795
   Morris JH, 2017, AIDS RES HUM RETROV, V33, P110, DOI [10.1089/aid.2016.0058, 10.1089/AID.2016.0058]
   Moutsopoulos NM, 2006, J LEUKOCYTE BIOL, V80, P1145, DOI 10.1189/jlb.0306142
   Nikhil K, 2015, INT IMMUNOPHARMACOL, V28, P10, DOI 10.1016/j.intimp.2015.05.003
   Nishimura Y, 2005, P NATL ACAD SCI USA, V102, P8000, DOI 10.1073/pnas.0503233102
   Nishimura Y, 2009, P NATL ACAD SCI USA, V106, P8015, DOI 10.1073/pnas.0903022106
   OBRIEN WA, 1994, J VIROL, V68, P1258, DOI 10.1128/JVI.68.2.1258-1263.1994
   Pagans S, 2005, PLOS BIOL, V3, P210, DOI 10.1371/journal.pbio.0030041
   Pahar B, 2017, J MED PRIMATOL, V46, P59, DOI 10.1111/jmp.12252
   Pan XY, 2013, CELL RES, V23, P876, DOI 10.1038/cr.2013.74
   Park SJ, 2012, CELL, V148, P421, DOI 10.1016/j.cell.2012.01.017
   Passmore JAS, 2016, CURR OPIN HIV AIDS, V11, P156, DOI 10.1097/COH.0000000000000232
   Patel KR, 2010, CANCER RES, V70, P7392, DOI 10.1158/0008-5472.CAN-10-2027
   Paul S, 2009, CANCER PREV RES, V2, P650, DOI 10.1158/1940-6207.CAPR-08-0224
   Pavan AR, 2016, NUTRIENTS, V8, DOI 10.3390/nu8110628
   Perelson AS, 1996, SCIENCE, V271, P1582, DOI 10.1126/science.271.5255.1582
   Pflieger A, 2013, PLOS ONE, V8, DOI 10.1371/journal.pone.0081184
   Plesa G, 2007, J VIROL, V81, P13938, DOI 10.1128/JVI.01745-07
   Rawson JMO, 2016, BIOORGAN MED CHEM, V24, P2410, DOI 10.1016/j.bmc.2016.03.052
   Rees H, 2015, C RETR OPP INF CROI
   Reilly C, 2007, AIDS, V21, P163, DOI 10.1097/QAD.0b013e328012565b
   Riche DM, 2013, J TOXICOL-US, V2013, DOI 10.1155/2013/463595
   Rimando AM, 2004, J AGR FOOD CHEM, V52, P4713, DOI 10.1021/jf040095e
   Ruiz MJ, 2009, J AGR FOOD CHEM, V57, P3180, DOI 10.1021/jf803579e
   Rushton Mary, 2015, IAVI Rep, V19, P4
   Sanjuan R, 2016, CELL MOL LIFE SCI, V73, P4433, DOI 10.1007/s00018-016-2299-6
   Setoguchi Y, 2014, J AGR FOOD CHEM, V62, P2541, DOI 10.1021/jf404694y
   Seyed MA, 2016, J AGR FOOD CHEM, V64, P725, DOI 10.1021/acs.jafc.5b05993
   Shattock RJ, 2012, CSH PERSPECT MED, V2, DOI 10.1101/cshperspect.a007385
   Skalka AM, 2005, CELL DEATH DIFFER, V12, P971, DOI 10.1038/sj.cdd.4401573
   Sloan RD, 2011, RETROVIROLOGY, V8, DOI 10.1186/1742-4690-8-52
   Spira AI, 1996, J EXP MED, V183, P215, DOI 10.1084/jem.183.1.215
   Stieh DJ, 2016, CELL HOST MICROBE, V19, P529, DOI 10.1016/j.chom.2016.03.005
   Stunkel W, 2011, J BIOMOL SCREEN, V16, P1153, DOI 10.1177/1087057111422103
   Swiggard WJ, 2005, J VIROL, V79, P14179, DOI 10.1128/JVI.79.22.14179-14188.2005
   Tennen RI, 2012, CELL, V148, P387, DOI 10.1016/j.cell.2012.01.032
   Thierry S, 2015, CHEM BIOL, V22, P712, DOI 10.1016/j.chembiol.2015.04.020
   Trinite B, 2016, J VIROL, V90, P904, DOI 10.1128/JVI.01770-15
   Trinite B, 2014, PLOS ONE, V9, DOI 10.1371/journal.pone.0110719
   Trinite B, 2013, J VIROL, V87, P12701, DOI 10.1128/JVI.01939-13
   Unutmaz D, 1999, J EXP MED, V189, P1735, DOI 10.1084/jem.189.11.1735
   Vatakis DN, 2010, IMMUNOL RES, V48, P110, DOI 10.1007/s12026-010-8171-0
   Villalba JM, 2012, BIOFACTORS, V38, P349, DOI 10.1002/biof.1032
   Walle T, 2011, ANN NY ACAD SCI, V1215, P9, DOI 10.1111/j.1749-6632.2010.05842.x
   Xiao JB, 2015, J AGR FOOD CHEM, V63, P1547, DOI 10.1021/jf505514d
   Yang T, 2015, REV MED VIROL, V25, P431, DOI 10.1002/rmv.1858
   Yeo SCM, 2013, MOL NUTR FOOD RES, V57, P1015, DOI 10.1002/mnfr.201200651
   ZACK JA, 1992, J VIROL, V66, P1717, DOI 10.1128/JVI.66.3.1717-1725.1992
   Zhang HS, 2009, LIFE SCI, V85, P484, DOI 10.1016/j.lfs.2009.07.014
   Zhang ZQ, 1999, SCIENCE, V286, P1353, DOI 10.1126/science.286.5443.1353
   Zhang ZQ, 2004, P NATL ACAD SCI USA, V101, P5640, DOI 10.1073/pnas.0308425101
   Zou T, 2013, PLOS ONE, V8, DOI 10.1371/journal.pone.0075139
   Zykova TA, 2008, MOL CARCINOGEN, V47, P797, DOI 10.1002/mc.20437
NR 115
TC 25
Z9 26
U1 0
U2 5
PU AMER SOC MICROBIOLOGY
PI WASHINGTON
PA 1752 N ST NW, WASHINGTON, DC 20036-2904 USA
SN 0066-4804
EI 1098-6596
J9 ANTIMICROB AGENTS CH
JI Antimicrob. Agents Chemother.
PD SEP
PY 2017
VL 61
IS 9
AR e00408-17
DI 10.1128/AAC.00408-17
PG 16
WC Microbiology; Pharmacology & Pharmacy
WE Science Citation Index Expanded (SCI-EXPANDED)
SC Microbiology; Pharmacology & Pharmacy
GA FE6GW
UT WOS:000408309000014
PM 28652233
OA Bronze, Green Published
DA 2022-08-26
ER

PT J
AU Davey, DLJ
   Bekker, LG
   Gorbach, PM
   Coates, TJ
   Myer, L
AF Davey, Dvora L. Joseph
   Bekker, Linda-Gail
   Gorbach, Pamina M.
   Coates, Thomas J.
   Myer, Landon
TI Delivering preexposure prophylaxis to pregnant and breastfeeding women
   in Sub-Saharan Africa: the implementation science frontier
SO AIDS
LA English
DT Article
DE breastfeeding; HIV prevention; pregnant; preexposure prophylaxis;
   Sub-Saharan Africa
ID HIV PREVENTION; ANTIRETROVIRAL PROPHYLAXIS; CLINICAL-TRIAL;
   SOUTH-AFRICA; ADHERENCE; PREP; TENOFOVIR; EXPOSURE; RISK; MEN
C1 [Davey, Dvora L. Joseph; Myer, Landon] Univ Cape Town, Sch Publ Hlth & Family Med, Div Epidemiol & Biostat, Cape Town, South Africa.
   [Davey, Dvora L. Joseph; Gorbach, Pamina M.] Univ Calif Los Angeles, Dept Epidemiol, Fielding Sch Publ Hlth, Los Angeles, CA USA.
   [Davey, Dvora L. Joseph; Coates, Thomas J.] Univ Calif Los Angeles, Div Infect Dis, Los Angeles, CA USA.
   [Davey, Dvora L. Joseph; Coates, Thomas J.] Univ Calif Los Angeles, David Geffen Sch Med, Ctr World Hlth, Los Angeles, CA 90095 USA.
   [Davey, Dvora L. Joseph; Myer, Landon] Univ Cape Town, Ctr Infect Dis Epidemiol & Res, Cape Town, South Africa.
   [Bekker, Linda-Gail] Univ Cape Town, Desmond Tutu HIV Ctr, Cape Town, South Africa.
RP Davey, DLJ (通讯作者)，Univ Cape Town, Ctr Infect Dis Epidemiol & Res, Cape Town, South Africa.
EM dvoradavey@ucla.edu
RI Bekker, Linda-Gail/AAZ-8929-2020
OI BEKKER, LINDA-GAIL/0000-0002-0755-4386; Joseph-Davey,
   Dvora/0000-0001-6290-9293
FU FOGARTY INTERNATIONAL CENTER [R25TW009340] Funding Source: NIH RePORTER;
   NATIONAL INSTITUTE OF MENTAL HEALTH [T32MH080634] Funding Source: NIH
   RePORTER
CR Amico KR, 2013, AIDS BEHAV, V17, P2143, DOI 10.1007/s10461-013-0429-9
   Baeten JM, 2012, NEW ENGL J MED, V367, P399, DOI 10.1056/NEJMoa1108524
   Benaboud S, 2011, ANTIMICROB AGENTS CH, V55, P1315, DOI 10.1128/AAC.00514-10
   Choopanya K, 2013, LANCET, V381, P2083, DOI 10.1016/S0140-6736(13)61127-7
   Corneli A, 2016, JAIDS-J ACQ IMM DEF, V71, P452, DOI 10.1097/QAI.0000000000000880
   Corneli A, 2015, PLOS ONE, V10, DOI 10.1371/journal.pone.0125458
   Corneli AL, 2014, JAIDS-J ACQ IMM DEF, V66, P324, DOI 10.1097/QAI.0000000000000158
   Curry International Tuberculosis Center and California Department of Public Health, 2016, WHO CONSOLIDATED GUI
   Debray TPA, 2017, BMJ-BRIT MED J, V356, DOI 10.1136/bmj.i6460
   Dinh TH, 2015, PLOS ONE, V10, DOI 10.1371/journal.pone.0125525
   Drake AL, 2014, PLOS MED, V11, DOI 10.1371/journal.pmed.1001608
   Fonner VA, 2016, AIDS, V30, P1973, DOI 10.1097/QAD.0000000000001145
   Grant RM, 2010, NEW ENGL J MED, V363, P2587, DOI 10.1056/NEJMoa1011205
   Gray RH, 2005, LANCET, V366, P1182, DOI 10.1016/S0140-6736(05)67481-8
   Haberer JE, 2015, AIDS, V29, P1277, DOI 10.1097/QAD.0000000000000647
   Heffron R, 2016, CURR HIV-AIDS REP, V13, P131, DOI 10.1007/s11904-016-0312-1
   Hosek S, 2016, J INT AIDS SOC, V19, DOI 10.7448/IAS.19.7.21107
   Humphrey JH, 2010, BMJ-BRIT MED J, V341, DOI 10.1136/bmj.c6580
   Jao J, 2016, CLIN INFECT DIS, V62, P1604, DOI 10.1093/cid/ciw159
   Johnson LF, 2012, JAIDS-J ACQ IMM DEF, V59, P417, DOI 10.1097/QAI.0b013e3182432f27
   Karim QA, 2012, AIDS BEHAV, V16, P1870, DOI 10.1007/s10461-012-0209-y
   Keating MA, 2012, PLOS ONE, V7, DOI 10.1371/journal.pone.0039109
   Kirby T, 2016, LANCET, V388, P2579, DOI 10.1016/S0140-6736(16)32385-6
   Koss CA, 2017, AIDS RES HUM RETROV, V33, P778, DOI 10.1089/aid.2016.0202
   Lawoyin TO, 2002, J BIOSOC SCI, V34, P51, DOI 10.1017/S0021932002000512
   Mirochnick M, 2010, CLIN PERINATOL, V37, P907, DOI 10.1016/j.clp.2010.08.006
   Mle Roux S, 2016, AIDS
   Mugo NR, 2014, JAMA-J AM MED ASSOC, V312, P362, DOI 10.1001/jama.2014.8735
   Mugwanya KK, 2016, PLOS MED, V13, DOI 10.1371/journal.pmed.1002132
   Nachega JB, 2017, JAIDS-J ACQ IMM DEF, V76, P1, DOI 10.1097/QAI.0000000000001359
   Onah HE, 2002, INT J GYNECOL OBSTET, V76, P219, DOI 10.1016/S0020-7292(01)00579-3
   Owiredu MN, 2017, JAIDS-J ACQ IMM DEF, V75, pS240, DOI 10.1097/qai.0000000000001370
   Peltzer K, 2013, BMC PREGNANCY CHILDB, V13, DOI 10.1186/1471-2393-13-57
   Peterson Leigh, 2007, PLoS Clin Trials, V2, pe27, DOI 10.1371/journal.pctr.0020027
   Pintye J, 2017, CLIN INFECT DIS, V64, P751, DOI 10.1093/cid/ciw850
   Sturke R, 2016, JAIDS-J ACQ IMM DEF, V72, pS102, DOI 10.1097/QAI.0000000000001065
   Vrijens B, 2012, BRIT J CLIN PHARMACO, V73, P691, DOI 10.1111/j.1365-2125.2012.04167.x
NR 37
TC 7
Z9 7
U1 0
U2 6
PU LIPPINCOTT WILLIAMS & WILKINS
PI PHILADELPHIA
PA TWO COMMERCE SQ, 2001 MARKET ST, PHILADELPHIA, PA 19103 USA
SN 0269-9370
EI 1473-5571
J9 AIDS
JI Aids
PD OCT 23
PY 2017
VL 31
IS 16
BP 2193
EP 2197
DI 10.1097/QAD.0000000000001604
PG 5
WC Immunology; Infectious Diseases; Virology
WE Science Citation Index Expanded (SCI-EXPANDED)
SC Immunology; Infectious Diseases; Virology
GA FJ1ER
UT WOS:000412456300003
OA Green Accepted
DA 2022-08-26
ER

PT J
AU Hoornenborg, E
   Krakower, DS
   Prins, M
   Mayer, KH
AF Hoornenborg, Elske
   Krakower, Douglas S.
   Prins, Maria
   Mayer, Kenneth H.
TI Pre-exposure prophylaxis for MSM and transgender persons in early
   adopting countries
SO AIDS
LA English
DT Review
DE HIV; pre-exposure prophylaxis; MSM; transgender person
ID SEXUAL RISK BEHAVIOR; ACTIVE ANTIRETROVIRAL THERAPY; COST-EFFECTIVENESS
   ANALYSIS; HIV PREVENTION; UNITED-STATES; HEPATITIS-C; VIRUS-INFECTION;
   WHITE MEN; DRUG-USE; HEALTH
AB Pre-exposure prophylaxis (PrEP) is a potent and underutilized HIV prevention tool. In this paper we review the state of knowledge regarding PrEP implementation for men who have sex with men and transgender persons in early adopting countries. We focus on implementation of PrEP in demonstration projects and clinical care, and describe the status of PrEP availability and uptake. We report on approaches to identifying appropriate PrEP candidates in real-world settings and on best practices for clinical monitoring. This includes the exclusion of undiagnosed HIV infection prior to PrEP initiation and longitudinal measurement of renal function, in light of safety data. Since adherence is the primary factor moderating the effectiveness of PrEP, we discuss effective adherence support interventions. Additionally, we review the evidence for risk compensation with PrEP use and opportunities to provide PrEP as part of comprehensive and inclusive preventive health programs. We summarize cost-effectiveness studies, including their variable conclusions because of differing underlying assumptions, and discuss the importance of budgetary impact for public health programs and health care insurers. Further, we emphasize a need for greater engagement of health care providers in PrEP to increase access. We conclude with recommendations for ways to improve future efforts at implementing PrEP. Copyright (C) 2017 Wolters Kluwer Health, Inc. All rights reserved.
C1 [Hoornenborg, Elske; Prins, Maria] Univ Amsterdam, Dept Infect Dis, Publ Hlth Serv Amsterdam, Amsterdam, Netherlands.
   [Prins, Maria] Univ Amsterdam, Acad Med Ctr, Dept Infect Dis, Ctr Immun & Infect Amsterdam CINIMA, Amsterdam, Netherlands.
   [Krakower, Douglas S.; Mayer, Kenneth H.] Harvard Med Sch, Div Infect Dis, Dept Med, Beth Israel Deaconess Med Ctr, Boston, MA USA.
   [Krakower, Douglas S.; Mayer, Kenneth H.] Fenway Hlth, Fenway Inst, Boston, MA USA.
RP Hoornenborg, E (通讯作者)，Publ Hlth Serv Amsterdam, Dept Infect Dis, Nieuwe Achtergracht 100, NL-1018WT Amsterdam, Netherlands.
EM ehoornenborg@ggd.amsterdam.nl
FU Gilead Sciences; ViiV Healthcare; NATIONAL INSTITUTE OF ALLERGY AND
   INFECTIOUS DISEASES [P30AI060354] Funding Source: NIH RePORTER; NATIONAL
   INSTITUTE OF MENTAL HEALTH [K23MH098795] Funding Source: NIH RePORTER
FX Institute of E.H. received financial reimbursement for time spent
   serving on advisory boards of Gilead Sciences, and also received the
   study drug for the Amsterdam PrEP study from Gilead Sciences. K.M.
   received unrestricted research grants from ViiV Healthcare and Gilead
   Sciences. D.K. participated in research funded by unrestricted research
   grants from Gilead Sciences. M.P. reports no conflicts of interests.
CR Alaei K, 2016, AIDS
   Alvarez-Del Arco D, 2017, HIGH LEVELS POSTMIGR
   AMPrEP study group, 2015, STUD PROT AMPREP
   Amsterdam PrEP Project, STUD PROT AMPREP
   Anderson PL, 2012, SCI TRANSL MED, V4, DOI 10.1126/scitranslmed.3004006
   Antoni G, 2017, ON DEMAND PREP TDF F
   Australasian Society for HIV, VIR HEP SEX HLTH MED
   AVAC, REG STAT TDF FTC PRE
   Baeten JM, 2012, NEW ENGL J MED, V367, P399, DOI 10.1056/NEJMoa1108524
   Baral SD, 2013, LANCET INFECT DIS, V13, P214, DOI 10.1016/S1473-3099(12)70315-8
   Bezemer D, 2010, AIDS, V24, P271, DOI 10.1097/QAD.0b013e328333ddee
   Bolland MJ, 2015, LANCET DIABETES ENDO, V3, P63, DOI 10.1016/S2213-8587(13)70181-5
   Bourne A, 2015, SEX TRANSM INFECT, V91, P564, DOI 10.1136/sextrans-2015-052052
   BREACH, 2017, BELG PREP GUID
   Bush S, 2016, ASM MICR C 2016 BOST
   Cahill S, 2017, STIGMA MED MISTRUST, P1, DOI [10.1080/09540121.2017.1300633, DOI 10.1080/09540121.2017.1300633]
   Calabrese SK, 2016, PLOS ONE, V11, DOI 10.1371/journal.pone.0157324
   Cambiano V, 2015, BASH SPR C JUN 2015
   Centers for Disease Control and Prevention, 2016, SEX TRANSM DIS SURV
   Chan PA, 2016, J INT AIDS SOC, V19, DOI 10.7448/IAS.19.1.20903
   Chen YH, 2016, AIDS BEHAV, V20, P2791, DOI 10.1007/s10461-016-1357-2
   Choopanya K, 2013, LANCET, V381, P2083, DOI 10.1016/S0140-6736(13)61127-7
   Cremin I, 2013, AIDS, V27, P447, DOI 10.1097/QAD.0b013e32835ca2dd
   Crepaz N, 2004, JAMA-J AM MED ASSOC, V292, P224, DOI 10.1001/jama.292.2.224
   De Baetselier Irith, 2017, JMIR Res Protoc, V6, pe11, DOI 10.2196/resprot.6767
   Defechereux PA, 2016, AIDS BEHAV, V20, P1478, DOI 10.1007/s10461-015-1082-2
   Delpech V., HEPHIV C 31 JAN 2 FE
   *DEP HLTH HUM SERV, GUID US ANT AG HIV 1
   Durand-Zaleski I, 2016, 21 INT AIDS C DURB S
   Eaton LA, 2017, PREV SCI, V18, P505, DOI 10.1007/s11121-017-0756-6
   European AIDS Clinical Society (EACS), 2015, EUR GUID TREATM HIV
   European Centre for Disease Prevention and Control (ECDC), 2016, PREEXP PROPH HIV PRE
   European Medicines Agency, 1 MED HIV PREEXP PRO
   Fakoya I, 2015, BMC PUBLIC HEALTH, V15, DOI 10.1186/s12889-015-1852-9
   Fonner VA, 2016, AIDS, V30, P1973, DOI 10.1097/QAD.0000000000001145
   Glidden DV, 2016, CLIN INFECT DIS, V62, P1172, DOI 10.1093/cid/ciw022
   Golub SA, 2017, C RETR OPP INF CROI
   Grant RM, 2016, JAIDS-J ACQ IMM DEF, V72, pS226, DOI 10.1097/QAI.0000000000001090
   Grant RM, 2014, LANCET INFECT DIS, V14, P820, DOI 10.1016/S1473-3099(14)70847-3
   Grant RM, 2010, NEW ENGL J MED, V363, P2587, DOI 10.1056/NEJMoa1011205
   Grohskopf LA, 2013, JAIDS-J ACQ IMM DEF, V64, P79, DOI 10.1097/QAI.0b013e31828ece33
   Grossman H., 2016, HIV RES PREVENTION H, P17
   Hall H Irene, 2017, JMIR Public Health Surveill, V3, pe8, DOI 10.2196/publichealth.7051
   Hendrix CW, 2016, AIDS RES HUM RETROV, V32, P32, DOI [10.1089/aid.2015.0182, 10.1089/AID.2015.0182]
   Hightow-Weidman L, 2016, 21 INT AIDS C DURB S
   HIV Scotland, PREP SCOTL REP
   Hoffman Susie, 2016, J Int Assoc Provid AIDS Care, V15, P59, DOI 10.1177/2325957415600798
   Hoornenborg E, DUTCH PREP GUIDELINE
   Hoornenborg E, 2016, INT AIDS C DURB 2016
   Hoornenborg E, 2017, LANCET HIV, V4, pE522, DOI 10.1016/S2352-3018(17)30132-7
   Hoornenborg E, 2017, AIDS, V31, P1603, DOI 10.1097/QAD.0000000000001522
   Hucks-Ortiz JPL, 21 INT AIDS C DURB S
   Jansen IAV, 2011, AIDS, V25, P493, DOI 10.1097/QAD.0b013e328342fbe9
   Jenness SM, 2017, CLIN INFECT DIS, V65, P712, DOI 10.1093/cid/cix439
   Jenness SM, 2017, PLOS ONE, V12, DOI 10.1371/journal.pone.0169484
   JUUSOLA JL, 2012, ANN INTERN MED, V156, P541, DOI DOI 10.1059/0003-4819-156-8-201204170-00001
   Kasaie P, 2017, JAIDS-J ACQ IMM DEF, V75, P175, DOI 10.1097/QAI.0000000000001354
   Katz DA, 2016, SEX TRANSM DIS, V43, P249, DOI 10.1097/OLQ.0000000000000423
   Knox DC, 2017, NEW ENGL J MED, V376, P501, DOI 10.1056/NEJMc1611639
   Krakower D, 2016, HIV RES PREV C 2016
   Krakower D, 2014, AIDS BEHAV, V18, P1712, DOI 10.1007/s10461-014-0839-3
   Krakower DS, 2016, J INT AIDS SOC, V19, DOI 10.7448/IAS.19.1.21165
   Krakower DS, 2016, CLIN INFECT DIS, V62, P99, DOI 10.1093/cid/civ736
   Krakower DS, 2015, PLOS ONE, V10, DOI 10.1371/journal.pone.0132398
   Kuhns LM, 2017, AIDS BEHAV, V21, P1376, DOI 10.1007/s10461-017-1739-0
   Lal L, 2017, AIDS, V31, P1709, DOI [10.1097/QAD.0000000000001519, 10.1097/qad.0000000000001519]
   Liu AY, 2016, JAMA INTERN MED, V176, P75, DOI 10.1001/jamainternmed.2015.4683
   Malek R, 2015, EUROSURVEILLANCE, P20
   Marcus JL, 2016, JAIDS-J ACQ IMM DEF, V73, P540, DOI 10.1097/QAI.0000000000001129
   Mayer G, 2016, 21 INT AIDS C DURB S
   McCormack S, 2016, LANCET, V387, P53, DOI 10.1016/S0140-6736(15)00056-2
   Menza TW, 2009, SEX TRANSM DIS, V36, P547, DOI 10.1097/OLQ.0b013e3181a9cc41
   Midgley L., 2017, 23 ANN C BHIVA 2017
   Millett GA, 2007, AIDS, V21, P2083, DOI 10.1097/QAD.0b013e3282e9a64b
   Millett GA, 2012, LANCET, V380, P341, DOI 10.1016/S0140-6736(12)60899-X
   Molina JM, 2015, NEW ENGL J MED, V373, P2237, DOI 10.1056/NEJMoa1506273
   Molina J-M, 2016, 21 INT AIDS C DURB S
   Molina JM, 2017, 9 IAS C HIV SCI PAR
   Montano MA, 2017, C RETR OPP INF CROI
   Nguyen T, 2016, 21 INT AIDS C DURB S
   Nichols BE, 2016, LANCET INFECT DIS, V16, P1423, DOI 10.1016/S1473-3099(16)30311-5
   Nwangwu-Ike N, 2015, WOMEN HEALTH ISS, V25, P711, DOI 10.1016/j.whi.2015.07.004
   Oldenburg CE, 2015, AIDS, V29, P837, DOI 10.1097/QAD.0000000000000622
   Parikh UM, 2016, CURR OPIN HIV AIDS, V11, P49, DOI 10.1097/COH.0000000000000209
   Pines HA, 2014, JAIDS-J ACQ IMM DEF, V65, P579, DOI 10.1097/QAI.0000000000000101
   Poteat T, 2016, JAIDS-J ACQ IMM DEF, V72, pS210, DOI 10.1097/QAI.0000000000001087
   PrEP Watch, 2017, IMPL MAP
   Public Health England, 2015, HLTH PROTECTION REPO, V11, P2
   Radix A, 2016, 21 INT AIDS C DURB S
   Rajchgot J, 2016, JAIDS-J ACQ IMM DEF, V72, pE80, DOI 10.1097/QAI.0000000000001004
   Rolle C-PM, 2017, 2017 C RETR OPP INF
   Sagaon-Teyssier L, 2016, AIDS CARE, V28, P48, DOI 10.1080/09540121.2016.1146653
   Schmidt AJ, 2014, BMC PUBLIC HEALTH, V14, DOI 10.1186/1471-2458-14-3
   Schneider K, 2014, CLIN INFECT DIS, V58, P1027, DOI 10.1093/cid/cit946
   Seidelman J, 2016, 21 INT AIDS C DURB S
   Sevelius JM, 2016, GLOB PUBLIC HEALTH, V11, P1060, DOI 10.1080/17441692.2016.1154085
   Sewell J, 2017, INT J DRUG POLICY, V43, P33, DOI 10.1016/j.drugpo.2017.01.001
   Siegler AL, 2016, EXPLORATORY ASSESSME
   Smith DK, 2016, AIDS EDUC PREV, V28, P426, DOI 10.1521/aeap.2016.28.5.426
   Smith DK, 2015, MMWR-MORBID MORTAL W, V64, P1291, DOI 10.15585/mmwr.mm6446a4
   Smith DK, 2012, JAIDS-J ACQ IMM DEF, V60, P421, DOI 10.1097/QAI.0b013e318256b2f6
   Stolte IG, 2004, AIDS, V18, P303, DOI 10.1097/00002030-200401230-00021
   Sullivan PS, 2015, ANN EPIDEMIOL, V25, P445, DOI 10.1016/j.annepidem.2015.03.006
   Thigpen MC, 2012, NEW ENGL J MED, V367, P423, DOI 10.1056/NEJMoa1110711
   Tinago W, 2017, AIDS, V31, P643, DOI 10.1097/QAD.0000000000001372
   Tung E, 2017, C RETR OPP INF SEATT
   U.S. Public Health Service, 2014, PREEXP PROPH PREV HI
   Udoh I, 2016, 21 INT AIDS C DURB S
   UNAIDS, NEW HIV INF
   Urbanus AT, 2014, AIDS, V28, P781, DOI 10.1097/QAD.0000000000000126
   US Public Health Service and Center for Disease Control and Prevention, PREEXP PROPH PREV HI
   van Veen MG, 2010, ARCH SEX BEHAV, V39, P714, DOI 10.1007/s10508-008-9396-z
   Volk JE, 2015, CLIN INFECT DIS, V61, P1601, DOI 10.1093/cid/civ778
   Wejnert C, 2016, J INFECT DIS, V213, P776, DOI 10.1093/infdis/jiv500
   Wilson NL, 2014, J DEV ECON, V106, P78, DOI 10.1016/j.jdeveco.2013.08.012
   World Health Organization, 2015, GUID WHEN STAT ANT T
   World Health Organization, POL GUID MEN WHO HAV
   Wright E., 2017, 9 IAS C HIV SCI PAR
   Wu H, 2017, CLIN INFECT DIS, V64, P144, DOI 10.1093/cid/ciw701
   Yaphe S, 2012, SEX TRANSM INFECT, V88, P558, DOI 10.1136/sextrans-2012-050566
   Zoe Greenwald MvB, 2017, 12 C HIV TREATM PREV
NR 121
TC 44
Z9 44
U1 0
U2 11
PU LIPPINCOTT WILLIAMS & WILKINS
PI PHILADELPHIA
PA TWO COMMERCE SQ, 2001 MARKET ST, PHILADELPHIA, PA 19103 USA
SN 0269-9370
EI 1473-5571
J9 AIDS
JI Aids
PD OCT 23
PY 2017
VL 31
IS 16
BP 2179
EP 2191
DI 10.1097/QAD.0000000000001627
PG 13
WC Immunology; Infectious Diseases; Virology
WE Science Citation Index Expanded (SCI-EXPANDED); Social Science Citation Index (SSCI)
SC Immunology; Infectious Diseases; Virology
GA FJ1ER
UT WOS:000412456300002
PM 28991023
OA Green Accepted
DA 2022-08-26
ER

PT J
AU Wu, H
   Mendoza, MCB
   Huang, YLA
   Hayes, T
   Smith, DK
   Hoover, KW
AF Wu, Hsiu
   Mendoza, Maria C. B.
   Huang, Ya-Lin A.
   Hayes, Tameka
   Smith, Dawn K.
   Hoover, Karen W.
TI Uptake of HIV Preexposure Prophylaxis Among Commercially Insured
   Persons-United States, 2010-2014
SO CLINICAL INFECTIOUS DISEASES
LA English
DT Article
DE HIV; preexposure prophylaxis; PrEP; tenofovir; TDF-FTC
ID ANTIRETROVIRAL PROPHYLAXIS; INFECTION; PREVENTION; MEN
AB Background. Daily, oral use of tenofovir disoproxil fumarate and emtricitabine (TDF-FTC) for preexposure prophylaxis (PrEP) is an effective strategy to prevent acquisition of human immunodeficiency virus (HIV) infection. It is important to monitor PrEP uptake at the national level to increase our understanding of trends in its utilization, but national HIV surveillance data do not include PrEP uptake. Our objective was to develop feasible methods to estimate PrEP uptake and to estimate uptake each year among commercially insured persons during 2010-2014.
   Methods. We conducted a retrospective analysis of the 2010-2014 MarketScan database, a national sample of persons with commercial health insurance in the United States. We developed an algorithm to identify persons aged >= 16 years who were prescribed TDF-FTC for PrEP each year. We generated nationally representative estimates of prevalence of persons prescribed PrEP.
   Results. We found a significantly increasing trend in the proportion of persons prescribed TDF-FTC for PrEP during the study period, with 417 users in 2010 and 9375 in 2014 (P<.001); 97% of PrEP users were male and 98% lived in metropolitan areas in 2014. During the study period, the numbers of women prescribed PrEP were low.
   Conclusions. Our analytic method provides the only feasible means to monitor PrEP uptake in the United States. Although a marked increasing trend in uptake was observed for men, the number of women who used PrEP remained very low during the study period. Interventions are needed to increase PrEP use by women at substantial risk of acquiring HIV infection.
C1 [Wu, Hsiu; Mendoza, Maria C. B.; Huang, Ya-Lin A.; Hayes, Tameka; Smith, Dawn K.; Hoover, Karen W.] Ctr Dis Control & Prevent, Div HIV AIDS Prevent, Atlanta, GA USA.
   [Hayes, Tameka] ICF Int, Atlanta, GA USA.
RP Huang, YLA (通讯作者)，Ctr Dis Control & Prevent, 1600 Clifton Rd NE,Mail Stop E45, Atlanta, GA 30329 USA.
EM yhuang@cdc.gov
CR Anderson PL, 2012, SCI TRANSL MED, V4, DOI 10.1126/scitranslmed.3004006
   [Anonymous], 2016, MMWR Morb Mortal Wkly Rep, V65, P458, DOI 10.15585/mmwr.mm6517a5
   Baeten JM, 2012, NEW ENGL J MED, V367, P399, DOI 10.1056/NEJMoa1108524
   Bush S., 2015, IAPAC TREATM PREV AD
   CDC, PREEXP PROPH PREV HI
   Centers for Disease Control and Prevention, 2014, HIV SURV REP
   Choopanya K, 2013, LANCET, V381, P2083, DOI 10.1016/S0140-6736(13)61127-7
   Cohen MS, 2016, NEW ENGL J MED, V375, P830, DOI [10.1056/NEJMoa1105243, 10.1056/NEJMoa1600693]
   Grant RM, 2014, LANCET INFECT DIS, V14, P820, DOI 10.1016/S1473-3099(14)70847-3
   Grant RM, 2010, NEW ENGL J MED, V363, P2587, DOI 10.1056/NEJMoa1011205
   Hall HI, 2008, JAMA-J AM MED ASSOC, V300, P520, DOI 10.1001/jama.300.5.520
   Hood JE, 2016, AIDS, V30, P515, DOI 10.1097/QAD.0000000000000937
   Jenness SM, 2016, J INFECT DIS, V214, P1800, DOI 10.1093/infdis/jiw223
   Laufer FN, 2015, MMWR-MORBID MORTAL W, V64, P1296, DOI 10.15585/mmwr.mm6446a5
   Lundgren D, 2015, NEW ENGL J MED, V373, P795, DOI 10.1056/NEJMoa1506816
   Mera-Giler R, 2015, NAT HIV PREV C DEC 6
   Smith D. K., 2011, Morbidity and Mortality Weekly Report, V60, P65
   Smith D. K., 2012, Morbidity and Mortality Weekly Report, V61, P586
   Smith DK, 2015, MMWR-MORBID MORTAL W, V64, P1291, DOI 10.15585/mmwr.mm6446a4
   Smith DK, 2013, MMWR-MORBID MORTAL W, V62, P463
NR 20
TC 83
Z9 82
U1 0
U2 8
PU OXFORD UNIV PRESS INC
PI CARY
PA JOURNALS DEPT, 2001 EVANS RD, CARY, NC 27513 USA
SN 1058-4838
EI 1537-6591
J9 CLIN INFECT DIS
JI Clin. Infect. Dis.
PD JAN 15
PY 2017
VL 64
IS 2
BP 144
EP 149
DI 10.1093/cid/ciw701
PG 6
WC Immunology; Infectious Diseases; Microbiology
WE Science Citation Index Expanded (SCI-EXPANDED)
SC Immunology; Infectious Diseases; Microbiology
GA EP1GB
UT WOS:000397132300013
PM 27986691
OA Bronze
DA 2022-08-26
ER

PT J
AU Viciana, P
AF Viciana, Pompeyo
TI Rilpivirine: The Key for Long-term Success
SO AIDS REVIEWS
LA English
DT Article
DE Rilpivirine; Efavirenz; Nevirapine; Dolutegravir; Drug resistance; Dual
   antiretroviral therapy; Coformulations; Long-acting formulations; Drug
   interactions
ID REVERSE-TRANSCRIPTASE INHIBITORS; RILPIVIRINE/EMTRICITABINE/TENOFOVIR
   DISOPROXIL FUMARATE; DUAL ANTIRETROVIRAL THERAPY; RANDOMIZED
   CONTROLLED-TRIAL; SINGLE-TABLET REGIMENS; HIV-1 DRUG-RESISTANCE;
   TREATMENT-NAIVE; DOUBLE-BLIND; HEPATITIS-C; PREEXPOSURE PROPHYLAXIS
AB During the past 30 years of antiretroviral therapy, continuous improvements in drug discovery have provided increasingly potent and safer antivirals that have transformed HIV infection in a chronic illness, rarely fatal. Non-nucleoside reverse-transcriptase inhibitors (NNRTIs) are frequently used as part of any antiretroviral combination therapy. Side effects and low resistance barrier of first-generation NNRTIs (e.g., nevirapine and efavirenz) have been overcome with rilpivirine (RPV), and the last NNRTI approved for the treatment of HIV infection. The good efficacy, safety profile, and convenient dosing of RPV account for the unique durability of RPV-based regimens. The advent of new oral fixed-dose coformulations of RPV (e.g., along with dolutegravir or with tenofovir alafenamide [TAF]/emtricitabine [FTC]) as well as the development of long-acting injectable RPV nanoformulations will further expand its therapeutic landscape, including RPV use in dual maintenance therapy in HIV-infected patients or as pre-exposure prophylaxis in high-risk uninfected individuals.
C1 [Viciana, Pompeyo] Univ Seville, Clin Unit Infect Dis Microbiol & Prevent Med, HIV & PK Res Grp, Inst Biomed Seville IBiS,CSIC,Univ Hosp Virgen de, Seville, Spain.
RP Viciana, P (通讯作者)，Univ Seville, Clin Unit Infect Dis Microbiol & Prevent Med, HIV & PK Res Grp, Inst Biomed Seville IBiS,CSIC,Univ Hosp Virgen de, Seville, Spain.
EM pompeyo.viciana.sspa@juntadeandalucia.es
CR Amico KR, 2013, AIDS BEHAV, V17, P2143, DOI 10.1007/s10461-013-0429-9
   Anta L, 2013, J ANTIMICROB CHEMOTH, V68, P1994, DOI 10.1093/jac/dkt146
   Anta L, 2013, AIDS, V27, P81, DOI 10.1097/QAD.0b013e3283584500
   Antinori A, 2015, AIDS, V29, P1811, DOI 10.1097/QAD.0000000000000778
   Azijn H, 2010, ANTIMICROB AGENTS CH, V54, P718, DOI 10.1128/AAC.00986-09
   Baeten JM, 2012, NEW ENGL J MED, V367, P399, DOI 10.1056/NEJMoa1108524
   Bekker L, 2017, HPTN 076 TMC278 SAFE
   Capetti AF, 2016, PLOS ONE, V11, DOI 10.1371/journal.pone.0164753
   Choopanya K, 2013, LANCET, V381, P2083, DOI 10.1016/S0140-6736(13)61127-7
   Chua JV, 2017, EXPERT REV GASTROENT, V11, P499, DOI 10.1080/17474124.2017.1309287
   Cihlar T, 2016, CURR OPIN VIROL, V18, P50, DOI 10.1016/j.coviro.2016.03.004
   Clutter DS, 2016, INFECT GENET EVOL, V46, P292, DOI 10.1016/j.meegid.2016.08.031
   Cohen CJ, 2011, LANCET, V378, P229, DOI 10.1016/S0140-6736(11)60983-5
   Collins FS, 2015, NEW ENGL J MED, V372, P793, DOI 10.1056/NEJMp1500523
   Das K, 2008, P NATL ACAD SCI USA, V105, P1466, DOI 10.1073/pnas.0711209105
   De Clercq E, 2009, INT J ANTIMICROB AG, V33, P307, DOI 10.1016/j.ijantimicag.2008.10.010
   de Mendoza C, 2009, AIDS REV, V11, P39
   Dharan NJ, 2017, LANCET HIV, V4, pE279, DOI 10.1016/S2352-3018(17)30063-2
   Donath M, 2016, MED MICROBIOL IMMUN, V205, P575, DOI 10.1007/s00430-016-0469-7
   Edagwa B, 2017, EXPERT OPIN DRUG DEL, V14, P1281, DOI 10.1080/17425247.2017.1288212
   Fernandez-Montero JV, 2013, EXPERT OPIN DRUG SAF, V12, P697, DOI 10.1517/14740338.2013.806480
   Gallant J, 2017, ANTIVIR THER, V22, P93, DOI 10.3851/IMP3113
   Gallego L, 2011, AIDS REV, V13, P171
   Gantner P, 2017, HIV MED, V18, P704, DOI 10.1111/hiv.12506
   Garvey L, 2009, EXPERT OPIN INV DRUG, V18, P1035, DOI 10.1517/13543780903055056
   Ghosn J, 2009, AIDS REV, V11, P165
   Gianotti N, 2017, 9 IAS C HIV SCI
   Gill VS, 2010, CLIN INFECT DIS, V50, P98, DOI 10.1086/648729
   Girouard MP, 2016, CLIN INFECT DIS, V62, P784, DOI 10.1093/cid/civ981
   Grant RM, 2010, NEW ENGL J MED, V363, P2587, DOI 10.1056/NEJMoa1011205
   Grinsztejn B, 2014, LANCET INFECT DIS, V14, P281, DOI 10.1016/S1473-3099(13)70692-3
   Gueler A, 2017, AIDS, V31, P427, DOI 10.1097/QAD.0000000000001335
   Gutmann C, 2010, AIDS, V24, P2347, DOI 10.1097/QAD.0b013e32833db9a1
   Haggblom A, 2017, PLOS ONE, V12, DOI 10.1371/journal.pone.0171227
   Hickey MB, 2015, CURR OPIN INFECT DIS, V28, P603, DOI 10.1097/QCO.0000000000000214
   Hubacher D, 2017, AM J OBSTET GYNECOL, V216, P101, DOI 10.1016/j.ajog.2016.08.033
   Imaz A, 2014, AIDS RES HUM RETROV, V30, P984, DOI [10.1089/aid.2014.0014, 10.1089/AID.2014.0014]
   Jackson A, 2015, CURR OPIN HIV AIDS, V10, P253, DOI 10.1097/COH.0000000000000160
   Katlama C, 2017, AIDS, V31, P1065, DOI 10.1097/QAD.0000000000001476
   Kelly SG, 2016, DRUGS, V76, P523, DOI 10.1007/s40265-016-0553-8
   Landovitz RJ, 2016, CURR OPIN HIV AIDS, V11, P122, DOI 10.1097/COH.0000000000000219
   Lansdon EB, 2010, J MED CHEM, V53, P4295, DOI 10.1021/jm1002233
   Lederman Michael M, 2016, Pathog Immun, V1, P154
   Llibre J, 2017, C RETR OPP INF
   Llibre JM, 2012, AIDS REV, V14, P168
   Casado JL, 2014, AIDS REV, V16, P172
   Lundgren D, 2015, NEW ENGL J MED, V373, P795, DOI 10.1056/NEJMoa1506816
   Maggiolo F, 2016, JAIDS-J ACQ IMM DEF, V72, P46, DOI 10.1097/QAI.0000000000000966
   Margolis DA, LANCET IN PRESS
   Margolis DA, 2015, LANCET INFECT DIS, V15, P1145, DOI 10.1016/S1473-3099(15)00152-8
   McComsey G, 2017, 9 IAS C HIV SCI
   McCormack S, 2016, LANCET, V387, P53, DOI 10.1016/S0140-6736(15)00056-2
   McGowan I, 2016, LANCET HIV, V3, pE569, DOI 10.1016/S2352-3018(16)30113-8
   Mills AM, 2013, HIV MED, V14, P391, DOI 10.1111/hiv.12012
   Molina JM, 2011, LANCET, V378, P238, DOI 10.1016/S0140-6736(11)60936-7
   Nachega JB, 2014, CLIN INFECT DIS, V58, P1297, DOI 10.1093/cid/ciu046
   Nelson M, 2012, J ANTIMICROB CHEMOTH, V67, P2020, DOI 10.1093/jac/dks130
   O'Connor J, 2017, LANCET HIV, V4, pE295, DOI 10.1016/S2352-3018(17)30053-X
   Ogbuagu O, 2016, EXPERT REV ANTI-INFE, V14, P1113, DOI 10.1080/14787210.2016.1255551
   Osterberg L, 2005, NEW ENGL J MED, V353, P487, DOI 10.1056/NEJMra050100
   Palella FJ, 2006, JAIDS-J ACQ IMM DEF, V43, P27, DOI 10.1097/01.qai.0000233310.90484.16
   Palella FJ, 2014, AIDS, V28, P335, DOI 10.1097/QAD.0000000000000087
   Patel DA, 2014, PLOS ONE, V9, DOI 10.1371/journal.pone.0105653
   Pham PA, 2009, AIDS PATIENT CARE ST, V23, P803, DOI 10.1089/apc.2008.0269
   Podzamczer D, 2016, LANCET HIV, V3, pE335, DOI 10.1016/S2352-3018(16)30021-2
   Porter DP, 2016, HIV CLIN TRIALS, V17, P29, DOI 10.1080/15284336.2015.1115585
   Pozniak AL, 2010, AIDS, V24, P55, DOI 10.1097/QAD.0b013e32833032ed
   Restelli U, 2017, CLINICOECONOMIC OUTC, V9, P173, DOI 10.2147/CEOR.S127097
   Riddler SA, 2008, NEW ENGL J MED, V358, P2095, DOI 10.1056/NEJMoa074609
   Rimsky L, 2012, JAIDS-J ACQ IMM DEF, V59, P39, DOI 10.1097/QAI.0b013e31823df4da
   Samji H, 2013, PLOS ONE, V8, DOI 10.1371/journal.pone.0081355
   Sax PE, 2014, LANCET INFECT DIS, V14, P535, DOI 10.1016/S1473-3099(14)70753-4
   Schalkwijk S, CLIN INFECT IN PRESS
   Smith JM, 2017, AIDS, V31, pS173, DOI 10.1097/QAD.0000000000001401
   Soriano V, 2017, EXPERT OPIN DRUG MET, V13, P807, DOI 10.1080/17425255.2017.1351942
   Soriano V, 2017, EXPERT OPIN DRUG SAF, V16, P923, DOI 10.1080/14740338.2017.1343300
   Soriano V, 2011, ANTIVIR THER, V16, P339, DOI 10.3851/IMP1745
   Spreen W, 2014, JAIDS-J ACQ IMM DEF, V67, P487, DOI 10.1097/QAI.0000000000000365
   The Antiretroviral Therapy Cohort Collaboration (ART-CC), LANC HIV   IN PRESS
   Thigpen MC, 2012, NEW ENGL J MED, V367, P423, DOI 10.1056/NEJMoa1110711
   Tiraboschi J, 2016, ANTIVIR THER, V21, P461, DOI 10.3851/IMP3021
   Traverso G, 2015, NATURE, V519, pS19, DOI 10.1038/519S19a
   van Lunzen J, 2016, AIDS, V30, P251, DOI 10.1097/QAD.0000000000000911
   Fernandez-Montero JV, 2012, EXPERT OPIN PHARMACO, V13, P1007, DOI 10.1517/14656566.2012.667802
   Vispo E, 2013, AIDS, V27, P1187, DOI 10.1097/QAD.0b013e32835cb815
   Weiden PJ, 2009, J CLIN PSYCHIAT, V70, P1397, DOI 10.4088/JCP.09m05284yel
   Wilkin A, 2012, AIDS RES HUM RETROV, V28, P437, DOI [10.1089/aid.2011.0050, 10.1089/AID.2011.0050]
   Xu HT, 2010, J ANTIMICROB CHEMOTH, V65, P2291, DOI 10.1093/jac/dkq338
NR 88
TC 6
Z9 7
U1 1
U2 11
PU PERMANYER PUBL
PI BARCELONA
PA MALLORCA, 310, BARCELONA, 08037, SPAIN
SN 1139-6121
EI 1698-6997
J9 AIDS REV
JI Aids Rev.
PD JUL-SEP
PY 2017
VL 19
IS 3
BP 156
EP 166
DI 10.24875/AIDSRev.M17000005
PG 11
WC Immunology; Infectious Diseases
WE Science Citation Index Expanded (SCI-EXPANDED)
SC Immunology; Infectious Diseases
GA FL3WQ
UT WOS:000414157100004
PM 29066858
DA 2022-08-26
ER

PT J
AU Shrestha, R
   Karki, P
   Altice, FL
   Huedo-Medina, TB
   Meyer, JP
   Madden, L
   Copenhaver, M
AF Shrestha, Roman
   Karki, Pramila
   Altice, Frederick L.
   Huedo-Medina, Tania B.
   Meyer, Jaimie P.
   Madden, Lynn
   Copenhaver, Michael
TI Correlates of willingness to initiate pre-exposure prophylaxis and
   anticipation of practicing safer drug- and sex-related behaviors among
   high-risk drug users on methadone treatment
SO DRUG AND ALCOHOL DEPENDENCE
LA English
DT Article
DE Pre-exposure prophylaxis; People who use drugs (PWUD); Substance use;
   Methadone maintenance program; HIV prevention; Risk compensation
ID NEUROCOGNITIVE IMPAIRMENT; ANTIRETROVIRAL PROPHYLAXIS; HIV PREVALENCE;
   INJECT DRUGS; ADHERENCE; PREVENTION; PEOPLE; PREP; MEN; COCAINE
AB Background: Although people who use drugs (PWUD) are key populations recommended to receive pre-exposure prophylaxis (PrEP) to prevent HIV, few data are available to guide PrEP delivery in this underserved group. We therefore examined the willingness to initiate PrEP and the anticipation of HIV risk reduction while on PrEP among high-risk PWUD.
   Methods: In a cross-sectional study of 400 HIV-negative, opioid dependent persons enrolled in a methadone program and reporting recent risk behaviors, we examined independent correlates of being willing to initiate PrEP.
   Results: While only 72 (18%) were aware of PrEP, after being given a description of it, 251 (62.7%) were willing to initiate PrEP. This outcome was associated with having neurocognitive impairment (aOR = 3.184, p = 0.004) and higher perceived HIV risk (aOR = 8.044, p < 0.001). Among those willing to initiate PrEP, only 12.5% and 28.2%, respectively, indicated that they would always use condoms and not share injection equipment while on PrEP. Consistent condom use was associated with higher income (aOR = 8.315, p = 0.016), always using condoms with casual partners (aOR = 6.597, p = 0.001), and inversely associated with ongoing drug injection (aOR = 0.323, p=0.027). Consistent safe injection, however, was inversely associated with age (aOR = 0.948, p = 0.035), ongoing drug injection (aOR = 0.342, p < 0.001), and perceived HIV risk (aOR = 0.191, p = 0.019).
   Conclusions: While willingness to initiate PrEP was high and correlated with being at elevated risk for HIV, anticipated higher risk behaviors in this group even while on PrEP suggests that the next generation of HIV prevention approaches may need to combine biomedical and behavioral components to sustain HIV risk reduction over time. (C) 2017 Elsevier B.V. All rights reserved.
C1 [Shrestha, Roman] Univ Connecticut, Hlth Ctr, Dept Community Med & Hlth Care, Farmington, CT USA.
   [Shrestha, Roman; Karki, Pramila; Altice, Frederick L.; Huedo-Medina, Tania B.; Copenhaver, Michael] Univ Connecticut, Inst Collaborat Hlth Intervent & Policy, Storrs, CT USA.
   [Karki, Pramila; Huedo-Medina, Tania B.] Univ Connecticut, Dept Allied Hlth Sci, Storrs, CT USA.
   [Altice, Frederick L.; Meyer, Jaimie P.] Yale Univ, Sch Med, Dept Internal Med, AIDS Program, New Haven, CT 06510 USA.
   [Madden, Lynn] APT Fdn, New Haven, CT USA.
RP Shrestha, R (通讯作者)，263 Farmington Ave,MC 6325, Farmington, CT 06030 USA.
EM Roman.Shrestha@UConn.edu
RI Shrestha, Roman/H-8004-2019; Meyer, Jaimie/U-1582-2019
OI Altice, Frederick/0000-0002-7860-693X; Shrestha,
   Roman/0000-0003-4340-3101
FU National Institute on Drug Abuse [R01 DA025943, K24 DA017072, K02
   DA033139, K23 DA033858]; NATIONAL CENTER FOR ADVANCING TRANSLATIONAL
   SCIENCES [UL1TR001863] Funding Source: NIH RePORTER; NATIONAL INSTITUTE
   ON DRUG ABUSE [R01DA025943, K23DA033858, K02DA033139, K24DA017072]
   Funding Source: NIH RePORTER
FX This work was supported by grants from the National Institute on Drug
   Abuse for research (R01 DA025943 to FLA) and for career development (K24
   DA017072 to FLA; K02 DA033139 to MMC; K23 DA033858 to JPM).
CR Alipour A, 2013, SEX TRANSM INFECT, V89, P41, DOI 10.1136/sextrans-2013-051201
   Anand P, 2010, AIDS BEHAV, V14, P1213, DOI 10.1007/s10461-010-9684-1
   Anderson AM, 2015, AIDS CARE, V27, P333, DOI 10.1080/09540121.2014.985183
   [Anonymous], 2015, IBM SPSS STAT WIND V
   Attonito JM, 2014, FRONT PUBLIC HEALTH, V2, DOI 10.3389/fpubh.2014.00105
   Baeten JM, 2012, NEW ENGL J MED, V367, P399, DOI 10.1056/NEJMoa1108524
   Barlati S, 2013, SCHIZOPHR RES TREAT, V2013, DOI 10.1155/2013/156084
   Becker BW, 2011, AIDS BEHAV, V15, P1888, DOI 10.1007/s10461-011-9924-z
   Calabrese SK, 2016, AIDS BEHAV, V20, P85, DOI 10.1007/s10461-015-1100-4
   Choopanya K, 2013, LANCET, V381, P2083, DOI 10.1016/S0140-6736(13)61127-7
   Cole-Lewis H, 2010, EPIDEMIOL REV, V32, P56, DOI 10.1093/epirev/mxq004
   Copenhaver M, 2016, J SUBST ABUSE TREAT, V63, P61, DOI 10.1016/j.jsat.2016.01.002
   Degenhardt L, 2013, LANCET, V382, P1564, DOI 10.1016/S0140-6736(13)61530-5
   Dwan TM, 2015, FRONT ONCOL, V5, DOI 10.3389/fonc.2015.00056
   Eisingerich AB, 2012, PLOS ONE, V7, DOI 10.1371/journal.pone.0028238
   Ferrer L., 2016, AIDS BEHAV, V20, P1
   Finitsis DJ, 2014, PLOS ONE, V9, DOI 10.1371/journal.pone.0088166
   Goedel WC, 2016, AIDS BEHAV, V20, P1435, DOI 10.1007/s10461-016-1353-6
   Golub SA, 2013, AIDS PATIENT CARE ST, V27, P248, DOI 10.1089/apc.2012.0419
   Grant RM, 2010, NEW ENGL J MED, V363, P2587, DOI 10.1056/NEJMoa1011205
   Gredig D, 2016, AIDS CARE, V28, P44, DOI 10.1080/09540121.2016.1146212
   Hoagland B., 2016, AIDS BEHAV
   Holt M, 2012, SEX TRANSM INFECT, V88, P258, DOI 10.1136/sextrans-2011-050312
   Hosmer DW, 1997, STAT MED, V16, P965
   Huedo-Medina TB, 2016, AIDS BEHAV, V20, P1646, DOI 10.1007/s10461-016-1394-x
   Kamarulzaman A, 2015, CURR OPIN INFECT DIS, V28, P10, DOI 10.1097/QCO.0000000000000125
   Kirby T, 2014, LANCET, V383, P399, DOI 10.1016/S0140-6736(14)60137-9
   Kuo I, 2016, DRUG ALCOHOL DEPEN, V164, P8, DOI 10.1016/j.drugalcdep.2016.02.044
   Liu A, 2012, 7 INT C HIV TREATM P
   Marshall BDL, 2014, HEALTH AFFAIR, V33, P401, DOI 10.1377/hlthaff.2013.0824
   Martin S., 2014, COCHRANE DB SYST REV, V9
   McCormack S, 2016, LANCET, V387, P53, DOI 10.1016/S0140-6736(15)00056-2
   Molina JM, 2015, NEW ENGL J MED, V373, P2237, DOI 10.1056/NEJMoa1506273
   Monteiro, 2001, AUDIT THE ALCOHOL US
   Nadol P, 2016, AIDS BEHAV, V20, P395, DOI 10.1007/s10461-015-1156-1
   Peng B, 2012, HIV AIDS-RES PALLIAT, V4, P149, DOI 10.2147/HIV.S33445
   Pop-Eleches C, 2011, AIDS, V25, P825, DOI 10.1097/QAD.0b013e32834380c1
   RADLOFF L S, 1977, Applied Psychological Measurement, V1, P385, DOI 10.1177/014662167700100306
   Shrestha R., 2017, 38 ANN M SCI SESS SO
   Shrestha R, 2016, AIDS BEHAV
   Shrestha R, 2017, J ASSOC NURSE AIDS C, V28, P85, DOI 10.1016/j.jana.2016.09.007
   Shrestha R, 2016, FRONT PUBLIC HEALTH, V4, DOI 10.3389/fpubh.2016.00016
   Shrestha R, 2015, SUBST ABUS-RES TREAT, V9, P17, DOI 10.4137/SART.S23332
   Spector AY, 2015, SUBST ABUSE TREAT PR, V10, DOI 10.1186/1747-597X-10-1
   Stein M, 2014, AIDS BEHAV, V18, P1694, DOI 10.1007/s10461-014-0778-z
   Thigpen MC, 2012, NEW ENGL J MED, V367, P423, DOI 10.1056/NEJMoa1110711
   United States Public Health Service, 2018, PREEXPOSURE PROHYLAX
   van Boekel LC, 2013, DRUG ALCOHOL DEPEN, V131, P23, DOI 10.1016/j.drugalcdep.2013.02.018
   Van Damme L, 2012, NEW ENGL J MED, V367, P411, DOI 10.1056/NEJMoa1202614
   Verdejo-Garcia A, 2007, PSYCHOPHARMACOLOGY, V190, P517, DOI 10.1007/s00213-006-0632-8
   Vo HT, 2014, SUBST ABUS, V35, P387, DOI 10.1080/08897077.2014.954027
   Volkow ND, 2011, HEALTH AFFAIR, V30, P1411, DOI 10.1377/hlthaff.2011.0663
   Ward J, 1990, HIV RISK TAKING BEHA
   Ware NC, 2012, JAIDS-J ACQ IMM DEF, V59, P463, DOI 10.1097/QAI.0b013e31824a060b
   Wheelock A, 2013, PLOS ONE, V8, DOI 10.1371/journal.pone.0054288
   Wilson IB, 2016, AIDS BEHAV, V20, P2700, DOI 10.1007/s10461-016-1406-x
   Young I, 2013, PLOS ONE, V8, DOI 10.1371/journal.pone.0064038
   Zhou F, 2012, PLOS ONE, V7, DOI 10.1371/journal.pone.0032329
NR 58
TC 39
Z9 39
U1 0
U2 8
PU ELSEVIER IRELAND LTD
PI CLARE
PA ELSEVIER HOUSE, BROOKVALE PLAZA, EAST PARK SHANNON, CO, CLARE, 00000,
   IRELAND
SN 0376-8716
EI 1879-0046
J9 DRUG ALCOHOL DEPEN
JI Drug Alcohol Depend.
PD APR 1
PY 2017
VL 173
BP 107
EP 116
DI 10.1016/j.drugalcdep.2016.12.023
PG 10
WC Substance Abuse; Psychiatry
WE Science Citation Index Expanded (SCI-EXPANDED); Social Science Citation Index (SSCI)
SC Substance Abuse; Psychiatry
GA ES4ML
UT WOS:000399509300014
PM 28214391
OA Green Accepted
DA 2022-08-26
ER

PT J
AU Rolle, CP
   Rosenberg, ES
   Luisi, N
   Grey, J
   Sanchez, T
   del Rio, C
   Peterson, JL
   Frew, PM
   Sullivan, PS
   Kelley, CF
AF Rolle, Charlotte-Paige
   Rosenberg, Eli S.
   Luisi, Nicole
   Grey, Jeremy
   Sanchez, Travis
   del Rio, Carlos
   Peterson, John L.
   Frew, Paula M.
   Sullivan, Patrick S.
   Kelley, Colleen F.
TI Willingness to use pre-exposure prophylaxis among Black and White men
   who have sex with men in Atlanta, Georgia
SO INTERNATIONAL JOURNAL OF STD & AIDS
LA English
DT Article
DE Pre-exposure prophylaxis; MSM; willingness; barriers; race; disparities;
   HIV; prevention
ID HIV-INFECTION; PREP; PREVENTION; DISPARITIES; RISK; ACCEPTABILITY;
   METAANALYSIS; CARE
AB PrEP willingness may be different among black and white men who have sex with men (MSM) given known disparities in HIV incidence, sociodemographic factors, and healthcare access between these groups. We surveyed 482 black and white HIV-negative MSM in Atlanta, GA about their willingness to use pre-exposure prophylaxis (PrEP) and facilitators and barriers to PrEP willingness. Overall, 45% (215/482) of men indicated interest in using PrEP. Engaging in recent unprotected anal intercourse (UAI) was the only factor significantly associated with PrEP willingness in multivariate analyses (OR 1.73, 95% CI 1.13, 2.65). Willing men identified "extra protection'' against HIV as the most common reason for interest in using PrEP, whereas unwilling men most commonly cited not wanting to take medication daily, and this reason was more common among white MSM (42.3% of white MSM vs. 28.9% of black MSM, p = 0.04). Most men indicated willingness to use PrEP if cost was <50 dollars/month; however, more black MSM indicated willingness to use PrEP only if cost were free (17.9% of white MSM vs. 25.9% of black MSM, p = 0.03). Overall, these data are useful to scale up PrEP interventions targeting at-risk MSM in Atlanta and highlight the need for implementation of low cost-programs, which will be especially important for black MSM.
C1 [Rolle, Charlotte-Paige; del Rio, Carlos; Frew, Paula M.; Kelley, Colleen F.] Emory Univ, Sch Med, Div Infect Dis, 1518 Clifton Rd NE, Atlanta, GA 30322 USA.
   [Rosenberg, Eli S.; Luisi, Nicole; Grey, Jeremy; Sanchez, Travis; Sullivan, Patrick S.; Kelley, Colleen F.] Emory Univ, Rollins Sch Publ Hlth, Dept Epidemiol, Atlanta, GA 30322 USA.
   [del Rio, Carlos; Frew, Paula M.] Emory Univ, Hubert Dept Global Hlth, Rollins Sch Publ Hlth, Atlanta, GA 30322 USA.
   [Peterson, John L.] Georgia State Univ, Dept Psychol, Univ Plaza, Atlanta, GA 30303 USA.
   [Frew, Paula M.] Emory Univ, Dept Behav Sci & Hlth Educ, Rollins Sch Publ Hlth, Atlanta, GA 30322 USA.
RP Rolle, CP (通讯作者)，Emory Univ, Sch Med, Div Infect Dis, 1518 Clifton Rd NE, Atlanta, GA 30322 USA.
EM crolle@emory.edu
RI Kelley, Colleen F/O-4819-2016; del Rio, Carlos/B-3763-2012
OI Kelley, Colleen F/0000-0001-5611-0119; del Rio,
   Carlos/0000-0002-0153-3517
FU National Institutes of Health [KL2TR000455, K23AI108335, R01MH085600,
   R01DA038196-01]; Atlanta Clinical and Translational Science Institute
   [UL1TR000454]; Emory Center for AIDS Research [P30 AI050409]; NATIONAL
   CENTER FOR ADVANCING TRANSLATIONAL SCIENCES [UL1TR000454, KL2TR000455]
   Funding Source: NIH RePORTER; NATIONAL INSTITUTE OF ALLERGY AND
   INFECTIOUS DISEASES [P30AI050409, K23AI108335] Funding Source: NIH
   RePORTER; NATIONAL INSTITUTE OF MENTAL HEALTH [R01MH085600] Funding
   Source: NIH RePORTER; NATIONAL INSTITUTE ON DRUG ABUSE [R01DA038196]
   Funding Source: NIH RePORTER
FX The authors disclosed receipt of the following financial support for the
   research, authorship, and/or publication of this article: This work was
   supported by the National Institutes of Health: KL2TR000455 (PI:
   Kelley), K23AI108335 (PI: Kelley), R01MH085600 (PI: Sullivan),
   R01DA038196-01 (PI: Sullivan/Rosenberg), The Atlanta Clinical and
   Translational Science Institute UL1TR000454, and the Emory Center for
   AIDS Research P30 AI050409.
CR Andrews CD, 2015, CURR OPIN HIV AIDS, V10, P258, DOI 10.1097/COH.0000000000000161
   BRONFENBRENNER U, 1994, PSYCHOL REV, V101, P568, DOI 10.1037/0033-295X.101.4.568
   Centers for Disease Control and Prevention, 2014, HIV SURV REP, V26
   Cohen SE, 2015, JAIDS-J ACQ IMM DEF, V68, P439, DOI 10.1097/QAI.0000000000000479
   Delaney KP, 2016, C RETR OPP INF CROI
   Eaton LA, 2015, AIDS PATIENT CARE ST, V29, P423, DOI 10.1089/apc.2014.0303
   Eaton LA, 2014, SEX HEALTH, V11, P244, DOI 10.1071/SH14022
   Feldman MB, 2010, J NATL MED ASSOC, V102, P1206, DOI 10.1016/S0027-9684(15)30776-8
   Georgia Department of Public Health HIV/AIDS Epidemiology Section, 2014, HIV SURV SUMM
   Grant RM, 2010, NEW ENGL J MED, V363, P2587, DOI 10.1056/NEJMoa1011205
   Grov C, 2015, AIDS BEHAV, V19, P2234, DOI 10.1007/s10461-015-1030-1
   Holt M, 2012, SEX TRANSM INFECT, V88, P258, DOI 10.1136/sextrans-2011-050312
   Hoots BE, 2016, CLIN INFECT DIS, V63, P672, DOI 10.1093/cid/ciw367
   Juusola JL, 2012, ANN INTERN MED, V156, P541, DOI [10.7326/0003-4819-156-8-201204170-00001, 10.7326/0003-4819-156-8-201204170-00004]
   Kelley CF, 2015, CLIN INFECT DIS, V61, P1590, DOI 10.1093/cid/civ664
   Krakower DS, 2012, PLOS ONE, V7, DOI 10.1371/journal.pone.0033119
   Liu AY, 2016, JAMA INTERN MED, V176, P75, DOI 10.1001/jamainternmed.2015.4683
   Malebranche DJ, 2004, J NATL MED ASSOC, V96, P97
   Millett GA, 2007, AIDS, V21, P2083, DOI 10.1097/QAD.0b013e3282e9a64b
   Millett GA, 2012, LANCET, V380, P341, DOI 10.1016/S0140-6736(12)60899-X
   Perez-Figueroa RE, 2015, AIDS EDUC PREV, V27, P112, DOI 10.1521/aeap.2015.27.2.112
   Smith DK, 2012, AIDS EDUC PREV, V24, P408, DOI 10.1521/aeap.2012.24.5.408
   Sullivan PS, 2015, ANN EPIDEMIOL, V25, P445, DOI 10.1016/j.annepidem.2015.03.006
   Sullivan PS, 2014, PLOS ONE, V9, DOI 10.1371/journal.pone.0090514
   United States Public Health Service, 2014, PREEXP PROPH PREV HI
   Volk JE, 2015, CLIN INFECT DIS, V61, P1601, DOI 10.1093/cid/civ778
   Young I, 2014, AIDS BEHAV, V18, P195, DOI 10.1007/s10461-013-0560-7
NR 27
TC 22
Z9 22
U1 0
U2 7
PU SAGE PUBLICATIONS LTD
PI LONDON
PA 1 OLIVERS YARD, 55 CITY ROAD, LONDON EC1Y 1SP, ENGLAND
SN 0956-4624
EI 1758-1052
J9 INT J STD AIDS
JI Int. J. STD AIDS
PD AUG
PY 2017
VL 28
IS 9
BP 849
EP 857
DI 10.1177/0956462416675095
PG 9
WC Immunology; Infectious Diseases
WE Science Citation Index Expanded (SCI-EXPANDED); Social Science Citation Index (SSCI)
SC Immunology; Infectious Diseases
GA FA2LE
UT WOS:000405272100001
PM 28632468
OA Green Accepted
DA 2022-08-26
ER

PT J
AU Gandhi, M
   Murnane, PM
   Bacchetti, P
   Elion, R
   Kolber, MA
   Cohen, SE
   Horng, H
   Louie, A
   Kuncze, K
   Koss, CA
   Anderson, PL
   Buchbinder, S
   Liu, A
AF Gandhi, Monica
   Murnane, Pamela M.
   Bacchetti, Peter
   Elion, Richard
   Kolber, Michael A.
   Cohen, Stephanie E.
   Horng, Howard
   Louie, Alexander
   Kuncze, Karen
   Koss, Catherine A.
   Anderson, Peter L.
   Buchbinder, Susan
   Liu, Albert
TI Hair levels of preexposure prophylaxis drugs measure adherence and are
   associated with renal decline among men/transwomen
SO AIDS
LA English
DT Article
DE creatinine clearance; enhancing preexposure prophylaxis in community;
   hair concentrations; HIV prevention; pharmacologic measures; preexposure
   prophylaxis; preexposure prophylaxis US Demo project;
   tenofovir/emtricitabine
ID DRIED BLOOD SPOTS; HIV-INFECTION; ANTIRETROVIRAL PROPHYLAXIS; CREATININE
   CLEARANCE; BANGKOK TENOFOVIR; KIDNEY-FUNCTION; DOUBLE-BLIND;
   EMTRICITABINE; PREVENTION; MEN
AB Objective: The US preexposure prophylaxis (PrEP) Demonstration Project (U.S. Demo) evaluated MSM on PrEP postmarketing and found low seroconversion rates. The objective of this study is to examine hair levels as an adherence measure to PrEP.
   Design: Using an 'opt-in' design, participants of PrEP demo were invited to enroll into a substudy where hair was collected quarterly.
   Methods: Tenofovir concentrations were measured in hair by liquid chromatography/tandem mass spectrometry. Hair levels consistent with >= 4 doses/week (protective in other studies) defined adequate adherence. Mixed effects multivariate logistic regression models examined factors associated with >= 4 doses/week. Separate mixed effects models evaluated the relationship between hair PrEP levels and changes in creatinine clearance (CrCl) over time.
   Results: Overall, 58% of U.S. Demo participants enrolled into this opt-in study; reasons for nonparticipation included insufficient hair (61%) and concerns about hairstyle (27%). Hair and dried blood spots levels consistent with >= 4 doses/week were highly concordant (84%). Hair levels showed adequate adherence in 87% of 875 person-visits (among 280 participants). Factors associated with adequate adherence in multivariate models were amphetamine use [adjusted odds ratio (aOR) 2.59 (0.97-6.9, P 0.06)], condomless receptive anal sex [aOR 2.28 (1.19-4.40, P 0.01)], and stable housing [aOR 2.63 (1.03-6.67), P 0.04]. Hair levels of tenofovir showed a monotonic relationship with decline in CrCl (P 0.01 for trend).
   Conclusion: In this substudy of the U.S. PrEP demonstration project, hair and dried blood spots levels were highly concordant and hair concentrations demonstrated adequate adherence 87% of the time, with stable housing and high-risk behavior associated with higher adherence. Daily PrEP drug taking is associated with modest declines in CrCl. Copyright (C) 2017 Wolters Kluwer Health, Inc. All rights reserved.
C1 [Gandhi, Monica; Horng, Howard; Louie, Alexander; Kuncze, Karen; Koss, Catherine A.] Univ Calif San Francisco, Dept Med, Div HIV Infect Dis & Global Med, 995 Potrero Ave,Bldg 80,4th Floor, San Francisco, CA 94110 USA.
   [Murnane, Pamela M.] Univ Calif San Francisco, Dept Med, Ctr AIDS Prevent Studies, San Francisco, CA USA.
   [Bacchetti, Peter] Univ Calif San Francisco, Dept Epidemiol & Biostat, San Francisco, CA 94143 USA.
   [Elion, Richard] George Washington Univ, Sch Med, Dept Med, Whitman Walker Hlth, Washington, DC USA.
   [Kolber, Michael A.] Univ Miami, Miller Sch Med, Dept Med, Miami, FL 33136 USA.
   [Cohen, Stephanie E.; Buchbinder, Susan; Liu, Albert] San Francisco Dept Publ Hlth, San Francisco, CA USA.
   [Anderson, Peter L.] Univ Colorado, Sch Pharm & Pharmaceut Sci, Aurora, CO USA.
RP Gandhi, M (通讯作者)，Univ Calif San Francisco, Dept Med, Div HIV Infect Dis & Global Med, 995 Potrero Ave,Bldg 80,4th Floor, San Francisco, CA 94110 USA.
EM monica.gandhi@ucsf.edu
FU National Institute for Allergies and Infectious Diseases (NIAID)
   [UM1AI069496]; NIMH/NIH [R01 MH095628]; NIAID/NIH [2R01 AI098472];
   UCSFCTSI [UL1 TR000004]; Eunice Kennedy Shriver National Institute of
   Child Health and Human Development [K12 HD052163]; National Institute of
   Mental Health [T32 MH19105-28]; DBS; EUNICE KENNEDY SHRIVER NATIONAL
   INSTITUTE OF CHILD HEALTH & HUMAN DEVELOPMENT [K12HD052163] Funding
   Source: NIH RePORTER; NATIONAL CENTER FOR ADVANCING TRANSLATIONAL
   SCIENCES [UL1TR000004] Funding Source: NIH RePORTER; NATIONAL INSTITUTE
   OF ALLERGY AND INFECTIOUS DISEASES [UM1AI069496, R01AI098472] Funding
   Source: NIH RePORTER; NATIONAL INSTITUTE OF MENTAL HEALTH [T32MH019105,
   R01MH095628] Funding Source: NIH RePORTER
FX The Demo Project was supported by grant UM1AI069496 from the National
   Institute for Allergies and Infectious Diseases (NIAID). The Enhancing
   PrEP in Community (EPIC) study was supported by NIMH/NIH (R01 MH095628,
   P.I. Albert Liu). The hair assays for this study were supported by
   NIAID/NIH (2R01 AI098472, P.I. Monica Gandhi). Statistical support was
   partially provided by UCSFCTSI grant#UL1 TR000004. This work was also
   supported the Eunice Kennedy Shriver National Institute of Child Health
   and Human Development [K12 HD052163 (P.I. C. Brindis, N. Adler) to
   support C.A.K.] and the National Institute of Mental Health (T32
   MH19105-28 to support P.M.M.). We thank the participants of the Demo
   Project and the dedicated study staff. We also thank Nhi Phung, Dr
   Hideaki Okochi, and Josh Lacanienta from the UCSF HAL. We acknowledge
   and are grateful to Hao Zhang, MD (program officer at NIAID for 2R01
   AI098472) for his invaluable support and scientific input; Meeting at
   which this work was presented: Conference on Retroviruses and
   Opportunistic Infections, 13-16 February 2017; Seattle, Washington, USA;
   Abstract 978; Gilead Science (Foster City, California, USA) donated
   FTC/TDF for participants in the study and paid for the DBS assays, but
   provided no other financial support and did not contribute to data
   interpretation or manuscript development.
CR Anderson P, 2017, C RETR OPP INF SEATT
   Baeten JM, 2012, NEW ENGL J MED, V367, P399, DOI 10.1056/NEJMoa1108524
   Baeten JM, 2016, J INFECT DIS, V214, P1787, DOI 10.1093/infdis/jiw224
   Barbosa J, 2013, BIOANALYSIS, V5, P895, DOI [10.4155/BIO.13.50, 10.4155/bio.13.50]
   Castillo-Mancilla JR, 2013, AIDS RES HUM RETROV, V29, P384, DOI [10.1089/aid.2012.0089, 10.1089/AID.2012.0089]
   Choopanya K, 2013, LANCET, V381, P2083, DOI 10.1016/S0140-6736(13)61127-7
   COCKCROFT DW, 1976, NEPHRON, V16, P31, DOI 10.1159/000180580
   DiFrancesco R, 2013, CLIN PHARMACOL THER, V93, P479, DOI 10.1038/clpt.2013.62
   Donnell D, 2014, JAIDS-J ACQ IMM DEF, V66, P340, DOI 10.1097/QAI.0000000000000172
   Gandhi M, 2016, LANCET HIV, V3, pE521, DOI 10.1016/S2352-3018(16)30153-9
   Gandhi M, 2015, J INFECT DIS, V212, P1402, DOI 10.1093/infdis/jiv239
   Grant RM, 2014, LANCET INFECT DIS, V14, P820, DOI 10.1016/S1473-3099(14)70847-3
   Grant RM, 2010, NEW ENGL J MED, V363, P2587, DOI 10.1056/NEJMoa1011205
   Hickey MD, 2014, JAIDS-J ACQ IMM DEF, V66, P311, DOI 10.1097/QAI.0000000000000154
   Koss CA, 2017, CLIN INFECT IN PRESS
   Koss CA, 2015, AIDS, V29, P825, DOI 10.1097/QAD.0000000000000619
   Liu A, 2016, C RETR OPP INF BOST
   Liu AQ, 2014, PLOS ONE, V9, DOI [10.1371/journal.pone.0095291, 10.1371/journal.pone.0083736]
   Liu AY, 2016, JAMA INTERN MED, V176, P75, DOI 10.1001/jamainternmed.2015.4683
   Marrazzo JM, 2015, NEW ENGL J MED, V372, P509, DOI 10.1056/NEJMoa1402269
   Martin M, 2014, CLIN INFECT DIS, V59, P716, DOI 10.1093/cid/ciu355
   McCormack S, 2016, LANCET, V387, P53, DOI 10.1016/S0140-6736(15)00056-2
   Montgomery ET, 2017, AIDS BEHAV, V21, P481, DOI 10.1007/s10461-016-1609-1
   Mugwanya KK, 2015, JAMA INTERN MED, V175, P246, DOI 10.1001/jamainternmed.2014.6786
   Mulligan K, 2015, CLIN INFECT DIS, V61, P572, DOI 10.1093/cid/civ324
   Podsadecki TJ, 2008, HIV CLIN TRIALS, V9, P238, DOI 10.1310/hct0904-238
   Prasitsuebsai W, 2015, AIDS RES HUM RETROV, V31, P1009, DOI [10.1089/aid.2015.0111, 10.1089/AID.2015.0111]
   Saberi P, 2017, JAIDS-J ACQ IMM DEF, V76, pE101, DOI 10.1097/QAI.0000000000001492
   Solomon MM, 2014, AIDS, V28, P851, DOI 10.1097/QAD.0000000000000156
   Thigpen MC, 2012, NEW ENGL J MED, V367, P423, DOI 10.1056/NEJMoa1110711
   United States Public Health Service, 2018, PREEXPOSURE PROHYLAX
   Van Damme L, 2012, NEW ENGL J MED, V367, P411, DOI 10.1056/NEJMoa1202614
   van der Straten A, 2015, AIDS, V29, P2161, DOI 10.1097/QAD.0000000000000801
   World Health Organization, 2015, GUID WHEN STAT ANT T
NR 34
TC 37
Z9 37
U1 0
U2 6
PU LIPPINCOTT WILLIAMS & WILKINS
PI PHILADELPHIA
PA TWO COMMERCE SQ, 2001 MARKET ST, PHILADELPHIA, PA 19103 USA
SN 0269-9370
EI 1473-5571
J9 AIDS
JI Aids
PD OCT 23
PY 2017
VL 31
IS 16
BP 2245
EP 2251
DI 10.1097/QAD.0000000000001615
PG 7
WC Immunology; Infectious Diseases; Virology
WE Science Citation Index Expanded (SCI-EXPANDED)
SC Immunology; Infectious Diseases; Virology
GA FJ1ER
UT WOS:000412456300009
PM 28832411
OA Green Accepted
DA 2022-08-26
ER

PT J
AU Falcao, J
   Zerbe, A
   Lahuerta, M
   Baggaley, R
   Ahoua, L
   DiMattei, P
   Morales, F
   Ramiro, I
   El-Sadr, WM
AF Falcao, Joana
   Zerbe, Allison
   Lahuerta, Maria
   Baggaley, Rachel
   Ahoua, Laurence
   DiMattei, Pietro
   Morales, Fernando
   Ramiro, Isaias
   El-Sadr, Wafaa M.
TI Factors Associated with Use of Short-Term Pre-Exposure Prophylaxis for
   HIV Among Female Partners of Migrant Miners in Mozambique
SO AIDS PATIENT CARE AND STDS
LA English
DT Article
DE HIV; PrEP; women; Mozambique; qualitative
ID SOUTH-AFRICA; PREP; MIGRATION; WOMEN; PREVENTION; RISK
AB Effective interventions tailored to specific types of behaviors and contexts are needed for women at risk for HIV acquisition. Oral pre-exposure prophylaxis (PrEP) is an efficacious HIV prevention intervention that uses antiretroviral drugs to reduce the risk of acquiring HIV infection. In Mozambique, HIV remains a major public health concern, with a national prevalence of 13%. Studies have demonstrated that the migration of male miners between southern provinces of Mozambique and South Africa is contributing to the HIV epidemic in Mozambique. This increased risk is associated with the engagement of male miners, while separated from their partners, in sexual relationships with other women, including transactional sex workers, in a hyperendemic setting in South Africa. We conducted 25 in-depth interviews with a subset of female partners in a stable relationship with migrant miners participating in a prospective cohort study to assess the feasibility, acceptability, and adherence to daily oral short-term PrEP. Drug levels were available for the participants, as reported in an earlier study. Interviews were recorded, transcribed, and submitted for qualitative thematic analysis. The major themes identified were the benefits of taking PrEP, the ease of taking daily PrEP, the reluctance to disclose PrEP use to partners, the lack of changes in sexual behavior, and prevailing gender dynamics and how they impact women's ability to access PrEP and other HIV prevention interventions.
C1 [Falcao, Joana; Zerbe, Allison; Lahuerta, Maria; Ahoua, Laurence; DiMattei, Pietro; Morales, Fernando; El-Sadr, Wafaa M.] Columbia Univ, Mailman Sch Publ Hlth, ICAP, New York, NY USA.
   [Lahuerta, Maria; El-Sadr, Wafaa M.] WHO, Dept HIV, Geneva, Switzerland.
   [Baggaley, Rachel] Columbia Univ, Mailman Sch Publ Hlth, Dept Epidemiol, New York, NY USA.
   [Ramiro, Isaias] Minist Hlth, Maputo, Mozambique.
RP Falcao, J (通讯作者)，Columbia Univ, Mailman Sch Publ Hlth, ICAP Headquarters USA, 722 West 168th St, New York, NY 10032 USA.
EM joafalcao@gmail.com
RI Falcao, Joana/F-8056-2017
FU WHO - Bill and Melinda Gates Foundation [OPP1032248]
FX This study was supported by the WHO through funding provided by the Bill
   and Melinda Gates Foundation (Grant OPP1032248). We thank all the study
   participants for their time and cooperation. We acknowledge the study
   nurses and interviewers for their work and dedication. We thank the WHO
   and the Provincial Health Directorate of Gaza for their continuous
   support during the study implementation.
CR Amin A., 2013, DISTRIBUICAO INCIDEN
   Braksmajer A, 2016, AIDS PATIENT CARE ST, V30, P274, DOI 10.1089/apc.2016.0098
   Caceres CF, 2015, J INT AIDS SOC, V18, P5, DOI [10.7448/IAS.18.4.19949, 10.7448/IAS.18.4.20527]
   Corneli A, 2016, AIDS PATIENT CARE ST, V30, P106, DOI 10.1089/apc.2015.0244
   Corneli A, 2015, PLOS ONE, V10, DOI 10.1371/journal.pone.0125458
   Cremin I, 2015, J INT AIDS SOC, V18, P14, DOI 10.7448/IAS.18.4.19946
   Crush J., 2010, MIGRATION POLICY SER, V53
   Falcao J, 2017, CULT HEALTH SEX, V19, P1389, DOI 10.1080/13691058.2017.1316424
   Fonner VA, 2016, AIDS, V30, P1973, DOI 10.1097/QAD.0000000000001145
   Foreit K F, 2001, J Health Hum Serv Adm, V24, P279
   Guest G, 2010, J WOMENS HEALTH, V19, P791, DOI 10.1089/jwh.2009.1576
   Instituto Nacional de Saude Instituto Nacional de Estatistica (INE) II, 2015, INQ IND IM MAL HIV E
   Joint United Nations Programme on HIV/AIDS (UNAIDS), 2015, ORAL PREEXP PROPH NE
   Koechlin FM, 2016, AIDS BEHAV, V21, P1
   Lahuerta Maria, 2017, J Acquir Immune Defic Syndr, V76, P343, DOI 10.1097/QAI.0000000000001518
   Liamputtong P, 2010, RES METHODS HLTH FDN
   Lurie MN, 2014, HEALTH PSYCHOL BEHAV, V2, P34, DOI 10.1080/21642850.2013.866898
   Lurie MN, 2003, SEX TRANSM DIS, V30, P149, DOI 10.1097/00007435-200302000-00011
   MISAU INS CDC UCSF MITRAB I-TECH, 2012, BIOL BEHAV SURVEY MO
   Montgomery ET, 2015, AIDS BEHAV, V19, P784, DOI 10.1007/s10461-014-0950-5
   Namey E., 2016, CULTURE HLTH SEXUALI, V1058, P1
   Ngure K, 2016, AIDS PATIENT CARE ST, V30, P78, DOI 10.1089/apc.2015.0259
   Republica de Mocambique Conselho Nacional de Combate ao SIDA, 2016, RESP GLOB SIDA REL P
   Spinner CD, 2016, INFECTION, V44, P151, DOI 10.1007/s15010-015-0850-2
   WHO, 2016, CONGUID UANT DRU
   World Health Organization, 2015, GUIDELINE START ANTI
   World Health Organization, 2016, PREV HIV TEST TREAT
   Zuma K, 2003, INT J STD AIDS, V14, P814, DOI 10.1258/095646203322556147
NR 28
TC 3
Z9 3
U1 0
U2 6
PU MARY ANN LIEBERT, INC
PI NEW ROCHELLE
PA 140 HUGUENOT STREET, 3RD FL, NEW ROCHELLE, NY 10801 USA
SN 1087-2914
EI 1557-7449
J9 AIDS PATIENT CARE ST
JI Aids Patient Care STDS
PD DEC
PY 2017
VL 31
IS 12
BP 528
EP 534
DI 10.1089/apc.2017.0179
PG 7
WC Public, Environmental & Occupational Health; Infectious Diseases
WE Science Citation Index Expanded (SCI-EXPANDED); Social Science Citation Index (SSCI)
SC Public, Environmental & Occupational Health; Infectious Diseases
GA FP5AK
UT WOS:000417628800005
PM 29211515
DA 2022-08-26
ER

PT J
AU Kasaie, P
   Pennington, J
   Shah, MS
   Berry, SA
   German, D
   Flynn, CP
   Beyrer, C
   Dowdy, DW
AF Kasaie, Parastu
   Pennington, Jeff
   Shah, Maunank S.
   Berry, Stephen A.
   German, Danielle
   Flynn, Colin P.
   Beyrer, Chris
   Dowdy, David W.
TI The Impact of Preexposure Prophylaxis Among Men Who Have Sex With Men:
   An Individual-Based Model
SO JAIDS-JOURNAL OF ACQUIRED IMMUNE DEFICIENCY SYNDROMES
LA English
DT Article
DE HIV; pre-exposure prophylaxis; prevention; computer simulation;
   homosexuality; male
ID SUCCESSFUL ANTIRETROVIRAL THERAPY; HIV PREVENTION; UNITED-STATES;
   COST-EFFECTIVENESS; INFECTION; CHEMOPROPHYLAXIS; TRANSMISSION;
   INTERRUPTION; BALTIMORE; WOMEN
AB Objectives: Preexposure prophylaxis (PrEP) is recommended for preventing HIV infection among individuals at high risk, including men who have sex with men (MSM). Although its individual-level efficacy is proven, questions remain regarding population-level impact of PrEP implementation.
   Design: We developed an agent-based simulation of HIV transmission among MSM, accounting for demographics, sexual contact network, HIV disease stage, and use of antiretroviral therapy. We use this framework to compare PrEP delivery strategies in terms of impact on HIV incidence and prevalence.
   Results: The projected reduction in HIV incidence achievable with PrEP reflects both population-level coverage and individual-level adherence (as a proportion of days protected against HIV transmission). For example, provision of PrEP to 40% of HIV-negative MSM reporting more than one sexual partner in the last 12 months, taken with sufficient adherence to provide protection on 40% of days, can reduce HIV incidence by 9.5% (95% uncertainty range: 8%-11%) within 5 years. However, if this could be increased to 80% coverage on 80% of days (eg, through mass campaigns with a long-acting injectable formulation), a 43% (42%-44%) reduction in HIV incidence could be achieved. Delivering PrEP to MSM at high risk for HIV acquisition can augment population-level impact up to 1.8-fold.
   Conclusions: If highly ambitious targets for coverage and adherence can be achieved, PrEP can substantially reduce HIV incidence in the short-term. Although the reduction in HIV incidence largely reflects the proportion of person-years protected, the efficiency of PrEP delivery can be enhanced by targeting high-risk populations.
C1 [Kasaie, Parastu; German, Danielle] Johns Hopkins Bloomberg Sch Publ Hlth, Dept Hlth Behav & Soc, Baltimore, MD USA.
   [Pennington, Jeff; Beyrer, Chris; Dowdy, David W.] Johns Hopkins Bloomberg Sch Publ Hlth, Dept Epidemiol, Baltimore, MD USA.
   [Shah, Maunank S.; Berry, Stephen A.] Johns Hopkins Sch Med, Dept Med, Div Infect Dis, Baltimore, MD USA.
   [Flynn, Colin P.] Ctr HIV Surveillance Epidemiol & Evaluat, DHMH, Baltimore, MD USA.
RP Dowdy, DW (通讯作者)，615 North Wolfe St,E6531, Baltimore, MD 21205 USA.
EM dowdy1@jhmi.edu
RI Kasaie, Parastu/AAD-1960-2021
FU B. Frank and Kathleen Polk Assistant Professorship in Epidemiology,
   Johns Hopkins Bloomberg School of Public Health; Johns Hopkins
   University Center for AIDS Research, an NIH [P30AI094189]; NIH - NIAID;
   NIH - NCI; NIH - NICHD; NIH - NIDA; NIH - NIMH; NIH - NIA; NIH - FIC;
   NIH - NIGMS; NIH - NIDDK; NIH - OAR; B. Frank and Kathleen Polk
   Assistant Professorship in Epidemiology, Johns Hopkins Bloomberg School
   of Public Health; Johns Hopkins University Center for AIDS Research, an
   NIH [P30AI094189]; NIH - NIAID; NIH - NCI; NIH - NICHD; NIH - NIDA; NIH
   - NIMH; NIH - NIA; NIH - FIC; NIH - NIGMS; NIH - NIDDK; NIH - OAR;
   NATIONAL INSTITUTE OF ALLERGY AND INFECTIOUS DISEASES [P30AI094189]
   Funding Source: NIH RePORTER
FX Supported by B. Frank and Kathleen Polk Assistant Professorship in
   Epidemiology, Johns Hopkins Bloomberg School of Public Health (D.W.D.).r
   This research was funded in part by a 2015 developmental grant from the
   Johns Hopkins University Center for AIDS Research, an NIH funded program
   (P30AI094189), which is supported by the following NIH Co-Funding and
   Participating Institutes and Centers: NIAID, NCI, NICHD, NHLBI, NIDA,
   NIMH, NIA, FIC, NIGMS, NIDDK, and OAR. The content is solely the
   responsibility of the authors and does not necessarily represent the
   official views of the NIH (D.W.D., J.P., P.K.). The remaining authors
   have no conflicts of interest to disclose.
CR Abbas UL, 2007, PLOS ONE, V2, DOI 10.1371/journal.pone.0000875
   Alam SJ, 2009, LECT NOTES ARTIF INT, V5269, P33, DOI 10.1007/978-3-642-01991-3_3
   Alliance BNI, 2012, VIT SIGNS 12
   Baeten JM, 2012, NEW ENGL J MED, V367, P399, DOI 10.1056/NEJMoa1108524
   Baggaley RF, 2005, EMERG THEMES EPIDEMI, V2, DOI 10.1186/1742-7622-2-9
   Beyrer C, 2012, LANCET, V380, P367, DOI 10.1016/S0140-6736(12)60821-6
   Currie S, 2009, INT J STD AIDS, V20, P265, DOI 10.1258/ijsa.2008.008268
   Desai K, 2008, AIDS, V22, P1829, DOI 10.1097/QAD.0b013e32830e00f5
   El-Sadr WM, 2006, NEW ENGL J MED, V355, P2283, DOI 10.1056/NEJMoa062360
   Goodreau SM, 2014, PLOS ONE, V9, DOI 10.1371/journal.pone.0102960
   Grant RM, 2010, NEW ENGL J MED, V363, P2587, DOI 10.1056/NEJMoa1011205
   Hallett TB, 2008, PLOS MED, V5, P403, DOI 10.1371/journal.pmed.0050053
   Jenness SM, 2016, J INFECT DIS, V214, P1800, DOI 10.1093/infdis/jiw223
   Karim Salim S. Abdool, 2009, HIV Therapy, V3, P3, DOI 10.2217/17584310.3.1.3
   Kitahata MM, 2009, NEW ENGL J MED, V360, P1815, DOI 10.1056/NEJMoa0807252
   Lieb S, 2011, PUBLIC HEALTH REP, V126, P60, DOI 10.1177/003335491112600110
   Lundgren D, 2015, NEW ENGL J MED, V373, P795, DOI 10.1056/NEJMoa1506816
   Maggiolo F, 2004, AIDS, V18, P439, DOI 10.1097/00002030-200402200-00010
   Marshall BDL, 2012, PLOS ONE, V7, DOI 10.1371/journal.pone.0044833
   Maryland Department of Health and Mental Hygiene, 2015, BESURE STUDY 2004 20
   Maryland Department of Health and Mental Hygiene MDHMH, 2012, 2012 BALT CIT ANN HI
   Maulsby C, 2015, AIDS BEHAV, V19, P909, DOI 10.1007/s10461-014-0861-5
   Maulsby C, 2012, AIDS BEHAV, V16, P543, DOI 10.1007/s10461-011-0046-4
   Mayer KH, 2015, J INT AIDS SOC, V18, P54, DOI 10.7448/IAS.18.4.19980
   Ortiz GM, 2001, P NATL ACAD SCI USA, V98, P13288, DOI 10.1073/pnas.221452198
   Palella FJ, 1998, NEW ENGL J MED, V338, P853, DOI 10.1056/NEJM199803263381301
   Paltiel AD, 2009, CLIN INFECT DIS, V48, P806, DOI 10.1086/597095
   Rana AI, 2015, AIDS CARE, V27, P679, DOI 10.1080/09540121.2015.1005002
   Salomon JA, 2005, PLOS MED, V2, P50, DOI 10.1371/journal.pmed.0020016
   Sifakis F, 2007, JAIDS-J ACQ IMM DEF, V46, P343, DOI 10.1097/QAI.0b013e31815724cc
   Thigpen MC, 2012, NEW ENGL J MED, V367, P423, DOI 10.1056/NEJMoa1110711
   U. S. Food and Drug Administration, 2016, FDA APPR FIRST MED R
   Underhill K, 2014, PLOS ONE, V9, DOI 10.1371/journal.pone.0112425
   van der Straten A, 2012, AIDS, V26, pF13, DOI 10.1097/QAD.0b013e3283522272
   Vissers DCJ, 2008, PLOS ONE, V3, DOI 10.1371/journal.pone.0002077
   Wit FWNM, 2005, AIDS, V19, P345
NR 36
TC 33
Z9 33
U1 2
U2 7
PU LIPPINCOTT WILLIAMS & WILKINS
PI PHILADELPHIA
PA TWO COMMERCE SQ, 2001 MARKET ST, PHILADELPHIA, PA 19103 USA
SN 1525-4135
EI 1077-9450
J9 JAIDS-J ACQ IMM DEF
JI JAIDS
PD JUN 1
PY 2017
VL 75
IS 2
BP 175
EP 183
DI 10.1097/QAI.0000000000001354
PG 9
WC Immunology; Infectious Diseases
WE Science Citation Index Expanded (SCI-EXPANDED)
SC Immunology; Infectious Diseases
GA EU6TG
UT WOS:000401166700011
PM 28498144
OA Green Accepted
DA 2022-08-26
ER

PT J
AU Brown, AE
   Mohammed, H
   Ogaz, D
   Kirwan, PD
   Yung, M
   Nash, SG
   Furegato, M
   Hughes, G
   Connor, N
   Delpech, VC
   Gill, ON
AF Brown, A. E.
   Mohammed, H.
   Ogaz, D.
   Kirwan, P. D.
   Yung, M.
   Nash, S. G.
   Furegato, M.
   Hughes, G.
   Connor, N.
   Delpech, V. C.
   Gill, O. N.
TI Fall in new HIV diagnoses among men who have sex with men (MSM) at
   selected London sexual health clinics since early 2015: testing or
   treatment or pre-exposure prophylaxis (PrEP)?
SO EUROSURVEILLANCE
LA English
DT Article
ID SURVEILLANCE; ENGLAND
AB Since October 2015 up to September 2016, HIV diagnoses fell by 32% compared with October 2014-September 2015 among men who have sex with men (MSM) attending selected London sexual health clinics. This coincided with high HIV testing volumes and rapid initiation of treatment on diagnosis. The fall was most apparent in new HIV testers. Intensified testing of high-risk populations, combined with immediately received anti-retroviral therapy and a pre-exposure prophylaxis (PrEP) programme, may make elimination of HIV achievable.
C1 [Brown, A. E.; Mohammed, H.; Ogaz, D.; Kirwan, P. D.; Yung, M.; Nash, S. G.; Furegato, M.; Hughes, G.; Connor, N.; Delpech, V. C.; Gill, O. N.] Publ Hlth England, Ctr Infect Dis Surveillance & Control, HIV & STI Dept, London, England.
RP Brown, AE (通讯作者)，Publ Hlth England, Ctr Infect Dis Surveillance & Control, HIV & STI Dept, London, England.
EM Alison.brown@phe.gov.uk
OI delpech, valerie/0000-0002-9952-8109; Nash, Sophie/0000-0002-7717-6982;
   Mohammed, Hamish/0000-0002-2060-7286; Ogaz, Dana/0000-0002-1900-8892;
   Kirwan, Peter/0000-0001-6904-0500; Hughes, Gwenda/0000-0003-2090-7702
CR Aloysius I, 2017, 23 ANN C BRIT HIV AS
   Birrell PJ, 2013, LANCET INFECT DIS, V13, P313, DOI 10.1016/S1473-3099(12)70341-9
   British H., 2015, BRIT HIV ASS GUIDELI
   Cairns G, 2016, NATL AIDS MANUAL NAM
   Clutterbuck DJ, 2012, UK NATL GUIDELINES S
   Dolling DI, 2016, TRIALS, V17, DOI 10.1186/s13063-016-1286-4
   ECDC & WHO, 2021, HIV AIDS SURV EUR 20, P1
   Goubar A, 2008, J R STAT SOC A STAT, V171, P541, DOI 10.1111/j.1467-985X.2007.00537.x
   Health Protection Agency (HPA), 2012, HIV UK 2012
   McCormack S, 2016, LANCET, V387, P53, DOI 10.1016/S0140-6736(15)00056-2
   Public Health England (PHE), 2016, HIV UK2016 REP
   Public Health England (PHE) / National Health Service (NHS) England, 2016, NHS ENGL PHE EXT HIV
   Savage EJ, 2014, EUROSURVEILLANCE, V19, P23, DOI 10.2807/1560-7917.ES2014.19.48.20981
   Williams I, 2014, HIV MED, V15, P1, DOI 10.1111/hiv.12119
   Yin Z, 2016, AIDS BEHAV
NR 15
TC 62
Z9 62
U1 0
U2 1
PU EUR CENTRE DIS PREVENTION & CONTROL
PI STOCKHOLM
PA TOMTEBODAVAGEN 11A, STOCKHOLM, 171 83, SWEDEN
SN 1560-7917
J9 EUROSURVEILLANCE
JI Eurosurveillance
PD JUN 22
PY 2017
VL 22
IS 25
BP 4
EP 9
AR 30553
DI 10.2807/1560-7917.ES.2017.22.25.30553
PG 6
WC Infectious Diseases
WE Science Citation Index Expanded (SCI-EXPANDED)
SC Infectious Diseases
GA EY5FS
UT WOS:000404003200002
PM 28662762
OA gold, Green Published, Green Submitted
DA 2022-08-26
ER

PT J
AU Thomson, KA
   Haberer, JE
   Marzinke, MA
   Mujugira, A
   Hendrix, CW
   Celum, C
   Ndase, P
   Ronald, A
   Bangsberg, DR
   Baeten, JM
AF Thomson, Kerry A.
   Haberer, Jessica E.
   Marzinke, Mark A.
   Mujugira, Andrew
   Hendrix, Craig W.
   Celum, Connie
   Ndase, Patrick
   Ronald, Allan
   Bangsberg, David R.
   Baeten, Jared M.
CA Partners PrEP Study Team
TI Medication Sharing Is Rare Among African HIV-1 Serodiscordant Couples
   Enrolled in an Efficacy Trial of Oral Pre-exposure Prophylaxis (PrEP)
   for HIV-1 Prevention
SO JAIDS-JOURNAL OF ACQUIRED IMMUNE DEFICIENCY SYNDROMES
LA English
DT Article; Proceedings Paper
CT Conference on Retroviruses and Opportunistic Infections (CROI)
CY FEB 23-26, 2015
CL Seattle, WA
DE HIV-1; pre-exposure prophylaxis; HIV-1 serodiscordant couples;
   adherence; prescription drug diversion
ID ADHERENCE; TENOFOVIR; EMTRICITABINE; WOMEN; MEN
AB Sharing of pre-exposure prophylaxis (PrEP) medications is a concern for PrEP implementation. For HIV-1 serodiscordant couples, sharing may undermine the HIV-1 prevention benefit and also cause antiretroviral resistance if taken by HIV-1 infected partners. Within a PrEP efficacy trial among HIV-1 serodiscordant couples, we assessed the occurrence of PrEP sharing by self-report and plasma tenofovir concentrations in HIV-1 infected partners. PrEP sharing was self-reported at <0.01% of visits, and 0%-1.6% of randomly selected and 0% of purposively selected specimens from HIV-1 infected participants had detectable tenofovir concentrations (median: 66.5 ng/mL, range: 1.3-292 ng/mL). PrEP sharing within HIV-1 serodiscordant couples was extremely rare.
C1 [Thomson, Kerry A.; Celum, Connie; Baeten, Jared M.] Univ Washington, Dept Epidemiol, 325 Ninth Ave,Box 359927, Seattle, WA 98104 USA.
   [Haberer, Jessica E.] Massachusetts Gen Hosp, Ctr Global Hlth, Boston, MA 02114 USA.
   [Haberer, Jessica E.] Massachusetts Gen Hosp, Dept Med, Boston, MA 02114 USA.
   [Marzinke, Mark A.] Johns Hopkins Univ, Dept Pathol, Baltimore, MD USA.
   [Marzinke, Mark A.] Johns Hopkins Univ, Dept Med, Baltimore, MD USA.
   [Mujugira, Andrew] Makerere Univ, Dept Epidemiol & Biostat, Kampala, Uganda.
   [Hendrix, Craig W.] Johns Hopkins Univ, Sch Med, Div Clin Pharmacol, Baltimore, MD USA.
   [Hendrix, Craig W.] Johns Hopkins Univ, Sch Med, Dept Med, Baltimore, MD 21205 USA.
   [Celum, Connie; Ndase, Patrick; Baeten, Jared M.] Univ Washington, Dept Global Hlth, Seattle, WA 98195 USA.
   [Celum, Connie; Baeten, Jared M.] Univ Washington, Dept Med, Seattle, WA USA.
   [Ronald, Allan] Univ Manitoba, Dept Med, Winnipeg, MB, Canada.
   [Bangsberg, David R.] Oregon Hlth & Sci Univ, Portland, OR 97201 USA.
   [Bangsberg, David R.] Portland State Univ, Sch Publ Hlth, Portland, OR 97207 USA.
RP Thomson, KA (通讯作者)，Univ Washington, Dept Epidemiol, 325 Ninth Ave,Box 359927, Seattle, WA 98104 USA.
EM thomsonk@uw.edu
RI Hendrix, Craig W/G-4182-2014; Haberer, Jessica/AAH-7976-2019
OI Hendrix, Craig W/0000-0002-5696-8665; Haberer,
   Jessica/0000-0001-5845-3190; Mujugira, Andrew/0000-0001-6646-6733
FU Bill and Melinda Gates Foundation [OPP47674, OOP52516]; National
   Institutes of Health [R01 MH095507, P30 AI 027757]; NATIONAL INSTITUTE
   OF ALLERGY AND INFECTIOUS DISEASES [P30AI027757] Funding Source: NIH
   RePORTER; NATIONAL INSTITUTE OF MENTAL HEALTH [R01MH095507] Funding
   Source: NIH RePORTER
FX Supported by the Bill and Melinda Gates Foundation (research grants
   OPP47674 and OOP52516) and the National Institutes of Health (research
   grants R01 MH095507 and P30 AI 027757).
CR Baeten JM, 2012, NEW ENGL J MED, V367, P399, DOI 10.1056/NEJMoa1108524
   Baeten JM, 2016, PLOS MED, V13, DOI 10.1371/journal.pmed.1002099
   Baeten JM, 2014, LANCET INFECT DIS, V14, P1055, DOI 10.1016/S1473-3099(14)70937-5
   Bushman LR, 2011, J PHARMACEUT BIOMED, V56, P390, DOI 10.1016/j.jpba.2011.05.039
   Corneli AL, 2015, JAIDS-J ACQ IMM DEF, V68, P578, DOI 10.1097/QAI.0000000000000525
   Donnell D, 2014, JAIDS-J ACQ IMM DEF, V66, P340, DOI 10.1097/QAI.0000000000000172
   Fogel JM, 2013, J INFECT DIS, V208, P1624, DOI 10.1093/infdis/jit390
   Grant RM, 2014, LANCET INFECT DIS, V14, P820, DOI 10.1016/S1473-3099(14)70847-3
   Grelotti DJ, 2013, LANCET INFECT DIS, V13, P10, DOI 10.1016/S1473-3099(12)70294-3
   Haberer JE, 2013, PLOS MED, V10, DOI 10.1371/journal.pmed.1001511
   Hendrix CW, 2016, AIDS RES HUM RETROV, V32, P32, DOI [10.1089/aid.2015.0182, 10.1089/AID.2015.0182]
   Kahle EM, 2014, JAIDS-J ACQ IMM DEF, V65, pE90, DOI 10.1097/QAI.0b013e3182a2db02
   Katzenstein DA, 1996, NEW ENGL J MED, V335, P1091, DOI 10.1056/NEJM199610103351502
   Kempf M.C., 2020, WEEXPAND PREP DEMONS
   Kurtz SP, 2014, AIDS CARE, V26, P411, DOI 10.1080/09540121.2013.837139
   Liu AY, 2016, JAMA INTERN MED, V176, P75, DOI 10.1001/jamainternmed.2015.4683
   Marcus JL, 2016, CURR HIV-AIDS REP, V13, P116, DOI 10.1007/s11904-016-0308-x
   McCormack S, 2016, LANCET, V387, P53, DOI 10.1016/S0140-6736(15)00056-2
   Musinguzi N, 2016, AIDS BEHAV, V20, P2639, DOI 10.1007/s10461-016-1292-2
   Ndase P, 2014, JAIDS-J ACQ IMM DEF, V66, P206, DOI 10.1097/QAI.0000000000000141
   Surratt HL, 2013, AM J PUBLIC HEALTH, V103, P1026, DOI 10.2105/AJPH.2012.301092
   World Health Organization, 2013, CONGUID UANT DRU
NR 22
TC 3
Z9 3
U1 0
U2 3
PU LIPPINCOTT WILLIAMS & WILKINS
PI PHILADELPHIA
PA TWO COMMERCE SQ, 2001 MARKET ST, PHILADELPHIA, PA 19103 USA
SN 1525-4135
EI 1077-9450
J9 JAIDS-J ACQ IMM DEF
JI JAIDS
PD JUN 1
PY 2017
VL 75
IS 2
BP 184
EP 189
DI 10.1097/QAI.0000000000001356
PG 6
WC Immunology; Infectious Diseases
WE Science Citation Index Expanded (SCI-EXPANDED); Social Science Citation Index (SSCI); Conference Proceedings Citation Index - Science (CPCI-S)
SC Immunology; Infectious Diseases
GA EU6TG
UT WOS:000401166700012
PM 28291050
OA Green Published, Green Accepted
DA 2022-08-26
ER

PT J
AU Jotwani, V
   Atta, MG
   Estrella, MM
AF Jotwani, Vasantha
   Atta, Mohamed G.
   Estrella, Michelle M.
TI Kidney Disease in HIV: Moving beyond HIV-Associated Nephropathy
SO JOURNAL OF THE AMERICAN SOCIETY OF NEPHROLOGY
LA English
DT Review
ID TENOFOVIR DISOPROXIL FUMARATE; APOL1 RISK VARIANTS;
   GLOMERULAR-FILTRATION-RATE; VIROLOGICALLY SUPPRESSED ADULTS;
   RITONAVIR-BOOSTED ATAZANAVIR; PROXIMAL TUBULAR DYSFUNCTION; PATIENTS
   RECEIVING TENOFOVIR; ACUTE INTERSTITIAL NEPHRITIS; INFECTED PATIENTS;
   RENAL-FUNCTION
AB In developed countries, remarkable advances in antiretroviral therapy have transformed HIV infection into a chronic condition. As a result, HIV-associated nephropathy, the classic HIV-driven kidney lesion among individuals of African descent, has largely disappeared in these regions. However, HIV-positive blacks continue to have much higher rates of ESRD than HIV-positive whites, which could be attributed to the APOL1 renal risk variants. Additionally, HIV-positive individuals face adverse consequences beyond HIV itself, including traditional risk factors for CKD and nephrotoxic effects of antiretroviral therapy. Concerns for nephrotoxicity also extend to HIV-negative individuals using tenofovir disoproxil fumarate-based pre-exposure prophylaxis for the prevention of HIV infection. Therefore, CKD remains an important comorbid condition in the HIV-positive population and an emerging concern among HIV-negative persons receiving pre-exposure prophylaxis. With the improved longevity of HIV-positive individuals, a kidney transplant has become a viable option for many who have progressed to ESRD. Herein, we review the growing knowledge regarding the APOL1 renal risk variants in the context of HIV infection, antiretroviral therapy-related nephrotoxicity, and developments in kidney transplantation among HIV-positive individuals.
C1 [Jotwani, Vasantha; Estrella, Michelle M.] Univ Calif San Francisco, Dept Med, Kidney Hlth Res Collaborat, 4150 Cement St,111A1, San Francisco, CA 94121 USA.
   [Jotwani, Vasantha; Estrella, Michelle M.] San Francisco Vet Affairs Hlth Care Syst, Dept Med, San Francisco, CA USA.
   [Atta, Mohamed G.] Johns Hopkins Sch Med, Dept Med, Baltimore, MD USA.
RP Estrella, MM (通讯作者)，Univ Calif San Francisco, Dept Med, Kidney Hlth Res Collaborat, 4150 Cement St,111A1, San Francisco, CA 94121 USA.; Estrella, MM (通讯作者)，San Francisco Vet Affairs Hlth Care Syst, 4150 Cement St,111A1, San Francisco, CA 94121 USA.
EM michelle.estrella@ucsf.edu
FU National Institutes of Health (NIH)/National Institute of Diabetes and
   Digestive and Kidney Diseases (NIDDK) [K23DK109868]; NIH/NIDDK
   [P01DK056492, R01DK103574]; National Institute on Drug Abuse (NIDA)
   [R01DA026770]
FX V.J. is supported by National Institutes of Health (NIH)/National
   Institute of Diabetes and Digestive and Kidney Diseases (NIDDK) grant
   K23DK109868. M.G.A. is supported by NIH/NIDDK grant P01DK056492 and
   National Institute on Drug Abuse (NIDA) grant R01DA026770. M.M.E. is
   supported by NIH/NIDDK grant R01DK103574.
CR Aberg JA, 2014, CLIN INFECT DIS, V58, P1, DOI [10.1093/cid/cit757, 10.1093/cid/cit665]
   Abraham AG, 2015, CLIN INFECT DIS, V60, P941, DOI 10.1093/cid/ciu919
   Anderson PL, 2007, AIDS, V21, P1060, DOI 10.1097/QAD.0b013e3280c56ae1
   Atta MG, 2012, KIDNEY INT, V82, P338, DOI 10.1038/ki.2012.111
   Baeten JM, 2012, NEW ENGL J MED, V367, P399, DOI 10.1056/NEJMoa1108524
   Barditch-Crovo P, 2001, ANTIMICROB AGENTS CH, V45, P2733, DOI 10.1128/AAC.45.10.2733-2739.2001
   Baxi SM, 2014, AIDS, V28, P59, DOI 10.1097/QAD.0000000000000033
   Beckerman P, 2017, NAT MED, V23, P429, DOI 10.1038/nm.4287
   Bonjoch A, 2016, BIOMED RES INT, V2016, DOI 10.1155/2016/4380845
   Bonjoch A, 2014, AIDS PATIENT CARE ST, V28, P524, DOI 10.1089/apc.2014.0172
   Bonjoch A, 2012, ANTIVIR RES, V96, P65, DOI 10.1016/j.antiviral.2012.07.009
   Bossini N, 2014, TRANSPL INT, V27, P1050, DOI 10.1111/tri.12377
   Boyarsky BJ, 2016, ANN SURG, V263, P430, DOI 10.1097/SLA.0000000000001352
   Brewster UC, 2004, AM J KIDNEY DIS, V44, DOI 10.1053/j.ajkd.2004.07.017
   Bruggeman LA, 2014, J AM SOC NEPHROL, V25, P634, DOI 10.1681/ASN.2013070700
   Chan KT, 2009, KIDNEY INT, V75, P366, DOI 10.1038/ki.2008.625
   Cihlar T, 2007, ANTIVIR THER, V12, P267
   Coelho Silvia, 2012, Am J Kidney Dis, V59, pA27, DOI 10.1053/j.ajkd.2012.03.005
   Cohen CJ, 2011, LANCET, V378, P229, DOI 10.1016/S0140-6736(11)60983-5
   Cooper RD, 2010, CLIN INFECT DIS, V51, P496, DOI 10.1086/655681
   Dauchy FA, 2011, KIDNEY INT, V80, P302, DOI 10.1038/ki.2011.124
   Doitsh G, 2016, CELL HOST MICROBE, V19, P280, DOI 10.1016/j.chom.2016.02.012
   Estrella MM, 2013, KIDNEY INT, V84, P834, DOI 10.1038/ki.2013.203
   Fine DM, 2012, J AM SOC NEPHROL, V23, P343, DOI 10.1681/ASN.2011060562
   Flandre P, 2011, CLIN J AM SOC NEPHRO, V6, P1700, DOI 10.2215/CJN.09191010
   Foster MC, 2013, J AM SOC NEPHROL, V24, P1484, DOI 10.1681/ASN.2013010113
   Foy M, 2014, CURR HIV-AIDS REP, V11, P212, DOI 10.1007/s11904-014-0212-1
   Frassetto LA, 2007, AM J TRANSPLANT, V7, P2816, DOI 10.1111/j.1600-6143.2007.02007.x
   Fux CA, 2007, ANTIVIR THER, V12, P1165
   Gallant JE, 2005, CLIN INFECT DIS, V40, P1194, DOI 10.1086/428840
   Gallant JE, 2004, JAMA-J AM MED ASSOC, V292, P191, DOI 10.1001/jama.292.2.191
   Gallant JE, 2016, LANCET HIV, V3, pE158, DOI 10.1016/S2352-3018(16)00024-2
   Gandhi M, 2016, C RETR OPP INF BOST
   Garrett KL, 2016, C RETR OPP INF BOST
   Gatanaga H, 2006, AIDS RES HUM RETROV, V22, P744, DOI 10.1089/aid.2006.22.744
   Gathogo EN, 2014, INT J STD AIDS, V25, P57, DOI 10.1177/0956462413493266
   Genovese G, 2010, SCIENCE, V329, P841, DOI 10.1126/science.1193032
   German P, 2012, JAIDS-J ACQ IMM DEF, V61, P32, DOI 10.1097/QAI.0b013e3182645648
   Gervasoni C, 2015, PLOS ONE, V10, DOI 10.1371/journal.pone.0123670
   Gharavi AG, 2004, P NATL ACAD SCI USA, V101, P2488, DOI 10.1073/pnas.0308649100
   GoicoecheaM Liu S, 2008, J INFECT DIS, V197, P102
   Grant RM, 2010, NEW ENGL J MED, V363, P2587, DOI 10.1056/NEJMoa1011205
   Guaraldi G, 2011, CLIN INFECT DIS, V53, P1120, DOI 10.1093/cid/cir627
   Gunthard HF, 2014, JAMA-J AM MED ASSOC, V312, P410, DOI 10.1001/jama.2014.8722
   Gupta SK, 2014, PLOS ONE, V9, DOI 10.1371/journal.pone.0092717
   Hall AM, 2011, AM J KIDNEY DIS, V57, P773, DOI 10.1053/j.ajkd.2011.01.022
   Hall AM, 2009, AM J KIDNEY DIS, V54, P1034, DOI 10.1053/j.ajkd.2009.07.012
   Hamada Y, 2012, CLIN INFECT DIS, V55, P1262, DOI 10.1093/cid/cis621
   Hamzah L, 2017, J INFECTION, V74, P492, DOI 10.1016/j.jinf.2017.01.010
   Han Z, 2016, PHARMACOTHERAPY, V36, pE50, DOI 10.1002/phar.1752
   Health Resources and Services Administration (HRSA), 2015, FED REGISTER, V80, P26464
   Heredia A, 2008, P NATL ACAD SCI USA, V105, P20476, DOI 10.1073/pnas.0810843106
   Herlitz LC, 2010, KIDNEY INT, V78, P1171, DOI 10.1038/ki.2010.318
   Horberg M, 2010, JAIDS-J ACQ IMM DEF, V53, P62, DOI 10.1097/QAI.0b013e3181be6be2
   Ix JH, 2015, J AM SOC NEPHROL, V26, P2494, DOI 10.1681/ASN.2014070696
   Izzedine H, 2007, AIDS, V21, P2357, DOI 10.1097/QAD.0b013e3282f17503
   JACOBSSON B, 1995, HISTOPATHOLOGY, V26, P559, DOI 10.1111/j.1365-2559.1995.tb00275.x
   Jose S, 2017, AIDS, V31, P485, DOI 10.1097/QAD.0000000000001353
   Jose S, 2014, J INFECT DIS, V210, P363, DOI 10.1093/infdis/jiu107
   Jotwani V, 2016, AM J KIDNEY DIS, V68, P571, DOI 10.1053/j.ajkd.2016.03.430
   Jotwani V, 2016, JAIDS-J ACQ IMM DEF, V73, P177, DOI 10.1097/QAI.0000000000001027
   Jotwani V, 2015, AM J KIDNEY DIS, V65, P889, DOI 10.1053/j.ajkd.2015.02.329
   Jotwani V, 2015, CLIN J AM SOC NEPHRO, V10, P63, DOI 10.2215/CJN.03220314
   Kalayjian RC, 2012, AIDS, V26, P1907, DOI 10.1097/QAD.0b013e328357f5ed
   Kanzaki G, 2012, INTERNAL MED, V51, P1543, DOI 10.2169/internalmedicine.51.7093
   Karras A, 2003, CLIN INFECT DIS, V36, P1070, DOI 10.1086/368314
   Kasembeli AN, 2015, J AM SOC NEPHROL, V26, P2882, DOI 10.1681/ASN.2014050469
   Kearney BP, 2006, JAIDS-J ACQ IMM DEF, V43, P278, DOI 10.1097/01.qai.0000243103.03265.2b
   Kiser JJ, 2008, CLIN PHARMACOL THER, V83, P265, DOI 10.1038/sj.clpt.6100269
   Kohler JJ, 2011, METHODS MOL BIOL, V755, P267, DOI 10.1007/978-1-61779-163-5_22
   Kohler JJ, 2009, LAB INVEST, V89, P513, DOI 10.1038/labinvest.2009.14
   Kopp JB, 2011, J AM SOC NEPHROL, V22, P2129, DOI 10.1681/ASN.2011040388
   Koteff J, 2013, BRIT J CLIN PHARMACO, V75, P990, DOI 10.1111/j.1365-2125.2012.04440.x
   Labarga P, 2009, AIDS, V23, P689, DOI 10.1097/QAD.0b013e3283262a64
   Lan XQ, 2014, AM J PHYSIOL-RENAL, V307, pF326, DOI 10.1152/ajprenal.00647.2013
   Lee H, 2003, BIOCHEMISTRY-US, V42, P14711, DOI 10.1021/bi035596s
   Lepist EI, 2014, KIDNEY INT, V86, P350, DOI 10.1038/ki.2014.66
   Locke JE, 2017, ANN SURG, V265, P604, DOI 10.1097/SLA.0000000000001761
   Locke JE, 2015, J AM SOC NEPHROL, V26, P2222, DOI 10.1681/ASN.2014070726
   Locke JE, 2014, TRANSPLANTATION, V97, P446, DOI 10.1097/01.TP.0000436905.54640.8c
   Lohse N, 2007, ANN INTERN MED, V146, P87, DOI 10.7326/0003-4819-146-2-200701160-00003
   Ma LJ, 2015, J AM SOC NEPHROL, V26, P339, DOI 10.1681/ASN.2013091017
   Madhavan SM, 2011, J AM SOC NEPHROL, V22, P2119, DOI 10.1681/ASN.2011010069
   Mazuecos A, 2013, TRANSPL INT, V26, P893, DOI 10.1111/tri.12147
   Mikulak J, 2016, RETROVIROLOGY, V13, DOI 10.1186/s12977-016-0296-3
   Mills A, 2016, LANCET INFECT DIS, V16, P43, DOI 10.1016/S1473-3099(15)00348-5
   Mocroft A, 2016, LANCET HIV, V3, pE23, DOI 10.1016/S2352-3018(15)00211-8
   Mocroft A, 2015, PLOS MED, V12, DOI 10.1371/journal.pmed.1001809
   Mocroft Amanda, 2014, J Int AIDS Soc, V17, P19514, DOI 10.7448/IAS.17.4.19514
   Mocroft A, 2010, AIDS, V24, P1667, DOI 10.1097/QAD.0b013e328339fe53
   Mugwanya K, 2016, J INFECT DIS, V214, P1050, DOI 10.1093/infdis/jiw125
   Mugwanya KK, 2016, JAIDS-J ACQ IMM DEF, V71, P374, DOI 10.1097/QAI.0000000000000868
   Mugwanya KK, 2015, JAMA INTERN MED, V175, P246, DOI 10.1001/jamainternmed.2014.6786
   Muller E, 2015, NEW ENGL J MED, V372, P613, DOI 10.1056/NEJMoa1408896
   Muller E, 2010, NEW ENGL J MED, V362, P2336, DOI 10.1056/NEJMc0900837
   Mwafongo A, 2014, AIDS, V28, P1135, DOI 10.1097/QAD.0000000000000202
   Naicker S, 2006, ETHN DIS S2, V16
   Papeta N, 2009, J CLIN INVEST, V119, P1178, DOI 10.1172/JCI37131
   Parsa A, 2013, NEW ENGL J MED, V369, P2183, DOI 10.1056/NEJMoa1310345
   Peralta CA, 2014, HIV MED, V15, P291, DOI 10.1111/hiv.12113
   Post FA, 2010, JAIDS-J ACQ IMM DEF, V55, P49, DOI 10.1097/QAI.0b013e3181dd911e
   Pozniak A, 2016, JAIDS-J ACQ IMM DEF, V71, P530, DOI 10.1097/QAI.0000000000000908
   Purswani MU, 2016, JAIDS-J ACQ IMM DEF, V73, P63, DOI 10.1097/QAI.0000000000001010
   Ray AS, 2006, ANTIMICROB AGENTS CH, V50, P3297, DOI 10.1128/AAC.00251-06
   Rifkin BS, 2004, AM J MED, V117, P282, DOI 10.1016/j.amjmed.2004.03.025
   Rockwood N, 2011, AIDS, V25, P1671, DOI 10.1097/QAD.0b013e32834a1cd6
   Rodriguez-Novoa S, 2010, AIDS, V24, P1064, DOI 10.1097/QAD.0b013e32833202e2
   Ryom L, 2013, J INFECT DIS, V207, P1359, DOI 10.1093/infdis/jit043
   Sarnak MJ, 2014, J AM SOC NEPHROL, V25, P1545, DOI 10.1681/ASN.2013070713
   Sax Paul E, 2014, J Acquir Immune Defic Syndr, V67, P52, DOI 10.1097/QAI.0000000000000225
   Sax PE, 2015, LANCET, V385, P2606, DOI 10.1016/S0140-6736(15)60616-X
   Scherzer R, 2014, AIDS, V28, P1289, DOI 10.1097/QAD.0000000000000258
   Scherzer R, 2012, AIDS, V26, P867, DOI 10.1097/QAD.0b013e328351f68f
   Schmid S, 2007, VIRCHOWS ARCH, V450, P665, DOI 10.1007/s00428-007-0418-3
   Shlipak MG, 2012, JAIDS-J ACQ IMM DEF, V61, P565, DOI 10.1097/QAI.0b013e3182737706
   Solomon MM, 2014, AIDS, V28, P851, DOI 10.1097/QAD.0000000000000156
   Stanifer JW, 2014, LANCET GLOB HEALTH, V2, pE174, DOI 10.1016/S2214-109X(14)70002-6
   Stock PG, 2010, NEW ENGL J MED, V363, P2004, DOI 10.1056/NEJMoa1001197
   Suarez JF, 2016, AM J TRANSPLANT, V16, P2463, DOI 10.1111/ajt.13782
   Taylor HE, 2014, J VIROL, V88, P592, DOI 10.1128/JVI.02828-13
   Tenstad O, 1996, SCAND J CLIN LAB INV, V56, P409, DOI 10.3109/00365519609088795
   Thigpen MC, 2012, NEW ENGL J MED, V367, P423, DOI 10.1056/NEJMoa1110711
   Tricot L, 2009, AM J TRANSPLANT, V9, P1946, DOI 10.1111/j.1600-6143.2009.02684.x
   Tzur S, 2010, HUM GENET, V128, P345, DOI 10.1007/s00439-010-0861-0
   Viglietti D, 2011, ANTIVIR THER, V16, P119, DOI 10.3851/IMP1700
   Vrouenraets SME, 2011, AIDS, V25, P2149, DOI 10.1097/QAD.0b013e32834bba87
   Wada NI, 2015, AIDS, V29, P463, DOI 10.1097/QAD.0000000000000545
   Waheed S, 2015, CLIN KIDNEY J, V8, P420, DOI 10.1093/ckj/sfv041
   Winston A, 2006, HIV MED, V7, P105, DOI 10.1111/j.1468-1293.2006.00349.x
   Wohl D, 2016, JAIDS-J ACQ IMM DEF, V72, P58, DOI 10.1097/QAI.0000000000000940
   Wong C, 2017, CLIN INFECT DIS, V64, P459, DOI 10.1093/cid/ciw804
   Woodward CLN, 2009, HIV MED, V10, P482, DOI 10.1111/j.1468-1293.2009.00716.x
   Yacoub R, 2016, JAIDS-J ACQ IMM DEF, V71, pe115, DOI 10.1097/QAI.0000000000000906
NR 133
TC 15
Z9 16
U1 0
U2 6
PU AMER SOC NEPHROLOGY
PI WASHINGTON
PA 1725 I ST, NW STE 510, WASHINGTON, DC 20006 USA
SN 1046-6673
EI 1533-3450
J9 J AM SOC NEPHROL
JI J. Am. Soc. Nephrol.
PD NOV
PY 2017
VL 28
IS 11
BP 3142
EP 3154
DI 10.1681/ASN.2017040468
PG 13
WC Urology & Nephrology
WE Science Citation Index Expanded (SCI-EXPANDED)
SC Urology & Nephrology
GA FL7HS
UT WOS:000414419000006
PM 28784698
OA Green Published, Bronze
DA 2022-08-26
ER

PT J
AU Zhang, YF
   Clarke, W
   Marzinke, MA
   Piwowar-Manning, E
   Beauchamp, G
   Breaud, A
   Hendrix, CW
   Cloherty, GA
   Emel, L
   Rose, S
   Hightow-Weidman, L
   Siegel, M
   Shoptaw, S
   Fields, SD
   Wheeler, D
   Eshleman, SH
AF Zhang, Yinfeng
   Clarke, William
   Marzinke, Mark A.
   Piwowar-Manning, Estelle
   Beauchamp, Geetha
   Breaud, Autumn
   Hendrix, Craig W.
   Cloherty, Gavin A.
   Emel, Lynda
   Rose, Scott
   Hightow-Weidman, Lisa
   Siegel, Marc
   Shoptaw, Steven
   Fields, Sheldon D.
   Wheeler, Darrell
   Eshleman, Susan H.
TI Evaluation of a Multidrug Assay for Monitoring Adherence to a Regimen
   for HIV Preexposure Prophylaxis in a Clinical Study, HIV Prevention
   Trials Network 073
SO ANTIMICROBIAL AGENTS AND CHEMOTHERAPY
LA English
DT Article
DE antiretroviral drug; HIV; HPTN 073; preexposure prophylaxis; Truvada;
   adherence
ID ANTIRETROVIRAL DRUG-USE; TENOFOVIR DISOPROXIL FUMARATE;
   HEALTHY-VOLUNTEERS; INFECTION; WOMEN; MEN; PHARMACOKINETICS;
   EMTRICITABINE; RESISTANCE; THERAPY
AB Daily oral tenofovir disoproxil fumarate (TDF)-emtricitabine (FTC) is a safe and effective intervention for HIV preexposure prophylaxis (PrEP). We evaluated the performance of a qualitative assay that detects 20 antiretroviral (ARV) drugs (multidrug assay) in assessing recent PrEP exposure (detection limit, 2 to 20 ng/ml). Samples were obtained from 216 Black men who have sex with men (208 HIV-uninfected men and 8 seroconverters) who were enrolled in a study in the United States evaluating the acceptability of TDF-FTC PrEP (165 of the uninfected men and 5 of the seroconverters accepted PrEP). Samples from 163 of the 165 HIV-uninfected men who accepted PrEP and samples from all 8 seroconverters were also tested for tenofovir (TFV) and FTC using a quantitative assay (detection limit for both drugs, 0.31 ng/ml). HIV drug resistance was assessed in seroconverter samples. The multidrug assay detected TFV and/or FTC in 3 (1.4%) of the 208 uninfected men at enrollment, 84 (40.4%) of the 208 uninfected men at the last study visit, and 1 (12.5%) of the 8 seroconverters. No other ARV drugs were detected. The quantitative assay confirmed all positive results from the multidrug assay and detected TFV and/or FTC in 9 additional samples (TFV range, 0.65 to 16.5 ng/ml; FTC range, 0.33 to 14.6 ng/ml). Resistance mutations were detected in 4 of the 8 seroconverter samples. The multidrug assay had 100% sensitivity and specificity for detecting TFV and FTC at drug concentrations consistent with daily PrEP use. The quantitative assay detected TFV and FTC at lower levels, which also might have provided protection against HIV infection.
C1 [Zhang, Yinfeng; Clarke, William; Marzinke, Mark A.; Piwowar-Manning, Estelle; Breaud, Autumn; Eshleman, Susan H.] Johns Hopkins Univ, Sch Med, Dept Pathol, Baltimore, MD 21205 USA.
   [Marzinke, Mark A.; Hendrix, Craig W.] Johns Hopkins Univ, Sch Med, Div Clin Pharmacol, Baltimore, MD USA.
   [Beauchamp, Geetha; Emel, Lynda] Fred Hutchinson Canc Res Ctr, 1124 Columbia St, Seattle, WA 98104 USA.
   [Cloherty, Gavin A.] Abbott Diagnost, Abbott Pk, IL USA.
   [Rose, Scott] FHI 360, Durham, NC USA.
   [Hightow-Weidman, Lisa] Univ North Carolina Chapel Hill, Dept Med, Chapel Hill, NC USA.
   [Siegel, Marc] George Washington Univ, Dept Med, Washington, DC USA.
   [Shoptaw, Steven] Univ Calif Los Angeles, Dept Family Med, Los Angeles, CA USA.
   [Fields, Sheldon D.] New York Inst Technol, Sch Hlth Profess, Old Westbury, NY 11568 USA.
   [Wheeler, Darrell] SUNY Albany, Sch Social Welf, Albany, NY 12222 USA.
RP Eshleman, SH (通讯作者)，Johns Hopkins Univ, Sch Med, Dept Pathol, Baltimore, MD 21205 USA.
EM seshlem@jhmi.edu
RI Hendrix, Craig W/G-4182-2014; Zhang, Yinfeng/J-2133-2019
OI Hendrix, Craig W/0000-0002-5696-8665; Shoptaw,
   Steven/0000-0002-3583-0026; Zhang, Yinfeng/0000-0003-3989-6820
FU Division of AIDS of the U.S. National Institute of Allergy and
   Infectious Diseases; Office of AIDS Research of the U.S. National
   Institutes of Health [UM1-AI068613, UM1-AI068617, UM1-AI068619]; Gates
   Foundation; ViiV/GSK; EUNICE KENNEDY SHRIVER NATIONAL INSTITUTE OF CHILD
   HEALTH & HUMAN DEVELOPMENT [R25HD045810] Funding Source: NIH RePORTER;
   NATIONAL INSTITUTE OF ALLERGY AND INFECTIOUS DISEASES [UM1AI068613,
   UM1AI069424, UM1AI068617, UM1AI068619] Funding Source: NIH RePORTER;
   NATIONAL INSTITUTE OF MENTAL HEALTH [P30MH058107] Funding Source: NIH
   RePORTER
FX This work was supported by grants from the Division of AIDS of the U.S.
   National Institute of Allergy and Infectious Diseases and by the Office
   of AIDS Research of the U.S. National Institutes of Health (grants
   UM1-AI068613 [S.H.E.], UM1-AI068617, and UM1-AI068619).; W.C. has
   collaborated on research studies with Thermo Fisher Scientific and also
   provides periodic consulting services for Thermo Fisher. C.W.H. has
   received research funding from the Gates Foundation and ViiV/GSK through
   contracts managed by Johns Hopkins University. G.A.C. is an employee and
   shareholder of Abbott Laboratories. S.H.E. has collaborated on research
   studies with Abbott Diagnostics, the manufacturer of the ViroSeq HIV-1
   genotyping system; Abbott Diagnostics provided reagents for integrase
   resistance testing. The other authors declare no conflicts of interest.
CR [Anonymous], 2012, FDA APPROVES FIRST D
   Baeten JM, 2012, NEW ENGL J MED, V367, P399, DOI 10.1056/NEJMoa1108524
   Blum MR, 2007, J CLIN PHARMACOL, V47, P751, DOI 10.1177/0091270007300951
   Centers for Disease Control and Prevention, 2014, PREEXP PROPH LAX PRE
   Chen I, 2015, PLOS ONE, V10, DOI 10.1371/journal.pone.0140074
   Chen I, 2015, JAIDS-J ACQ IMM DEF, V69, P446, DOI 10.1097/QAI.0000000000000633
   Choopanya K, 2013, LANCET, V381, P2083, DOI 10.1016/S0140-6736(13)61127-7
   DiFrancesco R, 2014, BIOANALYSIS, V6, P2721, DOI 10.4155/bio.14.139
   Donnell D, 2014, JAIDS-J ACQ IMM DEF, V66, P340, DOI 10.1097/QAI.0000000000000172
   Dudley DM, 2014, RETROVIROLOGY, V11, DOI 10.1186/s12977-014-0122-8
   Fogel JM, 2017, JAIDS-J ACQ IMM DEF, V74, P158, DOI 10.1097/QAI.0000000000001229
   Fogel JM, 2013, J INFECT DIS, V208, P1624, DOI 10.1093/infdis/jit390
   Fonner VA, 2016, AIDS, V30, P1973, DOI 10.1097/QAD.0000000000001145
   Grant RM, 2010, NEW ENGL J MED, V363, P2587, DOI 10.1056/NEJMoa1011205
   Hendrix CW, 2016, AIDS RES HUM RETROV, V32, P32, DOI [10.1089/aid.2015.0182, 10.1089/AID.2015.0182]
   Hendrix CW, 2013, PLOS ONE, V8, DOI 10.1371/journal.pone.0055013
   Hodder SL, 2013, ANN INTERN MED, V158, P10, DOI 10.7326/0003-4819-158-1-201301010-00004
   Jegede O, 2008, AIDS REV, V10, P172
   Kiser JJ, 2008, ANTIMICROB AGENTS CH, V52, P631, DOI 10.1128/AAC.00761-07
   Mannheimer S, 2002, CLIN INFECT DIS, V34, P1115, DOI 10.1086/339074
   Marcellin F, 2013, EXPERT REV ANTI-INFE, V11, P239, DOI [10.1586/ERI.13.8, 10.1586/eri.13.8]
   Marzinke MA, 2014, CLIN CHIM ACTA, V433, P157, DOI 10.1016/j.cca.2014.03.016
   Marzinke MA, 2014, CLIN INFECT DIS, V58, P117, DOI 10.1093/cid/cit672
   Molina JM, 2015, NEW ENGL J MED, V373, P2237, DOI 10.1056/NEJMoa1506273
   Spinner CD, 2016, INFECTION, V44, P151, DOI 10.1007/s15010-015-0850-2
   Thigpen MC, 2012, NEW ENGL J MED, V367, P423, DOI 10.1056/NEJMoa1110711
   Van Damme L, 2012, NEW ENGL J MED, V367, P411, DOI 10.1056/NEJMoa1202614
   van der Straten A, 2013, CURR HIV-AIDS REP, V10, P89, DOI 10.1007/s11904-012-0141-9
   Wheeler D. P., 2016, HPTN 073 PREP UPTAKE
   Williams AB, 2013, AIDS BEHAV, V17, P284, DOI 10.1007/s10461-012-0172-7
   World Health Organization, 2015, GUIDELINE START ANTI
NR 31
TC 10
Z9 10
U1 0
U2 3
PU AMER SOC MICROBIOLOGY
PI WASHINGTON
PA 1752 N ST NW, WASHINGTON, DC 20036-2904 USA
SN 0066-4804
EI 1098-6596
J9 ANTIMICROB AGENTS CH
JI Antimicrob. Agents Chemother.
PD JUL
PY 2017
VL 61
IS 7
AR e02743-16
DI 10.1128/AAC.02743-16
PG 11
WC Microbiology; Pharmacology & Pharmacy
WE Science Citation Index Expanded (SCI-EXPANDED)
SC Microbiology; Pharmacology & Pharmacy
GA FB6MR
UT WOS:000406257600081
PM 28438932
OA Green Published
DA 2022-08-26
ER

PT J
AU Krakower, DS
   Ware, NC
   Maloney, KM
   Wilson, IB
   Wong, JB
   Mayer, KH
AF Krakower, Douglas S.
   Ware, Norma C.
   Maloney, Kevin M.
   Wilson, Ira B.
   Wong, John B.
   Mayer, Kenneth H.
TI Differing Experiences with Pre-Exposure Prophylaxis in Boston Among
   Lesbian, Gay, Bisexual, and Transgender Specialists and Generalists in
   Primary Care: Implications for Scale-Up
SO AIDS PATIENT CARE AND STDS
LA English
DT Article
DE HIV; pre-exposure prophylaxis; primary care providers; men who have sex
   with men; qualitative research
ID HIV-RELATED STIGMA; ANTIRETROVIRAL PROPHYLAXIS; PREP CONTINUUM;
   UNITED-STATES; MEN; PROVIDERS; SEX; INFECTION; KNOWLEDGE; RISK
AB The Centers for Disease Control and Prevention estimates that one in four sexually active men who have sex with men (MSM) could decrease their HIV risk by using HIV pre-exposure prophylaxis (PrEP). Because many MSM access healthcare from primary care providers (PCPs), these clinicians could play an important role in providing access to PrEP. Semistructured qualitative interviews were conducted with 31 PCPs in Boston, MA, to explore how they approach decisions about prescribing PrEP to MSM and their experiences with PrEP provision. Purposive sampling included 12 PCPs from an urban community health center specializing in the care of lesbian, gay, bisexual, and transgender persons (LGBT specialists) and 19 PCPs from a general academic medical center (generalists). Analyses utilized an inductive approach to identify emergent themes. Both groups of PCPs approached prescribing decisions about PrEP as a process of informed decision-making with patients. Providers would defer to patients' preferences if they were unsure about the appropriateness of PrEP. LGBT specialists and generalists were at vastly different stages of adopting PrEP into practice. For LGBT specialists, PrEP was a disruptive innovation that rapidly became normative in practice. Generalists had limited experience with PrEP; however, they desired succinct decision-support tools to help them achieve proficiency, because they considered preventive medicine to be central to their professional role. As generalists vastly outnumber LGBT specialists in the United States, interventions to support PrEP provision by generalists could accelerate the scale-up of PrEP for MSM nationally, which could in turn decrease HIV incidence for this priority population.
C1 [Krakower, Douglas S.; Maloney, Kevin M.; Mayer, Kenneth H.] Beth Israel Deaconess Med Ctr, Div Infect Dis, Boston, MA 02215 USA.
   [Krakower, Douglas S.; Mayer, Kenneth H.] Fenway Hlth, Fenway Inst, Boston, MA USA.
   [Ware, Norma C.] Harvard Med Sch, Dept Global Hlth & Social Med, Boston, MA USA.
   [Wilson, Ira B.] Brown Univ, Div Hlth Serv Policy & Practice, Providence, RI 02912 USA.
   [Wong, John B.] Tufts Univ, Sch Med, Div Clin Decis Making, Tufts Med Ctr, Boston, MA 02111 USA.
RP Krakower, DS (通讯作者)，Beth Israel Deaconess Med Ctr, Div Infect Dis, WLMOB, 110 Francis St,Suite GB, Boston, MA 02215 USA.
EM dkrakowe@bidmc.harvard.edu
OI Wong, John/0000-0003-4203-9010
FU National Institutes of Mental Health at the National Institutes of
   Health [K23 MH098795, K24 MH092242]; Harvard University Center for AIDS
   Research (CFAR), an NIH funded program - NIH [P30 AI060354]; NIAID; NCI;
   NICHD; NHLBI; NIDA; NIMH; NIA; NIDDK; NIGMS; FIC; OAR; NATIONAL
   INSTITUTE OF ALLERGY AND INFECTIOUS DISEASES [P30AI060354] Funding
   Source: NIH RePORTER; NATIONAL INSTITUTE OF GENERAL MEDICAL SCIENCES
   [U54GM115677] Funding Source: NIH RePORTER; NATIONAL INSTITUTE OF MENTAL
   HEALTH [K23MH098795, K24MH092242] Funding Source: NIH RePORTER
FX this work was supported by the National Institutes of Mental Health at
   the National Institutes of Health [K23 MH098795 to D.S.K., K24 MH092242
   to I.B.W.] and, in part, by the Harvard University Center for AIDS
   Research (CFAR), an NIH funded program [P30 AI060354], which is
   supported by the following NIH Co-Funding and Participating Institutes
   and Centers: NIAID, NCI, NICHD, NHLBI, NIDA, NIMH, NIA, NIDDK, NIGMS,
   FIC, and OAR. The content is solely the responsibility of the authors
   and does not necessarily represent the official views of the National
   Institutes of Health. Prior presentations: this work was presented at
   the International Association of Providers in AIDS Care Conference in
   Miami, FL, on June 29, 2015.
CR [Anonymous], [No title captured]
   Arnold EA, 2012, PLOS ONE, V7, DOI 10.1371/journal.pone.0040603
   Baeten JM, 2012, NEW ENGL J MED, V367, P399, DOI 10.1056/NEJMoa1108524
   Batey DS, 2016, AIDS PATIENT CARE ST, V30, P519, DOI 10.1089/apc.2016.0223
   Berwick DM, 2003, JAMA-J AM MED ASSOC, V289, P1969, DOI 10.1001/jama.289.15.1969
   Blumenthal J, 2015, AIDS BEHAV, V19, P802, DOI 10.1007/s10461-015-0996-z
   Centers for Disease Control and Prevention, 2015, DIAGN HIV INF US DEP
   Choopanya K, 2013, LANCET, V381, P2083, DOI 10.1016/S0140-6736(13)61127-7
   Corbin A, 2008, BASICS QUALITATIVE R
   Davey DJ, 2016, CLIN INFECT DIS, V62, P402, DOI 10.1093/cid/civ890
   Delaney KP, 2016, C RETR OPP INF 2016
   Desai M, 2016, HIV MED, V17, P133, DOI 10.1111/hiv.12285
   Grant RM, 2014, LANCET INFECT DIS, V14, P820, DOI 10.1016/S1473-3099(14)70847-3
   Grant RM, 2010, NEW ENGL J MED, V363, P2587, DOI 10.1056/NEJMoa1011205
   Hoenigl M, 2015, CLIN INFECT DIS, V61, P468, DOI 10.1093/cid/civ335
   Hoffman Susie, 2016, J Int Assoc Provid AIDS Care, V15, P59, DOI 10.1177/2325957415600798
   Kelley CF, 2015, CLIN INFECT DIS, V61, P1590, DOI 10.1093/cid/civ664
   Krakower D, 2015, 10 INT C HIV TREAT P
   Krakower D, 2014, AIDS BEHAV, V18, P1712, DOI 10.1007/s10461-014-0839-3
   Krakower DS, 2015, PLOS ONE, V10, DOI 10.1371/journal.pone.0132398
   Landovitz RJ, 2016, AIDS PATIENT CARE ST, V30, P395, DOI 10.1089/apc.2016.0170
   Mackenzie SLC, 2007, J ADOLESC HEALTH, V40, pe9, DOI DOI 10.1016/J.JAD0HEALTH.2007.01.013
   Martin M, 2015, AIDS, V29, P819, DOI 10.1097/QAD.0000000000000613
   Martin SS, 2015, J AM COLL CARDIOL, V65, P1361, DOI 10.1016/j.jacc.2015.01.043
   Mayer K, 2015, 8 IAS C HIV PATH TRE
   Mayer KH, 2016, AIDS BEHAV, V20, P1489, DOI 10.1007/s10461-015-1237-1
   McCormack S, 2016, LANCET, V387, P53, DOI 10.1016/S0140-6736(15)00056-2
   Oeffinger KC, 2015, JAMA-J AM MED ASSOC, V314, P1599, DOI 10.1001/jama.2015.12783
   Oldenburg CE, 2015, AIDS, V29, P837, DOI 10.1097/QAD.0000000000000622
   Petroll AE, 2017, AIDS BEHAV, V21, P1256, DOI 10.1007/s10461-016-1625-1
   Prejean J, 2011, PLOS ONE, V6, DOI 10.1371/journal.pone.0017502
   Purcell David W, 2012, Open AIDS J, V6, P98, DOI 10.2174/1874613601206010098
   Rogers EM, 1983, DIFFUSION INNOVATION
   Sepucha KR, 2016, HEALTH AFFAIR, V35, P630, DOI 10.1377/hlthaff.2015.1376
   Smith DK, 2015, MMWR-MORBID MORTAL W, V64, P1291, DOI 10.15585/mmwr.mm6446a4
   Smith DK, 2012, JAIDS-J ACQ IMM DEF, V60, P421, DOI 10.1097/QAI.0b013e318256b2f6
   Srinivasan M, 2013, J GEN INTERN MED, V28, P1117, DOI 10.1007/s11606-013-2550-x
   Stringer KL, 2016, AIDS BEHAV, V20, P115, DOI 10.1007/s10461-015-1256-y
   Tellalian D, 2013, AIDS PATIENT CARE ST, V27, P553, DOI 10.1089/apc.2013.0173
   Thigpen MC, 2012, NEW ENGL J MED, V367, P423, DOI 10.1056/NEJMoa1110711
   U. S. Food and Drug Administration, 2012, TRUV PREP FACT SHEET
   US Public Health Service and Center for Disease Control and Prevention, PREEXP PROPH PREV HI
   Volk JE, 2015, CLIN INFECT DIS, V61, P1601, DOI 10.1093/cid/civ778
   Whitehead J, 2016, PLOS ONE, V11, DOI 10.1371/journal.pone.0146139
   Yarnall KSH, 2003, AM J PUBLIC HEALTH, V93, P635, DOI 10.2105/AJPH.93.4.635
   Zimlichman E, 2013, J GEN INTERN MED, V28, P865, DOI 10.1007/s11606-013-2335-2
NR 46
TC 36
Z9 36
U1 2
U2 9
PU MARY ANN LIEBERT, INC
PI NEW ROCHELLE
PA 140 HUGUENOT STREET, 3RD FL, NEW ROCHELLE, NY 10801 USA
SN 1087-2914
EI 1557-7449
J9 AIDS PATIENT CARE ST
JI Aids Patient Care STDS
PD JUL
PY 2017
VL 31
IS 7
BP 297
EP 304
DI 10.1089/apc.2017.0031
PG 8
WC Public, Environmental & Occupational Health; Infectious Diseases
WE Science Citation Index Expanded (SCI-EXPANDED); Social Science Citation Index (SSCI)
SC Public, Environmental & Occupational Health; Infectious Diseases
GA FA4DC
UT WOS:000405393000003
PM 28574774
OA Green Published
DA 2022-08-26
ER

PT J
AU Morton, JF
   Celum, C
   Njoroge, J
   Nakyanzi, A
   Wakhungu, I
   Tindimwebwa, E
   Ongachi, S
   Sedah, E
   Okwero, E
   Ngure, K
   Odoyo, J
   Bulya, N
   Haberer, JE
   Baeten, JM
   Heffron, R
AF Morton, Jennifer F.
   Celum, Connie
   Njoroge, John
   Nakyanzi, Agnes
   Wakhungu, Imeldah
   Tindimwebwa, Edna
   Ongachi, Snaidah
   Sedah, Eric
   Okwero, Emmanuel
   Ngure, Kenneth
   Odoyo, Josephine
   Bulya, Nulu
   Haberer, Jessica E.
   Baeten, Jared M.
   Heffron, Renee
CA Partners Demonstration P
TI Counseling Framework for HIV-Serodiscordant Couples on the Integrated
   Use of Antiretroviral Therapy and Pre-exposure Prophylaxis for HIV
   Prevention
SO JAIDS-JOURNAL OF ACQUIRED IMMUNE DEFICIENCY SYNDROMES
LA English
DT Article
DE counseling; pre-exposure prophylaxis; antiretroviral treatment; couples;
   HIV-1 prevention; Africa
ID FERTILITY INTENTIONS; RISK; TRANSMISSION; PARTNERSHIPS; WOMEN; MEN;
   INDIVIDUALS; STRATEGIES; INITIATION; INFECTION
AB Background: For HIV-serodiscordant couples, integrated delivery of antiretroviral therapy (ART) for HIV-positive partners and timelimited pre-exposure prophylaxis (PrEP) for negative partners virtually eliminates HIV transmission. Standardized messaging, sensitive to the barriers and motivators to HIV treatment and prevention, is needed for widespread scale-up of this approach.
   Methods: Within the Partners Demonstration Project, a prospective interventional project among 1013 serodiscordant couples in Kenya and Uganda, we offered ART to eligible HIV-positive partners and PrEP to HIV-negative partners before ART initiation and through the HIV-positive partner's first 6 months of ART use. We conducted individual and group discussions with counseling staff to elicit the health communication framework and key messages about ART and PrEP that were delivered to couples.
   Results: Counseling sessions for serodiscordant couples about PrEP and ART included discussions of HIV serodiscordance, PrEP and ART initiation and integrated use, and PrEP discontinuation. ART messages emphasized daily, lifelong use for treatment and prevention, adherence, viral suppression, resistance, side effects, and safety of ART during pregnancy. PrEP messages emphasized daily dosing, time-limited PrEP use until the HIV-positive partner sustained 6 months of high adherence to ART, adherence, safety during conception, side effects, and other risks for HIV.
   Conclusions: Counseling messages for HIV-serodiscordant couples are integral to the delivery of time-limited PrEP as a "bridge" to ART-driven viral suppression. Their incorporation into programmatic scale-up will maximize intervention impact on the global epidemic.
C1 [Morton, Jennifer F.; Celum, Connie; Baeten, Jared M.; Heffron, Renee] Univ Washington, Dept Global Hlth, 325 Ninth Ave,Box 359927, Seattle, WA 98104 USA.
   [Celum, Connie; Baeten, Jared M.; Heffron, Renee] Univ Washington, Dept Epidemiol, 325 Ninth Ave,Box 359927, Seattle, WA 98104 USA.
   [Celum, Connie; Baeten, Jared M.] Univ Washington, Dept Med, Seattle, WA USA.
   [Njoroge, John; Ongachi, Snaidah] Kenya Govt Med Res Ctr, Clin Res Ctr, Nairobi, Kenya.
   [Nakyanzi, Agnes; Okwero, Emmanuel; Bulya, Nulu] Makerere Univ, Infect Dis Inst, Kampala, Uganda.
   [Wakhungu, Imeldah; Sedah, Eric; Odoyo, Josephine] Kenya Govt Med Res Ctr, Microbiol Res, Nairobi, Kenya.
   [Tindimwebwa, Edna] Kabwohe Clin Res Ctr, Kabwohe, Uganda.
   [Ngure, Kenneth] Jomo Kenyatta Univ Agr & Technol, Dept Publ & Community Hlth, Nairobi, Kenya.
   [Haberer, Jessica E.] Massachusetts Gen Hosp, Dept Med, Boston, MA 02114 USA.
   [Haberer, Jessica E.] Harvard Med Sch, Boston, MA USA.
RP Heffron, R (通讯作者)，Univ Washington, Dept Global Hlth, 325 Ninth Ave,Box 359927, Seattle, WA 98104 USA.; Heffron, R (通讯作者)，Univ Washington, Dept Epidemiol, 325 Ninth Ave,Box 359927, Seattle, WA 98104 USA.
EM rheffron@uw.edu
RI Haberer, Jessica/AAH-7976-2019; Heffron, Renee/AAG-5002-2020
OI Haberer, Jessica/0000-0001-5845-3190; 
FU National Institute of Mental Health of the US National Institutes of
   Health [R01 MH095507]; Bill & Melinda Gates Foundation [OPP1056051];
   American people through the US Agency for International Development
   (cooperative agreement) [AID-OAA-A-12-00023]; EUNICE KENNEDY SHRIVER
   NATIONAL INSTITUTE OF CHILD HEALTH & HUMAN DEVELOPMENT [R00HD076679]
   Funding Source: NIH RePORTER; NATIONAL INSTITUTE OF MENTAL HEALTH
   [R01MH095507] Funding Source: NIH RePORTER
FX The Partners Demonstration Project was funded by the National Institute
   of Mental Health of the US National Institutes of Health (Grant R01
   MH095507), the Bill & Melinda Gates Foundation (Grant OPP1056051), and
   through the generous support of the American people through the US
   Agency for International Development (cooperative agreement
   AID-OAA-A-12-00023). Gilead Sciences donated the PrEP medication but had
   no role in data collection or analysis. The results and interpretation
   presented here do not necessarily reflect the views of the study
   funders.
CR Babalola S, 2017, JAIDS-J ACQ IMM DEF, V74, pS5, DOI 10.1097/QAI.0000000000001206
   Baeten J, 2016, 21 INT AIDS C AIDS 2
   Baeten JM, 2012, NEW ENGL J MED, V367, P399, DOI 10.1056/NEJMoa1108524
   Baeten JM, 2016, PLOS MED, V13, DOI 10.1371/journal.pmed.1002099
   Carroll JJ, 2016, AIDS CARE, V28, P1000, DOI 10.1080/09540121.2015.1131972
   Celum C, 2010, NEW ENGL J MED, V362, P427, DOI 10.1056/NEJMoa0904849
   Centers for Disease Control and Prevention Center for Global Health The Task Force for Global Health, 2011, COUPL HIV TEST COUNS
   Coates TJ, 2008, LANCET, V372, P669, DOI 10.1016/S0140-6736(08)60886-7
   Coates TJ, 2013, JAIDS-J ACQ IMM DEF, V63, pS179, DOI 10.1097/QAI.0b013e318299eff0
   Cohen MS, 2016, NEW ENGL J MED, V375, P830, DOI [10.1056/NEJMoa1105243, 10.1056/NEJMoa1600693]
   Cottrell ML, 2016, J INFECT DIS, V214, P55, DOI 10.1093/infdis/jiw077
   Curran K, 2014, AIDS, V28, P227, DOI 10.1097/QAD.0000000000000025
   Curran K, 2012, CURR HIV-AIDS REP, V9, P160, DOI 10.1007/s11904-012-0114-z
   Dunkle KL, 2008, LANCET, V371, P2183, DOI 10.1016/S0140-6736(08)60953-8
   Grant RM, 2014, LANCET INFECT DIS, V14, P820, DOI 10.1016/S1473-3099(14)70847-3
   Heffron R, 2012, JAIDS-J ACQ IMM DEF, V61, P116, DOI 10.1097/QAI.0b013e31825da73f
   Kahle EM, 2013, JAIDS-J ACQ IMM DEF, V62, P339, DOI 10.1097/QAI.0b013e31827e622d
   Karney BR, 2010, AIDS BEHAV, V14, pS189, DOI 10.1007/s10461-010-9802-0
   Lingappa JR, 2011, PLOS ONE, V6, DOI 10.1371/journal.pone.0028632
   Mujugira A, 2016, 11 INT C HIV TREATM
   Mujugira A, 2016, JAIDS-J ACQ IMM DEF, V72, P579, DOI 10.1097/QAI.0000000000001019
   Mujugira A, 2014, JAIDS-J ACQ IMM DEF, V66, P436, DOI 10.1097/QAI.0000000000000192
   Mujugira A, 2013, JAIDS-J ACQ IMM DEF, V63, pE33, DOI 10.1097/QAI.0b013e318288bb32
   Ndase P, 2012, JAIDS-J ACQ IMM DEF, V59, P65, DOI 10.1097/QAI.0b013e318237b864
   Ngure K, 2016, AIDS PATIENT CARE ST, V30, P78, DOI 10.1089/apc.2015.0259
   Ngure K, 2014, AIDS CARE, V26, P1283, DOI 10.1080/09540121.2014.911808
   Ngure K, 2012, AIDS CARE, V24, P509, DOI 10.1080/09540121.2011.613911
   Pintye J, 2015, AIDS PATIENT CARE ST, V29, P510, DOI 10.1089/apc.2015.0063
   Smith D. K., 2012, Morbidity and Mortality Weekly Report, V61, P586
   Ware NC, 2015, AIDS BEHAV, V19, P811, DOI 10.1007/s10461-014-0899-4
   Ware NC, 2012, JAIDS-J ACQ IMM DEF, V59, P463, DOI 10.1097/QAI.0b013e31824a060b
   World Health Organization, 2015, GUID WHEN STAT ANT T
   Wyatt MA, 2016, 21 INT AIDS SOC AIDS
   Ying R, 2015, J INT AIDS SOC, V18, P21, DOI 10.7448/IAS.18.4.20013
NR 34
TC 30
Z9 30
U1 0
U2 3
PU LIPPINCOTT WILLIAMS & WILKINS
PI PHILADELPHIA
PA TWO COMMERCE SQ, 2001 MARKET ST, PHILADELPHIA, PA 19103 USA
SN 1525-4135
EI 1077-9450
J9 JAIDS-J ACQ IMM DEF
JI JAIDS
PD JAN 1
PY 2017
VL 74
SU 1
BP S15
EP S22
DI 10.1097/QAI.0000000000001210
PG 8
WC Immunology; Infectious Diseases
WE Science Citation Index Expanded (SCI-EXPANDED); Social Science Citation Index (SSCI)
SC Immunology; Infectious Diseases
GA EN5AH
UT WOS:000396017500003
PM 27930607
OA Green Accepted, Green Published
DA 2022-08-26
ER

PT J
AU van der Straten, A
   Shapley-Quinn, MK
   Reddy, K
   Cheng, H
   Etima, J
   Woeber, K
   Musara, P
   Palanee-Phillips, T
   Baeten, JM
   Montgomery, ET
AF van der Straten, Ariane
   Shapley-Quinn, Mary Kate
   Reddy, Krishnaveni
   Cheng, Helen
   Etima, Juliane
   Woeber, Kubashni
   Musara, Petina
   Palanee-Phillips, Thesla
   Baeten, Jared M.
   Montgomery, Elizabeth T.
CA MTN-020 ASPIRE Study Team
TI Favoring "Peace of Mind": A Qualitative Study of African Women's HIV
   Prevention Product Formulation Preferences from the MTN-020/ASPIRE Trial
SO AIDS PATIENT CARE AND STDS
LA English
DT Article
DE microbicide; vaginal ring; PrEP; biomedical HIV prevention; women;
   Africa; formulation(s); qualitative study
ID PREEXPOSURE PROPHYLAXIS; VAGINAL RING; ACCEPTABILITY; TENOFOVIR;
   MICROBICIDE; PERCEPTIONS; IMPLANT; EXPERIENCE; INFECTION; FUMARATE
AB Several formulations of HIV pre-exposure prophylaxis (PrEP) have shown varying levels of effectiveness in women. Little information is known about preference across formulations, especially among product experienced women. Seventy-one women (48% married; median age 26; range 18-45) who were participating in a vaginal ring trial for HIV prevention in Malawi, South Africa, Uganda, and Zimbabwe underwent an in-depth interview at their last study visit, during which they were presented with pictures and descriptions of nine possible product formulations (male and female condoms, oral tablets, injectables, implants, and a vaginal gel, ring, insert, and film). Each formulation was discussed, highlighting salient attribute(s) and contextual factors that may have informed stated preferences. Participants expressed most interest for long-acting PrEP formulations (rings, 94%; implants, 39%; injections, 34%), which were generally favored over short-acting ones. Participants appreciated the continuous protection offered, discreet usage, and the advantage of peace of mind imparted by simplified use and infrequent dosing, alleviating worries around forgetting doses. Preferred attributes of short-acting formulations included reversibility, user control, ease of administration, and low toxicity. Participants were least interested in the oral tablets (due to the daily dosing, difficulty swallowing pills, and HIV-related stigma), and the vaginal gel and film (due to vaginal insertion, coital dosing, effect on sex. and unfamiliarity with the method). Dislike for vaginally administered products was more pronounced among young women. Multiple factors played into potential users' considerations for preferred formulations, emphasizing how a suite of options for prevention might best respond to women's needs and wants.
C1 [van der Straten, Ariane; Shapley-Quinn, Mary Kate; Cheng, Helen; Montgomery, Elizabeth T.] RTI Int, WGHI, 351 Calif St,Suite 500, San Francisco, CA 94104 USA.
   [van der Straten, Ariane] Univ Calif San Francisco, Dept Prevent Med, Ctr AIDS Prevent Studies CAPS, San Francisco, CA 94143 USA.
   [Reddy, Krishnaveni; Palanee-Phillips, Thesla] Wits Reprod Hlth & HIV Inst Wits RHI, Johannesburg, South Africa.
   [Etima, Juliane] Makerere Univ Johns Hopkins Univ Res Collaborat, Kampala, Uganda.
   [Woeber, Kubashni] MRC, Durban, South Africa.
   [Musara, Petina] UZ UCSF Collaborat Res Programme, Harare, Zimbabwe.
   [Baeten, Jared M.] Univ Washington, Dept Global Hlth Med & Epidemiol, Seattle, WA 98195 USA.
RP van der Straten, A (通讯作者)，RTI Int, WGHI, 351 Calif St,Suite 500, San Francisco, CA 94104 USA.
EM ariane@rti.org
RI Palanee-Phillips, Thesla/ABD-2449-2020
OI van der Straten, Ariane/0000-0001-8536-648X; Montgomery,
   Elizabeth/0000-0002-5477-4445; Shapley-Quinn, Mary
   Kate/0000-0001-9805-3132
FU National Institute of Allergy and Infectious Diseases of the US National
   Institutes of Health [UM1AI068633, UM1AI068615, UM1AI106707]; Eunice
   Kennedy Shriver National Institute of Child Health and Human Development
   of the US National Institutes of Health; National Institute of Mental
   Health of the US National Institutes of Health
FX We are grateful to the women who participated in the ASPIRE qualitative
   study, to the study staff, to the communities who partnered with us to
   conduct the trial, and to all of our collaborators. MTN-020/ASPIRE Study
   Team-Study Team Leadership: Jared Baeten, University of Washington
   (Protocol Chair); Thesla Palanee-Phillips, Wits Reproductive Health and
   HIV Institute (Protocol Co-chair); Elizabeth Brown, Fred Hutchinson
   Cancer Research Center (Protocol Statistician); Lydia Soto-Torres, US
   National Institute of Allergy and Infectious Diseases (Medical Officer);
   and Katie Schwartz, FHI 360 (Clinical Research Manager). Study Sites and
   Site Investigators of Record: Malawi, Blantyre site (Johns Hopkins
   University, Queen Elizabeth Hospital): Bonus Makanani; Malawi, Lilongwe
   site (University of North Carolina, Chapel Hill): Francis Martinson;
   South Africa, Cape Town site (University of Cape Town): Linda-Gail
   Bekker; South Africa, Durban-Botha's Hill, Chatsworth, Isipingo,
   Tongaat, Umkomaas, and Verulam sites (South African Medical Research
   Council): Vaneshree Govender, Samantha Siva, Zakir Gaffoor, Logashvari
   Naidoo, Arendevi Pather, and Nitesha Jeenarain; South Africa, Durban,
   eThekwini site (Center for the AIDS Programme for Research in South
   Africa): Gonasagrie Nair; South Africa, Johannesburg site (Wits RHI):
   Thesla Palanee-Phillips; Uganda, Kampala site (John Hopkins University,
   Makerere University): Flavia Matovu; Zimbabwe, Chitungwiza, Seke South
   and Zengeza sites (University of Zimbabwe, University of California San
   Francisco): Nyaradzo Mgodi; Zimbabwe, Harare, Spilhaus site (University
   of Zimbabwe, University of California San Francisco): Felix Mhlanga.
   Data management was provided by The Statistical Center for HIV/AIDS
   Research & Prevention (Fred Hutchinson Cancer Research Center, Seattle,
   WA) and site laboratory oversight was provided by the MTN Laboratory
   Center (Pittsburgh, PA). Funding: The MTN-020/ASPIRE study was designed
   and implemented by the MTN. The MTN is funded by the National Institute
   of Allergy and Infectious Diseases (UM1AI068633, UM1AI068615,
   UM1AI106707), with co-funding from the Eunice Kennedy Shriver National
   Institute of Child Health and Human Development and the National
   Institute of Mental Health, all components of the US National Institutes
   of Health. The content is solely the responsibility of the authors and
   does not necessarily represent the official views of the National
   Institutes of Health. The vaginal rings used in this study were
   developed and supplied by the International Partnership for Microbicides
   (IPM).
CR Abdool Karim Quarraisha, 2010, Science, V329, P1168, DOI 10.1126/science.1193748
   Abdulai MA, 2012, BMC WOMENS HEALTH, V12, DOI 10.1186/1472-6874-12-40
   [Anonymous], 2014, GLOB FACT SHEET HIV
   Baeten JM, 2016, NEW ENGL J MED, V375, P2121, DOI 10.1056/NEJMoa1506110
   Bond V, 2016, AIDS PATIENT CARE ST, V30, P425, DOI 10.1089/apc.2016.0114
   Braksmajer A, 2016, AIDS PATIENT CARE ST, V30, P274, DOI 10.1089/apc.2016.0098
   Carballo-Dieguez A, 2012, AIDS BEHAV, V16, P1761, DOI 10.1007/s10461-011-0028-6
   Coggins C, 1998, AIDS, V12, P1389, DOI 10.1097/00002030-199811000-00022
   Coly A, 2008, CURR OPIN HIV AIDS, V3, P581, DOI 10.1097/COH.0b013e32830aba00
   Corneli A, 2015, PLOS ONE, V10, DOI 10.1371/journal.pone.0125458
   FDA, 2012, FDA APPR 1 DRUG RED
   Flash CA, 2014, AIDS PATIENT CARE ST, V28, P635, DOI 10.1089/apc.2014.0003
   Greene E, 2010, CULT HEALTH SEX, V12, P739, DOI [10.1080/13691058.2010.488299, 10.1080/13691051003728599]
   Gunawardana M, 2015, ANTIMICROB AGENTS CH, V59, P3913, DOI 10.1128/AAC.00656-15
   Hartmann M, 2016, CULT HEALTH SEX, V18, P611, DOI 10.1080/13691058.2015.1101786
   Kang MS, 2007, AIDS BEHAV, V11, P443, DOI 10.1007/s10461-006-9190-7
   Keller MJ, 2016, AIDS, V30, P743, DOI 10.1097/QAD.0000000000000979
   Kiser PF, 2012, AIDS REV, V14, P62
   Kulczycki A, 2004, PERSPECT SEX REPRO H, V36, P114, DOI 10.1363/3611404
   Laborde N, 2016, HIV RES PREV
   Lendvay A, 2014, CONTRACEPTION, V89, P197, DOI 10.1016/j.contraception.2013.11.002
   Luecke EH, 2016, J INT AIDS SOC, V19, DOI 10.7448/IAS.19.1.20875
   Marrazzo JM, 2015, NEW ENGL J MED, V372, P509, DOI 10.1056/NEJMoa1402269
   McGowan I, 2015, FUTURE VIROL, V10, P1163, DOI 10.2217/fvl.15.83
   Mensch BS, 2012, CURR OPIN HIV AIDS, V7, P534, DOI 10.1097/COH.0b013e3283590632
   Minnis AM, 2013, AIDS BEHAV, V17, P737, DOI 10.1007/s10461-012-0333-8
   Montgomery ET, 2017, AIDS, V31, P1159, DOI 10.1097/QAD.0000000000001452
   Nel A, 2016, PLOS ONE, V11, DOI 10.1371/journal.pone.0147743
   Nel AM, 2011, J WOMENS HEALTH, V20, P1207, DOI 10.1089/jwh.2010.2476
   Novak A, 2003, CONTRACEPTION, V67, P187, DOI 10.1016/S0010-7824(02)00514-0
   Okpo E, 2014, PUBLIC HEALTH, V128, P934, DOI 10.1016/j.puhe.2014.08.012
   Palanee-Phillips T, 2015, PLOS ONE, V10, DOI 10.1371/journal.pone.0128857
   Ramjee G, 2013, AIDS RES THER, V10, DOI 10.1186/1742-6405-10-30
   Rees H, 2015, C RETR OPP INF CROI
   Rosen RK, 2015, CONTRACEPTION, V92, P596, DOI 10.1016/j.contraception.2015.08.007
   Say R, 2009, J FAM PLAN REPROD H, V35, P81, DOI 10.1783/147118909787931780
   Schlesinger E, 2016, PHARM RES-DORDR, V33, P1649, DOI 10.1007/s11095-016-1904-6
   Stewart FH, 2007, J PEDIATR ADOL GYNEC, V20, P345, DOI 10.1016/j.jpag.2007.06.001
   Terris-Prestholt F, 2013, PLOS ONE, V8, DOI 10.1371/journal.pone.0083193
   Thomson KA, 2016, CURR OPIN HIV AIDS, V11, P18, DOI 10.1097/COH.0000000000000207
   Van Damme L, 2012, NEW ENGL J MED, V367, P411, DOI 10.1056/NEJMoa1202614
   van den Berg JJ, 2014, AIDS BEHAV, V18, P862, DOI 10.1007/s10461-013-0652-4
   van der Straten A, 2012, AIDS BEHAV, V16, P1775, DOI 10.1007/s10461-012-0215-0
   van der Straten Ariane, 2014, J Int AIDS Soc, V17, P19146, DOI 10.7448/IAS.17.3.19146
   van der Straten A, 2012, AIDS BEHAV, V16, P1799, DOI 10.1007/s10461-012-0256-4
   World Health Organization, 2015, GUIDELINE START ANTI
NR 46
TC 20
Z9 20
U1 0
U2 3
PU MARY ANN LIEBERT, INC
PI NEW ROCHELLE
PA 140 HUGUENOT STREET, 3RD FL, NEW ROCHELLE, NY 10801 USA
SN 1087-2914
EI 1557-7449
J9 AIDS PATIENT CARE ST
JI Aids Patient Care STDS
PD JUL
PY 2017
VL 31
IS 7
BP 305
EP 314
DI 10.1089/apc.2017.0075
PG 10
WC Public, Environmental & Occupational Health; Infectious Diseases
WE Science Citation Index Expanded (SCI-EXPANDED); Social Science Citation Index (SSCI)
SC Public, Environmental & Occupational Health; Infectious Diseases
GA FA4DC
UT WOS:000405393000004
OA Green Published
DA 2022-08-26
ER

PT J
AU Ngandu, NK
   Carlson, JM
   Chopera, DR
   Ndabambi, N
   Karim, QA
   Karim, SA
   Williamson, C
AF Ngandu, Nobubelo K.
   Carlson, Jonathan M.
   Chopera, Denis R.
   Ndabambi, Nonkululeko
   Karim, Quarraisha Abdool
   Karim, Salim Abdool
   Williamson, Carolyn
TI Selection of HIV-1 Variants With Higher Transmission Potential by 1%
   Tenofovir Gel Microbicide
SO JAIDS-JOURNAL OF ACQUIRED IMMUNE DEFICIENCY SYNDROMES
LA English
DT Article; Proceedings Paper
CT 21st International AIDS Conference / Science and Solidarity
   Preconference (TB)
CY JUL 16-26, 2016
CL Durban, SOUTH AFRICA
DE tenofovir microbicide gel; HIV-1; transmission fitness
ID LARGE PHYLOGENIES; EVOLUTIONARY RATE; REPLICATION; INFECTION; IMPACT;
   TRIAL
AB Background: Women in the CAPRISA 004 trial assigned to use 1% tenofovir (TFV) microbicide gel, who became HIV-1 infected, had higher viral load set-point and slower antibody avidity maturation compared with placebo participants. We investigated whether TFV gel was selected for viruses with altered genetic characteristics.
   Setting: The participants of the CAPRISA 004 trial (n = 28 TFV and 43 placebo) were from KwaZulu-Natal Province, South Africa and were infected with HIV-1 subtype C. After HIV-1 diagnosis, they were recruited into the CAPRISA 002 cohort.
   Methods: We analyzed gag sequences from the earliest time point post infection (within 3 months of estimated time of infection). Transmission index was measured using a model which predicts the likelihood of an amino acid to be transmitted. Phylogenetic distance from a regional consensus sequence was calculated from a maximum likelihood phylogenetic tree.
   Results: Transmission index and distance from the most common (consensus) sequence have been shown to be markers of transmission fitness. We found that viruses infecting TFV gel recipients were closer to the consensus sequence of regional strains (P = 0.003) and had higher transmission index (P = 0.01). The transmission index was weakly correlated with concomitant viral load (Spearman r = 0.22, P = 0.06).
   Conclusion: Decreased acquisition risk may have increased the barrier to infection therefore selecting for fitter, more consensus-like viruses. Such virus fitness effects will need to be considered for future pre-exposure prophylaxis and vaccine trials.
C1 [Ngandu, Nobubelo K.; Chopera, Denis R.; Ndabambi, Nonkululeko; Williamson, Carolyn] Univ Cape Town, Inst Infect Dis & Mol Med, Div Med Virol, Cape Town, South Africa.
   [Ngandu, Nobubelo K.; Chopera, Denis R.; Ndabambi, Nonkululeko; Williamson, Carolyn] Natl Hlth Lab Serv, Cape Town, South Africa.
   [Ngandu, Nobubelo K.] South African Med Res Council, Hlth Syst Res Unit, Cape Town, South Africa.
   [Carlson, Jonathan M.] Microsoft Res, Redmond, WA USA.
   [Chopera, Denis R.; Karim, Quarraisha Abdool; Karim, Salim Abdool; Williamson, Carolyn] Univ KwaZulu Natal, Ctr AIDS Programme Res South Africa, Doris Duke Med Res Inst, Nelson R Mandela Sch Med, Durban, South Africa.
RP Williamson, C (通讯作者)，Univ Cape Town, Div Med Virol, Inst Infect Dis & Mol Med, Fac Hlth Sci, ZA-7925 Cape Town, South Africa.
EM carolyn.williamson@uct.ac.za
RI Ngandu, Nobubelo/AAP-8543-2021; Karim, Salim Abdool/AAE-7118-2019;
   Abdool Karim, Salim/N-5947-2013
OI Ngandu, Nobubelo/0000-0001-8883-3821; Abdool Karim,
   Salim/0000-0002-4986-2133; Abdool Karim, Quarraisha/0000-0002-0985-477X;
   , Carolyn/0000-0003-0125-1226
FU India-South Africa collaborative grant through the South African
   Technology Innovation Agency (TIA); Centre for the AIDS Program of
   Research in South Africa (CAPRISA); United States Agency for
   International Development and Family Health International
   [GPO-A-00-05-00022-00, 132119]; South African Department of Science &
   Technology (DST); CONRAD [GP00-08-00005-00, PPA-09-046]; South African
   National Research Foundation (NRF) Research Career Advancement
   Fellowship; South African Medical Research Council; NATIONAL INSTITUTE
   OF ALLERGY AND INFECTIOUS DISEASES [U19AI051794] Funding Source: NIH
   RePORTER
FX Supported by grants from India-South Africa collaborative grant provided
   through the South African Technology Innovation Agency (TIA), and the
   Centre for the AIDS Program of Research in South Africa (CAPRISA) to
   C.W. The CAPRISA 004/CAPRISA Tenofovir gel Research for AIDS Prevention
   Science (TRAPS) program was supported by the United States Agency for
   International Development and Family Health International (co-operative
   agreement # GPO-A-00-05-00022-00 contract # 132119); the South African
   Department of Science & Technology (DST) and CONRAD (co-operative Grant
   # GP00-08-00005-00, subproject PPA-09-046). D.R.C. is a recipient of the
   South African National Research Foundation (NRF) Research Career
   Advancement Fellowship. N.K.N. was partially supported by the South
   African Medical Research Council.
CR Baeten JM, 2011, SCI TRANSL MED, V3, DOI 10.1126/scitranslmed.3001888
   Berry IM, 2007, J VIROL, V81, P10625, DOI 10.1128/JVI.00985-07
   Berry IM, 2009, EPIDEMICS-NETH, V1, P230, DOI 10.1016/j.epidem.2009.10.003
   Brockman MA, 2010, J VIROL, V84, P11937, DOI 10.1128/JVI.01086-10
   Carlson JM, 2016, NAT MED, V22, P606, DOI 10.1038/nm.4100
   Carlson JM, 2014, SCIENCE, V345, DOI 10.1126/science.1254031
   Chopera DR, 2013, PLOS ONE, V8, DOI 10.1371/journal.pone.0071758
   Cohen MS, 2016, NEW ENGL J MED, V375, P830, DOI [10.1056/NEJMoa1105243, 10.1056/NEJMoa1600693]
   Deymier MJ, 2015, PLOS PATHOG, V11, DOI 10.1371/journal.ppat.1005154
   Ferguson AL, 2013, IMMUNITY, V38, P606, DOI 10.1016/j.immuni.2012.11.022
   Garrett NJ, 2015, JAIDS-J ACQ IMM DEF, V68, P55, DOI 10.1097/QAI.0000000000000367
   Guindon S, 2003, SYST BIOL, V52, P696, DOI 10.1080/10635150390235520
   Hughes JP, 2012, J INFECT DIS, V205, P358, DOI 10.1093/infdis/jir747
   Karim QA, 2010, SCIENCE, V329, P1168, DOI 10.1126/science.1193748
   Kiepiela P, 2004, NATURE, V432, P769, DOI 10.1038/nature03113
   Laeyendecker O, 2015, J INFECT DIS, V212, P754, DOI 10.1093/infdis/jiv110
   Lehman DA, 2015, J INFECT DIS, V211, P1211, DOI 10.1093/infdis/jiu677
   Mann JK, 2014, PLOS COMPUT BIOL, V10, DOI 10.1371/journal.pcbi.1003776
   Mureithi MW, 2012, JAIDS-J ACQ IMM DEF, V60, P124, DOI 10.1097/QAI.0b013e31824f53a9
   Pond SLK, 2005, BIOINFORMATICS, V21, P676, DOI 10.1093/bioinformatics/bti079
   Prince JL, 2012, PLOS PATHOG, V8, DOI 10.1371/journal.ppat.1003041
   Redd AD, 2012, J INFECT DIS, V206, P1433, DOI 10.1093/infdis/jis503
   Rohan LC, 2010, PLOS ONE, V5, DOI 10.1371/journal.pone.0009310
   Sagar M, 2009, J INFECT DIS, V199, P580, DOI 10.1086/596557
   Sigal A, 2011, NATURE, V477, P95, DOI 10.1038/nature10347
   Tamura K, 2004, P NATL ACAD SCI USA, V101, P11030, DOI 10.1073/pnas.0404206101
   Tamura K, 2013, MOL BIOL EVOL, V30, P2725, DOI [10.1093/molbev/mst197, 10.1093/oxfordjournals.molbev.a040023]
   Tully DC, 2016, PLOS PATHOG, V12, DOI 10.1371/journal.ppat.1005619
   Valley-Omar Z, 2012, J INFECT DIS, V206, P35, DOI 10.1093/infdis/jis305
   YANG ZH, 1995, GENETICS, V141, P1641
   Zanini F, 2015, ELIFE, V4, DOI 10.7554/eLife.11282
NR 31
TC 4
Z9 4
U1 0
U2 1
PU LIPPINCOTT WILLIAMS & WILKINS
PI PHILADELPHIA
PA TWO COMMERCE SQ, 2001 MARKET ST, PHILADELPHIA, PA 19103 USA
SN 1525-4135
EI 1077-9450
J9 JAIDS-J ACQ IMM DEF
JI JAIDS
PD SEP 1
PY 2017
VL 76
IS 1
BP 43
EP 47
DI 10.1097/QAI.0000000000001458
PG 5
WC Immunology; Infectious Diseases
WE Science Citation Index Expanded (SCI-EXPANDED); Conference Proceedings Citation Index - Science (CPCI-S)
SC Immunology; Infectious Diseases
GA FN6NM
UT WOS:000416131800016
PM 28797020
OA Green Published
DA 2022-08-26
ER

PT J
AU Fruhauf, T
   Coleman, JS
AF Fruhauf, Timothee
   Coleman, Jenell S.
TI A Missed Opportunity for US Perinatal Human Immunodeficiency Virus
   Elimination
SO OBSTETRICS AND GYNECOLOGY
LA English
DT Article
ID TO-CHILD TRANSMISSION; UNITED-STATES; PREEXPOSURE PROPHYLAXIS;
   HIV-INFECTION; PREGNANCY; WOMEN; RISK; PREVENTION
AB OBJECTIVE: To estimate the proportion of women at increased risk of sexual human immunodeficiency virus (HIV) acquisition during pregnancy in a high HIV incidence urban setting to identify those who may be eligible for pre-exposure prophylaxis.
   METHODS: We conducted a retrospective cohort study of women who received prenatal care at a large academic center in 2012. Univariable analyses and multiple logistic regression models were built to identify correlates for pre-exposure prophylaxis eligibility.
   RESULTS: Among 1,637 pregnant women, mean age was 27.6 years (SD 6.3), 59.7% were African American, and 56.0% were single. Based on the Centers for Disease Control and Prevention's guidelines, more than 10% of women were at increased risk for HIV acquisition during pregnancy and eligible for pre-exposure prophylaxis. Younger [adjusted odds ratio (OR) 0.9/1-year increase, 95% CI 0.8-0.9], single (adjusted OR 2.4, 95% CI 1.24.8), African American women (adjusted OR 3.3, 95% CI 1.6-6.7) with higher parity (adjusted OR 1.3/one-child increase, 95% CI 1.1-1.5), and who smoked regularly during pregnancy (adjusted OR 1.8, 95% CI 1.0-3.0) had greater odds of being eligible for pre-exposure prophylaxis at any time during pregnancy.
   CONCLUSIONS: Pregnancy is a vulnerable period during which some heterosexual women in urban settings have a high risk for HIV acquisition and stand to benefit from pre-exposure prophylaxis.
C1 [Fruhauf, Timothee; Coleman, Jenell S.] Johns Hopkins Univ, Sch Med, Dept Gynecol & Obstet, Baltimore, MD 21205 USA.
RP Coleman, JS (通讯作者)，600 N Wolfe St,Phipps Room 249B, Baltimore, MD 21287 USA.
EM colemanj@jhmi.edu
RI Coleman, Jenell/AAN-8792-2021
OI Fruhauf, Timothee/0000-0002-1027-2814
FU NICHD NIH HHS [R01 HD092013] Funding Source: Medline; EUNICE KENNEDY
   SHRIVER NATIONAL INSTITUTE OF CHILD HEALTH & HUMAN DEVELOPMENT
   [R01HD092013] Funding Source: NIH RePORTER
CR Antiretroviral Pregnancy Registry Steering Commitee, 2016, ANT PREGN REG INT IN
   Birkhead GS, 2010, OBSTET GYNECOL, V115, P1247, DOI 10.1097/AOG.0b013e3181e00955
   Centers for Disease Control and Prevention, PREEXP PROPH PREP HI
   Denning Paul H., 2011, Morbidity and Mortality Weekly Report, V60, P1045
   Drake AL, 2014, PLOS MED, V11, DOI 10.1371/journal.pmed.1001608
   Evans JL, 2013, SEX TRANSM DIS, V40, P462, DOI 10.1097/OLQ.0b013e318286db8a
   Flynn C, HIV BALTIMORE TOWSON
   Food and Drug Administration, FDA APPR 1 DRUG RED
   Friedman AL, 2010, J WOMENS HEALTH, V19, P1823, DOI 10.1089/jwh.2010.1961
   Gray RH, 2005, LANCET, V366, P1182, DOI 10.1016/S0140-6736(05)67481-8
   Hanscom B, 2016, JAIDS-J ACQ IMM DEF, V73, P606, DOI 10.1097/QAI.0000000000001160
   Heffron R, 2017, AIDS BEHAV, V21, P2173, DOI 10.1007/s10461-016-1563-y
   Heffron R, 2016, CURR HIV-AIDS REP, V13, P131, DOI 10.1007/s11904-016-0312-1
   Liao C, 2017, AIDS PATIENT CARE ST, V31, P20, DOI 10.1089/apc.2016.0204
   Maman S, 2000, SOC SCI MED, V50, P459, DOI 10.1016/S0277-9536(99)00270-1
   Mofenson LM, 2016, PLOS MED, V13, DOI 10.1371/journal.pmed.1002133
   Moodley D, 2009, AIDS, V23, P1255, DOI 10.1097/QAD.0b013e32832a5934
   Mugo NR, 2014, JAMA-J AM MED ASSOC, V312, P362, DOI 10.1001/jama.2014.8735
   Mugo NR, 2011, AIDS, V25, P1887, DOI 10.1097/QAD.0b013e32834a9338
   Mugwanya KK, 2016, PLOS MED, V13, DOI 10.1371/journal.pmed.1002132
   Nesheim S, 2013, CURR OPIN HIV AIDS, V8, P447, DOI 10.1097/COH.0b013e3283636ccb
   Nesheim S, 2012, PEDIATRICS, V130, P738, DOI 10.1542/peds.2012-0194
   Niccolai LM, 2003, AM J OBSTET GYNECOL, V188, P63, DOI 10.1067/mob.2003.119
   PALASANTHIRAN P, 1993, J INFECT DIS, V167, P441, DOI 10.1093/infdis/167.2.441
   Seidman DL, 2017, J INT AIDS SOC, V20, DOI 10.7448/IAS.20.2.21295
   Seidman DL, 2016, AM J OBSTET GYNECOL, V215, DOI 10.1016/j.ajog.2016.06.020
   Smith DK, 2015, MMWR-MORBID MORTAL W, V64, P1291, DOI 10.15585/mmwr.mm6446a4
   Taylor AW, 2017, JAMA PEDIATR, V171, P435, DOI 10.1001/jamapediatrics.2016.5053
   Tobian AAR, 2009, CURR OPIN HIV AIDS, V4, P294, DOI 10.1097/COH.0b013e32832c1881
   Wilson TE, 1996, AM J OBSTET GYNECOL, V174, P1033, DOI 10.1016/S0002-9378(96)70346-0
NR 30
TC 3
Z9 3
U1 1
U2 2
PU LIPPINCOTT WILLIAMS & WILKINS
PI PHILADELPHIA
PA TWO COMMERCE SQ, 2001 MARKET ST, PHILADELPHIA, PA 19103 USA
SN 0029-7844
J9 OBSTET GYNECOL
JI Obstet. Gynecol.
PD OCT
PY 2017
VL 130
IS 4
BP 703
EP 709
DI 10.1097/AOG.0000000000002258
PG 7
WC Obstetrics & Gynecology
WE Science Citation Index Expanded (SCI-EXPANDED); Social Science Citation Index (SSCI)
SC Obstetrics & Gynecology
GA FH8NO
UT WOS:000411453500012
PM 28885420
OA Green Accepted
DA 2022-08-26
ER

PT J
AU Pintye, J
   Drake, AL
   Kinuthia, J
   Unger, JA
   Matemo, D
   Heffron, RA
   Barnabas, RV
   Kohler, P
   McClelland, RS
   John-Stewart, G
AF Pintye, Jillian
   Drake, Alison L.
   Kinuthia, John
   Unger, Jennifer A.
   Matemo, Daniel
   Heffron, Renee A.
   Barnabas, Ruanne V.
   Kohler, Pamela
   McClelland, R. Scott
   John-Stewart, Grace
TI A Risk Assessment Tool for Identifying Pregnant and Postpartum Women Who
   May Benefit From Preexposure Prophylaxis
SO CLINICAL INFECTIOUS DISEASES
LA English
DT Article
DE HIV; preexposure prophylaxis; risk score; PrEP; pregnancy; postpartum
ID HIV-INFECTION; COST-EFFECTIVENESS; SCORING TOOL; INCIDENT HIV;
   PREDICTION; ACQUISITION; PREP; SEX; MEN; KNOWLEDGE
AB Background. A human immunodeficiency virus (HIV) risk assessment tool for pregnant women could identify women who would most benefit from preexposure prophylaxis (PrEP) while minimizing unnecessary PrEP exposure.
   Methods. Data from a prospective study of incident HIV among pregnant/postpartum women in Kenya were randomly divided into derivation (n = 654) and validation (n = 650) cohorts. A risk score was derived using multivariate Cox proportional hazards models and standard clinical prediction rules. Ability of the tool to predict maternal HIV acquisition was assessed using the area under the curve (AUC) and Brier score.
   Results. The final risk score included the following predictors: having a male partner with unknown HIV status, number of lifetime sexual partners, syphilis, bacterial vaginosis (BV), and vaginal candidiasis. In the derivation cohort, AUC was 0.84 (95% confidence interval [CI],.72-. 95) and each point increment in score was associated with a 52% (hazard ratio [HR], 1.52 [95% CI, 1.32-1.76]; P < .001) increase in HIV risk; the Brier score was 0.11. In the validation cohort, the score had similar AUC, Brier score, and estimated HRs. A simplified score that excluded BV and candidiasis yielded an AUC of 0.76 (95% CI, .67-.85); HIV incidence was higher among women with risk scores >6 than with scores = 6 (7.3 vs 1.1 per 100 person-years, respectively; P < .001). Women with simplified scores > 6 accounted for 16% of the population but 56% of HIV acquisitions.
   Conclusions. A combination of indicators routinely assessed in antenatal clinics was predictive of HIV risk and could be used to prioritize pregnant women for PrEP.
C1 [Pintye, Jillian; Drake, Alison L.; Unger, Jennifer A.; Heffron, Renee A.; Barnabas, Ruanne V.; Kohler, Pamela; McClelland, R. Scott; John-Stewart, Grace] Univ Washington, Dept Global Hlth, 325 Ninth Ave,Box 359909, Seattle, WA 98104 USA.
   [Pintye, Jillian] Univ Washington, Dept Family & Child Nursing, Seattle, WA 98195 USA.
   [Kinuthia, John; Matemo, Daniel] Kenyatta Natl Hosp, Dept Res & Programs, Nairobi, Kenya.
   [Unger, Jennifer A.] Univ Washington, Dept Obstet & Gynecol, Seattle, WA 98195 USA.
   [Barnabas, Ruanne V.; McClelland, R. Scott; John-Stewart, Grace] Univ Washington, Dept Med, Seattle, WA USA.
   [Heffron, Renee A.; Barnabas, Ruanne V.; McClelland, R. Scott; John-Stewart, Grace] Univ Washington, Dept Epidemiol, Seattle, WA 98195 USA.
   [Kohler, Pamela] Univ Washington, Dept Psychosoc & Community Hlth, Seattle, WA 98195 USA.
   [McClelland, R. Scott] Univ Nairobi, Inst Trop & Infect Dis, Nairobi, Kenya.
   [John-Stewart, Grace] Univ Washington, Dept Pediat, Seattle, WA 98195 USA.
RP Pintye, J (通讯作者)，Univ Washington, Dept Global Hlth, 325 Ninth Ave,Box 359909, Seattle, WA 98104 USA.
EM jpintye@uw.edu
RI John-Stewart, Grace/L-3650-2019; Heffron, Renee/AAG-5002-2020;
   John-Stewart, Grace/U-3351-2019
OI Unger, Jennifer/0000-0001-9064-6603; John-Stewart,
   Grace/0000-0002-4301-1573
FU National Institutes of Health [P01 HD 064915, T32 T32AI07140, K01
   AI116298, K24 HD054314]; University of Washington Center for AIDS
   Research [P30 A127757]; University of Washington Global Center for
   Integrated Health of Women Adolescents and Children; EUNICE KENNEDY
   SHRIVER NATIONAL INSTITUTE OF CHILD HEALTH & HUMAN DEVELOPMENT
   [K24HD054314, P01HD064915] Funding Source: NIH RePORTER; NATIONAL CENTER
   FOR ADVANCING TRANSLATIONAL SCIENCES [TL1TR002318] Funding Source: NIH
   RePORTER; NATIONAL INSTITUTE OF ALLERGY AND INFECTIOUS DISEASES
   [T32AI007140, R01AI125498, K01AI116298, P30AI027757] Funding Source: NIH
   RePORTER
FX This work was supported by the National Institutes of Health (P01 HD
   064915; T32 T32AI07140 to J. P; K01 AI116298 to A. L. D; K24 HD054314 to
   G. J. S.) the University of Washington Center for AIDS Research (P30
   A127757). The Mama Salama Study Team was supported by the University of
   Washington Global Center for Integrated Health of Women Adolescents and
   Children.
CR Anderson ST, 2014, NEW ENGL J MED, V370, P1712, DOI 10.1056/NEJMoa1303657
   Bachanas P, 2013, AIDS PATIENT CARE ST, V27, P425, DOI 10.1089/apc.2012.0388
   Baeten J HRea, 2015, C RETR OPP INF SEATT
   Balkus JE, 2016, JAIDS-J ACQ IMM DEF, V72, P333, DOI 10.1097/QAI.0000000000000974
   Bunge K, 2015, 8 INT AIDS SOC C HIV
   Callahan R, 2015, JAIDS-J ACQ IMM DEF, V68, P196, DOI 10.1097/QAI.0000000000000413
   Chan PC, 2014, AM J RESP CRIT CARE, V189, P203, DOI 10.1164/rccm.201305-0863OC
   Corneli A, 2016, JAIDS-J ACQ IMM DEF, V71, P452, DOI 10.1097/QAI.0000000000000880
   Cowan FM, 2016, J INT AIDS SOC, V19, DOI 10.7448/IAS.19.7.21101
   Crawford-Williams F, 2015, DRUG ALCOHOL REV, V34, P154, DOI 10.1111/dar.12152
   De Schacht C, 2014, PLOS ONE, V9, DOI 10.1371/journal.pone.0115014
   Dinh TH, 2015, PLOS ONE, V10, DOI 10.1371/journal.pone.0125525
   Drake AL, 2014, PLOS MED, V11, DOI 10.1371/journal.pmed.1001608
   Freeman EE, 2006, AIDS, V20, P73, DOI 10.1097/01.aids.0000198081.09337.a7
   Gray RH, 2005, LANCET, V366, P1182, DOI 10.1016/S0140-6736(05)67481-8
   Grundy SM, 2002, CIRCULATION, V106, P3143, DOI 10.1161/circ.106.25.3143
   Hallett TB, 2011, PLOS MED, V8, DOI 10.1371/journal.pmed.1001123
   Hanscom B, 2016, JAIDS-J ACQ IMM DEF, V73, P606, DOI 10.1097/QAI.0000000000001160
   Hasan O, 2010, J GEN INTERN MED, V25, P211, DOI 10.1007/s11606-009-1196-1
   Heffron R, 2015, PLOS ONE, V10, DOI 10.1371/journal.pone.0145515
   Humphrey JH, 2006, AIDS, V20, P1437, DOI 10.1097/01.aids.0000233578.72091.09
   Johnson LF, 2012, JAIDS-J ACQ IMM DEF, V59, P417, DOI 10.1097/QAI.0b013e3182432f27
   Kahle EM, 2013, JAIDS-J ACQ IMM DEF, V62, P339, DOI 10.1097/QAI.0b013e31827e622d
   Kaul R, 2004, JAMA-J AM MED ASSOC, V291, P2555, DOI 10.1001/jama.291.21.2555
   Kenyon CR, 2016, PLOS NEGLECT TROP D, V10, DOI 10.1371/journal.pntd.0004711
   Kiernan M, 2001, PSYCHOL METHODS, V6, P35, DOI 10.1037//1082-989X.6.1.35
   Kinuthia J, 2015, AIDS, V29, P2025, DOI 10.1097/QAD.0000000000000793
   Laupacis A, 1997, JAMA-J AM MED ASSOC, V277, P488, DOI 10.1001/jama.277.6.488
   LEROY V, 1994, AIDS, V8, P983, DOI 10.1097/00002030-199407000-00017
   Lloyd-Jones DM, 1999, LANCET, V353, P89, DOI 10.1016/S0140-6736(98)10279-9
   Marrazzo JM, 2015, NEW ENGL J MED, V372, P509, DOI 10.1056/NEJMoa1402269
   McGinn TG, 2000, JAMA-J AM MED ASSOC, V284, P79, DOI 10.1001/jama.284.1.79
   Menza TW, 2009, SEX TRANSM DIS, V36, P547, DOI 10.1097/OLQ.0b013e3181a9cc41
   Moons KGM, 2012, HEART, V98, P683, DOI 10.1136/heartjnl-2011-301246
   Msuya SE, 2008, AIDS CARE, V20, P700, DOI 10.1080/09540120701687059
   Mugo NR, 2014, JAMA-J AM MED ASSOC, V312, P362, DOI 10.1001/jama.2014.8735
   Nichols BE, 2013, PLOS ONE, V8, DOI 10.1371/journal.pone.0059549
   Orne-Gliemann J, 2013, AIDS, V27, P1167, DOI 10.1097/QAD.0b013e32835f1d8c
   Osoti AO, 2015, BMC INFECT DIS, V15, DOI 10.1186/s12879-015-1053-2
   Peltzer K, 2013, AIDS BEHAV, V17, P508, DOI 10.1007/s10461-012-0185-2
   Pretorius C, 2010, PLOS ONE, V5, DOI 10.1371/journal.pone.0013646
   Quinn TC, 2005, SCIENCE, V308, P1582, DOI 10.1126/science.1112489
   Racicot K, 2014, AM J REPROD IMMUNOL, V72, P107, DOI 10.1111/aji.12289
   Silasi M, 2015, AM J REPROD IMMUNOL, V73, P199, DOI 10.1111/aji.12355
   Simbayi LC, 2007, SEX TRANSM INFECT, V83, P29, DOI 10.1136/sti.2006.019893
   Smith D. K., 2012, Morbidity and Mortality Weekly Report, V61, P586
   Smith DK, 2012, JAIDS-J ACQ IMM DEF, V60, P421, DOI 10.1097/QAI.0b013e318256b2f6
   Steyerberg EW, 2010, EPIDEMIOLOGY, V21, P128, DOI 10.1097/EDE.0b013e3181c30fb2
   Taha TE, 1998, AIDS, V12, P197, DOI 10.1097/00002030-199802000-00010
   Tong LP, 2016, BMC MED RES METHODOL, V16, DOI 10.1186/s12874-016-0128-0
   UNAIDS, 2014, GAP REP 2014
   Van Damme L, 2012, NEW ENGL J MED, V367, P411, DOI 10.1056/NEJMoa1202614
   Verguet S, 2013, SEX TRANSM INFECT, V89, P628, DOI 10.1136/sextrans-2012-050891
   Vrieze SI, 2012, PSYCHOL METHODS, V17, P228, DOI 10.1037/a0027127
   Wald A, 2006, J INFECT DIS, V194, P42, DOI 10.1086/504717
   Walensky RP, 2012, CLIN INFECT DIS, V54, P1504, DOI 10.1093/cid/cis225
   World Health Organization, 2015, GUID WHEN STAT ANT T
   Ying R, 2015, J INT AIDS SOC, V18, P21, DOI 10.7448/IAS.18.4.20013
   Zhao C, 2014, EUR J CLIN INVEST, V44, P1095, DOI 10.1111/eci.12344
NR 59
TC 42
Z9 42
U1 0
U2 2
PU OXFORD UNIV PRESS INC
PI CARY
PA JOURNALS DEPT, 2001 EVANS RD, CARY, NC 27513 USA
SN 1058-4838
EI 1537-6591
J9 CLIN INFECT DIS
JI Clin. Infect. Dis.
PD MAR 15
PY 2017
VL 64
IS 6
BP 751
EP 758
DI 10.1093/cid/ciw850
PG 8
WC Immunology; Infectious Diseases; Microbiology
WE Science Citation Index Expanded (SCI-EXPANDED); Social Science Citation Index (SSCI)
SC Immunology; Infectious Diseases; Microbiology
GA EP3TI
UT WOS:000397304200009
PM 28034882
OA Bronze, Green Published
DA 2022-08-26
ER

PT J
AU Patrick, R
   Forrest, D
   Cardenas, G
   Opoku, J
   Magnus, M
   Phillips, G
   Greenberg, A
   Metsch, L
   Kharfen, M
   LaLota, M
   Kuo, I
AF Patrick, Rudy
   Forrest, David
   Cardenas, Gabriel
   Opoku, Jenevieve
   Magnus, Manya
   Phillips, Gregory
   Greenberg, Alan
   Metsch, Lisa
   Kharfen, Michael
   LaLota, Marlene
   Kuo, Irene
TI Awareness, Willingness, and Use of Pre-exposure Prophylaxis Among Men
   Who Have Sex With Men in Washington, DC and Miami-Dade County, FL:
   National HIV Behavioral Surveillance, 2011 and 2014
SO JAIDS-JOURNAL OF ACQUIRED IMMUNE DEFICIENCY SYNDROMES
LA English
DT Article
DE men who have sex with men; pre-exposure prophylaxis; willingness to use
   PrEP; national HIV behavioral surveillance
ID ANTIRETROVIRAL PROPHYLAXIS; LIMITED KNOWLEDGE; INFECTION; RISK;
   POSTEXPOSURE; PREVENTION; ATTITUDES; PREP
AB Introduction: Despite the effectiveness of oral pre-exposure prophylaxis (PrEP) for HIV prevention, knowledge, and uptake of this new prevention intervention over time has not been fully studied. Using NHBS data from 2 urban areas highly impacted by HIV, we examined awareness, use, and willingness to use daily oral PrEP and factors associated with willingness to take oral PrEP among men who have sex with men (MSM) over time.
   Methods: MSM from Washington, DC and Miami, FL were recruited in 2011 and 2014 using venue-based sampling. Participants completed behavioral surveys and HIV testing. Awareness, use, and willingness to use oral PrEP were examined. Demographic and behavioral correlates of being "very likely" to use PrEP in 2011 and 2014 were assessed.
   Results: PrEP awareness increased from 2011 to 2014 in both cities (DC: 39.1%-73.8% and Miami: 19.4%-41.2%), but use remained low in 2014 (DC: 7.7%; Miami: 1.4%). Being very likely to use PrEP decreased over time in DC (61%-48%), but increased in Miami (48%-60%). In DC, minority race was associated with increased odds of being very likely to use PrEP, whereas reduced odds of being very likely to use PrEP was observed for MSM with 1 or 2-5 partners versus having 6+ partners. In Miami, a higher proportion of white versus Hispanic MSM reported being very likely to use PrEP in 2011, but this observation was reversed in 2014.
   Conclusion: Geographic differences in awareness, use, and willingness to use PrEP indicate that innovative strategies are needed to educate MSM about this effective prevention strategy.
C1 [Patrick, Rudy; Magnus, Manya; Greenberg, Alan; Kuo, Irene] George Washington Univ, Dept Epidemiol & Biostat, Sch Publ Hlth, Milken Inst, Washington, DC USA.
   [Forrest, David; Cardenas, Gabriel] Univ Miami, Miller Sch Med, Dept Epidemiol & Publ Hlth, Miami, FL 33136 USA.
   [Opoku, Jenevieve; Kharfen, Michael] Dept Hlth, Washington, DC USA.
   [Phillips, Gregory] Northwestern Univ, Dept Med Social Sci, Feinberg Sch Med, Chicago, IL 60611 USA.
   [Metsch, Lisa] Columbia Univ, Dept Sociomed Sci, Mailman Sch Publ Hlth, New York, NY USA.
   [LaLota, Marlene] Florida Dept Hlth, Tallahassee, FL USA.
RP Kuo, I (通讯作者)，George Washington Univ, Sch Publ Hlth, Milken Inst, 950 New Hampshire Ave NW,Suite 500, Washington, DC 20052 USA.
EM ikuo@gwu.edu
FU Centers for Disease Control and Prevention; Florida Department of
   Health; District of Columbia Department of Health; National Center for
   HIV/AIDS, Viral Hepatitis, STD, and TB Prevention (NCHHSTP)
   [U1BPS003261] Funding Source: NIH RePORTER; NATIONAL INSTITUTE OF
   ALLERGY AND INFECTIOUS DISEASES [P30AI117970] Funding Source: NIH
   RePORTER; NATIONAL INSTITUTE OF MENTAL HEALTH [P30MH043520] Funding
   Source: NIH RePORTER
FX This study was funded through cooperative agreements from the Centers
   for Disease Control and Prevention and through contracts from the
   Florida Department of Health and from the District of Columbia
   Department of Health.
CR Baeten JM, 2012, NEW ENGL J MED, V367, P399, DOI 10.1056/NEJMoa1108524
   Castel AD, 2015, JAIDS-J ACQ IMM DEF, V70, P520, DOI 10.1097/QAI.0000000000000780
   Centers for Disease Control and Prevention, 2015, HIV SURV REP
   Centers for Disease Control and Prevention, 2012, EST HIV INC US 2007
   Centers for Disease Control and Prevention, 2014, PREEXP PROPH PREV HI
   Centers for Disease Control and Prevention, 2013, ENH COMPR HIV PREV P
   Centers for Disease Control and Prevention National Center for HIV/ AIDS, 2015, MON SEL NAT HIV PREV
   Choopanya K, 2013, LANCET, V381, P2083, DOI 10.1016/S0140-6736(13)61127-7
   Cohen SE, 2015, JAIDS-J ACQ IMM DEF, V68, P439, DOI 10.1097/QAI.0000000000000479
   Delaney KP, 2016, C RETR OPP INF 22 25
   District of Columbia Department of Health HIV/AIDS Hepatitis STDs and Tuberculosis Administration, 2015, DISTR COL DEP HLTH H
   Flash C, 2014, J INT AIDS SOC, V17, P148, DOI 10.7448/IAS.17.4.19730
   Florida Department of Health in Miami-Dade County, 2015, NUMB REP AIDS CAS 20
   Grant RM, 2010, NEW ENGL J MED, V363, P2587, DOI 10.1056/NEJMoa1011205
   Grohskopf LA, 2013, JAIDS-J ACQ IMM DEF, V64, P79, DOI 10.1097/QAI.0b013e31828ece33
   Grov C, 2015, AIDS BEHAV, V19, P2234, DOI 10.1007/s10461-015-1030-1
   Gulick R, 2016, C RETR OPP INF 22 25
   Haire BG, 2015, HIV AIDS-RES PALLIAT, V7, P241, DOI 10.2147/HIV.S72419
   Hood JE, 2016, AIDS, V30, P515, DOI 10.1097/QAD.0000000000000937
   Hosek S, 2015, IAS C HIV PATH TREAT
   Krotchko J, 2016, CHANGES AWARENESS HI
   Liu AY, 2008, JAIDS-J ACQ IMM DEF, V47, P241, DOI 10.1097/QAI.0b013e31815e4041
   Liu AY, 2016, JAMA INTERN MED, V176, P75, DOI 10.1001/jamainternmed.2015.4683
   MacKellar DA, 2007, PUBLIC HEALTH REP, V122, P39, DOI 10.1177/00333549071220S107
   McCormack S, 2016, LANCET, V387, P53, DOI 10.1016/S0140-6736(15)00056-2
   Mimiaga MJ, 2009, JAIDS-J ACQ IMM DEF, V50, P77, DOI 10.1097/QAI.0b013e31818d5a27
   Purcell David W, 2012, Open AIDS J, V6, P98, DOI 10.2174/1874613601206010098
   Rodriguez AE, 2013, JAIDS-J ACQ IMM DEF, V64, pS68, DOI 10.1097/QAI.0b013e3182a901a2
   Scanlin KK, 2016, C RETR OPP INF 22 25
   Smith DK, 2015, MMWR-MORBID MORTAL W, V64, P1291, DOI 10.15585/mmwr.mm6446a4
   Volk JE, 2015, CLIN INFECT DIS, V61, P1601, DOI 10.1093/cid/civ778
   Wheeler D. P., 2016, C RETR OPP INF BOST
NR 32
TC 29
Z9 30
U1 0
U2 5
PU LIPPINCOTT WILLIAMS & WILKINS
PI PHILADELPHIA
PA TWO COMMERCE SQ, 2001 MARKET ST, PHILADELPHIA, PA 19103 USA
SN 1525-4135
EI 1077-9450
J9 JAIDS-J ACQ IMM DEF
JI JAIDS
PD JUL 1
PY 2017
VL 75
SU 3
BP S375
EP S382
DI 10.1097/QAI.0000000000001414
PG 8
WC Immunology; Infectious Diseases
WE Science Citation Index Expanded (SCI-EXPANDED)
SC Immunology; Infectious Diseases
GA EZ3ND
UT WOS:000404616800019
PM 28604442
OA Green Accepted
DA 2022-08-26
ER

PT J
AU Ngure, K
   Trinidad, SB
   Beima-Sofie, K
   Baeten, JM
   Mugo, NR
   Bukusi, EA
   Heffron, R
   John-Stewart, G
   Kelley, MC
AF Ngure, Kenneth
   Trinidad, Susan Brown
   Beima-Sofie, Kristin
   Baeten, Jared M.
   Mugo, Nelly R.
   Bukusi, Elizabeth A.
   Heffron, Renee
   John-Stewart, Grace
   Kelley, Maureen C.
TI The role of male partners in women's participation in research during
   pregnancy: a case study from the partners demonstration project
SO REPRODUCTIVE HEALTH
LA English
DT Article; Proceedings Paper
CT Global-Forum-on-Bioethics-in-Research (GFBR) Ethics of Research in
   Pregnancy Meeting
CY NOV 03-04, 2016
CL Buenos Aires, ARGENTINA
SP Global Forum Bioeth Res
DE HIV prevention; Pre-exposure prophylaxis (PrEP); Pregnancy; Consent;
   Autonomy; Male partners
ID HIV PREVENTION; PROPHYLAXIS; RISK
AB The exclusion of pregnant women from health research remains a significant challenge globally. In settings where cultural traditions and gender norms support a more restricted decision-making role for women in general, little is known about the attitudes of male partners toward the inclusion of women in research during pregnancy. Understanding the expectations of bothmen and women in such cultural settings offers an opportunity to engage and address local ethical concerns to improve women's access to research during pregnancy and enhance intervention development. In this paper, we present a qualitative research ethics case study, drawn from the Partners Demonstration Project of pre-exposure prophylaxis (PrEP) in Kenya, regarding the role of male partners in decision-making to continue PrEP during pregnancy. PrEP is an effective HIV prevention tool; however, since pregnant women were excluded from early PrEP clinical trials, safety and efficacy data during pregnancy are limited. Given continued high rates of HIV infection for women, some pregnant women are now being provided with PrEP or are involved in PrEP research. Men and women in our study were equally concerned about the health risks of PrEP to the fetus and depended on healthcare provider guidance to understand these risks. Because the demonstration project enrolled couples, an implicit social expectation for many women's continuation of PrEP during pregnancy was consultation with male partners. Some women reported that consenting to participate was exclusively a woman's decision; however, many reported that they deferred to their male partner's opinion and support during the decision-making process. Most male partners believed women should not participate in research studies without their partner's permission, while a few men believed participation was ultimately a woman's decision. We suggest that relational autonomy can support a middle ground for informed consent that promotes women's autonomy while accommodating partner engagement.
C1 [Ngure, Kenneth] Jomo Kenyatta Univ Agr & Technol, Dept Community Hlth, Nairobi, Kenya.
   [Ngure, Kenneth; Beima-Sofie, Kristin; Baeten, Jared M.; Mugo, Nelly R.; Bukusi, Elizabeth A.; Heffron, Renee; John-Stewart, Grace] Univ Washington, Dept Global Hlth, Seattle, WA 98195 USA.
   [Trinidad, Susan Brown] Univ Washington, Dept Bioeth & Humanities, Seattle, WA 98195 USA.
   [Baeten, Jared M.; Heffron, Renee; John-Stewart, Grace] Univ Washington, Dept Epidemiol, Seattle, WA 98195 USA.
   [Baeten, Jared M.; John-Stewart, Grace] Univ Washington, Dept Med, Seattle, WA USA.
   [Mugo, Nelly R.] Kenya Govt Med Res Ctr, Ctr Clin Res, Nairobi, Kenya.
   [Bukusi, Elizabeth A.] Kenya Govt Med Res Ctr, Ctr Microbiol Res, Nairobi, Kenya.
   [Bukusi, Elizabeth A.] Univ Washington, Dept Obstet & Gynecol, Seattle, WA 98195 USA.
   [John-Stewart, Grace] Univ Washington, Dept Pediat, Seattle, WA 98195 USA.
   [Kelley, Maureen C.] Univ Oxford, Dept Populat Hlth, Oxford, England.
RP Ngure, K (通讯作者)，Jomo Kenyatta Univ Agr & Technol, Dept Community Hlth, Nairobi, Kenya.; Ngure, K (通讯作者)，Univ Washington, Dept Global Hlth, Seattle, WA 98195 USA.
EM kngure@jkuat.ac.ke
RI John-Stewart, Grace/L-3650-2019; Heffron, Renee/AAG-5002-2020;
   John-Stewart, Grace/U-3351-2019
OI John-Stewart, Grace/0000-0002-4301-1573; Trinidad, Susan
   Brown/0000-0002-5956-6557; Kelley, Maureen/0000-0001-8230-5315
FU Bill & Melinda Gates Foundation [OPP47674, OPP1056051]; National
   Institute of Mental Health of the US National Institutes of Health [R01
   MH095507]; American people through the US Agency for International
   Development [AID-OAA-A-12-00023]; Wellcome Trust Strategic Award
   [096527]; Wellcome Trust [200,344/Z/15/Z]; MRC Newton Fund Collaborative
   Award [200,344/Z/15/Z]; EUNICE KENNEDY SHRIVER NATIONAL INSTITUTE OF
   CHILD HEALTH & HUMAN DEVELOPMENT [K24HD054314] Funding Source: NIH
   RePORTER; NATIONAL INSTITUTE OF ALLERGY AND INFECTIOUS DISEASES
   [R01AI125498] Funding Source: NIH RePORTER; NATIONAL INSTITUTE OF MENTAL
   HEALTH [R01MH095507] Funding Source: NIH RePORTER; MRC [MC_PC_16025]
   Funding Source: UKRI
FX Bill & Melinda Gates Foundation (grants OPP47674, OPP1056051). The
   Partners Demonstration Project was funded by the National Institute of
   Mental Health of the US National Institutes of Health (grant R01
   MH095507), the Bill & Melinda Gates Foundation (grant OPP1056051), and
   through the generous support of the American people through the US
   Agency for International Development (cooperative agreement
   AID-OAA-A-12-00023). Gilead Sciences donated the PrEP medication but had
   no role in data collection or analysis. Maureen Kelley's efforts were
   supported by funding from Wellcome Trust Strategic Award (grant 096527)
   and Wellcome Trust and MRC Newton Fund Collaborative Award (grant
   200,344/Z/15/Z). The results and interpretation presented here do not
   necessarily reflect the views of the study funders. The publication cost
   of this article was funded by the Wellcome Trust.
CR American College of Obstetricians and Gynecologists, 2015, OBSTET GYNECOL, V126, pe100
   Baeten JM, 2012, NEW ENGL J MED, V367, P399, DOI 10.1056/NEJMoa1108524
   Baeten JM, 2016, PLOS MED, V13, DOI 10.1371/journal.pmed.1002099
   Corrigan O, 2003, SOCIOL HEALTH ILL, V25, P768, DOI 10.1046/j.1467-9566.2003.00369.x
   DUNN DT, 1992, LANCET, V340, P585, DOI 10.1016/0140-6736(92)92115-V
   Gray RH, 2005, LANCET, V366, P1182, DOI 10.1016/S0140-6736(05)67481-8
   Heffron R, 2016, PREP ART REDUCE HIV
   John F, 2006, 16 INT AIDS C
   Kinuthia J, 2010, CURR HIV RES, V8, P510, DOI 10.2174/157016210793499213
   Light DW, 1998, SOCIAL EMBEDDEDNESS
   Mackenzie Catriona, 2000, RELATIONAL AUTONOMY
   Moodley D, 2009, AIDS, V23, P1255, DOI 10.1097/QAD.0b013e32832a5934
   Moodley Keymanthri, 2007, BMC Med Ethics, V8, P10, DOI 10.1186/1472-6939-8-10
   Mugo NR, 2014, JAMA-J AM MED ASSOC, V312, P362, DOI 10.1001/jama.2014.8735
   Mugo NR, 2011, AIDS, V25, P1887, DOI 10.1097/QAD.0b013e32834a9338
   Ramjee G, 2013, AIDS RES THER, V10, DOI 10.1186/1742-6405-10-30
   Taha TE, 1998, AIDS, V12, P197, DOI 10.1097/00002030-199802000-00010
   UNAIDS, 2016, GLOB AIDS UPD REP
   Wolpe PR, 1998, BIOETHICS SOC CONSTR, P38
NR 19
TC 9
Z9 9
U1 0
U2 2
PU BMC
PI LONDON
PA CAMPUS, 4 CRINAN ST, LONDON N1 9XW, ENGLAND
EI 1742-4755
J9 REPROD HEALTH
JI Reprod. Health
PD DEC 14
PY 2017
VL 14
SU 3
AR 160
DI 10.1186/s12978-017-0424-0
PG 4
WC Public, Environmental & Occupational Health
WE Science Citation Index Expanded (SCI-EXPANDED); Social Science Citation Index (SSCI); Conference Proceedings Citation Index - Social Science &amp; Humanities (CPCI-SSH); Conference Proceedings Citation Index - Science (CPCI-S)
SC Public, Environmental & Occupational Health
GA FQ0YA
UT WOS:000418082100006
PM 29297375
OA Green Published, gold
DA 2022-08-26
ER

PT J
AU Sullivan, KA
   Lyerly, AD
AF Sullivan, Kristen A.
   Lyerly, Anne D.
TI Ethical considerations in developing an evidence base for pre-exposure
   prophylaxis in pregnant women
SO REPRODUCTIVE HEALTH
LA English
DT Article; Proceedings Paper
CT Global-Forum-on-Bioethics-in-Research (GFBR) Ethics of Research in
   Pregnancy Meeting
CY NOV 03-04, 2016
CL Buenos Aires, ARGENTINA
SP Global Forum Bioeth Res
DE Clinical trials; Ethics; HIV; Maternal health; Pre-exposure prophylaxis;
   Pregnancy; Research
ID HIV PREVENTION
AB Though many women in need of access to HIV preventive regimes are pregnant, there is a dearth of data to guide these care decisions. While oral pre-exposure prophylaxis (PrEP) has been shown to prevent HIV infection in numerous high-risk populations, pregnant women have been excluded from all major prospective trials. We propose for ethical examination a theoretical trial-a prospective, observational study of PrEP for pregnant women at risk for HIV in sub-Saharan Africa-highlighting an ethical tradeoff that characterizes issues faced for advancing research in pregnancy. On the one hand, an "opportunistic" study design has certain ethical advantages: as formally construed, the research activity usually begins after decisions to use PrEP during pregnancy are made in the clinical setting. This minimizes research risks and avoids ethical problems that a randomized controlled trial (RCT) comparing PrEP to placebo would entail, particularly withholding care proven beneficial in other populations. On the other hand, observational studies yield less precise information than RCTs. This raises a broader question about the pace of research with pregnant women, as it typically takes many years after a drug's approval for use in the general population to determine safety of the medication in pregnancy. Such delays can have the effect of making it impossible to ethically conduct an RCT with pregnant women, reducing the likelihood that the research community is able to obtain robust, pregnancy-specific evidence. While an observational cohort is potentially the most ethically and scientifically justified research design to study PrEP in pregnancy, earlier involvement of pregnant women in studies of newer preventives may lead to evidence that is more timely and robust.
C1 [Sullivan, Kristen A.; Lyerly, Anne D.] Univ North Carolina Chapel Hill, Ctr Bioeth, Chapel Hill, NC 27599 USA.
RP Sullivan, KA (通讯作者)，Univ North Carolina Chapel Hill, Ctr Bioeth, Chapel Hill, NC 27599 USA.
EM ksullivan@med.unc.edu
FU National Institute of Allergy and Infectious Diseases of the National
   Institutes of Health [R01AI108368]; Wellcome Trust; NATIONAL INSTITUTE
   OF ALLERGY AND INFECTIOUS DISEASES [R01AI108368] Funding Source: NIH
   RePORTER
FX This work was supported by the National Institute of Allergy and
   Infectious Diseases of the National Institutes of Health under award
   number R01AI108368. The content is solely the responsibility of the
   authors and does not necessarily represent the official views of the
   National Institutes of Health. The publication cost of this article was
   funded by the Wellcome Trust.
CR Adam MP, 2011, AM J MED GENET C, V157C, P175, DOI 10.1002/ajmg.c.30313
   Baeten JM, 2012, NEW ENGL J MED, V367, P399, DOI 10.1056/NEJMoa1108524
   Bekker LG, 2016, S AFR J HIV MED, V17, DOI 10.4102/sajhivmed.v17i1.455
   Drake AL, 2014, PLOS MED, V11, DOI 10.1371/journal.pmed.1001608
   Ehrhardt S, 2015, CLIN INFECT DIS, V60, P275, DOI 10.1093/cid/ciu798
   Karim QA, 2010, SCIENCE, V329, P1168, DOI 10.1126/science.1193748
   Mugo NR, 2014, JAMA-J AM MED ASSOC, V312, P362, DOI 10.1001/jama.2014.8735
   Nachega JB, 2017, JAIDS J ACQUIR IMMUN
   WHO, CONGUID UANT DRU
NR 9
TC 1
Z9 1
U1 0
U2 3
PU BIOMED CENTRAL LTD
PI LONDON
PA 236 GRAYS INN RD, FLOOR 6, LONDON WC1X 8HL, ENGLAND
SN 1742-4755
J9 REPROD HEALTH
JI Reprod. Health
PD DEC 14
PY 2017
VL 14
SU 3
AR 171
DI 10.1186/s12978-017-0425-z
PG 3
WC Public, Environmental & Occupational Health
WE Science Citation Index Expanded (SCI-EXPANDED); Social Science Citation Index (SSCI); Conference Proceedings Citation Index - Social Science &amp; Humanities (CPCI-SSH); Conference Proceedings Citation Index - Science (CPCI-S)
SC Public, Environmental & Occupational Health
GA FQ0YA
UT WOS:000418082100007
PM 29297377
OA Green Published, gold
DA 2022-08-26
ER

PT J
AU Eakle, R
   Bourne, A
   Jarrett, C
   Stadler, J
   Larson, H
AF Eakle, Robyn
   Bourne, Adam
   Jarrett, Caitlin
   Stadler, Jonathan
   Larson, Heidi
TI Motivations and barriers to uptake and use of female-initiated,
   biomedical HIV prevention products in sub-Saharan Africa: an adapted
   meta-ethnography
SO BMC PUBLIC HEALTH
LA English
DT Article
DE HIV prevention; Biomedical prevention products; Pre-exposure prophylaxis
   (PrEP); Women; Qualitative research
ID PREEXPOSURE PROPHYLAXIS; QUALITATIVE RESEARCH; WOMENS NARRATIVES; SEX
   WORKERS; TRIAL; ACCEPTABILITY; INFECTION; DIAPHRAGM; TENOFOVIR;
   EXPERIENCES
AB Background: Women bear a disproportionate burden of HIV throughout the world prompting extensive research into HIV prevention products for women which has met with varied success. With an aim of informing future policy and programming, this review examines the barriers and motivations to the uptake and use of female initiated products in sub-Saharan countries.
   Methods: We conducted a systematic review as an adapted meta-ethnography of qualitative data focused on actual use of products. After deduplication, 10,581 and 3861 papers in the first and second round respectively were screened. Following the PRISMA guidance, 22 papers were selected and synthesized using Malpass's definitions of first, second, and third order constructs. First order constructs, consisting of participant data published in the selected papers, were extracted and categorised by second and third order constructs for analysis. A weight of evidence review was conducted to compare and assess quality across the papers.
   Results: The 22 papers selected span 11 studies in 13 countries. We derived 23 s order constructs that were translated into seven overarching third order constructs: Sexual Satisfaction, Trust, Empowerment and Control, Personal Well-being, Product use in the social-cultural environment, Practical Considerations, Risk Reduction, and Perceptions of Efficacy. Relationships and trust were seen to be as or more important for product use as efficacy. These constructs reveal an inherent inter-relationality where decision making around HIV prevention uptake and use cannot be binary or mono-faceted, but rather conducted on multiple levels. We developed a framework illustrating the central and proximal natures of constructs as they relate to the decision-making process surrounding the use of prevention products.
   Conclusions: Health systems, structural, and individual level HIV prevention interventions for women should adopt a holistic approach. Interventions should attend to the ways in which HIV prevention products can serve to reduce the likelihood of HIV transmission, as well as help to protect partnerships, enhance sexual pleasure, and take into account woman's roles in the social environment. Stigma, as well as sexuality, is likely to continue to influence product uptake and use and should be prominently taken into account in large-scale interventions.
C1 [Eakle, Robyn; Stadler, Jonathan] Univ Witwatersrand, Hillbrow Hlth Precinct, Wits Reprod Hlth & HIV Inst, 22 Esselen St, ZA-2001 Johannesburg, South Africa.
   [Eakle, Robyn] London Sch Hyg & Trop Med, Dept Social & Environm Hlth Res, Sigma Res, London, England.
   [Bourne, Adam] La Trobe Univ, Australian Res Ctr Sex Hlth & Soc, Melbourne, Vic, Australia.
   [Jarrett, Caitlin; Larson, Heidi] London Sch Hyg & Trop Med, Dept Infect Dis Epidemiol, London, England.
   [Jarrett, Caitlin] Swiss Trop & Publ Hlth Inst Swiss TPH, Basel, Switzerland.
   [Jarrett, Caitlin] Univ Basel, Basel, Switzerland.
   [Stadler, Jonathan] Univ Johannesburg, Dept Anthropol & Dev Studies, Johannesburg, South Africa.
RP Eakle, R (通讯作者)，Univ Witwatersrand, Hillbrow Hlth Precinct, Wits Reprod Hlth & HIV Inst, 22 Esselen St, ZA-2001 Johannesburg, South Africa.; Eakle, R (通讯作者)，London Sch Hyg & Trop Med, Dept Social & Environm Hlth Res, Sigma Res, London, England.
EM reakle@wrhi.ac.za
RI ; Larson, Heidi J./N-1018-2017
OI Jarrett, Caitlin/0000-0002-7632-9641; Larson, Heidi
   J./0000-0002-8477-7583; Stadler, Jonathan/0000-0002-2325-2660
FU Georgetown University from the Bill and Melinda Gates Foundation
FX This work was partially supported funding through Georgetown University
   from the Bill and Melinda Gates Foundation.
CR Abdool Karim Quarraisha, 2010, Science, V329, P1168, DOI 10.1126/science.1193748
   Abrahams N, 2010, CULT HEALTH SEX, V12, P471, DOI 10.1080/13691050903556316
   Behets FMTF, 2008, SEX TRANSM DIS, V35, P238, DOI 10.1097/OLQ.0b013e31815abaa2
   Bekker LG, 2015, HPTN 067 ADAPT CAPE
   Bryant J, 2009, HEALTH TECHNOL ASSES, V13, P1, DOI 10.3310/hta13140
   Campbell R, 2003, SOC SCI MED, V56, P671, DOI 10.1016/S0277-9536(02)00064-3
   Chicago PrEP Working Group. Powered by AIDS Foundation of Chicago, 2016, PREP4LOVE ON PILL ON
   Choopanya K, 2013, LANCET, V381, P2083, DOI 10.1016/S0140-6736(13)61127-7
   Corneli A, 2013, KUALA LUMPUR
   Cottrell ML, 2016, J INFECT DIS, V214, P55, DOI 10.1093/infdis/jiw077
   Eakle R, 2015, SYST REV, V4, DOI 10.1186/s13643-015-0096-1
   Fonner VA, 2016, AIDS, V30, P1973, DOI 10.1097/QAD.0000000000001145
   Gafos M, 2014, AIDS BEHAV, V18, P297, DOI 10.1007/s10461-013-0676-9
   Gafos M, 2010, CULT HEALTH SEX, V12, P929, DOI 10.1080/13691058.2010.507876
   Gough D., 2012, INTRO SYSTEMATIC REV
   Greene E, 2010, CULT HEALTH SEX, V12, P739, DOI [10.1080/13691058.2010.488299, 10.1080/13691051003728599]
   Guest G, 2008, SEX TRANSM DIS, V35, P1002, DOI 10.1097/OLQ.0b013e3181812939
   Guest G, 2010, J WOMENS HEALTH, V19, P791, DOI 10.1089/jwh.2009.1576
   Hoffman S, 2004, INT FAM PLAN PERSPEC, V30, P139, DOI 10.1363/3013904
   International Partnership for Microbicides, WOM NEED MICR
   Izulla P, 2013, JAIDS-J ACQ IMM DEF, V62, P220, DOI 10.1097/QAI.0b013e318278ba1b
   Kacanek D, 2012, AIDS EDUC PREV, V24, P54, DOI 10.1521/aeap.2012.24.1.54
   Kaler A, 2004, CULT HEALTH SEX, V6, P501, DOI 10.1080/13691050410001701948
   Kaler A, 2004, J GENDER STUD, V13, P139, DOI 10.1080/0958923042000217819
   Kashuba ADM, 2015, JAIDS-J ACQ IMM DEF, V69, P264, DOI 10.1097/QAI.0000000000000607
   Kim JC, 2009, BRIT MED J, V338, DOI 10.1136/bmj.b515
   Lees S, 2015, CULT HEALTH SEX, V17, P412, DOI 10.1080/13691058.2014.963680
   Liberati A, 2009, BMJ-BRIT MED J, V339, DOI [10.1136/bmj.b2700, 10.1371/journal.pmed.1000100, 10.7326/0003-4819-151-4-200908180-00136]
   Luecke EH, 2016, J INT AIDS SOC, V19, DOI 10.7448/IAS.19.1.20875
   Magazi B, 2014, BMC WOMENS HEALTH, V14, DOI 10.1186/1472-6874-14-88
   Malpass A, 2009, SOC SCI MED, V68, P154, DOI 10.1016/j.socscimed.2008.09.068
   Marrazzo JM, 2015, NEW ENGL J MED, V372, P509, DOI 10.1056/NEJMoa1402269
   Mathenjwa T, 2012, EUR J CONTRACEP REPR, V17, P383, DOI 10.3109/13625187.2012.694147
   Merten S, 2010, TROP MED INT HEALTH, V15, P16, DOI 10.1111/j.1365-3156.2010.02510.x
   Montgomery CM, 2008, AIDS CARE, V20, P733, DOI 10.1080/09540120701693974
   Montgomery CM, 2010, CULT HEALTH SEX, V12, P649, DOI 10.1080/13691051003736261
   Montgomery ET, 2015, AIDS BEHAV, V19, P784, DOI 10.1007/s10461-014-0950-5
   Montgomery ET, 2012, CULT HEALTH SEX, V14, P795, DOI 10.1080/13691058.2012.697191
   Musheke M, 2013, BMC PUBLIC HEALTH, V13, DOI [10.1186/1472-6963-13-97, 10.1186/1471-2458-13-220]
   Noblit G.W., 1988, META ETHNOGRAPHY SYN
   Okal J, 2008, CULT HEALTH SEX, V10, P13, DOI 10.1080/13691050701519730
   Sahin-Hodoglugil NN, 2011, AIDS CARE, V23, P1026, DOI 10.1080/09540121.2010.543879
   Stadler J, 2014, SOC SCI MED, V110, P49, DOI 10.1016/j.socscimed.2014.03.021
   Stadler J, 2011, CULT HEALTH SEX, V13, P31, DOI 10.1080/13691058.2010.511270
   UNAIDS, MICR WHY AR THEY S 1
   UNAIDS, 2016, GLOB AIDS UPD
   Van Damme L, 2012, NEW ENGL J MED, V367, P411, DOI 10.1056/NEJMoa1202614
   van der Straten A, 2012, AIDS BEHAV, V16, P1775, DOI 10.1007/s10461-012-0215-0
   van der Straten A, 2015, AIDS, V29, P2161, DOI 10.1097/QAD.0000000000000801
   van der Straten Ariane, 2014, J Int AIDS Soc, V17, P19146, DOI 10.7448/IAS.17.3.19146
   van der Straten A, 2014, PLOS ONE, V9, DOI 10.1371/journal.pone.0089118
   Walsh D, 2005, J ADV NURS, V50, P204, DOI 10.1111/j.1365-2648.2005.03380.x
   Young T, 2007, COCHRANE DATABASE SY
NR 53
TC 19
Z9 19
U1 0
U2 3
PU BMC
PI LONDON
PA CAMPUS, 4 CRINAN ST, LONDON N1 9XW, ENGLAND
EI 1471-2458
J9 BMC PUBLIC HEALTH
JI BMC Public Health
PD DEC 19
PY 2017
VL 17
AR 968
DI 10.1186/s12889-017-4959-3
PG 23
WC Public, Environmental & Occupational Health
WE Science Citation Index Expanded (SCI-EXPANDED); Social Science Citation Index (SSCI)
SC Public, Environmental & Occupational Health
GA FQ9UW
UT WOS:000418708200003
PM 29258455
OA Green Accepted, gold, Green Published
DA 2022-08-26
ER

PT J
AU Havens, PL
   Stephensen, CB
   Van Loan, MD
   Schuster, GU
   Woodhouse, LR
   Flynn, PM
   Gordon, CM
   Pan, CG
   Rutledge, B
   Liu, N
   Wilson, CM
   Hazra, R
   Hosek, SG
   Anderson, PL
   Seifert, SM
   Kapogiannis, BG
   Mulligan, K
AF Havens, Peter L.
   Stephensen, Charles B.
   Van Loan, Marta D.
   Schuster, Gertrud U.
   Woodhouse, Leslie R.
   Flynn, Patricia M.
   Gordon, Catherine M.
   Pan, Cynthia G.
   Rutledge, Brandy
   Liu, Nancy
   Wilson, Craig M.
   Hazra, Rohan
   Hosek, Sybil G.
   Anderson, Peter L.
   Seifert, Sharon M.
   Kapogiannis, Bill G.
   Mulligan, Kathleen
CA Adolescent Med Trials Network HIV
TI Decline in Bone Mass With Tenofovir Disoproxil Fumarate/Emtricitabine Is
   Associated With Hormonal Changes in the Absence of Renal Impairment When
   Used by HIV-Uninfected Adolescent Boys and Young Men for HIV Preexposure
   Prophylaxis
SO CLINICAL INFECTIOUS DISEASES
LA English
DT Article
DE tenofovir disoproxil fumarate; bone mineral density; parathyroid
   hormone; fibroblast growth factor 23; HIV pre-exposure prophylaxis
ID VITAMIN-D DEFICIENCY; ANTIRETROVIRAL THERAPY INITIATION;
   PLACEBO-CONTROLLED TRIAL; DRIED BLOOD SPOTS; D-BINDING PROTEIN;
   GROWTH-FACTOR 23; MINERAL DENSITY; INFECTED PATIENTS;
   PARATHYROID-HORMONE; FUMARATE USE
AB Background. We aimed to define the relative importance of renal and endocrine changes in tenofovir disoproxil fumarate (TDF)-related bone toxicity.
   Methods. In a study of daily TDF/emtricitabine (FTC) preexposure prophylaxis (PrEP) in human immunodeficiency virus (HIV)-uninfected young men who have sex with men, we measured changes from baseline in blood and urine markers of the parathyroid hormone (PTH)-vitamin D-fibroblast growth factor 23 (FGF23) axis, creatinine, and renal tubular reabsorption of phosphate (TRP). We explored the relationship of those variables to changes in bone mineral density (BMD). Tenofovir-diphosphate (TFV-DP) in red blood cells was used to categorize participants into high and low drug exposure groups.
   Results. There were 101 participants, median age 20 years (range 15 to 22). Compared with low drug exposure, high-exposure participants showed increase from baseline in PTH and decline in FGF23 by study week 4, with no differences in creatinine, phosphate, or TRP. At 48 weeks, the median (interquartile range) percent decline in total hip BMD was greater in those with high-compared to low-exposure (-1.59 [2.77] vs +1.54 [3.34] %, respectively; P = .001); in high-exposure participants, this correlated with week 4 TFV-DP (inversely; r = -0.60, P = .002) and FGF23 (directly; r = 0.42; P = .039) but not other variables.
   Conclusions. These findings support the short-term renal safety of TDF/FTC PrEP in HIV-seronegative young men and suggest that endocrine disruption (PTH-FGF23) is a primary contributor to TDF-associated BMD decline in this age group.
C1 [Havens, Peter L.; Pan, Cynthia G.] Childrens Hosp Wisconsin, Med Coll Wisconsin, Dept Pediat, Milwaukee, WI 53226 USA.
   [Stephensen, Charles B.; Van Loan, Marta D.; Woodhouse, Leslie R.] Univ Calif Davis, USDA, Western Human Nutr Res Ctr, Agr Res Serv, Davis, CA USA.
   [Schuster, Gertrud U.] Univ Calif Davis, Dept Nutr, Davis, CA USA.
   [Flynn, Patricia M.] St Jude Childrens Res Hosp, Dept Infect Dis, Memphis, TN USA.
   [Gordon, Catherine M.] Univ Cincinnati, Cincinnati Childrens Hosp Med Ctr, Coll Med, Dept Pediat, Cincinnati, OH USA.
   [Rutledge, Brandy; Liu, Nancy] Westat Corp, Rockville, MD USA.
   [Wilson, Craig M.] Univ Alabama, Dept Epidemiol, Birmingham, W Midlands, England.
   [Hazra, Rohan; Kapogiannis, Bill G.] Eunice Kennedy Shriver Natl Inst Child Hlth & Hum, Maternal & Pediat Infect Dis Branch, Bethesda, MD USA.
   [Hosek, Sybil G.] John H Stroger Jr Hosp Cook Cty, Dept Psychiat, Chicago, IL USA.
   [Anderson, Peter L.; Seifert, Sharon M.] Univ Colorado, Dept Pharmaceut Sci, Anschutz Med Campus, Aurora, CO USA.
   [Mulligan, Kathleen] Univ Calif San Francisco, Zuckerberg San Francisco Gen Hosp, Dept Med, Div Endocrinol, San Francisco, CA USA.
RP Havens, PL (通讯作者)，Suite C450,POB 1997, Milwaukee, WI 53201 USA.
EM pha-vens@mcw.edu
RI Stephensen, Charles/AAF-1742-2021; Flynn, Patricia M/N-8146-2018;
   Gordon, Catherine M/GOH-1814-2022
OI Gordon, Catherine M/0000-0001-8988-7186; Wilson,
   Craig/0000-0001-6869-1053
FU ATN from the National Institutes of Health through National Institute of
   Child Health and Human Development [U01 HD 040533, U01 HD 040474];
   National Institutes on Drug Abuse and Mental Health; ATN Coordinating
   Center at the University of Alabama at Birmingham; Gilead Sciences,
   Inc., Foster City, California; EUNICE KENNEDY SHRIVER NATIONAL INSTITUTE
   OF CHILD HEALTH & HUMAN DEVELOPMENT [U01HD040533, U01HD040474] Funding
   Source: NIH RePORTER
FX This work was supported by ATN from the National Institutes of Health
   (U01 HD 040533 and U01 HD 040474) through the National Institute of
   Child Health and Human Development (to B. Kapogiannis), with
   supplemental funding from the National Institutes on Drug Abuse (to S.
   Kahana) and Mental Health (to P. Brouwers and S. Allison). The study was
   scientifically reviewed by the ATN's Therapeutic Leadership Group.
   Network, scientific, and logistical support was provided by the ATN
   Coordinating Center (C. Wilson, C. Partlow) at the University of Alabama
   at Birmingham. Network operations and analytic support was provided by
   the ATN Data and Operations Center at Westat, Inc. (B. Harris, B.
   Driver). The comments and views of the authors do not necessarily
   represent the views of the Eunice Kennedy Shriver National Institute of
   Child Health and Human Development. Study medication and partial funding
   were supplied by Gilead Sciences, Inc., Foster City, California.
CR Baxi SM, 2016, AIDS, V30, P609, DOI 10.1097/QAD.0000000000000958
   Baxi SM, 2014, AIDS, V28, P59, DOI 10.1097/QAD.0000000000000033
   Bech A, 2012, HIV MED, V13, P558, DOI 10.1111/j.1468-1293.2012.01015.x
   Bech A, 2012, HIV CLIN TRIALS, V13, P350, DOI 10.1310/hct1306-350
   BIKLE DD, 1985, J CLIN ENDOCR METAB, V61, P969, DOI 10.1210/jcem-61-5-969
   Blau JE, 2015, REV ENDOCR METAB DIS, V16, P165, DOI 10.1007/s11154-015-9318-z
   Bonjour JP, 2014, ENDOCR REV, V35, P820, DOI 10.1210/er.2014-1007
   Brown TT, 2009, JAIDS-J ACQ IMM DEF, V51, P554, DOI 10.1097/QAI.0b013e3181adce44
   Casado JL, 2016, AIDS, V30, P231, DOI 10.1097/QAD.0000000000000901
   Castillo-Mancilla JR, 2013, AIDS RES HUM RETROV, V29, P384, DOI [10.1089/aid.2012.0089, 10.1089/AID.2012.0089]
   COCKCROFT DW, 1976, NEPHRON, V16, P31, DOI 10.1159/000180580
   Cooper RD, 2010, CLIN INFECT DIS, V51, P496, DOI 10.1086/655681
   CUMMINGS SR, 1987, AM J EPIDEMIOL, V126, P796, DOI 10.1093/oxfordjournals.aje.a114716
   Grant RM, 2014, LANCET INFECT DIS, V14, P820, DOI 10.1016/S1473-3099(14)70847-3
   Hamzah L, 2015, AIDS, V29, P1785, DOI 10.1097/QAD.0000000000000760
   Havens PL, 2013, ANTIMICROB AGENTS CH, V57, P5619, DOI 10.1128/AAC.01096-13
   Havens PL, 2012, CLIN INFECT DIS, V54, P1013, DOI 10.1093/cid/cir968
   Hosek S, 2016, J ACQUIR IMMUNE DEFI
   Hosek S, 2016, 21 INT AIDS C DURB S
   Hsieh E, 2016, AIDS, V30, P1935, DOI 10.1097/QAD.0000000000001131
   Institute of Medicine, 2011, DIETARY REFERENCE IN
   Kinai E, 2005, AIDS, V19, P2031, DOI 10.1097/01.aids.0000194130.05264.83
   Masia M, 2012, AIDS RES HUM RETROV, V28, P242, DOI [10.1089/aid.2011.0052, 10.1089/AID.2011.0052]
   McComsey GA, 2011, J INFECT DIS, V203, P1791, DOI 10.1093/infdis/jir188
   McComsey GA, 2010, CLIN INFECT DIS, V51, P937, DOI 10.1086/656412
   Mocroft A, 2015, PLOS MED, V12, DOI 10.1371/journal.pmed.1001809
   Moyle GJ, 2013, ANTIVIR THER, V18, P905, DOI 10.3851/IMP2667
   Mulligan K, 2015, CLIN INFECT DIS, V61, P572, DOI 10.1093/cid/civ324
   Overton ET, 2015, ANN INTERN MED, V162, P815, DOI 10.7326/M14-1409
   Purswani M, 2013, PEDIATR INFECT DIS J, V32, P495, DOI 10.1097/INF.0b013e31827f4eff
   Rodriguez-Ortiz ME, 2012, J AM SOC NEPHROL, V23, P1190, DOI 10.1681/ASN.2011101006
   Rosenvinge MM, 2010, JAIDS-J ACQ IMM DEF, V54, P496, DOI 10.1097/QAI.0b013e3181caebaa
   Schwartz GJ, 2009, J AM SOC NEPHROL, V20, P629, DOI 10.1681/ASN.2008030287
   Solomon MM, 2014, AIDS, V28, P851, DOI 10.1097/QAD.0000000000000156
   Wang QJ, 2010, J BONE MINER RES, V25, P1521, DOI 10.1002/jbmr.46
   Woodward CLN, 2009, HIV MED, V10, P482, DOI 10.1111/j.1468-1293.2009.00716.x
   Yeh S.T., 2002, 27 SAS US GROUP INT
   Young J, 2016, HIV MED, V17, P373, DOI 10.1111/hiv.12305
   Zemel BS, 2011, J CLIN ENDOCR METAB, V96, P3160, DOI 10.1210/jc.2011-1111
   Zheng JH, 2014, J PHARMACEUT BIOMED, V88, P144, DOI 10.1016/j.jpba.2013.08.033
NR 40
TC 37
Z9 37
U1 0
U2 3
PU OXFORD UNIV PRESS INC
PI CARY
PA JOURNALS DEPT, 2001 EVANS RD, CARY, NC 27513 USA
SN 1058-4838
EI 1537-6591
J9 CLIN INFECT DIS
JI Clin. Infect. Dis.
PD FEB 1
PY 2017
VL 64
IS 3
BP 317
EP 325
DI 10.1093/cid/ciw765
PG 9
WC Immunology; Infectious Diseases; Microbiology
WE Science Citation Index Expanded (SCI-EXPANDED)
SC Immunology; Infectious Diseases; Microbiology
GA EP3RQ
UT WOS:000397299800020
PM 28013265
OA Bronze, Green Published
DA 2022-08-26
ER

PT J
AU Robineau, O
   Velter, A
   Barin, F
   Boelle, PY
AF Robineau, Olivier
   Velter, Annie
   Barin, Francis
   Boelle, Pierre-Yves
TI HIV transmission and pre-exposure prophylaxis in a high risk MSM
   population: A simulation study of location-based selection of sexual
   partners
SO PLOS ONE
LA English
DT Article
ID UNITED-STATES; RACIAL DISPARITIES; COST-EFFECTIVENESS; BISEXUAL MEN;
   WHITE MEN; PREVALENCE; INFECTION; EPIDEMIC; BEHAVIOR; VENUES
AB Objective
   In France, indications for pre-exposure prophylaxis (PrEP) for HIV prevention are based on individual-level risk factors for HIV infection. However, the risk of HIV infection may also depend on characteristics of sexual partnerships. Here we study how place-based selection of partners change transmission and the overall efficiency of PrEP.
   Methods
   We used the PREVAGAY survey of sexual behavior and HIV serostatus in men who have sex with men (MSM) in a Parisian district to look for associations between sexual network characteristics and HIV infection. We then simulated HIV transmission in a high-risk MSM population. We used information about venues visited to meet casual sexual partners (clubs, backrooms or saunas) to define sexual networks. We then simulated HIV transmission in these networks and assessed the impact of PrEP in this population.
   Results
   In the PREVAGAY study, we found that HIV serostatus changed with the type of venues visited, in addition to other individual risk factors. In simulations, we found similar differences in HIV incidence when the choice of venues visited was not random. The use of PrEP allowed reducing incidence, irrespective of the venues visited by PrEP users. However, with the same amount of PrEP, the number of infections adverted could almost double depending on network structure and venues visited by PrEP users.
   Conclusion
   This study shows that characteristics of the sexual network structure can strongly impact the effectiveness of PrEP interventions. These should be considered further to refine individual risk assessment and maximize the effect of individual-based prevention policies.
C1 [Robineau, Olivier; Boelle, Pierre-Yves] Univ Paris 06, Sorbonne Univ, INSERM, Inst Pierre Louis Epidemiol & Sante Publ,U1136, Paris, France.
   [Robineau, Olivier] Ctr Hosp Gustave Dron, Serv Univ Malad Infect & Voyageur, Tourcoing, France.
   [Robineau, Olivier] Univ Lille 2, Dept Malad Infect, Lille, France.
   [Velter, Annie] Sante Publ France, St Maurice, France.
   [Barin, Francis] Univ Tours, INSERM, UMR966, Tours, France.
   [Barin, Francis] Ctr Hosp Reg Univ, Ctr Natl Ref VIH, Tours, France.
RP Robineau, O (通讯作者)，Univ Paris 06, Sorbonne Univ, INSERM, Inst Pierre Louis Epidemiol & Sante Publ,U1136, Paris, France.; Robineau, O (通讯作者)，Ctr Hosp Gustave Dron, Serv Univ Malad Infect & Voyageur, Tourcoing, France.; Robineau, O (通讯作者)，Univ Lille 2, Dept Malad Infect, Lille, France.
EM olivier.robineau82@gmail.com
FU Agence publique francaise de recherches sur le sida et les hepatites
   virales
FX PYB received grant from Agence publique francaise de recherches sur le
   sida et les hepatites virales: www.anrs.fr.
CR [Anonymous], 2016, DIAGN TREATM CAR KEY
   Beltzer N, 2013, AIDS, V27, P1011, DOI 10.1097/QAD.0b013e32835e1583
   Beymer MR, 2017, SEX TRANSM DIS, V44, P49, DOI 10.1097/OLQ.0000000000000535
   Beyrer C, 2012, LANCET, V380, P367, DOI 10.1016/S0140-6736(12)60821-6
   Binson D, 2001, AM J PUBLIC HEALTH, V91, P1482, DOI 10.2105/AJPH.91.9.1482
   Carnegie NB, 2012, PLOS ONE, V7, DOI 10.1371/journal.pone.0043048
   Cassels S, 2008, JAIDS-J ACQ IMM DEF, V47, pS34, DOI 10.1097/QAI.0b013e3181605da3
   Centers for Disease Control and Prevention, 2014, PREEXP PROPH PREV HI
   Cremin I, LANCET HIV
   Desai K, 2008, AIDS, V22, P1829, DOI 10.1097/QAD.0b013e32830e00f5
   deWit JBF, 1997, INT J STD AIDS, V8, P130, DOI 10.1258/0956462971919552
   Doherty IA, 2006, SEX TRANSM DIS, V33, P368, DOI 10.1097/01.olq.0000194586.66409.7a
   Gilead Sciences Inc, 2017, ANN M STOCKH W SAN F
   Gomez GB, 2012, PLOS MED, V9, DOI 10.1371/journal.pmed.1001323
   Goodreau SM, 2007, SEX TRANSM INFECT, V83, P458, DOI 10.1136/sti.2007.025627
   Goodreau SM, 2007, SOC NETWORKS, V29, P231, DOI 10.1016/j.socnet.2006.08.001
   Goodreau SM, 2017, LANCET HIV, V4, pE311, DOI 10.1016/S2352-3018(17)30067-X
   Goodreau SM, 2012, PLOS ONE, V7, DOI 10.1371/journal.pone.0050522
   Goodreau SM, 2012, AIDS BEHAV, V16, P312, DOI 10.1007/s10461-010-9858-x
   Grant RM, 2010, NEW ENGL J MED, V363, P2587, DOI 10.1056/NEJMoa1011205
   Grov C, 2007, AIDS BEHAV, V11, P915, DOI 10.1007/s10461-006-9199-y
   Grov C, 2013, ARCH SEX BEHAV, V42, P291, DOI 10.1007/s10508-011-9854-x
   Grov C, 2012, AIDS EDUC PREV, V24, P102, DOI 10.1521/aeap.2012.24.2.102
   Grov C, 2010, AIDS EDUC PREV, V22, P496, DOI 10.1521/aeap.2010.22.6.496
   Handcock Mark S, 2008, J Stat Softw, V24, P1548
   Handcock MS, STATISTICS, V26
   Hunter David R, 2008, J Stat Softw, V24, pnihpa54860
   Jaffe HW, 2007, JAMA-J AM MED ASSOC, V298, P2412, DOI 10.1001/jama.298.20.2412
   Jenness SM, 2016, SEX TRANSM INFECT, V92, P619, DOI 10.1136/sextrans-2015-052476
   Jenness SM, 2017, CLIN INFECT DIS, V65, P712, DOI 10.1093/cid/cix439
   Jenness SM, 2017, PLOS ONE, V12, DOI 10.1371/journal.pone.0169484
   Jenness SM, 2016, J INFECT DIS, V214, P1800, DOI 10.1093/infdis/jiw223
   JUUSOLA JL, 2012, ANN INTERN MED, V156, P541, DOI DOI 10.1059/0003-4819-156-8-201204170-00001
   Kasaie P, 1999, J ACQ IMMUN DEF SYND, V2017
   Kerr ZY, 2015, ARCH SEX BEHAV, V44, P443, DOI 10.1007/s10508-014-0352-9
   Koppenhaver RT, 2011, JAIDS-J ACQ IMM DEF, V58, pE51, DOI 10.1097/QAI.0b013e31822b74fe
   Le Vu S, 2012, PLOS ONE, V7, DOI 10.1371/journal.pone.0039872
   Le Vu S, 2010, LANCET INFECT DIS, V10, P682, DOI 10.1016/S1473-3099(10)70167-5
   Madge S, 2008, HIV MED, V9, P208, DOI 10.1111/j.1468-1293.2008.00548.x
   Marcus U, 2015, BMJ OPEN, V5, DOI 10.1136/bmjopen-2015-009107
   McCormack S., 2015, LANCET, V9
   Millett GA, 2007, AIDS, V21, P2083, DOI 10.1097/QAD.0b013e3282e9a64b
   Mitchell KM, 2014, J THEOR BIOL, V355, P140, DOI 10.1016/j.jtbi.2014.04.005
   Molina J, 2017, ONE YEAR EXPERIENCE
   Molina JM, 2015, NEW ENGL J MED, V373, P2237, DOI 10.1056/NEJMoa1506273
   Morris M, 2009, AM J PUBLIC HEALTH, V99, P1023, DOI 10.2105/AJPH.2008.147835
   Nichols BE, 2013, PLOS ONE, V8, DOI 10.1371/journal.pone.0059549
   Omori R, 2017, AIDS, V31, P1721, DOI [10.1097/QAD.0000000000001542, 10.1097/qad.0000000000001542]
   Paltiel AD, 2009, CLIN INFECT DIS, V48, P806, DOI 10.1086/597095
   Pretorius C, 2010, PLOS ONE, V5, DOI 10.1371/journal.pone.0013646
   Prise en charge medicale des personnes vivant avec le VIH, PRIS CHARG MED PERS
   Punyacharoensin N, 2016, LANCET HIV, V3, pE94, DOI 10.1016/S2352-3018(15)00056-9
   R Development Core Team, 2012, R LANG ENV STAT COMP
   Rocha LEC, 2011, PLOS COMPUT BIOL, V7, DOI 10.1371/journal.pcbi.1001109
   Rusow JA, 2017, AIDS BEHAV, V21, P1149, DOI 10.1007/s10461-016-1630-4
   Smith AMA, 2004, SEX TRANSM INFECT, V80, P455, DOI 10.1136/sti.2004.010355
   Smith DK, 2015, MMWR-MORBID MORTAL W, V64, P1291, DOI 10.15585/mmwr.mm6446a4
   Stromgren M, 2017, EPIDEMIOL INFECT, V145, P2582, DOI 10.1017/S0950268817001169
   Sullivan PS, 2015, ANN EPIDEMIOL, V25, P445, DOI 10.1016/j.annepidem.2015.03.006
   Sullivan PS, 2014, PLOS ONE, V9, DOI 10.1371/journal.pone.0090514
   Sullivan PS, 2012, LANCET, V380, P388, DOI 10.1016/S0140-6736(12)60955-6
   Supervie V, 2011, SCI REP-UK, V1, DOI 10.1038/srep00185
   Supervie V, 2010, P NATL ACAD SCI USA, V107, P12381, DOI 10.1073/pnas.1006061107
   Velter A, 2013, AIDS BEHAV, V17, P1266, DOI 10.1007/s10461-012-0303-1
   Weinstein M, 2017, AIDS, V31, P2303, DOI 10.1097/QAD.0000000000001626
NR 65
TC 2
Z9 2
U1 0
U2 1
PU PUBLIC LIBRARY SCIENCE
PI SAN FRANCISCO
PA 1160 BATTERY STREET, STE 100, SAN FRANCISCO, CA 94111 USA
SN 1932-6203
J9 PLOS ONE
JI PLoS One
PD NOV 30
PY 2017
VL 12
IS 11
AR e0189002
DI 10.1371/journal.pone.0189002
PG 15
WC Multidisciplinary Sciences
WE Science Citation Index Expanded (SCI-EXPANDED); Social Science Citation Index (SSCI)
SC Science & Technology - Other Topics
GA FO4UI
UT WOS:000416841900189
PM 29190784
OA gold, Green Published, Green Submitted
DA 2022-08-26
ER

PT J
AU Andreatos, N
   Grigoras, C
   Shehadeh, F
   Pliakos, EE
   Stoukides, G
   Port, J
   Flokas, ME
   Mylonakis, E
AF Andreatos, Nikolaos
   Grigoras, Christos
   Shehadeh, Fadi
   Pliakos, Elina Eleftheria
   Stoukides, Georgianna
   Port, Jenna
   Flokas, Myrto Eleni
   Mylonakis, Eleftherios
TI The impact of HIV infection and socioeconomic factors on the incidence
   of gonorrhea: A county-level, US-wide analysis
SO PLOS ONE
LA English
DT Article
ID SEXUALLY-TRANSMITTED-DISEASES; SOUTHEASTERN UNITED-STATES;
   IMMUNODEFICIENCY-VIRUS; PREEXPOSURE PROPHYLAXIS; EPIDEMIOLOGIC SYNERGY;
   SEX; POVERTY; RATES; MEN; RECOMMENDATIONS
AB Background
   Gonorrhea is the second most commonly reported identifiable disease in the United States (U.S.). Importantly, more than 25% of gonorrheal infections demonstrate antibiotic resistance, leading the Centers for Disease Control and Prevention (CDC) to classify gonorrhea as an "urgent threat".
   Methods
   We examined the association of gonorrhea infection rates with the incidence of HIV and socioeconomic factors. A county-level multivariable model was then constructed.
   Results
   Multivariable analysis demonstrated that HIV incidence [Coefficient (Coeff): 1.26, 95% Confidence Interval (CI): 0.86, 1.66, P<0.001] exhibited the most powerful independent association with the incidence of gonorrhea and predicted 40% of the observed variation in gonorrhea infection rates. Sociodemographic factors like county urban ranking (Coeff: 0.12, 95% CI: 0.03, 0.20, P = 0.005), percentage of women (Coeff: 0.41, 95% CI: 0.28, 0.53, P<0.001) and percentage of individuals under the poverty line (Coeff: 0.45, 95% CI: 0.32, 0.57, P<0.001) exerted a secondary impact. A regression model that incorporated these variables predicted 56% of the observed variation in gonorrhea incidence (Pmodel<0.001, R-2 model = 0.56).
   Conclusions
   Gonorrhea and HIV infection exhibited a powerful correlation thus emphasizing the benefits of comprehensive screening for sexually transmitted infections (STIs) and the value of pre-exposure prophylaxis for HIV among patients visiting an STI clinic. Furthermore, sociodemographic factors also impacted gonorrhea incidence, thus suggesting another possible focus for public health initiatives.
C1 [Andreatos, Nikolaos; Grigoras, Christos; Shehadeh, Fadi; Pliakos, Elina Eleftheria; Stoukides, Georgianna; Port, Jenna; Flokas, Myrto Eleni; Mylonakis, Eleftherios] Brown Univ, Rhode Isl Hosp, Div Infect Dis, Warren Alpert Med Sch, Providence, RI 02903 USA.
RP Mylonakis, E (通讯作者)，Brown Univ, Rhode Isl Hosp, Div Infect Dis, Warren Alpert Med Sch, Providence, RI 02903 USA.
EM emylonakis@lifespan.org
RI Andreatos, Nikolaos/P-2304-2019; Pliakos, Elina/L-2322-2019
OI Pliakos, Elina/0000-0003-3345-2655; Shehadeh, Fadi/0000-0002-9552-4004;
   Mylonakis, Eleftherios/0000-0002-4624-0777; , Jenna/0000-0003-2729-5446
CR Adekeye OA, 2016, PLOS ONE, V11, DOI 10.1371/journal.pone.0161560
   Barbee LA, 2015, SEX TRANSM DIS, V42, P590, DOI 10.1097/OLQ.0000000000000320
   Cattley C., 2015, ADV INFECT DIS, V5, DOI [10.4236/aid.2015.54020, DOI 10.4236/AID.2015.54020]
   CDC, 2015, SEX TRANSM DIS SURV
   Centers for Disease Control and Prevention (CDC), ANT RES THREAT LEV
   Centers for Disease Control and Prevention (CDC), NCHHSTP ATL
   Cerda M, 2010, EPIDEMIOLOGY, V21, P482, DOI 10.1097/EDE.0b013e3181e13539
   Da Belsley K E, 2005, REGRESSION DIAGNOSTI, P85
   Dean M, 1996, SCIENCE, V273, P1856, DOI 10.1126/science.273.5283.1856
   Devoe JE, 2007, ANN FAM MED, V5, P511, DOI 10.1370/afm.748
   Du P, 2009, SEX TRANSM DIS, V36, P430, DOI 10.1097/OLQ.0b013e31819b8c2f
   ESRI, ARCGIS
   Farley TA, 2006, SEX TRANSM DIS, V33, pS58, DOI 10.1097/01.olq.0000175378.20009.5a
   Ferguson HB, 2007, PAED CHILD HEALT-CAN, V12, P701, DOI 10.1093/pch/12.8.701
   Fleming DT, 1999, SEX TRANSM INFECT, V75, P3, DOI 10.1136/sti.75.1.3
   Fonner VA, 2016, AIDS, V30, P1973, DOI 10.1097/QAD.0000000000001145
   Ghani AC, 2000, SEX TRANSM DIS, V27, P579, DOI 10.1097/00007435-200011000-00006
   Goyal MK, 2014, J PEDIATR-US, V165, P343, DOI 10.1016/j.jpeds.2014.04.009
   GROSSKURTH H, 1995, LANCET, V346, P530, DOI 10.1016/S0140-6736(95)91380-7
   Gullette DL, 2009, J COMMUN HEALTH NURS, V26, P121, DOI 10.1080/07370010903034425
   Gunthard HF, 2016, JAMA-J AM MED ASSOC, V316, P191, DOI 10.1001/jama.2016.8900
   Hanson J, 2005, ANN EPIDEMIOL, V15, P13, DOI 10.1016/j.annepidem.2004.05.001
   Hayes R, 2010, AIDS, V24, pS15, DOI 10.1097/01.aids.0000390704.35642.47
   Holtgrave D, 2007, CLIN INFECT DIS, V45, pS240, DOI 10.1086/522544
   Kirkcaldy RD, 2016, MMWR SURVEILL SUMM, V65, P1, DOI 10.15585/mmwr.ss6507a1
   Krieger N, 2000, INT J HEALTH SERV, V30, P211, DOI 10.2190/672J-1PPF-K6QT-9N7U
   LAGA M, 1994, LANCET, V344, P246, DOI 10.1016/S0140-6736(94)93005-8
   Liu R, 1996, CELL, V86, P367, DOI 10.1016/S0092-8674(00)80110-5
   Lutz AR, 2015, LGBT HEALTH, V2, P27, DOI 10.1089/lgbt.2014.0056
   Marrazzo JM, 2014, JAMA-J AM MED ASSOC, V312, P390, DOI 10.1001/jama.2014.7999
   McCarthy B, 2014, ARCH SEX BEHAV, V43, P1379, DOI 10.1007/s10508-014-0281-7
   Ng BE, 2011, COCHRANE DB SYST REV, DOI 10.1002/14651858.CD001220.pub3
   PLUMMER FA, 1991, J INFECT DIS, V163, P233, DOI 10.1093/infdis/163.2.233
   RICE RJ, 1991, AM J PUBLIC HEALTH, V81, P1252, DOI 10.2105/AJPH.81.10.1252
   ROTHENBERG RB, 1983, AM J EPIDEMIOL, V117, P688, DOI 10.1093/oxfordjournals.aje.a113602
   Samson M, 1996, NATURE, V382, P722, DOI 10.1038/382722a0
   Schackman BR, 2015, MED CARE, V53, P293, DOI 10.1097/MLR.0000000000000308
   See I, 2017, CLIN INFECT DIS, V64, P597, DOI 10.1093/cid/ciw808
   Solomon MM, 2014, CLIN INFECT DIS, V59, P1020, DOI 10.1093/cid/ciu450
   Springer YP, 2010, AM J PUBLIC HEALTH, V100, P1060, DOI 10.2105/AJPH.2009.172965
   Stillwaggon E, 2015, J INT AIDS SOC, V18, DOI 10.7448/IAS.18.1.19844
   Taylor MM, 2017, PLOS MED, V14, DOI 10.1371/journal.pmed.1002328
   Thomas JC, 1996, AM J EPIDEMIOL, V143, P269, DOI 10.1093/oxfordjournals.aje.a008738
   Thomas JC, 2003, ETHNIC DIS, V13, P362
   U.S. Preventive Services Task Force, 2014, ANN INTERN MED, V161, P1
   US Census Bureau, US 1 YEAR 3 YEAR 5 Y
   Valdez A, 2007, AM J DRUG ALCOHOL AB, V33, P595, DOI 10.1080/00952990701407637
   Walker CK, 2011, INT J WOMENS HEALTH, V3, P197, DOI 10.2147/IJWH.S13427
   WASSERHEIT JN, 1992, SEX TRANSM DIS, V19, P61, DOI 10.1097/00007435-199219020-00001
NR 49
TC 4
Z9 4
U1 0
U2 6
PU PUBLIC LIBRARY SCIENCE
PI SAN FRANCISCO
PA 1160 BATTERY STREET, STE 100, SAN FRANCISCO, CA 94111 USA
SN 1932-6203
J9 PLOS ONE
JI PLoS One
PD SEP 1
PY 2017
VL 12
IS 9
AR e0183938
DI 10.1371/journal.pone.0183938
PG 11
WC Multidisciplinary Sciences
WE Science Citation Index Expanded (SCI-EXPANDED); Social Science Citation Index (SSCI)
SC Science & Technology - Other Topics
GA FF3ON
UT WOS:000408816900013
PM 28863154
OA Green Published, Green Submitted, gold
DA 2022-08-26
ER

PT J
AU Knopf, AS
   Ott, MA
   Liu, N
   Kapogiannis, BG
   Zimet, GD
   Fortenberry, JD
   Hosek, SG
AF Knopf, Amelia S.
   Ott, Mary A.
   Liu, Nancy
   Kapogiannis, Bill G.
   Zimet, Gregory D.
   Fortenberry, J. Dennis
   Hosek, Sybil G.
TI Minors' and Young Adults' Experiences of the Research Consent Process in
   a Phase II Safety Study of Pre-exposure Prophylaxis for HIV
SO JOURNAL OF ADOLESCENT HEALTH
LA English
DT Article
DE HIV; LGBTQ; Prevention; Pre-exposure prophylaxis; Biomedical ethics;
   Consent
ID PREVENTION RESEARCH; CLINICAL-TRIALS; SELF-CONSENT; ADOLESCENTS; ETHICS
AB Purpose: There is a persistent HIV epidemic among sexual and gender minority adolescents in the U.S. Oral pre-exposure prophylaxis (PrEP) is an efficacious prevention strategy, but not yet approved for minors. Minors' access to biomedical HIV prevention technologies is impeded by the ethical and legal complexities of consent to research participation. We explore autonomous consent and study experiences among minor and adult participants in Project PrEPare, a Phase II safety study of PrEP for HIV prevention.
   Methods: Data for this mixed-methods descriptive study were collected via self-administered web-survey and in-depth telephone interviews in early 2016. Eligible participants were previously enrolled in Project PrEPare. We attempted to contact 191 participants; 74 were reached and expressed interest in participating and 58 enrolled.
   Results: Participants nearly universally felt well informed, understood the study, and freely volunteered with the clear understanding they could withdraw any time. All felt supported by study staff, but a small minority wished for more support during enrollment. Minors were more likely than adults to indicate a wish for more support in decision-making, and adults expressed higher satisfaction with their decision compared to minors. There was no association between elements of consent and Project PrEPare study outcomes.
   Conclusions: Participants had an overwhelmingly positive experience in a Phase II safety study of PrEP for HIV prevention. Some minors wished for more support during the decision-making process, but none consulted their parents about the decision. Our results support the inclusion of decisional supports in consent processes for adolescents, while also protecting their privacy. (C) 2017 Society for Adolescent Health and Medicine. All rights reserved.
C1 [Knopf, Amelia S.] Indiana Univ, Sch Nursing, Dept Community & Hlth Syst, Indianapolis, IN 46202 USA.
   [Ott, Mary A.; Zimet, Gregory D.; Fortenberry, J. Dennis] Indiana Univ Sch Med, Dept Pediat, Adolescent Med, Indianapolis, IN 46202 USA.
   [Liu, Nancy] Westat Corp, Rockville, MD USA.
   [Kapogiannis, Bill G.] Eunice Kennedy Shriver Natl Inst Child Hlth & Hum, Dept Hlth & Human Serv, NIH, Bethesda, MD USA.
   [Hosek, Sybil G.] John H Stroger Jr Hosp Cook Cty, Dept Psychiat, Chicago, IL USA.
RP Knopf, AS (通讯作者)，Indiana Univ, Sch Nursing, 600 Barnhill Dr,W425, Indianapolis, IN 46202 USA.
EM asknopf@iu.edu
FU Adolescent Trials Network for HIV/AIDS Interventions (ATN) from the
   National Institutes of Health through the National Institute of Child
   Health and Human Development [U01 HD040533, U01 HD 040474]; National
   Institute on Drug Abuse; National Institute on Mental Health; EUNICE
   KENNEDY SHRIVER NATIONAL INSTITUTE OF CHILD HEALTH & HUMAN DEVELOPMENT
   [U01HD040474, U01HD040533] Funding Source: NIH RePORTER
FX This work was supported by the Adolescent Trials Network for HIV/AIDS
   Interventions (ATN) from the National Institutes of Health (U01 HD040533
   and U01 HD 040474) through the National Institute of Child Health and
   Human Development (B. Kapogiannis), with supplemental funding from the
   National Institutes on Drug Abuse (S. Kahana) and Mental Health (P.
   Brouwers, S. Allison). The study was scientifically reviewed by the
   ATN's Therapeutic Leadership Group. Network, scientific, and logistical
   support was provided by the ATN Coordinating Center (C. Wilson, C.
   Partlow) at the University of Alabama at Birmingham. Network operations
   and analytic support was provided by the ATN Data and Operations Center
   at Westat, Inc. (B. Harris, B. Driver).
CR [Anonymous], 2012, FDA APPROVES 1 DRUG
   [Anonymous], 2016, TRUVADA PRESCRIBING
   CDC, 2015, HIV YOUTH
   Chavez Noe Ruben, 2016, Res Ethics, V12, P68
   Culp L, 2013, AM J PREV MED, V44, pS119, DOI 10.1016/j.amepre.2012.09.044
   Doyle L, 2009, J RES NURS, V14, P175, DOI 10.1177/1744987108093962
   Fisher CB, 2016, J EMPIR RES HUM RES, V11, P3, DOI 10.1177/1556264616633963
   Gilbert AL, 2015, J ADOLESCENT HEALTH, V57, P113, DOI 10.1016/j.jadohealth.2015.03.017
   Gillies K, 2012, J MED ETHICS, V38, P751, DOI 10.1136/medethics-2011-100059
   Hosek S, 113 ATN
   Hosek SG, 2017, JAIDS-J ACQ IMM DEF, V74, P21, DOI 10.1097/QAI.0000000000001179
   Macapagal K, 2016, ARCH SEX BEHAV, V45, P1513, DOI 10.1007/s10508-016-0698-2
   MacQueen KM, 2007, J ASSOC NURSE AIDS C, V18, P78, DOI 10.1016/j.jana.2007.01.002
   National Commission for the Protection of Human Subjects of Biomedical and Behavioral Research, 1977, RES INV CHILDR REP R
   Nelson RM, 2010, JAIDS-J ACQ IMM DEF, V54, pS18, DOI 10.1097/QAI.0b013e3181e2012e
   Ott MA, 2013, J MED ETHICS, V39, P765, DOI 10.1136/medethics-2012-100821
   Ryan C, 2009, PEDIATRICS, V123, P346, DOI 10.1542/peds.2007-3524
   Sandelowski M, 2000, RES NURS HEALTH, V23, P334, DOI 10.1002/1098-240X(200008)23:4<334::AID-NUR9>3.0.CO;2-G
   Schenk KD, 2014, J ADOLESCENT HEALTH, V54, P654, DOI 10.1016/j.jadohealth.2014.01.014
NR 19
TC 15
Z9 15
U1 1
U2 8
PU ELSEVIER SCIENCE INC
PI NEW YORK
PA 360 PARK AVE SOUTH, NEW YORK, NY 10010-1710 USA
SN 1054-139X
EI 1879-1972
J9 J ADOLESCENT HEALTH
JI J. Adolesc. Health
PD DEC
PY 2017
VL 61
IS 6
BP 747
EP 754
DI 10.1016/j.jadohealth.2017.06.013
PG 8
WC Psychology, Developmental; Public, Environmental & Occupational Health;
   Pediatrics
WE Science Citation Index Expanded (SCI-EXPANDED); Social Science Citation Index (SSCI)
SC Psychology; Public, Environmental & Occupational Health; Pediatrics
GA FN8ZP
UT WOS:000416317400013
PM 28967541
OA Green Accepted, Green Submitted
DA 2022-08-26
ER

PT J
AU Ayerdi-Aguirrebengoa, O
   Vera-Garcia, M
   Puerta-Lopez, T
   Raposo-Utrilla, M
   Rodriguez-Martin, C
   Del Romero-Guerrero, J
AF Ayerdi-Aguirrebengoa, Oskar
   Vera-Garcia, Mar
   Puerta-Lopez, Teresa
   Raposo-Utrilla, Montserrat
   Rodriguez-Martin, Carmen
   Del Romero-Guerrero, Jorge
TI To whom is HIV pre-exposure prophylaxis proposed?
SO ENFERMEDADES INFECCIOSAS Y MICROBIOLOGIA CLINICA
LA Spanish
DT Article
DE Human immunodeficiency virus; Pre-exposure prophylaxis; Recent
   seroconvertor
ID MEN; INFECTION
AB Introduction: HIV Pre-Exposure Prophylaxis (PrEP) consists of administering antiretroviral drugs to seronegative individuals with high risk practices. The aim of the study was to describe the characteristics of recent seroconverted HIV patients in order to determine the profile of the appropriate candidates for PrEP.
   Methods: A descriptive study of all patients diagnosed with HIV infection in 2014, and who had achieved a documented negative serology over the previous 12 months. A specific form was completed to determine the sociodemographic, behavioural, and clinical features, with complementary tests being performed for other sexually transmitted infections.
   Results: Almost all (98.4%) of the 61 recent seroconverted were men who have sex with men, and aged between 20 to 39 years (88.5%). They also had a background of sexually transmitted infections (80.3%), performed multiple and unprotected sexual practices (82.7%), and under the effect of recreational drugs (87%).
   Conclusions: The evaluation of the risk factors for HIV infection in seronegative patients should enable the appropriate candidates for PrEP to be identified. (C) 2016 Elsevier Espana, S.L.U. and Sociedad Espanola de Enfermedades Infecciosas y Microbiologia Clinica. All rights reserved.
C1 [Ayerdi-Aguirrebengoa, Oskar] Hosp Fdn Jimenez Diaz, Serv Urgencies, Madrid, Spain.
   [Ayerdi-Aguirrebengoa, Oskar; Vera-Garcia, Mar; Puerta-Lopez, Teresa; Raposo-Utrilla, Montserrat; Rodriguez-Martin, Carmen; Del Romero-Guerrero, Jorge] Ctr Sanitario Sandoval IdISSC, Unidad ITS VIH, Madrid, Spain.
RP Ayerdi-Aguirrebengoa, O (通讯作者)，Hosp Fdn Jimenez Diaz, Serv Urgencies, Madrid, Spain.; Ayerdi-Aguirrebengoa, O (通讯作者)，Ctr Sanitario Sandoval IdISSC, Unidad ITS VIH, Madrid, Spain.
EM oskarayerdi@hotmail.com
OI Vera, Mar/0000-0002-3841-7747
CR [Anonymous], 2015, VIG EP VIH SID ESP S
   Centers for Disease Control and Prevention (CDC), PREEXP PROPH PREV VI
   Choopanya K, 2013, LANCET, V381, P2083, DOI 10.1016/S0140-6736(13)61127-7
   Grant RM, 2010, NEW ENGL J MED, V363, P2587, DOI 10.1056/NEJMoa1011205
   Grohskopf LA, 2013, JAIDS-J ACQ IMM DEF, V64, P79, DOI 10.1097/QAI.0b013e31828ece33
   McCormack S, 2016, LANCET, V387, P53, DOI 10.1016/S0140-6736(15)00056-2
   Molina JM, 2015, NEW ENGL J MED, V373, P2237, DOI 10.1056/NEJMoa1506273
   Pathela P, 2013, CLIN INFECT DIS, V57, P1203, DOI 10.1093/cid/cit437
   Patterson KB, 2011, SCI TRANSL MED, V3, DOI 10.1126/scitranslmed.3003174
   Punyacharoensin N, 2016, LANCET HIV, V3, pE94, DOI 10.1016/S2352-3018(15)00056-9
   Rodriguez C, 2015, ENFERM INFEC MICR CL, V33, P20
   Smith D. K., 2012, Morbidity and Mortality Weekly Report, V61, P586
   Smith DK, 2015, MMWR-MORBID MORTAL W, V64, P1291, DOI 10.15585/mmwr.mm6446a4
   Thigpen MC, 2012, NEW ENGL J MED, V367, P423, DOI 10.1056/NEJMoa1110711
   WHO, 2015, WHO EXP REC OR PREEX
NR 15
TC 8
Z9 8
U1 0
U2 4
PU EDICIONES DOYMA S A
PI BARCELONA
PA TRAV DE GRACIA 17-21, 08021 BARCELONA, SPAIN
SN 0213-005X
EI 1578-1852
J9 ENFERM INFEC MICR CL
JI Enferm. Infec. Microbiol. Clin.
PD MAY
PY 2017
VL 35
IS 5
BP 299
EP 302
DI 10.1016/j.eimc.2016.06.006
PG 4
WC Infectious Diseases; Microbiology
WE Science Citation Index Expanded (SCI-EXPANDED)
SC Infectious Diseases; Microbiology
GA EV1HF
UT WOS:000401496600007
PM 27445176
DA 2022-08-26
ER

PT J
AU Williams, BG
   Gupta, S
   Wollmers, M
   Granich, R
AF Williams, Brian G.
   Gupta, Somya
   Wollmers, Matthew
   Granich, Reuben
TI Progress and prospects for the control of HIV and tuberculosis in South
   Africa: a dynamical modelling study
SO LANCET PUBLIC HEALTH
LA English
DT Article
ID MALE CIRCUMCISION; ANTIRETROVIRAL THERAPY; HUMAN-PAPILLOMAVIRUS; OLDER
   CHILDREN; ADOLESCENTS; PREVALENCE; SUPPRESSION; INFECTION; SERVICES;
   TIME
AB Background In September, 2016, South Africa adopted a policy of providing antiretroviral treatment to everyone infected with HIV irrespective of their CD4 cell count. Studies of universal treatment and expanded prevention of HIV differ widely in their projections of effects and the associated costs, so we did this analysis to attempt to find a consensus.
   Methods We used data on HIV from the Joint UN Programme on HIV and AIDS (UNAIDS) from 1988 to 2013 and from data from WHO on tuberculosis from 1980 to to 2013 to fit a dynamical model to time trends in HIV prevalence, antiretroviral therapy (ART) coverage, and tuberculosis notification rates in South Africa. We then used the model to estimate current trends and project future patterns in HIV prevalence and incidence, AIDS-related mortality, and tuberculosis notification rates, and we used data from the South African National AIDS Council to assess current and future costs under different combinations of treatment and prevention approaches. We considered two treatment strategies: the Constant Effort strategy, in which people infected with HIV continue to start treatment at the rate in 2016, and the Expanded Treatment and Prevention (ETP) strategy, in which testing rates are increased, treatment is started immediately after HIV is detected, and prevention programmes are expanded.
   Findings Our estimates show that HIV incidence among adults aged 15 years or older fell from 2.3% per year in 1996 to 0.65% per year in 2016, AIDS-related mortality decreased from 1.4% per year in 2006 to 0.37% per year in 2016, and both continue to fall at a relative rate of 17% per year. Our model shows that maintenance of Constant Effort will have a substantial effect on HIV but will not end AIDS, whereas ETP could end AIDS by 2030, with incidence of HIV and AIDs-related mortality rates both at less than one event per 1000 adults per year. Under ETP the annual cost of health care and prevention will increase from US$ 2.3 billion in 2016 to $ 2.9 billion in 2018, then decrease to $ 1.7 billion in 2030 and $ 0.9 billion in 2050. Over the next 35 years, the expansion of treatment will avert an additional 3.8 million new infections, save 1.1 million lives, and save $ 3.2 billion compared with continuing Constant Effort up to 2050. Expansion of prevention, including provision of pre-exposure prophylaxis, condom distribution, and male circumcision, could avert a further 150 000 new infections, save 5000 lives, and cost an additional $ 5.7 billion compared with Constant Effort.
   Interpretation Our results suggest that South Africa is on track to reduce HIV incidence and AIDS-related mortality substantially by 2030, saving both lives and money. Success will depend on high rates of HIV testing, ART delivery and adherence, good patient monitoring and support, and data to monitor progress.
C1 [Williams, Brian G.] Univ Stellenbosch, South African Ctr Epidemiol Modelling & Anal, ZA-7600 Stellenbosch, South Africa.
   [Gupta, Somya; Granich, Reuben] Int Assoc Providers AIDS Care, Washington, DC USA.
   [Wollmers, Matthew] Off US Global AIDS Coordinator, Washington, DC USA.
RP Williams, BG (通讯作者)，Univ Stellenbosch, South African Ctr Epidemiol Modelling & Anal, ZA-7600 Stellenbosch, South Africa.
EM briangerardwilliams@gmail.com
OI Williams, Brian/0000-0002-3174-4876
CR Auvert B, 2009, J INFECT DIS, V199, P14, DOI 10.1086/595566
   Auvert B, 2013, PLOS MED, V10, DOI 10.1371/journal.pmed.1001509
   Auvert B, 2010, JAIDS-J ACQ IMM DEF, V53, P111, DOI 10.1097/QAI.0b013e3181b327e7
   Babiker A, 2000, LANCET, V355, P1131, DOI 10.1016/S0140-6736(00)02061-4
   Black A, 2015, BURDEN HIV PUBLIC HO
   Ferrand R, 2010, B WORLD HEALTH ORGAN, V88, P428, DOI 10.2471/BLT.09.066126
   Ferrand RA, 2007, CLIN INFECT DIS, V44, P874, DOI 10.1086/511878
   Ferrand RA, 2010, PLOS MED, V7, DOI 10.1371/journal.pmed.1000178
   Ferrand RA, 2009, AIDS, V23, P2039, DOI 10.1097/QAD.0b013e32833016ce
   Gaolathe T, 2016, LANCET HIV, V3, pE221, DOI 10.1016/S2352-3018(16)00037-0
   Jean K, 2016, AIDS, V30, P2107, DOI 10.1097/QAD.0000000000001155
   Johnson LF, 2016, GLOBAL HEALTH ACTION, V9, DOI 10.3402/gha.v9.30314
   Korenromp E, 2016, PLOS ONE, V10
   Laurence YV, 2015, PHARMACOECONOMICS, V33, P939, DOI 10.1007/s40273-015-0279-6
   Lowenthal ED, 2014, LANCET INFECT DIS, V14, P627, DOI 10.1016/S1473-3099(13)70363-3
   Mansoer J, 2009, B WORLD HEALTH ORGAN, V87, P186, DOI 10.2471/BLT.08.051474
   National Department of Health South Africa, 2013, 2012 NAT ANT SENT HI
   SANAC, S AFR HIV TB INV CAS
   Tarnaud Chloe, 2011, Infect Dis Obstet Gynecol, V2011, P567408, DOI 10.1155/2011/567408
   UNAIDS, 2021, GLOB AIDS UPD 2016
   UNAIDS, 2016, AIDSINFO ONL DAT
   Walensky RP, 2016, ANN INTERN MED, V165, P325, DOI 10.7326/M16-0799
   Weiss HA, 2006, SEX TRANSM INFECT, V82, P101, DOI 10.1136/sti.2005.017442
   Weiss HA, 2007, CURR OPIN INFECT DIS, V20, P66, DOI 10.1097/QCO.0b013e328011ab73
   Williams B. G., 2013, COMBINATION PREVENTI
   Williams BG, 2015, CURR HIV-AIDS REP, V12, P196, DOI 10.1007/s11904-015-0264-x
   Williams BG, 2010, P NATL ACAD SCI USA, V107, P19485, DOI 10.1073/pnas.1005660107
   World Health Organization, GLOB TUB REP 2015
NR 28
TC 15
Z9 15
U1 0
U2 1
PU ELSEVIER SCI LTD
PI OXFORD
PA THE BOULEVARD, LANGFORD LANE, KIDLINGTON, OXFORD OX5 1GB, OXON, ENGLAND
SN 2468-2667
J9 LANCET PUBLIC HEALTH
JI Lancet Public Health
PD MAY
PY 2017
VL 2
IS 5
BP E223
EP E230
DI 10.1016/S2468-2667(17)30066-X
PG 8
WC Public, Environmental & Occupational Health
WE Science Citation Index Expanded (SCI-EXPANDED); Social Science Citation Index (SSCI)
SC Public, Environmental & Occupational Health
GA FW8LV
UT WOS:000425586300010
PM 29253488
OA Green Published, gold
DA 2022-08-26
ER

PT J
AU Queiroz, AAFLN
   de Sousa, AFL
AF Luz Nunes Queiroz, Artur Acelino Francisco
   Lopes de Sousa, Alvaro Francisco
TI PrEP Forum: an on-line debate on pre-exposure prophylaxis in Brazil
SO CADERNOS DE SAUDE PUBLICA
LA Portuguese
DT Article
DE Pre-exposure Prophylaxis; Social Networking; HIV; Acquired
   Immunodeficiency Syndrome
ID HIV; SEX; CHALLENGES; MEN; ACCEPTABILITY; ADHERENCE; HEALTH
AB This study aimed to identify health-promoting contents focused on HIV/aids prevention in messages posted in a Facebook group for debates on the use of pre-exposure prophylaxis (PrEP). This was a prospective observational study using systematic non-participant observation. From July 2015 to June 2016, all the posts in the group were catalogued and formed a corpus. Everything was processed in IRaMuTeQ and analyzed by descending hierarchical classification. The collected data were grouped in three classes: (1) HIV/aids prevention: discussing prophylaxis, treatment, target public, and side effects; (2) universal access to PrEP in Brazil: discussing government responsibilities; (3) on-line purchase of truvada: exposing a situation of vulnerability. The findings call attention to a potential public health problem and provide backing for understanding facilitators and barriers to the use of PrEP in Brazil through the identification of health-promoting content linked to individual, social, and institutional markers.
C1 [Luz Nunes Queiroz, Artur Acelino Francisco; Lopes de Sousa, Alvaro Francisco] Univ Sao Paulo, Escola Enfermagem Ribeirao Preto, Av Bandeirantes 3900,Campus Univ, BR-14040902 Ribeirao Preto, SP, Brazil.
RP Queiroz, AAFLN (通讯作者)，Univ Sao Paulo, Escola Enfermagem Ribeirao Preto, Av Bandeirantes 3900,Campus Univ, BR-14040902 Ribeirao Preto, SP, Brazil.
EM arturqueiroz@usp.br
RI Sousa, Alvaro F. L de/C-4505-2016; Queiroz, Artur Acelino Francisco Luz
   Nunes/F-2775-2016
OI Sousa, Alvaro F. L de/0000-0003-2710-2122; Queiroz, Artur Acelino
   Francisco Luz Nunes/0000-0002-6350-1908
CR Agencia Aids, AIDS 2016 INF AT SOR
   Alves N, 2010, AGORA SAO PAULO
   Buscato M., COMISSAO ADIA PARECE
   Caceres CF, 2015, J INT AIDS SOC, V18, P5, DOI [10.7448/IAS.18.4.19949, 10.7448/IAS.18.4.20527]
   Cadaxa AG, 2015, REV PANAM SALUD PUBL, V38, P457
   Chakrapani V, 2015, AIDS PATIENT CARE ST, V29, P569, DOI 10.1089/apc.2015.0143
   Davis O, 2015, SEXUALITIES, V18, P120, DOI 10.1177/1363460715569144
   Departamento de DST Aids e Hepatites Virais Secretaria de Vigilancia em Saude Ministerio da Saude, 2010, PROT ASS FARM EM DST
   Etienne CF, 2014, REV PANAM SALUD PUBL, V35, P320
   Golub SA, 2010, JAIDS-J ACQ IMM DEF, V54, P548, DOI 10.1097/QAI.0b013e3181e19a54
   Grant RM, 2014, LANCET INFECT DIS, V14, P820, DOI 10.1016/S1473-3099(14)70847-3
   Grant RM, 2010, NEW ENGL J MED, V363, P2587, DOI 10.1056/NEJMoa1011205
   Joint United Nations Programme on HIV/AIDS, AIDS NUMB 2015
   Kempf M.C., 2020, WEEXPAND PREP DEMONS
   Lafeuillade A., 2016, J VIRUS ERRADICAT S1, V2, P1
   de Sousa AFL, 2016, REV BRAS ENFERM, V69, P810, DOI 10.1590/0034-7167-2015-0114
   de Sousa AFL, 2015, ACTA PAUL ENFERM, V28, P454, DOI 10.1590/1982-0194201500076
   McCormack S, 2012, INT J STD AIDS, V23, P1, DOI 10.1258/ijsa.2011.051211
   Ministerio da Saude (BR), 2016, B EPIDEMIOLOGICO, V47, P1
   Moss JA, 2014, ANTIMICROB AGENTS CH, V58, P5125, DOI 10.1128/AAC.02871-14
   Office of the Commissioner, FDA APPR 1 DRUG RED
   Porto Mauro Pereira, 2005, Cad. Saúde Pública, V21, P1234, DOI 10.1590/S0102-311X2005000400026
   Ratinaud P, APPL ALCESTE METHOD
   Reinert Max, 1983, CAHIERS ANALYSE DONN, V8, P187
   Rosser BRS, 2011, AIDS BEHAV, V15, pS91, DOI 10.1007/s10461-011-9910-5
   Secretaria de Vigilancia em Saude Ministerio da Saude, 2016, B EP HIV AIDS
   Van der Elst EM, 2013, AIDS BEHAV, V17, P2162, DOI 10.1007/s10461-012-0317-8
   Ware NC, 2012, JAIDS-J ACQ IMM DEF, V59, P463, DOI 10.1097/QAI.0b013e31824a060b
   WHO, 2016, CONS GUID HIV PREV D
NR 29
TC 14
Z9 15
U1 0
U2 1
PU CADERNOS SAUDE PUBLICA
PI RIO DE JANIERO
PA RUA LEOPOLDO BUHOES 1480, RIO DE JANIERO, RJ 210410210, BRAZIL
SN 0102-311X
EI 1678-4464
J9 CAD SAUDE PUBLICA
JI Cad. Saude Publica
PY 2017
VL 33
IS 11
AR e00112516
DI 10.1590/0102-311X00112516
PG 9
WC Public, Environmental & Occupational Health
WE Science Citation Index Expanded (SCI-EXPANDED); Social Science Citation Index (SSCI)
SC Public, Environmental & Occupational Health
GA FQ9AM
UT WOS:000418654500010
PM 29166481
OA Green Published, gold
DA 2022-08-26
ER

PT J
AU Nyaku, AN
   Kelly, SG
   Taiwo, BO
AF Nyaku, Amesika N.
   Kelly, Sean G.
   Taiwo, Babafemi O.
TI Long-Acting Antiretrovirals: Where Are We now?
SO CURRENT HIV/AIDS REPORTS
LA English
DT Article
DE Long-acting antiretrovirals; HIV treatment; HIV prevention; Pre-exposure
   prophylaxis
ID HIV RNA SUPPRESSION; PREEXPOSURE PROPHYLAXIS; RESISTANT HIV-1; CURRENT
   ERA; PHARMACOKINETICS; THERAPY; RILPIVIRINE; INHIBITOR; FORMULATION;
   GSK1265744
AB Purpose of Review Current HIV treatment options require daily use of combination antiretroviral drugs. Many persons living with HIV experience treatment fatigue and suboptimal adherence as a result. Long-acting antiretroviral drugs are being developed to expand options for HIV treatment. Here, we review the agents in development, and evaluate data from recent clinical trials. In addition, we anticipate challenges to successful widespread use of long-acting antiretrovirals.
   Recent Findings Parenteral nanosuspensions of cabotegravir and rilpivirine, and dapivirine vaginal ring are the farthest in clinical development. Long-acting modalities in earlier development stages employ drug-loaded implants, microparticles, or targeted mutagenesis, among other innovations.
   Summary Long-acting antiretroviral drugs promise new options for HIV prevention and treatment, and ways to address poor adherence and treatment fatigue. Further studies will identify the long-acting agents or combinations that are suitable for routine use. Creative solutions will be needed for anticipated implementation challenges.
C1 [Nyaku, Amesika N.] Rutgers New Jersey Med Sch, Div Infect Dis, Dept Med, Newark, NJ USA.
   [Kelly, Sean G.] Vanderbilt Univ, Dept Med, Div Infect Dis, Nashville, TN USA.
   [Taiwo, Babafemi O.] Northwestern Univ, Dept Med, Div Infect Dis, Feinberg Sch Med, Chicago, IL 60611 USA.
   [Taiwo, Babafemi O.] Northwestern Univ, Ctr Global Hlth, Feinberg Sch Med, Chicago, IL 60611 USA.
RP Taiwo, BO (通讯作者)，Northwestern Univ, Dept Med, Div Infect Dis, Feinberg Sch Med, Chicago, IL 60611 USA.; Taiwo, BO (通讯作者)，Northwestern Univ, Ctr Global Hlth, Feinberg Sch Med, Chicago, IL 60611 USA.
EM b-taiwo@northwestern.edu
OI Nyaku, Amesika/0000-0002-1703-0500
FU ViiV Healthcare
FX Babafemi O.Taiwo has served as a consultant to ViiV, GlaxoSmithKline
   (GSK), and Gilead Sciences, and has received research support to
   Northwestern University from ViiV Healthcare.
CR Altice FL, 2010, LANCET, V376, P367, DOI 10.1016/S0140-6736(10)60829-X
   Amico KR, 2014, CLIN INFECT DIS, V59, pS55, DOI 10.1093/cid/ciu266
   Andrews CD, 2016, C RETR OPP INF CROI
   Andrews CD, 2014, SCIENCE, V343, P1151, DOI 10.1126/science.1248707
   Azijn H, 2010, ANTIMICROB AGENTS CH, V54, P718, DOI 10.1128/AAC.00986-09
   Baeten JM, 2016, NEW ENGL J MED, V375, P2121, DOI 10.1056/NEJMoa1506110
   Barrett, 2016, C RETR OPP INF CROI
   Brown E., 2016, 21 INT AIDS C AIDS 2
   Cortez JM, 2015, ANTIMICROB AGENTS CH, V59, P59, DOI 10.1128/AAC.03906-14
   Culp A, 2014, 54 INT C ANT AG CHEM
   Ford SL, 2014, 54 INT C ANT AG CHEM
   Ford SL, 2013, ANTIMICROB AGENTS CH, V57, P5472, DOI 10.1128/AAC.01235-13
   Friedman E, 2016, C RETR OPP INF CROI
   Gautam N, 2013, ANTIMICROB AGENTS CH, V57, P3110, DOI 10.1128/AAC.00267-13
   Gonzalez JS, 2011, JAIDS-J ACQ IMM DEF, V58, P181, DOI [10.1097/QAI.0B013E31822D490A, 10.1097/QAI.0b013e31822d490a]
   Gunawardana M, 2015, ANTIMICROB AGENTS CH, V59, P3913, DOI 10.1128/AAC.00656-15
   Jackson AGA, 2014, CLIN PHARMACOL THER, V96, P314, DOI 10.1038/clpt.2014.118
   Ko SY, 2014, NATURE, V514, P642, DOI 10.1038/nature13612
   Kovarova M, 2016, J ANTIMICROB CHEMOTH, V71, P1586, DOI 10.1093/jac/dkw042
   Krystal M, 2016, C RETR OPP INF CROI
   Leaver CA, 2007, AIDS BEHAV, V11, pS85, DOI 10.1007/s10461-007-9246-3
   Malcolm RK, 2012, INT J WOMENS HEALTH, V4, P595, DOI 10.2147/IJWH.S36282
   Margolis DA, 2016, C RETR OPP INF FEB 2
   Margolis DA, 2016, 21 INT AIDS C AIDS 2
   Margolis DA, 2015, LANCET INFECT DIS, V15, P1145, DOI 10.1016/S1473-3099(15)00152-8
   Markowitz M, 2016, C RETR OPP INF FEB 2
   McGowan I, 2016, 21 INT AIDS C AIDS 2
   McGowan I, 2016, LANCET HIV, V3, pE569, DOI 10.1016/S2352-3018(16)30113-8
   Meyers K, 2014, PLOS ONE, V9, DOI 10.1371/journal.pone.0114700
   Muller RH, 2011, EUR J PHARM BIOPHARM, V78, P1, DOI 10.1016/j.ejpb.2011.01.007
   Murray M, 2016, C RETR OPP INF CROI
   Nachega JB, 2014, CLIN INFECT DIS, V58, P1297, DOI 10.1093/cid/ciu046
   Nel A, 2016, C RETR OPP INF CROI
   Nel A, 2016, PLOS ONE, V11, DOI 10.1371/journal.pone.0147743
   Nel A, 2014, AIDS, V28, P1479, DOI 10.1097/QAD.0000000000000280
   Ortego C, 2011, AIDS BEHAV, V15, P1381, DOI 10.1007/s10461-011-9942-x
   Penrose KJ, 2016, J INFECT DIS, V213, P1013, DOI 10.1093/infdis/jiv528
   Puligujja P, 2015, BIOMATERIALS, V41, P141, DOI 10.1016/j.biomaterials.2014.11.012
   Radzio J, 2015, SCI TRANSL MED, V7, DOI 10.1126/scitranslmed.3010297
   Ross EL, 2015, CLIN INFECT DIS, V60, P1102, DOI 10.1093/cid/ciu1159
   Samji H, 2013, PLOS ONE, V8, DOI 10.1371/journal.pone.0081355
   Spreen W, 2013, HIV CLIN TRIALS, V14, P192, DOI 10.1310/hct1405-192
   Spreen W, 2014, JAIDS-J ACQ IMM DEF, V67, P481, DOI 10.1097/QAI.0000000000000301
   Verloes R, 2015, HIV MED, V16, P477, DOI 10.1111/hiv.12247
   Viswanathan S, 2015, JAIDS-J ACQ IMM DEF, V69, P493, DOI 10.1097/QAI.0000000000000643
   Viswanathan S, 2015, AIDS BEHAV, V19, P601, DOI 10.1007/s10461-014-0927-4
   Wada N, 2014, AIDS, V28, P257, DOI 10.1097/QAD.0000000000000078
   Wada N, 2013, AM J EPIDEMIOL, V177, P116, DOI 10.1093/aje/kws321
   Waddell EN, 2006, AIDS BEHAV, V10, P263, DOI 10.1007/s10461-005-9042-x
   Walensky RP, 2006, J INFECT DIS, V194, P11, DOI 10.1086/505147
   Walensky RP, 2016, J INFECT DIS, V213, P1523, DOI 10.1093/infdis/jiv523
   WHO, 2015, GUID START ANT THER, P78
   Wilkin A, 2012, AIDS RES HUM RETROV, V28, P437, DOI [10.1089/aid.2011.0050, 10.1089/AID.2011.0050]
   Williams J, 2013, NANOMEDICINE-UK, V8, P1807, DOI 10.2217/nnm.12.214
   Williams PE, 2015, CURR OPIN HIV AIDS, V10, P233, DOI 10.1097/COH.0000000000000164
   Zhou TQ, 2010, SCIENCE, V329, P811, DOI 10.1126/science.1192819
NR 56
TC 39
Z9 40
U1 0
U2 10
PU SPRINGER
PI NEW YORK
PA 233 SPRING ST, NEW YORK, NY 10013 USA
SN 1548-3568
EI 1548-3576
J9 CURR HIV-AIDS REP
JI Curr. Hiv/Aids Rep.
PD APR
PY 2017
VL 14
IS 2
BP 63
EP 71
DI 10.1007/s11904-017-0353-0
PG 9
WC Infectious Diseases
WE Science Citation Index Expanded (SCI-EXPANDED)
SC Infectious Diseases
GA ES8NK
UT WOS:000399813600004
PM 28303548
DA 2022-08-26
ER

PT J
AU Anand, T
   Nitpolprasert, C
   Trachunthong, D
   Kerr, SJ
   Janyam, S
   Linjongrat, D
   Hightow-Weidman, LB
   Phanuphak, P
   Ananworanich, J
   Phanuphak, N
AF Anand, Tarandeep
   Nitpolprasert, Chattiya
   Trachunthong, Deondara
   Kerr, Stephen J.
   Janyam, Surang
   Linjongrat, Danai
   Hightow-Weidman, Lisa B.
   Phanuphak, Praphan
   Ananworanich, Jintanat
   Phanuphak, Nittaya
CA Adam's Love Study Team
TI A novel Online-to-Offline (O2O) model for pre-exposure prophylaxis and
   HIV testing scale up
SO JOURNAL OF THE INTERNATIONAL AIDS SOCIETY
LA English
DT Article
DE pre-exposure prophylaxis; PrEP scale up; PrEP uptake; Thailand; MSM;
   transgender women; technology; innovative model
ID SEX; MEN; BANGKOK; INFECTION; THAILAND; BEHAVIOR; GAY; KNOWLEDGE; PREP
AB Introduction: PrEP awareness and uptake among men who have sex with men (MSM) and transgender women (TG) in Thailand remains low. Finding ways to increase HIV testing and PrEP uptake among high-risk groups is a critical priority. This study evaluates the effect of a novel Adam's Love Online-to-Offline (O2O) model on PrEP and HIV testing uptake among Thai MSM and TG and identifies factors associated with PrEP uptake.
   Methods: The O2O model was piloted by Adam's Love (www.adamslove.org) HIV educational and counselling website. MSM and TG reached online by PrEP promotions and interested in free PrEP and/or HIV testing services contacted Adam's Love online staff, received real-time PrEP eCounseling, and completed online bookings for receiving services at one of the four sites in Bangkok based on their preference. Auto-generated site-and service-specific e-tickets and Quick Response (QR) codes were sent to their mobile devices enabling monitoring and check-in by offline site staff. Service uptake and participant's socio-demographic and risk behaviour characteristics were analyzed. Factors associated with PrEP uptake were assessed using multiple logistic regression.
   Results: Between January 10th and April 11th, 2016, Adam's Love reached 272,568 people online via the PrEP O2O promotions. 425 MSM and TG received eCounseling and e-tickets. There were 325 (76.5%) MSM and TG who checked-in at clinics and received HIV testing. Nine (2.8%) were diagnosed with HIV infection. Median (IQR) time between receiving the e-ticket and checking-in was 3 (0-7) days. Of 316 HIV-negative MSM and TG, 168 (53.2%) started PrEP. In a multivariate model, higher education (OR 2.30, 95% CI 1.14-4.66; p = 0.02), seeking sex partners online (OR 2.05, 95% CI 1.19-3.54; p = 0.009), being aware of sexual partners' HIV status (OR 2.37, 95% CI 1.29-4.35; p = 0.008), ever previously using post-exposure prophylaxis (PEP) (OR 2.46, 95% CI 1.19-5.09; p = 0.01), and enrolment at Adam's Love clinic compared to the other three sites (OR 3.79, 95% CI 2.06-6.95; p < 0.001) were independently associated with PrEP uptake.
   Conclusions: Adam's Love O2O model is highly effective in linking online at-risk MSM and TG to PrEP and HIV testing services, and has high potential to be replicated and scaled up in other settings with high Internet penetration among key populations.
C1 [Anand, Tarandeep; Nitpolprasert, Chattiya; Trachunthong, Deondara; Phanuphak, Praphan; Phanuphak, Nittaya] Thai Red Cross AIDS Res Ctr, 104 Ratchadamri Rd, Bangkok, Thailand.
   [Anand, Tarandeep; Nitpolprasert, Chattiya; Phanuphak, Praphan; Ananworanich, Jintanat; Phanuphak, Nittaya] Thai Red Cross AIDS Res Ctr, SEARCH, Bangkok, Thailand.
   [Trachunthong, Deondara; Kerr, Stephen J.; Phanuphak, Praphan] Thai Red Cross AIDS Res Ctr, HIV NAT, Bangkok, Thailand.
   [Kerr, Stephen J.] Univ Amsterdam, Acad Med Ctr, Dept Global Hlth, Amsterdam Inst Global Hlth & Dev, Amsterdam, Netherlands.
   [Kerr, Stephen J.] Univ New South Wales, Kirby Inst, Sydney, NSW, Australia.
   [Janyam, Surang] Grp Fdn, Serv Workers, Bangkok, Thailand.
   [Linjongrat, Danai] Rainbow Sky Assoc Thailand, Bangkok, Thailand.
   [Hightow-Weidman, Lisa B.] Univ North Carolina Chapel Hill, Sch Med, Div Infect Dis, Chapel Hill, NC USA.
   [Ananworanich, Jintanat] Walter Reed Army Inst Res, US Mil HIV Res Program, Silver Spring, MD USA.
   [Ananworanich, Jintanat] Henry M Jackson Fdn Adv Mil Med, Bethesda, MD USA.
RP Anand, T (通讯作者)，Thai Red Cross AIDS Res Ctr, 104 Ratchadamri Rd, Bangkok, Thailand.
EM tarandeepsinghanand@gmail.com
RI Kerr, Stephen J/J-6126-2012; Ananworanich, Jintanat/AAC-6348-2021;
   Phanuphak, Nittaya/AAA-8579-2019
OI Kerr, Stephen J/0000-0002-1919-4525; Ananworanich,
   Jintanat/0000-0003-1369-3224; Nitpolprasert,
   Chattiya/0000-0002-1470-766X; Anand, Tarandeep/0000-0002-9471-5490
FU USAID/PEPFAR through LINKAGES programme; amfAR through a grant from the
   US National Institutes of Health's National Institute of Allergy and
   Infectious Diseases; Eunice Kennedy Shriver National Institute of Child
   Health and Human Development; National Cancer Institute; National
   Institute of Mental Health; National Institute on Drug Abuse as part of
   the International Epidemiology Databases to Evaluate AIDS (IeDEA)
   [U01AI069907]; NATIONAL INSTITUTE OF ALLERGY AND INFECTIOUS DISEASES
   [U01AI069907] Funding Source: NIH RePORTER; NATIONAL INSTITUTE OF MENTAL
   HEALTH [R03MH069907] Funding Source: NIH RePORTER
FX Laboratory and other implementation costs were supported by USAID/PEPFAR
   through LINKAGES programme. Funding support was provided in part by
   amfAR through a grant from the US National Institutes of Health's
   National Institute of Allergy and Infectious Diseases, Eunice Kennedy
   Shriver National Institute of Child Health and Human Development,
   National Cancer Institute, National Institute of Mental Health, and
   National Institute on Drug Abuse as part of the International
   Epidemiology Databases to Evaluate AIDS (IeDEA; U01AI069907).
CR Anand T, 2013, 7 IAS C HIV PATH TRE
   Anand T, 2014, 20 INT AIDS C 2014 J
   Anand T, 2016, 21 INT AIDS C 2016 J
   Anand T, 2015, J VIRUS ERAD, V1, P111
   Ananworanich J, 2013, MMWR-MORBID MORTAL W, V62, P518
   [Anonymous], 2012, THAILAND GLOBAL FUND
   [Anonymous], 2013, MTN 017 MICR TRAILS
   [Anonymous], 2014, THAIL NAT OP PLAN AC
   Bauermeister JA, 2014, CURR HIV RES, V11, P520, DOI 10.2174/1570162X12666140129100411
   Choopanya K, 2013, LANCET, V381, P2083, DOI 10.1016/S0140-6736(13)61127-7
   Golshani I, 2015, THESIS
   Grant RM, 2014, 20 INT AIDS C 2014 J
   Grant RM, 2014, LANCET INFECT DIS, V14, P820, DOI 10.1016/S1473-3099(14)70847-3
   Grant RM, 2010, NEW ENGL J MED, V363, P2587, DOI 10.1056/NEJMoa1011205
   Guadamuz TE, 2015, PLOS ONE, V10, DOI 10.1371/journal.pone.0126658
   Guadamuz TE, 2011, AIDS BEHAV, V15, P650, DOI 10.1007/s10461-010-9850-5
   Hoagland B, 2015, 8 IAS C HIV PATH TRE
   Hodas NO, 2012, PRIVACY SECURITY RIS
   Hosek S, 2015, 8 IAS C HIV PATH TRE
   Karris MY, 2014, CLIN INFECT DIS, V58, P704, DOI 10.1093/cid/cit796
   Kennedy C, 2014, PREEXPOSURE PROPHYLA
   Krakower D, 2014, 9 INT C HIV TREATM P
   Krakower D, 2014, AIDS BEHAV, V18, P1712, DOI 10.1007/s10461-014-0839-3
   Krakower DS, 2012, PLOS ONE, V7, DOI 10.1371/journal.pone.0033119
   Liu AY, 2008, JAIDS-J ACQ IMM DEF, V47, P241, DOI 10.1097/QAI.0b013e31815e4041
   Maher CA, 2014, J MED INTERNET RES, V16, DOI 10.2196/jmir.2952
   Masvawure TB, 2015, CULT HEALTH SEX, V17, P891, DOI 10.1080/13691058.2015.1007168
   Molina JM, 2015, C RETR OPP INF FEB 2
   Mustanski B, 2013, AIDS BEHAV, V17, P2999, DOI 10.1007/s10461-013-0507-z
   National AIDS Committee, 2012, THAIL AIDS RESP PROG
   Nemoto T, 2012, AIDS CARE, V24, P210, DOI 10.1080/09540121.2011.597709
   Parker R, 2003, SOC SCI MED, V57, P13, DOI 10.1016/S0277-9536(02)00304-0
   Piyaraj P., 2013, THESIS
   Reisen CA, 2010, J HOMOSEXUAL, V57, P1004, DOI 10.1080/00918369.2010.503510
   Schneider J, 2012, AIDS PATIENT CARE ST, V26, P631, DOI 10.1089/apc.2012.0188
   Sineath R Craig, 2013, J Int Assoc Provid AIDS Care, V12, P227, DOI 10.1177/2325957413488184
   Tellalian D, 2013, AIDS PATIENT CARE ST, V27, P553, DOI 10.1089/apc.2013.0173
   Thai PBS, 2015, SURVEY SHOWS 3 GENDE
   Thai Red Cross AIDS Research Centre (TRCARC), 2014, EV FAC BAS TEST TREA
   Thai Red Cross AIDS Research Centre (TRCARC), 2014, STUD EV FEAS COMM BA
   Thai Working Group on HIV/AIDS Projections, 2005, A2 PROJ THAIL AS EP
   UNAIDS, 2013, SMART INV
   UNESCO, 2012, PROM HLTH SEEK BEH Q
   van Griensven F, 2013, LANCET INFECT DIS, V13, P185, DOI 10.1016/S1473-3099(12)70326-2
   van Griensven F, 2010, JAIDS-J ACQ IMM DEF, V53, P234, DOI 10.1097/QAI.0b013e3181c2fc86
   Veloso VG, 2015, J INT AIDS SOC, V18, P48, DOI 10.7448/IAS.18.4.20010
   Wheelock A, 2013, PLOS ONE, V8, DOI 10.1371/journal.pone.0054288
   World Health Organization, 2015, GUID WHEN STAT ANT T
   Zhou F, 2012, PLOS ONE, V7, DOI 10.1371/journal.pone.0032329
NR 49
TC 36
Z9 36
U1 1
U2 28
PU JOHN WILEY & SONS LTD
PI CHICHESTER
PA THE ATRIUM, SOUTHERN GATE, CHICHESTER PO19 8SQ, W SUSSEX, ENGLAND
EI 1758-2652
J9 J INT AIDS SOC
JI J. Int. AIDS Soc.
PD MAR 13
PY 2017
VL 20
AR 21326
DI 10.7448/IAS.20.1.21326
PG 11
WC Immunology; Infectious Diseases
WE Science Citation Index Expanded (SCI-EXPANDED); Social Science Citation Index (SSCI)
SC Immunology; Infectious Diseases
GA EP7PI
UT WOS:000397569300001
PM 28362062
OA gold, Green Published
DA 2022-08-26
ER

PT J
AU Ross, I
   Mejia, C
   Melendez, J
   Chan, PA
   Nunn, AC
   Powderly, W
   Goodenberger, K
   Liu, JX
   Mayer, KH
   Patel, RR
AF Ross, Ian
   Mejia, Carlos
   Melendez, Johanna
   Chan, Philip A.
   Nunn, Amy C.
   Powderly, William
   Goodenberger, Katherine
   Liu, Jingxia
   Mayer, Kenneth H.
   Patel, Rupa R.
TI Awareness and attitudes of pre-exposure prophylaxis for HIV prevention
   among physicians in Guatemala: Implications for country-wide
   implementation
SO PLOS ONE
LA English
DT Article
ID HEALTH-CARE PROVIDERS; RANDOMIZED CLINICAL-TRIAL; ANTIRETROVIRAL
   PROPHYLAXIS; DRUG-RESISTANCE; UNITED-STATES; HIGH-RISK; MEN; INFECTION;
   WOMEN; PREP
AB Introduction
   HIV continues to be a major health concern with approximately 2.1 million new infections occurring worldwide in 2015. In Central America, Guatemala had the highest incident number of HIV infections (3,700) in 2015. Antiretroviral pre-exposure prophylaxis (PrEP) was recently recommended by the World Health Organization (WHO) as an efficacious intervention to prevent HIV transmission. PrEP implementation efforts are underway in Guatemala and success will require providers that are knowledgeable and willing to prescribe PrEP. We sought to explore current PrEP awareness and prescribing attitudes among Guatemalan physicians in order to inform future PrEP implementation efforts.
   Methods
   We conducted a cross-sectional survey of adult internal medicine physicians at the main teaching hospital in Guatemala City in March 2015. The survey included demographics, medical specialty, years of HIV patient care, PrEP awareness, willingness to prescribe PrEP, previous experience with post-exposure prophylaxis, and concerns about PrEP. The primary outcome was willingness to prescribe PrEP, which was assessed using a 5-point Likert scale for different at-risk population scenarios. Univariate and multivariate logistic regression was performed to identify predictors for willingness to prescribe PrEP.
   Results
   Eighty-seven physicians completed the survey; 66% were male, 64% were internal medicine residency trainees, and 10% were infectious disease (ID) specialists. Sixty-nine percent of physicians were PrEP aware, of which 9% had previously prescribed PrEP. Most (87%) of respondents were willing to prescribe PrEP to men who have sex with men (MSM), sex workers, injection drug users, or HIV-uninfected persons having known HIV-positive sexual partners. Concerns regarding PrEP included development of resistance (92%), risk compensation (90%), and cost (64%). Univariate logistic regression showed that younger age, being a resident trainee, and being a non-ID specialist were significant predictors for willingness to prescribe PrEP. In multivariate logistic regression, being a non-ID specialist was a significant predictor.
   Conclusions
   Guatemalan physicians at an urban public hospital were PrEP aware and willing to prescribe, but few have actually done so yet. Future education programs should address the concerns identified, including the low potential for the development of antiretroviral resistance. These findings can aid PrEP implementation efforts in Guatemala.
C1 [Ross, Ian; Powderly, William; Goodenberger, Katherine; Patel, Rupa R.] Washington Univ, Sch Med, Div Infect Dis, St Louis, MO 63110 USA.
   [Mejia, Carlos; Melendez, Johanna] Roosevelt Hosp, Div Infect Dis, Guatemala City, Guatemala.
   [Chan, Philip A.] Brown Univ, Div Infect Dis, Providence, RI 02912 USA.
   [Nunn, Amy C.] Brown Univ, Sch Publ Hlth, Dept Behav & Social Sci, Providence, RI 02912 USA.
   [Liu, Jingxia] Washington Univ, Sch Med, Div Publ Hlth Sci, St Louis, MO USA.
   [Mayer, Kenneth H.] Beth Israel Deaconess Med Ctr, Div Infect Dis, Boston, MA 02215 USA.
   [Mayer, Kenneth H.] Harvard Med Sch, Div Infect Dis, Boston, MA USA.
   [Mayer, Kenneth H.] Fenway Hlth, Fenway Inst, Boston, MA USA.
RP Patel, RR (通讯作者)，Washington Univ, Sch Med, Div Infect Dis, St Louis, MO 63110 USA.
EM rupapatel@email.wustl.edu
OI Powderly, William/0000-0001-7808-3086; Chan, Philip/0000-0003-0964-5895
FU Washington University in St. Louis Mentors in Medicine International
   Grant; Washington University Institute of Clinical and Translational
   Sciences [UL1TR000448]; National Center for Advancing Translational
   Sciences of the National Institutes of Health [KL2TR000450]; National
   Institute of Allergy And Infectious Diseases [1K23AI096923]; NATIONAL
   CENTER FOR ADVANCING TRANSLATIONAL SCIENCES [UL1TR000448, KL2TR000450]
   Funding Source: NIH RePORTER; NATIONAL INSTITUTE OF MENTAL HEALTH
   [R25MH083620] Funding Source: NIH RePORTER
FX IR is supported by the Washington University in St. Louis Mentors in
   Medicine International Grant. RRP is supported by the Washington
   University Institute of Clinical and Translational Sciences grant
   UL1TR000448, sub-award KL2TR000450, from the National Center for
   Advancing Translational Sciences of the National Institutes of Health.
   PAC is supported by the National Institute of Allergy And Infectious
   Diseases (1K23AI096923). The funders had no role in study design, data
   collection and analysis, decision to publish, or preparation of the
   manuscript.
CR Andrews CD, 2015, CURR OPIN HIV AIDS, V10, P258, DOI 10.1097/COH.0000000000000161
   Auerbach JD, 2015, J INT AIDS SOC, V18, P30, DOI 10.7448/IAS.18.4.19983
   Baeten JM, 2012, NEW ENGL J MED, V367, P399, DOI 10.1056/NEJMoa1108524
   Baeten J.M., 2016, N ENGL J MED
   Baeten JM, 2008, J INFECT DIS, V198, P1804, DOI 10.1086/593214
   Caceres CF, 2015, J INT AIDS SOC S3, V18
   Chakrapani V, 2015, AIDS PATIENT CARE ST, V29, P569, DOI 10.1089/apc.2015.0143
   Chan PA, 2016, J INT AIDS SOC, V19, DOI 10.7448/IAS.19.1.20903
   Choopanya K, 2013, LANCET, V381, P2083, DOI 10.1016/S0140-6736(13)61127-7
   Fleming DT, 1999, SEX TRANSM INFECT, V75, P3, DOI 10.1136/sti.75.1.3
   Grant RM, 2014, LANCET INFECT DIS, V14, P820, DOI 10.1016/S1473-3099(14)70847-3
   Grant RM, 2010, NEW ENGL J MED, V363, P2587, DOI 10.1056/NEJMoa1011205
   Hankins C, 2015, J INT AIDS SOC, V18, P71, DOI 10.7448/IAS.18.4.19973
   Karris MY, 2014, CLIN INFECT DIS, V58, P704, DOI 10.1093/cid/cit796
   Krakower D, 2014, AIDS BEHAV, V18, P1712, DOI 10.1007/s10461-014-0839-3
   Krakower D, 2012, CURR OPIN HIV AIDS, V7, P593, DOI 10.1097/COH.0b013e3283590446
   Lehman DA, 2015, J INFECT DIS, V211, P1211, DOI 10.1093/infdis/jiu677
   Liegler T, 2014, J INFECT DIS, V210, P1217, DOI 10.1093/infdis/jiu233
   Liu AY, 2013, JAIDS-J ACQ IMM DEF, V64, P87, DOI 10.1097/QAI.0b013e31828f097a
   Marcus JL, 2013, PLOS ONE, V8, DOI 10.1371/journal.pone.0081997
   Marrazzo JM, 2014, JAMA-J AM MED ASSOC, V312, P390, DOI 10.1001/jama.2014.7999
   McCormack S, 2016, LANCET, V387, P53, DOI 10.1016/S0140-6736(15)00056-2
   Mimiaga MJ, 2014, AIDS CARE, V26, P684, DOI 10.1080/09540121.2013.845289
   Molina JM, 2015, NEW ENGL J MED, V373, P2237, DOI 10.1056/NEJMoa1506273
   Mugo NR, 2016, CURR OPIN HIV AIDS, V11, P80, DOI 10.1097/COH.0000000000000224
   Mugwanya KK, 2015, JAMA INTERN MED, V175, P246, DOI 10.1001/jamainternmed.2014.6786
   Nel A, 2016, PLOS ONE, V11, DOI 10.1371/journal.pone.0147743
   Puro V, 2013, BMC INFECT DIS, V13, DOI 10.1186/1471-2334-13-217
   Schackman BR, 2012, CURR OPIN HIV AIDS, V7, P587, DOI 10.1097/COH.0b013e3283582c8b
   Tang EC, 2014, AIDS RES HUM RETROV, V30, P416, DOI [10.1089/aid.2013.0212, 10.1089/AID.2013.0212]
   Tellalian D, 2013, AIDS PATIENT CARE ST, V27, P553, DOI 10.1089/apc.2013.0173
   Thigpen MC, 2012, NEW ENGL J MED, V367, P423, DOI 10.1056/NEJMoa1110711
   Tripathi A, 2012, SOUTH MED J, V105, P199, DOI 10.1097/SMJ.0b013e31824f1a1b
   U.S. Public Health Service, 2014, PREEXP PROPH PREV HI
   UNAIDS and Stop AIDS Alliance, 2015, COMM DEL, P23
   Van Damme L, 2012, NEW ENGL J MED, V367, P411, DOI 10.1056/NEJMoa1202614
   White JM, 2012, AIDS PATIENT CARE ST, V26, P395, DOI 10.1089/apc.2012.0030
   WHO, 2014, CONSOLIDATED GUIDELI
   Wolitski R., 2004, AIDS OTHER MANIFESTA, P997
   World Health Organization, 2015, GUID WHEN STAT ANT T
   World Health Organization, 2005, GUAT SUMM COUNTR PRO
NR 41
TC 20
Z9 21
U1 1
U2 18
PU PUBLIC LIBRARY SCIENCE
PI SAN FRANCISCO
PA 1160 BATTERY STREET, STE 100, SAN FRANCISCO, CA 94111 USA
SN 1932-6203
J9 PLOS ONE
JI PLoS One
PD MAR 3
PY 2017
VL 12
IS 3
AR e0173057
DI 10.1371/journal.pone.0173057
PG 14
WC Multidisciplinary Sciences
WE Science Citation Index Expanded (SCI-EXPANDED); Social Science Citation Index (SSCI)
SC Science & Technology - Other Topics
GA EN5BR
UT WOS:000396021100053
PM 28257475
OA Green Published, Green Submitted, gold
DA 2022-08-26
ER

PT J
AU Sullivan, PS
   Driggers, R
   Stekler, JD
   Siegler, A
   Goldenberg, T
   McDougal, SJ
   Caucutt, J
   Jones, J
   Stephenson, R
AF Sullivan, Patrick S.
   Driggers, Robert
   Stekler, Joanne D.
   Siegler, Aaron
   Goldenberg, Tamar
   McDougal, Sarah J.
   Caucutt, Jason
   Jones, Jeb
   Stephenson, Rob
TI Usability and Acceptability of a Mobile Comprehensive HIV Prevention App
   for Men Who Have Sex With Men: A Pilot Study
SO JMIR MHEALTH AND UHEALTH
LA English
DT Article
DE homosexuality; male; mobile applications; pilot projects; sexual
   minorities; condoms; pre-exposure prophylaxis
ID PREEXPOSURE PROPHYLAXIS; RECOMMENDATIONS; HEALTH; CARE; MSM
AB Background: Men who have sex with men (MSM) are the group most impacted by the human immunodeficiency virus (HIV) epidemic and the only subgroup in the United States among which new HIV diagnoses are not decreasing. To achieve the US National HIV/AIDS (acquired immunodeficiency syndrome) Strategy goals of reducing new diagnoses by 25%, high (eg, 30-50%) coverage of multiple HIV prevention interventions is needed in both urban and rural areas. Mobile phone "apps" are an important channel through which prevention services could be provided at scale and at low marginal cost.
   Objective: The aim of this study was to evaluate the usability and acceptability of a theory-based Android mobile phone app for HIV prevention.
   Methods: The app included self-assessment tools; prevention recommendations; commodity (condoms, HIV self-tests) ordering; reminders to MSM for basic HIV prevention services, HIV testing, condom use, screening for preexposure prophylaxis (PrEP) and nonoccupational postexposure prophylaxis (nPEP); and prevention and treatment provider locators. The study recruited HIV-negative, Android-using MSM in Atlanta and Seattle who were asked to use the app for 4 months and complete a post-use survey. We measured the use of the app and its features, ordering of commodities, self-report of establishing an HIV testing plan, being HIV tested in the community, and starting PrEP or using nPEP. Usability was assessed using the system usability scale (SUS).
   Results: A total of 121 MSM were enrolled (59.5%, 72/121 from Atlanta; 40.5%, 49/121 from Seattle). Median age was 28. Nearly half (48.8%, 59/121) were nonwhite, and most (85.9%, 104/121) were gay-identified. Most had tested for HIV in the past (85.1%, 103/121), and 52 (43.0%, 52/121) had a plan to test for HIV regularly. Men used the app for an average of 17.7 minutes over the first 4 months. Over the 4-month period, over half ordered condoms (63.6%, 77/121) and HIV test kits (52.8%, 64/121) on the app. Eight of 86 (9%) PrEP-eligible MSM started PrEP during the 4-month period; of those, 6 of the 8 reported that the app influenced their decision to start PrEP. The mean SUS was 73 (above average).
   Conclusions: A theory-based mobile phone app was acceptable to MSM and was rated as having above-average usability. Most men used the commodity-ordering features of the app during the 4-month evaluation period, and nearly 1 in 10 PrEP-eligible men started PrEP, with most attributing their decision to start PrEP in part to the app. A broader, randomized controlled study of the impact of the app on uptake of prevention behaviors for MSM is warranted.
C1 [Sullivan, Patrick S.; Driggers, Robert; Siegler, Aaron; Jones, Jeb] Emory Univ, Dept Epidemiol, Rollins Sch Publ Hlth, 1518 Clifton Rd NE, Atlanta, GA 30322 USA.
   [Stekler, Joanne D.; Caucutt, Jason] Univ Washington, Dept Med, Seattle, WA USA.
   [Goldenberg, Tamar; Stephenson, Rob] Univ Michigan, Sch Nursing, Ctr Sexual & Hlth Dispar, Ann Arbor, MI 48109 USA.
   [McDougal, Sarah J.] Univ Washington, Dept Med, Seattle, WA USA.
RP Sullivan, PS (通讯作者)，Emory Univ, Dept Epidemiol, Rollins Sch Publ Hlth, 1518 Clifton Rd NE, Atlanta, GA 30322 USA.
EM pssulli@emory.edu
RI Jones, Jeb/AAN-7584-2021
OI Jones, Jeb/0000-0001-9165-1658; Goldenberg, Tamar/0000-0003-3998-2913;
   Siegler, Aaron/0000-0001-5553-7540; Driggers,
   Robert/0000-0002-2073-4242; Sullivan, Patrick Sean/0000-0002-7728-0587
FU MAC AIDS Fund; Center for AIDS Research at Emory University
   [P30AI050409]; NATIONAL INSTITUTE OF ALLERGY AND INFECTIOUS DISEASES
   [P30AI050409] Funding Source: NIH RePORTER
FX This work was generously supported by the MAC AIDS Fund and the Center
   for AIDS Research at Emory University (P30AI050409). The funders had no
   role in the design or conduct of the research, or the analysis.
CR BANDURA A, 1991, ORGAN BEHAV HUM DEC, V50, P248, DOI 10.1016/0749-5978(91)90022-L
   Bangor A, 2008, INT J HUM-COMPUT INT, V24, P574, DOI 10.1080/10447310802205776
   Bangor A, 2009, J USABILITY STUD, V4, P114
   Bowen AM, 2008, J BEHAV MED, V31, P463, DOI 10.1007/s10865-008-9171-6
   Branson Bernard M., 2006, Morbidity and Mortality Weekly Report, V55, P1
   Brooke JSUS, 1996, USABILITY EVALUATION, P189
   Brookmeyer R, 2014, PLOS ONE, V9, DOI 10.1371/journal.pone.0112668
   Brookmeyer R, 2014, PLOS ONE, V9, DOI 10.1371/journal.pone.0112668
   CDC, 2013, HIV AIDS SURV REP 20
   Goldenberg Tamar, 2015, JMIR Public Health Surveill, V1, pe18, DOI 10.2196/publichealth.4449
   Goldenberg T, 2014, JMIR MHEALTH UHEALTH, V2, DOI 10.2196/mhealth.3745
   Grant RM, 2010, NEW ENGL J MED, V363, P2587, DOI 10.1056/NEJMoa1011205
   Hall HI, 2008, JAMA-J AM MED ASSOC, V300, P520, DOI 10.1001/jama.300.5.520
   Horvath KJ, 2016, JMIR MHEALTH UHEALTH, V4, P497, DOI 10.2196/mhealth.5287
   Jenness SM, 2016, J INFECT DIS, V214, P1800, DOI 10.1093/infdis/jiw223
   Kelley CF, 2015, CLIN INFECT DIS, V61, P1590, DOI 10.1093/cid/civ664
   Khanna A, 2015, ANN EPIDEMIOL, V25, P1, DOI 10.1016/j.annepidem.2014.09.012
   Khosropour C, 2013, PUBLIC HLTH REP, V128, P385
   Khosropour Christine, 2013, Public Health Rep, V128, P385, DOI 10.1177/003335491312800509
   McCormack S, 2016, LANCET, V387, P53, DOI 10.1016/S0140-6736(15)00056-2
   Molina JM, 2015, NEW ENGL J MED, V373, P2237, DOI 10.1056/NEJMoa1506273
   Paz-Bailey G, 2013, MMWR-MORBID MORTAL W, V62, P958
   Prejean J, 2011, PLOS ONE, V6, DOI 10.1371/journal.pone.0017502
   Purcell David W, 2012, Open AIDS J, V6, P98, DOI 10.2174/1874613601206010098
   Rosenberg Eli Samuel, 2016, JMIR Public Health Surveill, V2, pe22, DOI 10.2196/publichealth.5684
   Sanchez Travis Howard, 2015, JMIR Public Health Surveill, V1, pe3, DOI 10.2196/publichealth.4314
   Smith A, 2015, US SMARTPHONE USE 20
   Smith D. K., 2011, Morbidity and Mortality Weekly Report, V60, P65
   Smith Dawn K., 2005, Morbidity and Mortality Weekly Report, V54, P1
   Sullivan PS, 2013, JAIDS-J ACQ IMM DEF, V63, pS102, DOI 10.1097/QAI.0b013e3182949e85
   Sullivan PS, 2012, LANCET, V380, P388, DOI 10.1016/S0140-6736(12)60955-6
   Sullivan PS, 2011, J MED INTERNET RES, V13, DOI 10.2196/jmir.1797
   Sullivan PS, 2007, UNEQUAL OPPORTUNITY, P220
   Williams ML, 2005, J RURAL HEALTH, V21, P48, DOI 10.1111/j.1748-0361.2005.tb00061.x
   Xu Q., 2011, P 2011 ACM SIGCOMM C, P329, DOI DOI 10.1145/2068816.2068847
NR 35
TC 65
Z9 65
U1 2
U2 20
PU JMIR PUBLICATIONS, INC
PI TORONTO
PA 130 QUEENS QUAY E, STE 1102, TORONTO, ON M5A 0P6, CANADA
SN 2291-5222
J9 JMIR MHEALTH UHEALTH
JI JMIR mHealth uHealth
PD MAR
PY 2017
VL 5
IS 3
AR e26
DI 10.2196/mhealth.7199
PG 14
WC Health Care Sciences & Services; Medical Informatics
WE Science Citation Index Expanded (SCI-EXPANDED); Social Science Citation Index (SSCI)
SC Health Care Sciences & Services; Medical Informatics
GA EN2KA
UT WOS:000395837200005
PM 28279949
OA Green Published, gold
DA 2022-08-26
ER

PT J
AU Hosek, SG
   Landovitz, RJ
   Kapogiannis, B
   Siberry, GK
   Rudy, B
   Rutledge, B
   Liu, N
   Harris, DR
   Mulligan, K
   Zimet, G
   Mayer, KH
   Anderson, P
   Kiser, JJ
   Lally, M
   Brothers, J
   Bojan, K
   Rooney, J
   Wilson, CM
AF Hosek, Sybil G.
   Landovitz, Raphael J.
   Kapogiannis, Bill
   Siberry, George K.
   Rudy, Bret
   Rutledge, Brandy
   Liu, Nancy
   Harris, D. Robert
   Mulligan, Kathleen
   Zimet, Gregory
   Mayer, Kenneth H.
   Anderson, Peter
   Kiser, Jennifer J.
   Lally, Michelle
   Brothers, Jennifer
   Bojan, Kelly
   Rooney, Jim
   Wilson, Craig M.
TI Safety and Feasibility of Antiretroviral Preexposure Prophylaxis for
   Adolescent Men Who Have Sex With Men Aged 15 to 17 Years in the United
   States
SO JAMA PEDIATRICS
LA English
DT Article
ID BONE-MINERAL DENSITY; CONTROLLED-TRIAL; HIV PREVENTION; ADHERENCE;
   BLACK; WOMEN
AB IMPORTANCE Adolescents represent a key population for implementing preexposure prophylaxis (PrEP) interventions worldwide, yet tenofovir disoproxil fumarate/emtricitabine (TDF/FTC) for PrEP is only licensed for adults.
   OBJECTIVE To examine the safety of and adherence to PrEP along with changes in sexual risk behavior among adolescent men who have sex with men (MSM).
   DESIGN, SETTING, AND PARTICIPANTS Adolescent Medicine Trials Network for HIV/AIDS Interventions 113 (Project PrEPare) was a PrEP demonstration project that evaluated the safety, tolerability, and acceptability of TDF/FTC and patterns of use, rates of adherence, and patterns of sexual risk behavior among healthy young MSM aged 15 to 17 years. Participants were recruited from adolescent medicine clinics and their community partners in 6 US cities, had negative test results for human immunodeficiency virus (HIV) but were at high risk for acquiring an infection, and were willing to participate in a behavioral intervention and accept TDF/FTC as PrEP.
   EXPOSURES All participants completed an individualized evidence-based behavioral intervention and were provided with daily TDF/FTC as PrEP for 48 weeks.
   MAIN OUTCOMES AND MEASURES The main objectiveswere to: (1) provide additional safety data regarding TDF/FTC use among young MSM who had negative test results for HIV; (2) examine the acceptability, patterns of use, rates of adherence, and measured levels of tenofovir diphosphate in dried blood spots; and (3) examine patterns of risk behavior when young MSM were provided with a behavioral intervention in conjunction with open-label TDF/FTC.
   RESULTS Among 2864 individuals screened (from August 2013 to September 2014), 260 were eligible and 78 were enrolled (mean [SD] age, 16.5 [0.73] years), of whom 2 (3%) were Asian/Pacific Islander, 23 (29%) were black/African American, 11 (14%) were white, 16 (21%) were white Hispanic, and 26 (33%) were other/mixed race/ethnicity. Over 48 weeks of PrEP use, 23 sexually transmitted infections were diagnosed in 12 participants. The HIV seroconversion rate was 6.4 (95% CI: 1.3-18.7) per 100 person-years. Tenofovir diphosphate levels consistent with a high degree of anti-HIV protection (> 700 fmol/punch) were found in 42 (54%), 37 (47%), 38 (49%), 22 (28%), 13 (17%), and 17 (22%) participants at weeks 4, 8, 12, 24, 36, and 48, respectively.
   CONCLUSIONS AND RELEVANCE Adolescent Medicine Trials Network for HIV/AIDS Interventions 113 enrolled a diverse sample of adolescent MSM at risk for HIV who consented to study participation. Approximately half achieved protective drug levels during the monthly visits, but adherence decreased with quarterly visits. Youth may need additional contact with clinical staff members to maintain high adherence.
C1 [Hosek, Sybil G.; Brothers, Jennifer] John H Stroger Jr Hosp Cook Cty, 1900WPolk St,Ste 854, Chicago, IL 60612 USA.
   [Landovitz, Raphael J.] Univ Calif Los Angeles, Los Angeles, CA USA.
   [Kapogiannis, Bill; Siberry, George K.] NICHHD, Bethesda, MD 20892 USA.
   [Rudy, Bret] NYU, New York, NY USA.
   [Rutledge, Brandy; Liu, Nancy; Harris, D. Robert] Westat Corp, Rockville, MD USA.
   [Mulligan, Kathleen] Univ Calif San Francisco, San Francisco, CA 94143 USA.
   [Zimet, Gregory] Indiana Univ, Indianapolis, IN 46204 USA.
   [Mayer, Kenneth H.] Fenway Inst, Boston, MA USA.
   [Anderson, Peter; Kiser, Jennifer J.] Univ Colorado Denver, Denver, CO USA.
   [Lally, Michelle] Brown Univ, Providence, RI 02912 USA.
   [Bojan, Kelly] Ruth Rothstein CORE Ctr, Chicago, IL USA.
   [Rooney, Jim] Gilead Sci, Foster City, CA USA.
   [Wilson, Craig M.] Univ Alabama Birmingham, Birmingham, AL USA.
RP Hosek, SG (通讯作者)，John H Stroger Jr Hosp Cook Cty, 1900WPolk St,Ste 854, Chicago, IL 60612 USA.
EM shosek@cookcountyhhs.org
OI Wilson, Craig/0000-0001-6869-1053
FU Adolescent Medicine Trials Network for HIV/AIDS Interventions from the
   National Institutes of Health through the National Institute of Child
   Health and Human Development [U01 HD 040533, U01 HD 040474]; National
   Institutes on Drug Abuse and Mental Health; EUNICE KENNEDY SHRIVER
   NATIONAL INSTITUTE OF CHILD HEALTH & HUMAN DEVELOPMENT [U01HD040474,
   U01HD040533] Funding Source: NIH RePORTER
FX This study was supported by grants U01 HD 040533 and U01 HD 040474
   (National Insitute of Child Health and Human Development medical
   officer, Dr Kapogiannis) the Adolescent Medicine Trials Network for
   HIV/AIDS Interventions from the National Institutes of Health through
   the National Institute of Child Health and Human Development and
   received research support from the National Institutes on Drug Abuse and
   Mental Health. Study drugs were donated by Gilead Sciences along with
   funding for a portion of the dried blood spot testing and overall study
   costs. Logistical support was provided by the Adolescent Medicine Trials
   Network for HIV/AIDS Interventions Coordinating Center (Principal
   Invesitgator, Dr Wilson) at The University of Alabama at Birmingham.
   Network operations and data management support was provided by the
   Adolescent Medicine Trials Network for HIV/AIDS Interventions Data and
   Operations Center at Westat.
CR Baeten JM, 2012, NEW ENGL J MED, V367, P399, DOI 10.1056/NEJMoa1108524
   Biello KB, 2017, AIDS BEHAV, V21, P300, DOI 10.1007/s10461-016-1466-y
   Castillo-Mancilla JR, 2013, AIDS RES HUM RETROV, V29, P384, DOI [10.1089/aid.2012.0089, 10.1089/AID.2012.0089]
   Chesney MA, 2000, SOC SCI MED, V50, P1599, DOI 10.1016/S0277-9536(99)00468-2
   Chianese C, 2014, AIDS RES HUM RETROV, V30, pA159, DOI 10.1089/aid.2014.5329.abstract
   Curtis KM, 2016, MMWR RECOMM REP, V65, P3, DOI [10.15585/mmwr.rr6503a1, 10.15585/mmwr.rr6504a1]
   Dilley JW, 2007, JAIDS-J ACQ IMM DEF, V44, P569, DOI 10.1097/QAI.0b013e318033ffbd
   Gilbert AL, 2015, J ADOLESCENT HEALTH, V57, P113, DOI 10.1016/j.jadohealth.2015.03.017
   Gordon CM, 2017, J PEDIATR-US, V180, P261, DOI 10.1016/j.jpeds.2016.09.056
   Grant RM, 2014, LANCET INFECT DIS, V14, P820, DOI 10.1016/S1473-3099(14)70847-3
   Grant RM, 2010, NEW ENGL J MED, V363, P2587, DOI 10.1056/NEJMoa1011205
   Hosek S, 2016, J INT AIDS SOC, V19, DOI 10.7448/IAS.19.7.21107
   Hosek SG, 2017, JAIDS-J ACQ IMM DEF, V74, P21, DOI 10.1097/QAI.0000000000001179
   Hosek SG, 2013, JAIDS-J ACQ IMM DEF, V62, P447, DOI 10.1097/QAI.0b013e3182801081
   Knopf AS, AJOB EMPIR BIOETH, DOI [10.1080/23294515.2016.1251506, DOI 10.1080/23294515.2016]
   Lelutiu-Weinberger C, 2016, JAIDS-J ACQ IMM DEF, V73, P547, DOI 10.1097/QAI.0000000000001140
   Liu AY, 2016, JAMA INTERN MED, V176, P75, DOI 10.1001/jamainternmed.2015.4683
   Marcus JL, 2016, JAIDS-J ACQ IMM DEF, V73, P540, DOI 10.1097/QAI.0000000000001129
   McCormack S, 2016, LANCET, V387, P53, DOI 10.1016/S0140-6736(15)00056-2
   Mulligan K, 2015, CLIN INFECT DIS, V61, P572, DOI 10.1093/cid/civ324
   Philbin MM, 2016, AIDS PATIENT CARE ST, V30, P282, DOI 10.1089/apc.2016.0037
   Schwartz GJ, 2009, J AM SOC NEPHROL, V20, P629, DOI 10.1681/ASN.2008030287
   Thigpen MC, 2012, NEW ENGL J MED, V367, P423, DOI 10.1056/NEJMoa1110711
   Thomson KA, 2016, CURR OPIN HIV AIDS, V11, P18, DOI 10.1097/COH.0000000000000207
   World Health Organization, 2014, HLTH WORLDS AD 2 CHA
   Zemel BS, 2011, J CLIN ENDOCR METAB, V96, P3160, DOI 10.1210/jc.2011-1111
NR 26
TC 112
Z9 112
U1 1
U2 6
PU AMER MEDICAL ASSOC
PI CHICAGO
PA 330 N WABASH AVE, STE 39300, CHICAGO, IL 60611-5885 USA
SN 2168-6203
EI 2168-6211
J9 JAMA PEDIATR
JI JAMA Pediatr.
PD NOV
PY 2017
VL 171
IS 11
BP 1063
EP 1071
DI 10.1001/jamapediatrics.2017.2007
PG 9
WC Pediatrics
WE Science Citation Index Expanded (SCI-EXPANDED); Social Science Citation Index (SSCI)
SC Pediatrics
GA FL8RC
UT WOS:000414516700017
PM 28873128
OA Green Published
DA 2022-08-26
ER

PT J
AU Prathipati, PK
   Mandal, S
   Pon, G
   Vivekanandan, R
   Destache, CJ
AF Prathipati, Pavan Kumar
   Mandal, Subhra
   Pon, Gregory
   Vivekanandan, Renuga
   Destache, Christopher J.
TI Pharmacokinetic and Tissue Distribution Profile of Long Acting Tenofovir
   Alafenamide and Elvitegravir Loaded Nanoparticles in Humanized Mice
   Model
SO PHARMACEUTICAL RESEARCH
LA English
DT Article
DE elvitegravir; nanoformulation; pharmacokinetics; tenofovir alafenamide;
   tissue distribution profile
ID HIV PREEXPOSURE PROPHYLAXIS; PREVENTION; DOLUTEGRAVIR; TRANSMISSION;
   WOMEN
AB Non-adherence to the antiretroviral (ARV) regimen is a critical factor in determining efficacy of ARV drugs for pre-exposure prophylaxis (PrEP). A long-acting parenteral formulation may be an effective alternative to daily oral dosing. A pharmacokinetic and tissue distribution study of drug-loaded nanoparticle (NP) was performed in female humanized CD34(+)-NSG mice.
   Mice received 200 mg/kg each of tenofovir alafenamide (TAF) and elvitegravir (EVG) as free drugs (TAF + EVG solution) or as drug loaded NP (TAF + EVG NP) formulation by subcutaneous (SubQ) administration. Plasma and tissue were collected to determine tenofovir (TFV) and EVG concentrations using LC-MS/MS. Non-compartmental analysis was performed using WinNonlin.
   SubQ administration of TAF + EVG NP formulation resulted in long residence time and exposure for both drugs. The AUC((0-72h)) of TFV and EVG was 14.1 +/- 2.0, 7.2 +/- 1.8 mu g x hr./mL from drugs in solution (free) and the AUC((0-14day)) for the same drugs was 23.1 +/- 4.4, 39.7 +/- 6.7 mu g x hr./mL from NPs. The observed elimination half-life (t(1/2)) for TFV of free and NPs were 14.2 h, 5.1 days and for EVG 10.8 h, 3.3 days, respectively.
   This study documents that a TAF + EVG NP provides sustained release, which can overcome patient non-adherence to dosing and may facilitate prediction of appropriate protective drug concentration for HIV prophylaxis.
C1 [Prathipati, Pavan Kumar; Mandal, Subhra; Pon, Gregory; Destache, Christopher J.] Creighton Univ, Sch Pharm & Hlth Profess, Dept Pharm Practice, 2500 Calif Plaza, Omaha, NE 68178 USA.
   [Vivekanandan, Renuga; Destache, Christopher J.] Creighton Univ, Sch Med, Omaha, NE USA.
RP Prathipati, PK (通讯作者)，Creighton Univ, Sch Pharm & Hlth Profess, Dept Pharm Practice, 2500 Calif Plaza, Omaha, NE 68178 USA.
EM Pavankumarprathipati@creighton.edu
RI Mandal, Subhra/A-9090-2013; Destache, Christopher/A-7537-2009;
   Prathipati, Pavan Kumar/I-2530-2019
OI Mandal, Subhra/0000-0003-0047-4305; Destache,
   Christopher/0000-0001-7923-3939; Prathipati, Pavan
   Kumar/0000-0002-2463-3350
FU NIH [RO1 AI117740-01]; National Center for Research Resources
   [G20RR024001]; NATIONAL CENTER FOR RESEARCH RESOURCES [G20RR024001]
   Funding Source: NIH RePORTER; NATIONAL INSTITUTE OF ALLERGY AND
   INFECTIOUS DISEASES [R01AI117740] Funding Source: NIH RePORTER
FX This work was supported by NIH grant RO1 AI117740-01 to C.J.D. The
   Animal Research Facility is supported by Grant Number G20RR024001 from
   the National Center for Research Resources. The content is solely the
   responsibility of the authors and does not necessarily represent the
   official views of the National Center for Research Resources or the
   National Institutes of Health. We thank Gilead Sciences, Inc. for
   donation of the tenofovir and elvitegravir drug powders.
CR Anderson PL, 2016, CURR OPIN HIV AIDS, V11, P94, DOI 10.1097/COH.0000000000000213
   [Anonymous], TEN AL PHARM REV
   Baeten JM, 2012, NEW ENGL J MED, V367, P399, DOI 10.1056/NEJMoa1108524
   Cory TJ, 2013, CURR OPIN HIV AIDS, V8, P190, DOI 10.1097/COH.0b013e32835fc68a
   Department of Health and Human Services, 2016, GUIDELINES USE ANTIR
   Destache CJ, 2010, J ANTIMICROB CHEMOTH, V65, P2183, DOI 10.1093/jac/dkq318
   Donnell D, 2014, JAIDS-J ACQ IMM DEF, V66, P340, DOI 10.1097/QAI.0000000000000172
   Friend DR, 2013, ANTIVIR RES, V100, pS39, DOI 10.1016/j.antiviral.2013.09.030
   Grant RM, 2010, NEW ENGL J MED, V363, P2587, DOI 10.1056/NEJMoa1011205
   Gunawardana M, 2015, ANTIMICROB AGENTS CH, V59, P3913, DOI 10.1128/AAC.00656-15
   Hendrix CW, 2013, CELL, V155, P515, DOI 10.1016/j.cell.2013.09.030
   Karim QA, 2010, SCIENCE, V329, P1168, DOI 10.1126/science.1193748
   Mandal S, 2017, AIDS, V31, P469, DOI 10.1097/QAD.0000000000001349
   Mandal S, 2015, AIP ADV, V5, DOI 10.1063/1.4926584
   Massud I, 2015, J ANTIMICROB CHEMOTH, V70, P1473, DOI 10.1093/jac/dku556
   Patterson KB, 2011, SCI TRANSL MED, V3, DOI 10.1126/scitranslmed.3003174
   Prathipati PK, 2016, J PHARMACEUT BIOMED, V129, P473, DOI 10.1016/j.jpba.2016.07.040
   Sax Paul E, 2014, J Acquir Immune Defic Syndr, V67, P52, DOI 10.1097/QAI.0000000000000225
   Spreen WR, 2013, CURR OPIN HIV AIDS, V8, P565, DOI 10.1097/COH.0000000000000002
   Thigpen MC, 2012, NEW ENGL J MED, V367, P423, DOI 10.1056/NEJMoa1110711
   Thompson CG, 2013, JAIDS-J ACQ IMM DEF, V63, pS240, DOI 10.1097/QAI.0b013e3182986ff8
   UNAIDS, 2016, GLOB HIV STAT
   Van Damme L, 2012, NEW ENGL J MED, V367, P411, DOI 10.1056/NEJMoa1202614
   Veselinovic M, 2014, VIROLOGY, V464, P253, DOI 10.1016/j.virol.2014.07.008
NR 24
TC 24
Z9 24
U1 0
U2 11
PU SPRINGER/PLENUM PUBLISHERS
PI NEW YORK
PA 233 SPRING ST, NEW YORK, NY 10013 USA
SN 0724-8741
EI 1573-904X
J9 PHARM RES-DORDR
JI Pharm. Res.
PD DEC
PY 2017
VL 34
IS 12
BP 2749
EP 2755
DI 10.1007/s11095-017-2255-7
PG 7
WC Chemistry, Multidisciplinary; Pharmacology & Pharmacy
WE Science Citation Index Expanded (SCI-EXPANDED)
SC Chemistry; Pharmacology & Pharmacy
GA FQ5HR
UT WOS:000418390000025
PM 28905173
OA Green Accepted
DA 2022-08-26
ER

PT J
AU Walters, SM
   Rivera, AV
   Starbuck, L
   Reilly, KH
   Boldon, N
   Anderson, BJ
   Braunstein, S
AF Walters, Suzan M.
   Rivera, Alexis V.
   Starbuck, Lila
   Reilly, Kathleen H.
   Boldon, Nyasha
   Anderson, Bridget J.
   Braunstein, Sarah
TI Differences in Awareness of Pre-exposure Prophylaxis and Post-exposure
   Prophylaxis Among Groups At-Risk for HIV in New York State: New York
   City and Long Island, NY, 2011-2013
SO JAIDS-JOURNAL OF ACQUIRED IMMUNE DEFICIENCY SYNDROMES
LA English
DT Article
DE preexposure prophylaxis; postexposure prophylaxis; HIV; men who have sex
   with men; people who inject drugs; high-risk heterosexuals
ID ANTIRETROVIRAL PROPHYLAXIS; INTERIM GUIDANCE; INJECT DRUGS; MEN; SEX;
   PREVENTION; KNOWLEDGE; PREP; GAY; ACCEPTABILITY
AB Background: Pre-exposure prophylaxis (PrEP) to reduce the risk of HIV was approved in 2012 and post-exposure prophylaxis (PEP) in 2005. We report the differences in awareness of PrEP/PEP and factors associated with awareness by examining 3 risk groups (men who have sex with men (MSM), people who inject drugs, and high-risk heterosexuals).
   Methods: National HIV Behavioral Surveillance system data collected in New York City (NYC) and Long Island, NY in 20112013 were used. Logistic regressions by region were developed to estimate adjusted associations [Adjusted Odds Ratios (AOR)] and determine differences in awareness of PrEP/PEP.
   Results: Awareness of PrEP/PEP was low for all groups. In multivariate analysis controlling for sociodemographic factors, noninjection drug use, HIV status, and exposure to HIV prevention, males who inject drugs in NYC had significantly decreased odds of PrEP/PEP awareness [AOR: 0.45; confidence interval (CI): 0.25 to 0.81] compared with MSM. MSM aged 18-29 years had increased awareness of PrEP (AOR: 2.94; 95% CI 1.11 to 7.80). On Long Island, females who inject drugs (AOR: 0.18; 95% CI: 0.05 to 0.62), males who inject drugs (AOR: 0.14; 95% CI: 0.05 to 0.39), female heterosexuals (AOR: 0.25; 95% CI: 0.11 to 0.59), and male heterosexuals (AOR: 0.32; 95% CI: 0.14 to 0.73) had significantly decreased odds of PrEP/PEP awareness. Black MSM had increased awareness of PrEP (AOR: 4.08 CI: 1.21 to 13.73).
   Conclusions: Large proportions of groups at-risk for HIV were unaware of PrEP/PEP. When comparing risk groups to MSM, we found MSM to have greater awareness in both regions. On Long Island, people who inject drugs and heterosexuals were far less likely to have PrEP/PEP awareness than in NYC. On Long Island, Black MSM had increased PrEP awareness and in NYC MSM aged 18-29 had increased PrEP awareness. These findings suggest that awareness may be spreading through networks and highlight the importance of targeted educational and prevention efforts by group and region.
C1 [Walters, Suzan M.] SUNY Stony Brook, Dept Sociol, Stony Brook, NY 11794 USA.
   [Rivera, Alexis V.; Starbuck, Lila; Reilly, Kathleen H.; Braunstein, Sarah] New York City Dept Hlth & Mental Hyg, New York, NY USA.
   [Boldon, Nyasha] Syracuse Univ, Inst Vet & Mil Families, Syracuse, NY USA.
   [Anderson, Bridget J.] New York State Dept Hlth, Albany, NY USA.
RP Walters, SM (通讯作者)，SUNY Stony Brook, Dept Sociol, Stony Brook, NY 11794 USA.
EM suzanmwalters@gmail.com
RI walters, suzan/AAH-9508-2019
OI walters, suzan/0000-0002-2975-2893; Rivera, Alexis/0000-0003-0423-6902
FU Centers for Disease Control and Prevention National HIV Behavioral
   Surveillance (NHBS) system [PS11-001]
FX This work was made possible through the support of the Centers for
   Disease Control and Prevention PS11-001 National HIV Behavioral
   Surveillance (NHBS) system.
CR Al-Tayyib AA, 2014, AIDS BEHAV, V18, pS340, DOI 10.1007/s10461-013-0553-6
   Allison P.D., 2012, LOGISTIC REGRESSION
   Amirkhanian YA, 2014, CURR HIV-AIDS REP, V11, P81, DOI 10.1007/s11904-013-0194-4
   Auerbach JD, 2015, AIDS PATIENT CARE ST, V29, P102, DOI 10.1089/apc.2014.0142
   Baeten JM, 2012, NEW ENGL J MED, V367, P399, DOI 10.1056/NEJMoa1108524
   Centers for Disease Control and Prevention, STAT OV
   Centers for Disease Control and Prevention, 2016, HIV SURV REP, V27
   Choopanya K, 2013, LANCET, V381, P2083, DOI 10.1016/S0140-6736(13)61127-7
   Dolezal C, 2015, AIDS EDUC PREV, V27, P289, DOI 10.1521/aeap.2015.27.4.289
   Du Bois W.E.B., 1899, PHILADELPHIA NEGRO S
   Escudero DJ, 2015, AIDS BEHAV, V19, P752, DOI 10.1007/s10461-014-0867-z
   Fallon S, 2015, AWARENESS ACCEPTABIL
   Fuqua V, 2012, AIDS BEHAV, V16, P256, DOI 10.1007/s10461-011-9918-x
   Grant RM, 2010, NEW ENGL J MED, V363, P2587, DOI 10.1056/NEJMoa1011205
   Heckathorn DD, 1997, SOC PROBL, V44, P174, DOI 10.1525/sp.1997.44.2.03x0221m
   Tran H, 2015, J URBAN HEALTH, V92, P744, DOI 10.1007/s11524-015-9966-z
   Kendall C, 2008, AIDS BEHAV, V12, pS97, DOI 10.1007/s10461-008-9390-4
   Krakower DS, 2012, PLOS ONE, V7, DOI 10.1371/journal.pone.0033119
   Leonardi M, 2011, INT J STD AIDS, V22, P738, DOI 10.1258/ijsa.2011.011057
   Liu AY, 2008, JAIDS-J ACQ IMM DEF, V47, P241, DOI 10.1097/QAI.0b013e31815e4041
   MacKellar DA, 2007, PUBLIC HEALTH REP, V122, P39, DOI 10.1177/00333549071220S107
   Mantell JE, 2014, LGBT HEALTH, V1, P93, DOI 10.1089/lgbt.2013.0047
   Mehta SA, 2011, SEX TRANSM INFECT, V87, P344, DOI 10.1136/sti.2010.046284
   New York State, GOV CUOM ANN PLAN EN
   New York State Department of Health AIDS Institute, NEW YORK STAT HIV AI
   Smith D. K., 2011, Morbidity and Mortality Weekly Report, V60, P65
   Smith D. K., 2012, Morbidity and Mortality Weekly Report, V61, P586
   Smith Dawn K., 2005, Morbidity and Mortality Weekly Report, V54, P1
   Smith DK, 2013, MMWR-MORBID MORTAL W, V62, P463
   Stein M, 2014, AIDS BEHAV, V18, P1694, DOI 10.1007/s10461-014-0778-z
   Thigpen MC, 2012, NEW ENGL J MED, V367, P423, DOI 10.1056/NEJMoa1110711
   U.S. Food and Drug Administration, 2012, SUNSCR DRUG PROD OV
   Voetsch AC, 2007, JAIDS-J ACQ IMM DEF, V46, P378, DOI 10.1097/QAI.0b013e3181576874
   White House Office of National AIDS Policy, 2015, NAT HIV AIDS STRAT U
   Young I, 2014, AIDS BEHAV, V18, P195, DOI 10.1007/s10461-013-0560-7
NR 35
TC 40
Z9 40
U1 1
U2 9
PU LIPPINCOTT WILLIAMS & WILKINS
PI PHILADELPHIA
PA TWO COMMERCE SQ, 2001 MARKET ST, PHILADELPHIA, PA 19103 USA
SN 1525-4135
EI 1077-9450
J9 JAIDS-J ACQ IMM DEF
JI JAIDS
PD JUL 1
PY 2017
VL 75
SU 3
BP S383
EP S391
DI 10.1097/QAI.0000000000001415
PG 9
WC Immunology; Infectious Diseases
WE Science Citation Index Expanded (SCI-EXPANDED); Social Science Citation Index (SSCI)
SC Immunology; Infectious Diseases
GA EZ3ND
UT WOS:000404616800020
PM 28604443
DA 2022-08-26
ER

PT J
AU Molina, JM
   Charreau, I
   Spire, B
   Cotte, L
   Chas, J
   Capitant, C
   Tremblay, C
   Rojas-Castro, D
   Cua, E
   Pasquet, A
   Bernaud, C
   Pintado, C
   Delaugerre, C
   Sagaon-Teyssier, L
   Le Mestre, S
   Chidiac, C
   Pialoux, G
   Ponscarme, D
   Fonsart, J
   Thompson, D
   Wainberg, MA
   Dore, V
   Meyer, L
AF Molina, Jean-Michel
   Charreau, Isabelle
   Spire, Bruno
   Cotte, Laurent
   Chas, Julie
   Capitant, Catherine
   Tremblay, Cecile
   Rojas-Castro, Daniela
   Cua, Eric
   Pasquet, Armelle
   Bernaud, Camille
   Pintado, Claire
   Delaugerre, Constance
   Sagaon-Teyssier, Luis
   Le Mestre, Soizic
   Chidiac, Christian
   Pialoux, Gilles
   Ponscarme, Diane
   Fonsart, Julien
   Thompson, David
   Wainberg, Mark A.
   Dore, Veronique
   Meyer, Laurence
CA ANRS IPERGAY Study Grp
TI Efficacy, safety, and effect on sexual behaviour of on-demand
   pre-exposure prophylaxis for HIV in men who have sex with men: an
   observational cohort study
SO LANCET HIV
LA English
DT Article
ID ANTIRETROVIRAL PROPHYLAXIS; AFRICAN WOMEN; INFECTION; TENOFOVIR;
   PHARMACOKINETICS; EMTRICITABINE; TRIAL
AB Background Data for on-demand pre-exposure prophylaxis (PrEP) are scarce. We implemented a cohort study to assess its efficacy, safety, and effect on sexual behaviour.
   Methods We invited men and transgender women who have sex with men, previously enrolled in the randomised placebo-controlled ANRS IPERGAY trial at seven sites (six in France and one in Canada), to participate in an openlabel extension with on-demand tenofovir disoproxil fumarate (300 mg) and emtricitabine (200 mg) to be taken before and after sexual intercourse. We assessed the incidence of HIV and other sexually transmitted infections (STIs), PrEP adherence, safety, and sexual behaviour. Statistical analyses included comparisons of proportions and incidence between the randomised phase of the ANRS IPERGAY trial and the open-label phase, and all participants were included in safety analyses. ANRS IPERGAY is registered with ClinicalTrials. gov, number NCT01473472.
   Findings Between Nov 4, 2014, and Jan 27, 2015, we enrolled 361 participants. Median follow-up was 18.4 months (IQR 17.7-19.1). One participant who discontinued PrEP acquired HIV infection. HIV incidence was 0.19 per 100 person-years (95% CI 0.01-1.08), compared with 6.60 per 100 person-years (3.60-11.05) in the placebo group of the randomised study, indicating a relative reduction of 97% (95% CI 81-100) in the incidence of HIV with ondemand PrEP. Participants used a median of 18 pills of study drugs per month (IQR 11-25), and at the 6 month visit 240 (71%) of 336 participants had tenofovir detected in plasma. Drug-related gastrointestinal events were reported in 49 participants (14%) but were self-limited. Only four participants (1%) discontinued PrEP, three because of an increase in plasma creatinine. The proportion of participants reporting condomless sex at their last receptive anal intercourse significantly increased from 77% (136 of 176 participants) at baseline to 86% (66 of 77 participants) at 18 months' follow-up (p for trend= 0.0004). The incidence of a first bacterial STI during this open-label phase did not change significantly compared with the randomised phase (59.0 vs 49.1 per 100 person-years, respectively; p= 0.11).
   Interpretation On-demand oral PrEP is highly effective at preventing HIV infection among high-risk men who have sex with men and therefore represents an alternative to daily PrEP, expanding choices for HIV prevention. High rates of STIs resulting from low condom use did not undermine PrEP efficacy, but warrant frequent testing.
C1 [Molina, Jean-Michel; Pintado, Claire; Delaugerre, Constance; Ponscarme, Diane; Fonsart, Julien] Hop St Louis, AP HP, Dept Malad Infect, Paris, France.
   [Molina, Jean-Michel; Pintado, Claire; Delaugerre, Constance; Ponscarme, Diane; Fonsart, Julien] Hop St Louis, AP HP, Dept Microbiol, Paris, France.
   [Molina, Jean-Michel; Pintado, Claire; Delaugerre, Constance; Ponscarme, Diane; Fonsart, Julien] Hop St Louis, AP HP, Dept Pharmacol, Paris, France.
   [Molina, Jean-Michel; Delaugerre, Constance] Univ Paris Diderot Paris 7, Sorbonne Paris Cite, Paris, France.
   [Molina, Jean-Michel; Delaugerre, Constance] INSERM, UMR 941, Paris, France.
   [Charreau, Isabelle; Capitant, Catherine; Meyer, Laurence] INSERM, SC10 US19, Paris, France.
   [Meyer, Laurence] Univ Paris Sud, Marseille, France.
   [Spire, Bruno; Sagaon-Teyssier, Luis] Aix Marseille Univ, INSERM UMR SESSTIM 912, Marseille, France.
   [Chas, Julie; Pialoux, Gilles] Hop Tenon, Dept Malad Infect, Paris, France.
   [Cotte, Laurent; Chidiac, Christian] Ctr Hosp & Univ Lyon, Hop Croix Rousse, Dept Malad Infect, Lyon, France.
   [Tremblay, Cecile] CHU Montreal, Dept Microbiol Infectiol & Immunol, Montreal, PQ, Canada.
   [Cua, Eric] Hop Archet, Dept Malad Infect, Nice, France.
   [Pasquet, Armelle] Ctr Hosp Univ Tourcoing, Hopital G Dron, Dept Malad Infect, Tourcoing, France.
   [Bernaud, Camille] Hop Hotel Dieu, Dept Malad Infect, Nantes, France.
   [Rojas-Castro, Daniela] Assoc AIDES, Paris, France.
   [Thompson, David] Assoc Rezo, Montreal, PQ, Canada.
   [Wainberg, Mark A.] McGill Univ, Jewish Gen Hosp, Dept Microbiol & Immunol, AIDS Ctr, Montreal, PQ, Canada.
   [Le Mestre, Soizic; Dore, Veronique] ANRS France Rech Nord & Sud Sida HIV Hepatites, Paris, France.
RP Molina, JM (通讯作者)，Hop St Louis, Dept Infect Dis, F-75475 Paris, France.
EM jean-michel.molina@aphp.fr
RI Spire, Bruno/F-5546-2013
OI Spire, Bruno/0000-0002-3546-8020; Sagaon-Teyssier,
   Luis/0000-0001-7318-6596; Rojas Castro, Daniela/0000-0002-5379-1438;
   Klein, Marina/0000-0002-3063-8430
FU ANRS (France Recherche Nord and Sud Sida-HIV Hepatites); Canadian HIV
   Trials Network; Fonds Pierre Berge-Sidaction; Gilead Sciences; Bill &
   Melinda Gates Foundation
FX ANRS (France Recherche Nord and Sud Sida-HIV Hepatites), the Canadian
   HIV Trials Network, Fonds Pierre Berge-Sidaction, Gilead Sciences, and
   the Bill & Melinda Gates Foundation.
CR Abdool KQ, 2010, SCIENCE, V329, P1168, DOI DOI 10.1126/SCIENCE.1193748
   [Anonymous], 2008, ANRS SCALE GRADE SEV
   Baeten JM, 2012, NEW ENGL J MED, V367, P399, DOI 10.1056/NEJMoa1108524
   Berry G, MID P CONFIDENCE INT
   Choopanya K, 2013, LANCET, V381, P2083, DOI 10.1016/S0140-6736(13)61127-7
   Cottrell ML, 2016, J INFECT DIS, V214, P55, DOI 10.1093/infdis/jiw077
   Fonsart J, 2017, J ANTIMICROB CHEMOTH, V72, P478, DOI 10.1093/jac/dkw412
   Garcia-Lerma JG, 2008, PLOS MED, V5, P291, DOI 10.1371/journal.pmed.0050028
   Garcia-Lerma JG, 2010, SCI TRANSL MED, V2, DOI 10.1126/scitranslmed.3000391
   Glidden DV, 2016, LANCET HIV, V3, pE405, DOI 10.1016/S2352-3018(16)30114-X
   Grant RM, 2014, LANCET INFECT DIS, V14, P820, DOI 10.1016/S1473-3099(14)70847-3
   Grant RM, 2010, NEW ENGL J MED, V363, P2587, DOI 10.1056/NEJMoa1011205
   Gunawardana M, 2015, ANTIMICROB AGENTS CH, V59, P3913, DOI 10.1128/AAC.00656-15
   Kojima N, 2016, AIDS, V30, P2251, DOI 10.1097/QAD.0000000000001185
   Liu AY, 2016, JAMA INTERN MED, V176, P75, DOI 10.1001/jamainternmed.2015.4683
   Luecke EH, 2016, J INT AIDS SOC, V19, DOI 10.7448/IAS.19.1.20875
   Marrazzo JM, 2015, NEW ENGL J MED, V372, P509, DOI 10.1056/NEJMoa1402269
   McCormack S, 2016, LANCET, V387, P53, DOI 10.1016/S0140-6736(15)00056-2
   Molina JM, 2015, NEW ENGL J MED, V373, P2237, DOI 10.1056/NEJMoa1506273
   Thigpen MC, 2012, NEW ENGL J MED, V367, P423, DOI 10.1056/NEJMoa1110711
   UNAIDS, 2016, GLOB AIDS UPD
   Van Damme L, 2012, NEW ENGL J MED, V367, P411, DOI 10.1056/NEJMoa1202614
   Volk JE, 2015, CLIN INFECT DIS, V61, P1601, DOI 10.1093/cid/civ778
   World Health Organization, 2016, CONS GUID HIV PREV D
NR 24
TC 261
Z9 262
U1 0
U2 30
PU ELSEVIER INC
PI SAN DIEGO
PA 525 B STREET, STE 1900, SAN DIEGO, CA 92101-4495 USA
SN 2352-3018
J9 LANCET HIV
JI Lancet HIV
PD SEP
PY 2017
VL 4
IS 9
BP E402
EP E410
DI 10.1016/S2352-3018(17)30089-9
PG 9
WC Immunology; Infectious Diseases
WE Science Citation Index Expanded (SCI-EXPANDED)
SC Immunology; Infectious Diseases
GA FF1VY
UT WOS:000408688500009
PM 28747274
OA Bronze
HC Y
HP N
DA 2022-08-26
ER

PT J
AU Marakasova, ES
   Eisenhaber, B
   Maurer-Stroh, S
   Eisenhaber, F
   Baranova, A
AF Marakasova, Ekaterina S.
   Eisenhaber, Birgit
   Maurer-Stroh, Sebastian
   Eisenhaber, Frank
   Baranova, Ancha
TI Prenylation of viral proteins by enzymes of the host: Virus-driven
   rationale for therapy with statins and FT/GGT1 inhibitors
SO BIOESSAYS
LA English
DT Article
DE bacteriophages; CAAX; human viruses; PrePS; protein prenylation
ID NATIONAL-CENTER; POSTTRANSLATIONAL MODIFICATION; DELTA-ANTIGEN;
   SEQUENCE; HIV-1; REPLICATION; CHOLESTEROL; DATABASE; CELL;
   PRENYLTRANSFERASES
AB Intracellular bacteria were recently shown to employ eukaryotic prenylation system for modifying activity and ensuring proper intracellular localization of their own proteins. Following the same logic, the proteins of viruses may also serve as prenylation substrates. Using extensively validated high-confidence prenylation predictions by PrePS with a cut-off for experimentally confirmed farnesylation of hepatitis delta virus antigen, we compiled in silico evidence for several new prenylation candidates, including IRL9 (CMV) and few other proteins encoded by Herpesviridae, Nef (HIV-1), E1A (human adenovirus 1), NS5A (HCV), PB2 (influenza), HN (human parainfluenza virus 3), L83L (African swine fever), MC155R (molluscum contagiosum virus), other Poxviridae proteins, and some bacteriophages of human associated bacteria. If confirmed experimentally, these findings may aid in dissection of molecular functions of uncharacterized viral proteins and provide a novel rationale for statin and FT/GGT1-based inhibition of viral infections. Prenylation of bacteriophage proteins may aid in moderation of microbial infections.
C1 [Marakasova, Ekaterina S.; Baranova, Ancha] George Mason Univ, Sch Syst Biol, Fairfax, VA 22030 USA.
   [Eisenhaber, Birgit; Maurer-Stroh, Sebastian; Eisenhaber, Frank] Agcy Sci Technol & Res, Bioinformat Inst, Singapore, Singapore.
   [Maurer-Stroh, Sebastian; Eisenhaber, Frank] Natl Univ Singapore, Dept Biol Sci, Singapore, Singapore.
   [Eisenhaber, Frank] Nanyang Technol Univ, Sch Comp Engn, Singapore, Singapore.
   [Baranova, Ancha] Russian Acad Med Sci, Res Ctr Med Genet, Moscow, Russia.
RP Baranova, A (通讯作者)，George Mason Univ, Sch Syst Biol, Fairfax, VA 22030 USA.; Baranova, A (通讯作者)，Russian Acad Med Sci, Res Ctr Med Genet, Moscow, Russia.
EM abaranov@gmu.edu
RI , Ancha/B-4608-2012; Maurer-Stroh, Sebastian/Q-9476-2019
OI , Ancha/0000-0001-6810-5982; Maurer-Stroh,
   Sebastian/0000-0003-0813-9640; Marakasova, Ekaterina/0000-0002-6505-4726
CR Acland A, 2014, NUCLEIC ACIDS RES, V42, pD7, DOI 10.1093/nar/gkt1146
   Agarwala R, 2018, NUCLEIC ACIDS RES, V46, pD8, DOI [10.1093/nar/gky1069, 10.1093/nar/gkr1184, 10.1093/nar/gks1189, 10.1093/nar/gkx1095]
   Al-Quadan T, 2012, TRENDS MICROBIOL, V20, P299, DOI 10.1016/j.tim.2012.03.005
   Alejo A, 1999, J BIOL CHEM, V274, P18033, DOI 10.1074/jbc.274.25.18033
   Amaya M, 2011, BIOCHEM BIOPH RES CO, V416, P1, DOI 10.1016/j.bbrc.2011.10.142
   Amet T, 2008, MICROBES INFECT, V10, P471, DOI 10.1016/j.micinf.2008.01.009
   Bao YM, 2008, J VIROL, V82, P596, DOI 10.1128/JVI.02005-07
   Bao YM, 2004, J VIROL, V78, P7291, DOI 10.1128/JVI.78.14.7291-7298.2004
   Benetka Wolfgang, 2006, BMC Biochem, V7, P6, DOI 10.1186/1471-2091-7-6
   Benetka W, 2006, MONATSH CHEM, V137, P1241, DOI 10.1007/s00706-006-0534-9
   Binns D, 2009, BIOINFORMATICS, V25, P3045, DOI 10.1093/bioinformatics/btp536
   Biswas A, 2016, J VIROL, V90, P7205, DOI 10.1128/JVI.00037-16
   Bray M, 2005, ANTIVIRAL DRUG DISCOVERY FOR EMERGING DISEASES AND BIOTERRORISM THREATS, P17
   Bruckert WM, 2014, INFECT IMMUN, V82, P72, DOI 10.1128/IAI.01079-13
   CASEY PJ, 1992, J LIPID RES, V33, P1731
   Chauhan IS, 2015, BMC EVOL BIOL, V15, DOI 10.1186/s12862-015-0538-3
   Chu FL, 2013, VIRUS RES, V174, P137, DOI 10.1016/j.virusres.2013.03.012
   Clase AC, 2003, J VIROL, V77, P12285, DOI 10.1128/JVI.77.22.12285-12298.2003
   Crooks GE, 2004, GENOME RES, V14, P1188, DOI 10.1101/gr.849004
   DEACON NJ, 1995, SCIENCE, V270, P988, DOI 10.1126/science.270.5238.988
   Einav S, 2003, J ANTIMICROB CHEMOTH, V52, P883, DOI 10.1093/jac/dkg490
   Eisenhaber B, 2011, CELL CYCLE, V10, P3897, DOI 10.4161/cc.10.22.18043
   Eisenhaber B, 2010, METHODS MOL BIOL, V609, P365, DOI 10.1007/978-1-60327-241-4_21
   Eisenhaber F, 2012, J BIOINF COMPUT BIOL, V10, DOI 10.1142/S0219720012710011
   Elahi S, 2016, AIDS, V30, P171, DOI 10.1097/QAD.0000000000000917
   Fitzgerald KA, 2011, J INTERF CYTOK RES, V31, P131, DOI 10.1089/jir.2010.0127
   Gasteiger E, 2005, PROTEOMICS PROTOCOLS, DOI 10.1385/1-59259-890-0:571)
   GLENN JS, 1992, SCIENCE, V256, P1331, DOI 10.1126/science.1598578
   Gunsar F, 2013, EXPERT REV ANTI-INFE, V11, P489, DOI [10.1586/ERI.13.35, 10.1586/eri.13.35]
   Hanna Z, 1998, CELL, V95, P163, DOI 10.1016/S0092-8674(00)81748-1
   Heidrich B, 2013, CURR INFECT DIS REP, V15, P31, DOI 10.1007/s11908-012-0307-z
   Helbig KJ, 2011, HEPATOLOGY, V54, P1506, DOI 10.1002/hep.24542
   Herbert MH, 2015, VIRUSES-BASEL, V7, P709, DOI 10.3390/v7020709
   Huang WH, 2006, CURR TOP MICROBIOL, V307, P91
   Huntley RP, 2015, NUCLEIC ACIDS RES, V43, pD1057, DOI 10.1093/nar/gku1113
   Ikeda M, 2007, J PHARMACOL SCI, V105, P145, DOI 10.1254/jphs.FM0070050
   Jungo F, 2012, TOXICON, V60, P551, DOI 10.1016/j.toxicon.2012.03.010
   Kang MH, 2013, J VIROL, V87, P9590, DOI 10.1128/JVI.00994-13
   Kuhn JH, 2013, ARCH VIROL, V158, P1621, DOI 10.1007/s00705-012-1582-6
   Kuznetsov V, 2013, HEALTH INF SCI SYST, V1, DOI 10.1186/2047-2501-1-2
   Larkin MA, 2007, BIOINFORMATICS, V23, P2947, DOI 10.1093/bioinformatics/btm404
   LEE CZ, 1995, J VIROL, V69, P5332, DOI 10.1128/JVI.69.9.5332-5336.1995
   Lin CC, 2008, BRIT J NUTR, V99, P37, DOI 10.1017/S0007114507793881
   Marakasova ES, 2013, MOL BIOL+, V47, P622, DOI 10.1134/S0026893313050130
   Marchler-Bauer A, 2015, NUCLEIC ACIDS RES, V43, pD222, DOI 10.1093/nar/gku1221
   Marchler-Bauer Aron, 2011, Nucleic Acids Res, V39, pD225, DOI 10.1093/nar/gkq1189
   Maurer-Stroh S, 2003, GENOME BIOL, V4, DOI 10.1186/gb-2003-4-4-212
   Maurer-Stroh S, 2005, GENOME BIOL, V6, DOI 10.1186/gb-2005-6-6-r55
   Maurer-Stroh S, 2003, BIOL CHEM, V384, P977, DOI 10.1515/BC.2003.110
   Maurer-Stroh S, 2007, PLOS COMPUT BIOL, V3, P634, DOI 10.1371/journal.pcbi.0030066
   Nakai K, 1999, TRENDS BIOCHEM SCI, V24, P34, DOI 10.1016/S0968-0004(98)01336-X
   NAKAI K, 1992, GENOMICS, V14, P897, DOI 10.1016/S0888-7543(05)80111-9
   Nguyen UTT, 2009, NAT CHEM BIOL, V5, P227, DOI 10.1038/nchembio.149
   O'Malley B, 2005, J VIROL, V79, P1142, DOI 10.1128/JVI.79.2.1142-1153.2005
   Oeste CL, 2014, PLOS ONE, V9, DOI 10.1371/journal.pone.0107190
   Otto JC, 1996, J BIOL CHEM, V271, P4569
   Palsuledesai CC, 2016, ACS CHEM BIOL, V11, P2820, DOI 10.1021/acschembio.6b00421
   Pawlak EN, 2015, BBA-GEN SUBJECTS, V1850, P733, DOI 10.1016/j.bbagen.2015.01.003
   Petersen B, 2009, BMC STRUCT BIOL, V9, DOI 10.1186/1472-6807-9-51
   Petersen TN, 2011, NAT METHODS, V8, P785, DOI 10.1038/nmeth.1701
   Ponting C P, 2001, Brief Bioinform, V2, P19, DOI 10.1093/bib/2.1.19
   Potena L, 2004, CIRCULATION, V109, P532, DOI 10.1161/01.CIR.0000109485.79183.81
   Pruitt KD, 2007, NUCLEIC ACIDS RES, V35, pD61, DOI 10.1093/nar/gkl842
   Quetglas JI, 2012, J VIROL, V86, P1758, DOI 10.1128/JVI.05666-11
   Rabot S, 2010, FASEB J, V24, P4948, DOI 10.1096/fj.10-164921
   Reinicke AT, 2005, J BIOL CHEM, V280, P14620, DOI 10.1074/jbc.M500076200
   Robinson CM, 2013, SCI REP-UK, V3, DOI 10.1038/srep01812
   RUDNICKI M, 1991, HEPATOLOGY, V14, P128, DOI 10.1002/hep.1840140121
   Santos MD, 2014, MBIO, V5, DOI 10.1128/mBio.01506-14
   Senkevich TG, 1996, SCIENCE, V273, P813, DOI 10.1126/science.273.5276.813
   Song JK, 2012, PLOS ONE, V7, DOI 10.1371/journal.pone.0033747
   Stothard P, 2000, BIOTECHNIQUES, V28, P1102, DOI 10.2144/00286ir01
   Villa AA, 2012, J VIROL, V86, P13851, DOI 10.1128/JVI.02666-12
   Wang XY, 2007, CELL HOST MICROBE, V2, P96, DOI 10.1016/j.chom.2007.06.009
   Wang YC, 2014, ACS CHEM BIOL, V9, P1726, DOI 10.1021/cb5002312
   YANEZ RJ, 1995, VIROLOGY, V208, P249, DOI 10.1006/viro.1995.1149
   Zhang LL, 2013, CURR OPIN MICROBIOL, V16, P70, DOI 10.1016/j.mib.2013.02.002
NR 77
TC 13
Z9 13
U1 1
U2 6
PU WILEY
PI HOBOKEN
PA 111 RIVER ST, HOBOKEN 07030-5774, NJ USA
SN 0265-9247
EI 1521-1878
J9 BIOESSAYS
JI Bioessays
PD OCT
PY 2017
VL 39
IS 10
AR 1700014
DI 10.1002/bies.201700014
PG 15
WC Biochemistry & Molecular Biology; Biology
WE Science Citation Index Expanded (SCI-EXPANDED)
SC Biochemistry & Molecular Biology; Life Sciences & Biomedicine - Other
   Topics
GA FI2EL
UT WOS:000411750400001
PM 28885709
OA hybrid
DA 2022-08-26
ER

PT J
AU Henrich, TJ
   Hatano, H
   Bacon, O
   Hogan, LE
   Rutishauser, R
   Hill, A
   Kearney, MF
   Anderson, EM
   Buchbinder, SP
   Cohen, SE
   Abdel-Mohsen, M
   Pohlmeyer, CW
   Fromentin, R
   Hoh, R
   Liu, AY
   McCune, JM
   Spindler, J
   Metcalf-Pate, K
   Hobbs, KS
   Thanh, C
   Gibson, EA
   Kuritzkes, DR
   Siliciano, RF
   Price, RW
   Richman, DD
   Chomont, N
   Siliciano, JD
   Mellors, JW
   Yukl, SA
   Blankson, JN
   Liegler, T
   Deeks, SG
AF Henrich, Timothy J.
   Hatano, Hiroyu
   Bacon, Oliver
   Hogan, Louise E.
   Rutishauser, Rachel
   Hill, Alison
   Kearney, Mary F.
   Anderson, Elizabeth M.
   Buchbinder, Susan P.
   Cohen, Stephanie E.
   Abdel-Mohsen, Mohamed
   Pohlmeyer, Christopher W.
   Fromentin, Remi
   Hoh, Rebecca
   Liu, Albert Y.
   McCune, Joseph M.
   Spindler, Jonathan
   Metcalf-Pate, Kelly
   Hobbs, Kristen S.
   Thanh, Cassandra
   Gibson, Erica A.
   Kuritzkes, Daniel R.
   Siliciano, Robert F.
   Price, Richard W.
   Richman, Douglas D.
   Chomont, Nicolas
   Siliciano, Janet D.
   Mellors, John W.
   Yukl, Steven A.
   Blankson, Joel N.
   Liegler, Teri
   Deeks, Steven G.
TI HIV-1 persistence following extremely early initiation of antiretroviral
   therapy (ART) during acute HIV-1 infection: An observational study
SO PLOS MEDICINE
LA English
DT Article
ID IMMUNODEFICIENCY-VIRUS-INFECTION; CD4(+) T-CELLS; STRUCTURED TREATMENT
   INTERRUPTION; UNDETECTABLE VIRAL LOADS; HIGH SERUM-LEVEL; SOLUBLE CD30;
   PREEXPOSURE PROPHYLAXIS; CEREBROSPINAL-FLUID; IMMUNE ACTIVATION;
   POSITIVE PATIENTS
AB Background
   It is unknown if extremely early initiation of antiretroviral therapy (ART) may lead to long-term ART-free HIV remission or cure. As a result, we studied 2 individuals recruited from a preexposure prophylaxis (PrEP) program who started prophylactic ART an estimated 10 days (Participant A; 54-year-old male) and 12 days (Participant B; 31-year-old male) after infection with peak plasma HIV RNA of 220 copies/mL and 3,343 copies/mL, respectively. Extensive testing of blood and tissue for HIV persistence was performed, and PrEP Participant A underwent analytical treatment interruption (ATI) following 32 weeks of continuous ART.
   Methods and findings
   Colorectal and lymph node tissues, bone marrow, cerebral spinal fluid (CSF), plasma, and very large numbers of peripheral blood mononuclear cells (PBMCs) were obtained longitudinally from both participants and were studied for HIV persistence in several laboratories using molecular and culture-based detection methods, including a murine viral outgrowth assay (mVOA). Both participants initiated PrEP with tenofovir/emtricitabine during very early Fiebig stage I (detectable plasma HIV-1 RNA, antibody negative) followed by 4drug ART intensification. Following peak viral loads, both participants experienced full suppression of HIV-1 plasma viremia. Over the following 2 years, no further HIV could be detected in blood or tissue from PrEP Participant A despite extensive sampling from ileum, rectum, lymph nodes, bone marrow, CSF, circulating CD4+ T cell subsets, and plasma. No HIV was detected from tissues obtained from PrEP Participant B, but low-level HIV RNA or DNA was intermittently detected from various CD4+ T cell subsets. Over 500 million CD4+ T cells were assayed from both participants in a humanized mouse outgrowth assay. Three of 8 mice infused with CD4+ T cells from PrEP Participant B developed viremia (50 million input cells/surviving mouse), but only 1 of 10 mice infused with CD4+ T cells from PrEP Participant A (53 million input cells/mouse) experienced very low level viremia (201 copies/mL); sequence confirmation was unsuccessful. PrEP Participant A stopped ART and remained aviremic for 7.4 months, rebounding with HIV RNA of 36 copies/mL that rose to 59,805 copies/mL 6 days later. ART was restarted promptly. Rebound plasma HIV sequences were identical to those obtained during acute infection by single-genome sequencing. Mathematical modeling predicted that the latent reservoir size was approximately 200 cells prior to ATI and that only around 1% of individuals with a similar HIV burden may achieve lifelong ART-free remission. Furthermore, we observed that lymphocytes expressing the tumor marker CD30 increased in frequency weeks to months prior to detectable HIV-1 RNA in plasma. This study was limited by the small sample size, which was a result of the rarity of individuals presenting during hyperacute infection.
   Conclusions
   We report HIV relapse despite initiation of ART at one of the earliest stages of acute HIV infection possible. Near complete or complete loss of detectable HIV in blood and tissues did not lead to indefinite ART-free HIV remission. However, the small numbers of latently infected cells in individuals treated during hyperacute infection may be associated with prolonged ART-free remission.
C1 [Henrich, Timothy J.; Hogan, Louise E.; Rutishauser, Rachel; McCune, Joseph M.; Hobbs, Kristen S.; Thanh, Cassandra; Gibson, Erica A.] Univ Calif San Francisco, Div Expt Med, San Francisco, CA 94143 USA.
   [Hatano, Hiroyu; Bacon, Oliver; Rutishauser, Rachel; Buchbinder, Susan P.; Cohen, Stephanie E.; Abdel-Mohsen, Mohamed; Hoh, Rebecca; Liu, Albert Y.; Liegler, Teri; Deeks, Steven G.] Univ Calif San Francisco, Div HIV Infect Dis & Global Med, San Francisco, CA 94143 USA.
   [Bacon, Oliver; Buchbinder, Susan P.; Cohen, Stephanie E.; Liu, Albert Y.] San Francisco Dept Publ Hlth, San Francisco, CA USA.
   [Hill, Alison] Harvard Univ, Program Evolutionary Dynam, Cambridge, MA 02138 USA.
   [Kearney, Mary F.; Anderson, Elizabeth M.; Spindler, Jonathan] NCI, HIV Dynam & Replicat Program, Ctr Canc Res, Frederick, MD 21701 USA.
   [Abdel-Mohsen, Mohamed] Wistar Inst Anat & Biol, 3601 Spruce St, Philadelphia, PA 19104 USA.
   [Pohlmeyer, Christopher W.; Metcalf-Pate, Kelly; Blankson, Joel N.] Johns Hopkins Univ, Sch Med, Dept Med, Ctr AIDS Res, Baltimore, MD 21205 USA.
   [Fromentin, Remi; Chomont, Nicolas] Univ Montreal, Ctr Rech, CHUM, Montreal, PQ, Canada.
   [Fromentin, Remi; Chomont, Nicolas] Univ Montreal, Dept Microbiol Infectiol & Immunol, Montreal, PQ, Canada.
   [Kuritzkes, Daniel R.] Brigham & Womens Hosp, Div Infect Dis, 75 Francis St, Boston, MA 02115 USA.
   [Kuritzkes, Daniel R.; Siliciano, Janet D.] Harvard Med Sch, Boston, MA USA.
   [Siliciano, Robert F.] Johns Hopkins Univ, Sch Med, Div Infect Dis, Baltimore, MD 21205 USA.
   [Siliciano, Robert F.] Howard Hughes Med Inst, Baltimore, MD USA.
   [Price, Richard W.] Univ Calif San Francisco, Dept Neurol, San Francisco, CA USA.
   [Richman, Douglas D.] Univ Calif San Diego, La Jolla, CA 92093 USA.
   [Richman, Douglas D.] Vet Affairs San Diego Healthcare Syst, San Diego, CA USA.
   [Mellors, John W.] Univ Pittsburgh, Dept Med, Pittsburgh, PA USA.
   [Deeks, Steven G.] San Francisco VA Med Ctr, San Francisco, CA USA.
   [Yukl, Steven A.] Univ Calif San Francisco, San Francisco, CA 94143 USA.
RP Henrich, TJ (通讯作者)，Univ Calif San Francisco, Div Expt Med, San Francisco, CA 94143 USA.
EM timothy.henrich@ucsf.edu
RI Kearney, Mary/AAU-8132-2020; Hill, Alison Lynn/W-7839-2019; Chomont,
   Nicolas/ABG-2545-2020
OI Hill, Alison Lynn/0000-0002-6583-3623; Chomont,
   Nicolas/0000-0001-9747-5018; Buchbinder, Susan/0000-0003-2404-0712;
   Rutishauser, Rachel/0000-0003-3596-059X; Kearney,
   Mary/0000-0003-3839-6576; Thanh, Cassandra/0000-0001-6458-3469; Deeks,
   Steven/0000-0001-6371-747X; Hobbs, Kristen S./0000-0001-8912-7398;
   richman, douglas/0000-0003-0962-9254; Hogan, Louise/0000-0001-5526-954X
FU amfAR Institute for HIV Cure Research [amfAR 109301]; Delaney AIDS
   Research Enterprise (DARE) [AI096109, AI27966]; NIH-NIAID [AI116205,
   AI098480]; UCSF/Gladstone Institute of Virology & Immunology CFAR [P30
   AI027763]; NIH ORIP [K01 OD018244, R01AI120024, 1R01DK108349-01];
   Collaboratory for AIDS Research on Eradication (CARE) [U19 AI096113,
   1UM1AI126619]; BEAT-HIV Delaney Collaboratory [1UM1AI126620]; UCSD CFAR
   [AI306214]; Department of Veterans Affairs [1 IK2CX000520-01]; James B.
   Pendleton Charitable Trust; Leidos Biomedical Research, Inc. [12XS547];
   NATIONAL CANCER INSTITUTE [ZIABC011698] Funding Source: NIH RePORTER;
   NATIONAL INSTITUTE OF ALLERGY AND INFECTIOUS DISEASES [R33AI116205,
   P30AI027763, UM1AI126620, P30AI036214, UM1AI126619, R01AI120024,
   R01AI132128, P30AI094189] Funding Source: NIH RePORTER; NATIONAL
   INSTITUTE OF DIABETES AND DIGESTIVE AND KIDNEY DISEASES [R01DK108349]
   Funding Source: NIH RePORTER; NATIONAL INSTITUTE OF NEUROLOGICAL
   DISORDERS AND STROKE [R01NS094067] Funding Source: NIH RePORTER; OFFICE
   OF THE DIRECTOR, NATIONAL INSTITUTES OF HEALTH [K01OD018244] Funding
   Source: NIH RePORTER
FX This research was supported as part of the amfAR Institute for HIV Cure
   Research (amfAR 109301), the Delaney AIDS Research Enterprise (DARE;
   AI096109 and AI27966), NIH-NIAID R33 (AI116205; TJH), and NIH-NIAID
   (AI098480; TJH). The SCOPE cohort was also supported by the
   UCSF/Gladstone Institute of Virology & Immunology CFAR (P30 AI027763)
   and by NIH ORIP (K01 OD018244, KMP), R01AI120024 (JNB), and
   1R01DK108349-01 (SAY). This research was also supported by the
   Collaboratory for AIDS Research on Eradication (CARE; U19 AI096113 and
   1UM1AI126619), the BEAT-HIV Delaney Collaboratory (1UM1AI126620), the
   UCSD CFAR (AI306214), the Department of Veterans Affairs (1
   IK2CX000520-01, SAY), the James B. Pendleton Charitable Trust,
   intramural funding to the National Cancer Institute, and by Leidos
   Biomedical Research, Inc. subcontract 12XS547 (JWM). No funding bodies
   had any role in study design, data collection and analysis, decision to
   publish, or preparation of the manuscript.
CR Agrawal B, 1996, J IMMUNOL, V157, P3229
   Ananworanich J, 2016, EBIOMEDICINE, V11, P68, DOI 10.1016/j.ebiom.2016.07.024
   Ananworanich J, 2014, AIDS, V28, P1015, DOI 10.1097/QAD.0000000000000178
   [Anonymous], 2016, MMWR Morb Mortal Wkly Rep, V65, P458, DOI 10.15585/mmwr.mm6517a5
   Archin NM, 2012, P NATL ACAD SCI USA, V109, P9523, DOI 10.1073/pnas.1120248109
   BISWAS P, 1995, IMMUNITY, V2, P587
   Biswas P, 2003, EUR J IMMUNOL, V33, P3136, DOI 10.1002/eji.200324344
   Biswas P, 2006, J MED VIROL, V78, P1513, DOI 10.1002/jmv.20733
   Bloch MT, 2006, JAIDS-J ACQ IMM DEF, V42, P192, DOI 10.1097/01.qai.0000219779.50668.e6
   Bruner KM, 2016, NAT MED, V22, P1043, DOI 10.1038/nm.4156
   Charlins P, 2017, VIROLOGY, V507, P135, DOI 10.1016/j.virol.2017.04.011
   Chiarle R, 1999, CLIN IMMUNOL, V90, P157, DOI 10.1006/clim.1998.4636
   Chomont N, 2009, NAT MED, V15, P893, DOI 10.1038/nm.1972
   Cillo AR, 2014, J CLIN MICROBIOL, V52, P3944, DOI 10.1128/JCM.02060-14
   Cohen MS, 2016, NEW ENGL J MED, V375, P830, DOI [10.1056/NEJMoa1105243, 10.1056/NEJMoa1600693]
   Colby D., 2017, C RETR OPP INF SEATT
   Dahl V, 2014, AIDS, V28, P2251, DOI 10.1097/QAD.0000000000000400
   Davey RT, 1999, P NATL ACAD SCI USA, V96, P15109, DOI 10.1073/pnas.96.26.15109
   de Souza MS, 2016, CLIN INFECT DIS, V63, P555, DOI 10.1093/cid/ciw365
   Deeks SG, 2016, NAT MED, V22, P839, DOI 10.1038/nm.4108
   FALINI B, 1995, BLOOD, V85, P1
   Fiebig EW, 2003, AIDS, V17, P1871, DOI 10.1097/00002030-200309050-00005
   Frost SDW, 2002, J VIROL, V76, P968, DOI 10.1128/JVI.76.3.968-979.2002
   Ganusov VV, 2007, TRENDS IMMUNOL, V28, P514, DOI 10.1016/j.it.2007.08.009
   Gilfillan MC, 1998, J IMMUNOL, V160, P2180
   Grant RM, 2010, NEW ENGL J MED, V363, P2587, DOI 10.1056/NEJMoa1011205
   Henrich TJ, 2015, AIDS, V29, P867, DOI 10.1097/QAD.0000000000000629
   Henrich TJ, 2014, ANN INTERN MED, V161, P319, DOI 10.7326/M14-1027
   Henrich TJ, 2013, J INFECT DIS, V207, P1694, DOI 10.1093/infdis/jit086
   Higuchi M, 2005, RETROVIROLOGY, V2, DOI 10.1186/1742-4690-2-29
   Hill AL, 2016, PLOS PATHOG, V12, DOI 10.1371/journal.ppat.1005535
   Hill AL, 2014, P NATL ACAD SCI USA, V111, P13475, DOI 10.1073/pnas.1406663111
   Jain V, 2013, J INFECT DIS, V208, P1202, DOI 10.1093/infdis/jit311
   Kearney M, 2009, J VIROL, V83, P2715, DOI 10.1128/JVI.01960-08
   Kumar AM, 2007, J NEUROVIROL, V13, P210, DOI 10.1080/13550280701327038
   Laird GM, 2013, PLOS PATHOG, V9, DOI 10.1371/journal.ppat.1003398
   Lifson JD, 2001, J VIROL, V75, P10187, DOI 10.1128/JVI.75.21.10187-10199.2001
   Lifson JD, 2000, J VIROL, V74, P2584, DOI 10.1128/JVI.74.6.2584-2593.2000
   Lifson JD, 2003, J MED PRIMATOL, V32, P201, DOI 10.1034/j.1600-0684.2003.00026.x
   Liu AY, 2016, JAMA INTERN MED, V176, P75, DOI 10.1001/jamainternmed.2015.4683
   Luzuriaga K, 2015, NEW ENGL J MED, V372, P786, DOI 10.1056/NEJMc1413931
   Makino M, 1998, ANN HEMATOL, V76, P31, DOI 10.1007/s002770050357
   MANETTI R, 1994, J EXP MED, V180, P2407, DOI 10.1084/jem.180.6.2407
   McMichael AJ, 2010, NAT REV IMMUNOL, V10, P11, DOI 10.1038/nri2674
   Pate KAM, 2015, J INFECT DIS, V212, P1387, DOI 10.1093/infdis/jiv230
   Persaud D, 2013, NEW ENGL J MED, V369, P1828, DOI 10.1056/NEJMoa1302976
   Pilcher CD, 2017, JAIDS-J ACQ IMM DEF, V74, P44, DOI 10.1097/QAI.0000000000001134
   Pinkevych M, 2016, PLOS PATHOG, V12, DOI 10.1371/journal.ppat.1005740
   PIZZOLO G, 1994, AIDS, V8, P741, DOI 10.1097/00002030-199406000-00003
   Pizzolo G, 1997, CLIN EXP IMMUNOL, V108, P251, DOI 10.1046/j.1365-2249.1997.d01-1005.x
   Probasco JC, 2010, AIDS, V24, P1001, DOI 10.1097/QAD.0b013e328331e15b
   Procopio FA, 2015, EBIOMEDICINE, V2, P874, DOI 10.1016/j.ebiom.2015.06.019
   Ribeiro RM, 2010, J VIROL, V84, P6096, DOI 10.1128/JVI.00127-10
   Richman DD, 2009, SCIENCE, V323, P1304, DOI 10.1126/science.1165706
   Rizzardi GP, 1996, AIDS, V10, pF45, DOI 10.1097/00002030-199611000-00001
   Rosenbloom DIS, 2015, OPEN FORUM INFECT DI, V2, DOI 10.1093/ofid/ofv123
   Ruiz L, 2000, AIDS, V14, P397, DOI 10.1097/00002030-200003100-00013
   Sadeghi M, 2007, AIDS RES HUM RETROV, V23, P886, DOI 10.1089/aid.2006.0228
   Saez-Cirion A, 2013, PLOS PATHOG, V9, DOI 10.1371/journal.ppat.1003211
   Schuetz A, 2014, PLOS PATHOG, V10, DOI 10.1371/journal.ppat.1004543
   Sender R, 2016, PLOS BIOL, V14, DOI 10.1371/journal.pbio.1002533
   Siliciano Janet D, 2005, Methods Mol Biol, V304, P3
   Siliciano JD, 2003, NAT MED, V9, P727, DOI 10.1038/nm880
   Silvestri G, 1997, VIRAL IMMUNOL, V10, P207, DOI 10.1089/vim.1997.10.207
   Smith Dawn K., 2005, Morbidity and Mortality Weekly Report, V54, P1
   Smith KJ, 1998, BRIT J DERMATOL, V138, P774
   Strain MC, 2013, PLOS ONE, V8, DOI 10.1371/journal.pone.0055943
   Thigpen MC, 2012, NEW ENGL J MED, V367, P423, DOI 10.1056/NEJMoa1110711
   Tsitsikov EN, 1997, P NATL ACAD SCI USA, V94, P1390, DOI 10.1073/pnas.94.4.1390
   Vandergeeten C, 2014, J VIROL, V88, P12385, DOI 10.1128/JVI.00609-14
   Whitney JB, 2014, NATURE, V512, P74, DOI 10.1038/nature13594
   Yukl SA, 2013, J INFECT DIS, V208, P1212, DOI 10.1093/infdis/jit308
   Yukl SA, 2010, J INFECT DIS, V202, P1553, DOI 10.1086/656722
NR 73
TC 136
Z9 136
U1 0
U2 11
PU PUBLIC LIBRARY SCIENCE
PI SAN FRANCISCO
PA 1160 BATTERY STREET, STE 100, SAN FRANCISCO, CA 94111 USA
SN 1549-1676
J9 PLOS MED
JI PLos Med.
PD NOV
PY 2017
VL 14
IS 11
AR e1002417
DI 10.1371/journal.pmed.1002417
PG 22
WC Medicine, General & Internal
WE Science Citation Index Expanded (SCI-EXPANDED)
SC General & Internal Medicine
GA FO4SA
UT WOS:000416834800002
PM 29112956
OA Green Published, Green Submitted, gold
DA 2022-08-26
ER

PT J
AU Akudibillah, G
   Pandey, A
   Medlock, J
AF Akudibillah, G.
   Pandey, A.
   Medlock, J.
TI Maximizing the benefits of ART and PrEP in resource-limited settings
SO EPIDEMIOLOGY AND INFECTION
LA English
DT Article
DE ART; HIV/AIDS; mathematical modelling; optimization; PrEP
ID ACTIVE ANTIRETROVIRAL THERAPY; FEMALE SEX WORKERS; SEXUALLY-TRANSMITTED
   DISEASES; HIV TRANSMISSION; PREVENTION; PROGRESSION; PROBABILITY;
   PREVALENCE; SURVIVAL; CLIENTS
AB Antiretroviral therapy (ART) is increasingly being used as an HIV-prevention tool, administered to uninfected people with ongoing HIV exposure as pre-exposure prophylaxis (PrEP) and to infected people to reduce their infectiousness. We used a modelling approach to determine the optimal population-level combination of ART and PrEP allocations required in South Africa to maximize programme effectiveness for four outcome measures: new infections, infection-years, death and cost. We considered two different strategies for allocating treatment, one that selectively allocates drugs to sex workers and one that does not. We found that for low treatment availability, prevention through PrEP to the general population or PrEP and ART to sex workers is key to maximizing effectiveness, while for higher drug availability, ART to the general population is optimal. At South Africa's current level of treatment availability, using prevention is most effective at reducing new infections, infection-years, and cost, while using the treatment as ART to the general population best reduces deaths. At treatment levels that meet the UNAIDS's ambitious new 90-90-90 target, using all or almost all treatment as ART to the general population best reduces all four outcome measures considered.
C1 [Akudibillah, G.] Oregon State Univ, Dept Environm Sci, Corvallis, OR 97331 USA.
   [Pandey, A.] Yale Univ, Ctr Infect Dis Modeling & Anal, New Haven, CT USA.
   [Medlock, J.] Oregon State Univ, Dept Biomed Sci, Corvallis, OR 97331 USA.
RP Akudibillah, G (通讯作者)，106 Dryden Hall, Corvallis, OR 97331 USA.
EM akudibig@oregonstate.edu
RI Pandey, Abhishek/K-2865-2019
OI Pandey, Abhishek/0000-0003-4578-7487
FU US National Institute of General Medical Sciences award
   [5U01GM070694-11]; Oregon State University; Brown Coxe Postdoctoral
   Fellowship; Notsew Orm Sands Foundation; NATIONAL INSTITUTE OF GENERAL
   MEDICAL SCIENCES [U01GM070694] Funding Source: NIH RePORTER
FX G.A. and J.M. were supported by US National Institute of General Medical
   Sciences award 5U01GM070694-11 and by funds from Oregon State
   University. A.P. was supported by the Brown Coxe Postdoctoral Fellowship
   and a grant from the Notsew Orm Sands Foundation.
CR Abdool KQ, 2010, SCIENCE, V329, P1168, DOI DOI 10.1126/SCIENCE.1193748
   Alary M, 2004, AIDS, V18, P945, DOI 10.1097/00002030-200404090-00013
   Alary M, 2002, AIDS, V16, P463, DOI 10.1097/00002030-200202150-00019
   Baeten JM, 2012, NEW ENGL J MED, V367, P399, DOI 10.1056/NEJMoa1108524
   Brau N, 2006, J HEPATOL, V44, P47, DOI 10.1016/j.jhep.2005.07.006
   Chen RY, 2006, CLIN INFECT DIS, V42, P1003, DOI 10.1086/500453
   Cleary Susan M, 2006, Cost Eff Resour Alloc, V4, P20, DOI 10.1186/1478-7547-4-20
   Cohen J, 2011, SCIENCE, V334, P1628, DOI 10.1126/science.334.6063.1628
   Cohen MS, 2016, NEW ENGL J MED, V375, P830, DOI [10.1056/NEJMoa1105243, 10.1056/NEJMoa1600693]
   Crowley S., 2009, B WORLD HEALTH ORGAN, V87, P488
   De Cock KM, 2009, LANCET, V373, P7, DOI 10.1016/S0140-6736(08)61732-8
   DEGRUTTOLA V, 1994, BIOMETRICS, V50, P1003, DOI 10.2307/2533439
   DEGRUTTOLA V, 1993, J ACQ IMMUN DEF SYND, V6, P359
   Dixit A, 1994, INVESTMENT UNCERTAIN
   Gold MR, 1996, COST EFFECTIVENESS H
   Grant RM, 2010, NEW ENGL J MED, V363, P2587, DOI 10.1056/NEJMoa1011205
   Gray RH, 2001, LANCET, V357, P1149, DOI 10.1016/S0140-6736(00)04331-2
   Halperin DT, 2004, LANCET, V364, P4, DOI 10.1016/S0140-6736(04)16606-3
   Hethcote H W, 2014, GONORRHEA TRANSMISSI, V56
   Hindmarsh AC., BRIEF DESCRIPTION OD
   Jones E., SCIPY OPEN SOURCE SC
   Lowndes CM, 2000, AIDS, V14, P2523, DOI 10.1097/00002030-200011100-00015
   Medicins Sans Frontieres, 2011, UNT WEB ANT PRIC RED
   Montaner JSG, 2006, LANCET, V368, P531, DOI 10.1016/S0140-6736(06)69162-9
   Porco TC, 2004, AIDS, V18, P81, DOI 10.1097/00002030-200401020-00010
   Powell M. J. D., 1998, Acta Numerica, V7, P287, DOI 10.1017/S0962492900002841
   Quinn TC, 2000, NEW ENGL J MED, V342, P921, DOI 10.1056/NEJM200003303421303
   Richter ML, 2013, S AFRICAN MED J, V103
   Shelton JD, 2007, LANCET, V370, P1809, DOI 10.1016/S0140-6736(07)61755-3
   Simbayi L, 2014, S AFRICAN NATL HIV P
   van Sighem AI, 2003, AIDS, V17, P2227, DOI 10.1097/00002030-200310170-00011
   WILEY JA, 1989, STAT MED, V8, P93, DOI 10.1002/sim.4780080110
NR 32
TC 7
Z9 7
U1 0
U2 3
PU CAMBRIDGE UNIV PRESS
PI NEW YORK
PA 32 AVENUE OF THE AMERICAS, NEW YORK, NY 10013-2473 USA
SN 0950-2688
EI 1469-4409
J9 EPIDEMIOL INFECT
JI Epidemiol. Infect.
PD APR
PY 2017
VL 145
IS 5
BP 942
EP 956
DI 10.1017/S0950268816002958
PG 15
WC Public, Environmental & Occupational Health; Infectious Diseases
WE Science Citation Index Expanded (SCI-EXPANDED)
SC Public, Environmental & Occupational Health; Infectious Diseases
GA ER7DF
UT WOS:000398969700011
PM 28031062
OA Green Accepted, Bronze
DA 2022-08-26
ER

PT J
AU Whitlock, G
   McCormack, C
   Fearnley, J
   McOwan, A
AF Whitlock, G.
   McCormack, C.
   Fearnley, J.
   McOwan, A.
TI High HIV incidence in men who have sex with men attending for
   postexposure prophylaxis: a service evaluation
SO SEXUALLY TRANSMITTED INFECTIONS
LA English
DT Article
AB Background/aims There are limited outcome data for men who have sex with men (MSM) who have received HIV postexposure prophylaxis (PEP). The objective of this service evaluation was to determine HIV incidence and repeat PEP use among MSM PEP recipients in London, UK.
   Methods Retrospective electronic case-note review of all MSM who were prescribed PEP between January and April 2013 at a central London sexual health service.
   Results 530 MSM received PEP between 1 January and 30 June 2013. Of these, 449 had more than 30 days subsequent follow-up at our service. Median age was 31 years. PEP indication was unprotected anal intercourse, 98% (receptive 88% and insertive 10%) and other, 2%. Up to 1 November 2015, total follow-up was 756 person-years. 183 users received repeat PEP. The total number of repeat PEP courses was 442. 57 MSM newly acquired HIV: the HIV incidence was 7.6 per 100 person-years.
   Conclusions PEP was associated with a high risk of subsequent HIV seroconversion in this cohort; this group may be appropriate candidates for pre-exposure prophylaxis.
C1 [Whitlock, G.; McCormack, C.; Fearnley, J.; McOwan, A.] Chelsea & Westminster Hosp NHS Fdn Trust, 56 Dean St, London W1D 6AQ, England.
RP Whitlock, G (通讯作者)，Chelsea & Westminster Hosp NHS Fdn Trust, 56 Dean St, London W1D 6AQ, England.
EM gary.whitlock@chelwest.nhs.uk
OI Whitlock, Gary/0000-0003-3070-1281
CR Benn P, 2011, INT J STD AIDS, V22, P695, DOI 10.1258/ijsa.2011.171011
   Beymer MR, 2014, AIDS RES HUM RETROV, V30, P848, DOI [10.1089/aid.2014.0017, 10.1089/AID.2014.0017]
   Cambiano V, 2015, BASHH SPRING C 2015
   Genitourinary clinical activity dataset (GUMCAD), PUBL HLTH ENGL
   Heuker J, 2012, AIDS, V26, P505, DOI 10.1097/QAD.0b013e32834f32d8
   Jain S, 2015, CLIN INFECT DIS, V60, pS200, DOI 10.1093/cid/civ094
   Jain S, 2015, AIDS PATIENT CARE ST, V29, P20, DOI 10.1089/apc.2014.0154
   Martin H, 2015, U 7 BASHH SPRINT C 2
   McCormack S, 2015, UPDATED BHIVA BASHH
   McCormack S, 2016, LANCET, V387, P53, DOI 10.1016/S0140-6736(15)00056-2
   Mitchell H, 2015, 29 EUR C SEX TRANSM
   Ong KJ, 2015, PUBL HLTH ENGL C COV
   Whitlock G, 2015, HIV MED, V16, P519, DOI 10.1111/hiv.12275
NR 13
TC 10
Z9 10
U1 0
U2 5
PU BMJ PUBLISHING GROUP
PI LONDON
PA BRITISH MED ASSOC HOUSE, TAVISTOCK SQUARE, LONDON WC1H 9JR, ENGLAND
SN 1368-4973
EI 1472-3263
J9 SEX TRANSM INFECT
JI Sex. Transm. Infect.
PD MAY
PY 2017
VL 93
IS 3
DI 10.1136/sextrans-2016-052623
PG 3
WC Infectious Diseases
WE Science Citation Index Expanded (SCI-EXPANDED)
SC Infectious Diseases
GA EV7DV
UT WOS:000401935600018
PM 27412954
DA 2022-08-26
ER

PT J
AU Fatti, G
   Shaikh, N
   Jackson, D
   Goga, A
   Nachega, JB
   Eley, B
   Grimwood, A
AF Fatti, Geoffrey
   Shaikh, Najma
   Jackson, Debra
   Goga, Ameena
   Nachega, Jean B.
   Eley, Brian
   Grimwood, Ashraf
TI Low HIV incidence in pregnant and postpartum women receiving a
   community-based combination HIV prevention intervention in a high HIV
   incidence setting in South Africa
SO PLOS ONE
LA English
DT Article
ID TO-CHILD TRANSMISSION; YOUNG-WOMEN; FOLLOW-UP; TENOFOVIR; PROPHYLAXIS;
   OUTCOMES; INFECTIONS; PREVALENCE; EPIDEMIC; SERVICES
AB Background
   Young Southern African women have the highest HIV incidence globally. Pregnancy doubles the risk of HIV acquisition further, and maternal HIV acquisition contributes significantly to the paediatric HIV burden. Little data on combination HIV prevention interventions during pregnancy and lactation are available. We measured HIV incidence amongst pregnant and postpartum women receiving a community-based combination HIV prevention intervention in a high HIV incidence setting in South Africa.
   Methods
   A cohort study that included HIV-uninfected pregnant women was performed. Lay community-based workers provided individualized HIV prevention counselling and performed three-monthly home and clinic-based individual and couples HIV testing. Male partners were referred for circumcision, sexually transmitted infections or HIV treatment as appropriate. Kaplan-Meier analyses and Cox's regression were used to estimate HIV incidence and factors associated with HIV acquisition.
   Results
   The 1356 women included (median age 22.5 years) received 5289 HIV tests. Eleven new HIV infections were detected over 828.3 person-years (PY) of follow-up, with an HIV incidence rate of 1.33 infections/100 PY (95% CI: 0.74-2.40). Antenatally, the HIV incidence rate was 1.49 infections/100 PY (95% CI: 0.64-2.93) and postnatally the HIV incidence rate was 1.03 infections/100 PY (95% CI: 0.33-3.19). 53% of male partners received HIV testing and 66% of eligible partners received referral for circumcision. Women within known serodiscordant couples, and women with newly diagnosed HIV-infected partners, adjusted hazard ratio (aHR) = 32.7 (95% CI: 3.8-282.2) and aHR = 126.4 (95% CI: 33.8-472.2) had substantially increased HIV acquisition, respectively. Women with circumcised partners had a reduced risk of incident HIV infection, aHR = 0.22 (95% CI: 0.03-1.86).
   Conclusions
   Maternal HIV incidence was substantially lower than previous regional studies. Community-based combination HIV prevention interventions may reduce high maternal HIV incidence in resource-poor settings. Expanded roll-out of home-based couples HIV testing and initiating pre-exposure prophylaxis for pregnant women within serodiscordant couples is needed in Southern Africa.
C1 [Fatti, Geoffrey; Jackson, Debra] KhethImpilo, Cape Town, South Africa.
   [Goga, Ameena] Univ Stellenbosch, SACEMA, Stellenbosch, South Africa.
   [Jackson, Debra; Goga, Ameena] UNICEF, New York, NY USA.
   [Goga, Ameena] Univ Western Cape, Sch Publ Hlth, Cape Town, South Africa.
   [Jackson, Debra; Eley, Brian] South African Med Res Council, Hlth Syst Res Unit, Pretoria, South Africa.
   [Nachega, Jean B.] Univ Pretoria, Dept Paediat, Pretoria, South Africa.
   [Jackson, Debra] Dept Epidemiol, Infect Dis & Microbiol, Pittsburgh, PA USA.
   [Goga, Ameena] Univ Stellenbosch, Dept Med & Ctr Infect Dis, Fac Med & Hlth Sci, Cape Town, South Africa.
   [Goga, Ameena; Eley, Brian] Johns Hopkins Univ, Dept Epidemiol & Int Hlth, Bloomberg Sch Publ Hlth, Baltimore, MD USA.
   [Goga, Ameena] Univ Cape Town, Red Cross War Mem Childrens Hosp, Dept Paediat & Child Hlth, Cape Town, South Africa.
RP Fatti, G (通讯作者)，KhethImpilo, Cape Town, South Africa.
EM geoffrey.fatti@khethimpilo.org
RI Fatti, Geoffrey/AAA-9217-2019
OI Fatti, Geoffrey/0000-0002-6467-662X; Jackson, Debra/0000-0003-3307-632X;
   Nachega, Jean/0000-0002-2862-4443
FU Positive Action for Children's Fund, ViiV Healthcare
FX The Positive Action for Children's Fund, ViiV Healthcare, funded the
   implementation of the program that was evaluated in this study. The
   funders had no role in study design, data collection and analysis,
   decision to publish, or preparation of the manuscript.
CR Abuelezam NN, 2016, AM J EPIDEMIOL, V184, P239, DOI 10.1093/aje/kwv344
   Actuarial Society of South Africa, 2011, ASSA2008 AIDS DEM MO
   Baeten JM, 2012, NEW ENGL J MED, V367, P399, DOI 10.1056/NEJMoa1108524
   Barin F, 2006, J INFECT DIS, V193, P1504, DOI 10.1086/503778
   Barnighausen T, 2007, AIDS PATIENT CARE ST, V21, P799, DOI 10.1089/apc.2007.0193
   Baxter C, 2016, AJAR-AFR J AIDS RES, V15, P109, DOI 10.2989/16085906.2016.1196224
   Bekker LG, 2016, S AFR J HIV MED, V17, DOI 10.4102/sajhivmed.v17i1.455
   Bunge K BJ, 2015, INT AIDS C JUL 2015
   Chen HL, 2015, HEPATOLOGY, V62, P375, DOI 10.1002/hep.27837
   De Schacht C, 2014, J INT AIDS SOC, V17, DOI 10.7448/IAS.17.1.18808
   Dellar RC, 2015, J INT AIDS SOC, V18, P64, DOI 10.7448/IAS.18.2.19408
   Dinh TH, 2015, PLOS ONE, V10, DOI 10.1371/journal.pone.0125525
   Drake AL, 2014, PLOS MED, V11, DOI 10.1371/journal.pmed.1001608
   Egbe TO, 2016, J PREGNANCY, V2016, DOI 10.1155/2016/7397695
   Fatti G, 2012, J INT AIDS SOC, V15, P265, DOI 10.7448/IAS.15.2.17381
   Fatti G, 2012, JAIDS-J ACQ IMM DEF, V61, pE50, DOI 10.1097/QAI.0b013e31826a6aee
   Friedman B, 2016, CLIN MICROBIOL INFEC
   Gray RH, 2005, LANCET, V366, P1182, DOI 10.1016/S0140-6736(05)67481-8
   Greenup AJ, 2014, J HEPATOL, V61, P502, DOI 10.1016/j.jhep.2014.04.038
   Harrison A, 2015, CURR HIV-AIDS REP, V12, P207, DOI 10.1007/s11904-015-0261-0
   HertPicciotto I, 1997, BIOMETRICS, V53, P1151, DOI 10.2307/2533573
   Johnson LF, 2012, JAIDS-J ACQ IMM DEF, V59, P417, DOI 10.1097/QAI.0b013e3182432f27
   Kaplan R, 2008, AIDS, V22, P1679, DOI 10.1097/QAD.0b013e32830ebcee
   Karim QA, 2011, INT J EPIDEMIOL, V40, P922, DOI 10.1093/ije/dyq176
   Kieffer MP, 2011, JAIDS-J ACQ IMM DEF, V57, pE85, DOI 10.1097/QAI.0b013e31821acc6e
   Kinuthia J, 2015, AIDS, V29, P2025, DOI 10.1097/QAD.0000000000000793
   Krubiner CB, 2016, AIDS, V30, P2261, DOI 10.1097/QAD.0000000000001214
   Ladur AN, 2015, PLOS ONE, V10, DOI 10.1371/journal.pone.0133239
   le Roux SM, 2017, AIDS, V31, P97, DOI 10.1097/QAD.0000000000001302
   Mofenson LM, 2016, PLOS MED, V13, DOI 10.1371/journal.pmed.1002133
   Mohlala BKF, 2011, AIDS, V25, P1535, DOI 10.1097/QAD.0b013e328348fb85
   Moodley D, 2015, SEX TRANSM DIS, V42, P43, DOI 10.1097/OLQ.0000000000000219
   Moodley D, 2011, J INFECT DIS, V203, P1231, DOI 10.1093/infdis/jir017
   Moodley D, 2009, AIDS, V23, P1255, DOI 10.1097/QAD.0b013e32832a5934
   Msuya SE, 2008, AIDS CARE, V20, P700, DOI 10.1080/09540120701687059
   Mugo NR, 2014, JAMA-J AM MED ASSOC, V312, P362, DOI 10.1001/jama.2014.8735
   Mugo NR, 2011, AIDS, V25, P1887, DOI 10.1097/QAD.0b013e32834a9338
   Mugwanya KK, 2016, PLOS MED, V13, DOI 10.1371/journal.pmed.1002132
   Munjoma MW, 2010, BMC PUBLIC HEALTH, V10, P1
   National Department of Health of South Africa, 2011, HUM RES HLTH S AFR H
   National Department of Health of South Africa, 2014, NAT CONS GUID PREV M
   National Department of Health South Africa, 2016, GUID EXP COMB PREV T
   National Department of Health South Africa, 2013, S AFR ANT TREATM GUI
   National Department of Health South Africa, 2015, GUID MAT CAR S AFR, V4th
   Nyondo AL, 2015, PLOS ONE, V10, DOI 10.1371/journal.pone.0119273
   Palombi L, 2016, J ANTIMICROB CHEMOTH, V71, P1027, DOI 10.1093/jac/dkv435
   Pan CQ, 2016, NEW ENGL J MED, V374, P2324, DOI 10.1056/NEJMoa1508660
   Price JT, 2016, JAIDS-J ACQ IMM DEF, V72, pS145, DOI 10.1097/QAI.0000000000001063
   Ross DA, 2010, AIDS, V24, pS4, DOI 10.1097/01.aids.0000390703.35642.89
   Shanaube K, 2015, CURR HIV-AIDS REP, V12, P231, DOI 10.1007/s11904-015-0262-z
   Skar H, 2013, PLOS ONE, V8, DOI 10.1371/journal.pone.0060906
   South African National AIDS Council, 2012, NAT STRAT PLAN HIV S
   South African National Department of Health, 2015, NAT CONS GUID PREV M
   South African National Department of Health, 2013, NAT ANT SENT HIV PRE
   UNAIDS, 2014, GAP REP 2014
   Wang BX, 2011, SAMJ S AFR MED J, V101, P253, DOI 10.7196/SAMJ.4078
   World Health Organization, 2015, POL BRIEF PREEXP PRO
   World Health Organization, 2008, TASK SHIFT GLOB REC
   Wouters E, 2012, BMC HEALTH SERV RES, V12, DOI 10.1186/1472-6963-12-194
NR 59
TC 15
Z9 15
U1 0
U2 5
PU PUBLIC LIBRARY SCIENCE
PI SAN FRANCISCO
PA 1160 BATTERY STREET, STE 100, SAN FRANCISCO, CA 94111 USA
SN 1932-6203
J9 PLOS ONE
JI PLoS One
PD JUL 27
PY 2017
VL 12
IS 7
AR e0181691
DI 10.1371/journal.pone.0181691
PG 15
WC Multidisciplinary Sciences
WE Science Citation Index Expanded (SCI-EXPANDED)
SC Science & Technology - Other Topics
GA FC1CT
UT WOS:000406575700072
PM 28750070
OA gold, Green Published, Green Submitted
DA 2022-08-26
ER

PT J
AU Patel, RR
   Harrison, LC
   Patel, VV
   Chan, PA
   Mayer, KH
   Reno, HE
   Manning, T
AF Patel, Rupa R.
   Harrison, Laura C.
   Patel, Viraj V.
   Chan, Philip A.
   Mayer, Kenneth H.
   Reno, Hilary E.
   Manning, Tyrell
TI HIV Pre-exposure Prophylaxis Programs Incorporating Social Applications
   Can Reach At-Risk Men Who Have Sex With Men for Successful Linkage to
   Care in Missouri, USA
SO JANAC-JOURNAL OF THE ASSOCIATION OF NURSES IN AIDS CARE
LA English
DT Article
DE African American; HIV pre-exposure prophylaxis (PrEP); HIV prevention;
   men who have sex with men (MSM); social applications
C1 [Patel, Rupa R.; Harrison, Laura C.; Reno, Hilary E.] Washington Univ St Louis, Div Infect Dis, St Louis, MO 63130 USA.
   [Patel, Viraj V.] Montefiore Hlth Syst, Div Gen Internal Med, Med, Bronx, NY USA.
   [Patel, Viraj V.] Albert Einstein Coll Med, Bronx, NY USA.
   [Chan, Philip A.] Brown Univ, Div Infect Dis, Med, Providence, RI 02912 USA.
   [Mayer, Kenneth H.] Harvard Med Sch, Med, Boston, MA USA.
   [Mayer, Kenneth H.] Fenway Inst, Boston, MA USA.
   [Mayer, Kenneth H.] Beth Israel Deaconess Med Ctr, Boston, MA 02215 USA.
   [Manning, Tyrell] Human Rights Campaign Fdn, St Louis, MO USA.
   [Manning, Tyrell] Williams & Associates Inc, St Louis, MO USA.
RP Patel, RR (通讯作者)，Washington Univ St Louis, Div Infect Dis, St Louis, MO 63130 USA.
EM rupapatel@wustl.edu
OI Patel, Viraj V/0000-0002-5603-9823; Chan, Philip/0000-0003-0964-5895
FU NATIONAL CENTER FOR ADVANCING TRANSLATIONAL SCIENCES [UL1TR000448,
   KL2TR000450] Funding Source: NIH RePORTER; NATIONAL INSTITUTE OF MENTAL
   HEALTH [K23MH102118, R25MH083620] Funding Source: NIH RePORTER; NCATS
   NIH HHS [KL2 TR000450, UL1 TR000448] Funding Source: Medline; NIMHD NIH
   HHS [L60 MD009329] Funding Source: Medline; NIMH NIH HHS [K23 MH102118,
   R25 MH083620] Funding Source: Medline
CR Centers for Disease Control and Prevention, 2015, HIV SURV REP, V26, P26
   Grant RM, 2010, NEW ENGL J MED, V363, P2587, DOI 10.1056/NEJMoa1011205
   Grosskopf NA, 2014, AM J MENS HEALTH, V8, P510, DOI 10.1177/1557988314527311
   Holloway IW, 2014, AIDS BEHAV, V18, P285, DOI 10.1007/s10461-013-0671-1
   McCormack S, 2016, LANCET, V387, P53, DOI 10.1016/S0140-6736(15)00056-2
   Missouri Department of Health & Senior Services, 2014, 2014 ST LOUIS HIV RE
   Patel R. R., 2015, 8 ANN C SCI DISS IMP
   Smith A., 2010, Morbidity and Mortality Weekly Report, V59, P1201
   United States Census Bureau, 2011, BLACK POP 2010 2010
NR 9
TC 9
Z9 9
U1 0
U2 0
PU ELSEVIER SCIENCE INC
PI NEW YORK
PA 360 PARK AVE SOUTH, NEW YORK, NY 10010-1710 USA
SN 1055-3290
EI 1552-6917
J9 J ASSOC NURSE AIDS C
JI J. Assoc. Nurses Aids Care
PD MAY-JUN
PY 2017
VL 28
IS 3
BP 428
EP 430
DI 10.1016/j.jana.2017.01.003
PG 3
WC Nursing
WE Science Citation Index Expanded (SCI-EXPANDED); Social Science Citation Index (SSCI)
SC Nursing
GA EW4JF
UT WOS:000402467100012
PM 28216178
OA Green Accepted
DA 2022-08-26
ER

PT J
AU Wright, E
   Grulich, A
   Roy, K
   Boyd, M
   Cornelisse, V
   Russell, D
   O'Donnell, D
   Whittaker, B
   Crooks, L
   Zablotska, I
AF Wright, Edwina
   Grulich, Andrew
   Roy, Katy
   Boyd, Mark
   Cornelisse, Vincent
   Russell, Darren
   O'Donnell, Darryl
   Whittaker, Bill
   Crooks, Levinia
   Zablotska, Iryna
TI Australasian Society for HIV, Viral Hepatitis and Sexual Health Medicine
   HIV pre-exposure prophylaxis: clinical guidelines
SO JOURNAL OF VIRUS ERADICATION
LA English
DT Article
DE pre-exposure prophylaxis; PrEP; TD*/FTC
ID TENOFOVIR DISOPROXIL FUMARATE; C VIRUS-INFECTION; ANTIRETROVIRAL
   THERAPY; RENAL-DISEASE; UNITED-STATES; HIGH-RISK; MEN; PREVENTION;
   WOMEN; RESISTANCE
AB Daily use of coformulated tenofovir and emtricitabine for HIV pre-exposure prophylaxis (PrEP) by populations at high risk of HIV infection is now recommended in guidelines from the United States, Europe and Australia and globally through the 2015 WHO guidelines. These 2017 Australasian Society for HIV, Viral Hepatitis and Sexual Health Medicine's (ASHM) PrEP Guidelines are an updated adaptation of the 2014 US Centers for Disease Control's PrEP guidelines and are designed to:
   Support the prescription of PrEP using forms of coformulated tenofovir and emtricitabine that have been registered in Australia by the Therapeutic Goods Administration and other bioequivalent generic drugs that are available in Australia through self-importation, private prescription or Australian PrEP clinical trials
   Assist clinicians in the evaluation of patients who are seeking PrEP
   Assist clinicians in commencing and monitoring patients on PrEP including PrEP dosing schedules, management of side-effects and toxicity, use of PrEP in pregnancy and in chronic hepatitis B infection and how to cease PrEP
   Daily PrEP with co-formulated tenofovir and emtricitabine, used continuously or for shorter periods of time, is recommended in these guidelines as a key HIV-prevention option for men who have sex with men (MSM), transgender men and women, heterosexual men and women, and people who inject drugs (PWID) at substantial risk of HIV acquisition.
C1 [Wright, Edwina; Cornelisse, Vincent] Monash Univ, Alfred Hlth, Dept Infect Dis, Melbourne, Vic, Australia.
   [Wright, Edwina] Burnet Inst, Melbourne, Vic, Australia.
   [Wright, Edwina] Univ Melbourne, Peter Doherty Inst Infect & Immun, Melbourne, Vic, Australia.
   [Grulich, Andrew; Boyd, Mark; Zablotska, Iryna] Univ New South Wales, Kirby Inst, Sydney, NSW, Australia.
   [Roy, Katy; Crooks, Levinia] Australasian Soc HIV Viral Hepatitis & Sexual Hlt, Sydney, NSW, Australia.
   [Boyd, Mark] Univ Adelaide, Lyell McEwin Hosp, Elizabeth Vale, SA, Australia.
   [Cornelisse, Vincent] Prahran Market Clin, Prahran, Vic, Australia.
   [Russell, Darren] Cairns Sexual Hlth Serv, Cairns, Australia.
   [Russell, Darren] James Cook Univ, Coll Med & Dent, Cairns, Australia.
   [O'Donnell, Darryl] Australian Federat AIDS Org, Sydney, NSW, Australia.
   [Whittaker, Bill] Natl Assoc People HIV Australia, Sydney, NSW, Australia.
   [Crooks, Levinia] Univ La Trobe, Melbourne, Vic, Australia.
   [Crooks, Levinia] Univ New South Wales, Sydney, NSW, Australia.
RP Wright, E (通讯作者)，Monash Univ, Alfred Hlth, Dept Infect Dis, Melbourne, Vic, Australia.
EM edwina.wright@monash.edu
RI Wright, Edwina J/I-2950-2014; Cornelisse, Vincent Jasper/P-1346-2015
OI Wright, Edwina J/0000-0001-8626-782X; Cornelisse, Vincent
   Jasper/0000-0003-0657-9677; Boyd, Mark/0000-0002-6848-3307
CR Abbas UL, 2013, J INFECT DIS, V208, P224, DOI 10.1093/infdis/jit150
   Anderson PL, 2016, CURR OPIN HIV AIDS, V11, P94, DOI 10.1097/COH.0000000000000213
   Anderson PL, 2011, J ANTIMICROB CHEMOTH, V66, P240, DOI 10.1093/jac/dkq447
   Anderson PL, 2012, INT WORKSH CLIN PHAR
   ASHM, 2016, POST PROPH NON OCC E
   ASHM, 2015, PREP UPD HIV CLIN
   ASHM, 2014, AUSTR STI MAN GUID
   ASHM, 2014, ASS MAN HEP B 6 0 CL
   ASHM, 2014, B POS ALL YOU WANT K
   ASHM, 2014, ANT GUID US DHHS GUI
   ASHM, 2016, HIV TEST POL
   Australian Government Department of Health, 2016, 2 NAT HEP B STRAT 20
   Australian Government Department of Health, 7 NAT HIV STRAT 2014
   Australian Technical Advisory Group on Immunisation (ATAGI), 2017, AUSTR IMM HDB, V10
   Baeten JM, 2012, NEW ENGL J MED, V367, P399, DOI 10.1056/NEJMoa1108524
   Bekker LG, 2015, C RETR OPP INF FEBR
   Benaboud S, 2011, ANTIMICROB AGENTS CH, V55, P1315, DOI 10.1128/AAC.00514-10
   Buttram ME, 2016, PRELIMINARY EVIDENCE
   Celum C, 2013, J INFECT DIS, V208, P189, DOI 10.1093/infdis/jit154
   COCKCROFT DW, 1976, NEPHRON, V16, P31, DOI 10.1159/000180580
   Cooper RD, 2010, CLIN INFECT DIS, V51, P496, DOI 10.1086/655681
   Cottrell ML, 2016, J INFECT DIS, V214, P55, DOI 10.1093/infdis/jiw077
   de Souza MS, 2016, CLIN INFECT DIS, V63, P555, DOI 10.1093/cid/ciw365
   DUBOIS D, 1989, NUTRITION, V5, P303
   European AIDS Clinical Society, 2015, GUID VERS 8
   Fonner VA, 2016, AIDS, V30, P1973, DOI 10.1097/QAD.0000000000001145
   Fox J, 2016, INFECT DIS THER, V5, P65, DOI 10.1007/s40121-015-0102-x
   Gandhi M, 2016, C RETR OPP INF FEBR
   Gilead Sciences, PACK INS 2013
   Glidden DV, 2016, LANCET HIV, V3, pE405, DOI 10.1016/S2352-3018(16)30114-X
   Grant R, 2016, C RETR OPP INF FEBR
   Grant RM, 2014, LANCET INFECT DIS, V14, P820, DOI 10.1016/S1473-3099(14)70847-3
   Grant RM, 2010, NEW ENGL J MED, V363, P2587, DOI 10.1056/NEJMoa1011205
   Grohskopf LA, 2013, JAIDS-J ACQ IMM DEF, V64, P79, DOI 10.1097/QAI.0b013e31828ece33
   Grossman H, 2016, HIV R4P
   Haberer JE, 2015, AIDS, V29, P1277, DOI 10.1097/QAD.0000000000000647
   Hall AM, 2011, AM J KIDNEY DIS, V57, P773, DOI 10.1053/j.ajkd.2011.01.022
   Havens PL, 2017, CLIN INFECT DIS, V64, P317, DOI 10.1093/cid/ciw765
   Hongthanakorn C, 2011, HEPATOLOGY, V53, P1854, DOI 10.1002/hep.24318
   Hosek SG, 2017, JAIDS-J ACQ IMM DEF, V74, P21, DOI 10.1097/QAI.0000000000001179
   International Network of People who Use Drugs (INPUD), 2015, POS PAP PREEXP PROPH
   Kirby Institute, 2015, HIV VIR HEP SEX TRAN
   Knox DC, 2016, C RETR OPP INF FEBR
   Koenig LJ, 2013, AM J PREV MED, V44, pS91, DOI 10.1016/j.amepre.2012.09.047
   Laeyendecker O, 2015, J INFECT DIS, V212, P754, DOI 10.1093/infdis/jiv110
   Lal L, 2017, AIDS, V31, P1709, DOI [10.1097/QAD.0000000000001519, 10.1097/qad.0000000000001519]
   Liu AY, 2016, JAMA INTERN MED, V176, P75, DOI 10.1001/jamainternmed.2015.4683
   Liu AY, C RETR OPP INF BOST
   Marrazzo JM, 2015, NEW ENGL J MED, V372, P509, DOI 10.1056/NEJMoa1402269
   Martin M, 2014, CLIN INFECT DIS, V59, P716, DOI 10.1093/cid/ciu355
   Masciotra S, 2011, J CLIN VIROL, V52, pS17, DOI 10.1016/j.jcv.2011.09.011
   Molina JM, 2015, NEW ENGL J MED, V373, P2237, DOI 10.1056/NEJMoa1506273
   Molina JM, 2016, INT AIDS C JUL 2016
   Murnane PM, 2013, AIDS, V27, P2155, DOI 10.1097/QAD.0b013e3283629037
   Patterson KB, 2011, SCI TRANSL MED, V3, DOI 10.1126/scitranslmed.3003174
   Phair J, 2011, CURR OPIN HIV AIDS, V6, P285, DOI 10.1097/COH.0b013e3283476bc3
   Pharmaceutical Benefits Advisory Committee (PBAC), 2016, JUL 2016 PBAC OUTC 1
   Purswani M, 2013, PEDIATR INFECT DIS J, V32, P495, DOI 10.1097/INF.0b013e31827f4eff
   Rauch A, 2005, CLIN INFECT DIS, V41, P395, DOI 10.1086/431486
   Robb ML, 2016, NEW ENGL J MED, V374, P2120, DOI 10.1056/NEJMoa1508952
   Rostoker G, 2009, BMC NEPHROL, V10, DOI 10.1186/1471-2369-10-16
   Seifert SM, 2015, CLIN INFECT DIS, V60, P804, DOI 10.1093/cid/ciu916
   Siberry GK, 2015, CLIN INFECT DIS, V61, P996, DOI 10.1093/cid/civ437
   Smith Bryce D., 2012, Morbidity and Mortality Weekly Report, V61, P1
   STIs in Gay Men Action Group, 2014, AUSTR SEX TRANSM INF
   The Kirby Institute, HIV VIR HEP SEX TRAN
   Therapeutic Goods Administration, 2015, PERS IMP SCHEM
   Thigpen MC, 2012, NEW ENGL J MED, V367, P423, DOI 10.1056/NEJMoa1110711
   United States Public Health Service, 2018, PREEXPOSURE PROHYLAX
   van der Helm JJ, 2011, AIDS, V25, P1083, DOI 10.1097/QAD.0b013e3283471cce
   Wargo KA, 2006, ANN PHARMACOTHER, V40, P1248, DOI 10.1345/aph.1G635
   Wolitski RJ, 2011, AIDS BEHAV, V15, pS9, DOI 10.1007/s10461-011-9901-6
   World Health Organization, 2012, WHO GUID OR PREEXP P
   Zablotska-Manos I., 2016, AUSTR HIV AIDS C NOV
NR 74
TC 51
Z9 51
U1 0
U2 3
PU MEDISCRIPT LTD
PI LONDON
PA 1 MOUNTVIEW CT, 310 FRIERN BARNET LN, LONDON, N20 0LD, ENGLAND
SN 2055-6640
EI 2055-6659
J9 J VIRUS ERAD
JI J. Virus Erad.
PD JUL
PY 2017
VL 3
IS 3
BP 168
EP 184
PG 17
WC Immunology; Infectious Diseases; Virology
WE Science Citation Index Expanded (SCI-EXPANDED)
SC Immunology; Infectious Diseases; Virology
GA FR6XU
UT WOS:000419211600011
PM 28758027
DA 2022-08-26
ER

PT J
AU Alsallaq, RA
   Buttolph, J
   Cleland, CM
   Hallett, T
   Inwani, I
   Agot, K
   Kurth, AE
AF Alsallaq, Ramzi A.
   Buttolph, Jasmine
   Cleland, Charles M.
   Hallett, Timothy
   Inwani, Irene
   Agot, Kawango
   Kurth, Ann E.
TI The potential impact and cost of focusing HIV prevention on young women
   and men: A modeling analysis in western Kenya
SO PLOS ONE
LA English
DT Article
ID CASH TRANSFER PROGRAM; SUB-SAHARAN AFRICA; ANTIRETROVIRAL THERAPY; MALE
   CIRCUMCISION; RISK-FACTORS; SEXUAL TRANSMISSION; COITAL-ACT; INFECTION;
   PREVALENCE; INTERVENTION
AB Objective
   We compared the impact and costs of HIV prevention strategies focusing on youth (15-24 year-old persons) versus on adults (15+year-old persons), in a high-HIV burden context of a large generalized epidemic.
   Design
   Compartmental age-structured mathematical model of HIV transmission in Nyanza, Kenya.
   Interventions
   The interventions focused on youth were high coverage HIV testing (80% of youth), treatment at diagnosis (TasP, i.e., immediate start of antiretroviral therapy [ART]) and 10% increased condom usage for HIV-positive diagnosed youth, male circumcision for HIV-negative young men, pre-exposure prophylaxis (PrEP) for high-risk HIV-negative females (ages 20-24 years), and cash transfer for in-school HIV-negative girls (ages 15-19 years). Permutations of these were compared to adult-focused HIV testing coverage with condoms and TasP.
   Results
   The youth-focused strategy with ART treatment at diagnosis and condom use without adding interventions for HIV-negative youth performed better than the adult-focused strategy with adult testing reaching 50-60% coverage and TasP/condoms. Over the long term, the youth-focused strategy approached the performance of 70% adult testing and TasP/condoms. When high coverage male circumcision also is added to the youth-focused strategy, the combined intervention outperformed the adult-focused strategy with 70% testing, for at least 35 years by averting 94,000 more infections, averting 5.0 million more disability-adjusted life years (DALYs), and saving US$46.0 million over this period. The addition of prevention interventions beyond circumcision to the youth-focused strategy would be more beneficial if HIV care costs are high, or when program delivery costs are relatively high for programs encompassing HIV testing coverage exceeding 70%, TasP and condoms to HIV-infected adults compared to combination prevention programs among youth.
   Conclusion
   For at least the next three decades, focusing in high burden settings on high coverage HIV testing, ART treatment upon diagnosis, condoms and male circumcision among youth may outperform adult-focused ART treatment upon diagnosis programs, unless the adult testing coverage in these programs reaches very high levels (>70% of all adults reached) at similar program costs. Our results indicate the potential importance of age-targeting for HIV prevention in the current era of 'test and start, ending AIDS' goals to ameliorate the HIV epidemic globally.
C1 [Alsallaq, Ramzi A.; Buttolph, Jasmine; Cleland, Charles M.; Kurth, Ann E.] NYU, New York, NY 10003 USA.
   [Hallett, Timothy] Imperial Coll London, London, England.
   [Inwani, Irene] Univ Nairobi, Nairobi, Kenya.
   [Agot, Kawango] Impact Res & Dev Org, Kisumu, Kenya.
   [Alsallaq, Ramzi A.] Case Western Reserve Univ, Cleveland, OH 44106 USA.
   [Kurth, Ann E.] Yale Univ, New Haven, CT USA.
RP Alsallaq, RA (通讯作者)，NYU, New York, NY 10003 USA.; Alsallaq, RA (通讯作者)，Case Western Reserve Univ, Cleveland, OH 44106 USA.
EM ramzi.alsallaq@gmail.com
[truncated: 1,506,745 more chars]
