# Supplementary material for: Knowledge domain and emerging trends in HIV pre-exposure prophylaxis: A visualization analysis via CiteSpace
Source: Front Microbiol. 2023 Mar 16;14:1099132. doi: 10.3389/fmicb.2023.1099132 (PMC10060873; doi:10.3389/fmicb.2023.1099132)
Supplement: Supplementary file 1 [file Data_Sheet_1.ZIP › download2018u375pt1.txt]

PT J
AU Mmbaga, EJ
   Moen, K
   Leyna, GH
   Mpembeni, R
   Leshabari, MT
AF Mmbaga, Elia J.
   Moen, Kare
   Leyna, Germana H.
   Mpembeni, Rose
   Leshabari, Melkizedeck T.
TI HIV Prevalence and Associated Risk Factors Among Men Who Have Sex With
   Men in Dar es Salaam, Tanzania
SO JAIDS-JOURNAL OF ACQUIRED IMMUNE DEFICIENCY SYNDROMES
LA English
DT Article
DE men who have sex with men; HIV; risk behaviors; Tanzania
ID INFECTION
AB Introduction: Limited studies and differential risk behaviors among men who have sex with men (MSM) in Africa calls for population-specific studies. We present results from the largest integrated biobehavioral survey among MSM in Africa to inform programming.
   Methods: This was a cross-sectional study using respondent-driven sampling to recruit MSM aged 18 and above. Data on sociodemographic characteristics and HIV-related risks were collected and all participants were tested for HIV, herpes simplex virus type-2 (HSV-2), hepatitis-B virus (HBV), and syphilis
   Results: A total of 753 MSM with a mean age of 26.5 years participated in the study and 646 (85.7%) provided blood for biological testing. The prevalence of HIV was 22.3%, HSV-2 40.9%, syphilis 1.1%, and HBV 3.25%. Significant risk factors for HIV were age above 25, having no children [adjusted odds ratio (aOR), 2.4, 95% confidence interval (CI): 1.4 to 4.2], low HIV-risk perception (aOR, 2.6, 95% CI: 1.2 to 5.3), receptive position (aOR, 8.7, 95% CI: 1.2 to 5.3), and not using water-based lubricants (aOR, 2.6, 95% CI: 1.0 to 4.5) during the last anal sex. Also associated with HIV infection was, having sexual relationships with women (aOR, 8.0, 95% CI: 4.1 to 15.6), engaging in group sex (aOR, 3.8, 95% CI: 1.6 to 8.4), HSV-2 seropositivity (aOR, 4.1, 95% CI: 2.6 to 6.5), and history of genital ulcers (aOR, 4.1, 95% CI: 1.1 to 7.2).
   Conclusions: HIV infection and HSV-2 were highly prevalent among MSM. Low perceived HIV risk, practice of risk behaviors, and infection with HSV-2 were significant predictors of HIV infection. Behavioral interventions, HSV-2 suppressive therapies, and pre-exposure prophylaxis are highly needed.
C1 [Mmbaga, Elia J.; Leyna, Germana H.; Mpembeni, Rose] Muhimbili Univ Hlth & Allied Sci, Dept Epidemiol & Biostat, POB 65015, Dar Es Salaam 255, Tanzania.
   [Mmbaga, Elia J.; Moen, Kare] Univ Oslo, Inst Hlth & Soc, Dept Community Med & Global Hlth, Oslo, Norway.
   [Leshabari, Melkizedeck T.] Muhimbili Univ Hlth & Allied Sci, Dept Behav Sci, Dar Es Salaam, Tanzania.
RP Mmbaga, EJ (通讯作者)，Muhimbili Univ Hlth & Allied Sci, Dept Epidemiol & Biostat, POB 65015, Dar Es Salaam 255, Tanzania.
EM eliajelia@yahoo.co.uk
RI Moen, Kåre/G-7102-2019; Leyna, Germana Henry/I-2565-2019
OI Moen, Kåre/0000-0002-4537-9654; Leyna, Germana Henry/0000-0001-7016-544X
FU European Union Seventh Framework Programme (FP7-PEOPLE-2013-COFUND)
   [609020]; Global Health and Vaccination Research (GLOBVAC) Programme of
   the Research Council of Norway
FX The research leading to these results received funding from the European
   Union Seventh Framework Programme (FP7-PEOPLE-2013-COFUND) under Grant
   Agreement No. 609020-Scientia Fellows and from the Global Health and
   Vaccination Research (GLOBVAC) Programme of the Research Council of
   Norway. The funder had no influence whatsoever in the writing of the
   paper presented.
CR Baral S, 2009, PLOS ONE, V4, DOI 10.1371/journal.pone.0004997
   Dahoma M, 2011, AIDS BEHAV, V15, P186, DOI 10.1007/s10461-009-9646-7
   Fauci AS, 2014, NEW ENGL J MED, V370, P495, DOI 10.1056/NEJMp1313771
   Grant RM, 2010, NEW ENGL J MED, V363, P2587, DOI 10.1056/NEJMoa1011205
   Heckathorn D., 2008, SOC PROBL, V44, P174
   Lane T, 2014, PLOS ONE, V9, DOI 10.1371/journal.pone.0111063
   Maleke K, 2017, AJAR-AFR J AIDS RES, V16, P31, DOI 10.2989/16085906.2017.1292925
   Mastro Timothy D, 2014, J Int AIDS Soc, V17, P19154, DOI 10.7448/IAS.17.3.19154
   McCoy SI, 2010, AIDS BEHAV, V14, P469, DOI 10.1007/s10461-009-9644-9
   Michael R, 2014, BMJ OPEN, V4
   Mmbaga E. J., 2012, J AIDS CLIN RES S, VS1, P012, DOI [10.4172/2155-6113.S1-012, DOI 10.4172/2155-6113.S1-012]
   Mmbaga EJ, 2017, SEX TRANSM INFECT, V93, P314, DOI 10.1136/sextrans-2016-052770
   Moen K, 2013, INT J SEX HEALTH, V25, P185, DOI 10.1080/19317611.2013.804474
   Moen K, 2012, CULT HEALTH SEX, V14, P195, DOI 10.1080/13691058.2011.632825
   Nyoni JE, 2013, AIDS CARE, V25, P223, DOI 10.1080/09540121.2012.699671
   Price MA, 2012, JAIDS-J ACQ IMM DEF, V59, P185, DOI 10.1097/QAI.0b013e31823d8693
   Sanders EJ, 2007, AIDS, V21, P2513, DOI 10.1097/QAD.0b013e3282f2704a
   Smith AD, 2009, LANCET, V374, P416, DOI 10.1016/S0140-6736(09)61118-1
   Tanzania Commission for AIDS, 2013, TANZ HIV AIDS MAL IN
   United Nations Environmennt Programme, 2019, MENTIMETER
   Volz E, RESPONDENT DRIVEN SA
   Wade AS, 2005, AIDS, V19, P2133, DOI 10.1097/01.aids.0000194128.97640.07
   Wejnert C, 2009, SOCIOL METHODOL, V39, P73, DOI 10.1111/j.1467-9531.2009.01216.x
   Wirtz AL, 2017, LANCET HIV, V4, pE260, DOI 10.1016/S2352-3018(17)30042-5
   Wirtz AL, 2013, J INT AIDS SOC, V16, DOI 10.7448/IAS.16.4.18742
NR 26
TC 13
Z9 13
U1 1
U2 5
PU LIPPINCOTT WILLIAMS & WILKINS
PI PHILADELPHIA
PA TWO COMMERCE SQ, 2001 MARKET ST, PHILADELPHIA, PA 19103 USA
SN 1525-4135
EI 1077-9450
J9 JAIDS-J ACQ IMM DEF
JI JAIDS
PD MAR 1
PY 2018
VL 77
IS 3
BP 243
EP 249
DI 10.1097/QAI.0000000000001593
PG 7
WC Immunology; Infectious Diseases
WE Science Citation Index Expanded (SCI-EXPANDED); Social Science Citation Index (SSCI)
SC Immunology; Infectious Diseases
GA GT6LC
UT WOS:000444623000003
PM 29140871
OA Green Submitted
DA 2022-08-26
ER

PT J
AU Yun, K
   Xu, JJ
   Zhang, J
   Li, JM
   Hu, QH
   Chu, ZX
   Jiang, YJ
   Geng, WQ
   Shang, H
   Wang, N
AF Yun, Ke
   Xu, Jun-jie
   Zhang, Jing
   Li, Jia-ming
   Hu, Qing-hai
   Chu, Zhen-xing
   Jiang, Yong-jun
   Geng, Wen-qing
   Shang, Hong
   Wang, Ning
TI Female and younger subjects have lower adherence in PrEP trials: a
   meta-analysis with implications for the uptake of PrEP service to
   prevent HIV
SO SEXUALLY TRANSMITTED INFECTIONS
LA English
DT Review
ID PREEXPOSURE PROPHYLAXIS; DOUBLE-BLIND; ANTIRETROVIRAL PROPHYLAXIS;
   INFECTION; TENOFOVIR; MEN; EMTRICITABINE/TENOFOVIR; EFFICACY; RISK
AB Objective To estimate the medicine-taking compliance (MTC) level, explore its facilitators and barriers, and quantify the association between MTC level and pre-exposure prophylaxis (PrEP) protective efficacy in individuals at risk of acquiring HIV being administered oral PrEP.
   Design Meta-analysis.
   Data sources We searched PubMed, Cochrane and Embase databases for published randomized controlled trials (RCTs) pertaining to MTC of oral PrEP for HIV prevention up to 16 January 2017.
   Review methods The pooled proportion of MTC and risk ratio (RR) of HIV incidences between intervention group and control group were estimated.
   Results We identified 10 eligible studies with 24 193 participants. The overall pooled MTC for oral HIV PrEP was 59.9% (95% CI 43.1% to 74.6%). Subgroup analyses revealed that the MTC level of participants aged <30 years was lower than those equal or older than 30 years (34.9% vs 69.6%, p<0.001); those studies that enrolled only women as participants had lower MTC than those only recruiting either only men or both men and women (31.3% vs 71.7% and 31.3% vs 71.0%, all p<0.01). Additionally, the HIV infection risk increased as the MTC level declines, with the incidence RRs being 0.28 (95% CI 0.19 to 0.41), 0.42 (95% CI 0.29 to 0.62) and 0.75 (95% CI 0.45 to 1.25) in the good (>= 80%), moderate (60%similar to 80%) and poor (<60%) MTC subgroups, respectively (linear trend test p<0.01).
   Conclusion According to the pooled proportion, the MTC of oral HIV PrEP is almost moderate, and its proportion in women and younger participants was relatively low. The protective efficacy of oral PrEP for HIV prevention increased with MTC level. These findings indicated that it is necessary to identify measures to enhance MTC of oral PrEP in future clinical usage, especially in women and younger participants with high HIV infection risk.
C1 [Yun, Ke; Xu, Jun-jie; Zhang, Jing; Li, Jia-ming; Hu, Qing-hai; Chu, Zhen-xing; Jiang, Yong-jun; Geng, Wen-qing; Shang, Hong; Wang, Ning] China Med Univ, Natl Hlth & Family Planning Commiss, Affiliated Hosp 1, Key Lab AIDS Immunol,Dept Lab Med, 155,Nanjingbei St, Shenyang 110001, Liaoning, Peoples R China.
   [Yun, Ke; Xu, Jun-jie; Zhang, Jing; Li, Jia-ming; Hu, Qing-hai; Chu, Zhen-xing; Jiang, Yong-jun; Geng, Wen-qing; Shang, Hong] Collaborat Innovat Ctr Diag & Treatment Infect Di, Hangzhou, Zhejiang, Peoples R China.
   [Wang, Ning] Chinese Ctr Dis Control & Prevent, Natl Ctr AIDS STI Control & Prevent, 155 Changbai Rd, Beijing 102206, Peoples R China.
RP Shang, H (通讯作者)，China Med Univ, Natl Hlth & Family Planning Commiss, Affiliated Hosp 1, Key Lab AIDS Immunol,Dept Lab Med, 155,Nanjingbei St, Shenyang 110001, Liaoning, Peoples R China.; Wang, N (通讯作者)，Chinese Ctr Dis Control & Prevent, Natl Ctr AIDS STI Control & Prevent, 155 Changbai Rd, Beijing 102206, Peoples R China.
EM hongshang100@hotmail.com; wangnbj@163.com
OI xu, junjie/0000-0003-4303-7295
FU Mega-projects of national science research for the 12th Five-Year Plan
   [2012ZX10001-006]
FX This study was supported by the Mega-projects of national science
   research for the 12th Five-Year Plan (2012ZX10001-006).
CR Amico KR, 2013, AIDS BEHAV, V17, P2143, DOI 10.1007/s10461-013-0429-9
   Amico KR, 2012, CURR OPIN HIV AIDS, V7, P542, DOI 10.1097/COH.0b013e3283582d4a
   Baeten JM, 2012, NEW ENGL J MED, V367, P399, DOI 10.1056/NEJMoa1108524
   Baeten JM, 2014, LANCET INFECT DIS, V14, P1055, DOI 10.1016/S1473-3099(14)70937-5
   Balaji AB, 2013, AIDS, V27, P269, DOI 10.1097/QAD.0b013e32835ad489
   Celum CL, 2015, J INT AIDS SOC, V18, P61, DOI 10.7448/IAS.18.4.20227
   Choopanya K, 2013, LANCET, V381, P2083, DOI 10.1016/S0140-6736(13)61127-7
   Dimitrov DT, 2016, JAIDS-J ACQ IMM DEF, V72, P444, DOI 10.1097/QAI.0000000000000993
   Donnell D, 2014, JAIDS-J ACQ IMM DEF, V66, P340, DOI 10.1097/QAI.0000000000000172
   Garcia-Lerma JG, 2008, PLOS MED, V5, P291, DOI 10.1371/journal.pmed.0050028
   Grant RM, 2014, LANCET INFECT DIS, V14, P820, DOI 10.1016/S1473-3099(14)70847-3
   Grant RM, 2010, NEW ENGL J MED, V363, P2587, DOI 10.1056/NEJMoa1011205
   Haberer JE, 2013, PLOS MED, V10, DOI 10.1371/journal.pmed.1001511
   Higgins JPT, 2002, STAT MED, V21, P1539, DOI 10.1002/sim.1186
   Jadad AR, 1996, CONTROL CLIN TRIALS, V17, P1, DOI 10.1016/0197-2456(95)00134-4
   Kashuba ADM, 2012, LANCET, V379, P2409, DOI 10.1016/S0140-6736(11)61852-7
   Kippax S, 2012, AM J PUBLIC HEALTH, V102, P789, DOI 10.2105/AJPH.2011.300594
   Lipsey MarkW., 2001, PRACTICAL META ANAL
   Marrazzo JM, 2015, NEW ENGL J MED, V372, P509, DOI 10.1056/NEJMoa1402269
   McCormack S, 2016, LANCET, V387, P53, DOI 10.1016/S0140-6736(15)00056-2
   Moher D, 2009, ANN INTERN MED, V151, P264, DOI 10.7326/0003-4819-151-4-200908180-00135
   Molina JM, 2015, NEW ENGL J MED, V373, P2237, DOI 10.1056/NEJMoa1506273
   Mulligan K, 2015, CLIN INFECT DIS, V61, P572, DOI 10.1093/cid/civ324
   Musinguzi N, 2016, AIDS, V30, P1121, DOI 10.1097/QAD.0000000000001024
   Peterson Leigh, 2007, PLoS Clin Trials, V2, pe27, DOI 10.1371/journal.pctr.0020027
   Solomon MM, 2014, AIDS, V28, P851, DOI 10.1097/QAD.0000000000000156
   Thigpen MC, 2012, NEW ENGL J MED, V367, P423, DOI 10.1056/NEJMoa1110711
   UNAIDS, 2014, GAP REP 2014
   United States Public Health Service, 2018, PREEXPOSURE PROHYLAX
   Van Damme L, 2012, NEW ENGL J MED, V367, P411, DOI 10.1056/NEJMoa1202614
   van de Mortel TF, 2008, AUST J ADV NURS, V25, P40
   van der Straten A, AIDS
NR 32
TC 23
Z9 24
U1 0
U2 5
PU BMJ PUBLISHING GROUP
PI LONDON
PA BRITISH MED ASSOC HOUSE, TAVISTOCK SQUARE, LONDON WC1H 9JR, ENGLAND
SN 1368-4973
EI 1472-3263
J9 SEX TRANSM INFECT
JI Sex. Transm. Infect.
PD MAY
PY 2018
VL 94
IS 3
BP 163
EP 168
DI 10.1136/sextrans-2017-053217
PG 6
WC Infectious Diseases
WE Science Citation Index Expanded (SCI-EXPANDED)
SC Infectious Diseases
GA GH2PI
UT WOS:000433243400003
PM 28756409
OA Bronze, Green Published
DA 2022-08-26
ER

PT J
AU Hassounah, SA
   Mesplede, T
AF Hassounah, Said A.
   Mesplede, Thibault
TI Where are we with injectables against HIV infection and what are the
   remaining challenges?
SO EXPERT REVIEW OF ANTI-INFECTIVE THERAPY
LA English
DT Review
DE Antiretroviral drugs; injectable drugs; long-acting agents; HIV;
   treatment adherence; antibodies
ID IMMUNODEFICIENCY-VIRUS TYPE-1; HUMAN MONOCLONAL-ANTIBODY;
   REVERSE-TRANSCRIPTASE INHIBITORS; BROADLY NEUTRALIZING ANTIBODIES;
   CYTOTOXICITY ADCC ACTIVITY; RITONAVIR PLUS LAMIVUDINE; MUCOSAL SHIV
   CHALLENGE; CHRONIC KIDNEY-DISEASE; NON-INFERIORITY TRIAL; OPEN-LABEL
AB Introduction: Drug adherence has been a recurring issue in the field of HIV treatment, and low treatment adherence is typically associated with emergence of drug resistance, treatment failure and increased risks of transmission.Injectable antiretroviral drugs offer a unique opportunity to counter this issue for the treatment of HIV-positive individuals. In addition, injectables offer a remarkable opportunity to reduce new HIV infections, if applied in the context of both treatment-as-prevention and pre-exposure prophylaxis.Areas covered: Researchers and drug companies are developing long-acting agents that possess long biological half-life and excellent pharmacokinetic profiles that can be administered intramuscularly, intravenously, or subcutaneously. These long-acting injectables are categorized as drugs that target different steps of HIV replication cycle or monoclonal antibodies that target HIV entry.Expert commentary: Injectables against HIV have the potential to revolutionize the fight against HIV by facilitating both treatment and prevention in a wide variety of clinical settings. Several challenges remain including the identification of potent two-drug combinations of drugs that can be formulated as injectables, and thorough drug-drug interaction studies with a broad variety of medications. Finally we believe that the healthcare benefits of injectables will require regulatory changes to allow self-injection before they reach their full potential.
C1 [Hassounah, Said A.; Mesplede, Thibault] McGill Univ, Lady Davis Inst Med Res, AIDS Ctr, Montreal, PQ, Canada.
   [Hassounah, Said A.; Mesplede, Thibault] McGill Univ, Div Expt Med, Fac Med, Montreal, PQ, Canada.
   [Mesplede, Thibault] McGill Univ, Dept Microbiol & Immunol, Fac Med, Montreal, PQ, Canada.
RP Mesplede, T (通讯作者)，McGill Univ, Lady Davis Inst Med Res, AIDS Ctr, Montreal, PQ, Canada.
EM thibault.mesplede@mcgill.ca
RI Mesplede, Thibault/E-8550-2014
OI Mesplede, Thibault/0000-0003-0515-9128; Hassounah,
   Said/0000-0002-9712-1313
CR Armbruster C, 2002, AIDS, V16, P227, DOI 10.1097/00002030-200201250-00012
   Armbruster C, 2004, J ANTIMICROB CHEMOTH, V54, P915, DOI 10.1093/jac/dkh428
   Arthos J, 2008, NAT IMMUNOL, V9, P301, DOI 10.1038/ni1566
   Balazs AB, 2014, NAT MED, V20, P296, DOI 10.1038/nm.3471
   Balazs AB, 2012, NATURE, V481, P81, DOI 10.1038/nature10660
   Bonsignori M, 2012, J VIROL, V86, P11521, DOI 10.1128/JVI.01023-12
   Bruno CJ, 2010, J ANTIMICROB CHEMOTH, V65, P1839, DOI 10.1093/jac/dkq261
   Burton DR, 2012, SCIENCE, V337, P183, DOI 10.1126/science.1225416
   Byrareddy SN, 2016, SCIENCE, V354, P197, DOI 10.1126/science.aag1276
   Byrareddy SN, 2014, NAT MED, V20, P1397, DOI 10.1038/nm.3715
   Cahn P, 2017, J INT AIDS SOC, V20, DOI 10.7448/IAS.20.01.21678
   Cahn P, 2014, LANCET INFECT DIS, V14, P572, DOI 10.1016/S1473-3099(14)70736-4
   Caskey M, 2015, NATURE, V522, P487, DOI 10.1038/nature14411
   Chong HH, 2012, PLOS ONE, V7, DOI 10.1371/journal.pone.0032599
   Cicala C, 2009, P NATL ACAD SCI USA, V106, P20877, DOI 10.1073/pnas.0911796106
   Cortez JM, 2015, ANTIMICROB AGENTS CH, V59, P59, DOI 10.1128/AAC.03906-14
   Cunningham J, 2004, AM J KIDNEY DIS, V43, P566, DOI 10.1053/j.ajkd.2003.12.004
   Di Angelantonio E, 2010, BMJ-BRIT MED J, V341, DOI 10.1136/bmj.c4986
   Di Giambenedetto S, 2013, J ANTIMICROB CHEMOTH, V68, P1364, DOI 10.1093/jac/dkt007
   ERLE DJ, 1994, J IMMUNOL, V153, P517
   Eroshkin AM, 2014, NUCLEIC ACIDS RES, V42, pD1133, DOI 10.1093/nar/gkt1083
   Fabbiani M, 2014, J INT AIDS SOC, V17, P192, DOI 10.7448/IAS.17.4.19808
   Ferrari G, 2011, J VIROL, V85, P7029, DOI 10.1128/JVI.00171-11
   Friedman E., 2016, ANN C RETR OPP INF C
   Grobler JA, 2016, C RETR OPP INF BOST
   Gunawardana M, 2015, ANTIMICROB AGENTS CH, V59, P3913, DOI 10.1128/AAC.00656-15
   GUNTHARD HF, 1994, J INFECT DIS, V170, P1384, DOI 10.1093/infdis/170.6.1384
   Hessell AJ, 2009, NAT MED, V15, P951, DOI 10.1038/nm.1974
   Jacobson JM, 2009, ANTIMICROB AGENTS CH, V53, P450, DOI 10.1128/AAC.00942-08
   Johns BA, 2013, J MED CHEM, V56, P5901, DOI 10.1021/jm400645w
   Joos B, 2006, ANTIMICROB AGENTS CH, V50, P1773, DOI 10.1128/AAC.50.5.1773-1779.2006
   Kageyama M, 2011, ORG LETT, V13, P5264, DOI 10.1021/ol202116k
   Karmon SL, 2015, JAIDS-J ACQ IMM DEF, V68, pe39, DOI 10.1097/QAI.0000000000000469
   Karmon SL, 2013, DRUGS, V73, P213, DOI 10.1007/s40265-013-0015-5
   Kawamoto A, 2008, INT J BIOCHEM CELL B, V40, P2410, DOI 10.1016/j.biocel.2008.04.007
   Kirby KA, 2013, ANTIMICROB AGENTS CH, V57, P6254, DOI 10.1128/AAC.01703-13
   Kuritzkes DR, 2004, J INFECT DIS, V189, P286, DOI 10.1086/380802
   Ledgerwood JE, 2015, CLIN EXP IMMUNOL, V182, P289, DOI 10.1111/cei.12692
   Lee M, 2010, BMJ-BRIT MED J, V341, DOI 10.1136/bmj.c4249
   Lewis S, 2017, C RETR OPP INF CROI
   Margolis DA, 2017, LANCET, V390, P1499, DOI 10.1016/S0140-6736(17)31917-7
   Markowitz M, 2017, LANCET HIV, V4, pE331, DOI 10.1016/S2352-3018(17)30068-1
   Mascola JR, 2000, NAT MED, V6, P207, DOI 10.1038/72318
   Mathis S, 2011, PLOS ONE, V6, DOI 10.1371/journal.pone.0022003
   McCutchan JA, 2007, AIDS, V21, P1109, DOI 10.1097/QAD.0b013e3280ef6acd
   McGowan I, 2016, LANCET HIV, V3, pE569, DOI 10.1016/S2352-3018(16)30113-8
   Mehandru S, 2007, J VIROL, V81, P11016, DOI 10.1128/JVI.01340-07
   Michailidis E, 2014, J BIOL CHEM, V289, P24533, DOI 10.1074/jbc.M114.562694
   Michailidis E, 2009, J BIOL CHEM, V284, P35681, DOI 10.1074/jbc.M109.036616
   Moldt B, 2012, P NATL ACAD SCI USA, V109, P18921, DOI 10.1073/pnas.1214785109
   Morris GC, 2014, PLOS ONE, V9, DOI 10.1371/journal.pone.0116153
   Ohrui H, 2006, CHEM REC, V6, P133, DOI 10.1002/tcr.20078
   Ohrui Hiroshi, 2006, Nucleic Acids Symp Ser (Oxf), P1
   OJOAMAIZE E, 1989, J CLIN IMMUNOL, V9, P454, DOI 10.1007/BF00918014
   Perez-Molina JA, 2015, LANCET INFECT DIS, V15, P775, DOI 10.1016/S1473-3099(15)00097-3
   Poignard P, 1999, IMMUNITY, V10, P431, DOI 10.1016/S1074-7613(00)80043-6
   Rerks-Ngarm S, 2009, NEW ENGL J MED, V361, P2209, DOI 10.1056/NEJMoa0908492
   Sabin CA, 2008, LANCET, V371, P1417, DOI 10.1016/S0140-6736(08)60423-7
   Salie ZL, 2016, P NATL ACAD SCI USA, V113, P9274, DOI 10.1073/pnas.1605223113
   Salter ML, 2011, CLIN INFECT DIS, V53, P1256, DOI 10.1093/cid/cir673
   Spreen W, 2013, HIV CLIN TRIALS, V14, P192, DOI 10.1310/hct1405-192
   Spreen W, 2014, JAIDS-J ACQ IMM DEF, V67, P481, DOI 10.1097/QAI.0000000000000301
   Spreen WR, 2013, CURR OPIN HIV AIDS, V8, P565, DOI 10.1097/COH.0000000000000002
   St Bernard L, 2017, IAS 2017
   Stephenson KE, 2016, CURR HIV-AIDS REP, V13, P31, DOI 10.1007/s11904-016-0299-7
   Stiegler G, 2002, AIDS, V16, P2019, DOI 10.1097/00002030-200210180-00006
   Stoddart CA, 2015, ANTIMICROB AGENTS CH, V59, P4190, DOI 10.1128/AAC.05036-14
   Taiwo B, 2011, AIDS, V25, P2113, DOI 10.1097/QAD.0b013e32834bbaa9
   Tomaras GD, 2013, P NATL ACAD SCI USA, V110, P9019, DOI 10.1073/pnas.1301456110
   Trkola A, 2005, NAT MED, V11, P615, DOI 10.1038/nm1244
   Trkola A, 2001, J VIROL, V75, P579, DOI 10.1128/JVI.75.2.579-588.2001
   Tse WC, 2017, C RETR OPP INF SEATT
   Wibmer CK, 2015, CURR OPIN HIV AIDS, V10, P135, DOI 10.1097/COH.0000000000000153
   Wijting I, 2017, LANCET HIV, V4, pE547, DOI 10.1016/S2352-3018(17)30152-2
   Williams J, 2013, NANOMEDICINE-UK, V8, P1807, DOI 10.2217/nnm.12.214
   Xie D., 2016, INT C DRUG THER HIV
   Yoshinaga T, 2015, ANTIMICROB AGENTS CH, V59, P397, DOI 10.1128/AAC.03909-14
NR 77
TC 8
Z9 8
U1 0
U2 5
PU TAYLOR & FRANCIS LTD
PI ABINGDON
PA 2-4 PARK SQUARE, MILTON PARK, ABINGDON OR14 4RN, OXON, ENGLAND
SN 1478-7210
EI 1744-8336
J9 EXPERT REV ANTI-INFE
JI Expert Rev. Anti-Infect. Ther.
PY 2018
VL 16
IS 2
BP 143
EP 152
DI 10.1080/14787210.2018.1430570
PG 10
WC Infectious Diseases; Microbiology; Pharmacology & Pharmacy
WE Science Citation Index Expanded (SCI-EXPANDED)
SC Infectious Diseases; Microbiology; Pharmacology & Pharmacy
GA FT9MK
UT WOS:000423476000006
PM 29347858
DA 2022-08-26
ER

PT J
AU Rendina, HJ
   Parsons, JT
AF Rendina, H. Jonathon
   Parsons, Jeffrey T.
TI Factors associated with perceived accuracy of the Undetectable =
   Untransmittable slogan among men who have sex with men: Implications for
   messaging scale-up and implementation
SO JOURNAL OF THE INTERNATIONAL AIDS SOCIETY
LA English
DT Article
DE treatment as prevention; men who have sex with men; viral load; public
   health; risk factors
ID PREEXPOSURE PROPHYLAXIS PREP; HIV PREVENTION; ANTIRETROVIRAL THERAPY;
   BISEXUAL MEN; RISK; GAY; CHALLENGES; ADHERENCE; KNOWLEDGE; AWARENESS
AB Introduction Recent research has shown high efficacy of HIV treatment for reducing the risk of HIV transmission to sexual partners. As the efficacy of treatment as prevention (TasP) has proliferated, a new messaging campaign, Undetectable = Untransmittable, has been gaining popularity. The purpose of this paper was to assess factors associated with the perceived accuracy of this TasP messaging strategy among a large and diverse sample of gay, bisexual, and other men who have sex with men (GBMSM) in order to inform subsequent efforts at large-scale and implementation of the HIV prevention message.
   Methods We conducted a nationwide survey of GBMSM in the U.S. recruited from an online social networking site and a mobile sexual networking app. We analysed data from 12,222 GBMSM separately by HIV status to examine sociodemographic and behavioural factors associated with ratings of the accuracy of the Undetectable = Untransmittable message, which included the option to indicate not understanding what undetectable meant.
   Results Among HIV-negative and unknown men, multivariable linear regression indicated that being on pre-exposure prophylaxis (PrEP), identifying as gay or queer (versus bisexual or straight), recent serodiscordant condomless anal sex (CAS), testing every six months or more often, less concern about sexually transmitted infection (STI) infection, and lower perceived risk of HIV infection were the factors with the largest independent effect on rating the Undetectable = Untransmittable statement as more accurate. Fewer factors emerged as associated with accuracy ratings among HIV-positive participantsreporting anundetectable viral load, a lifetime acquired immune deficiency syndrome (AIDS) diagnosis, and lower concern about STI infection were the factors most strongly associated with rating the statement as more accurate.
   Conclusions The findings of the current study highlight variability in the perceived accuracy of the Undetectable = Untransmittable message, suggesting potential subgroups who might benefit from targeted educational campaigns, perhaps broadcast utilizing sexual networking apps. Numerous factors, particularly among HIV-negative and unknown GBMSM, were associated with rating the message as more accurate. In particular, being on PrEP and testing regularly were two of the variables most strongly associated with higher accuracy ratings among HIV-negative GBMSM, suggesting HIV prevention services as potential points of intervention for increasing HIV knowledge and decreasing HIV stigma.
C1 [Rendina, H. Jonathon; Parsons, Jeffrey T.] CUNY, Hunter Coll, Dept Psychol, 695 Pk Ave,Room N611, New York, NY 10065 USA.
   [Rendina, H. Jonathon; Parsons, Jeffrey T.] CUNY, Grad Ctr, Hlth Psychol & Clin Sci Doctoral Program, New York, NY 10021 USA.
   [Rendina, H. Jonathon; Parsons, Jeffrey T.] CUNY, Hunter Coll, CHEST, New York, NY 10021 USA.
RP Rendina, HJ (通讯作者)，CUNY, Hunter Coll, Dept Psychol, 695 Pk Ave,Room N611, New York, NY 10065 USA.
EM hrendina@hunter.cuny.edu
FU National Institute on Drug Abuse [K01-DA039060, R25-DA031608]; office of
   the President; office of the Provost; office of the Dean of Arts &
   Sciences of Hunter College, CUNY; Hunter College's Center for HIV
   Educational Studies & Training (CHEST); NATIONAL INSTITUTE ON DRUG ABUSE
   [R25DA031608, K01DA039030] Funding Source: NIH RePORTER
FX H. Jonathon Rendina was supported in part by a career development award
   from the National Institute on Drug Abuse (K01-DA039060; PI: H. Jonathon
   Rendina). Data collection for this paper was supported in part by the
   Fordham HIV and Drug Abuse Prevention Research Ethics Training Institute
   (RETI), a training grant sponsored by the National Institute on Drug
   Abuse (R25-DA031608, PI: Celia B. Fisher). The authors also acknowledge
   the generous funding provided by the offices of the President, the
   Provost, and the Dean of Arts & Sciences of Hunter College, CUNY;
   additional support was also provided by Hunter College's Center for HIV
   Educational Studies & Training (CHEST). The content is solely the
   responsibility of the authors and does not necessarily represent the
   official views of the National Institutes of Health, the Fordham RETI,
   or Hunter College, CUNY.
CR Attia S, 2009, AIDS, V23, P1397, DOI 10.1097/QAD.0b013e32832b7dca
   Auerbach JD, 2015, AIDS PATIENT CARE ST, V29, P102, DOI 10.1089/apc.2014.0142
   Bavinton BR, 2016, PLOS ONE, V11, DOI 10.1371/journal.pone.0145847
   Bavinton BR, 2014, BMC PUBLIC HEALTH, V14, DOI 10.1186/1471-2458-14-917
   Card KG, 2018, JAIDS-J ACQ IMM DEF, V77, P8, DOI 10.1097/QAI.0000000000001557
   Carter A, 2015, J INT AIDS SOC, V18, DOI 10.7448/IAS.18.1.20039
   Cohen MS, 2016, NEW ENGL J MED, V375, P830, DOI [10.1056/NEJMoa1105243, 10.1056/NEJMoa1600693]
   Cohen MS, 2012, CURR OPIN HIV AIDS, V7, P99, DOI 10.1097/COH.0b013e32834f5cf2
   Das M, 2010, PLOS ONE, V5, DOI 10.1371/journal.pone.0011068
   Earnshaw VA, 2009, AIDS BEHAV, V13, P1160, DOI 10.1007/s10461-009-9593-3
   Eaton LA, 2015, AIDS PATIENT CARE ST, V29, P423, DOI 10.1089/apc.2014.0303
   Eshleman SH, 2017, JAIDS-J ACQ IMM DEF, V74, P112, DOI 10.1097/QAI.0000000000001158
   Fauci AS, NIH STATEMENT WORLD
   Fauci AS, 2017, FEDERAL PERSPECTIVES
   Feldman BJ, 2013, AIDS BEHAV, V17, P307, DOI 10.1007/s10461-012-0326-7
   Grulich AE, 2015, 22 C RETR OPP INF
   Holloway IW, 2017, JAIDS-J ACQ IMM DEF, V74, P15, DOI 10.1097/QAI.0000000000001164
   Holt M, 2016, AIDS BEHAV, V20, P1564, DOI 10.1007/s10461-016-1306-0
   Kelley CF, 2015, CLIN INFECT DIS, V61, P1590, DOI 10.1093/cid/civ664
   Kelly JA, 2004, AIDS CARE, V16, P139, DOI 10.1080/09540120410001640986
   Krakower DS, 2012, PLOS ONE, V7, DOI 10.1371/journal.pone.0033119
   Liu A, 2014, PLOS MED, V11, DOI 10.1371/journal.pmed.1001613
   McCray E., 2017, DEAR COLLEAGUE INFOR
   Napper LE, 2012, AIDS BEHAV, V16, P1075, DOI 10.1007/s10461-011-0003-2
   Newcomb ME, 2014, HEALTH PSYCHOL, V33, P690, DOI 10.1037/hea0000010
   Parsons JT, 2017, JAIDS-J ACQ IMM DEF, V74, P285, DOI 10.1097/QAI.0000000000001251
   Prati G, 2016, PLOS ONE, V11, DOI 10.1371/journal.pone.0157339
   Prevention Access Campaign, U U COMM PARTN 2017
   Rendina HJ, 2014, AIDS BEHAV, V18, P41, DOI 10.1007/s10461-013-0573-2
   Rodger AJ, 2016, JAMA-J AM MED ASSOC, V316, P171, DOI 10.1001/jama.2016.5148
   Rolle CP, 2017, JAIDS-J ACQ IMM DEF, V76, P250, DOI 10.1097/QAI.0000000000001497
   Rowniak S, 2009, J ASSOC NURSE AIDS C, V20, P31, DOI 10.1016/j.jana.2008.09.006
   Smith K, 2011, CURR OPIN HIV AIDS, V6, P315, DOI 10.1097/COH.0b013e32834788e7
   Young I, 2014, BMJ OPEN, V4, DOI 10.1136/bmjopen-2014-005717
NR 34
TC 39
Z9 39
U1 1
U2 5
PU JOHN WILEY & SONS LTD
PI CHICHESTER
PA THE ATRIUM, SOUTHERN GATE, CHICHESTER PO19 8SQ, W SUSSEX, ENGLAND
EI 1758-2652
J9 J INT AIDS SOC
JI J. Int. AIDS Soc.
PD JAN
PY 2018
VL 21
AR e25055
DI 10.1002/jia2.25055
PG 10
WC Immunology; Infectious Diseases
WE Science Citation Index Expanded (SCI-EXPANDED); Social Science Citation Index (SSCI)
SC Immunology; Infectious Diseases
GA FU4FO
UT WOS:000423809100006
PM 29334178
OA Green Published, gold
DA 2022-08-26
ER

PT J
AU Kusejko, K
   Marzel, A
   Hampel, B
   Bachmann, N
   Nguyen, H
   Fehr, J
   Braun, DL
   Battegay, M
   Bernasconi, E
   Calmy, A
   Cavassini, M
   Hoffmann, M
   Boni, J
   Yerly, S
   Klimkait, T
   Perreau, M
   Rauch, A
   Guenthard, HF
   Kouyos, RD
AF Kusejko, K.
   Marzel, A.
   Hampel, B.
   Bachmann, N.
   Nguyen, H.
   Fehr, J.
   Braun, D. L.
   Battegay, M.
   Bernasconi, E.
   Calmy, A.
   Cavassini, M.
   Hoffmann, M.
   Boeni, J.
   Yerly, S.
   Klimkait, T.
   Perreau, M.
   Rauch, A.
   Guenthard, H. F.
   Kouyos, R. D.
CA Swiss HIV Cohort Study
TI Quantifying the drivers of HIV transmission and prevention in men who
   have sex with men: a population model-based analysis in Switzerland
SO HIV MEDICINE
LA English
DT Article
DE condom use; HIV diagnosis; HIV epidemic; men who have sex with men;
   pre-exposure prophylaxis; treatment as prevention
ID ANTIRETROVIRAL THERAPY; INFECTION; RECOMMENDATIONS; EPIDEMIOLOGY;
   COHORT; AIDS
AB ObjectivesMethodsDespite the huge success of antiretroviral therapy (ART), there is an ongoing HIV epidemic among men who have sex with men (MSM) in resource-rich countries. Understanding the driving factors underlying this process is important for curbing the epidemic.
   We simulated the HIV epidemic in MSM in Switzerland by stratifying a mathematical model by CD4 count, the care cascade and condom use. The model was parametrised with clinical, epidemiological and behavioural data from the Swiss HIV Cohort Study and surveys in the HIV-negative population.
   ResultsConclusionsAccording to our model, 3.4% of the cases that would otherwise have occurred in 2008-2015 were prevented by early initiation of ART. Only 0.6% of the cases were attributable to a change in condom use in the HIV-positive population, as less usage is mainly seen in virally suppressed MSM. Most new infections were attributable to transmission from recently infected undiagnosed individuals. It was estimated that doubling the diagnosis rate would have resulted in 11.8% fewer cases in 2001-2015. Moreover, it was estimated that introducing pre-exposure prophylaxis (PrEP) for 50% of those MSM not using condoms with occasional partners would have resulted in 22.6% fewer cases in 2012-2015.
   By combining observational data on the relevant epidemiological and clinical processes with a mathematical model, we showed that the test and treat' approach is most effective in reducing the number of new cases. Only a moderate population-level effect was estimated for early initiation of ART and a weak effect for the change in condom use of diagnosed MSM. Protecting HIV-negative individuals who are not using condoms with PrEP was shown to have a major impact.
C1 [Kusejko, K.; Marzel, A.; Hampel, B.; Bachmann, N.; Nguyen, H.; Fehr, J.; Braun, D. L.; Guenthard, H. F.; Kouyos, R. D.] Univ Hosp Zurich, Div Infect Dis & Hosp Epidemiol, Ramistr 100, CH-8091 Zurich, Switzerland.
   [Kusejko, K.; Marzel, A.; Hampel, B.; Bachmann, N.; Nguyen, H.; Braun, D. L.; Boeni, J.; Guenthard, H. F.; Kouyos, R. D.] Univ Zurich, Inst Med Virol, Zurich, Switzerland.
   [Battegay, M.] Univ Basel, Div Infect Dis & Hosp Epidemiol, Univ Hosp Basel, Basel, Switzerland.
   [Bernasconi, E.] Reg Hosp Lugano, Div Infect Dis, Lugano, Switzerland.
   [Calmy, A.; Yerly, S.] Univ Geneva, Lab Virol, Geneva Univ Hosp, Geneva, Switzerland.
   [Calmy, A.; Yerly, S.] Univ Geneva, Div Infect Dis, Geneva Univ Hosp, Geneva, Switzerland.
   [Cavassini, M.] Lausanne Univ Hosp, Div Infect Dis, Lausanne, Switzerland.
   [Hoffmann, M.] Cantonal Hosp St Gallen, Div Infect Dis, St Gallen, Switzerland.
   [Klimkait, T.] Univ Basel, Mol Virol, Dept Biomed Petersplatz, Basel, Switzerland.
   [Perreau, M.] Univ Lausanne, Div Immunol & Allergy, Lausanne, Switzerland.
   [Rauch, A.] Univ Bern, Bern Univ Hosp, Clin Infect Dis, Bern, Switzerland.
RP Kusejko, K (通讯作者)，Univ Hosp Zurich, Div Infect Dis & Hosp Epidemiol, Ramistr 100, CH-8091 Zurich, Switzerland.
EM katharina.kusejko@uzh.ch; roger.kouyos@usz.ch
RI Boeni, Juerg/B-8386-2015; Fehr, Jan S/V-7499-2017; gunthard, huldrych
   f/F-1724-2011; Kouyos, Roger/G-6226-2014; Kouyos, Roger/ABB-2291-2021;
   Rauch, Andri/E-9948-2017; cavassini, matthias/F-8987-2017
OI Fehr, Jan S/0000-0003-1113-9895; gunthard, huldrych
   f/0000-0002-1142-6723; Kouyos, Roger/0000-0002-9220-8348; Kouyos,
   Roger/0000-0002-9220-8348; Rauch, Andri/0000-0001-5297-6062; cavassini,
   matthias/0000-0003-0933-7833; Braun, Dominique
   Laurent/0000-0003-4036-1030; Kusejko, Katharina/0000-0002-4638-1940;
   Klimkait, Thomas/0000-0003-4945-6511; Marzel, Alex/0000-0002-4795-6224
FU Swiss National Science Foundation [BSSGI0_155851, 148522]; SNF [179571];
   SHCS research foundation; Yvonne Jacob Foundation; clinical research
   priority programme of the University of Zurich 'Viral infectious
   diseases, ZPHI'; Gilead
FX This work was supported by The Swiss National Science Foundation (Grant
   # BSSGI0_155851). HFG was supported by SNF grant 179571. Furthermore,
   this study has been financed within the framework of the Swiss HIV
   Cohort Study, which has been supported by the Swiss National Science
   Foundation (grant #148522), by the SHCS research foundation, by the
   Yvonne Jacob Foundation (grant to HFG), and by the clinical research
   priority programme of the University of Zurich 'Viral infectious
   diseases, ZPHI' (grant to HFG). HFG has received an unrestricted
   research grant from Gilead to the SHCS Research Foundation.
CR BAG, 2015, BAG B
   Beyrer C, 2012, LANCET, V380, P367, DOI 10.1016/S0140-6736(12)60821-6
   Cohen MS, 2016, NEW ENGL J MED, V375, P830, DOI [10.1056/NEJMoa1105243, 10.1056/NEJMoa1600693]
   Cohen MS, 2010, CLIN INFECT DIS, V51, P1323, DOI 10.1086/656810
   FDA, 2012, TRUD PREP FACT SHEET
   Gunthard HF, 2014, JAMA-J AM MED ASSOC, V312, P410, DOI 10.1001/jama.2014.8722
   Gunthard HF, 2016, JAMA-J AM MED ASSOC, V316, P191, DOI 10.1001/jama.2016.8900
   Hachfeld A, 2015, J INT AIDS SOC, V18, DOI 10.7448/IAS.18.1.20317
   Hampel B, 2017, HIV MED, V18, P772, DOI 10.1111/hiv.12521
   Hollingsworth TD, 2008, J INFECT DIS, V198, P687, DOI 10.1086/590501
   Kohler P, 2015, AIDS, V29, P2509, DOI 10.1097/QAD.0000000000000878
   Kouyos RD, 2015, OPEN FORUM INFECT DI, V2, DOI 10.1093/ofid/ofv077
   Kouyos RD, 2010, J INFECT DIS, V201, P1488, DOI 10.1086/651951
   Lociciro S, COMPORTEMENTS FACE V
   Lundgren D, 2015, NEW ENGL J MED, V373, P795, DOI 10.1056/NEJMoa1506816
   Marzel A, 2016, CLIN INFECT DIS, V62, P115, DOI 10.1093/cid/civ732
   Mohammed H, 2016, EMERG INFECT DIS, V22, P88, DOI 10.3201/eid2201.151331
   O'Leary D, 2014, LINACRE Q, V81, P12, DOI 10.1179/2050854913Y.0000000015
   Paz-Bailey G, 2016, AIDS, V30, P1985, DOI 10.1097/QAD.0000000000001139
   Phillips AN, 2013, PLOS ONE, V8, DOI 10.1371/journal.pone.0055312
   Ratmann O, 2016, SCI TRANSL MED, V8, DOI 10.1126/scitranslmed.aad1863
   Rodger AJ, 2016, JAMA-J AM MED ASSOC, V316, P171, DOI 10.1001/jama.2016.5148
   Safren SA, 2015, JAIDS-J ACQ IMM DEF, V69, P234, DOI 10.1097/QAI.0000000000000593
   Salazar-Vizcaya L, 2016, HEPATOLOGY, V64, P1856, DOI 10.1002/hep.28769
   Schoeni-Affolter F, 2010, INT J EPIDEMIOL, V39, P1179, DOI 10.1093/ije/dyp321
   SHCS, 2013, ETH COMM APPR INF CO
   Shilaih M, 2017, MEDICINE, V96, DOI 10.1097/MD.0000000000005849
   Shilaih M, 2016, J INFECT DIS, V214, P599, DOI 10.1093/infdis/jiw195
   Shilaih M, 2016, SCI REP-UK, V6, DOI 10.1038/srep27580
   Thompson MA, 2012, JAMA-J AM MED ASSOC, V308, P387, DOI 10.1001/jama.2012.7961
   Thompson MA, 2010, JAMA-J AM MED ASSOC, V304, P321, DOI 10.1001/jama.2010.1004
   van Sighem A, 2015, EPIDEMIOLOGY, V26, P653, DOI 10.1097/EDE.0000000000000324
   Vernazza P, 2008, SCHWEIZ ARZTEZTG, V89, P165
   Vernazza PL, 2016, SWISS MED WKLY, V146, DOI 10.4414/smw.2016.14246
   Wandeler G, 2012, CLIN INFECT DIS, V55, P1408, DOI 10.1093/cid/cis694
   Yang WL, 2015, J INFECT DIS, V212, P28, DOI 10.1093/infdis/jiv012
NR 36
TC 3
Z9 3
U1 0
U2 12
PU WILEY
PI HOBOKEN
PA 111 RIVER ST, HOBOKEN 07030-5774, NJ USA
SN 1464-2662
EI 1468-1293
J9 HIV MED
JI HIV Med.
PD NOV
PY 2018
VL 19
IS 10
BP 688
EP 697
DI 10.1111/hiv.12660
PG 10
WC Infectious Diseases
WE Science Citation Index Expanded (SCI-EXPANDED)
SC Infectious Diseases
GA GX5DJ
UT WOS:000447761600004
PM 30051600
DA 2022-08-26
ER

PT J
AU Basra, P
   Paramo, J
   Alexis, J
AF Basra, Pukhraz
   Paramo, Juan
   Alexis, John
TI Disseminated Kaposi sarcoma with epithelioid morphology in an HIV/AIDS
   patient: A previously unreported variant
SO JOURNAL OF CUTANEOUS PATHOLOGY
LA English
DT Article
DE disseminated Kaposi sarcoma; epithelioid Kaposi sarcoma; epithelioid
   morphology; HHV-8
AB Kaposi sarcoma is an oligoclonal HHV-8-driven vascular proliferation that was first described by a Viennese dermatologist Dr Moritz Kaposi. The disease has been seen in different clinical-epidemiological settings with a wide morphologic spectrum. We report a 52-year-old Caucasian man with HIV/AIDS and Kaposi sarcoma who presented with dyspnea and pleural effusion. He reported numerous tender subcutaneous nodules developing over the past few months on his chest, back and abdomen. An excisional biopsy of one of the nodules was performed. Touch preps revealed malignant cells in clusters. Microscopically, the neoplasm appeared undifferentiated with an epithelioid morphology, and involved the dermis and subcutaneous fat. Despite the medical history, Kaposi sarcoma was not considered foremost in the differential diagnosis. The malignant cells were positive for vimentin and negative for S100 protein, keratin AE1/3, CK7, CK20, napsin A, TTF-1 and synaptophysin. Additional stains revealed positivity for HHV-8, CD31 and D2-40, supporting the diagnosis of Kaposi sarcoma. Kaposi sarcoma has been well described with many variants that may cause diagnostic difficulty. An epithelioid variant has not been reported and consequently, may cause misinterpretation of an otherwise well-known entity that may become life threatening if appropriate treatment is not initiated in a timely manner.
C1 [Basra, Pukhraz; Alexis, John] Mt Sinai Med Ctr, Dept Pathol, 4300 Alton Rd,Suite 2400, Miami Beach, FL 33140 USA.
   [Paramo, Juan] Mt Sinai Med Ctr, Dept Surg, Miami Beach, FL 33140 USA.
RP Basra, P (通讯作者)，Mt Sinai Med Ctr, Dept Pathol, 4300 Alton Rd,Suite 2400, Miami Beach, FL 33140 USA.
EM pukhraz.basra@msmc.com
OI Basra, Pukhraz/0000-0001-9643-015X
CR Auten M, 2017, SEMIN DIAGN PATHOL, V34, P371, DOI 10.1053/j.semdp.2017.04.004
   Braun M, 1982, CA Cancer J Clin, V32, P340, DOI 10.3322/canjclin.32.6.340
   CHANG Y, 1994, SCIENCE, V266, P1865, DOI 10.1126/science.7997879
   Craddock KJ, 2008, EUR J DERMATOL, V18, P358, DOI 10.1684/ejd.2008.0418
   Deloose STP, 2005, LEUKEMIA, V19, P851, DOI 10.1038/sj.leu.2403709
   Grayson W, 2008, DIAGN PATHOL, V3, DOI 10.1186/1746-1596-3-31
   Hussein MR, 2008, J CUTAN PATHOL, V35, P575, DOI 10.1111/j.1600-0560.2007.00844.x
   Konstantinopoulos PA, 2006, BMC CLIN PATHOL, V6, DOI 10.1186/1472-6890-6-7
   MARTIN RW, 1993, MEDICINE, V72, P245, DOI 10.1097/00005792-199307000-00004
   Martinez-Escribano JA, 1998, BRIT J DERMATOL, V138, P546, DOI 10.1046/j.1365-2133.1998.02144.x
   Nayler SJ, 2000, MODERN PATHOL, V13, p13A
   O'Donnell PJ, 2010, AM J DERMATOPATH, V32, P244, DOI 10.1097/DAD.0b013e3181b7f6a7
   Radu O, 2013, ARCH PATHOL LAB MED, V137, P289, DOI 10.5858/arpa.2012-0101-RS
   Sarid R, 2002, MAYO CLIN PROC, V77, P941
   Satta R, 2001, BRIT J DERMATOL, V145, P847, DOI 10.1046/j.1365-2133.2001.04437.x
   SCHWARTZ JL, 1984, J AM ACAD DERMATOL, V11, P377, DOI 10.1016/S0190-9622(84)80258-3
   Simonart T, 1999, EUR J DERMATOL, V9, P480
NR 17
TC 2
Z9 2
U1 0
U2 0
PU WILEY
PI HOBOKEN
PA 111 RIVER ST, HOBOKEN 07030-5774, NJ USA
SN 0303-6987
EI 1600-0560
J9 J CUTAN PATHOL
JI J. Cutan. Pathol.
PD JUL
PY 2018
VL 45
IS 7
BP 526
EP 529
DI 10.1111/cup.13254
PG 4
WC Dermatology; Pathology
WE Science Citation Index Expanded (SCI-EXPANDED)
SC Dermatology; Pathology
GA GK0IW
UT WOS:000435794100010
PM 29660143
DA 2022-08-26
ER

PT J
AU Gandhi, M
   Bacchetti, P
   Rodrigues, WC
   Spinelli, M
   Koss, CA
   Drain, PK
   Baeten, JM
   Mugo, NR
   Ngure, K
   Benet, LZ
   Okochi, H
   Wang, GH
   Vincent, M
AF Gandhi, Monica
   Bacchetti, Peter
   Rodrigues, Warren C.
   Spinelli, Matthew
   Koss, Catherine A.
   Drain, Paul K.
   Baeten, Jared M.
   Mugo, Nelly R.
   Ngure, Kenneth
   Benet, Leslie Z.
   Okochi, Hideaki
   Wang, Guohong
   Vincent, Michael
TI Development and Validation of an Immunoassay for Tenofovir in Urine as a
   Real-Time Metric of Antiretroviral Adherence
SO ECLINICALMEDICINE
LA English
DT Article
DE Antiretroviral adherence; Tenofovir; Immunoassay; Antibody; PrEP;
   Antiretroviral treatment; Real-time; Point-of-care; Urine; Test
   characteristics
ID POINT-OF-CARE; PREEXPOSURE PROPHYLAXIS; HIV-INFECTION; ASSAY; HAIR;
   ATAZANAVIR; MEN
AB Background: Pharmacologic adherence measures were critical to the interpretation of the tenofovir (TFV)-disoproxil-fumarate/emtricitabine (TDF/FTC) PrEP trials. These measures are being incorporated into PrEP demonstration projects, but currently-available metrics in plasma, cells, hair or urine involve expensive and time-intensive mass-spectrometry (MS)-based methods. No point-of-care method to assess PrEP adherence in real-time has yet been implemented. Antibody-based tests allow for low-cost, easy-to-perform, point-of-care drug detection. In this study, we developed an antibody-based TFV immunoassay and evaluated its test characteristics among individuals taking TDF/FTC.
   Methods: We synthesized possible immunogens based on TFV's molecular structure, injected rabbits with the conjugated derivatives, and bled them monthly for subsequent ELISA-testing for TFV-specific antibodies. We purified an antibody with specific TFV binding and created dose-response curves for ELISA-quantification. We then quantified TFV in urine from human participants not taking TDF/FTC and from individuals taking daily TDF/FTC 300 mg/200 mg for 7 days with a 7-day washout period using ELISA with this TFV-specific antibody. ELISA results were compared with the gold-standard test for TFV detection/quantification using liquid-chromatography-tandem-MS (LC-MS/MS).
   Findings: None of the urine samples from 115 participants not taking TDF/FTC showed ELISA-reactivity, indicating 100% specificity (95% CI 97-100%) of the immunoassay. Among participants taking TDF/FTC, 67 of 70 samples positive by LC-MS/MS were positive by the ELISA-immunoassay for an estimated diagnostic sensitivity of 96% (95% CI 88-99%). The precision of the assay was high (coefficient of variation<15%). The rank correlation between ELISA and LC-MS/MS values in the 70 quantitative urine TFV levels positive by LC-MS/MS across a wide range of concentrations among participants on TDF/FTC was high (r = 0.96).
   Interpretation: Our antibody-based immunoassay for measuring TFV in urine performed well compared to the gold-standard of LC-MS/MS among individuals taking TDF/FTC. A sensitive and specific immunoassay paves the way for real-time monitoring/feedback on recent adherence to TFV-based regimens, which should optimize interpretation and outcomes during PrEP and ART roll-out. (C) 2018 Published by Elsevier Ltd.
C1 [Gandhi, Monica; Spinelli, Matthew; Koss, Catherine A.] Univ Calif San Francisco UCSF, Div HIV Infect Dis & Global Med, Dept Med, 995 Potrero Ave,Bldg 80,4th Floor, San Francisco, CA 94110 USA.
   [Bacchetti, Peter] Univ Calif San Francisco UCSF, Dept Epidemiol & Biostat, Box 0560,550 16th St,2538, San Francisco, CA 94158 USA.
   [Rodrigues, Warren C.; Wang, Guohong; Vincent, Michael] Alere Rapid Diagnost Abbott Rapid Diagnost Div AR, 829 Towne Ctr Dr, Pomona, CA 91767 USA.
   [Drain, Paul K.; Mugo, Nelly R.; Ngure, Kenneth] Univ Washington, Dept Global Hlth, 325 Ninth Ave,Box 359927, Seattle, WA 98104 USA.
   [Baeten, Jared M.] Univ Washington, Dept Epidemiol, 325 Ninth Ave,Box 359927, Seattle, WA 98104 USA.
   [Mugo, Nelly R.] Kenya Govt Med Res Ctr, Ctr Clin Res, Sect 9, Nairobi, Kenya.
   [Ngure, Kenneth] Omo Kenyatto Univ Agr & Technol, Dept Community Hlth, Nairobi, Kenya.
   [Benet, Leslie Z.; Okochi, Hideaki] Univ Calif San Francisco UCSF, Dept Bioengn & Therapeut Sci, 513 Parnassus Ave, San Francisco, CA 94143 USA.
RP Gandhi, M (通讯作者)，Univ Calif San Francisco UCSF, Div HIV Infect Dis & Global Med, Dept Med, 995 Potrero Ave,Bldg 80,4th Floor, San Francisco, CA 94110 USA.
EM monica.gandhi@ucsf.edu; Peter.bacchetti@ucsf.edu;
   wrodrigues@immunalysis.com; matthew.spinelli@ucsf.edu;
   catherine.koss@ucsf.edu; pkdrain@uw.edu; jbaeten@uw.edu; rwamba@uw.edu;
   kngure@pipsthika.org; Leslie.benet@ucsf.edu; Hideaki.okochi@ucsf.edu;
   gwang@immunalysis.com; mvincent@immunalysis.com
OI Spinelli, Matthew/0000-0001-6368-8664
FU NIAID/NIH [2R01AI098472]
FX NIAID/NIH 2R01AI098472.
CR Aliakbarinodehi N, 2017, SCI REP-UK, V7, DOI 10.1038/srep44409
   Anderson PL, 2018, ANTIMICROB AGENTS CH, V62, DOI 10.1128/AAC.01710-17
   Anderson PL, 2012, SCI TRANSL MED, V4, DOI 10.1126/scitranslmed.3004006
   Baeten JM, 2012, NEW ENGL J MED, V367, P399, DOI 10.1056/NEJMoa1108524
   Bang HI, 2017, ANN LAB MED, V37, P522, DOI 10.3343/alm.2017.37.6.522
   Barditch-Crovo P, 2001, ANTIMICROB AGENTS CH, V45, P2733, DOI 10.1128/AAC.45.10.2733-2739.2001
   BLAND JM, 1986, LANCET, V1, P307, DOI 10.1016/s0140-6736(86)90837-8
   Burke Lora E, 2017, Prev Med Rep, V6, P278, DOI 10.1016/j.pmedr.2017.03.017
   Chang M, 2017, J CLIN VIROL, V97, P22, DOI 10.1016/j.jcv.2017.10.013
   Cressey TR, 2017, BMC INFECT DIS, V17, DOI 10.1186/s12879-017-2593-4
   DiFrancesco R, 2013, CLIN PHARMACOL THER, V93, P479, DOI 10.1038/clpt.2013.62
   Fredericksen R, 2014, AIDS BEHAV, V18, P2265, DOI 10.1007/s10461-014-0916-7
   Gandhi M, 2011, CLIN INFECT DIS, V52, P1267, DOI 10.1093/cid/cir131
   Grant RM, 2014, LANCET INFECT DIS, V14, P820, DOI 10.1016/S1473-3099(14)70847-3
   Grant RM, 2010, NEW ENGL J MED, V363, P2587, DOI 10.1056/NEJMoa1011205
   Hendrix CW, 2016, AIDS RES HUM RETROV, V32, P32, DOI [10.1089/aid.2015.0182, 10.1089/AID.2015.0182]
   Koczula KM, 2016, ESSAYS BIOCHEM, V60, P111, DOI 10.1042/EBC20150012
   Koenig HC, 2017, HIV MED, V18, P412, DOI 10.1111/hiv.12518
   Koester KA, 2015, AIDS CARE, V27, P1199, DOI 10.1080/09540121.2015.1039958
   Koss CA, 2017, AIDS RES HUM RETROV, V33, P778, DOI 10.1089/aid.2016.0202
   Liu AQ, 2014, PLOS ONE, V9, DOI [10.1371/journal.pone.0095291, 10.1371/journal.pone.0083736]
   Margolis KL, 2013, JAMA-J AM MED ASSOC, V310, P46, DOI 10.1001/jama.2013.6549
   Marrazzo JM, 2015, NEW ENGL J MED, V372, P509, DOI 10.1056/NEJMoa1402269
   Nachega JB, 2018, CLIN INFECT DIS, V66, P1487, DOI 10.1093/cid/ciy008
   Patel K, 2018, J MOL DIAGN, V20, P215, DOI 10.1016/j.jmoldx.2017.11.005
   Pecoraro V, 2017, ANN CLIN BIOCHEM, V54, P420, DOI 10.1177/0004563217694377
   Phung N, 2018, RAPID COMMUN MASS SP, V32, P431, DOI 10.1002/rcm.8058
   Pratt GW, 2018, ANAL CHIM ACTA, V1017, P34, DOI 10.1016/j.aca.2018.02.039
   Van Damme L, 2012, NEW ENGL J MED, V367, P411, DOI 10.1056/NEJMoa1202614
   van der Straten A, 2016, J INT AIDS SOC, V19, DOI 10.7448/IAS.19.1.20642
   van der Straten A, 2015, AIDS, V29, P2161, DOI 10.1097/QAD.0000000000000801
NR 31
TC 4
Z9 4
U1 0
U2 0
PU ELSEVIER
PI AMSTERDAM
PA RADARWEG 29, 1043 NX AMSTERDAM, NETHERLANDS
EI 2589-5370
J9 ECLINICALMEDICINE
JI EClinicalMedicine
PD AUG-SEP
PY 2018
VL 2-3
BP 22
EP 28
DI 10.1016/j.eclinm.2018.08.004
PG 7
WC Medicine, General & Internal
WE Science Citation Index Expanded (SCI-EXPANDED)
SC General & Internal Medicine
GA VJ9LI
UT WOS:000646939400008
PM 30906930
OA Green Published, Green Accepted
DA 2022-08-26
ER

PT J
AU Noret, M
   Balavoine, S
   Pintado, C
   Siguier, M
   Brun, A
   Bauer, R
   Loze, B
   Leplatois, A
   Aslan, A
   Moudachirou, K
   Delaugerre, C
   Rozenbaum, W
   Molina, JM
AF Noret, Marion
   Balavoine, Stephanie
   Pintado, Claire
   Siguier, Martin
   Brun, Alexandre
   Bauer, Rebecca
   Loze, Benedicte
   Leplatois, Anne
   Aslan, Alexandre
   Moudachirou, Khafil
   Delaugerre, Constance
   Rozenbaum, Willy
   Molina, Jean-Michel
TI Daily or on-demand oral tenofovir disoproxil fumarate/emtricitabine for
   HIV pre-exposure prophylaxis: experience from a hospital-based clinic in
   France
SO AIDS
LA English
DT Article
DE condoms; France; HIV; MSM; on demand; pre-exposure prophylaxis; sexually
   transmitted infections
ID MEN; SEX; PREVENTION; SAFETY; RISK
AB Background: On-demand oral tenofovir disoproxil fumarate and emtricitabine (TDF/FTC) has been approved for pre-exposure prophylaxis (PrEP) in MSM in France following the results of clinical studies, but data are limited on real-world experience.
   Design: A single-center, open-label, prospective cohort study that recruited people at high risk of HIV infection in Paris.
   Methods: Participants were enrolled in a single hospital-based outpatient clinic and were proposed to start PrEP with daily or on demand TDF/FTC. At baseline and every 3 months thereafter, patients were tested for HIV and creatinine plasma levels, and data on sexual behavior, other sexually transmitted infections (STIs), and tolerability were collected.
   Results: From 10 November 2015 to 30 April 2017, 1069 patients were screened and 1049 (98.1%) started PrEP. Median age was 36 years, 99.4% were MSM with a median number of partners of 10, and 793 (75.6%) opted for on demand PrEP. Over 486 personyears of follow-up, four HIV-infections were diagnosed in poorly or nonadherent patients (incidence 0.82/100 person-years). Rate of condomless sex at last intercourse increased from 53.3% at baseline to 79% at month 12 (P< 10(-4)), but increase in bacterial STI rates was modest (14.6% at baseline vs. 19.2% at month 12; P< 10(-4)). Most adverse events were gastrointestinal and did not lead to PrEP discontinuation.
   Conclusions: Most PrEP users were high-risk MSM and opted for on-demand PrEP. PrEP use was associated with a low HIV incidence and a high rate of condomless sex with a modest increase in bacterial STIs. Copyright (C) 2018 Wolters Kluwer Health, Inc. All rights reserved.
C1 [Noret, Marion; Balavoine, Stephanie; Pintado, Claire; Siguier, Martin; Loze, Benedicte; Leplatois, Anne; Aslan, Alexandre; Rozenbaum, Willy; Molina, Jean-Michel] St Louis Hosp, AP HP, Dept Infect Dis, Paris, France.
   [Pintado, Claire; Brun, Alexandre; Loze, Benedicte; Delaugerre, Constance; Rozenbaum, Willy; Molina, Jean-Michel] St Louis Hosp, COREVIH Ile France Est, Paris, France.
   [Bauer, Rebecca] INSERM SC10 US19, Villejuif, France.
   [Moudachirou, Khafil] Assoc AIDES, Pantin, France.
   [Delaugerre, Constance] St Louis Hosp, AP HP, Virol Lab, Paris, France.
   [Delaugerre, Constance; Molina, Jean-Michel] Univ Paris Diderot, Sorbonne Paris Cite, Paris, France.
   [Delaugerre, Constance; Molina, Jean-Michel] INSERM U941, Paris, France.
RP Molina, JM (通讯作者)，St Louis Hosp, Dept Infect Dis, Paris, France.
EM jean-michel.molina@aphp.fr
RI Siguier, Martin/AAV-9278-2020
OI Siguier, Martin/0000-0001-6447-0480
CR Baeten JM, 2012, NEW ENGL J MED, V367, P399, DOI 10.1056/NEJMoa1108524
   Cottrell ML, 2016, J INFECT DIS, V214, P55, DOI 10.1093/infdis/jiw077
   Fonsart J, 2017, J ANTIMICROB CHEMOTH, V72, P478, DOI 10.1093/jac/dkw412
   Garcia-Lerma JG, 2008, PLOS MED, V5, P291, DOI 10.1371/journal.pmed.0050028
   Garcia-Lerma JG, 2010, SCI TRANSL MED, V2, DOI 10.1126/scitranslmed.3000391
   Getting to zero San Francisco, HIV EP ANN REP 2016
   Glidden DV, 2016, LANCET HIV, V3, pE405, DOI 10.1016/S2352-3018(16)30114-X
   Gottlieb SL, 2017, CURR OPIN INFECT DIS, V30, P77, DOI 10.1097/QCO.0000000000000343
   Grant RM, 2010, NEW ENGL J MED, V363, P2587, DOI 10.1056/NEJMoa1011205
   Grulich A., 2017, WHO SAT S PREP 9 IAS
   Hall EW, 2016, J MED INTERNET RES, V18, DOI 10.2196/jmir.5713
   Hoornenborg E, 2016, INT AIDS C DURB S AF
   Jenness SM, 2017, CLIN INFECT DIS, V65, P712, DOI 10.1093/cid/cix439
   Lal L, 2017, AIDS, V31, P1709, DOI [10.1097/QAD.0000000000001519, 10.1097/qad.0000000000001519]
   Liu AY, 2016, JAMA INTERN MED, V176, P75, DOI 10.1001/jamainternmed.2015.4683
   Marcus JL, 2016, JAIDS-J ACQ IMM DEF, V73, P540, DOI 10.1097/QAI.0000000000001129
   Mc Cormack S., 2017, 9 IAS C PAR FRANC 22
   McCormack S, 2016, LANCET, V387, P53, DOI 10.1016/S0140-6736(15)00056-2
   Molina JM, 2015, NEW ENGL J MED, V373, P2237, DOI 10.1056/NEJMoa1506273
   Molina JM, 2018, LANCET INFECT DIS, V18, P308, DOI [10.1016/S1473-3099(17)30725-9, 10.1016/s1473-3099(17)30725-9]
   Molina JM, 2017, LANCET HIV, V4, pE402, DOI 10.1016/S2352-3018(17)30089-9
   Molina JM, 2017, 9 IAS C HIV SCI PAR
   Nwokolo N, 2017, LANCET HIV, V4, pE482, DOI 10.1016/S2352-3018(17)30181-9
   Pugliese P, 2009, HIV MED, V10, P504, DOI 10.1111/j.1468-1293.2009.00719.x
   Sante Publique France, 2017, POINT EP INF VIH IST
   Thigpen MC, 2012, NEW ENGL J MED, V367, P423, DOI 10.1056/NEJMoa1110711
   Tremblay C., 2017, 16 EUR AIDS C 25 27
   Volk JE, 2012, JAIDS-J ACQ IMM DEF, V61, P112, DOI 10.1097/QAI.0b013e31825bd87d
   Wang X, 2018, HIV MED, V19, P1, DOI 10.1111/hiv.12528
NR 29
TC 32
Z9 32
U1 0
U2 5
PU LIPPINCOTT WILLIAMS & WILKINS
PI PHILADELPHIA
PA TWO COMMERCE SQ, 2001 MARKET ST, PHILADELPHIA, PA 19103 USA
SN 0269-9370
EI 1473-5571
J9 AIDS
JI Aids
PD SEP 24
PY 2018
VL 32
IS 15
BP 2161
EP 2169
DI 10.1097/QAD.0000000000001939
PG 9
WC Immunology; Infectious Diseases; Virology
WE Science Citation Index Expanded (SCI-EXPANDED)
SC Immunology; Infectious Diseases; Virology
GA HF1DC
UT WOS:000453904700008
PM 30212403
DA 2022-08-26
ER

PT J
AU Wang, ZX
   Lau, JTF
   Fang, Y
   Mary, I
   Gross, DL
AF Wang, Zixin
   Lau, Joseph T. F.
   Fang, Yuan
   Mary, Ip
   Gross, Danielle L.
TI Prevalence of actual uptake and willingness to use pre-exposure
   prophylaxis to prevent HIV acquisition among men who have sex with men
   in Hong Kong, China
SO PLOS ONE
LA English
DT Article
ID ANTIRETROVIRAL PROPHYLAXIS; TRANSGENDER WOMEN; AUSTRALIAN GAY;
   INFECTION; PREP; ADHERENCE; TENOFOVIR; RISK; MSM
AB Objectives
   This study was to investigate the prevalence of actual uptake of pre-exposure prophylaxis (PrEP), willingness to use daily oral PrEP under two cost scenarios, and potential issues related to PrEP use among men who have sex with men (MSM) with HIV negative/unknown sero-status in Hong Kong, China. Factors associated with the two measures of willingness were also investigated.
   Methods
   403 eligible MSM completed the anonymous venue-based face-to-face interview/telephone interview.
   Results
   Only 1% had ever used PrEP. After being briefed about some facts of PrEP, the prevalence of willingness to use daily oral PrEP was 7.7% if they could purchase PrEP at private hospitals/clinics at HK$8,000 (US$1,032)/month (market rate) and 45.2% if free PrEP was provided by public hospitals/clinics in Hong Kong (free PrEP). After adjusted for significant background variables, significant factors of these two measures of willingness included: (1) number of correct responses to knowledge on PrEP, (2) perceived risk of HIV infection in the next six months, and (3) constructs of the Theory of Planned Behavior: positive and negative attitudes toward PrEP, perceived their significant others would support them take PrEP (perceived subjective norm), perceived number of local MSM who were willing to take PrEP (perceived descriptive norm), and confidence in using PrEP under the two scenarios (perceived behavioral control). Among all participants, 9.7% and 25.1% would start and discontinue using PrEP without consulting doctors; 26.0% would not take PrEP daily if it was provided for free, and 42.4% would not take up HIV testing every 3 months after using PrEP.
   Conclusion
   Different strategies should be considered for promoting PrEP at market rate and if free PrEP is made available. Future promotion should increase their knowledge about PrEP, modify their perceptions related to HIV and PrEP, and address some potential issues related to PrEP use.
C1 [Wang, Zixin; Lau, Joseph T. F.; Fang, Yuan; Mary, Ip; Gross, Danielle L.] Chinese Univ Hong Kong, JC Sch Publ Hlth & Primary Care, Ctr Hlth Behav Res, Hong Kong, Hong Kong, Peoples R China.
   [Wang, Zixin; Lau, Joseph T. F.] Chinese Univ Hong Kong, Shenzhen Res Inst, Shenzhen, Peoples R China.
   [Wang, Zixin] Chinese Univ Hong Kong, JC Sch Publ Hlth & Primary Care, Community Res Program AIDS, Hong Kong, Hong Kong, Peoples R China.
RP Wang, ZX; Lau, JTF (通讯作者)，Chinese Univ Hong Kong, JC Sch Publ Hlth & Primary Care, Ctr Hlth Behav Res, Hong Kong, Hong Kong, Peoples R China.; Wang, ZX; Lau, JTF (通讯作者)，Chinese Univ Hong Kong, Shenzhen Res Inst, Shenzhen, Peoples R China.; Wang, ZX (通讯作者)，Chinese Univ Hong Kong, JC Sch Publ Hlth & Primary Care, Community Res Program AIDS, Hong Kong, Hong Kong, Peoples R China.
EM wangzx@cuhk.edu.hk; jlau@cuhk.edu.hk
OI Fang, Yuan/0000-0003-1154-5076
FU Council for the AIDS Trust Fund, Hong Kong SAR [MSS239R]; AIDS Trust
   Fund [MSS239R]
FX Funding of this study was provided by Council for the AIDS Trust Fund,
   Hong Kong SAR (ref# MSS239R). The funders had no role in study design,
   data collection and analysis, decision to publish, or preparation of the
   manuscript.; This HIV/AIDS prevention part of project is sponsored by
   AIDS Trust Fund (ref# MSS239R). The content of this article represents
   the opinion of our organization only. It does not represent the position
   of the AIDS Trust Fund. AIDS Trust Fund is not responsible for any
   claims, demands or liabilities whatsoever arising from or in connection
   with the use of any information contained in this article or the
   participation of the sponsored project.
CR AJZEN I, 1991, ORGAN BEHAV HUM DEC, V50, P179, DOI 10.1016/0749-5978(91)90020-T
   [Anonymous], 2016, CANADAS SOURCE HIV H
   [Anonymous], 2014, PREEXPOSURE PROPHYLA
   Baeten JM, 2012, NEW ENGL J MED, V367, P399, DOI 10.1056/NEJMoa1108524
   Baeten JM, 2015, PRESENTED IN CONFERE
   Centers for Disease Control and Prevention (CDC), 2015, PAYING PREP
   Centers for Disease Control ROC (Taiwan), LIST HOSP PROV PREEX
   Cheung Tony, 2015, S CHINA MORNING POST
   Choopanya K, 2013, LANCET, V381, P2083, DOI 10.1016/S0140-6736(13)61127-7
   Colby D, 2016, AS PAC C AIDS COINF
   Curry International Tuberculosis Center and California Department of Public Health, 2016, WHO CONSOLIDATED GUI
   Ding YY, 2016, BIOSCI TRENDS, V10, P113, DOI 10.5582/bst.2016.01035
   Dolezal C, 2015, AIDS EDUC PREV, V27, P289, DOI 10.1521/aeap.2015.27.4.289
   Fonner VA, 2016, AIDS, V30, P1973, DOI 10.1097/QAD.0000000000001145
   Golub SA, 2013, AIDS PATIENT CARE ST, V27, P248, DOI 10.1089/apc.2012.0419
   Grant RM, 2014, LANCET INFECT DIS, V14, P820, DOI 10.1016/S1473-3099(14)70847-3
   Grant RM, 2010, NEW ENGL J MED, V363, P2587, DOI 10.1056/NEJMoa1011205
   Grohskopf LA, 2013, JAIDS-J ACQ IMM DEF, V64, P79, DOI 10.1097/QAI.0b013e31828ece33
   Haire BG, 2015, HIV AIDS-RES PALLIAT, V7, P241, DOI 10.2147/HIV.S72419
   Holt M, 2014, JAIDS-J ACQ IMM DEF, V67, P222, DOI 10.1097/QAI.0000000000000287
   Holt M, 2012, SEX TRANSM INFECT, V88, P258, DOI 10.1136/sextrans-2011-050312
   Hong Kong Advisory Council on AIDS, 2017, REC HIV AIDS STRAT H
   Kasaie P, 2017, J ACQUIRED IMMUNE DE
   Kenyon CR, 2015, INT J STD AIDS, V26, P988, DOI 10.1177/0956462415584490
   Kesler MA, 2016, AIDS CARE, V28, P1378, DOI 10.1080/09540121.2016.1178703
   Ko NY, 2016, AIDS EDUC PREV, V28, P128, DOI 10.1521/aeap.2016.28.2.128
   Krakower DS, 2012, PLOS ONE, V7, DOI 10.1371/journal.pone.0033119
   Lau JTF, 2014, ARCH SEX BEHAV, V43, P789, DOI 10.1007/s10508-013-0172-3
   Lebouche B, 2016, HIV MED, V17, P152, DOI 10.1111/hiv.12286
   Marrazzo JM, 2015, NEW ENGL J MED, V372, P509, DOI 10.1056/NEJMoa1402269
   Martin MT, 2015, PRESENTED IN CONFERE
   McCormack S, 2017, 9 IAS C HIV SCI PAR
   McCormack S, 2015, PRESENTED IN CONFERE
   McCormack SM, 2016, J INT AIDS SOC, V19, DOI 10.7448/IAS.19.7.21103
   McEachan RRC, 2011, HEALTH PSYCHOL REV, V5, P97, DOI 10.1080/17437199.2010.521684
   Merab E., 2017, KENYAN GOVT ROLL OUT
   Michie S, 2008, APPL PSYCHOL-INT REV, V57, P660, DOI 10.1111/j.1464-0597.2008.00341.x
   Mitchell JW, 2015, LGBT HEALTH, V2, P35, DOI 10.1089/lgbt.2014.0092
   Peng P, 2017, AIDS BEHAV IN PRESS
   Peterson L, 2007, PLOS CLIN TRIALS, V2, pe27TN
   Rogers EM, 1983, DIFFUSION INNOVATION
   Snowden JM, 2017, SEX TRANSM INFECT, V93, P52, DOI 10.1136/sextrans-2015-052382
   Thigpen MC, 2012, NEW ENGL J MED, V367, P423, DOI 10.1056/NEJMoa1110711
   UNAIDS, 2016, GLOB AIDS UPD
   Van Damme L, 2012, NEW ENGL J MED, V367, P411, DOI 10.1056/NEJMoa1202614
   Virtual AIDS Office of Hong Kong, 2015, CHP REVIEWS LOCAL HI
   Wang C., 2017, THESIS
   Wang ZX, 2016, PLOS ONE, V11, DOI 10.1371/journal.pone.0149801
   Wheelock A, 2013, PLOS ONE, V8, DOI 10.1371/journal.pone.0054288
   Wilton J, 2016, J INT AIDS SOC, V19, DOI 10.7448/IAS.19.1.20777
   Zablotska IB, 2013, JAIDS-J ACQ IMM DEF, V62, P334, DOI 10.1097/QAI.0b013e31827e854a
   Zhang Y, 2013, AIDS PATIENT CARE ST, V27, P137, DOI 10.1089/apc.2012.0412
   Zhou FF, 2012, 2012 11TH IEEE INTERNATIONAL SYMPOSIUM ON NETWORK COMPUTING AND APPLICATIONS (NCA), P10, DOI 10.1109/NCA.2012.41
NR 53
TC 23
Z9 25
U1 1
U2 11
PU PUBLIC LIBRARY SCIENCE
PI SAN FRANCISCO
PA 1160 BATTERY STREET, STE 100, SAN FRANCISCO, CA 94111 USA
SN 1932-6203
J9 PLOS ONE
JI PLoS One
PD FEB 12
PY 2018
VL 13
IS 2
AR e0191671
DI 10.1371/journal.pone.0191671
PG 18
WC Multidisciplinary Sciences
WE Science Citation Index Expanded (SCI-EXPANDED); Social Science Citation Index (SSCI)
SC Science & Technology - Other Topics
GA FV8DE
UT WOS:000424814300010
PM 29432470
OA Green Published, gold, Green Submitted
DA 2022-08-26
ER

PT J
AU Golub, SA
   Lelutiu-Weinberger, C
   Surace, A
AF Golub, Sarit A.
   Lelutiu-Weinberger, Corina
   Surace, Anthony
TI Experimental Investigation of Implicit HIV and Preexposure Prophylaxis
   Stigma: Evidence for Ancillary Benefits of Preexposure Prophylaxis Use
SO JAIDS-JOURNAL OF ACQUIRED IMMUNE DEFICIENCY SYNDROMES
LA English
DT Article
DE HIV; PrEP; stigma; men who have sex with men; biomedical; prevention
ID NEW-YORK-CITY; UNITED-STATES; TRANSGENDER WOMEN; HEALTH-CARE; BLACK-MEN;
   PREP; SEX; RISK; PREVENTION; BELIEFS
AB Background: Preexposure prophylaxis (PrEP) stigma (ie, negative attitudes toward PrEP users) has been widely documented and is considered a significant barrier to implementation. However, few studies have examined PrEP stigma using implicit measures designed to reduce demand characteristics in responding. This study examined implicit PrEP-and HIV-related stigma among gay and bisexual men using geospatial social networking applications (ie, "hookup apps").
   Methods: Participants were presented with 4 simulated online profiles (pretested for comparability) paired with each of the following characteristics: HIV negative, HIV positive, on PrEP, or substance user. Participants rated the profiles on attractiveness, desirability, trustworthiness, likelihood of condom use, and riskiness of sex.
   Results: There was no evidence of PrEP-related stigma, ie, participants did not rate profiles of PrEP users more negatively than profiles of HIV-negative individuals not disclosing PrEP use. However, profiles of HIV-positive individuals were rated significantly less attractive and desirable than HIV-negative or PrEP profiles. When the sample was split by history of PrEP use, negative ratings of HIV-positive profiles remained only among participants who had never taken PrEP. Participants with any history of PrEP use demonstrated no difference in ratings by HIV status.
   Conclusion: These data provide the first empirical evidence for lower HIV stigma among PrEP users. Individuals who have used PrEP may "see" HIV-positive individuals differently than those without a history of PrEP use. The lack of evidence for PrEP-related stigma is encouraging and suggests that negative stereotypes about PrEP users may not extend to negative implicit judgments about them on social networking sites.
C1 [Golub, Sarit A.] CUNY, Dept Psychol, Hunter Coll, 695 Pk Ave, New York, NY 10021 USA.
   [Golub, Sarit A.] CUNY, Grad Ctr, 695 Pk Ave, New York, NY 10065 USA.
   [Golub, Sarit A.; Lelutiu-Weinberger, Corina; Surace, Anthony] Hunter HIV AIDS Res Team HART, Dept Psychol, New York, NY USA.
   [Lelutiu-Weinberger, Corina] Rutgers State Univ, Dept Psychol, Francois Xavier Bagnoud Ctr, Sch Nursing, Newark, NJ USA.
   [Surace, Anthony] Brown Univ, Sch Publ Hlth, Dept Behav & Social Sci, Providence, RI 02912 USA.
RP Golub, SA (通讯作者)，CUNY, Grad Ctr, 695 Pk Ave, New York, NY 10065 USA.; Golub, SA (通讯作者)，CUNY, Hunter HIV AIDS Res Team HART, Dept Psychol, Hunter Coll, 695 Pk Ave, New York, NY 10065 USA.
EM sgolub@hunter.cuny.edu
OI Lelutiu-Weinberger, Corina/0000-0001-9652-1852
FU NIH [R01AA022077, R01MH105268, R21MH113860]; NIH; NATIONAL INSTITUTE OF
   MENTAL HEALTH [R21MH113860] Funding Source: NIH RePORTER
FX S.G. is funded by NIH (R01AA022077; R01MH105268), and has received study
   drug from Gilead Sciences for use in an NIH-funded PrEP demonstration
   project. C.L.W. is funded by NIH (R21MH113860). The remaining authors
   have no funding or conflicts of interest to disclose.
CR Ahern J, 2007, DRUG ALCOHOL DEPEN, V88, P188, DOI 10.1016/j.drugalcdep.2006.10.014
   [Anonymous], 2014, US TODAY
   Biello KB, 2017, AIDS BEHAV, V21, P300, DOI 10.1007/s10461-016-1466-y
   Blackstock OJ, 2017, J GEN INTERN MED, V32, P62, DOI 10.1007/s11606-016-3903-z
   Calabrese SK, 2015, AM J PUBLIC HEALTH, V105, P1960, DOI 10.2105/AJPH.2015.302816
   Calabrese SK, 2014, AIDS BEHAV, V18, P226, DOI 10.1007/s10461-013-0675-x
   Centers for Disease Control and Prevention (CDC), 2017, DEAR COLL INF CDCS D
   Cheves A., 2015, ADVOCATE
   Davids JD, 2016, THE BODY
   Duran David, 2012, HUFFINGTON POST 1112
   Eaton LA, 2017, PREV SCI, V18, P505, DOI 10.1007/s11121-017-0756-6
   Eaton LA, 2017, AIDS BEHAV, V21, P1236, DOI 10.1007/s10461-017-1690-0
   Elopre L, 2017, JAIDS-J ACQ IMM DEF, V74, P56, DOI 10.1097/QAI.0000000000001165
   Farhat D, 2017, AIDS BEHAV, V21, P1247, DOI 10.1007/s10461-016-1426-6
   Fazio RH, 2003, ANNU REV PSYCHOL, V54, P297, DOI 10.1146/annurev.psych.54.101601.145225
   Gallagher T, 2014, LGBT HEALTH, V1, P218, DOI 10.1089/lgbt.2013.0046
   Golub SA, 2015, 10 INT C HIV TREATM
   Golub SA, 2017, AIDS BEHAV, V21, P1229, DOI 10.1007/s10461-015-1129-4
   Haire BG, 2015, HIV AIDS-RES PALLIAT, V7, P241, DOI 10.2147/HIV.S72419
   Hood JE, 2016, AIDS, V30, P515, DOI 10.1097/QAD.0000000000000937
   Karris MY, 2014, CLIN INFECT DIS, V58, P704, DOI 10.1093/cid/cit796
   Knight R, 2016, PLOS ONE, V11, DOI 10.1371/journal.pone.0146513
   Kruger J., 2015, ADVOCATE
   Kuhns LM, 2017, AIDS BEHAV, V21, P1376, DOI 10.1007/s10461-017-1739-0
   Liu A, 2014, PLOS MED, V11, DOI 10.1371/journal.pmed.1001613
   Luoma JB, 2010, SUBST USE MISUSE, V45, P47, DOI 10.3109/10826080902864712
   Malebranche DJ, 2004, J NATL MED ASSOC, V96, P97
   Newcomb ME, 2016, JAIDS-J ACQ IMM DEF, V71, P200, DOI 10.1097/QAI.0000000000000819
   Parsons JT, 2017, JAIDS-J ACQ IMM DEF, V74, P285, DOI 10.1097/QAI.0000000000001251
   Peng P., 2017, AIDS BEHAV, V22, P1
   Podsakoff PM, 2003, J APPL PSYCHOL, V88, P879, DOI 10.1037/0021-9010.88.5.879
   Statistics IS, 2015, 23 SPSS STAT IS IBM
   Tangmunkongvorakul A, 2013, AIDS CARE, V25, P961, DOI 10.1080/09540121.2012.748871
   Tripathi A, 2012, SOUTH MED J, V105, P199, DOI 10.1097/SMJ.0b013e31824f1a1b
   US DHHS Federal Drug Administration, 2012, TRUV PREP FACT SHEET
   Valentine JA, 2008, SEX TRANSM DIS, V35, pS23, DOI 10.1097/OLQ.0b013e31818d3cc7
   Van der Elst EM, 2013, AIDS BEHAV, V17, P2162, DOI 10.1007/s10461-012-0317-8
   Wu H, 2017, CLIN INFECT DIS, V64, P144, DOI 10.1093/cid/ciw701
NR 38
TC 6
Z9 6
U1 1
U2 3
PU LIPPINCOTT WILLIAMS & WILKINS
PI PHILADELPHIA
PA TWO COMMERCE SQ, 2001 MARKET ST, PHILADELPHIA, PA 19103 USA
SN 1525-4135
EI 1077-9450
J9 JAIDS-J ACQ IMM DEF
JI JAIDS
PD MAR 1
PY 2018
VL 77
IS 3
BP 264
EP 271
DI 10.1097/QAI.0000000000001592
PG 8
WC Immunology; Infectious Diseases
WE Science Citation Index Expanded (SCI-EXPANDED); Social Science Citation Index (SSCI)
SC Immunology; Infectious Diseases
GA GT6LC
UT WOS:000444623000006
PM 29140872
DA 2022-08-26
ER

PT J
AU van Epps, P
   Maier, M
   Lund, B
   Howren, MB
   Beck, B
   Beste, L
   Skolnik, A
   Vaughan-Sarrazin, M
   Ohl, ME
AF van Epps, Puja
   Maier, Marissa
   Lund, Brian
   Howren, Matthew Bryant
   Beck, Brice
   Beste, Lauren
   Skolnik, Avy
   Vaughan-Sarrazin, Mary
   Ohl, Michael E.
TI Medication Adherence in a Nationwide Cohort of Veterans Initiating
   Pre-exposure Prophylaxis (PrEP) to Prevent HIV Infection
SO JAIDS-JOURNAL OF ACQUIRED IMMUNE DEFICIENCY SYNDROMES
LA English
DT Article
DE HIV; pre-exposure prophylaxis; adherence; Veteran
ID HEALTH-CARE-SYSTEM; DEFINITIONS
AB Background: Current guidelines for pre-exposure prophylaxis (PrEP) to prevent HIV infection call for long-term, daily use of tenofovir disoproxil fumarate/emtricitabine (TDF/FTC). Little is known about long-term adherence with TDF/FTC prescribed for PrEP in routine clinical practice.
   Setting: Veterans Health Administration (VHA) clinics.
   Methods: We used VHA data to create a nationwide cohort of Veterans initiating PrEP between July 1, 2012, and June 30, 2016. We examined pharmacy refill data to estimate adherence based on the proportion of days covered (PDC) by TDF/FTC in the first year and used logistic regression to identify patient characteristics associated with high adherence (ie, PDC.0.8). We also quantified how often Veterans discontinued PrEP in the first year, based on a gap of 120 days or more in medication possession.
   Results: Among 1086 individuals initiating PrEP, the median PDC for TDF/FTC in the first year was 0.74 (interquartile range 0.40-0.92). In multivariable analysis, high adherence was associated with older age (odds ratio 1.97; 1.41-2.74 for age 50-64 compared with,35), white compared with black race (odds ratio 2.12; 1.53-2.93), and male sex (odds ratio 3.39; 1.37-8.42). Forty-four percent discontinued PrEP in the first year.
   Conclusions: First-year adherence with TDF/FTC was overall high in a nationwide cohort of PrEP users. Differences in adherence by age, race, and sex suggest potential for disparities in PrEP effectiveness in routine clinical practice.
C1 [van Epps, Puja] Louis Stokes VA Med Ctr, Cleveland, OH USA.
   [van Epps, Puja] Case Western Sch Med, Dept Internal Med, Cleveland, OH USA.
   [Maier, Marissa] VA Portland Hlth Care Syst, Portland, OR USA.
   [Maier, Marissa] Oregon Hlth & Sci Univ, Dept Internal Med, Portland, OR 97201 USA.
   [Lund, Brian; Howren, Matthew Bryant; Beck, Brice; Vaughan-Sarrazin, Mary; Ohl, Michael E.] VHA Off Rural Hlth Resource Ctr, Iowa City, IA USA.
   [Beste, Lauren] VA Puget Sound Hlth Care Syst, Seattle, WA USA.
   [Beste, Lauren] Univ Washington, Sch Med, Dept Med, Div Gen Internal Med, Seattle, WA 98195 USA.
   [Skolnik, Avy] Bedford VA Med Ctr, CHOIR, Bedford, MA USA.
   [Vaughan-Sarrazin, Mary; Ohl, Michael E.] Univ Iowa, Dept Internal Med, Carver Coll Med, Iowa City, IA 52242 USA.
RP Ohl, ME (通讯作者)，Univ Iowa, Dept Internal Med, 200 Hawkins Dr,SW34 GH, Iowa City, IA 52242 USA.
EM Michael-ohl@uiowa.edu
OI Vaughan Sarrazin, Mary/0000-0001-8717-1061; Ohl,
   Michael/0000-0001-7277-787X
FU Department of Veterans Affairs, Veterans Health Administration Office of
   Rural Health and Health Services Research and Development (HSRD)
   programs; VA HSRD
FX M.E.O. has received research funding unrelated to this manuscript from
   Gilead Pharmaceuticals. The work reported here was supported by the
   Department of Veterans Affairs, Veterans Health Administration Office of
   Rural Health and Health Services Research and Development (HSR&D)
   programs. M.E.O. is recipient of a career development award from VA
   HSR&D. The views expressed in this article are those of the authors and
   do not necessarily represent the views of the Department of Veterans
   Affairs or the US government.
CR Anderson PL, 2012, SCI TRANSL MED, V4, DOI 10.1126/scitranslmed.3004006
   Beer L, 2016, MEDICINE, V95, DOI 10.1097/MD.0000000000003171
   Flash C, 2014, J INT AIDS SOC, V17, P148, DOI 10.7448/IAS.17.4.19730
   Hart LG, 2005, AM J PUBLIC HEALTH, V95, P1149, DOI 10.2105/AJPH.2004.042432
   HIV Hepatitis and Related Pathogens Program Office of Patient Care Services Veterans Health Administration, 2016, PRE EXP PROPH PREP P
   Koss CA, 2017, AIDS RES HUM RETROV, V33, P778, DOI 10.1089/aid.2016.0202
   Marcus JL, 2016, JAIDS-J ACQ IMM DEF, V73, P540, DOI 10.1097/QAI.0000000000001129
   Mosher HJ, 2016, PAIN MED, V17, P1282, DOI 10.1093/pm/pnw058
   Quan HD, 2005, MED CARE, V43, P1130, DOI 10.1097/01.mlr.0000182534.19832.83
   Raebel MA, 2013, MED CARE, V51, pS11, DOI 10.1097/MLR.0b013e31829b1d2a
   Saha S, 2008, J GEN INTERN MED, V23, P654, DOI 10.1007/s11606-008-0521-4
   Skolnik A, 2017, 2017 IISR QUERI NAT
   Stroupe KT, 2010, J REHABIL RES DEV, V47, P781, DOI 10.1682/JRRD.2009.08.0122
   U.S. Public Health Service, 2014, PREEXP PROPH PREV HI
   United States Food and Drug Administration, 2012, FDA APPR 1 MED RED H
   US Census Bureau, 2014, SMALL AR INC POV EST
   Veterans Administration, 2016, NAT CTR VET AN STAT
   Yun K, 2018, SEX TRANSM INFECT, V94, P163, DOI 10.1136/sextrans-2017-053217
NR 18
TC 27
Z9 27
U1 0
U2 3
PU LIPPINCOTT WILLIAMS & WILKINS
PI PHILADELPHIA
PA TWO COMMERCE SQ, 2001 MARKET ST, PHILADELPHIA, PA 19103 USA
SN 1525-4135
EI 1077-9450
J9 JAIDS-J ACQ IMM DEF
JI JAIDS
PD MAR 1
PY 2018
VL 77
IS 3
BP 272
EP 278
DI 10.1097/QAI.0000000000001598
PG 7
WC Immunology; Infectious Diseases
WE Science Citation Index Expanded (SCI-EXPANDED); Social Science Citation Index (SSCI)
SC Immunology; Infectious Diseases
GA GT6LC
UT WOS:000444623000007
PM 29210835
DA 2022-08-26
ER

PT J
AU Chaix, ML
   Charreau, I
   Pintado, C
   Delaugerre, C
   Mahjoub, N
   Cotte, L
   Capitant, C
   Raffi, F
   Cua, E
   Pialoux, G
   Tremblay, C
   Meyer, L
   Molina, JM
   Pintado, C
   Loze, B
   Delaugerre, C
   Charbonneau, P
   Gatey, C
   Ponscarme, D
   Penot, P
   Niedbalski, L
   Veron, R
   Delgado, J
   Dalle, E
   Parlier, S
   Madelaine, I
   Fonsart, J
   Danet, M
   Mahjoub, N
   Mezreb, N
   Moudachirou, K
   Morel, S
   Conort, G
   Lorho, F
   Meunier, M
   Molina, JM
   Chas, J
   Monfort, C
   Foucoin, J
   Boissavy, B
   Cousseau, S
   Huon, S
   Djessima, A
   Berrebi, V
   Adda, A
   le Nagat, S
   Zarka, L
   Berdougo, J
   Pialoux, G
   Mzoughi, N
   Clement, F
   Decouty, A
   Chapolard, C
   Godinot, M
   Adouard-groslafeige, C
   Koffi, J
   Pansu, A
   Becker, A
   Pailhes, S
   Bonnet, F
   Jeanblanc, F
   Brochier, C
   Teruin, X
   Rouby, S
   Gilly, L
   Cotte, L
   Etienne, C
   Tolonin, F
   Breaud, S
   Pechenot, V
   Bagge, S
   Cepitelli, T
   Roger, PM
   Rosenthal, E
   Cua, E
   Cornavin, P
   Vandamme, S
   Lambec, J
   Dumon, N
   Leclanche, O
   Huleux, T
   Biekre, R
   Robineau, O
   Melliez, H
   Bazus, H
   Bernaud, C
   Bonnet, B
   Hall, N
   Cavellec, M
   Hue, H
   Larmet, L
   Colas, M
   Choquet, R
   Raffi, F
   Beauvais, C
   Arlotto, P
   Fortin, C
   Talbot, A
   Chamberland, A
   McKenzie, A
   Blanchette, M
   Rousseau, R
   Montheuth, K
   Thompson, D
   Tremblay, C
   Meyer, L
   Capitant, C
   Guillon, B
   Netzer, E
   Leturque, N
   Binesse, J
   Foubert, V
   Saouzanet, M
   Euphrasie, F
   Carette, D
   Sagaon-Teyssier, L
   Suzan, M
   Fressard, L
   Demoulin, B
   Cattin, G
   Lorente, N
   Le Mestre, S
   Mennecier, A
   Choucair, E
   Etien, N
   Gibowski, S
   Delfraissy, JF
   Le Gall, JM
   Taba, AD
   Dos Santos, B
   Coquelin, V
   Brunet, P
   Porion, R
   Wainberg, M
   Trottier, B
   Baril, JG
   Cheret, A
   Pasquet, A
   Besnier, M
   Rozenbaum, W
   Chidiac, C
   Bajos, N
   Timsit, J
   Peytavin, G
   Durand-Zaleski, I
   Meyer, L
   Aboulker, JP
   Spire, B
   Suzan-Monti, M
   Girard, G
   Castro, DR
   Preau, M
   Morin, M
   Thompson, D
   Marchand, L
   Dore, V
   Simon, MC
   Otis, J
   Lert, F
   Diallo, A
   Gibowski, S
   Rabian, C
AF Chaix, Marie-Laure
   Charreau, Isabelle
   Pintado, Claire
   Delaugerre, Constance
   Mahjoub, Nadia
   Cotte, Laurent
   Capitant, Catherine
   Raffi, Francois
   Cua, Eric
   Pialoux, Gilles
   Tremblay, Cecile
   Meyer, Laurence
   Molina, Jean-Michel
   Pintado, C.
   Loze, B.
   Delaugerre, C.
   Charbonneau, P.
   Gatey, C.
   Ponscarme, D.
   Penot, P.
   Niedbalski, L.
   Veron, R.
   Delgado, J.
   Dalle, E.
   Parlier, S.
   Madelaine, I.
   Fonsart, J.
   Danet, M.
   Mahjoub, N.
   Mezreb, N.
   Moudachirou, K.
   Morel, S.
   Conort, G.
   Lorho, F.
   Meunier, M.
   Molina, J. M.
   Chas, J.
   Monfort, C.
   Foucoin, J.
   Boissavy, B.
   Cousseau, S.
   Huon, S.
   Djessima, A.
   Berrebi, V.
   Adda, A.
   le Nagat, S.
   Zarka, L.
   Berdougo, J.
   Pialoux, G.
   Mzoughi, N.
   Clement, F.
   Decouty, A.
   Chapolard, C.
   Godinot, M.
   Adouard-groslafeige, C.
   Koffi, J.
   Pansu, A.
   Becker, A.
   Pailhes, S.
   Bonnet, F.
   Jeanblanc, F.
   Brochier, C.
   Teruin, X.
   Rouby, S.
   Gilly, L.
   Cotte, L.
   Etienne, C.
   Tolonin, F.
   Breaud, S.
   Pechenot, V.
   Bagge, S.
   Cepitelli, T.
   Roger, P. M.
   Rosenthal, E.
   Cua, E.
   Cornavin, P.
   Vandamme, S.
   Lambec, J.
   Dumon, N.
   Leclanche, O.
   Huleux, T.
   Biekre, R.
   Robineau, O.
   Melliez, H.
   Bazus, H.
   Bernaud, C.
   Bonnet, B.
   Hall, N.
   Cavellec, M.
   Hue, H.
   Larmet, L.
   Colas, M.
   Choquet, R.
   Raffi, F.
   Beauvais, C.
   Arlotto, P.
   Fortin, C.
   Talbot, A.
   Chamberland, A.
   McKenzie, A.
   Blanchette, M.
   Rousseau, R.
   Montheuth, K.
   Thompson, D.
   Tremblay, C.
   Meyer, L.
   Capitant, C.
   Guillon, B.
   Netzer, E.
   Leturque, N.
   Binesse, J.
   Foubert, V.
   Saouzanet, M.
   Euphrasie, F.
   Carette, D.
   Sagaon-Teyssier, L.
   Suzan, M.
   Fressard, L.
   Demoulin, B.
   Cattin, G.
   Lorente, N.
   Le Mestre, S.
   Mennecier, A.
   Choucair, E.
   Etien, N.
   Gibowski, S.
   Delfraissy, J. -F.
   Le Gall, J. M.
   Taba, A. Djessima
   Dos Santos, B.
   Coquelin, V.
   Brunet, P.
   Porion, R.
   Wainberg, Mark
   Trottier, Benoit
   Baril, Jean-Guy
   Cheret, Antoine
   Pasquet, Armelle
   Besnier, Michel
   Rozenbaum, Willy
   Chidiac, Christian
   Bajos, Nathalie
   Timsit, Julie
   Peytavin, Gilles
   Durand-Zaleski, Isabelle
   Meyer, Laurence
   Aboulker, Jean-Pierre
   Spire, Bruno
   Suzan-Monti, Marie
   Girard, Gabriel
   Castro, Daniela Rojas
   Preau, Marie
   Morin, Michel
   Thompson, David
   Marchand, Lucie
   Dore, Veronique
   Simon, Marie-Christine
   Otis, Joanne
   Lert, France
   Diallo, Alpha
   Gibowski, Severine
   Rabian, Cecile
CA ANRS IPERGAY Study Grp
TI Effect of On-Demand Oral Pre-exposure Prophylaxis With
   Tenofovir/Emtricitabine on Herpes Simplex Virus-1/2 Incidence Among Men
   Who Have Sex With Men: A Substudy of the ANRS IPERGAY Trial
SO OPEN FORUM INFECTIOUS DISEASES
LA English
DT Article
DE HSV1/2 incidence; HSV1/2 prevalence; MSM; PrEP; TDF/FTC
ID TENOFOVIR; HIV; ACQUISITION; RISK; GEL
AB We evaluated the impact of on-demand oral tenofovir disoproxil fumarate (TDF)/emtricitabine (FTC) for pre-exposure prophylaxis (PrEP) on herpes simplex virus (HSV)-1/2 incidence among men who have sex with men (MSM) enrolled in the ANRS IPERGAY trial. Serum samples were tested at baseline and at the last visit for HSV-1/2 antibodies. Overall HSV-1 incidence was 11.7 per 100 person-years; 16.2 and 7.8 per 100 person-years in the TDF/FTC and placebo arm, respectively (P = .19). Overall HSV-2 incidence was 7.6 per 100 person-years; 8.1 and 7.0 per 100 person- years in the TDF/FTC and placebo arm, respectively (P = .75). On-demand oral PrEP with TDF/FTC failed to reduce HSV-1/2 incidence in this population.
C1 [Chaix, Marie-Laure; Delaugerre, Constance; Mahjoub, Nadia] Hop St Louis, AP HP, Virol, Paris, France.
   [Chaix, Marie-Laure; Delaugerre, Constance; Molina, Jean-Michel] Univ Paris Diderot, Hop St Louis, INSERM,U944, CNRS,UMR 7212,Inst Univ Hematol,Sorbonne Paris Ci, Paris, France.
   [Charreau, Isabelle; Capitant, Catherine; Meyer, Laurence] INSERM, Serv Commun 10 US19, Villejuif, France.
   [Pintado, Claire; Molina, Jean-Michel] Hop St Louis, AP HP, Malad Infect, Paris, France.
   [Cotte, Laurent] Hop Croix Rousse, Ctr Hosp & Univ Lyon, Malad Infect, Lyon, France.
   [Raffi, Francois] Univ Hosp Nantes, Dept Infect Dis, Nantes, France.
   [Raffi, Francois] INSERM, Ctr Invest Clin 1413, Nantes, France.
   [Cua, Eric] Hop Archet, Ctr Hosp Nice, Malad Infect, Nice, France.
   [Pialoux, Gilles] Hop Tenon, AP HP, Malad Infect, Paris, France.
   [Tremblay, Cecile] Ctr Hosp Univ Montreal, Malad Infect, Montreal, PQ, Canada.
   [Meyer, Laurence] Univ Paris Saclay, Univ Paris Sud, St Aubin, France.
RP Chaix, ML (通讯作者)，Hop St Louis, Virol, 1 Ave Claude Vellefaux, F-75010 Paris, France.
EM marie-laure.chaix@aphp.fr
RI Spire, Bruno/F-5546-2013; Bajos, Nathalie/M-4170-2018
OI Spire, Bruno/0000-0002-3546-8020; Bajos, Nathalie/0000-0001-8073-9056;
   Sagaon-Teyssier, Luis/0000-0001-7318-6596
FU ANRS; Canadian HIV Trials Network [CTN268]; Fonds de Dotation Pierre
   Berge pour la Prevention [AP-FPB-2012/05]; Bill and Melinda Gates
   Foundation [OPP1106343]
FX The ANRS IPERGAY Trial was funded by ANRS, the Canadian HIV Trials
   Network CTN268, the Fonds de Dotation Pierre Berge pour la Prevention
   AP-FPB-2012/05, and the Bill and Melinda Gates Foundation OPP1106343.
   Gilead Sciences donated the tenofovir disoproxil fumarate
   (TDF)/emtricitabine (FTC) and placebo used in the study and funding for
   the pharmacokinetics analysis.
CR Andrei G, 2011, CELL HOST MICROBE, V10, P379, DOI 10.1016/j.chom.2011.08.015
   Celum C, 2014, ANN INTERN MED, V161, P11, DOI 10.7326/M13-2471
   Hendrix CW, 2013, PLOS ONE, V8, DOI 10.1371/journal.pone.0055013
   Karim QA, 2010, SCIENCE, V329, P1168, DOI 10.1126/science.1193748
   Karim SSA, 2015, NEW ENGL J MED, V373, P530, DOI 10.1056/NEJMoa1410649
   LeGoff J, 2011, CLIN VACCINE IMMUNOL, V18, P1191, DOI 10.1128/CVI.05003-11
   Looker KJ, 2017, LANCET INFECT DIS, V17, P1303, DOI 10.1016/S1473-3099(17)30405-X
   Looker KJ, 2015, PLOS ONE, V10, DOI [10.1371/journal.pone.0140765, 10.1371/journal.pone.0114989]
   Marcus JL, 2014, PLOS ONE, V9, DOI 10.1371/journal.pone.0091513
   Mark KE, 2008, J INFECT DIS, V198, P1141, DOI 10.1086/591913
   Molina JM, 2015, NEW ENGL J MED, V373, P2237, DOI 10.1056/NEJMoa1506273
   Patterson KB, 2011, SCI TRANSL MED, V3, DOI 10.1126/scitranslmed.3003174
   Tan DHS, 2012, INT J WOMENS HEALTH, V4, P341, DOI 10.2147/IJWH.S27601
   Tan DHS, 2011, AIDS, V25, P207, DOI 10.1097/QAD.0b013e328341ddf7
NR 14
TC 5
Z9 6
U1 0
U2 1
PU OXFORD UNIV PRESS INC
PI CARY
PA JOURNALS DEPT, 2001 EVANS RD, CARY, NC 27513 USA
SN 2328-8957
J9 OPEN FORUM INFECT DI
JI Open Forum Infect. Dis.
PD NOV
PY 2018
VL 5
IS 11
AR ofy295
DI 10.1093/ofid/ofy295
PG 5
WC Immunology; Infectious Diseases; Microbiology
WE Science Citation Index Expanded (SCI-EXPANDED)
SC Immunology; Infectious Diseases; Microbiology
GA HK0MT
UT WOS:000457594300039
PM 30539039
OA Green Published, Green Submitted, gold
DA 2022-08-26
ER

PT J
AU Thavorn, K
   Kugathasan, H
   Tan, DHS
   Moqueet, N
   Baral, SD
   Skidmore, B
   MacFadden, D
   Simkin, A
   Mishra, S
AF Thavorn, Kednapa
   Kugathasan, Howsikan
   Tan, Darrell H. S.
   Moqueet, Nasheed
   Baral, Stefan D.
   Skidmore, Becky
   MacFadden, Derek
   Simkin, Anna
   Mishra, Sharmistha
TI Economic evaluation of HIV pre-exposure prophylaxis strategies: protocol
   for a methodological systematic review and quantitative synthesis
SO SYSTEMATIC REVIEWS
LA English
DT Review
DE Pre-exposure prophylaxis; Health economic evaluation; Methodological
   quality; HIV prevention; Mathematical models; HIV transmission models;
   Cost-effectiveness; Systematic review
AB Background: Pre-exposure prophylaxis (PrEP) with antiretrovirals is an efficacious and effective intervention to decrease the risk of HIV (human immunodeficiency virus) acquisition. Yet drug and delivery costs prohibit access in many jurisdictions. In the absence of guidelines for the synthesis of economic evaluations, we developed a protocol for a systematic review of economic evaluation studies for PrEP by drawing on best practices in systematic reviews and the conduct and reporting of economic evaluations. We aim to estimate the incremental cost per health outcome of PrEP compared with placebo, no PrEP, or other HIV prevention strategies; assess the methodological variability in, and quality of, economic evaluations of PrEP; estimate the incremental cost per health outcome of different PrEP implementation strategies; and quantify the potential sources of heterogeneity in outcomes.
   Methods: We will systematically search electronic databases (MEDLINE, Embase) and the gray literature. We will include economic evaluation studies that assess both costs and health outcomes of PrEP in HIV-uninfected individuals, without restricting language or year of publication. Two reviewers will independently screen studies using predefined inclusion criteria, extract data, and assess methodological quality using the Philips checklist, Second Panel on the Cost-effectiveness of Health and Medicines, and the International Society for Pharmacoeconomics and Outcomes Research recommendations. Outcomes of interest include incremental costs and outcomes in natural units or utilities, cost-effectiveness ratios, and net monetary benefit. We will perform descriptive and quantitative syntheses using sensitivity analyses of outcomes by population subgroups, HIV epidemic settings, study designs, baseline intervention contexts, key parameter inputs and assumptions, type of outcomes, economic perspectives, and willingness to pay values.
   Discussion: Findings will guide future economic evaluation of PrEP strategies in terms of methodological and knowledge gaps, and will inform decisions on the efficient integration of PrEP into public health programs across epidemiologic and health system contexts.
C1 [Thavorn, Kednapa; Skidmore, Becky] Ottawa Hosp, Ottawa Hlth Res Inst, 501 Smyth Rd, Ottawa, ON K1H 8L6, Canada.
   [Thavorn, Kednapa] Univ Ottawa, Sch Epidemiol & Publ Hlth, Ottawa, ON, Canada.
   [Thavorn, Kednapa] ICES Ottawa, Inst Clin & Evaluat Sci, Ottawa, ON, Canada.
   [Kugathasan, Howsikan; Tan, Darrell H. S.; Moqueet, Nasheed; Simkin, Anna; Mishra, Sharmistha] Univ Toronto, St Michaels Hosp, Ctr Urban Hlth Solut, Li Ka Shing Knowledge Inst, 209 Victoria St Rm 315,3rd Floor, Toronto, ON M5B 1T8, Canada.
   [Tan, Darrell H. S.; Mishra, Sharmistha] Univ Toronto, Div Infect Dis, Dept Med, Toronto, ON, Canada.
   [Baral, Stefan D.] Johns Hopkins Sch Publ Hlth, 615 N Wolfe St, Baltimore, MD 21205 USA.
   [MacFadden, Derek] Harvard Univ, Harvard TH Chan Sch Publ Hlth, 677 Huntington Ave, Boston, MA 02115 USA.
   [Mishra, Sharmistha] Univ Toronto, Inst Hlth Policy & Management, Dalla Lana Sch Publ Hlth, Toronto, ON, Canada.
   [Mishra, Sharmistha] Univ Toronto, Inst Med Sci, Toronto, ON, Canada.
RP Mishra, S (通讯作者)，Univ Toronto, St Michaels Hosp, Ctr Urban Hlth Solut, Li Ka Shing Knowledge Inst, 209 Victoria St Rm 315,3rd Floor, Toronto, ON M5B 1T8, Canada.; Mishra, S (通讯作者)，Univ Toronto, Div Infect Dis, Dept Med, Toronto, ON, Canada.; Mishra, S (通讯作者)，Univ Toronto, Inst Hlth Policy & Management, Dalla Lana Sch Publ Hlth, Toronto, ON, Canada.; Mishra, S (通讯作者)，Univ Toronto, Inst Med Sci, Toronto, ON, Canada.
EM sharmistha.mishra@utoronto.ca
RI Baral, Stefan/AAG-4818-2020
OI Baral, Stefan/0000-0002-5482-2419; Moqueet, Nasheed/0000-0001-9123-482X;
   Mishra, Sharmistha/0000-0001-8492-5470; Thavorn,
   Kednapa/0000-0003-4738-8447
FU Canadian Institutes of Health Research Foundation [FDN 143266]; Ottawa
   Hospital Research Institute; Government of Canada Summer Jobs 2017
   program; Canadian Institutes of Health Research/Ontario HIV Treatment
   Network New Investigator awards
FX The project is funded by the Canadian Institutes of Health Research
   Foundation Grant (FDN 143266), and a start-up fund is provided to KT
   from The Ottawa Hospital Research Institute. HK is a Keenan Summer
   Research Student at the Li Ka Shing Knowledge Institute, St. Michael's
   Hospital, and was supported in part by the Government of Canada Summer
   Jobs 2017 program. DHST and SM are supported by Canadian Institutes of
   Health Research/Ontario HIV Treatment Network New Investigator awards.
   The funders had no role in the study design, data
   collection/analysis/interpretation, or manuscript writing.
CR Australian Federation of AIDS Organization, 2016, AUSTR PREP ROUND
   Brady M, 2016, THER ADV CHRONIC DIS, V7, P150, DOI 10.1177/2040622316647612
   Briggs AH, 2012, VALUE HEALTH, V15, P835, DOI 10.1016/j.jval.2012.04.014
   Cambiano V, 2016, CURR OPIN HIV AIDS, V11, P56, DOI 10.1097/COH.0000000000000217
   Canadian Agency for Drugs and Technologies in Health (CADTH), 2017, HIV PREEXP PROPH EMT
   Carballo-Dieguez A, 2017, PLOS ONE, V12, DOI 10.1371/journal.pone.0181607
   Drummond MF, 2015, METHODS EC EVALUATIO
   Eddy DM, 2012, VALUE HEALTH, V15, P843, DOI 10.1016/j.jval.2012.04.012
   Fonner VA, 2016, AIDS, V30, P1973, DOI 10.1097/QAD.0000000000001145
   Fox J, 2016, JAIDS-J ACQ IMM DEF, V73, P252, DOI 10.1097/QAI.0000000000001108
   Gomez GB, 2013, PLOS MED, V10, DOI 10.1371/journal.pmed.1001401
   Hankins C, 2015, J INT AIDS SOC, V18, P71, DOI 10.7448/IAS.18.4.19973
   Husereau D, 2013, EUR J HEALTH ECON, V14, P367, DOI 10.1007/s10198-013-0471-6
   Karnon J, 2012, VALUE HEALTH, V15, P821, DOI 10.1016/j.jval.2012.04.013
   MacFadden DR, 2016, J INT AIDS SOC, V19, DOI 10.7448/IAS.19.1.20791
   McCormack S, 2012, INT J STD AIDS, V23, P1, DOI 10.1258/ijsa.2011.051211
   McCormack SM, 2016, J INT AIDS SOC, V19, DOI 10.7448/IAS.19.7.21103
   Mishra S, 2012, PLOS ONE, V711
   Moher D, 2015, SYST REV, V4, DOI [10.1186/2046-4053-4-1, 10.1186/s13643-015-0087-2]
   NHS England: preparing for PrEP, 2016, LANCET, P634, DOI 10.1016/S0140-6736(16)31343-5
   Patel RR, 2017, PLOS ONE, V125
   Patrick R, 2017, JAIDS-J ACQ IMM DEF, V75, pS375, DOI 10.1097/qai.0000000000001414
   Philips Z, 2006, PHARMACOECONOMICS, V24, P355, DOI 10.2165/00019053-200624040-00006
   Philips Z, 2004, HEALTH TECHNOL ASSES, V8, P1
   Pitman R, 2012, VALUE HEALTH, V15, P828, DOI 10.1016/j.jval.2012.06.011
   Pretorius C, 2010, PLOS ONE, V5, DOI 10.1371/journal.pone.0013646
   Rafferty ERS, 2017, COST EFFECT RESOUR A, V15, DOI 10.1186/s12962-017-0069-4
   Roberts M, 2012, MED DECIS MAKING, V32, P678, DOI [10.1177/0272989X12454941, 10.1016/j.jval.2012.06.016]
   Russell LB, 1996, JAMA-J AM MED ASSOC, V276, P1172, DOI 10.1001/jama.276.14.1172
   Sanders GD, 2016, JAMA-J AM MED ASSOC, V316, P1093, DOI 10.1001/jama.2016.12195
   Siebert U, 2012, VALUE HEALTH, V15, P812, DOI 10.1016/j.jval.2012.06.014
   U.S. Public Health Service, 2014, PREEXP PROPH PREV HI
   Weinstein M, 2017, AIDS, V31, P2303, DOI 10.1097/QAD.0000000000001626
   Wilton J, 2017, J ACQ IMMUN DEF SYND, V762, pe58
   Wilton J, 2016, J INT AIDS SOC, V19, DOI 10.7448/IAS.19.1.20777
   World Health Organization, 2014, CONS GUID HIV PREV D, P184
   Yu WY, 2016, ARTIF CELL NANOMED B, V44, P201, DOI 10.3109/21691401.2014.934458
   Zablotska I, 2016, J INT AIDS SOC, V19, DOI 10.7448/IAS.19.7.21119
NR 38
TC 0
Z9 0
U1 1
U2 5
PU BMC
PI LONDON
PA CAMPUS, 4 CRINAN ST, LONDON N1 9XW, ENGLAND
EI 2046-4053
J9 SYST REV-LONDON
JI Syst. Rev.
PD MAR 15
PY 2018
VL 7
AR 47
DI 10.1186/s13643-018-0710-0
PG 7
WC Medicine, General & Internal
WE Science Citation Index Expanded (SCI-EXPANDED)
SC General & Internal Medicine
GA HB2RX
UT WOS:000450891200002
PM 29544530
OA Green Published, gold
DA 2022-08-26
ER

PT J
AU Pinto, CMA
   Carvalho, ARM
AF Pinto, Carla M. A.
   Carvalho, Ana R. M.
TI The impact of pre-exposure prophylaxis (PrEP) and screening on the
   dynamics of HIV
SO JOURNAL OF COMPUTATIONAL AND APPLIED MATHEMATICS
LA English
DT Article
DE PrEP; HCT; HIV; Fractional model
ID MODEL; TRANSMISSION
AB We analyse the impact of pre-exposure prophylaxis (PrEP) and screening effects on HIV dynamics in infected patients. Our model incorporates condom use, the number of sexual partners, and treatment for HIV. Numerical simulations are performed and the model is fitted to data on the cumulative HIV and AIDS cases in Portugal. Moreover, critical epidemiological parameters are also varied. Inferences are made concerning the epidemiological consequences of the model's predictions on public HIV/AIDS planning. The order of the fractional derivative is suggested to have a powerful role in the drama of HIV epidemics. (C) 2017 Elsevier B.V. All rights reserved.
C1 [Pinto, Carla M. A.] Polytech Porto, Sch Engn, Rua Dr Antonio Bernardino Almeida 431, P-4249015 Porto, Portugal.
   [Carvalho, Ana R. M.] Univ Porto, Fac Sci, Rua Campo Alegre S-N, P-4440452 Porto, Portugal.
RP Pinto, CMA (通讯作者)，Polytech Porto, Sch Engn, Rua Dr Antonio Bernardino Almeida 431, P-4249015 Porto, Portugal.
EM cap@isep.ipp.pt; up200802541@fc.up.pt
RI Pinto, Carla M A/J-5221-2013
OI Pinto, Carla M A/0000-0002-0729-1133
FU European Regional Development Fund through the program COMPETE;
   Portuguese Government through the FCT - Fundacao para a Ciencia e a
   Tecnologia [PEst-C/MAT/UI0144/2013]; FCT [SFRH/BD/96816/2013]
FX The authors were partially funded by the European Regional Development
   Fund through the program COMPETE and by the Portuguese Government
   through the FCT - Fundacao para a Ciencia e a Tecnologia under the
   project PEst-C/MAT/UI0144/2013. The research of AC was partially
   supported by a FCT grant with reference SFRH/BD/96816/2013.
CR Abbas UL, 2013, J INFECT DIS, V208, P224, DOI 10.1093/infdis/jit150
   AGRAWAL O. P., 2007, ADV FRACTIONAL CALCU
   Butzer P, 2000, APPL FRACTIONAL CALC
   CAPUTO M, 1967, GEOPHYS J ROY ASTR S, V13, P529, DOI 10.1111/j.1365-246X.1967.tb02303.x
   Chitnis N, 2008, B MATH BIOL, V70, P1272, DOI 10.1007/s11538-008-9299-0
   Diethelm K, 2013, NONLINEAR DYNAM, V71, P613, DOI 10.1007/s11071-012-0475-2
   Diethelm Kai, 1999, FORSCHUNG WISSENSCHA, V1998, P57
   Kumar D, 2018, J COMPUT APPL MATH, V339, P405, DOI 10.1016/j.cam.2017.03.011
   Nyabadza F, 2011, J THEOR BIOL, V280, P167, DOI 10.1016/j.jtbi.2011.04.021
   Oldham KB., 1974, FRACTIONAL CALCULUS
   Pinto CMA, 2017, J COMPUT APPL MATH, V312, P240, DOI 10.1016/j.cam.2016.05.019
   Pinto CMA, 2017, APPL MATH COMPUT, V292, P76, DOI 10.1016/j.amc.2016.07.031
   Samko S. G., 1993, FRACTIONAL INTEGRALS
   Scalas E, 2006, PHYSICA A, V362, P225, DOI 10.1016/j.physa.2005.11.024
   Simpson L, 2017, APPL MATH COMPUT, V293, P168, DOI 10.1016/j.amc.2016.07.043
   Singh J, 2017, ADV DIFFER EQU-NY, V88, P16
   Srivastava HM, 2017, APPL MATH MODEL, V45, P192, DOI 10.1016/j.apm.2016.12.008
   Tavazoei MS, 2008, PHYSICA D, V237, P2628, DOI 10.1016/j.physd.2008.03.037
   Uchaikin V.V., 2013, FRACTIONAL DERIVATIV
   Uchaikin V. V., 2013, BACKGROUND THEORY, V2
   van den Driessche P, 2002, MATH BIOSCI, V180, P29, DOI 10.1016/S0025-5564(02)00108-6
NR 21
TC 8
Z9 8
U1 1
U2 15
PU ELSEVIER SCIENCE BV
PI AMSTERDAM
PA PO BOX 211, 1000 AE AMSTERDAM, NETHERLANDS
SN 0377-0427
EI 1879-1778
J9 J COMPUT APPL MATH
JI J. Comput. Appl. Math.
PD SEP
PY 2018
VL 339
SI SI
BP 231
EP 244
DI 10.1016/j.cam.2017.10.019
PG 14
WC Mathematics, Applied
WE Science Citation Index Expanded (SCI-EXPANDED)
SC Mathematics
GA GG5WM
UT WOS:000432766400018
DA 2022-08-26
ER

PT J
AU Yoshinaga, T
   Seki, T
   Miki, S
   Miyamoto, T
   Suyama-Kagitani, A
   Kawauchi-Miki, S
   Kobayashi, M
   Sato, A
   Stewart, E
   Underwood, M
   Fujiwara, T
AF Yoshinaga, Tomokazu
   Seki, Takahiro
   Miki, Shigeru
   Miyamoto, Tadashi
   Suyama-Kagitani, Akemi
   Kawauchi-Miki, Shinobu
   Kobayashi, Masanori
   Sato, Akihiko
   Stewart, Eugene
   Underwood, Mark
   Fujiwara, Tamio
TI Novel secondary mutations C56S and G149A confer resistance to HIV-1
   integrase strand transfer inhibitors
SO ANTIVIRAL RESEARCH
LA English
DT Article
DE HIV-1 integrase; Strand transfer inhibitor; Cabotegravir; Secondary
   mutations
ID REVERSE-TRANSCRIPTASE INHIBITORS; IMMUNODEFICIENCY-VIRUS TYPE-1; PHASE
   2B; INFECTION; CABOTEGRAVIR; RALTEGRAVIR; RILPIVIRINE; INTASOME;
   SUBTYPE; ADULTS
AB Cabotegravir (CAB, S/GSK1265744) is an investigational second-generation integrase strand transfer inhibitor (INSTI) with a chemical structure similar to dolutegravir. CAB is under development as a long-acting injectable formulation for treatment of HIV-1 infection and for pre-exposure prophylaxis. We conducted an in vitro passage study of raltegravir- or elvitegravir-resistant signature mutants in the presence of CAB to characterize the resistance profile of this drug. During passage with Q148H virus, G140S arose by day 14, followed by G149A and C56S. Using site-directed mutagenesis, we obtained HIV molecular clones containing mutations encoding C56S and G149A in the integrase-coding region. Those substitutions were characterized in vitro as INSTI-resistance-associated secondary resistance mutations. Signature mutant viruses G1405/Q148H in which C56S and G149A were added acquired further INSTI resistance in conjunction with diminished integration activity, which yielded slower growth under drug-free conditions.
C1 [Yoshinaga, Tomokazu; Seki, Takahiro; Miki, Shigeru; Miyamoto, Tadashi; Suyama-Kagitani, Akemi; Kawauchi-Miki, Shinobu; Kobayashi, Masanori; Sato, Akihiko] Shionogi & Co Ltd, Drug Discovery & Dis Res Lab, Osaka, Japan.
   [Fujiwara, Tamio] Shionogi & Co Ltd, Global Dev, Osaka, Japan.
   [Stewart, Eugene] GlaxoSmithKline, Mol Design, Philadelphia, PA USA.
   [Underwood, Mark] ViiV Healthcare, Clin Virol, Res Triangle Pk, NC USA.
RP Yoshinaga, T (通讯作者)，Gifu Univ, Masanori Kobayashi, Gifu, Japan.
EM tomokazu.yoshinaga@shionogi.co.jp
OI Underwood, Mark/0000-0002-6803-2346
CR ADACHI A, 1986, J VIROL, V59, P284, DOI 10.1128/JVI.59.2.284-291.1986
   Anstett K, 2017, RETROVIROLOGY, V14, DOI 10.1186/s12977-017-0360-7
   DeAnda F, 2013, PLOS ONE, V8, DOI DOI 10.1371/J0URNAL.P0NE.0077448
   Garvey EP, 2008, ANTIMICROB AGENTS CH, V52, P901, DOI 10.1128/AAC.01218-07
   Greenwald J, 1999, BIOCHEMISTRY-US, V38, P8892, DOI 10.1021/bi9907173
   HARADA S, 1985, SCIENCE, V229, P563, DOI 10.1126/science.2992081
   Hare S, 2010, NATURE, V464, P232, DOI 10.1038/nature08784
   Isaka Y, 1999, VIROLOGY, V264, P237, DOI 10.1006/viro.1999.0006
   Johns BA, 2013, J MED CHEM, V56, P5901, DOI 10.1021/jm400645w
   Kobayashi M, 2011, ANTIMICROB AGENTS CH, V55, P813, DOI 10.1128/AAC.01209-10
   Koning FA, 2013, J ANTIMICROB CHEMOTH, V68, P1220, DOI 10.1093/jac/dkt012
   Krishnan L, 2010, P NATL ACAD SCI USA, V107, P15910, DOI 10.1073/pnas.1002346107
   Malet I, 2011, J ANTIMICROB CHEMOTH, V66, P2827, DOI 10.1093/jac/dkr389
   Margolis DA, 2017, LANCET, V390, P1499, DOI 10.1016/S0140-6736(17)31917-7
   Margolis DA, 2015, LANCET INFECT DIS, V15, P1145, DOI 10.1016/S1473-3099(15)00152-8
   Markowitz M, 2017, LANCET HIV, V4, pE331, DOI 10.1016/S2352-3018(17)30068-1
   Nakahara K, 2009, ANTIVIR RES, V81, P141, DOI 10.1016/j.antiviral.2008.10.007
   Seki T, 2015, ANTIMICROB AGENTS CH, V59, P2596, DOI 10.1128/AAC.04844-14
   US Department of Health and Human Services, 2017, GUID US ANT AG AD AD
   Vavro C, 2013, ANTIMICROB AGENTS CH, V57, P1379, DOI 10.1128/AAC.01791-12
   Yoshinaga T, 2015, ANTIMICROB AGENTS CH, V59, P397, DOI 10.1128/AAC.03909-14
   Zhu K, 2004, J VIROL, V78, P5045, DOI 10.1128/JVI.78.10.5045-5055.2004
NR 22
TC 13
Z9 14
U1 0
U2 6
PU ELSEVIER SCIENCE BV
PI AMSTERDAM
PA PO BOX 211, 1000 AE AMSTERDAM, NETHERLANDS
SN 0166-3542
EI 1872-9096
J9 ANTIVIR RES
JI Antiviral Res.
PD APR
PY 2018
VL 152
BP 1
EP 9
DI 10.1016/j.antiviral.2018.01.013
PG 9
WC Pharmacology & Pharmacy; Virology
WE Science Citation Index Expanded (SCI-EXPANDED)
SC Pharmacology & Pharmacy; Virology
GA GB9ML
UT WOS:000429397800001
PM 29410019
DA 2022-08-26
ER

PT J
AU Nsuami, MU
   Witbooi, PJ
AF Nsuami, Mozart U.
   Witbooi, Peter J.
TI A model of HIV/AIDS population dynamics including ARV treatment and
   pre-exposure prophylaxis
SO ADVANCES IN DIFFERENCE EQUATIONS
LA English
DT Article
DE HIV/AIDS model; basic reproduction number; pre-exposure prophylaxis;
   stability
ID HIV; SEX
AB Antiretroviral treatment (ART) and oral pre-exposure prophylaxis (PrEP) have recently been used efficiently in management of HIV infection. Pre-exposure prophylaxis consists in the use of an antiretroviral medication to prevent the acquisition of HIV infection by uninfected individuals. We propose a new model for the transmission of HIV/AIDS including ART and PrEP. Our model can be used to test the effects of ART and of the uptake of PrEP in a given population, as we demonstrate through simulations. The model can also be used to estimate future projections of HIV prevalence. We prove global stability of the disease-free equilibrium. We also prove global stability of the endemic equilibrium for the most general case of the model, i.e., which allows for PrEP individuals to default. We include insightful simulations based on recently published South-African data.
C1 [Nsuami, Mozart U.; Witbooi, Peter J.] Univ Western Cape, Dept Math & Appl Math, Private Bag X17, ZA-7535 Bellville, South Africa.
RP Witbooi, PJ (通讯作者)，Univ Western Cape, Dept Math & Appl Math, Private Bag X17, ZA-7535 Bellville, South Africa.
EM pwitbooi@uwc.ac.za
OI Witbooi, Peter/0000-0003-1304-0282
CR ANDERSON R M, 1991
   [Anonymous], 2012, NAT STRAT PLAN HIV S
   [Anonymous], 2011, KEY POP KEY RESP GAP
   Arts EJ, 2012, CSH PERSPECT MED, V2, DOI 10.1101/cshperspect.a007161
   Baeten JM, 2016, NEW ENGL J MED, V375, P2121, DOI 10.1056/NEJMoa1506110
   Bhunu CP, 2015, COGENT MATH, V2, DOI 10.1080/23311835.2015.1021602
   Drabo EF, 2016, CLIN INFECT DIS, V63, P1495, DOI 10.1093/cid/ciw578
   Eakle R, 2013, SAMJ, S. Afr. med. j., V103, P515, DOI 10.7196/samj.6937
   European Medicines Agency, 1 MED HIV PREEXP PRO
   Grant H, 2017, J INT AIDS SOC, V20, DOI 10.7448/IAS.20.1.21744
   Hove-Musekwa SD, 2009, COMPUT MATH METHOD M, V10, P287, DOI 10.1080/17486700802653917
   Hyman JM, 1999, MATH BIOSCI, V155, P77, DOI 10.1016/S0025-5564(98)10057-3
   Kerrigan D, 2013, DIR DEV, P1, DOI 10.1596/978-0-8213-9774-9
   Laarabi H, 2012, NONLINEAR ANAL-MODEL, V17, P448, DOI 10.15388/NA.17.4.14050
   Mukandavire Z, 2016, EPIDEMICS-NETH, V14, P62, DOI 10.1016/j.epidem.2015.10.002
   Nyabadza F, 2011, J THEOR BIOL, V280, P167, DOI 10.1016/j.jtbi.2011.04.021
   Silva C. J., 2017, ARXIV170306446
   Statistics S. A., 2016, MID POP EST 2016 STA
   van den Driessche P, 2002, MATH BIOSCI, V180, P29, DOI 10.1016/S0025-5564(02)00108-6
   World Health Organization (WHO), 2015, POLICY BRIEF
NR 20
TC 10
Z9 10
U1 0
U2 10
PU SPRINGER
PI NEW YORK
PA ONE NEW YORK PLAZA, SUITE 4600, NEW YORK, NY, UNITED STATES
SN 1687-1847
J9 ADV DIFFER EQU-NY
JI Adv. Differ. Equ.
PD JAN 11
PY 2018
AR 11
DI 10.1186/s13662-017-1458-x
PG 12
WC Mathematics, Applied; Mathematics
WE Science Citation Index Expanded (SCI-EXPANDED)
SC Mathematics
GA FS9DB
UT WOS:000422714800001
OA Green Published, gold
DA 2022-08-26
ER

PT J
AU Huang, YLA
   Tao, GY
   Samandari, T
   Hoover, KW
AF Huang, Ya-lin A.
   Tao, Guoyu
   Samandari, Taraz
   Hoover, Karen W.
TI Laboratory Testing of a Cohort of Commercially Insured Users of HIV
   Preexposure Prophylaxis in the United States, 2011-2015
SO JOURNAL OF INFECTIOUS DISEASES
LA English
DT Article
DE HIV; PrEP; preexposure prophylaxis; laboratory monitoring; guideline
   adherence; United States
AB To ensure the health and safety of persons taking antiretroviral medication as preexposure prophylaxis (PrEP) against human immunodeficiency virus (HIV) infection, Centers for Disease Control and Prevention guidelines recommend initial and follow-up laboratory testing. We assessed the rates of recommended testing, using a commercial insurance claims database. Before taking PrEP, 45% of users were tested for HIV, 55% for syphilis, 43% for chlamydia/gonorrhea, and 38% for hepatitis B, and 31% had their creatinine level measured. By 6 months after PrEP initiation, 38% were tested for HIV, 49% for syphilis, and 39% for chlamydia/gonorrhea, and 37% had their creatinine level measured. Although laboratory testing was less frequent than recommended, testing rates increased over the study period.
C1 [Huang, Ya-lin A.; Samandari, Taraz; Hoover, Karen W.] Ctr Dis Control & Prevent, Div HIV AIDS Prevent, Atlanta, GA USA.
   [Tao, Guoyu] Ctr Dis Control & Prevent, Div STD Prevent, Atlanta, GA USA.
RP Huang, YLA (通讯作者)，1600 Clifton Rd NE,MS E-45, Atlanta, GA 30329 USA.
EM yhuang@cdc.gov
RI Tao, Guoyu/AAV-9345-2021
CR Centers for Diease Control and Prevention, 2015, MMWR RECOMM REP, V64
   Cohen MS, 2016, NEW ENGL J MED, V375, P830, DOI [10.1056/NEJMoa1105243, 10.1056/NEJMoa1600693]
   Grant RM, 2010, NEW ENGL J MED, V363, P2587, DOI 10.1056/NEJMoa1011205
   MacCannell T, 2015, 8 IAS C HIV PATHOGEN
   Malahleha Mookho, 2015, J Med Case Rep, V9, P207, DOI 10.1186/s13256-015-0679-4
   Martin M, 2014, CLIN INFECT DIS, V59, P716, DOI 10.1093/cid/ciu355
   McCormack S, 2016, LANCET, V387, P53, DOI 10.1016/S0140-6736(15)00056-2
   Smith D. K., 2011, Morbidity and Mortality Weekly Report, V60, P65
   Smith D. K., 2012, Morbidity and Mortality Weekly Report, V61, P586
   Smith DK, 2016, PLOS ONE, V11, DOI 10.1371/journal.pone.0156592
   Update to Interim Guidance for Preexposure Prophylaxis, 2013, MMWR-MORBID MORTAL W, V62, P463
   US Public Health Service and Center for Disease Control and Prevention, PREEXP PROPH PREV HI
   Volk JE, 2015, CLIN INFECT DIS, V61, P1601, DOI 10.1093/cid/civ778
   Wu H, 2017, CLIN INFECT DIS, V64, P144, DOI 10.1093/cid/ciw701
NR 14
TC 8
Z9 8
U1 0
U2 0
PU OXFORD UNIV PRESS INC
PI CARY
PA JOURNALS DEPT, 2001 EVANS RD, CARY, NC 27513 USA
SN 0022-1899
EI 1537-6613
J9 J INFECT DIS
JI J. Infect. Dis.
PD FEB 15
PY 2018
VL 217
IS 4
BP 617
EP 621
DI 10.1093/infdis/jix595
PG 5
WC Immunology; Infectious Diseases; Microbiology
WE Science Citation Index Expanded (SCI-EXPANDED)
SC Immunology; Infectious Diseases; Microbiology
GA FW5WD
UT WOS:000425389100014
PM 29145597
OA hybrid
DA 2022-08-26
ER

PT J
AU Koren, DE
   Nichols, JS
   Simoncini, GM
AF Koren, David E.
   Nichols, Justin Scott
   Simoncini, Gina M.
TI HIV Pre-Exposure Prophylaxis and Women: Survey of the Knowledge,
   Attitudes, and Beliefs in an Urban Obstetrics/Gynecology Clinic
SO AIDS PATIENT CARE AND STDS
LA English
DT Article
DE HIV prevention; knowledge; attitudes; and beliefs; pre-exposure
   prophylaxis; women
ID PREVENTION; RISK
AB Uptake of HIV pre-exposure prophylaxis (PrEP) is low among women at risk for HIV acquisition. Of 468,000 women, whom the United States Centers for Disease Control and Prevention estimates to be eligible for PrEP, only 10,000 unique women have begun therapy through the third quarter of 2015. These data suggest insufficient HIV prevention efforts. This study, conducted at the site of an urban academic medical center with an emergency department HIV prevalence rate of 4%, assesses the knowledge, attitudes, and beliefs of women toward PrEP. A self-administered survey was conducted among women at a family planning obstetrics/gynecology clinic at Temple University Hospital (Philadelphia, PA). Participants assessed their HIV acquisition risk and answered eight questions regarding knowledge, attitudes, and beliefs toward PrEP. Three hundred eighty-nine surveys met inclusion criteria. Sixty-five percent of women were black, and 73% were between 18 and 33 years of age. The median self-perceived risk score was 0 (interquartile range=2) using a Likert scale. Thirty-three percent of women believed that PrEP could work, and 27% knew that such a regimen existed. Concerns existed toward cost (44%) and side effects (39%). Fifty-seven percent of women surveyed stated that they would take a medication to prevent HIV, and 64% felt comfortable discussing the subject with her doctor. Our data demonstrate a lack of PrEP knowledge, although willingness for uptake among women at risk for HIV acquisition, and a need for directed education and outreach.
C1 [Koren, David E.] Temple Univ Hosp & Med Sch, Dept Pharm, 3401N Broad St, Philadelphia, PA 19140 USA.
   [Nichols, Justin Scott] Temple Univ, Lewis Katz Sch Med, Dept Med, Philadelphia, PA USA.
   [Simoncini, Gina M.] Temple Univ, Lewis Katz Sch Med, Sect Gen Internal Med, Dept Med, Philadelphia, PA USA.
RP Koren, DE (通讯作者)，Temple Univ Hosp & Med Sch, Dept Pharm, 3401N Broad St, Philadelphia, PA 19140 USA.
EM david.koren2@tuhs.temple.edu
CR Aaron E, 2018, AIDS PATIENT CARE ST, V32, P16, DOI 10.1089/apc.2017.0201
   Aholou TM, 2017, J WOMENS HEALTH, V26, P1150, DOI 10.1089/jwh.2016.6224
   [Anonymous], 2014, OBSTET GYNECOL, V123, P1133
   Auerbach JD, 2015, AIDS PATIENT CARE ST, V29, P102, DOI 10.1089/apc.2014.0142
   Baeten JM, 2012, NEW ENGL J MED, V367, P399, DOI 10.1056/NEJMoa1108524
   Bazzi AR, 2017, AIDS PATIENT CARE ST, V31, P348, DOI 10.1089/apc.2017.0098
   Braksmajer A, 2016, AIDS PATIENT CARE ST, V30, P274, DOI 10.1089/apc.2016.0098
   Centers for Disease Control and Prevention, 2017, HIV US GLANC
   Clauss H, 2011, AIDS PATIENT CARE ST, V25, P207, DOI 10.1089/apc.2010.0196
   Emory University Rollins School of Public Health, AIDSVU
   Gilead Sciences, 2016, TRUV TEN DIS FUM EMT
   Harris PA, 2009, J BIOMED INFORM, V42, P377, DOI 10.1016/j.jbi.2008.08.010
   Hodder SL, 2010, JAIDS-J ACQ IMM DEF, V55, pS69, DOI 10.1097/QAI.0b013e3181fbbdf9
   Koren D, 2017, AM PUBL HLTH ASS ANN
   Nnumolu C, 2017, AIDS ACTIVITIES COOR
   Seidman D, 2016, OBSTET GYNECOL, V128, P37, DOI 10.1097/AOG.0000000000001455
   Smith DK, 2016, PLOS ONE, V11, DOI 10.1371/journal.pone.0156592
   Smith DK, 2015, MMWR-MORBID MORTAL W, V64, P1291, DOI 10.15585/mmwr.mm6446a4
   Thigpen MC, 2012, NEW ENGL J MED, V367, P423, DOI 10.1056/NEJMoa1110711
   U.S. Public Health Service, 2014, PREEXP PROPH PREV HI
   Wilson E, 2016, AIDS PATIENT CARE ST, V30, P147, DOI 10.1089/apc.2015.0266
   Wingood GM, 2013, JAIDS-J ACQ IMM DEF, V63, pS95, DOI 10.1097/QAI.0b013e3182920126
NR 22
TC 34
Z9 34
U1 0
U2 1
PU MARY ANN LIEBERT, INC
PI NEW ROCHELLE
PA 140 HUGUENOT STREET, 3RD FL, NEW ROCHELLE, NY 10801 USA
SN 1087-2914
EI 1557-7449
J9 AIDS PATIENT CARE ST
JI Aids Patient Care STDS
PD DEC 1
PY 2018
VL 32
IS 12
SI SI
BP 490
EP 494
DI 10.1089/apc.2018.0030
EA JUL 2018
PG 5
WC Public, Environmental & Occupational Health; Infectious Diseases
WE Science Citation Index Expanded (SCI-EXPANDED); Social Science Citation Index (SSCI)
SC Public, Environmental & Occupational Health; Infectious Diseases
GA HC4ZC
UT WOS:000439651800001
PM 30036080
DA 2022-08-26
ER

PT J
AU Eakle, R
   Mutanha, N
   Mbogua, J
   Sibanyoni, M
   Bourne, A
   Gomez, G
   Venter, F
   Rees, H
AF Eakle, Robyn
   Mutanha, Nyaradzo
   Mbogua, Judie
   Sibanyoni, Maria
   Bourne, Adam
   Gomez, Gabriela
   Venter, Francois
   Rees, Helen
TI Designing PrEP and early HIV treatment interventions for implementation
   among female sex workers in South Africa: developing and learning from a
   formative research process
SO BMJ OPEN
LA English
DT Article
ID SEXUALLY-TRANSMITTED INFECTIONS; RISK BEHAVIOR; PREVENTION; COMMUNITY;
   WOMEN
AB Objectives The objective of this research was to design relevant, tailored oral pre-exposure prophylaxis (PrEP) and early antiretroviral (ART) interventions for female sex workers (FSWs) in South Africa. This paper examines the methods, process and outcomes of employing an inductive approach to formative research exploring intervention feasibility and acceptability.
   Setting Research was conducted in several sex work-related settings including five sites in and around clinics and stakeholder offices.
   Participants Participants in this research included stakeholders, experts in the field and FSWs. This included at least 25 separate engagements, 14 local organisations and 8 focus group discussions (FGDs) with 69 participants, in addition to ad hoc meetings.
   Results The first set of outcomes consisted of five selected methods: (1) stakeholder consultations; (2) site assessments and selection; (3) field observations and mapping; (4) development of supportive structures to encourage retention and intervention adherence; (5) FGDs conducted with FSWs to explore specifics of acceptability. In terms of feasibility, two sites were selected in central Johannesburg and Pretoria out of five considered. The urban site contexts varied, necessitating adjustments to intervention implementation. There was overall support for PrEP and early ART from stakeholders and FSWs. Concerns included potential issues with adherence to PrEP (and early ART), possible reduction in condom use, resistance to antiretrovirals and burden on scarce resources. These concerns indicated where special attention should be focused on education, messaging and programming as well as development of supportive structures.
   Conclusions The inductive approach allowed for a wide range of perspectives, defining population needs and accessibility. This research illustrated how similar sex work environments can vary and how implementation of interventions may not be uniform across contexts. Lessons learnt in details could assist in future project designs and implementation of new interventions where feasibility, social and cultural factors affecting acceptability must be considered.
C1 [Eakle, Robyn; Mutanha, Nyaradzo; Mbogua, Judie; Sibanyoni, Maria; Gomez, Gabriela; Venter, Francois; Rees, Helen] Wits Reprod Hlth & HIV Inst, Johannesburg, South Africa.
   [Eakle, Robyn; Gomez, Gabriela] London Sch Hyg & Trop Med, SaME, Dept Global Hlth & Dev, London, England.
   [Eakle, Robyn] London Sch Hyg & Trop Med, Sigma Res, Dept Social & Environm Hlth Res, London, England.
   [Bourne, Adam] La Trobe Univ, Australian Res Ctr Sex Hlth & Soc, Melbourne, Vic, Australia.
RP Eakle, R (通讯作者)，Wits Reprod Hlth & HIV Inst, Johannesburg, South Africa.; Eakle, R (通讯作者)，London Sch Hyg & Trop Med, SaME, Dept Global Hlth & Dev, London, England.; Eakle, R (通讯作者)，London Sch Hyg & Trop Med, Sigma Res, Dept Social & Environm Hlth Res, London, England.
EM robyn.eakle@lshtm.ac.uk
OI Rees, Helen/0000-0003-1442-6734; Venter, Willem/0000-0002-4157-732X
FU AIDS Fonds Netherlands; Bill and Melinda Gates Foundation [OPP1084416]
FX This research was in part supported by funds from AIDS Fonds Netherlands
   and the Bill and Melinda Gates Foundation (grant OPP1084416).
CR AVAC, ENG IMP HOM
   Braun V., 2006, QUAL RES PSYCHOL, V3, P77, DOI [10.1191/1478088706qp063oa, https://doi.org/10.1191/1478088706qp063oa]
   Burt R., 2005, BROKERAGE CLOSURE
   Coleman J, 2017, AIDS CARE, V29, P890, DOI 10.1080/09540121.2017.1280126
   Cremin I, 2013, AIDS, V27, P447, DOI 10.1097/QAD.0b013e32835ca2dd
   Eakle R, 2018, J INT AIDS SOC, V21, DOI 10.1002/jia2.25081
   Fonner VA, 2016, AIDS, V30, P1973, DOI 10.1097/QAD.0000000000001145
   Gist P, 2007, J RES ADM, VXXXVIII
   Gomez GB, 2016, BMJ OPEN, V6, DOI 10.1136/bmjopen-2016-011595
   Gomez GB, 2013, PLOS MED, V10, DOI 10.1371/journal.pmed.1001401
   Hallett TB, 2015, PRIORITIES CONTINUUM
   Kamali A, 2010, SEX TRANSM INFECT, V86, P222, DOI 10.1136/sti.2009.038372
   Lees S, 2010, SEX TRANSM DIS, V37, P497, DOI 10.1097/OLQ.0b013e3181d4722d
   Lees S, 2009, CULT HEALTH SEX, V11, P581, DOI 10.1080/13691050902721846
   MacPhail C, 2009, CULT HEALTH SEX, V11, P485, DOI 10.1080/13691050902803537
   McCormack S, 2010, LANCET, V376, P1329, DOI 10.1016/S0140-6736(10)61086-0
   Milat AJ, 2015, IMPLEMENT SCI, V10, DOI 10.1186/s13012-015-0301-6
   Milat AJ, 2013, HEALTH PROMOT INT, V28, P285, DOI 10.1093/heapro/dar097
   Ndinda C, 2007, AIDS CARE, V19, P92, DOI 10.1080/09540120600888378
   Nunn A, 2009, TRIALS, V10, DOI 10.1186/1745-6215-10-99
   Ramjee G, 1998, SEX TRANSM DIS, V25, P346, DOI 10.1097/00007435-199808000-00004
   Rees H, 2000, S AFR J SCI, V96, P283
   Sibanyoni M, 2015, SEX CITIES COMPREHEN, DOI [10.1186/s12889-017-4346-0, DOI 10.1186/S12889-017-4346-0]
   South African National AIDS Programme, 2017, S AFR NAT STRAT PLAN
   Tolley EE, 2016, QUALITATIVE METHODS, P480
   UCSF Anova Health Institute WRHI, 2015, S AFR HLTH MON SURV
   UNAIDS, 2014, SEX WORK HOP FEARS H
   UNAIDS, 2016, GLOB AIDS UPD
   UNAIDS/AVACC, 2011, GOOD PART PRACT
   WHO, 2013, ADDR VIOL SEX WORK I
   Williams BG, 2003, AIDS, V17, P2099, DOI 10.1097/00002030-200309260-00011
   World Health Organization, 2013, PREP DEM PROJ FRAM C
   World Health Organization (WHO), 2016, SCAL PROJ IN BETT HL
NR 33
TC 7
Z9 7
U1 0
U2 1
PU BMJ PUBLISHING GROUP
PI LONDON
PA BRITISH MED ASSOC HOUSE, TAVISTOCK SQUARE, LONDON WC1H 9JR, ENGLAND
SN 2044-6055
J9 BMJ OPEN
JI BMJ Open
PD JUN
PY 2018
VL 8
IS 6
AR e019292
DI 10.1136/bmjopen-2017-019292
PG 10
WC Medicine, General & Internal
WE Science Citation Index Expanded (SCI-EXPANDED); Social Science Citation Index (SSCI)
SC General & Internal Medicine
GA GJ7LG
UT WOS:000435567900016
PM 29903784
OA Green Published, gold, Green Accepted
DA 2022-08-26
ER

PT J
AU Liu, CX
   Ding, YY
   Ning, Z
   Gao, MY
   Liu, X
   Wong, FY
   He, N
AF Liu, Chunxing
   Ding, Yingying
   Ning, Zhen
   Gao, Meiyang
   Liu, Xing
   Wong, Frank Y.
   He, Na
TI Factors influencing uptake of pre-exposure prophylaxis: some qualitative
   insights from an intervention study of men who have sex with men in
   China
SO SEXUAL HEALTH
LA English
DT Article
DE tenofovir disoproxil fumarate; biomedical approach; HIV prevention
ID PHASE-3 TRIAL; DOUBLE-BLIND; HIV; RISK; PREVENTION; PREP; ACCEPTABILITY;
   DISCLOSURE; TENOFOVIR; ATTITUDES
AB Background: Pre-exposure prophylaxis (PrEP) is a biomedical approach for preventing the acquisition of HIV in populations at substantial risk for HIV. However, its uptake among men who have sex with men (MSM) is low in China. The study aimed to identify factors that might influence MSM's uptake and use of PrEP. Methods: In-depth interviews were conducted with 32 self-identified MSM from a PrEP intervention study evaluating daily oral tenofovir disoproxil fumarate (TDF) to prevent HIV infection. Of these men, 11 were presently using the 'TDF' group; 8 from the 'change-over' group (i.e. initially used PrEP but subsequently quitted); and 13 from the non-user group. Data were analysed using thematic approach. Results: Perception of low HIV risk, mistrust of the national PrEP program, and concerns of side effects were the main reasons for not wanting to use PrEP. Also, lack of main sexual partner's support, difficulties in adhering to the daily TDF regimen, and the inconvenient schedules in securing the medicine were the major reasons for not wanting to use or quitting the use of PrEP. On the other hand, perceived high HIV risk, beliefs in efficacy of PrEP, and worries of transmitting HIV to families were the major motives for PrEP uptake. Conclusions: Findings suggest that PrEP implementation strategies should first address issues including but not limited to accurate self-assessment of HIV risk, mistrust and limited knowledge about medical trials and PrEP, and ease of accessing PrEP.
C1 [Liu, Chunxing; Ding, Yingying; Gao, Meiyang; Liu, Xing; Wong, Frank Y.; He, Na] Fudan Univ, Sch Publ Hlth, Dept Epidemiol, Shanghai 200032, Peoples R China.
   [Liu, Chunxing; Ding, Yingying; Gao, Meiyang; Liu, Xing; Wong, Frank Y.; He, Na] Fudan Univ, Minist Educ, Key Lab Publ Hlth Safety, Shanghai 200032, Peoples R China.
   [Ning, Zhen] Shanghai Ctr Dis Control & Prevent, Shanghai 200336, Peoples R China.
   [Wong, Frank Y.] Univ Hawaii Manoa, John A Burns Sch Med, Dept Trop Med Med Microbiol & Pharmacol, Honolulu, HI 96813 USA.
   [He, Na] Fudan Univ, Collaborat Innovat Ctr Social Risks Governance Hl, Shanghai 200032, Peoples R China.
RP He, N (通讯作者)，Fudan Univ, Sch Publ Hlth, Dept Epidemiol, Shanghai 200032, Peoples R China.; He, N (通讯作者)，Fudan Univ, Minist Educ, Key Lab Publ Hlth Safety, Shanghai 200032, Peoples R China.; He, N (通讯作者)，Fudan Univ, Collaborat Innovat Ctr Social Risks Governance Hl, Shanghai 200032, Peoples R China.
EM nhe@fudan.edu.cn
OI Wong, Frank Y./0000-0001-5835-9938
FU Chinese National Major Science & Technology Project of Infectious
   Diseases [2012ZX10001007-006]; Natural Science Foundation of China
   [81361120385]; Shanghai Municipal Health and Family Planning Commission
   [GWTD2015S05, 15GWZK0101]
FX This study was supported by the Chinese National Major Science &
   Technology Project of Infectious Diseases (grant no.
   2012ZX10001007-006), the Natural Science Foundation of China (grant no.
   81361120385), and the Shanghai Municipal Health and Family Planning
   Commission (grant no. GWTD2015S05; 15GWZK0101).
CR Auerbach JD, 2015, AIDS PATIENT CARE ST, V29, P102, DOI 10.1089/apc.2014.0142
   Baeten JM, 2014, LANCET INFECT DIS, V14, P1055, DOI 10.1016/S1473-3099(14)70937-5
   Beymer MR, 2017, SEX TRANSM DIS, V44, P49, DOI 10.1097/OLQ.0000000000000535
   Biello KB, 2017, AIDS BEHAV, V21, P300, DOI 10.1007/s10461-016-1466-y
   Chakrapani V, 2015, AIDS PATIENT CARE ST, V29, P569, DOI 10.1089/apc.2015.0143
   Choopanya K, 2013, LANCET, V381, P2083, DOI 10.1016/S0140-6736(13)61127-7
   Ding YY, 2016, BIOSCI TRENDS, V10, P113, DOI 10.5582/bst.2016.01035
   Eaton LA, 2014, SEX HEALTH, V11, P244, DOI 10.1071/SH14022
   Fonner VA, 2016, AIDS, V30, P1973, DOI 10.1097/QAD.0000000000001145
   Galindo GR, 2012, IMPLEMENT SCI, V7, DOI 10.1186/1748-5908-7-116
   Ho YFD, 1994, INDIVIDUALISM COLLEC, P137
   Krakower DS, 2012, PLOS ONE, V7, DOI 10.1371/journal.pone.0033119
   Liu Hongjie, 2011, Stigma Res Action, V1, P27
   Ma W, 2013, AIDS CARE, V25, P385, DOI 10.1080/09540121.2012.701727
   Mimiaga MJ, 2014, ARCH SEX BEHAV, V43, P99, DOI 10.1007/s10508-013-0208-8
   Mngadi KT, 2014, AIDS BEHAV, V18, P849, DOI 10.1007/s10461-014-0696-0
   National Health and Family Planning Commission of the People's Republic of China, 2015, CHIN AIDS RESP PROGR
   Oldenburg CE, 2016, SEX HEALTH, V13, P465, DOI 10.1071/SH15144
   Reyniers T, 2017, SEX TRANSM INFECT, V93, P363, DOI 10.1136/sextrans-2016-052699
   Syvertsen JL, 2014, AFR J REPROD HEALTH, V18, P74
   Tang SY, 2016, LANCET, V388, P74
   Taylor SW, 2014, AIDS BEHAV, V18, P871, DOI 10.1007/s10461-013-0617-7
   Underhill K, 2015, J URBAN HEALTH, V92, P667, DOI 10.1007/s11524-015-9961-4
   Wei S, 2013, AIDS BEHAV, V17, P1151, DOI 10.1007/s10461-011-0110-0
   Young I, 2015, SEX TRANSM INFECT, V91, P269, DOI 10.1136/sextrans-2014-051711
   Young I, 2014, BMJ OPEN, V4, DOI 10.1136/bmjopen-2014-005717
   Zhang Y, 2013, AIDS PATIENT CARE ST, V27, P137, DOI 10.1089/apc.2012.0412
NR 27
TC 16
Z9 18
U1 0
U2 12
PU CSIRO PUBLISHING
PI CLAYTON
PA UNIPARK, BLDG 1, LEVEL 1, 195 WELLINGTON RD, LOCKED BAG 10, CLAYTON, VIC
   3168, AUSTRALIA
SN 1448-5028
EI 1449-8987
J9 SEX HEALTH
JI Sex Health
PY 2018
VL 15
IS 1
BP 39
EP 45
DI 10.1071/SH17075
PG 7
WC Public, Environmental & Occupational Health; Infectious Diseases
WE Science Citation Index Expanded (SCI-EXPANDED); Social Science Citation Index (SSCI)
SC Public, Environmental & Occupational Health; Infectious Diseases
GA FU6QX
UT WOS:000423978400005
PM 28859729
DA 2022-08-26
ER

PT J
AU Chua, CYX
   Jain, P
   Ballerini, A
   Bruno, G
   Hood, RL
   Gupte, M
   Gao, S
   Di Trani, N
   Susnjar, A
   Shelton, K
   Bushman, LR
   Folci, M
   Filgueira, CS
   Marzinke, MA
   Anderson, PL
   Hu, M
   Nehete, P
   Arduino, RC
   Sastry, JK
   Grattoni, A
AF Chua, Corrine Ying Xuan
   Jain, Priya
   Ballerini, Andrea
   Bruno, Giacomo
   Hood, R. Lyle
   Gupte, Manas
   Gao, Song
   Di Trani, Nicola
   Susnjar, Antonia
   Shelton, Kathryn
   Bushman, Lane R.
   Folci, Marco
   Filgueira, Carly S.
   Marzinke, Mark A.
   Anderson, Peter L.
   Hu, Ming
   Nehete, Pramod
   Arduino, Roberto C.
   Sastry, Jagannadha K.
   Grattoni, Alessandro
TI Transcutaneously refillable nanofluidic implant achieves sustained level
   of tenofovir diphosphate for HIV pre-exposure prophylaxis
SO JOURNAL OF CONTROLLED RELEASE
LA English
DT Article
ID ANTIVIRAL ACTIVITY; VAGINAL RING; ALAFENAMIDE; DELIVERY; PREVENTION;
   MEN; PHARMACOKINETICS; EMTRICITABINE; SAFETY; ORDER
AB Pre-exposure prophylaxis (PrEP) with antiretroviral (ARV) drugs are effective at preventing human immunodeficiency virus (HIV) transmission. However, implementation of PrEP presents significant challenges due to poor user adherence, low accessibility to ARVs and multiple routes of HIV exposure. To address these challenges, we developed the nanochannel delivery implant (NDI), a subcutaneously implantable device for sustained and constant delivery of tenofovir alafenamide (TAF) and emtricitabine (FTC) for HIV PrEP. Unlike existing drug delivery platforms with finite depots, the NDI incorporates ports allowing for transcutaneous refilling upon drug exhaustion. NDI-mediated drug delivery in rhesus macaques resulted in sustained release of both TAF and FTC for 83 days, as indicated by concentrations of TAF, FTC and their respectively metabolites in plasma, PBMCs, rectal mononuclear cells and tissues associated with HIV transmission. Notably, clinically relevant preventative levels of tenofovir diphosphate were achieved as early as 3 days after NDI implantation. We also demonstrated the feasibility of transcutaneous drug refilling to extend the duration of PrEP drug delivery in NHPs. Overall, the NDI represents an innovative strategy for long-term HIV PrEP administration in both developed and developing countries.
C1 [Chua, Corrine Ying Xuan; Jain, Priya; Ballerini, Andrea; Hood, R. Lyle; Di Trani, Nicola; Susnjar, Antonia; Folci, Marco; Filgueira, Carly S.; Grattoni, Alessandro] HMRI, Dept Nanomed, Houston, TX 77030 USA.
   [Ballerini, Andrea] Univ Milan, Dept Med Biotechnol & Translat Med, Milan, Italy.
   [Bruno, Giacomo] Politecn Torino, Turin, Italy.
   [Gupte, Manas; Gao, Song; Hu, Ming] Univ Houston, Coll Pharm, Dept Pharmacol & Pharmaceut Sci, Houston, TX 77030 USA.
   [Shelton, Kathryn; Nehete, Pramod; Sastry, Jagannadha K.] Univ Texas MD Anderson Canc Ctr, Dept Vet Sci, Houston, TX 77030 USA.
   [Bushman, Lane R.; Anderson, Peter L.] Univ Colorado, Dept Pharmaceut Sci, Skaggs Sch Pharm & Pharmaceut Sci, Anschutz Med Campus, Aurora, CO USA.
   [Marzinke, Mark A.] Johns Hopkins Univ, Sch Med, Dept Pathol, Baltimore, MD 21205 USA.
   [Marzinke, Mark A.] Johns Hopkins Univ, Sch Med, Dept Med, Baltimore, MD 21205 USA.
   [Arduino, Roberto C.] Univ Texas Hlth Sci Ctr Houston, McGovern Med Sch, Dept Internal Med, Div Infect Dis, Houston, TX 77030 USA.
   [Sastry, Jagannadha K.] Univ Texas MD Anderson Canc Ctr, Dept Immunol, Houston, TX 77030 USA.
   [Grattoni, Alessandro] HMRI, Dept Surg, Houston, TX 77030 USA.
   [Grattoni, Alessandro] HMRI, Dept Radiat Oncol, Houston, TX 77030 USA.
RP Grattoni, A (通讯作者)，HMRI, Dept Nanomed, Houston, TX 77030 USA.; Grattoni, A (通讯作者)，HMRI, Dept Surg, Houston, TX 77030 USA.; Grattoni, A (通讯作者)，HMRI, Dept Radiat Oncol, Houston, TX 77030 USA.
EM agrattoni@houstonmethodist.org
RI Hood, R. Lyle/AEI-1163-2022; Filgueira, Carly/B-7077-2009; Di Trani,
   Nicola/AAW-2255-2020
OI Hood, R. Lyle/0000-0003-0478-2065; Filgueira, Carly/0000-0002-3246-303X;
   Di Trani, Nicola/0000-0002-4780-7915; Hu, Ming/0000-0002-2744-6294;
   Nehete, Pramod/0000-0002-2815-2677
FU Houston Methodist Research Institute;  [NIHR01 AI120749-01A1]; NATIONAL
   INSTITUTE OF ALLERGY AND INFECTIOUS DISEASES [R01AI120749] Funding
   Source: NIH RePORTER
FX This work was supported by NIHR01 AI120749-01A1 and start-up funds from
   Houston Methodist Research Institute (AG).
CR Anderson PL, 2014, J ANTIMICROB CHEMOTH, V69, P2470, DOI 10.1093/jac/dku162
   Anderson PL, 2012, SCI TRANSL MED, V4, DOI 10.1126/scitranslmed.3004006
   Anderson PL, 2011, J ANTIMICROB CHEMOTH, V66, P240, DOI 10.1093/jac/dkq447
   [Anonymous], 2016, PREV GAP ERP
   Baeten JM, 2012, NEW ENGL J MED, V367, P399, DOI 10.1056/NEJMoa1108524
   Bruno G, 2018, NAT COMMUN, V9, DOI 10.1038/s41467-018-04133-8
   Bruno G, 2016, NANOSCALE, V8, P18718, DOI 10.1039/c6nr06235k
   Bruno G, 2015, NANOSCALE, V7, P5240, DOI 10.1039/c4nr06209d
   Bushman LR, 2011, J PHARMACEUT BIOMED, V56, P390, DOI 10.1016/j.jpba.2011.05.039
   Clark JT, 2014, PLOS ONE, V9, DOI 10.1371/journal.pone.0088509
   Colas J. C. A., 2004, BIOMATERIALS SCI APP, P697
   Custodio JM, 2016, ANTIMICROB AGENTS CH, V60, P5135, DOI 10.1128/AAC.00005-16
   de Lastours V, 2011, ANTIMICROB AGENTS CH, V55, P4905, DOI 10.1128/AAC.00120-11
   Farina M, 2017, BIOMED MICRODEVICES, V19, DOI 10.1007/s10544-017-0180-5
   Ferrati S, 2015, J SEX MED, V12, P1375, DOI 10.1111/jsm.12897
   Ferrati S, 2015, ADV HEALTHC MATER, V4, DOI 10.1002/adhm.201400348
   Ferrati S, 2013, J CONTROL RELEASE, V172, P1011, DOI 10.1016/j.jconrel.2013.09.028
   Filgueira CS, 2016, INT J OBESITY, V40, P1776, DOI 10.1038/ijo.2016.129
   Filgueira CS, 2017, NANOMED-NANOTECHNOL, V13, P1739, DOI 10.1016/j.nano.2017.02.012
   Fine D, 2010, LAB CHIP, V10, P3074, DOI [10.1039/c0lc00013b, 10.1039/c01c00013b]
   Garcia-Lerma JG, 2008, PLOS MED, V5, P291, DOI 10.1371/journal.pmed.0050028
   Garcia-Lerma JG, 2010, SCI TRANSL MED, V2, DOI 10.1126/scitranslmed.3000391
   Gengiah TN, 2014, INT J CLIN PHARM-NET, V36, P70, DOI 10.1007/s11096-013-9861-1
   Geninatti T, 2014, MEAS SCI TECHNOL, V25, DOI 10.1088/0957-0233/25/2/027003
   Gorbach PM, 2014, JAIDS-J ACQ IMM DEF, V67, P424, DOI 10.1097/QAI.0000000000000314
   Grant RM, 2014, LANCET INFECT DIS, V14, P820, DOI 10.1016/S1473-3099(14)70847-3
   Grant RM, 2010, NEW ENGL J MED, V363, P2587, DOI 10.1056/NEJMoa1011205
   Grattoni A, 2011, ACS NANO, V5, P9382, DOI 10.1021/nn2037863
   Greene GJ, 2017, AIDS BEHAV, V21, P1336, DOI 10.1007/s10461-016-1565-9
   Gunawardana M, 2015, ANTIMICROB AGENTS CH, V59, P3913, DOI 10.1128/AAC.00656-15
   Haire B, 2013, DEV WORLD BIOETH, V13, P63, DOI 10.1111/dewb.12026
   Hawkins T, 2005, JAIDS-J ACQ IMM DEF, V39, P406, DOI 10.1097/01.qai.0000167155.44980.e8
   Hendrix CW, 2016, AIDS RES HUM RETROV, V32, P32, DOI [10.1089/aid.2015.0182, 10.1089/AID.2015.0182]
   Herold BC, 2014, JAIDS-J ACQ IMM DEF, V66, P65, DOI 10.1097/QAI.0000000000000110
   Hosek S, 2016, J INT AIDS SOC, V19, DOI 10.7448/IAS.19.7.21107
   Knight KH, 2007, CROAT MED J, V48, P22
   Kojima N, 2016, OPEN FORUM INFECT DI, V3, DOI 10.1093/ofid/ofv221
   Krakower DS, 2015, DRUGS, V75, P243, DOI 10.1007/s40265-015-0355-4
   Landovitz RJ, 2016, CURR OPIN HIV AIDS, V11, P122, DOI 10.1097/COH.0000000000000219
   Malcolm RK, 2013, J ANTIMICROB CHEMOTH, V68, P678, DOI 10.1093/jac/dks422
   Mandal S, 2017, ANTIMICROB AGENTS CH, V61, DOI 10.1128/AAC.01475-16
   Margot NA, 2016, ANTIVIR RES, V132, P50, DOI 10.1016/j.antiviral.2016.05.012
   Margot NA, 2015, ANTIMICROB AGENTS CH, V59, P5917, DOI 10.1128/AAC.01151-15
   McCormack S, 2016, LANCET, V387, P53, DOI 10.1016/S0140-6736(15)00056-2
   Mcgowan I, 2015, PLOS ONE, V10, DOI 10.1371/journal.pone.0125363
   Molina JM, 2015, NEW ENGL J MED, V373, P2237, DOI 10.1056/NEJMoa1506273
   Moss JA, 2016, ANTIMICROB AGENTS CH, V60, P3759, DOI 10.1128/AAC.00391-16
   Murphy DJ, 2014, J ANTIMICROB CHEMOTH, V69, P2477, DOI 10.1093/jac/dku160
   Nel A, 2016, NEW ENGL J MED, V375, P2133, DOI 10.1056/NEJMoa1602046
   Owen A, 2016, ADV DRUG DELIVER REV, V103, P144, DOI 10.1016/j.addr.2016.02.003
   Patterson KB, 2011, SCI TRANSL MED, V3, DOI 10.1126/scitranslmed.3003174
   Pimpinelli A, 2013, APPL PHYS LETT, V103, DOI 10.1063/1.4819156
   Pines HA, 2013, AIDS BEHAV, V17, P1002, DOI 10.1007/s10461-012-0358-z
   Radzio J, 2012, PLOS ONE, V7, DOI 10.1371/journal.pone.0050632
   Renard E, 2001, DIABETES METAB, V27, P62
   Ruane PJ, 2013, JAIDS-J ACQ IMM DEF, V63, P449, DOI 10.1097/QAI.0b013e3182965d45
   Sax Paul E, 2014, J Acquir Immune Defic Syndr, V67, P52, DOI 10.1097/QAI.0000000000000225
   Schlesinger E, 2016, PHARM RES-DORDR, V33, P1649, DOI 10.1007/s11095-016-1904-6
   Seifert SM, 2016, AIDS RES HUM RETROV, V32, P981, DOI 10.1089/aid.2016.0008
   Seifert SM, 2015, CLIN INFECT DIS, V60, P804, DOI 10.1093/cid/ciu916
   Smith JM, 2013, P NATL ACAD SCI USA, V110, P16145, DOI 10.1073/pnas.1311355110
   Thigpen MC, 2012, NEW ENGL J MED, V367, P423, DOI 10.1056/NEJMoa1110711
   UNAIDS, 2016, PREV GAP REP
   UNAIDS, 2021, GLOB AIDS UPD 2016
   Voskerician G, 2003, BIOMATERIALS, V24, P1959, DOI 10.1016/S0142-9612(02)00565-3
   Williams D. F., 2001, TITANIUM MED APPL TI
   Zhao C., 2017, ANTIMICROB AGENTS CH, V61
NR 67
TC 48
Z9 48
U1 2
U2 13
PU ELSEVIER SCIENCE BV
PI AMSTERDAM
PA PO BOX 211, 1000 AE AMSTERDAM, NETHERLANDS
SN 0168-3659
EI 1873-4995
J9 J CONTROL RELEASE
JI J. Control. Release
PD SEP 28
PY 2018
VL 286
BP 315
EP 325
DI 10.1016/j.jconrel.2018.08.010
PG 11
WC Chemistry, Multidisciplinary; Pharmacology & Pharmacy
WE Science Citation Index Expanded (SCI-EXPANDED)
SC Chemistry; Pharmacology & Pharmacy
GA GT1NQ
UT WOS:000444238000029
PM 30092254
OA Green Accepted, Bronze
DA 2022-08-26
ER

PT J
AU Ogata-Aoki, H
   Higashi-Kuwata, N
   Hattori, S
   Hayashi, H
   Danish, M
   Aoki, M
   Shiotsu, C
   Hashiguchi, Y
   Hamada, A
   Kobayashi, H
   Ihn, H
   Okada, S
   Mitsuya, H
AF Ogata-Aoki, Hiromi
   Higashi-Kuwata, Nobuyo
   Hattori, Shin-ichiro
   Hayashi, Hironori
   Danish, Matthew
   Aoki, Manabu
   Shiotsu, Chiemi
   Hashiguchi, Yumi
   Hamada, Akinobu
   Kobayashi, Hisataka
   Ihn, Hironobu
   Okada, Seiji
   Mitsuya, Hiroaki
TI Raltegravir blocks the infectivity of red-fluorescent-protein
   (mCherry)-labeled HIV-1(JR-FL) in the setting of post-exposure
   prophylaxis in NOD/SCID/Jak3(-/-) mice transplanted with human PBMCs
SO ANTIVIRAL RESEARCH
LA English
DT Article
DE mCherry-labeled HIV-1 (HIVmC); NOD/SCID/Jak3-/- (NOJ) mice; In vivo
   imaging; Raltegravir administration; Post-exposure prophylaxis; HIV-1
   breakthrough
ID IMMUNODEFICIENCY-VIRUS TYPE-1; POTENT ACTIVITY; CELLS; INHIBITOR; PLASMA
AB Employing NOD/SCID/Jak3(-/-) mice transplanted with human PBMCs (hNOJ mice) and replication competent, red-fluorescent-protein (mCherry; mC)-labeled HIV-1(JR-FL) (HIVmC), we examined whether early antiretroviral treatment blocked the establishment of HIV-1 infection. The use of hNOJ mice and HIVmC enabled us to visually locate infection foci and to examine the early dynamics of HIVmC infection without using a large amount of antiretroviral unlike in non-human primate models. Although when raltegravir (RAL) administration was begun 1 day after intraperitoneal (ip) inoculation of HIVmC, no plasma p24 or plasma HIV-1-RNA (pRNA) were detected in 10 of 12 hNOJ (hNOJ(mC)(RAL+)) mice as assessed on the last day of the 14-day continuous twice-daily RAL administration, all 10 untreated hNOJ(mC) (hNOJ(mC)(RAL-)) mice became positive for p24 and pRNA and had significantly swollen lymph nodes in peritoneal cavity and abundant p24(+)/mC(+)/CD3(+)/CD4(+) T cells and p24(+)/mC/CD68(+) monocytes/macrophages were identified in their omenta and mesenteric lymphoid tissues/lymph nodes upon necropsy of the mice on day 14. In 12 hNOJ(mC)(RAL+) mice, no significantly swollen lymph nodes were seen compared to hNOJ(mC)(RAL-) however, in the omentum of the 2 hNOJ(mC)(RAL+) mice that were positive for pRNA and in site RNA, mC(+)/p24(+)/CD3(+)/CD83(+) cells were identified, suggesting that viral breakthrough occurred later in the observation period. The present data suggest that the use of hNOJ mouse model and HIVmC may shed light on the study of early-phase dynamics of HIV-1 infection and cellular events in post-exposure/pre-exposure prophylaxis. (C) 2017 Published by Elsevier B.V.
C1 [Ogata-Aoki, Hiromi; Higashi-Kuwata, Nobuyo; Hayashi, Hironori; Danish, Matthew; Aoki, Manabu; Mitsuya, Hiroaki] Kumamoto Univ, Grad Sch Biomed Sci, Dept Hematol, Kumamoto, Japan.
   [Ogata-Aoki, Hiromi; Higashi-Kuwata, Nobuyo; Hayashi, Hironori; Danish, Matthew; Aoki, Manabu; Mitsuya, Hiroaki] Kumamoto Univ, Grad Sch Biomed Sci, Dept Infect Dis, Kumamoto, Japan.
   [Ogata-Aoki, Hiromi; Aoki, Manabu; Mitsuya, Hiroaki] NCI, Expt Retrovirol Sect, NIH, Bethesda, MD 20892 USA.
   [Higashi-Kuwata, Nobuyo; Hattori, Shin-ichiro; Hayashi, Hironori; Mitsuya, Hiroaki] Natl Ctr Global Hlth & Med, Dept Refractory Viral Infect, Expt Retrovirol Sect, Res Inst, Tokyo, Japan.
   [Hattori, Shin-ichiro; Okada, Seiji] Kumamoto Univ, Div Hematopoiesis, Ctr AIDS Res, Kumamoto, Japan.
   [Aoki, Manabu] Kumamoto Hlth Sci Univ, Dept Med Technol, Kumamoto, Japan.
   [Shiotsu, Chiemi; Ihn, Hironobu] Kumamoto Univ, Dept Dermatol & Plast Surg, Fac Life Sci, Kumamoto, Japan.
   [Hashiguchi, Yumi] Kumamoto Univ, Fac Pharmaceut Sci, Dept Clin & Pharmaceut Sci, Kumamoto, Japan.
   [Hashiguchi, Yumi] Kumamoto Univ Hosp, Dept Pharm, Kumamoto, Japan.
   [Hamada, Akinobu] Natl Canc Ctr, Div Mol Pharmacol, Res Inst, Tokyo, Japan.
   [Kobayashi, Hisataka] NCI, Mol Imaging Program, NIH, Bethesda, MD 20892 USA.
RP Mitsuya, H (通讯作者)，Natl Ctr Global Hlth & Med, Expt Retrovirol Sect, Dept Refractory Viral Infect, Res Inst,Shinjuku Ku, 1-21-1 Toyama, Tokyo 1628655, Japan.
EM hmitsuya@helix.nih.gov
FU Development of Novel Drugs for Treating HIV-1 Infection and AIDS from
   Japan Agency for Medical Research and Development (AMED); Japan Society
   for the Promotion of Sciences (JSPS KAKENHI) [JP16K15520, JP26293239];
   National Center for Global Health Medicine; Intramural Research Program
   of Center for Cancer Research, National Cancer Institute, National
   Institutes of Health; NATIONAL CANCER INSTITUTE [ZIASC006738,
   ZIABC011512] Funding Source: NIH RePORTER
FX The authors thank Y. Yonemura, R. Kariya, and K. Maeda for valuable
   comments and suggestions. The present work was supported in part by a
   Grant for Development of Novel Drugs for Treating HIV-1 Infection and
   AIDS from Japan Agency for Medical Research and Development (AMED)
   (H.M.), Grants from Japan Society for the Promotion of Sciences (JSPS
   KAKENHI Grant Numbers JP16K15520 and JP26293239) (H.M.), a Grant from
   National Center for Global Health & Medicine (H.M.), and a Grant from
   the Intramural Research Program of Center for Cancer Research, National
   Cancer Institute, National Institutes of Health (H.K., H.M.).
CR Alford R, 2009, MOL BIOSYST, V5, P1279, DOI 10.1039/b911307j
   Dargent JL, 2000, MODERN PATHOL, V13, P1293, DOI 10.1038/modpathol.3880237
   Denton PW, 2010, PLOS ONE, V5, DOI 10.1371/journal.pone.0008829
   Fang GW, 1999, NAT MED, V5, P239, DOI 10.1038/5607
   Garcia-Lerma JG, 2008, PLOS MED, V5, P291, DOI 10.1371/journal.pmed.0050028
   Harman AN, 2006, J IMMUNOL, V177, P7103, DOI 10.4049/jimmunol.177.10.7103
   Hashiguchi Y, 2013, BIOCHEM BIOPH RES CO, V439, P221, DOI 10.1016/j.bbrc.2013.08.054
   Hattori S, 2009, ANTIMICROB AGENTS CH, V53, P3887, DOI 10.1128/AAC.00270-09
   Higashi-Kuwata N, 2017, ANTIVIR RES, V144, P83, DOI 10.1016/j.antiviral.2017.03.027
   Honkavuori KS, 2011, EMERG INFECT DIS, V17, P480, DOI 10.3201/eid1703.101410
   Koh Y, 2003, ANTIMICROB AGENTS CH, V47, P3123, DOI 10.1128/AAC.47.10.3123-3129.2003
   Kovarova M, 2016, J ANTIMICROB CHEMOTH, V71, P1586, DOI 10.1093/jac/dkw042
   Kuper CF, 2006, TOXICOL PATHOL, V34, P609, DOI 10.1080/01926230600867735
   Lee HW, 2016, BIOMED RES INT, V2016, DOI 10.1155/2016/1946585
   Lee H, 2016, J NANOSCI NANOTECHNO, V16, P196, DOI 10.1166/jnn.2016.11782
   Levesque K, 2004, CURR HIV RES, V2, P51, DOI 10.2174/1570162043485086
   Massud I, 2015, J ANTIMICROB CHEMOTH, V70, P1473, DOI 10.1093/jac/dku556
   Nakajima N, 2003, AM J PATHOL, V162, P381, DOI 10.1016/S0002-9440(10)63833-3
   Nakata H, 2005, J VIROL, V79, P2087, DOI 10.1128/JVI.79.4.2087-2096.2005
   Nakata H, 2007, ANTIMICROB AGENTS CH, V51, P2701, DOI 10.1128/AAC.00277-07
   Nischang M, 2012, PLOS ONE, V7, DOI 10.1371/journal.pone.0038853
   Okada S, 2008, INT J HEMATOL, V88, P476, DOI 10.1007/s12185-008-0215-z
   Rizk ML, 2012, ANTIMICROB AGENTS CH, V56, P3101, DOI 10.1128/AAC.06417-11
   Sun ZF, 2007, J EXP MED, V204, P705, DOI 10.1084/jem.20062411
   TILNEY NL, 1971, J ANAT, V109, P369
   Tsai CC, 1998, J VIROL, V72, P4265, DOI 10.1128/JVI.72.5.4265-4273.1998
   Van Duyne R, 2009, RETROVIROLOGY, V6, DOI 10.1186/1742-4690-6-76
   Wade J, 2010, VIROLOGY, V396, P246, DOI 10.1016/j.virol.2009.10.029
   YARCHOAN R, 1986, J CLIN INVEST, V78, P439, DOI 10.1172/JCI112595
NR 29
TC 0
Z9 0
U1 0
U2 1
PU ELSEVIER SCIENCE BV
PI AMSTERDAM
PA PO BOX 211, 1000 AE AMSTERDAM, NETHERLANDS
SN 0166-3542
EI 1872-9096
J9 ANTIVIR RES
JI Antiviral Res.
PD JAN
PY 2018
VL 149
BP 78
EP 88
DI 10.1016/j.antiviral.2017.09.003
PG 11
WC Pharmacology & Pharmacy; Virology
WE Science Citation Index Expanded (SCI-EXPANDED)
SC Pharmacology & Pharmacy; Virology
GA FU5MJ
UT WOS:000423897300010
PM 28893602
OA Green Accepted
DA 2022-08-26
ER

PT J
AU Hojilla, JC
   Vlahov, D
   Glidden, DV
   Amico, KR
   Mehrotra, M
   Hance, R
   Grant, RM
   Carrico, AW
AF Hojilla, J. Carlo
   Vlahov, David
   Glidden, David V.
   Amico, K. Rivet
   Mehrotra, Megha
   Hance, Robert
   Grant, Robert M.
   Carrico, Adam W.
TI Skating on thin ice: stimulant use and sub-optimal adherence to HIV
   pre-exposure prophylaxis
SO JOURNAL OF THE INTERNATIONAL AIDS SOCIETY
LA English
DT Article
DE pre-exposure prophylaxis; adherence; drug use; stimulant use; binge
   drinking; men who have sex with men; transgender persons
ID TRANSGENDER WOMEN; MEDICATION ADHERENCE; METHAMPHETAMINE USE; RISK
   BEHAVIORS; DRUG-USE; SEX; MEN; COHORT; PREP; PREVALENCE
AB Introduction: Stimulant and heavy alcohol use are prevalent and associated with elevated risk for HIV seroconversion among men who have sex with men (MSM) and transgender women. In addition, each can pose difficulties for antiretroviral adherence among people living with HIV. Scant research has examined the associations of stimulant and heavy alcohol use with adherence to daily oral pre-exposure prophylaxis (PrEP) among MSM and transgender women. To address this gap in the literature, we evaluated the hypothesis that stimulant use and binge drinking are prospectively associated with sub-optimal PrEP adherence.
   Methods: We analysed data from participants in a nested case-cohort in the iPrEx open label extension. Stimulant use (i.e. powder cocaine, crack-cocaine, cocaine paste, methamphetamine, cathinone) and binge drinking (i.e. >= 5 drinks in a single day) in the last 30 days were assessed. Baseline urine was tested for stimulants using immunoassays to reduce misclassification. Sub-optimal adherence was defined as tenofovir drug concentrations in dried blood spots less than 700 fmol per punch, indicative of less than four doses per week. We tested the prospective association of stimulant use and binge drinking with sub-optimal adherence at the 4-week follow-up visit.
   Results and Discussion: Data from 330 participants were analysed. The majority of the participants were MSM (89%) with a median age at baseline of 29 years (interquartile range 24 to 39). Approximately 16% (52/330) used stimulants and 22% (72/330) reported binge drinking in the last 30 days. Stimulant users had fivefold greater odds of sub-optimal PrEP adherence compared to non-users in adjusted analysis (adjusted odds ratio [aOR] 5.04; [95% CI 1.35 to 18.78]). Self-reported binge drinking was not significantly associated with sub-optimal adherence after adjusting for stimulant use and baseline confounders (aOR 1.16 [0.49 to 2.73]). Depressive symptoms, being transgender, and number of sex partners were also not significantly associated with sub-optimal PrEP adherence (p > 0.05).
   Conclusions: Stimulant use is a risk factor for sub-optimal PrEP adherence in the month following PrEP initiation. Comprehensive prevention approaches that reduce stimulant use may optimize PrEP adherence. Creating adherence plans that specifically address PrEP dosing in the context of ongoing stimulant use should also be considered.
C1 [Hojilla, J. Carlo; Glidden, David V.; Mehrotra, Megha; Grant, Robert M.] Univ Calif San Francisco, San Francisco, CA 94143 USA.
   [Vlahov, David] Yale Univ, West Haven, CT USA.
   [Amico, K. Rivet] Univ Michigan, Ann Arbor, MI 48109 USA.
   [Hance, Robert; Grant, Robert M.] J David Gladstone Inst, San Francisco, CA USA.
   [Carrico, Adam W.] Univ Miami, Miami, FL USA.
RP Hojilla, JC (通讯作者)，Univ Calif San Francisco, Sch Nursing, Dept Community Hlth Syst, 2 Koret Way,N505, San Francisco, CA 94143 USA.
EM carlo.hojilla@ucsf.edu
RI Glidden, David/AAD-4730-2020; /AAE-4700-2020
OI Glidden, David/0000-0001-5888-1419
FU National Institute on Drug Abuse [R36 DA041906, R01 DA033854]; National
   Institute of Allergy and Infectious Diseases [U01 AI064002, U01
   AI106499]; NATIONAL INSTITUTE OF ALLERGY AND INFECTIOUS DISEASES
   [U01AI106499, R03AI122908, R01AI118575, U01AI064002] Funding Source: NIH
   RePORTER; NATIONAL INSTITUTE ON DRUG ABUSE [R36DA041906, R01DA033854]
   Funding Source: NIH RePORTER
FX This study was supported by the National Institute on Drug Abuse (grant
   numbers R36 DA041906 and R01 DA033854). Funding support for iPrEx OLE
   (U01 AI064002) and for monitoring adherence using dried blood spots (U01
   AI106499) was provided by the National Institute of Allergy and
   Infectious Diseases. Study medication for iPrEx OLE was donated by
   Gilead Sciences.
CR Blashill AJ, 2015, CLIN INFECT DIS, V60, pS187, DOI 10.1093/cid/civ111
   Buchbinder SP, 2014, LANCET INFECT DIS, V14, P468, DOI 10.1016/S1473-3099(14)70025-8
   Carrico AW, 2016, JAIDS-J ACQ IMM DEF, V73, P299, DOI 10.1097/QAI.0000000000001102
   Carrico Adam W, 2011, J Acquir Immune Defic Syndr, V56, P146, DOI 10.1097/QAI.0b013e318201df63
   Centers for Disease Control and Prevention, 2016, HIV INF RISK PREV TE, V15
   Chan PA, 2016, J INT AIDS SOC, V19, DOI 10.7448/IAS.19.1.20903
   Choopanya K, 2013, LANCET, V381, P2083, DOI 10.1016/S0140-6736(13)61127-7
   Cohen SE, 2015, JAIDS-J ACQ IMM DEF, V68, P439, DOI 10.1097/QAI.0000000000000479
   Coleman R, 2017, EUROSURVEILLANCE, V22, P2179
   Cowan FM, 2016, J INT AIDS SOC, V19, DOI 10.7448/IAS.19.7.21101
   Defechereux PA, 2016, AIDS BEHAV, V20, P1478, DOI 10.1007/s10461-015-1082-2
   Deutsch MB, 2015, LANCET HIV, V2, pE512, DOI 10.1016/S2352-3018(15)00206-4
   Flentje A, 2014, ADDICT BEHAV, V39, P969, DOI 10.1016/j.addbeh.2014.01.011
   Glidden DV, 2015, C RETR OPP INF
   Gonzalez JS, 2011, JAIDS-J ACQ IMM DEF, V58, P181, DOI [10.1097/QAI.0B013E31822D490A, 10.1097/QAI.0b013e31822d490a]
   Grant RM, 2014, LANCET INFECT DIS, V14, P820, DOI 10.1016/S1473-3099(14)70847-3
   Grant RM, 2010, NEW ENGL J MED, V363, P2587, DOI 10.1056/NEJMoa1011205
   Herbst JH, 2008, AIDS BEHAV, V12, P1, DOI 10.1007/s10461-007-9299-3
   Hinkin CH, 2007, AIDS BEHAV, V11, P185, DOI 10.1007/s10461-006-9152-0
   Hojilla JC, 2017, AIDS BEHAV, V31, P731
   Hojilla JC, 2015, AIDS BEHAV, V20, P1
   Kirby T, 2013, LANCET, V381, P101, DOI 10.1016/S0140-6736(13)60032-X
   Liu A, 2014, PLOS MED, V11, DOI 10.1371/journal.pmed.1001613
   Liu AY, 2016, JAMA INTERN MED, V176, P75, DOI 10.1001/jamainternmed.2015.4683
   Marcus JL, 2016, JAIDS-J ACQ IMM DEF, V73, P540, DOI 10.1097/QAI.0000000000001129
   Marquez C, 2009, AIDS CARE, V21, P575, DOI 10.1080/09540120802385579
   Mayer KH, 2018, JAIDS-J ACQ IMM DEF, V77, P119, DOI 10.1097/QAI.0000000000001579
   McCormack S, 2016, LANCET, V387, P53, DOI 10.1016/S0140-6736(15)00056-2
   Mehrotra ML, 2016, AIDS BEHAV, V20, P1527, DOI 10.1007/s10461-016-1415-9
   Meyer IH, 2008, AM J PUBLIC HEALTH, V98, P1004, DOI 10.2105/AJPH.2006.096826
   Molina JM, 2017, LANCET HIV, V4, pE402, DOI 10.1016/S2352-3018(17)30089-9
   National Institute on Alcohol Abuse and Alcoholism (NIAAA), 2004, NIAAA COUNC APPR DEF
   Ostrow DG, 2009, JAIDS-J ACQ IMM DEF, V51, P349, DOI 10.1097/QAI.0b013e3181a24b20
   Plankey MW, 2007, JAIDS-J ACQ IMM DEF, V45, P85, DOI 10.1097/QAI.0b013e3180417c99
   PRENTICE RL, 1986, BIOMETRIKA, V73, P1
   RADLOFF L S, 1977, Applied Psychological Measurement, V1, P385, DOI 10.1177/014662167700100306
   Reback CJ, 2014, AIDS BEHAV, V18, P1359, DOI 10.1007/s10461-013-0657-z
   Sevelius JM, 2016, GLOB PUBLIC HEALTH, V11, P1060, DOI 10.1080/17441692.2016.1154085
   Sewell J, 2017, INT J DRUG POLICY, V43, P33, DOI 10.1016/j.drugpo.2017.01.001
   Shoptaw S, 2007, ADDICTION, V102, P130, DOI 10.1111/j.1360-0443.2006.01775.x
   UNAIDS, 2016, PREV GAP REP
   Volk JE, 2015, CLIN INFECT DIS, V61, P1601, DOI 10.1093/cid/civ778
   Weng HY, 2009, AM J EPIDEMIOL, V169, P1182, DOI 10.1093/aje/kwp035
NR 43
TC 36
Z9 36
U1 1
U2 4
PU JOHN WILEY & SONS LTD
PI CHICHESTER
PA THE ATRIUM, SOUTHERN GATE, CHICHESTER PO19 8SQ, W SUSSEX, ENGLAND
EI 1758-2652
J9 J INT AIDS SOC
JI J. Int. AIDS Soc.
PD MAR 25
PY 2018
VL 21
IS 3
AR e25103
DI 10.1002/jia2.25103
PG 5
WC Immunology; Infectious Diseases
WE Science Citation Index Expanded (SCI-EXPANDED); Social Science Citation Index (SSCI)
SC Immunology; Infectious Diseases
GA GA6XX
UT WOS:000428479100002
PM 29577616
OA Green Published, gold
DA 2022-08-26
ER

PT J
AU Deutsch, MB
AF Deutsch, Madeline B.
TI Pre-Exposure Prophylaxis in Trans Populations: Providing
   Gender-Affirming Prevention for Trans People at High Risk of Acquiring
   HIV
SO LGBT HEALTH
LA English
DT Article
DE HIV; AIDS; PrEP; prevention; stigma; transgender
ID TRANSGENDER WOMEN; HORMONE USE; SEX; BEHAVIORS; BARRIERS
AB Transgender (trans) people, particularly trans women of color, face alarmingly high rates of HIV. HIV pre-exposure prophylaxis (PrEP) with daily coformulated emtricitabine and tenofovir disoproxil fumarate is a promising biomedical HIV prevention modality; however, it has not yet been shown to be efficacious in the transgender population due to data limitations. Initial data suggest that barriers exist to PrEP uptake in the trans community, including lack of access to healthcare and concerns about interactions with hormone therapy. This article discusses these factors and reviews considerations for enhancing PrEP uptake and adherence in trans people at risk for HIV.
C1 [Deutsch, Madeline B.] Univ Calif San Francisco, Dept Family & Community Med, San Francisco, CA 94143 USA.
   [Deutsch, Madeline B.] Univ Calif San Francisco, UCSF Med Ctr, UCSF Transgender Care, 2356 Sutter St,3rd Floor, San Francisco, CA 94132 USA.
RP Deutsch, MB (通讯作者)，Univ Calif San Francisco, UCSF Med Ctr, UCSF Transgender Care, 2356 Sutter St,3rd Floor, San Francisco, CA 94132 USA.
EM madeline.deutsch@ucsf.edu
FU CDC [200-2015-M-88162, 200-2016-F-91741]
FX Development of this article was supported by funding from the CDC under
   contract 200-2015-M-88162, Order 200-2016-F-91741.
CR [Anonymous], 2016, TRANSGENDER TEEN HDB
   Bockting W., 2005, TRANSGENDER HLTH HIV
   Cahill SR, 2016, LGBT HEALTH, V3, P100, DOI 10.1089/lgbt.2015.0136
   Centers for Disease Control and Prevention, 2014, PREEXP PROPH PREV HI
   de Haan G, 2015, LGBT HEALTH, V2, P313, DOI 10.1089/lgbt.2014.0128
   Deutsch MB, 2015, LANCET HIV, V2, pE512, DOI 10.1016/S2352-3018(15)00206-4
   Division of HIV/AIDS Prevention National Center for HIV/AIDS Viral Hepatitis STD and TB Prevention Centers for Disease Control and Prevention, 2018, HIV TRANSG PEOPL
   Glidden DV, 2016, CLIN INFECT DIS, V62, P1172, DOI 10.1093/cid/ciw022
   Herbst JH, 2008, AIDS BEHAV, V12, P1, DOI 10.1007/s10461-007-9299-3
   Mayer KH, 2016, JAIDS-J ACQ IMM DEF, V72, pS207, DOI 10.1097/QAI.0000000000001086
   Poteat T, 2015, LANCET, V385, P274, DOI 10.1016/S0140-6736(14)60833-3
   Reisner SL, 2016, GLOB PUBLIC HEALTH, V11, P866, DOI 10.1080/17441692.2015.1134613
   Reisner SL, 2010, AIDS PATIENT CARE ST, V24, P501, DOI 10.1089/apc.2010.0059
   Rotondi NK, 2013, AM J PUBLIC HEALTH, V103, P1830, DOI 10.2105/AJPH.2013.301348
   Schleifer David, 2006, SEXUALITIES, V9, P57, DOI [10.1177/1363460706058397, DOI 10.1177/1363460706058397]
   Sevelius J, 2009, J ASSOC NURSE AIDS C, V20, P398, DOI 10.1016/j.jana.2009.06.001
   Sevelius JM, 2016, J INT AIDS SOC, V19, DOI 10.7448/IAS.19.7.21105
   Sevelius JM, 2016, GLOB PUBLIC HEALTH, V11, P1060, DOI 10.1080/17441692.2016.1154085
   Sevelius JM, 2014, ANN BEHAV MED, V47, P5, DOI 10.1007/s12160-013-9565-8
   Tate CC, 2013, J SEX RES, V50, P767, DOI 10.1080/00224499.2012.690110
NR 20
TC 11
Z9 11
U1 0
U2 5
PU MARY ANN LIEBERT, INC
PI NEW ROCHELLE
PA 140 HUGUENOT STREET, 3RD FL, NEW ROCHELLE, NY 10801 USA
SN 2325-8292
EI 2325-8306
J9 LGBT HEALTH
JI LGBT Health
PD OCT
PY 2018
VL 5
IS 7
BP 387
EP 390
DI 10.1089/lgbt.2018.0086
EA SEP 2018
PG 4
WC Public, Environmental & Occupational Health
WE Science Citation Index Expanded (SCI-EXPANDED); Social Science Citation Index (SSCI)
SC Public, Environmental & Occupational Health
GA GX3IK
UT WOS:000446010100001
PM 30272493
DA 2022-08-26
ER

PT J
AU Ryan, KE
   Mak, A
   Stoove, M
   Price, B
   Fairley, CK
   Ruth, S
   Lai, L
   Asselin, J
   El-Hayek, C
   Nguyen, L
   Batrouney, C
   Wilson, D
   Lockwood, J
   Murphy, D
   Cornelisse, VJ
   Roth, N
   Willcox, J
   Chang, CC
   Armishaw, J
   Tee, BK
   Penn, M
   Forgan-Smith, G
   Williams, C
   Montgomery, J
   Byron, K
   Coelho, A
   Allen, B
   Wiggins, J
   Kelsall, J
   Vujovic, O
   West, M
   Pierce, AB
   Gallant, D
   Bell, C
   de Wits, JBF
   Hoy, JF
   Wesselingh, SL
   Grant, RM
   Wright, EJ
AF Ryan, Kathleen E.
   Mak, Anne
   Stoove, Mark
   Price, Brian
   Fairley, Christopher K.
   Ruth, Simon
   Lai, Luxshimi
   Asselin, Jason
   El-Hayek, Carol
   Nguyen, Long
   Batrouney, Colin
   Wilson, David
   Lockwood, John
   Murphy, Dean
   Cornelisse, Vincent J.
   Roth, Norman
   Willcox, Jeff
   Chang, Christina C.
   Armishaw, Judy
   Tee, Ban K.
   Penn, Matthew
   Forgan-Smith, George
   Williams, Christopher
   Montgomery, Jeff
   Byron, Kat
   Coelho, Alison
   Allen, Brent
   Wiggins, Jeremy
   Kelsall, Jenny
   Vujovic, Olga
   West, Michael
   Pierce, Anna B.
   Gallant, Daniel
   Bell, Charlotte
   de Wits, John B. F.
   Hoy, Jennifer F.
   Wesselingh, Steve L.
   Grant, Robert M.
   Wright, Edwina J.
TI Protocol for an HIV Pre-exposure Prophylaxis (PrEP) Population Level
   Intervention Study in Victoria Australia: The PrEPX Study
SO FRONTIERS IN PUBLIC HEALTH
LA English
DT Article
DE PrEP; HIV; MSM; prevention; protocol
ID TRANSGENDER WOMEN; SUBGROUP ANALYSIS; HOMOSEXUAL-MEN; INFECTION;
   TENOFOVIR; SEX
AB Background: Pre-exposure prophylaxis (PrEP) is the use of HIV anti-retroviral therapy to prevent HIV transmission in people at high risk of HIV acquisition. PrEP is highly efficacious when taken either daily, or in an on-demand schedule. In Australia co-formulated tenofovir-emtricitabine is registered for daily use for PrEP, however, this co formulation is not listed yet on the national subsidized medicines list. We describe a study protocol that aims to demonstrate if the provision of PrEP to up to 3800 individuals at risk of HIV in Victoria, Australia reduces HIV incidence locally by 25% generally and 30% among GBM.
   Methods: PrEPX is a population level intervention study in Victoria, Australia in which generic PrEP will be delivered to 3800 individuals for up to 36 months. Study eligibility is consistent with the recently updated 2017 Australian PrEP guidelines. Participants will attend study clinics, shared care clinics, or outreach clinics for quarterly HIV/STI screening, biannual renal function tests and other clinical care as required. Study visits and STI diagnoses will be recorded electronically through the ACCESS surveillance system. At each study visit participants will be invited to complete behavioral surveys that collect demographics and sexual risk data. Diagnosis and behavioral data will be compared between PrEPX participants and other individuals testing within the ACCESS surveillance system. A subset of participants will complete in depth surveys and interviews to collect attitudes, beliefs and acceptability data. Participating clinics will provide clinic level data on implementation and management of PrEPX participants. The population level impact on HIV incidence will be assessed using Victorian HIV notification data.
   Discussion: This study will collect evidence on the real world impact of delivery of PrEP to 3800 individuals at risk of acquiring HIV in Victoria. This study will provide important information for the broader implementation of PrEP planning upon listing of the tenofovir-emtricitabine on the national subsidized list of medicines. The study is registered on the Australian New Zealand Clinical Trials Registry (ACTRN12616001215415)
C1 [Ryan, Kathleen E.; Stoove, Mark; Lai, Luxshimi; Asselin, Jason; El-Hayek, Carol; Nguyen, Long; Wilson, David; Wright, Edwina J.] Burnet Inst, Melbourne, Australia.
   [Ryan, Kathleen E.; Stoove, Mark] Monash Univ, Dept Epidemiol & Prevent Med, Melbourne, Vic, Australia.
   [Mak, Anne] Alfred Hlth Pharm, Melbourne, Vic, Australia.
   [Price, Brian; Lai, Luxshimi; Lockwood, John] Alfred Hlth, Melbourne, Vic, Australia.
   [Fairley, Christopher K.; Cornelisse, Vincent J.] Melbourne Sexual Hlth Ctr, Melbourne, Vic, Australia.
   [Fairley, Christopher K.; Cornelisse, Vincent J.] Monash Univ, Cent Clin Sch, Melbourne, Vic, Australia.
   [Ruth, Simon; Batrouney, Colin; Wiggins, Jeremy] Victorian AIDS Council, Melbourne, Vic, Australia.
   [Murphy, Dean; de Wits, John B. F.] Univ New South Wales, Ctr Social Res Hlth, Sydney, NSW, Australia.
   [Roth, Norman] Prahran Market Clin, Melbourne, Vic, Australia.
   [Willcox, Jeff] Northside Clin, Melbourne, Vic, Australia.
   [Chang, Christina C.; Vujovic, Olga; Pierce, Anna B.; Hoy, Jennifer F.] Alfred Hosp, Dept Infect Dis, Melbourne, Vic, Australia.
   [Chang, Christina C.; Vujovic, Olga; Pierce, Anna B.; Hoy, Jennifer F.] Monash Univ, Melbourne, Vic, Australia.
   [Tee, Ban K.; Wright, Edwina J.] Ctr Clin, Melbourne, Vic, Australia.
   [Tee, Ban K.] Access Hlth & Community Richmond, Melbourne, Vic, Australia.
   [Penn, Matthew] PRONTO Community Hlth Ctr, Melbourne, Vic, Australia.
   [Forgan-Smith, George] ERA Hlth, Melbourne, Vic, Australia.
   [Williams, Christopher] PrEPDForChance, Melbourne, Vic, Australia.
   [Montgomery, Jeff] PrEPaccessNOW, Melbourne, Vic, Australia.
   [Byron, Kat] Victorian Aboriginal Community Controlled Hlth Or, Melbourne, Vic, Australia.
   [Coelho, Alison] Ctr Culture Ethn & Hlth, Melbourne, Vic, Australia.
   [Allen, Brent] Living Posit Victoria, Melbourne, Vic, Australia.
   [Wiggins, Jeremy] Peer Advocacy Network Sexual Hlth Trans Masculin, Melbourne, Vic, Australia.
   [Kelsall, Jenny] Harm Reduct Victoria, Melbourne, Vic, Australia.
   [West, Michael] Govt Victoria, Dept Hlth & Human Serv, Sexual Hlth & Viral Hepatitis Serv, Melbourne, Vic, Australia.
   [Gallant, Daniel] Govt South Australia, Dept Hlth & Ageing, Communicable Dis Control Branch, Sexually Transmissible Infect & Blood Borne Virus, Adelaide, SA, Australia.
   [Bell, Charlotte] Royal Adelaide Hosp, Clin 275, Adelaide, SA, Australia.
   [Wesselingh, Steve L.] South Australian Hlth & Med Res Inst, Adelaide, SA, Australia.
   [Grant, Robert M.] Univ Calif San Francisco, Sch Med, Gladstone Inst, San Francisco, CA USA.
   [Wright, Edwina J.] Peter Doherty Inst Infect & Immunity, Melbourne, Vic, Australia.
RP Wright, EJ (通讯作者)，Burnet Inst, Melbourne, Australia.; Wright, EJ (通讯作者)，Ctr Clin, Melbourne, Vic, Australia.; Wright, EJ (通讯作者)，Peter Doherty Inst Infect & Immunity, Melbourne, Vic, Australia.
EM edwina.wriciht@monash.edu
RI bell, charlotte/AAF-7720-2020; El-Hayek, Carol/AAA-8666-2019;
   Cornelisse, Vincent Jasper/P-1346-2015; Hoy, Jennifer/AAK-7968-2020;
   Wright, Edwina J/I-2950-2014
OI El-Hayek, Carol/0000-0001-5743-5994; Cornelisse, Vincent
   Jasper/0000-0003-0657-9677; Wright, Edwina J/0000-0001-8626-782X;
   Christopher, Fairley/0000-0001-9081-1664; Hoy,
   Jennifer/0000-0002-6948-7086; Ryan, Kathleen/0000-0001-5892-4482; Chang,
   Christina Catherine/0000-0003-0109-0725
FU Victorian Department of Health and Human Services; Alfred Hospital;
   Victorian AIDS Council
FX This project was funded by the Victorian Department of Health and Human
   Services, the Alfred Hospital and the Victorian AIDS Council.
CR AIDSDRUGS, 2017, TENV EM 200 300MG 90
   Alfred Health, 2017, ALFR HLTH PREPX
   Alfred Health, 2017, PREPX S AUSTR
   Alfred Health, 2017, PREPX TASM
   Anderson PL, 2012, SCI TRANSL MED, V4, DOI 10.1126/scitranslmed.3004006
   ASHM, 2015, AUSTR COMM PREEXP PR
   Australian Bureau of Statistics, 2016, 3101 0 AUSTR DEM STA
   Australian Government Department of Health, 2004, HUM IMM VIR HIV NEWL
   Australian Government Department of Health, 2017, PHARM BEN SCHEM
   Australian Government Department of Health and Ageing, 2017, PHARM BEN FEES PAT C
   Australian Government Department of Health Therapautic Goods Administration, 2016, 265833 ARTG AUSTR GO
   Australian Government Department of Health Therapautic Goods Administration, 2015, PERS IMP SCH
   Australian Government Department of Health Therapeutic Goods Administration, 2016, PRESCR MED NEW EXT U
   Australian Government Department of Health Therapeutic Goods Administration, 2017, 269195 ARTG AUSTR GO
   Baeten JM, 2016, PLOS MED, V13, DOI 10.1371/journal.pmed.1002099
   Boyle D, 2011, ELECTRON J HEALTH IN, V6
   Celum C, 2014, ANN INTERN MED, V161, P11, DOI 10.7326/M13-2471
   Chemist Warehouse, 2017, TRUV 300 200MG TAB 3
   Choopanya K, 2013, LANCET, V381, P2083, DOI 10.1016/S0140-6736(13)61127-7
   Department of Human Services Commonwealth of Australia, 2016, MED SERV AUSTR GOVT
   Deutsch MB, 2015, LANCET HIV, V2, pE512, DOI 10.1016/S2352-3018(15)00206-4
   Fonner VA, 2016, AIDS, V30, P1973, DOI 10.1097/QAD.0000000000001145
   Global Advocacy for HIV Prevention, 2017, ONG PLANN PREP DEM I
   Grant RM, 2014, LANCET INFECT DIS, V14, P820, DOI 10.1016/S1473-3099(14)70847-3
   Grant RM, 2010, NEW ENGL J MED, V363, P2587, DOI 10.1056/NEJMoa1011205
   Green Cross Pharmacy, 2017, TENV EM 3 X BOTTL 90
   Harris PA, 2009, J BIOMED INFORM, V42, P377, DOI 10.1016/j.jbi.2008.08.010
   Holt M, 2017, SEX TRANSM INFECT, V93, P438, DOI 10.1136/sextrans-2016-052774
   Lal L, 2017, AIDS, V31, P1709, DOI [10.1097/QAD.0000000000001519, 10.1097/qad.0000000000001519]
   Liu AY, 2016, JAMA INTERN MED, V176, P75, DOI 10.1001/jamainternmed.2015.4683
   Marcus JL, 2014, PLOS ONE, V9, DOI 10.1371/journal.pone.0091513
   McCormack S, 2016, LANCET, V387, P53, DOI 10.1016/S0140-6736(15)00056-2
   Molina JM, 2015, NEW ENGL J MED, V373, P2237, DOI 10.1056/NEJMoa1506273
   Mylan, 2017, MYL SEEING IS BELI
   Parliament of Australia, 2016, MED QUICK GUID
   Power S., AUSTR BORDER FORCE D
   Poynten IM, 2010, HIV MED, V11, P635, DOI 10.1111/j.1468-1293.2010.00833.x
   Prestage G, 2008, SEX HEALTH, V5, P97, DOI 10.1071/SH07080
   Queensland AIDS Council, 2017, QPREPD PROJ
   STIGMA Group, 2014, AUSTR SEX TRANSM INF
   The Kirby Institute, 2017, EPIC NSW
   The Kirby InstituteHIV, 2016, VIR HEP SEX TRANSM I
   Thigpen MC, 2012, NEW ENGL J MED, V367, P423, DOI 10.1056/NEJMoa1110711
   Victoria State Government, 2004, INF DIS SURV MONTHL
   Volk JE, 2015, CLIN INFECT DIS, V61, P1601, DOI 10.1093/cid/civ778
   WAAC, 2017, WA AIDS COUNC WELC P
   WHO, 2015, GUID START ANT THER
   Wilkinson AL, 2016, SEX TRANSM INFECT, V92, P464, DOI 10.1136/sextrans-2015-052421
   Wilkinson AL, 2015, JAIDS-J ACQ IMM DEF, V69, P460, DOI 10.1097/QAI.0000000000000613
   Wilson DP, 2012, PLOS MED, V9, DOI 10.1371/journal.pmed.1001231
   Wright E, 2017, J VIRUS ERAD, V3, P168
NR 51
TC 28
Z9 28
U1 1
U2 2
PU FRONTIERS MEDIA SA
PI LAUSANNE
PA AVENUE DU TRIBUNAL FEDERAL 34, LAUSANNE, CH-1015, SWITZERLAND
EI 2296-2565
J9 FRONT PUBLIC HEALTH
JI Front. Public Health
PD MAY 29
PY 2018
VL 6
AR 151
DI 10.3389/fpubh.2018.00151
PG 11
WC Public, Environmental & Occupational Health
WE Science Citation Index Expanded (SCI-EXPANDED); Social Science Citation Index (SSCI)
SC Public, Environmental & Occupational Health
GA GJ5LY
UT WOS:000435424000001
PM 29896468
OA Green Published, gold
DA 2022-08-26
ER

PT J
AU McNulty, MC
   Schneider, JA
AF McNulty, Moira C.
   Schneider, John A.
TI Care continuum entry interventions: seek and test strategies to engage
   persons most impacted by HIV within the United States
SO AIDS
LA English
DT Review
DE HIV; HIV care continuum; implementation science; key populations; seek
   and test strategies; social network
ID AFRICAN-AMERICAN MEN; HARD-TO-REACH; PARTNER NOTIFICATION;
   ANTIRETROVIRAL THERAPY; EMERGENCY-DEPARTMENT; BEHAVIOR-CHANGE; RISK
   BEHAVIOR; MASS-MEDIA; BLACK-MEN; SEX
AB The current review re-conceptualizes seek and test strategies, particularly given the changing importance of HIV testing as care continuum entry for persons irrespective of their HIV status. Care continuum entry advances previous seek and test strategies for client engagement with two next-generation functions: use of testing to engage (or re-engage) HIV negative clients in preexposure prophylaxis (PrEP) care; and testing individuals who may already be known positives for care continuum re-entry. We review existing seek and test strategies for most impacted community members with a goal of optimizing care continuum entry as we move towards HIV transmission elimination. These strategies are context, sub-group, community and epidemic-specific. This review is timely, given the initiation of routine PrEP care, which shifts and broadens our conceptualization of care continuum entry triggered by the HIV testing event. In addition, as the epidemic becomes more concentrated, focusing on re-engagement of HIV-infected persons becomes increasingly important given that transmission events involve both those acutely and newly infected as well as the large numbers who may not be virally suppressed. We start with examination of routine testing in healthcare settings, emphasizing its potential role in re-engagement for persons out of care. Subsequently, we describe risk-based testing to identify key populations. We then review network-based approaches and their impact on the epidemic. We close with future directions for individual and combination care continuum entry strategies most relevant to elimination of HIV transmission in the United States. Copyright (C) 2018 Wolters Kluwer Health, Inc. All rights reserved.
C1 [McNulty, Moira C.; Schneider, John A.] Univ Chicago, Dept Med, Sect Infect Dis & Global Hlth, 5841 S Maryland Ave,MC 5065, Chicago, IL 60637 USA.
   [McNulty, Moira C.; Schneider, John A.] Univ Chicago, Chicago Ctr HIV Eliminat, Chicago, IL 60637 USA.
   [Schneider, John A.] Univ Chicago, Dept Publ Hlth Sci, Chicago, IL 60637 USA.
RP McNulty, MC (通讯作者)，Univ Chicago, Dept Med, Sect Infect Dis & Global Hlth, 5841 S Maryland Ave,MC 5065, Chicago, IL 60637 USA.
EM moira.mcnulty@uchospitals.edu
FU National Institutes of Health [R01 DA039934]; Third Coast Center for
   AIDS Research [P30 AI 117943]; Center for Prevention Implementation
   Methodology at Northwestern University Feinberg School of Medicine [P30
   DA027828]; NATIONAL INSTITUTE OF ALLERGY AND INFECTIOUS DISEASES
   [P30AI117943] Funding Source: NIH RePORTER; NATIONAL INSTITUTE ON DRUG
   ABUSE [P30DA027828, R01DA039934] Funding Source: NIH RePORTER
FX We would like to thank Joel Wertheim and Manon Ragonnet-Cronin for their
   input on molecular networks and Ethan Morgan for creating the multiplex
   network visualization. We would like to thank Jared Kerman for his
   contribution to creation of the conceptual model. We would also like to
   thank the National Institutes of Health (R01 DA039934), the Third Coast
   Center for AIDS Research (P30 AI 117943), and the Center for Prevention
   Implementation Methodology at Northwestern University Feinberg School of
   Medicine (P30 DA027828) for their support.
CR Adimora AA, 2009, AM J PREV MED, V37, P468, DOI 10.1016/j.amepre.2009.06.020
   ANDERSON R M, 1991
   [Anonymous], 2017, LANCET HIV, V4, pE189, DOI 10.1016/S2352-3018(17)30076-0
   Arbelaez C, 2012, J EMERG MED, V42, P7, DOI 10.1016/j.jemermed.2009.07.038
   Avery AK, 2014, BMJ QUAL SAF, V23, P250, DOI 10.1136/bmjqs-2012-001775
   Bares S, 2016, PUBLIC HEALTH REP, V131, P107, DOI 10.1177/00333549161310S113
   Baytop C, 2014, AIDS CARE, V26, P608, DOI 10.1080/09540121.2013.845280
   Beymer MR, 2014, SEX TRANSM INFECT, V90, P567, DOI 10.1136/sextrans-2013-051494
   Blanchard JF, 2002, SEX TRANSM INFECT, V78, pI183, DOI 10.1136/sti.78.suppl_1.i183
   Branson Bernard M., 2006, Morbidity and Mortality Weekly Report, V55, P1
   Brewer DD, 2005, SEX TRANSM DIS, V32, P78, DOI 10.1097/01.olq.0000153574.38764.0e
   Brown LB, 2011, JAIDS-J ACQ IMM DEF, V56, P437, DOI 10.1097/QAI.0b013e318202bf7d
   Buchacz K, 2015, PLOS ONE, V10, DOI 10.1371/journal.pone.0118923
   Burke RC, 2007, AIDS, V21, P1617, DOI 10.1097/QAD.0b013e32823f91ff
   Burns DN, 2014, AIDS RES HUM RETROV, V30, P217, DOI [10.1089/aid.2013.0274, 10.1089/AID.2013.0274]
   Centers for Disease Control and Prevention, EFF BEH I NT SOC NET
   Centers for Disease Control and Prevention, 2015, DAT CAR IMPR HLTH PR
   Centers for Disease Control and Prevention, 2016, IMPL HIV TEST NONCL
   Centers for Disease Control and Prevention, 2016, CDC FACT SHEET TREND
   Centers for Disease Control and Prevention, 2017, DET INV RESP HIV TRA
   Centers for Disease Control and Prevention, 2014, UND HIV CAR CONT
   Centers for Disease Control and Prevention, 2017, STAT HIV LAWS
   Centers for Disease Control and Prevention, 1995, MMWR RECOMM REP, V44
   Centers for Disease Control and Prevention, 2016, LIF RISK HIV DIAGN
   Centers for Disease Control and Prevention, 2015, STAT HIV TEST LAWS C
   Centers for Disease Control and Prevention and Association of Public Health Laboratories, 2014, LAB TEST DIAGN HIV I
   Centers for Disease Control and Prevention (CDC), 2003, MMWR Morb Mortal Wkly Rep, V52, P329
   Centers for Disease Control (CDC), 1987, MMWR Morb Mortal Wkly Rep, V36, P509
   Chou R, 2012, SCREENING HIV SYSTEM
   Cohen DA, 2004, JAIDS-J ACQ IMM DEF, V37, P1404, DOI 10.1097/01.qai.0000123271.76723.96
   Cohen MS, 2016, NEW ENGL J MED, V375, P830, DOI [10.1056/NEJMoa1105243, 10.1056/NEJMoa1600693]
   Coleman SM, 2009, AIDS PATIENT CARE ST, V23, P639, DOI 10.1089/apc.2008.0092
   Collins SE, 2015, INT J TUBERC LUNG D, V19, P50, DOI 10.5588/ijtld.14.0217
   Conrad C, 2015, MMWR-MORBID MORTAL W, V64, P443
   Das M, 2010, PLOS ONE, V5, DOI 10.1371/journal.pone.0011068
   Daskalakis Demetre, 2011, Top Antivir Med, V19, P18
   Denning Paul H., 2011, Morbidity and Mortality Weekly Report, V60, P1045
   Dieffenbach CW, 2012, CURR OPIN HIV AIDS, V7, P106, DOI 10.1097/COH.0b013e32834f3f13
   Dieffenbach CW, 2009, JAMA-J AM MED ASSOC, V301, P2380, DOI 10.1001/jama.2009.828
   Dombrowski JC, 2016, BMC PUBLIC HEALTH, V16, DOI 10.1186/s12889-016-3152-4
   Donnell D, 2010, LANCET, V375, P2092, DOI 10.1016/S0140-6736(10)60705-2
   Eastment MC, 2017, AM J PUBLIC HEALTH, V107, P717, DOI 10.2105/AJPH.2017.303668
   Egger M, 2002, LANCET, V360, P119, DOI 10.1016/S0140-6736(02)09411-4
   Ellen JM, 2013, INT J STD AIDS, V24, P335, DOI 10.1177/0956462412472459
   Fenton KA, 1997, AIDS, V11, P1535, DOI 10.1097/00002030-199713000-00001
   Fox J, 2009, HIV MED, V10, P432, DOI 10.1111/j.1468-1293.2009.00708.x
   Frieden TR, 2005, NEW ENGL J MED, V353, P2397, DOI 10.1056/NEJMsb053133
   Fujimoto K, 2013, SEX TRANSM DIS, V40, P453, DOI 10.1097/OLQ.0b013e31829186e5
   Gaiter JL, 2013, AIDS EDUC PREV, V25, P190, DOI 10.1521/aeap.2013.25.3.190
   Gardner EM, 2015, ANN EMERG MED, V66, P79, DOI 10.1016/j.annemergmed.2015.04.032
   Gardner EM, 2011, CLIN INFECT DIS, V52, P793, DOI 10.1093/cid/ciq243
   Goedel William C, 2015, JMIR Public Health Surveill, V1, pe4, DOI 10.2196/publichealth.4353
   Golden MR, 2009, AIDS, V23, P133, DOI 10.1097/QAD.0b013e32831fb52f
   Golden MR, 2004, SEX TRANSM DIS, V31, P709, DOI 10.1097/01.olq.0000145847.65523.43
   Gorbach Pamina M, 2011, J Acquir Immune Defic Syndr, V56, P176, DOI 10.1097/QAI.0b013e3181ff9750
   Gorbach PM, 2006, JAIDS-J ACQ IMM DEF, V42, P80, DOI 10.1097/01.qai.0000196665.78497.f1
   Granich RM, 2009, LANCET, V373, P48, DOI 10.1016/S0140-6736(08)61697-9
   Grant RM, 2010, NEW ENGL J MED, V363, P2587, DOI 10.1056/NEJMoa1011205
   Greenberg AE, 2015, JAIDS-J ACQ IMM DEF, V69, pS1, DOI 10.1097/QAI.0000000000000569
   Greenberg AE, 2009, HEALTH AFFAIR, V28, P1677, DOI 10.1377/hlthaff.28.6.1677
   Grinsztejn B, 2014, LANCET INFECT DIS, V14, P281, DOI 10.1016/S1473-3099(13)70692-3
   Gwadz M, 2015, BMC PUBLIC HEALTH, V15, DOI 10.1186/s12889-015-1816-0
   Halkitis PN, 2011, ANN BEHAV MED, V42, P361, DOI 10.1007/s12160-011-9299-4
   Hall HI, 2013, JAMA INTERN MED, V173, P1337, DOI 10.1001/jamainternmed.2013.6841
   Hamilton DT, 2008, SEX TRANSM DIS, V35, P30, DOI 10.1097/OLQ.0b013e3181453a84
   Harawa N, 2008, J NATL MED ASSOC, V100, P57, DOI 10.1016/S0027-9684(15)31175-5
   Harawa Nina T, 2009, J Correct Health Care, V15, P105, DOI 10.1177/1078345808330038
   Haukoos JS, 2015, JAIDS-J ACQ IMM DEF, V68, P599, DOI 10.1097/QAI.0000000000000518
   Haukoos JS, 2013, ACAD EMERG MED, V20, P309, DOI 10.1111/acem.12082
   Hogben M, 2007, AM J PREV MED, V33, pS88, DOI 10.1016/j.amepre.2007.04.013
   Hogben M, 2007, AM J PREV MED, V33, pS89, DOI 10.1016/j.amepre.2007.04.015
   HOLTGRAVE DR, 1993, ARCH INTERN MED, V153, P1225, DOI 10.1001/archinte.153.10.1225
   Horn T, 2016, J INT AIDS SOC, V19, DOI 10.7448/IAS.19.1.21263
   Hsieh YH, 2010, BMC INFECT DIS, V10, DOI 10.1186/1471-2334-10-194
   Hue S, 2004, AIDS, V18, P719, DOI [10.1097/01.aids.0000111455.61782.c3, 10.1097/00002030-200403260-00002]
   Hyman JM, 2003, MATH BIOSCI, V181, P17, DOI 10.1016/S0025-5564(02)00128-1
   Infectious Diseases Society of America HIV Medicine Association, 2015, INF DIS SOC AM IDSA
   Inst Med, 2011, HEALTH OF LESBIAN, GAY, BISEXUAL, AND TRANSGENDER PEOPLE: BUILDING A FOUNDATION FOR BETTER UNDERSTANDING, P1
   Institute of Medicine, 2003, UNEQUAL TREATMENT CO
   Kaiser Family Foundation, 2011, HIV AIDS 30 PUBL OP
   Kayo F., 2015, AM J PUBLIC HEALTH, V105, P1128, DOI [DOI 10.2105/AJPH.2014.302474, 10.2105/AJPH.2014.302474]
   Kelen GD, 2016, AIDS, V30, P113, DOI 10.1097/QAD.0000000000000896
   Kelley CF, 2015, CLIN INFECT DIS, V61, P1590, DOI 10.1093/cid/civ664
   Khanna A, 2015, ANN EPIDEMIOL, V25, P1, DOI 10.1016/j.annepidem.2014.09.012
   Khanna AS, 2014, AIDS BEHAV, V18, P1523, DOI 10.1007/s10461-013-0646-2
   KRONER BL, 1994, J ACQ IMMUN DEF SYND, V7, P279
   LaCroix JM, 2014, JAIDS-J ACQ IMM DEF, V66, pS329, DOI 10.1097/QAI.0000000000000230
   Lancki N, 2016, OPEN FORUM INFECT DI, V3, P472
   LANDIS SE, 1992, NEW ENGL J MED, V326, P101, DOI 10.1056/NEJM199201093260205
   Le T, 2013, NEW ENGL J MED, V368, P218, DOI 10.1056/NEJMoa1110187
   Lin J, 2017, J PUBLIC HEALTH MAN, V23, P264, DOI [10.1097/phh.0000000000000448, 10.1097/PHH.0000000000000448]
   Lippman SA, 2016, AIDS BEHAV, V20, P928, DOI 10.1007/s10461-015-1236-2
   Little SJ, 2014, PLOS ONE, V9, DOI 10.1371/journal.pone.0098443
   Livak BSJ, 2014, NETWORK VIRAL LOAD N
   Lundgren D, 2015, NEW ENGL J MED, V373, P795, DOI 10.1056/NEJMoa1506816
   Macke BA, 1999, AM J PREV MED, V17, P230, DOI 10.1016/S0749-3797(99)00076-8
   Magnani R, 2005, AIDS, V19, pS67, DOI 10.1097/01.aids.0000172879.20628.e1
   Mahajan AP, 2008, AIDS, V22, pS67, DOI 10.1097/01.aids.0000327438.13291.62
   Makadon H. J., 2015, FENWAY GUIDE LESBIAN
   McGuire R, 2016, J AM MED INFORM ASSN, V23, P396, DOI 10.1093/jamia/ocv031
   McNairy ML, 2014, CLIN INFECT DIS, V59, pS12, DOI 10.1093/cid/ciu251
   Metsch LR, 2012, AM J PUBLIC HEALTH, V102, P1160, DOI 10.2105/AJPH.2011.300460
   Mugavero MJ, 2013, CLIN INFECT DIS, V57, P1164, DOI 10.1093/cid/cit420
   Mustanski B, 2013, AIDS BEHAV, V17, P2999, DOI 10.1007/s10461-013-0507-z
   National Institute on Drug Abuse, 2012, SEEK TEST TREAT RET
   Nelson LE, 2016, J URBAN HEALTH, V93, P170, DOI 10.1007/s11524-015-0020-y
   Nikolopoulos GK, 2016, SCI REP-UK, V6, DOI 10.1038/srep38100
   Nunn A, 2014, AM J PUBLIC HEALTH, V104, P775, DOI 10.2105/AJPH.2013.301864
   Oster AM, 2015, JAIDS-J ACQ IMM DEF, V70, P444, DOI 10.1097/QAI.0000000000000809
   Padamsee TJ, 2017, J HEALTH POLIT POLIC, V42, P73, DOI 10.1215/03616878-3702782
   Poon AFY, 2016, LANCET HIV, V3, pE231, DOI 10.1016/S2352-3018(16)00046-1
   Ranji U, 2016, HLTH ACCESS CARE COV
   Rice E, 2012, HEALTH EDUC RES, V27, P226, DOI 10.1093/her/cyr113
   Romer D, 2009, AM J PUBLIC HEALTH, V99, P2150, DOI 10.2105/AJPH.2008.155036
   Rynn L., 2008, Morbidity and Mortality Weekly Report, V57, P1
   Samoff E, 2007, SEX TRANSM DIS, V34, P456, DOI 10.1097/01.olq.0000251203.34805.28
   Schalet AT, 2014, J YOUTH ADOLESCENCE, V43, P1595, DOI 10.1007/s10964-014-0178-8
   Schnall R, 2013, ACAD EMERG MED, V20, P279, DOI 10.1111/acem.12084
   Schneider J, 2017, NETW SCI, V5, P381, DOI 10.1017/nws.2016.27
   Schneider JA, 2017, AIDS, V31, P159, DOI 10.1097/QAD.0000000000001269
   Schrantz SJ, 2011, ANN EMERG MED, V58, pS85, DOI 10.1016/j.annemergmed.2011.03.031
   Signer D, 2016, PUBLIC HEALTH REP, V131, P82, DOI 10.1177/00333549161310S110
   Skarbinski J, 2015, JAMA INTERN MED, V175, P588, DOI 10.1001/jamainternmed.2014.8180
   Smith DK, 2013, AM J PREV MED, V44, pS141, DOI 10.1016/j.amepre.2012.09.040
   Steward WT, 2009, AIDS BEHAV, V13, P1054, DOI 10.1007/s10461-009-9582-6
   Stringer KL, 2016, AIDS BEHAV, V20, P115, DOI 10.1007/s10461-015-1256-y
   Suthar AB, 2013, PLOS MED, V10, DOI 10.1371/journal.pmed.1001496
   Thornton AC, 2012, HIV MED, V13, P416, DOI 10.1111/j.1468-1293.2012.00992.x
   U. S. Food and Drug Administration, 2015, KEEP BLOOD TRANSF SA
   United States Public Health Service, 1961, ER SYPH
   US Preventive Services Task Force, 2016, FIN REC STAT HUM IMM
   Valente TW, 2012, SCIENCE, V337, P49, DOI 10.1126/science.1217330
   Vallabhaneni S, 2013, PLOS ONE, V8, DOI 10.1371/journal.pone.0055397
   Volkow ND, 2011, CURR HIV RES, V9, P393, DOI 10.2174/157016211798038605
   Weidle PJ, 2014, J AM PHARM ASSOC, V54, P486, DOI 10.1331/JAPhA.2014.14045
   Wertheim JO, 2017, PLOS PATHOG, V13, DOI 10.1371/journal.ppat.1006000
   Wertheim JO, 2014, J INFECT DIS, V209, P304, DOI 10.1093/infdis/jit524
   White House Office of National AIDS Policy, 2015, NAT HIV AIDS STRAT U
NR 138
TC 8
Z9 8
U1 0
U2 2
PU LIPPINCOTT WILLIAMS & WILKINS
PI PHILADELPHIA
PA TWO COMMERCE SQ, 2001 MARKET ST, PHILADELPHIA, PA 19103 USA
SN 0269-9370
EI 1473-5571
J9 AIDS
JI Aids
PD FEB 20
PY 2018
VL 32
IS 4
BP 407
EP 417
DI 10.1097/QAD.0000000000001733
PG 11
WC Immunology; Infectious Diseases; Virology
WE Science Citation Index Expanded (SCI-EXPANDED); Social Science Citation Index (SSCI)
SC Immunology; Infectious Diseases; Virology
GA GB4OB
UT WOS:000429038800001
PM 29381558
OA Green Accepted
DA 2022-08-26
ER

PT J
AU Yavuz, B
   Morgan, JL
   Showalter, L
   Horng, KR
   Dandekar, S
   Herrera, C
   LiWang, P
   Kaplan, DL
AF Yavuz, Burcin
   Morgan, Jessica L.
   Showalter, Laura
   Horng, Katti R.
   Dandekar, Satya
   Herrera, Carolina
   LiWang, Patricia
   Kaplan, David L.
TI Pharmaceutical Approaches to HIV Treatment and Prevention
SO ADVANCED THERAPEUTICS
LA English
DT Review
DE antiretroviral drugs; drug delivery; HIV prevention; HIV treatment;
   preexposure prophylaxis
ID HUMAN-IMMUNODEFICIENCY-VIRUS; SOLID LIPID NANOPARTICLES; CD4(+) T-CELLS;
   COMBINATION ANTIRETROVIRAL THERAPY; REVERSE-TRANSCRIPTASE INHIBITORS;
   BROADLY NEUTRALIZING ANTIBODIES; VAGINAL LACTOBACILLUS STRAIN; ENHANCED
   CELLULAR UPTAKE; SINGLE-TABLET REGIMEN; BLOOD-BRAIN-BARRIER
AB Human immunodeficiency virus (HIV) infection continues to pose a major infectious disease threat worldwide. It is characterized by the depletion of CD4+ T cells, persistent immune activation, and increased susceptibility to secondary infections. Advances in the development of antiretroviral drugs and combination antiretroviral therapy have resulted in a remarkable reduction in HIV-associated morbidity and mortality. Antiretroviral therapy (ART) leads to effective suppression of HIV replication with partial recovery of host immune system and has successfully transformed HIV infection from a fatal disease to a chronic condition. Additionally, antiretroviral drugs have shown promise for prevention in HIV pre-exposure prophylaxis and treatment as prevention. However, ART is unable to cure HIV. Other limitations include drug-drug interactions, drug resistance, cytotoxic side effects, cost, and adherence. Alternative treatment options are being investigated to overcome these challenges including discovery of new molecules with increased anti-viral activity and development of easily administrable drug formulations. In light of the difficulties associated with current HIV treatment measures, and in the continuing absence of a cure, the prevention of new infections has also arisen as a prominent goal among efforts to curtail the worldwide HIV pandemic. In this review, the authors summarize currently available anti-HIV drugs and their combinations for treatment, new molecules under clinical development and prevention methods, and discuss drug delivery formats as well as associated challenges and alternative approaches for the future.
C1 [Yavuz, Burcin; Kaplan, David L.] Tufts Univ, Dept Biomed Engn, 4 Colby St, Medford, MA 02155 USA.
   [Morgan, Jessica L.; Showalter, Laura; LiWang, Patricia] Univ Calif Merced, Dept Mol Cell Biol, 5200 North Lake Rd, Merced, CA 95343 USA.
   [Horng, Katti R.; Dandekar, Satya] Univ Calif Davis, Dept Med Microbiol & Immunol, 5605 GBSF,1 Shields Ave, Davis, CA 95616 USA.
   [Herrera, Carolina] St Marys Campus Imperial Coll, Dept Med, Room 460 Norfolk Pl, London W2 1PG, England.
RP Kaplan, DL (通讯作者)，Tufts Univ, Dept Biomed Engn, 4 Colby St, Medford, MA 02155 USA.; LiWang, P (通讯作者)，Univ Calif Merced, Dept Mol Cell Biol, 5200 North Lake Rd, Merced, CA 95343 USA.
EM pliwang@ucmerced.edu; David.Kaplan@tufts.edu
RI ; YAVUZ, Burcin/J-1044-2013
OI Morgan, Jessica/0000-0001-5532-9864; YAVUZ, Burcin/0000-0003-2352-9321;
   Horng, Katti/0000-0001-7169-8504; Herrera, Carolina/0000-0003-3701-752X
FU NIH [R01AI112011]
FX B.Y. and J.L.M contributed equally to this work. The authors thank the
   NIH for support of some of their work on the subject of this review,
   including R01AI112011.
CR Agashe H, 2012, CURR HIV RES, V10, P88, DOI 10.2174/157016212799304599
   Akil A, 2015, PHARM RES-DORDR, V32, P458, DOI 10.1007/s11095-014-1474-4
   Akil A, 2011, DRUG DELIV TRANSL RE, V1, P209, DOI 10.1007/s13346-011-0022-6
   Alexandre KB, 2016, VIROLOGY, V497, P69, DOI 10.1016/j.virol.2016.07.004
   Alexandre KB, 2010, VIROLOGY, V402, P187, DOI 10.1016/j.virol.2010.03.021
   Alvarez B, 2017, MICROB BIOTECHNOL, V10, P1057, DOI 10.1111/1751-7915.12778
   Andersen AHF, 2018, ACS MACRO LETT, V7, P587, DOI 10.1021/acsmacrolett.8b00179
   Angione SA, 2018, J PHARM PRACT, V31, P216, DOI 10.1177/0897190017710519
   Antimisiaris SG, 2015, ADV DRUG DELIVER REV, V92, P123, DOI 10.1016/j.addr.2015.03.015
   Archin NM, 2014, J INFECT DIS, V210, P728, DOI 10.1093/infdis/jiu155
   Ardestani MS, 2015, J MATER SCI-MATER M, V26, DOI 10.1007/s10856-015-5510-7
   Arts EJ, 2012, CSH PERSPECT MED, V2, DOI 10.1101/cshperspect.a007161
   Baeten J., 2018, C RETR OPP INF BOST
   Baeten JM, 2016, NEW ENGL J MED, V375, P2121, DOI 10.1056/NEJMoa1506110
   Baeten JM, 2012, NEW ENGL J MED, V367, P399, DOI 10.1056/NEJMoa1108524
   Ball C, 2016, MAT SCI ENG C-MATER, V63, P117, DOI 10.1016/j.msec.2016.02.018
   Baloglu E, 2009, J PHARM PHARM SCI, V12, P312, DOI 10.18433/J3HP41
   Balzarini J, 2006, ANTIVIR RES, V71, P237, DOI 10.1016/j.antiviral.2006.02.004
   Banga R, 2016, NAT MED, V22, P754, DOI 10.1038/nm.4113
   Barnhart M, 2017, GLOB HEALTH-SCI PRAC, V5, P182, DOI 10.9745/GHSP-D-17-00206
   Barouch DH, 2012, P NATL ACAD SCI USA, V109, P8694, DOI 10.1073/pnas.1203183109
   Barre-Sinoussi F, 2013, NAT REV MICROBIOL, V11, P877, DOI 10.1038/nrmicro3132
   Barton C, 2016, VIRUSES-BASEL, V8, DOI 10.3390/v8120331
   Barton K, 2016, TRENDS MICROBIOL, V24, P345, DOI 10.1016/j.tim.2016.01.006
   Bender AR, 1996, ANTIMICROB AGENTS CH, V40, P1467, DOI 10.1128/AAC.40.6.1467
   BETAGERI GV, 1993, INT J PHARM, V98, P149, DOI 10.1016/0378-5173(93)90051-G
   Biancotto A, 2008, BLOOD, V111, P699, DOI 10.1182/blood-2007-05-088435
   Blakney AK, 2013, ANTIVIR RES, V100, pS9, DOI 10.1016/j.antiviral.2013.09.022
   Bleul CC, 1997, P NATL ACAD SCI USA, V94, P1925, DOI 10.1073/pnas.94.5.1925
   Borgdorff H, 2014, ISME J, V8, P1781, DOI 10.1038/ismej.2014.26
   Boudad H, 2001, STP PHARMA SCI, V11, P369
   Boyd P, 2016, INT J PHARMACEUT, V511, P619, DOI 10.1016/j.ijpharm.2016.07.051
   Brichacek B, 2013, PLOS ONE, V8, DOI 10.1371/journal.pone.0078817
   Burton DR, 2016, ANNU REV IMMUNOL, V34, P635, DOI 10.1146/annurev-immunol-041015-055515
   Burton DR, 2012, CELL HOST MICROBE, V12, P396, DOI 10.1016/j.chom.2012.09.008
   Calcagno A, 2014, CLIN PHARMACOKINET, V53, P891, DOI 10.1007/s40262-014-0171-0
   Caskey M, 2015, NATURE, V522, P487, DOI 10.1038/nature14411
   Centers for Disease Control and Prevention, 2015, HIV SURV REP
   Cerini F, 2008, JAIDS-J ACQ IMM DEF, V49, P472, DOI 10.1097/QAI.0b013e31818c953f
   Cerini F, 2017, AIDS RES HUM RETROV, V33, P768, DOI [10.1089/aid.2016.0199, 10.1089/AID.2016.0199]
   Cerini F, 2016, PROTEIN EXPRES PURIF, V119, P1, DOI 10.1016/j.pep.2015.10.011
   Chandarsekaran N., 2013, RES J PHARM TECHNOL, V6, P731
   Chang TLY, 2003, P NATL ACAD SCI USA, V100, P11672, DOI 10.1073/pnas.1934747100
   Chattopadhyay N, 2008, PHARM RES-DORDR, V25, P2262, DOI 10.1007/s11095-008-9615-2
   Chen BA, 2015, JAIDS-J ACQ IMM DEF, V70, P242, DOI 10.1097/QAI.0000000000000702
   Chen D, 2002, EMBO J, V21, P6801, DOI 10.1093/emboj/cdf683
   Cheng K, 2012, ACS APPL MATER INTER, V4, P235, DOI 10.1021/am2013008
   Chiappetta DA, 2009, AAPS PHARMSCITECH, V10, P1, DOI 10.1208/s12249-008-9168-z
   Chiu B, 2014, BRIT J CANCER, V111, P708, DOI 10.1038/bjc.2014.324
   Chou SF, 2015, J CONTROL RELEASE, V220, P584, DOI 10.1016/j.jconrel.2015.09.008
   Chowdary KPR, 2012, INT J PHARM SCI RES, V3, P190, DOI 10.13040/IJPSR.0975-8232.3(1).189-93
   Chua C. X., 2017, 24 C RETR OPP INF CR
   Chupradit K, 2017, VIRUSES-BASEL, V9, DOI 10.3390/v9100281
   Cihlar T, 2016, CURR OPIN VIROL, V18, P50, DOI 10.1016/j.coviro.2016.03.004
   Clark Meredith R, 2014, Pharmaceutics, V6, P616
   Coburn J, 2017, INT J CANCER, V140, P726, DOI 10.1002/ijc.30479
   Cohen MS, 2016, NEW ENGL J MED, V375, P830, DOI [10.1056/NEJMoa1105243, 10.1056/NEJMoa1600693]
   Craig RB, 2012, PLOS ONE, V7, DOI 10.1371/journal.pone.0046778
   Cranston RD, 2017, CLIN INFECT DIS, V64, P614, DOI 10.1093/cid/ciw832
   Cunha-Reis C, 2016, J CONTROL RELEASE, V243, P43, DOI 10.1016/j.jconrel.2016.09.020
   D'Cruz OJ, 2014, EXPERT OPIN DRUG DEL, V11, P723, DOI 10.1517/17425247.2014.888055
   Dadachova E, 2006, PLOS MED, V3, P2094, DOI 10.1371/journal.pmed.0030427
   Darcis G, 2017, TRENDS IMMUNOL, V38, P217, DOI 10.1016/j.it.2016.12.003
   das Neves J, 2006, INT J PHARMACEUT, V318, P1, DOI 10.1016/j.ijpharm.2006.03.012
   das Neves J, 2016, ADV DRUG DELIVER REV, V103, P57, DOI 10.1016/j.addr.2016.01.017
   das Neves J, 2015, ACTA BIOMATER, V18, P77, DOI 10.1016/j.actbio.2015.02.007
   Dash PK, 2012, AIDS, V26, P2135, DOI 10.1097/QAD.0b013e328357f5ad
   Date AA, 2015, J BIOMED NANOTECHNOL, V11, P416, DOI 10.1166/jbn.2015.1942
   Davey RT, 1999, P NATL ACAD SCI USA, V96, P15109, DOI 10.1073/pnas.96.26.15109
   Davies O, 2016, INFECT DIS THER, V5, P407, DOI 10.1007/s40121-016-0128-8
   De Clercq E, 2002, NAT REV DRUG DISCOV, V1, P13, DOI 10.1038/nrd703
   De Clercq E, 2009, INT J ANTIMICROB AG, V33, P307, DOI 10.1016/j.ijantimicag.2008.10.010
   Deeks ED, 2014, DRUGS, V74, P195, DOI 10.1007/s40265-013-0160-x
   Deeks SG, 2016, NAT MED, V22, P839, DOI 10.1038/nm.4108
   Deeks SG, 2012, NAT REV IMMUNOL, V12, P607, DOI 10.1038/nri3262
   Deeks SG, 2009, BMJ-BRIT MED J, V338, DOI 10.1136/bmj.a3172
   Dev A, 2010, CARBOHYD POLYM, V80, P833, DOI 10.1016/j.carbpol.2009.12.040
   Devi Kusum V., 2006, Indian Journal of Pharmaceutical Sciences, V68, P1
   Devlin B, 2013, ANTIVIR RES, V100, pS3, DOI 10.1016/j.antiviral.2013.09.025
   Dey AK, 2005, RNA, V11, P873, DOI 10.1261/rna.7205405
   DEY S, 2011, ISRN PHARM, V2011, DOI DOI 10.1029/2010JF001832
   Dezzutti CS, 2015, PHARM RES-DORDR, V32, P3768, DOI 10.1007/s11095-015-1738-7
   Dhanaraju MD, 2009, ARCH APPL SCI RES, V1, P279
   Donahue DA, 2012, J VIROL, V86, P3253, DOI 10.1128/JVI.06648-11
   Dou HY, 2007, VIROLOGY, V358, P148, DOI 10.1016/j.virol.2006.08.012
   Dou H, 2006, BLOOD, V108, P2827, DOI 10.1182/blood-2006-03-012534
   Dubey V, 2010, NANOMED-NANOTECHNOL, V6, P590, DOI 10.1016/j.nano.2010.01.002
   Dufresne I, 1999, BBA-BIOMEMBRANES, V1421, P284, DOI 10.1016/S0005-2736(99)00137-6
   Dutta T, 2008, EUR J PHARM SCI, V34, P181, DOI 10.1016/j.ejps.2008.04.002
   Dutta T, 2007, J DRUG TARGET, V15, P721, DOI 10.1080/10611860600965914
   Dutta T, 2007, BBA-GEN SUBJECTS, V1770, P681, DOI 10.1016/j.bbagen.2006.12.007
   Eagling VA, 2002, XENOBIOTICA, V32, P1, DOI 10.1080/00498250110085845
   Edagwa B, 2017, EXPERT OPIN DRUG DEL, V14, P1281, DOI 10.1080/17425247.2017.1288212
   EMINI EA, 1992, NATURE, V355, P728, DOI 10.1038/355728a0
   Ensign LM, 2014, J CONTROL RELEASE, V190, P500, DOI 10.1016/j.jconrel.2014.04.033
   Erazo-Oliveras A, 2014, NAT METHODS, V11, P861, DOI [10.1038/NMETH.2998, 10.1038/nmeth.2998]
   Estes JD, 2017, NAT MED, V23, P1271, DOI 10.1038/nm.4411
   Fahmy TM, 2007, AAPS J, V9, pE171, DOI 10.1208/aapsj0902019
   Ferir G, 2012, AIDS RES HUM RETROV, V28, P1513, DOI [10.1089/AID.2012.0026, 10.1089/aid.2012.0026]
   Fernandez-Romero JA, 2015, TRENDS MICROBIOL, V23, P429, DOI 10.1016/j.tim.2015.02.006
   Fetherston SM, 2013, EUR J PHARM SCI, V48, P406, DOI 10.1016/j.ejps.2012.12.002
   Fichorova RN, 2001, J INFECT DIS, V184, P418, DOI 10.1086/322047
   Finzi D, 1999, NAT MED, V5, P512, DOI 10.1038/8394
   Fletcher P, 2016, AIDS RES HUM RETROV, V32, P334, DOI [10.1089/aid.2015.0315, 10.1089/AID.2015.0315]
   Fonsah JY, 2017, PLOS ONE, V12, DOI 10.1371/journal.pone.0170893
   Fox J, 2016, JAIDS-J ACQ IMM DEF, V73, P252, DOI 10.1097/QAI.0000000000001108
   Freeling JP, 2014, AIDS, V28, P2625, DOI 10.1097/QAD.0000000000000421
   Freund NT, 2017, SCI TRANSL MED, V9, DOI 10.1126/scitranslmed.aal2144
   Friend DR, 2016, EXPERT OPIN DRUG DEL, V13, P533, DOI 10.1517/17425247.2016.1134485
   Friend DR, 2013, ANTIVIR RES, V99, P391, DOI 10.1016/j.antiviral.2013.06.021
   Fuchs SP, 2016, MOL THER-METH CLIN D, V3, DOI 10.1038/mtm.2016.68
   Fulton Z, 2017, NAT REV DRUG DISCOV, V16, P11, DOI 10.1038/nrd.2016.267
   Fuqua JL, 2015, BMC BIOTECHNOL, V15, DOI 10.1186/s12896-015-0120-5
   Gabathuler R, 2010, NEUROBIOL DIS, V37, P48, DOI 10.1016/j.nbd.2009.07.028
   Gaertner H, 2008, P NATL ACAD SCI USA, V105, P17706, DOI 10.1073/pnas.0805098105
   Gagne JF, 2002, BBA-BIOMEMBRANES, V1558, P198, DOI 10.1016/S0005-2736(01)00432-1
   Gajbhiye V, 2013, EUR J PHARM SCI, V48, P668, DOI 10.1016/j.ejps.2012.12.027
   Garg M, 2006, J DRUG TARGET, V14, P1, DOI 10.1080/10611860500525370
   Garg M, 2007, EUR J PHARM BIOPHARM, V67, P76, DOI 10.1016/j.ejpb.2006.12.019
   Garg M, 2006, J PHARM PHARMACOL, V58, P605, DOI 10.1211/jpp.58.5.0005
   Gatell JM, 2014, J INT AIDS SOC, V17, P28, DOI 10.7448/IAS.17.4.19532
   Gautam R, 2016, NATURE, V533, P105, DOI 10.1038/nature17677
   Gay CL, 2017, J INFECT DIS, V215, P1725, DOI 10.1093/infdis/jix191
   Geng GN, 2016, MOL THER, V24, P1528, DOI 10.1038/mt.2016.117
   Gerber JG, 2000, CLIN INFECT DIS, V30, pS123, DOI 10.1086/313857
   Gong J, 2015, SEMIN CELL DEV BIOL, V40, P35, DOI [10.1016/j.semdb.2015.03.009, 10.1016/j.semcdb.2015.03.009]
   Gouws E, 2006, SEX TRANSM INFECT, V82, pIII51, DOI 10.1136/sti.2006.020164
   Grant RM, 2010, NEW ENGL J MED, V363, P2587, DOI 10.1056/NEJMoa1011205
   Greig SL, 2015, DRUGS, V75, P503, DOI 10.1007/s40265-015-0361-6
   Grooms TN, 2016, ANTIMICROB AGENTS CH, V60, P6518, DOI 10.1128/AAC.00956-16
   Gunaseelan S, 2010, ADV DRUG DELIVER REV, V62, P518, DOI 10.1016/j.addr.2009.11.021
   Gupta U, 2010, ADV DRUG DELIVER REV, V62, P478, DOI 10.1016/j.addr.2009.11.018
   Guthrie KM, 2016, AIDS RES HUM RETROV, V32, P1022, DOI 10.1089/aid.2015.0275
   Guthrie KM, 2015, PLOS ONE, V10, DOI 10.1371/journal.pone.0145642
   Haaland RE, 2012, ANTIMICROB AGENTS CH, V56, P3592, DOI 10.1128/AAC.00452-12
   Ham AS, 2013, PLOS ONE, V8, DOI 10.1371/journal.pone.0075306
   Ham AS, 2009, PHARM RES-DORDR, V26, P502, DOI 10.1007/s11095-008-9765-2
   Yoshida VMH, 2011, AAPS PHARMSCITECH, V12, P658, DOI 10.1208/s12249-011-9627-9
   Harman S, 2012, ANTIMICROB AGENTS CH, V56, P2347, DOI 10.1128/AAC.06108-11
   Harmsen HJM, 2016, ADV EXP MED BIOL, V902, P95, DOI 10.1007/978-3-319-31248-4_7
   Harrison PF, 2013, AIDS RES TREAT, V2013, DOI 10.1155/2013/790154
   Harvie P, 1996, ANTIMICROB AGENTS CH, V40, P225, DOI 10.1128/AAC.40.1.225
   Haynes BF, 2017, IMMUNOL REV, V275, P5, DOI 10.1111/imr.12517
   Heger Z., 2015, J METALLOMICS NANOTE, V1, P20
   Heiati H, 1998, INT J PHARMACEUT, V174, P71, DOI 10.1016/S0378-5173(98)00236-1
   Herrera C, 2016, AIDS, V30, P1015, DOI 10.1097/QAD.0000000000001043
   Herrera C, 2014, CURR TOP MICROBIOL, V383, P1, DOI 10.1007/82_2013_326
   Herrera C, 2012, CURR HIV RES, V10, P42, DOI 10.2174/157016212799304607
   Herrera C, 2011, AIDS, V25, P1971, DOI 10.1097/QAD.0b013e32834b3629
   Hogg R, 2008, LANCET, V372, P293, DOI 10.1016/S0140-6736(08)61113-7
   Immordino ML, 2006, INT J NANOMED, V1, P297
   Ita K, 2015, PHARMACEUTICS, V7, P90, DOI 10.3390/pharmaceutics7030090
   Jain S., 2011, INT J PHARM PHARM SC, P95
   Jain SK, 2008, NANOMED-NANOTECHNOL, V4, P41, DOI 10.1016/j.nano.2007.11.004
   Jin SX, 2005, PHARMAZIE, V60, P840
   Jin W, 2014, VIROLOGY, V458, P83, DOI 10.1016/j.virol.2014.04.016
   Johnson TJ, 2012, ANTIMICROB AGENTS CH, V56, P6272, DOI 10.1128/AAC.01431-12
   Johnson TJ, 2010, EUR J PHARM SCI, V39, P203, DOI 10.1016/j.ejps.2009.11.007
   Johnston MI, 2007, NEW ENGL J MED, V356, P2073, DOI 10.1056/NEJMra066267
   Gomara MJ, 2017, NANOMED-NANOTECHNOL, V13, P601, DOI 10.1016/j.nano.2016.08.023
   Julg B, 2017, SCI TRANSL MED, V9, DOI 10.1126/scitranslmed.aao4235
   Julg Boris, 2008, Ther Clin Risk Manag, V4, P573
   Kagiampakis I, 2011, ANTIMICROB AGENTS CH, V55, P264, DOI 10.1128/AAC.00376-10
   Kandathil AJ, 2016, RETROVIROLOGY, V13, DOI 10.1186/s12977-016-0323-4
   Karim QA, 2010, SCIENCE, V329, P1168, DOI 10.1126/science.1193748
   Kaur A, 2008, ACTA PHARMACEUT, V58, P61, DOI 10.2478/v10007-007-0045-1
   Kaur CD, 2008, J DRUG TARGET, V16, P798, DOI [10.1080/10611860802475688, 10.1080/10611860802475688 ]
   Kim H, 2016, SCI REP-UK, V6, DOI 10.1038/srep28896
   KIM S, 1990, J INFECT DIS, V162, P750, DOI 10.1093/infdis/162.3.750
   Kim SS, 2010, MOL THER, V18, P370, DOI 10.1038/mt.2009.271
   Kinman L, 2006, JAIDS-J ACQ IMM DEF, V42, P155, DOI 10.1097/01.qai.0000214822.33905.87
   Klatt NR, 2017, SCIENCE, V356, P938, DOI 10.1126/science.aai9383
   Klein F, 2012, NATURE, V492, P118, DOI 10.1038/nature11604
   Ko SY, 2014, NATURE, V514, P642, DOI 10.1038/nature13612
   Kouokam JC, 2016, VIRUSES-BASEL, V8, DOI 10.3390/v8110311
   Krogstad EA, 2014, INT J PHARMACEUT, V475, P282, DOI 10.1016/j.ijpharm.2014.08.039
   Kruk ME, 2006, CLIN THER, V28, P1989, DOI 10.1016/j.clinthera.2006.12.011
   Kumar P. D., 2013, RIP, V3, P8
   Kuo YC, 2007, INT J PHARMACEUT, V340, P143, DOI 10.1016/j.ijpharm.2007.03.012
   Kuo YC, 2012, COLLOID SURFACE B, V90, P75, DOI 10.1016/j.colsurfb.2011.09.048
   Kuo YC, 2011, NANOMEDICINE-UK, V6, P1011, DOI [10.2217/NNM.11.25, 10.2217/nnm.11.25]
   Kuo YC, 2006, INT J PHARMACEUT, V327, P160, DOI 10.1016/j.ijpharm.2006.07.044
   Lagenaur LA, 2011, MUCOSAL IMMUNOL, V4, P648, DOI 10.1038/mi.2011.30
   Lagenaur LA, 2015, PLOS ONE, V10, DOI 10.1371/journal.pone.0122730
   Lai MT, 2014, ANTIMICROB AGENTS CH, V58, P1652, DOI 10.1128/AAC.02403-13
   Lalanne M, 2007, BIOORG MED CHEM LETT, V17, P2237, DOI 10.1016/j.bmcl.2007.01.062
   Landovitz RJ, 2016, CURR OPIN HIV AIDS, V11, P122, DOI 10.1097/COH.0000000000000219
   Larson KB, 2014, CLIN PHARMACOKINET, V53, P865, DOI 10.1007/s40262-014-0167-9
   Lawn SD, 2000, J VIROL, V74, P10256, DOI 10.1128/JVI.74.21.10256-10259.2000
   Le Grand R, 2016, J VIROL, V90, P5315, DOI 10.1128/JVI.00230-16
   Leone M, 2017, PHARM RES-DORDR, V34, P2223, DOI 10.1007/s11095-017-2223-2
   Li M, 2011, JAIDS-J ACQ IMM DEF, V58, P379, DOI 10.1097/QAI.0b013e31823643fe
   Li XL, 1999, ADV DRUG DELIVER REV, V39, P81, DOI 10.1016/S0169-409X(99)00021-6
   Liu T, 2014, EUR J MED CHEM, V86, P481, DOI 10.1016/j.ejmech.2014.09.012
   Liu XM, 2008, APPL ENVIRON MICROB, V74, P4626, DOI 10.1128/AEM.00104-08
   Liu XW, 2006, ANTIMICROB AGENTS CH, V50, P3250, DOI 10.1128/AAC.00493-06
   Lobenberg R, 1997, EUR J PHARM BIOPHARM, V44, P127, DOI 10.1016/S0939-6411(97)00078-7
   Lobenberg R, 1998, J CONTROL RELEASE, V50, P21, DOI 10.1016/S0168-3659(97)00105-3
   Lohse N, 2007, ANN INTERN MED, V146, P87, DOI 10.7326/0003-4819-146-2-200701160-00003
   Lorenzo-Redondo R, 2017, NATURE, V551, pE10, DOI 10.1038/nature24635
   Lu L, 2012, RETROVIROLOGY, V9, DOI 10.1186/1742-4690-9-104
   Lusvarghi S, 2016, VIRUSES-BASEL, V8, DOI 10.3390/v8100296
   Lynch RM, 2015, SCI TRANSL MED, V7, DOI 10.1126/scitranslmed.aad5752
   Machado A, 2016, ACTA BIOMATER, V44, P332, DOI 10.1016/j.actbio.2016.08.018
   Machado RM, 2013, J PHARM SCI-US, V102, P2069, DOI 10.1002/jps.23577
   Mahajan SD, 2012, METHOD ENZYMOL, V509, P41, DOI 10.1016/B978-0-12-391858-1.00003-4
   Mahajan SD, 2010, CURR HIV RES, V8, P396, DOI 10.2174/157016210791330356
   Mainardes RM, 2009, J PHARM SCI-US, V98, P257, DOI 10.1002/jps.21406
   Makabi-Panzu B, 1998, CELL MOL BIOL, V44, P277
   Malcolm K, 2003, J CONTROL RELEASE, V91, P355, DOI 10.1016/S0168-3659(03)00260-8
   Malcolm RK, 2016, ADV DRUG DELIVER REV, V103, P33, DOI 10.1016/j.addr.2016.01.015
   Malcolm RK, 2005, J ANTIMICROB CHEMOTH, V56, P954, DOI 10.1093/jac/dki326
   Malherbe DC, 2018, J VIROL, V92, DOI 10.1128/JVI.01092-17
   Marcobal A, 2016, AIDS RES HUM RETROV, V32, P964, DOI 10.1089/aid.2015.0378
   Margolis DM, 2017, IMMUNOL REV, V275, P313, DOI 10.1111/imr.12506
   Margolis DM, 2016, SCIENCE, V353, P362, DOI 10.1126/science.aaf6517
   Marraa CM, 2009, AIDS, V23, P1359, DOI 10.1097/QAD.0b013e32832c4152
   Marrazzo JM, 2015, NEW ENGL J MED, V372, P509, DOI 10.1056/NEJMoa1402269
   Massud I, 2013, J VIROL, V87, P8952, DOI 10.1128/JVI.01204-13
   McBride JW, 2017, ANTIMICROB AGENTS CH, V61, DOI [10.1128/AAC.00965-17, 10.1128/aac.00965-17]
   McCallister S, 2017, 9 INT AIDS SOC C HIV
   McConville C, 2016, EUR J PHARM BIOPHARM, V104, P171, DOI 10.1016/j.ejpb.2016.05.003
   Mcgowan I, 2015, PLOS ONE, V10, DOI 10.1371/journal.pone.0125363
   Mckay PF, 2017, J CONTROL RELEASE, V249, P74, DOI 10.1016/j.jconrel.2017.01.018
   Meanwell NA, 2018, J MED CHEM, V61, P62, DOI 10.1021/acs.jmedchem.7b01337
   Mehellou Y, 2010, J MED CHEM, V53, P521, DOI 10.1021/jm900492g
   Mehla R., 2010, PLOS ONE, V5
   Mehnert W, 2001, ADV DRUG DELIVER REV, V47, P165, DOI 10.1016/S0169-409X(01)00105-3
   Mendling W, 2016, ADV EXP MED BIOL, V902, P83, DOI 10.1007/978-3-319-31248-4_6
   Mirmonsef P, 2014, AM J REPROD IMMUNOL, V71, P531, DOI 10.1111/aji.12232
   MISHELL DR, 1970, FERTIL STERIL, V21, P99
   Mishra V, 2006, J DRUG TARGET, V14, P45, DOI 10.1080/10611860600612953
   MITSUYA H, 1988, SCIENCE, V240, P646, DOI 10.1126/science.2452480
   Morris GC, 2014, PLOS ONE, V9, DOI 10.1371/journal.pone.0116153
   Morrow RJ, 2011, EUR J PHARM BIOPHARM, V77, P3, DOI 10.1016/j.ejpb.2010.10.010
   Mousseau G, 2015, MBIO, V6, DOI 10.1128/mBio.00465-15
   Murphy DJ, 2016, DRUG DELIV TRANSL RE, V6, P234, DOI 10.1007/s13346-015-0273-8
   Murphy DJ, 2014, J ANTIMICROB CHEMOTH, V69, P2477, DOI 10.1093/jac/dku160
   Muthu MS, 2009, NANOMEDICINE-UK, V4, P105, DOI 10.2217/17435889.4.1.105
   Mwangi TK, 2015, INT J PHARMACEUT, V485, P7, DOI 10.1016/j.ijpharm.2015.02.059
   Naso MF, 2017, BIODRUGS, V31, P317, DOI 10.1007/s40259-017-0234-5
   Nath B, 2011, ACTA POL PHARM, V68, P409
   Nayak UY, 2009, J MICROENCAPSUL, V26, P214, DOI 10.1080/02652040802246325
   Neff CP, 2010, PLOS ONE, V5, DOI 10.1371/journal.pone.0015257
   Nel A, 2016, NEW ENGL J MED, V375, P2133, DOI 10.1056/NEJMoa1602046
   Nel A., 2018, C RETR OPP INF BOST
   Notario-Perez F, 2018, CARBOHYD POLYM, V179, P305, DOI 10.1016/j.carbpol.2017.10.001
   Notario-Perez F, 2017, DRUG DES DEV THER, V11, P1767, DOI 10.2147/DDDT.S133170
   Novis CL, 2013, RETROVIROLOGY, V10, DOI 10.1186/1742-4690-10-119
   Nunes R, 2014, J CONTROL RELEASE, V194, P278, DOI 10.1016/j.jconrel.2014.09.013
   Nunn KL, 2015, MBIO, V6, DOI 10.1128/mBio.01084-15
   O'Keefe BR, 2009, P NATL ACAD SCI USA, V106, P6099, DOI 10.1073/pnas.0901506106
   Obiero J, 2012, COCHRANE DB SYST REV, DOI 10.1002/14651858.CD007961.pub2
   Olmsted SS, 2005, BMC INFECT DIS, V5, DOI 10.1186/1471-2334-5-79
   Palomino RAN, 2017, FRONT MICROBIOL, V8, DOI 10.3389/fmicb.2017.00906
   Pang Wei, 2009, Antivir Chem Chemother, V20, P1, DOI 10.3851/IMP1369
   Pattani A, 2012, INT J PHARMACEUT, V430, P89, DOI 10.1016/j.ijpharm.2012.03.036
   Pegu A, 2015, NAT COMMUN, V6, DOI 10.1038/ncomms9447
   Pegu A, 2014, SCI TRANSL MED, V6, DOI 10.1126/scitranslmed.3008992
   Perioli L, 2008, COLLOID SURFACE B, V66, P141, DOI 10.1016/j.colsurfb.2008.06.005
   Perreau M, 2017, TRENDS MOL MED, V23, P945, DOI 10.1016/j.molmed.2017.08.006
   Perry CM, 2014, DRUGS, V74, P75, DOI 10.1007/s40265-013-0158-4
   Petricevic L, 2008, EUR J OBSTET GYN R B, V141, P54, DOI 10.1016/j.ejogrb.2008.06.003
   Phalguna Y, 2010, INT J PHARM PHARM SC, V2, P41
   Pheeba M. P., 2010, INT J PHARM PHARM SC, V2, P169
   PHILLIPS NC, 1992, BLOOD, V79, P1137
   Prakash K, 2007, TROP J PHARM RES, V6, P841
   Prejean J, 2011, PLOS ONE, V6, DOI 10.1371/journal.pone.0017502
   Ramana LN, 2014, J CONTROL RELEASE, V192, P271, DOI 10.1016/j.jconrel.2014.08.003
   Rao KS, 2008, BIOMATERIALS, V29, P4429, DOI 10.1016/j.biomaterials.2008.08.004
   Rasmussen TA, 2014, LANCET HIV, V1, pE13, DOI 10.1016/S2352-3018(14)70014-1
   Ray AS, 2016, ANTIVIR RES, V125, P63, DOI 10.1016/j.antiviral.2015.11.009
   Rees H., 2015, CROI
   Rerks-Ngarm S, 2009, NEW ENGL J MED, V361, P2209, DOI 10.1056/NEJMoa0908492
   Richardson-Harman N, 2012, AIDS RES HUM RETROV, V28, P1422, DOI [10.1089/aid.2012.0073, 10.1089/AID.2012.0073]
   Robertson KR, 2010, NEUROLOGY, V74, P1260, DOI 10.1212/WNL.0b013e3181d9ed09
   Rosen RK, 2008, J WOMENS HEALTH, V17, P383, DOI 10.1089/jwh.2006.0325
   Rosenberg Y, 2013, PLOS ONE, V8, DOI 10.1371/journal.pone.0058724
   Rosenbloom DIS, 2017, NATURE, V551, pE6, DOI 10.1038/nature24634
   Roy U, 2012, J INFECT DIS, V206, P1577, DOI 10.1093/infdis/jis395
   Rozzi SJ, 2017, NEUROTOX RES, V32, P723, DOI 10.1007/s12640-017-9776-z
   Sahoo SK, 2005, TROP J PHARM RES, V4, P369, DOI [10.4314/tjpr.v4i1.14622, DOI 10.4314/TJPR.V4I1.14622]
   Saiyed ZM, 2010, INT J NANOMED, V5, P157
   Sassi AB, 2011, ANTIMICROB AGENTS CH, V55, P2282, DOI 10.1128/AAC.01190-10
   SCHAFER V, 1992, PHARMACEUT RES, V9, P541, DOI 10.1023/A:1015852732512
   Schlesinger E, 2016, PHARM RES-DORDR, V33, P1649, DOI 10.1007/s11095-016-1904-6
   SCHREIER H, 1994, J BIOL CHEM, V269, P9090
   Schurmann D, 2016, AIDS, V30, P57, DOI 10.1097/QAD.0000000000000876
   Schwartz C, 2017, BIOCHEM PHARMACOL, V146, P10, DOI 10.1016/j.bcp.2017.07.001
   Schweighardt B, 2001, AIDS RES HUM RETROV, V17, P1133, DOI 10.1089/088922201316912745
   Sebe I, 2015, INT J PHARMACEUT, V494, P516, DOI 10.1016/j.ijpharm.2015.08.054
   Seib FP, 2015, ACTA BIOMATER, V20, P32, DOI 10.1016/j.actbio.2015.04.003
   Seib FP, 2013, ADV FUNCT MATER, V23, P58, DOI 10.1002/adfm.201201238
   Shah LK, 2006, PHARM RES, V23, P2638, DOI 10.1007/s11095-006-9101-7
   Shahiwala A., 2007, FUTUR HIV THER, V1, P49, DOI [10.2217/17469600.1.1.49, DOI 10.2217/17469600.1.1.49]
   Shankar N. B., 2009, ASIAN J PHARM CLIN R, V2, P55
   Shattock RJ, 2012, CSH PERSPECT MED, V2, DOI 10.1101/cshperspect.a007385
   Shegokar R, 2011, INT J PHARMACEUT, V421, P341, DOI 10.1016/j.ijpharm.2011.09.041
   Shegokar R, 2011, NANOMED-NANOTECHNOL, V7, P333, DOI 10.1016/j.nano.2010.10.012
   Sierra S, 2005, J CLIN VIROL, V34, P233, DOI 10.1016/j.jcv.2005.09.004
   Sillman B, 2018, J NEUROIMMUNE PHARM, V13, pS79
   Sloan DD, 2015, PLOS PATHOG, V11, DOI 10.1371/journal.ppat.1005233
   Sogaard OS, 2015, PLOS PATHOG, V11, DOI 10.1371/journal.ppat.1005142
   Sok D, 2014, SCI TRANSL MED, V6, DOI 10.1126/scitranslmed.3008104
   Soma CE, 2000, BIOMATERIALS, V21, P1
   Spina CA, 2013, PLOS PATHOG, V9, DOI 10.1371/journal.ppat.1003834
   Spreen W, 2013, HIV CLIN TRIALS, V14, P192, DOI 10.1310/hct1405-192
   Stafford MK, 1998, J ACQ IMMUN DEF SYND, V17, P327, DOI 10.1097/00042560-199804010-00006
   Steinbach JM, 2015, CELL MOL LIFE SCI, V72, P469, DOI 10.1007/s00018-014-1756-3
   Stinson JA, 2017, ACS BIOMATER SCI ENG, V3, P360, DOI 10.1021/acsbiomaterials.6b00515
   Sung JAM, 2015, J CLIN INVEST, V125, P4077, DOI 10.1172/JCI82314
   Tan HX, 2018, MUCOSAL IMMUNOL, V11, P994, DOI 10.1038/mi.2017.89
   Tanvi R., 2011, INT J DRUG DEV RES, V2, P211
   Teh AYH, 2014, PLANT BIOTECHNOL J, V12, P300, DOI 10.1111/pbi.12137
   Thigpen MC, 2012, NEW ENGL J MED, V367, P423, DOI 10.1056/NEJMoa1110711
   Thomas NS, 2003, EUR J PHARM SCI, V18, P71, DOI 10.1016/S0928-0987(02)00242-7
   Trezza C, 2015, CURR OPIN HIV AIDS, V10, P239, DOI 10.1097/COH.0000000000000168
   Tuero I, 2014, VIRUSES-BASEL, V6, P3129, DOI 10.3390/v6083129
   UNAIDS, 2017, UNAIDS DAT 2017
   UNAIDS, AIDS UPD 2016
   UNAIDS, KEY POP ATL
   UNAIDS, 2016, GLOB AIDS RESP PROGR
   Valenta C, 2005, ADV DRUG DELIVER REV, V57, P1692, DOI 10.1016/j.addr.2005.07.004
   Van Damme L, 2002, LANCET, V360, P971, DOI 10.1016/S0140-6736(02)11079-8
   van der Straten A, 2012, AIDS, V26, pF13, DOI 10.1097/QAD.0b013e3283522272
   Vangelista L, 2010, ANTIMICROB AGENTS CH, V54, P2994, DOI 10.1128/AAC.01492-09
   Vasir JK, 2003, INT J PHARMACEUT, V255, P13, DOI 10.1016/S0378-5173(03)00087-5
   Velmurugan S, 2013, INT J PHARM SCI, V5, P294
   Velmurugan S., 2014, INT J PHARM PHARM SC, V6, P31
   Veselinovic M, 2012, VIROLOGY, V432, P505, DOI 10.1016/j.virol.2012.06.025
   VIKRAM A, 2012, ASIAN J PHARM RES, V2, P70
   Vlachakis D, 2013, EVOL BIOINFORM, V9, P203, DOI 10.4137/EBO.S11412
   von Hentig N, 2016, HIV AIDS-RES PALLIAT, V8, P1, DOI 10.2147/HIV.S70836
   Wagh K, 2016, PLOS PATHOG, V12, DOI 10.1371/journal.ppat.1005520
   Walter J, 2008, APPL ENVIRON MICROB, V74, P4985, DOI 10.1128/AEM.00753-08
   Wang LX, 2015, VIROLOGY, V475, P179, DOI 10.1016/j.virol.2014.11.018
   Weinberger LS, 2005, CELL, V122, P169, DOI 10.1016/j.cell.2005.06.006
   WEISS RA, 1993, SCIENCE, V260, P1273, DOI 10.1126/science.8493571
   Weissenhorn W, 1997, NATURE, V387, P426, DOI 10.1038/387426a0
   Weld ED, 2017, AIDS RES HUM RETROV, V33, P440, DOI [10.1089/aid.2016.0167, 10.1089/AID.2016.0167]
   Wensing AM, 2017, TOP ANTIVIR MED, V24, P132
   Wightman F, 2015, AIDS, V29, P504, DOI 10.1097/QAD.0000000000000562
   Wijesundara D. K., 2017, FRONT MICROBIOL, V8
   Wilen CB, 2012, CSH PERSPECT MED, V2, DOI 10.1101/cshperspect.a006866
   Witvrouw M, 2000, MOL PHARMACOL, V58, P1100, DOI 10.1124/mol.58.5.1100
   Xue J, 2013, ANTIMICROB AGENTS CH, V57, P3976, DOI 10.1128/AAC.00332-13
   Xue J, 2012, MOL PHARMACEUT, V9, P2613, DOI 10.1021/mp300194b
   Yamamoto HS, 2013, BMC MICROBIOL, V13, DOI 10.1186/1471-2180-13-4
   Yang Y, 2017, EMERG MICROBES INFEC, V6, DOI 10.1038/emi.2017.26
   Yavuz B, 2013, SCI WORLD J, DOI 10.1155/2013/732340
   Yucel T, 2014, J CONTROL RELEASE, V190, P381, DOI 10.1016/j.jconrel.2014.05.059
   Yucel T, 2014, BIOMATERIALS, V35, P8613, DOI 10.1016/j.biomaterials.2014.06.030
   Zhang L, 2017, ACS BIOMATER SCI ENG, V3, P1654, DOI 10.1021/acsbiomaterials.7b00167
   Zhang Q, 2014, J AM CHEM SOC, V136, P4325, DOI 10.1021/ja4131565
   Zhang T, 2013, ANTIVIR RES, V97, P334, DOI 10.1016/j.antiviral.2012.12.019
   Zhao B, 2011, J BIOL CHEM, V286, P28370, DOI 10.1074/jbc.M111.234799
   Zhao C., 2017, ANTIMICROB AGENTS CH, V61
   Zhou JH, 2011, METHODS, V54, P284, DOI 10.1016/j.ymeth.2010.12.039
   Zhou TQ, 2010, SCIENCE, V329, P811, DOI 10.1126/science.1192819
NR 359
TC 9
Z9 9
U1 2
U2 9
PU WILEY
PI HOBOKEN
PA 111 RIVER ST, HOBOKEN 07030-5774, NJ USA
EI 2366-3987
J9 ADV THER-GERMANY
JI Adv. Therap.
PD OCT
PY 2018
VL 1
IS 6
AR 1800054
DI 10.1002/adtp.201800054
PG 27
WC Pharmacology & Pharmacy
WE Science Citation Index Expanded (SCI-EXPANDED)
SC Pharmacology & Pharmacy
GA VI6NU
UT WOS:000506343700001
PM 32775613
OA Green Accepted
DA 2022-08-26
ER

PT J
AU Machekano, R
   Tiam, A
   Kassaye, S
   Tukei, V
   Gill, M
   Mohai, F
   Nchepe, M
   Mokone, M
   Barasa, J
   Mohale, S
   Letsie, M
   Guay, L
AF Machekano, Rhoderick
   Tiam, Appolinaire
   Kassaye, Seble
   Tukei, Vincent
   Gill, Michelle
   Mohai, Florence
   Nchepe, Masepeli
   Mokone, Majoalane
   Barasa, Janet
   Mohale, Sesomo
   Letsie, Mosilinyane
   Guay, Laura
TI HIV incidence among pregnant and postpartum women in a high prevalence
   setting
SO PLOS ONE
LA English
DT Article
ID INFECTION; AGE
AB In sub-Saharan Africa, most women who test HIV negative at the first antenatal care encounter are rarely tested again during pregnancy and postpartum, yet data suggests that pregnancy is associated with increased risk of HIV acquisition compared to non-pregnant women. We describe HIV incidence during pregnancy and postpartum in Lesotho, a high prevalence setting, and factors associated with HIV seroconversion. We enrolled a cohort of HIV negative women presenting at health facilities for antenatal care and followed them through delivery up to 24 months postpartum. Women were repeatedly tested for HIV according to the Lesotho Ministry of Health routine rapid HIV testing guidelines and responded to risk behavior questionnaire every three months. We estimated HIV incidence and associated 95% confidence intervals. We used mixed effects Cox regression models to identify independent factors associated with seroconversion accounting for repeated assessment. The estimated overall HIV incidence rate was 1.58 (95% CI: 1.05-2.28) per 100 person-years. The estimated HIV incidence rate during pregnancy (2.61 per 100 person-years, 95% CI: 1.12-5.14) was almost double the estimated HIV incidence during postpartum (1.36 per 100 person-years, 95% CI: 0.83-2.10). Women's age (14-24 years compared to 25-45 years), multiple sexual partnerships, urethral discharge and no condoms nor pre-exposure prophylaxis were independently associated with HIV infection. There is an increased need for counseling and support of HIV-uninfected pregnant and breastfeeding women to stay HIV-negative, including provision of pre-exposure prophylaxis during this high-risk period, particularly among adolescent and young women.
C1 [Machekano, Rhoderick; Tiam, Appolinaire; Gill, Michelle; Guay, Laura] Elizabeth Glaser Pediat AIDS Fdn, Washington, DC 20036 USA.
   [Tiam, Appolinaire] Univ Bergen, Bergen, Norway.
   [Kassaye, Seble] Georgetown Univ, Washington, DC USA.
   [Tukei, Vincent; Mohai, Florence; Mokone, Majoalane; Barasa, Janet; Mohale, Sesomo] Elizabeth Glaser Pediat AIDS Fdn, Maseru, Lesotho.
   [Nchepe, Masepeli; Letsie, Mosilinyane] Minist Hlth, Maseru, Lesotho.
   [Guay, Laura] George Washington Univ, Washington, DC USA.
RP Machekano, R (通讯作者)，Elizabeth Glaser Pediat AIDS Fdn, Washington, DC 20036 USA.
EM rmachekano@pedaids.org
RI Tukei, Vincent/GNH-5270-2022
OI Tukei, Vincent Joseph/0000-0002-9525-2600
FU United States Agency for International Development (USAID); USAID
   [AID-674-A-16-00005]; Lesotho Ministry of Health; Christian Health
   Association of Lesotho
FX This work was funded by the United States Agency for International
   Development (USAID) and the generous support of the American people
   through USAID Cooperative Agreement No. AID-674-A-16-00005 (AT).; We
   thank the study participants, research study team, the Lesotho Ministry
   of Health and the Christian Health Association of Lesotho for their
   support of the study and during the preparation of this manuscript.
CR Chetty T, 2017, BMC PREGNANCY CHILDB, V17, DOI 10.1186/s12884-017-1421-6
   De Schacht C, 2014, J INT AIDS SOC, V17, DOI 10.7448/IAS.17.1.18808
   Dinh TH, 2015, PLOS ONE, V10, DOI 10.1371/journal.pone.0125525
   Drake AL, 2014, PLOS MED, V11, DOI 10.1371/journal.pmed.1001608
   Egbe TO, 2016, J PREGNANCY, V2016, DOI 10.1155/2016/7397695
   Fatti G, 2017, PLOS ONE, V12, DOI 10.1371/journal.pone.0181691
   Government of Lesotho, 2016, NAT HIV TEST SERV GU
   Kinuthia J, 2017, JAIDS-J ACQ IMM DEF, V74, P142, DOI 10.1097/QAI.0000000000001225
   Kinuthia J, 2015, AIDS, V29, P2025, DOI 10.1097/QAD.0000000000000793
   LEROY V, 1994, AIDS, V8, P983, DOI 10.1097/00002030-199407000-00017
   Ministry of Health Government of Lesotho, 2016, NAT GUID US ANT VIR
   Ministry of Health/Lesotho, 2013, NAT GUID PREV MOTH C
   Ministry of Health/Lesotho International ICF, 2016, LES DEM HLTH SURV 20
   Mofenson LM, 2018, J INFECT DIS, V218, P1, DOI 10.1093/infdis/jiy118
   Moodley D, 2011, J INFECT DIS, V203, P1231, DOI 10.1093/infdis/jir017
   Pintye J, 2017, CLIN INFECT DIS, V64, P751, DOI 10.1093/cid/ciw850
   Rogers AJ, 2017, J INT AIDS SOC, V20, DOI 10.1002/jia2.25036
   Schaefer R, 2017, AIDS, V31, P1461, DOI [10.1097/QAD.0000000000001506, 10.1097/qad.0000000000001506]
   Thomson KA, 2018, J INFECT DIS, V218, P16, DOI 10.1093/infdis/jiy113
   Tiam A, 2017, MEASURING PMTCT PROG
   UNAIDS, 2016, COUNTR FACTSH LES 20
   Unaids, PUTT HIV PREV AD GIR
   Wettstein C, 2012, AIDS, P26
   World Health Organization, CONS GUID HIV TEST S
   Wu H, 2017, J CLIN VIROL, V93, P85, DOI 10.1016/j.jcv.2017.02.005
NR 25
TC 9
Z9 9
U1 0
U2 5
PU PUBLIC LIBRARY SCIENCE
PI SAN FRANCISCO
PA 1160 BATTERY STREET, STE 100, SAN FRANCISCO, CA 94111 USA
SN 1932-6203
J9 PLOS ONE
JI PLoS One
PD DEC 28
PY 2018
VL 13
IS 12
AR e0209782
DI 10.1371/journal.pone.0209782
PG 13
WC Multidisciplinary Sciences
WE Science Citation Index Expanded (SCI-EXPANDED)
SC Science & Technology - Other Topics
GA HG0GV
UT WOS:000454621900041
PM 30592749
OA Green Published, gold, Green Submitted
DA 2022-08-26
ER

PT S
AU Heger, E
   Schuetz, A
   Vasan, S
AF Heger, Elizabeth
   Schuetz, Alexandra
   Vasan, Sandhya
BE Zhang, L
   Lewin, SR
TI HIV Vaccine Efficacy Trials: RV144 and Beyond
SO HIV VACCINES AND CURE: THE PATH TOWARDS FINDING AN EFFECTIVE CURE AND
   VACCINE
SE Advances in Experimental Medicine and Biology
LA English
DT Article; Book Chapter
DE HIV; Vaccine; Correlates; Immunogenicity; Efficacy
ID DEPENDENT CELLULAR CYTOTOXICITY; INJECTION-DRUG USERS; RECOMBINANT
   GLYCOPROTEIN-120 VACCINE; NEUTRALIZING ANTIBODY-SPECIFICITIES;
   IMMUNODEFICIENCY-VIRUS; DOUBLE-BLIND; AFFINITY MATURATION; PROTECTIVE
   EFFICACY; MEDIATED-IMMUNITY; ALVAC-HIV
AB Despite progress in antiretroviral therapy, pre-exposure prophylaxis, microbicides, and other preventive strategies, a vaccine to prevent HIV-1 infection remains desperately needed. Development of an effective vaccine is challenged by several immunologic features of HIV-1 evidenced by the failure of five of the six HIV-1 candidate vaccine efficacy trials to date. This chapter reviews these efficacy trials with a focus on the Phase 3 RV144 trial in Thailand, the only HIV-1 vaccine efficacy trial to show a moderate protective effect of 31% with respect to placebo administration. Although modest, this protection has allowed for the study of potential immunologic correlates of protection to improve development of future HIV-1 pox-protein and other vaccine strategies. Trials in Thailand and South Africa have built upon the RV144 framework to provide additional immunologic insights which enable current and future efficacy testing of related vaccine candidates.
C1 [Heger, Elizabeth] US Army Med Mat Dev Act, Ft Detrick, MD USA.
   [Schuetz, Alexandra; Vasan, Sandhya] Armed Forces Res Inst Med Sci, US Army Med Component, Bangkok, Thailand.
   [Schuetz, Alexandra; Vasan, Sandhya] Walter Reed Army Inst Res, US Mil HIV Res Program, Silver Spring, MD 20910 USA.
   [Schuetz, Alexandra; Vasan, Sandhya] Henry M Jackson Fdn, Bethesda, MD 20817 USA.
RP Vasan, S (通讯作者)，Armed Forces Res Inst Med Sci, US Army Med Component, Bangkok, Thailand.; Vasan, S (通讯作者)，Walter Reed Army Inst Res, US Mil HIV Res Program, Silver Spring, MD 20910 USA.; Vasan, S (通讯作者)，Henry M Jackson Fdn, Bethesda, MD 20817 USA.
EM vasans@hiv-th.org
CR Akapirat S, 2014, C RETR OPP INFECT
   Akapirat S, 2014, HIV RES PREV
   Akapirat S, 2015, KEYST HIV VACC C
   Akapirat S, 2016, C RETR OPP IN
   Akapirat S, 2016, HIV RES PREV
   Alam SM, 2007, J IMMUNOL, V178, P4424, DOI 10.4049/jimmunol.178.7.4424
   Almond D, 2010, AIDS RES HUM RETROV, V26, P717, DOI 10.1089/aid.2009.0254
   Arthos J, 2008, NAT IMMUNOL, V9, P301, DOI 10.1038/ni1566
   Baldwin KM, 2015, TISSUE ANTIGENS, V85, P117, DOI 10.1111/tan.12507
   Barouch DH, 2015, SCIENCE, V349, P320, DOI 10.1126/science.aab3886
   Barouch DH, 2013, CELL, V155, P531, DOI 10.1016/j.cell.2013.09.061
   Barouch DH, 2010, NAT MED, V16, P319, DOI 10.1038/nm.2089
   Binley JM, 2008, J VIROL, V82, P11651, DOI 10.1128/JVI.01762-08
   Bonsignori M, 2017, SCI TRANSL MED, V9, DOI 10.1126/scitranslmed.aai7514
   Bonsignori M, 2012, J VIROL, V86, P11521, DOI 10.1128/JVI.01023-12
   Bonsignori M, 2012, J VIROL, V86, P4688, DOI 10.1128/JVI.07163-11
   Bournazos S, 2014, CELL, V158, P1243, DOI 10.1016/j.cell.2014.08.023
   Brenchley JM, 2004, J EXP MED, V200, P749, DOI 10.1084/jem.20040874
   Buchbinder SP, 2008, LANCET, V372, P1881, DOI 10.1016/S0140-6736(08)61591-3
   Caillat-Zucman S, 1998, KIDNEY INT, V53, P1626, DOI 10.1046/j.1523-1755.1998.00909.x
   Carnathan DG, 2015, P NATL ACAD SCI USA, V112, P518, DOI 10.1073/pnas.1407466112
   Chuenarom W, 2016, HIV RES PREV
   Chung AW, 2015, CELL, V163, P988, DOI 10.1016/j.cell.2015.10.027
   Chung AW, 2014, SCI TRANSL MED, V6, DOI 10.1126/scitranslmed.3007736
   Churchyard G, 2016, PLOS ONE, V11, DOI 10.1371/journal.pone.0161753
   Corey L, 2015, SCI TRANSL MED, V7, DOI 10.1126/scitranslmed.aac7732
   de Bruyn G, 2005, JAIDS-J ACQ IMM DEF, V39, P499, DOI 10.1097/01.qai.0000148532.12329.df
   Decks SG, 2006, J VIROL, V80, P6155, DOI 10.1128/JVI.00093-06
   Dhillon AK, 2007, J VIROL, V81, P6548, DOI 10.1128/JVI.02749-06
   Doores KJ, 2010, J VIROL, V84, P10510, DOI 10.1128/JVI.00552-10
   Durando P, 2008, CLIN VACCINE IMMUNOL, V15, P253, DOI 10.1128/CVI.00316-07
   Easterhoff D, 2017, PLOS PATHOG, V13, DOI 10.1371/journal.ppat.1006182
   Edlefsen PT, 2015, PLOS COMPUT BIOL, V11, DOI 10.1371/journal.pcbi.1003973
   Edlefsen PT, 2013, CURR OPIN HIV AIDS, V8, P432, DOI 10.1097/COH.0b013e328362db2b
   Eller M, 2017, KEYST HIV VACC C
   Fera D, 2014, P NATL ACAD SCI USA, V111, P10275, DOI 10.1073/pnas.1409954111
   Ferrari G, 2011, J VIROL, V85, P7029, DOI 10.1128/JVI.00171-11
   Fitzgerald DW, 2011, J INFECT DIS, V203, P765, DOI 10.1093/infdis/jiq114
   Etcheverry MF, 2013, HUM VACC IMMUNOTHER, V9, P420, DOI 10.4161/hv.22903
   Flynn MN, 2005, J INFECT DIS, V191, P654, DOI 10.1086/428404
   Gao Feng, 2004, Expert Rev Vaccines, V3, pS161, DOI 10.1586/14760584.3.4.S161
   Gaschen B, 2002, SCIENCE, V296, P2354, DOI 10.1126/science.1070441
   Gilbert PB, 2005, J INFECT DIS, V191, P666, DOI 10.1086/428405
   Gottardo R, 2013, PLOS ONE, V8, DOI 10.1371/journal.pone.0075665
   Gray ES, 2009, J VIROL, V83, P8925, DOI 10.1128/JVI.00758-09
   Gray G, 2014, AIDS RES HUM RETROVI, V30, pS1
   Gray GE, 2011, LANCET INFECT DIS, V11, P507, DOI 10.1016/S1473-3099(11)70098-6
   GRIFFISS JM, 1975, J IMMUNOL, V114, P1779
   Haase AT, 2010, NATURE, V464, P217, DOI 10.1038/nature08757
   Hammer SM, 2013, NEW ENGL J MED, V369, P2083, DOI 10.1056/NEJMoa1310566
   HARRISON K, 1995, J ACQ IMMUN DEF SYND, V10, P386
   Harro CD, 2004, JAIDS-J ACQ IMM DEF, V37, P1385, DOI 10.1097/01.qai.0000122983.87519.b5
   Haynes BF, 2012, NEW ENGL J MED, V366, P1275, DOI 10.1056/NEJMoa1113425
   Haynes BF, 2005, SCIENCE, V308, P1906, DOI 10.1126/science.1111781
   Hemelaar J, 2012, TRENDS MOL MED, V18, P182, DOI 10.1016/j.molmed.2011.12.001
   Hessell AJ, 2007, NATURE, V449, P101, DOI 10.1038/nature06106
   Hu HT, 2014, P NATL ACAD SCI USA, V111, P13439, DOI 10.1073/pnas.1400446111
   Hutnick NA, 2009, NAT MED, V15, P876, DOI 10.1038/nm.1989
   Janes H, 2013, AIDS RES HUM RETROV, V29, P1513, DOI [10.1089/aid.2012.0385, 10.1089/AID.2012.0385]
   Jiang XQ, 2010, NAT STRUCT MOL BIOL, V17, P955, DOI 10.1038/nsmb.1861
   Karasavvas N, 2012, AIDS RES HUM RETROV, V28, P1444, DOI 10.1089/aid.2012.0103
   Kepler TB, 2014, CELL HOST MICROBE, V16, P304, DOI 10.1016/j.chom.2014.08.006
   Kim JH, 2015, ANNU REV MED, V66, P423, DOI 10.1146/annurev-med-052912-123749
   Klein J, 2000, NEW ENGL J MED, V343, P702, DOI 10.1056/NEJM200009073431006
   Larsen M, 2012, PLOS ONE, V7, DOI 10.1371/journal.pone.0042403
   Lazarus ED, 2014, PLOS ONE, V9, DOI 10.1371/journal.pone.0105380
   Liao HX, 2006, VIROLOGY, V353, P268, DOI 10.1016/j.virol.2006.04.043
   Liao HX, 2013, IMMUNITY, V38, P176, DOI 10.1016/j.immuni.2012.11.011
   Liao HX, 2011, J EXP MED, V208, P2237, DOI 10.1084/jem.20110363
   Lin L, 2015, NAT BIOTECHNOL, V33, P610, DOI 10.1038/nbt.3187
   Liu JY, 2016, SCIENCE, V353, P1045, DOI 10.1126/science.aag0491
   MATHEW GD, 1981, INT J CANCER, V27, P175, DOI 10.1002/ijc.2910270208
   Matyas GR, 2009, BBA-BIOMEMBRANES, V1788, P660, DOI 10.1016/j.bbamem.2008.11.015
   Meffre E, 2001, J CLIN INVEST, V108, P879, DOI 10.1172/JCI200113051
   Miller CJ, 2005, J VIROL, V79, P9217, DOI 10.1128/JVI.79.14.9217-9227.2005
   Montefiori DC, 2012, J INFECT DIS, V206, P431, DOI 10.1093/infdis/jis367
   Moody MA, 2012, J VIROL, V86, P7496, DOI 10.1128/JVI.00426-12
   Mouquet H, 2012, P NATL ACAD SCI USA, V109, P875, DOI 10.1073/pnas.1120059109
   Mouquet H, 2010, NATURE, V467, P591, DOI 10.1038/nature09385
   Ndhlovu ZM, 2011, J IMMUNOL, V186, P6914, DOI 10.4049/jimmunol.1004231
   Newman PA, 2010, VACCINE, V28, P958, DOI 10.1016/j.vaccine.2009.10.142
   Newman PA, 2009, HEALTH SERV RES, V44, P2167, DOI 10.1111/j.1475-6773.2009.01039.x
   Newton MA, 2004, BIOSTATISTICS, V5, P155, DOI 10.1093/biostatistics/5.2.155
   Nitayaphan S, 2000, VACCINE, V18, P1448, DOI 10.1016/S0264-410X(99)00421-1
   Nitayaphan S, 2004, J INFECT DIS, V190, P702, DOI 10.1086/422258
   Nkolola JP, 2014, J VIROL, V88, P9538, DOI 10.1128/JVI.01739-14
   O'Brien KL, 2009, NAT MED, V15, P873, DOI 10.1038/nm.1991
   Ovsyannikova IG, 2007, VACCINE, V25, P3090, DOI 10.1016/j.vaccine.2007.01.020
   Panico M, 2016, SCI REP-UK, V6, DOI 10.1038/srep32956
   Paris R, 2012, VACCINE, V30, P832, DOI 10.1016/j.vaccine.2011.11.002
   Pitisuttihum P, 2014, HIV RES PREV
   Pitisuttithum P, 2006, J INFECT DIS, V194, P1661, DOI 10.1086/508748
   Plotkin SA, 2012, CLIN INFECT DIS, V54, P1615, DOI 10.1093/cid/cis238
   Plotkin SA, 2010, CLIN VACCINE IMMUNOL, V17, P1055, DOI 10.1128/CVI.00131-10
   Pollara J, 2017, KEY STON HIV VACC C
   Pollara J, 2014, J VIROL, V88, P7715, DOI 10.1128/JVI.00156-14
   Prentice HA, 2015, SCI TRANSL MED, V7, DOI 10.1126/scitranslmed.aab4005
   Pulendran B, 2011, NAT IMMUNOL, V12, P509, DOI 10.1038/ni.2039
   Qin L, 2007, J INFECT DIS, V196, P1304, DOI 10.1086/522428
   Ratto-Kim S, 2015, PLOS ONE, V10, DOI 10.1371/journal.pone.0115582
   Rerks-Ngarm S, 2017, J INFECT DIS, V215, P1255, DOI 10.1093/infdis/jix099
   Rerks-Ngarm S, 2009, NEW ENGL J MED, V361, P2209, DOI 10.1056/NEJMoa0908492
   Robb ML, 2012, LANCET INFECT DIS, V12, P531, DOI 10.1016/S1473-3099(12)70088-9
   Rolland M, 2012, NATURE, V490, P417, DOI 10.1038/nature11519
   Santra S, 2010, NAT MED, V16, P324, DOI 10.1038/nm.2108
   Sather DN, 2009, J VIROL, V83, P757, DOI 10.1128/JVI.02036-08
   Schief WR, 2009, CURR OPIN HIV AIDS, V4, P431, DOI 10.1097/COH.0b013e32832e6184
   Schuetz A, 2017, KEYST HIV VACC C
   Schuetz A, 2016, KEYST HIV VACC C
   Seaman MS, 2010, J VIROL, V84, P1439, DOI 10.1128/JVI.02108-09
   Simek MD, 2009, J VIROL, V83, P7337, DOI 10.1128/JVI.00110-09
   Sok D, 2013, PLOS PATHOG, V9, DOI 10.1371/journal.ppat.1003754
   Spira AI, 1996, J EXP MED, V183, P215, DOI 10.1084/jem.183.1.215
   STEPHENS HAF, 1995, EUR J IMMUNOL, V25, P3142, DOI 10.1002/eji.1830251123
   Stewart-Jones GBE, 2016, CELL, V165, P813, DOI 10.1016/j.cell.2016.04.010
   Thapinta D, 2002, J ACQ IMMUN DEF SYND, V30, P503, DOI 10.1097/00126334-200208150-00006
   Tomaras GD, 2016, HIV RES PREV
   Tomaras GD, 2013, P NATL ACAD SCI USA, V110, P9019, DOI 10.1073/pnas.1301456110
   Vanichseni S, 2004, AIDS, V18, P311, DOI 10.1097/00002030-200401230-00022
   Voronin Y, 2015, VACCINE, V33, P1243, DOI 10.1016/j.vaccine.2014.10.040
   Wardemann H, 2003, SCIENCE, V301, P1374, DOI 10.1126/science.1086907
   Wei XP, 2003, NATURE, V422, P307, DOI 10.1038/nature01470
   Wieczorek L, 2016, HIV RES PREV
   Wieczorek L, 2017, KEYST HIV VACC C
   Williams LD, 2015, KEYST HIV VACC C
   Yates NL, 2014, SCI TRANSL MED, V6, DOI 10.1126/scitranslmed.3007730
   Young AM, 2014, PLOS ONE, V9, DOI 10.1371/journal.pone.0101047
   Zolla-Pazner S, 2014, EBIOMEDICINE, V1, P37, DOI 10.1016/j.ebiom.2014.10.022
   Zolla-Pazner S, 2014, PLOS ONE, V9, DOI 10.1371/journal.pone.0087572
NR 129
TC 4
Z9 4
U1 0
U2 6
PU SPRINGER INTERNATIONAL PUBLISHING AG
PI CHAM
PA GEWERBESTRASSE 11, CHAM, CH-6330, SWITZERLAND
SN 0065-2598
EI 2214-8019
BN 978-981-13-0484-2; 978-981-13-0483-5
J9 ADV EXP MED BIOL
JI Adv.Exp.Med.Biol.
PY 2018
VL 1075
BP 3
EP 30
DI 10.1007/978-981-13-0484-2_1
D2 10.1007/978-981-13-0484-2
PG 28
WC Biology; Medicine, Research & Experimental
WE Book Citation Index– Science (BKCI-S); Science Citation Index Expanded (SCI-EXPANDED)
SC Life Sciences & Biomedicine - Other Topics; Research & Experimental
   Medicine
GA BL6HC
UT WOS:000453886500002
PM 30030787
DA 2022-08-26
ER

PT J
AU Doll, M
   Fortenberry, JD
   Roseland, D
   McAuliff, K
   Wilson, CM
   Boyer, CB
AF Doll, Mimi
   Fortenberry, J. Dennis
   Roseland, Denise
   McAuliff, Kathleen
   Wilson, Craig M.
   Boyer, Cherrie B.
TI Linking HIV-Negative Youth to Prevention Services in 12 US Cities:
   Barriers and Facilitators to Implementing the HIV Prevention Continuum
SO JOURNAL OF ADOLESCENT HEALTH
LA English
DT Article
DE Linkage to prevention; High-risk HIV-negative youth; HIV prevention; HIV
   prevention infrastructure; YMSM of color
ID PREEXPOSURE PROPHYLAXIS; POSITIVE ADOLESCENTS; STRUCTURAL BARRIERS;
   UNITED-STATES; YOUNG-ADULTS; CARE; CLINICS; DELIVERY; LINKAGE; HEALTH
AB Purpose: Linkage of HIV-negative youth to prevention services is increasingly important with the development of effective pre-exposure prophylaxis that complements behavioral and other prevention-focused interventions. However, effective infrastructure for delivery of prevention services does not exist, leaving many programs to address HIV prevention without data to guide program development/implementation. The objective of this study was to provide a qualitative description of barriers and facilitators of linkage to prevention services among high-risk, HIV-negative youth.
   Design: Thematic analysis of structured interviews with staff implementing linkage to prevention services programs for youth aged 12-24 years.
   Methods: Twelve adolescent medicine HIV primary care programs as part of larger testing research program focused on young sexual minority men of color. The study included staff implementing linkage to prevention services programs along with community-based HIV testing programs. The main outcomes of the study were key barriers/facilitators to linkage to prevention services.
   Results: Eight themes summarized perspectives on linkage to prevention services: (1) relationships with community partners, (2) trust between providers and youth, (3) youth capacity to navigate prevention services, (4) pre-exposure prophylaxis specific issues, (5) privacy issues, (6) gaps in health records preventing tailored services, (7) confidentiality of care for youth accessing services through parents'/caretakers' insurance, and (8) need for health-care institutions to keep pace with models that prioritize HIV prevention among at-risk youth. Themes are discussed in the context of factors that facilitated/challenged linkage to prevention services.
   Conclusions: Several evidence-based HIV prevention tools are available; infrastructures for coordinated service delivery to high-risk youth have not been developed. Implementation of such infrastructures requires attention to community-, provider-, and youth-related issues. (c) 2017 Society for Adolescent Health and Medicine. All rights reserved.
C1 [Doll, Mimi; Roseland, Denise; McAuliff, Kathleen] Candeo Consulting Inc, Downers Grove, IL 60515 USA.
   [Fortenberry, J. Dennis] Indiana Univ Sch Med, Dept Pediat, Div Adolescent Med, Indianapolis, IN 46202 USA.
   [Wilson, Craig M.] Univ Alabama Birmingham, Sch Publ Hlth, Dept Epidemiol, Birmingham, AL 35294 USA.
   [Boyer, Cherrie B.] Univ Calif San Francisco, Dept Pediat, Div Adolescent & Young Adult Med, San Francisco, CA USA.
RP Doll, M (通讯作者)，Candeo Consulting Inc, Downers Grove, IL 60515 USA.
EM mimi4712@gmail.com
OI Wilson, Craig/0000-0001-6869-1053
FU National Institutes of Health through the National Institute of Child
   Health and Human Development [5 U01 HD040533, 5 U01 HD 40474]; National
   Institute on Drug Abuse; National Institute on Mental Health; National
   Institute on Minority Health and Health Disparities; EUNICE KENNEDY
   SHRIVER NATIONAL INSTITUTE OF CHILD HEALTH & HUMAN DEVELOPMENT
   [U01HD040474, U01HD040533] Funding Source: NIH RePORTER
FX The Adolescent Medicine Trials Network for HIV/AIDS Interventions (ATN)
   is funded by Grants 5 U01 HD040533 and 5 U01 HD 40474 from the National
   Institutes of Health through the National Institute of Child Health and
   Human Development (B. Kapogiannis, MD), with supplemental funding from
   the National Institute on Drug Abuse (K. Davenny, PhD), the National
   Institute on Mental Health (P. Brouwers, PhD), and the National
   Institute on Minority Health and Health Disparities (R. Berzon, PhD).
   The study was scientifically reviewed by the ATN's Community and
   Prevention Leadership Group. Network scientific and logistical support
   was provided by the ATN Coordinating Center (C. Wilson, C. Partlow, and
   J. Merchant) at the University of Alabama at Birmingham. Network
   operations support was provided by the ATN Data and Operations Center at
   Westat, Inc. (B. Harris and B. Driver).
CR Bekker LG, 2015, J INT AIDS SOC, V18, P1, DOI 10.7448/IAS.18.2.20027
   Boyer CB, 2016, J HIV-AIDS SOC SERV, V15, P158, DOI 10.1080/15381501.2015.1074977
   Centers for Disease Control and Prevention, 2015, HIV PREV US NEW OPP
   Centers for Disease Control Prevention, 2019, COMPENDIUM EVIDENCE
   Cooper SM, 2015, J BLACK PSYCHOL, V41, P415, DOI 10.1177/0095798414536225
   Culp L, 2013, AM J PREV MED, V44, pS119, DOI 10.1016/j.amepre.2012.09.044
   Gilead Sciences Inc, 2016, TRUV PRESCR INF
   Higa DH, 2015, AIDS BEHAV, P1
   Hull M, 2014, CURR HIV-AIDS REP, V11, P496, DOI 10.1007/s11904-014-0237-5
   MacPherson P, 2015, TROP MED INT HEALTH, V20, P1015, DOI 10.1111/tmi.12517
   Miller RL, 2017, JAMA PEDIATR, V171, P532, DOI 10.1001/jamapediatrics.2017.0105
   Mullins TLK, 2015, AIDS PATIENT CARE ST, V29, P193, DOI 10.1089/apc.2014.0273
   Philbin MM, 2014, AIDS CARE, V26, P12, DOI 10.1080/09540121.2013.808730
   Phillips G, 2015, J ADOLESCENT HEALTH, V57, P407, DOI 10.1016/j.jadohealth.2015.06.014
   Reed SJ, 2013, AIDS EDUC PREV, V25, P255, DOI 10.1521/aeap.2013.25.3.255
   Sedlander E, 2015, J ADOLESCENT HEALTH, V56, P7, DOI 10.1016/j.jadohealth.2014.10.262
   Stein R, 2016, MMWR-MORBID MORTAL W, V65, P83, DOI 10.15585/mmwr.mm6504a3
   Sturke R, 2014, JAIDS-J ACQ IMM DEF, V67, pS163, DOI 10.1097/QAI.0000000000000323
   Tanner AE, 2014, AIDS CARE, V26, P199, DOI 10.1080/09540121.2013.808800
   Tanner AE, 2013, J HIV-AIDS SOC SERV, V12, P424, DOI 10.1080/15381501.2013.817280
   Van Handel M, 2016, PEDIATRICS, V137, DOI 10.1542/peds.2015-2700
   White House Office of National AIDS Policy, 2015, NAT HIV AIDS STRAT U
NR 22
TC 21
Z9 21
U1 0
U2 5
PU ELSEVIER SCIENCE INC
PI NEW YORK
PA 360 PARK AVE SOUTH, NEW YORK, NY 10010-1710 USA
SN 1054-139X
EI 1879-1972
J9 J ADOLESCENT HEALTH
JI J. Adolesc. Health
PD APR
PY 2018
VL 62
IS 4
BP 424
EP 433
DI 10.1016/j.jadohealth.2017.09.009
PG 10
WC Psychology, Developmental; Public, Environmental & Occupational Health;
   Pediatrics
WE Science Citation Index Expanded (SCI-EXPANDED); Social Science Citation Index (SSCI)
SC Psychology; Public, Environmental & Occupational Health; Pediatrics
GA GA2EE
UT WOS:000428128900011
PM 29224988
DA 2022-08-26
ER

PT J
AU Stekler, JD
   Violette, LR
   Niemann, L
   McMahan, VM
   Katz, DA
   Bamen, JM
   Grant, RM
   Delaney, KP
AF Stekler, Joanne D.
   Violette, Lauren R.
   Niemann, Lisa
   McMahan, Vanessa M.
   Katz, David A.
   Bamen, Jared M.
   Grant, Robert M.
   Delaney, Kevin P.
TI Repeated False-Positive HIV Test Results in a Patient Taking HIV
   Pre-Exposure Prophylaxis
SO OPEN FORUM INFECTIOUS DISEASES
LA English
DT Article
DE PrEP; pre-exposure prophylaxis; HIV testing; seroconversion;
   false-positive
ID PERFORMANCE; PLASMA
AB Regular HIV testing is required to ensure the safety of HIV pre-exposure prophylaxis (PrEP). We describe and discuss a series of false-positive HIV test results from an individual receiving PrEP. The expansion of PrEP will likely result in greater numbers of false-positive test results that may pose challenges for interpretation.
C1 [Stekler, Joanne D.; Violette, Lauren R.; Niemann, Lisa; McMahan, Vanessa M.; Katz, David A.; Bamen, Jared M.] Univ Washington, Dept Med, Seattle, WA USA.
   [Stekler, Joanne D.; Bamen, Jared M.] Univ Washington, Dept Epidemiol, Seattle, WA 98195 USA.
   [Stekler, Joanne D.; Bamen, Jared M.] Univ Washington, Dept Global Hlth, Seattle, WA 98195 USA.
   [Katz, David A.] Publ Hlth Seattle & King Cty, HIV STD Program, Washington, DC USA.
   [Grant, Robert M.] Univ Calif San Francisco, San Francisco, CA 94143 USA.
   [Delaney, Kevin P.] Ctr Dis Control & Prevent, Div HIV AIDS Prevent, Atlanta, GA USA.
RP Stekler, JD (通讯作者)，Harborview Med Ctr, Box 359931,325 Ninth Ave, Seattle, WA 98104 USA.
EM jstekler@uw.edu
FU Centers for Disease Control and Prevention [200-2014-61283]; National
   Institutes of Health [P30 AI027757]; NATIONAL INSTITUTE OF ALLERGY AND
   INFECTIOUS DISEASES [P30AI027757] Funding Source: NIH RePORTER
FX This work was supported by the Centers for Disease Control and
   Prevention under research contract 200-2014-61283 and by the National
   Institutes of Health under award number P30 AI027757.
CR Anderson PL, 2012, SCI TRANSL MED, V4, DOI 10.1126/scitranslmed.3004006
   Centers for Disease Control and Prevention, 2016, TECHN UPD HIV 1 2 DI
   Delaney KP, 2006, AIDS, V20, P1655, DOI 10.1097/01.aids.0000238412.75324.82
   Delaney KP, 2017, CLIN INFECT DIS, V64, P53, DOI 10.1093/cid/ciw666
   Delaney KP, 2016, 2016 HOV DIAGN C MAR
   Delaney KP, 2018, C RETR OPP INF 2018
   Grant RM, 2010, NEW ENGL J MED, V363, P2587, DOI 10.1056/NEJMoa1011205
   Guanira JV, 2015, J CLIN MICROBIOL, V53, P179, DOI 10.1128/JCM.01540-14
   Landovitz RJ, 2017, JAIDS-J ACQ IMM DEF, V76, P501, DOI [10.1097/QAI.0000000000001538, 10.1097/qai.0000000000001538]
   Liu AQ, 2014, PLOS ONE, V9, DOI [10.1371/journal.pone.0095291, 10.1371/journal.pone.0083736]
   Mera R, 2017, CHANGES TRUVADA HIV
   Ndase P, 2015, PLOS ONE, V10, DOI 10.1371/journal.pone.0123005
   Schacker T, 1996, ANN INTERN MED, V125, P257, DOI 10.7326/0003-4819-125-4-199608150-00001
   Smith DK, 2018, OPEN FORUM INFECT DI, VXXX, pXXX
   Stekler JD, 2016, J CLIN VIROL, V76, P8, DOI 10.1016/j.jcv.2015.12.011
   Templer SP, 2016, J CLIN MICROBIOL, V54, P1877, DOI 10.1128/JCM.00128-16
NR 16
TC 9
Z9 9
U1 1
U2 2
PU OXFORD UNIV PRESS INC
PI CARY
PA JOURNALS DEPT, 2001 EVANS RD, CARY, NC 27513 USA
SN 2328-8957
J9 OPEN FORUM INFECT DI
JI Open Forum Infect. Dis.
PD SEP
PY 2018
VL 5
IS 9
AR ofy197
DI 10.1093/ofid/ofy197
PG 4
WC Immunology; Infectious Diseases; Microbiology
WE Science Citation Index Expanded (SCI-EXPANDED)
SC Immunology; Infectious Diseases; Microbiology
GA GV4QI
UT WOS:000446084900007
PM 30276221
OA Green Published, gold, Green Submitted
DA 2022-08-26
ER

PT J
AU Wang, HY
   Wang, N
   Chu, ZX
   Zhang, J
   Mao, X
   Geng, WQ
   Jiang, YJ
   Shang, H
   Xu, JJ
AF Wang, Hong-yi
   Wang, Ning
   Chu, Zhen-xing
   Zhang, Jing
   Mao, Xiang
   Geng, Wen-qing
   Jiang, Yong-jun
   Shang, Hong
   Xu, Jun-jie
TI Intimate Partner Violence Correlates With A Higher HIV Incidence Among
   MSM: A 12-Month Prospective Cohort Study in Shenyang, China
SO SCIENTIFIC REPORTS
LA English
DT Article
ID PSYCHOSOCIAL HEALTH-PROBLEMS; PROBABILITY-BASED SAMPLE; SEXUAL
   RISK-TAKING; BISEXUAL MEN; URBAN MEN; YOUNG MEN; DRUG-USE; GAY;
   BEHAVIORS; WOMEN
AB Intimate partner violence (IPV) and HIV are highly prevalent worldwide among MSM. However, the association between IPV and HIV seroconversion is virtually unknown. This 12-month prospective cohort study was conducted among MSM in Shenyang, China to explore the causality between IPV and the incidence of HIV. Adjusted Hazard Ratios (aHRs) of HIV acquisition were derived from a multivariate time-dependent Cox model and applied to calculate population attributable fractions (PAFs). Among 476 HIV-negative MSM subjects, 89(18.7%) reported being victims of IPV in the past 3 months (P3M). IPV was significantly correlated with lower education, having more condomless anal intercourse (CAI) and being depressed (each P < 0.05). The incidence of HIV among IPV victims was 11.3/100 PY compared to 3.8/100 PY in non-IPV-victims. Furthermore, IPV victimization was independently associated with HIV seroconversion (aHR = 4.1, PAF = 37.9%). Other predictors for seroconversion included non-local residence in Liaoning province (aHR = 3.9, PAF = 45.2%), engaging in condomless receptive anal intercourse (CRAI)(aHR = 3.1, PAF = 24.2%) or CAI with casual male partners (aHR = 3.8, PAF = 26.3%) in the P3M and syphilis infection (aHR = 4.7, PAF = 33.7%) (each P < 0.05). IPV increased the HIV seroconversion risk of MSM, with a high PAF. HIV prevention programs should integrate IPV screening and intervention, and MSM affected by IPV need to be preferentially enrolled in pre-exposure prophylaxis.
C1 [Wang, Hong-yi; Wang, Ning; Chu, Zhen-xing; Zhang, Jing; Mao, Xiang; Geng, Wen-qing; Jiang, Yong-jun; Shang, Hong; Xu, Jun-jie] China Med Univ, Affiliated Hosp 1, Natl Hlth & Family Planning Commiss, Key Lab AIDS Immunol,Dept Lab Med, 155 Nanjingbei St, Shenyang 110001, Liaoning, Peoples R China.
   [Wang, Hong-yi; Chu, Zhen-xing; Zhang, Jing; Mao, Xiang; Geng, Wen-qing; Jiang, Yong-jun; Shang, Hong; Xu, Jun-jie] Collaborat Innovat Ctr Diag & Treatment Infect Di, Hangzhou, Zhejiang, Peoples R China.
   [Wang, Ning] Chinese Ctr Dis Control & Prevent, Natl Ctr AIDS STD Control & Prevent, Beijing 102206, Peoples R China.
RP Shang, H; Xu, JJ (通讯作者)，China Med Univ, Affiliated Hosp 1, Natl Hlth & Family Planning Commiss, Key Lab AIDS Immunol,Dept Lab Med, 155 Nanjingbei St, Shenyang 110001, Liaoning, Peoples R China.; Shang, H; Xu, JJ (通讯作者)，Collaborat Innovat Ctr Diag & Treatment Infect Di, Hangzhou, Zhejiang, Peoples R China.
EM hongshang100@hotmail.com; xjjcmu@163.com
RI Shang, Hong/G-4517-2018
OI xu, junjie/0000-0003-4303-7295
FU Mega-Project of National Science Research of the 12th Five-Year Plan
   [2012ZX10001006]; Mega-Project of 13th Five-Year Plan [2017ZX10201101]
FX The authors appreciate the assistance of volunteers from the sunny group
   in Shenyang for their help with participant recruitment. We thank all of
   the MSM who participated in this study for sharing their information and
   their time. We also thank Dr. MacDonald from University of Eastern
   Finland for revising the study language. The study was funded by the
   Mega-Projects of National Science Research of the 12th Five-Year Plan
   (2012ZX10001006) and the 13th Five-Year Plan (2017ZX10201101).
CR Arnold EA, 2016, LANCET HIV, V3, pE62, DOI 10.1016/S2352-3018(15)00060-0
   Beymer MR, 2016, JAIDS-J ACQ IMM DEF, V73, P237, DOI 10.1097/QAI.0000000000001072
   Beyrer C, 2012, LANCET, V380, P367, DOI 10.1016/S0140-6736(12)60821-6
   Breiding M.J., 2015, INTIMATE PARTNER VIO
   Chow EPF, 2012, AIDS BEHAV, V16, P653, DOI 10.1007/s10461-011-9935-9
   Coker AL, 2002, J WOMEN HEALTH GEN-B, V11, P465, DOI 10.1089/15246090260137644
   Colombini M, 2016, J INT AIDS SOC, V19, DOI 10.7448/IAS.19.1.20766
   Davis A, 2015, SEX TRANSM DIS, V42, P387, DOI 10.1097/OLQ.0000000000000302
   Dunkle KL, 2013, SEX TRANSM DIS, V40, P362, DOI 10.1097/OLQ.0b013e318283d2af
   Dyer T. P., 2012, J URBAN HLTH B NEW Y, V89
   Finneran C, 2014, J HOMOSEXUAL, V61, P288, DOI 10.1080/00918369.2013.839911
   Finneran C, 2012, WEST J EMERG MED, V13, P260, DOI 10.5811/westjem.2012.3.11779
   Freeland R., 2016, AM J MENS HLTH
   Greenwood GL, 2002, AM J PUBLIC HEALTH, V92, P1964, DOI 10.2105/AJPH.92.12.1964
   Hoff CC, 2016, AIDS BEHAV, V20, P2873, DOI 10.1007/s10461-016-1350-9
   Houston E, 2007, J URBAN HEALTH, V84, P681, DOI 10.1007/s11524-007-9188-0
   Ibragimov U, 2017, AIDS CARE, V29, P125, DOI 10.1080/09540121.2016.1201191
   Jewkes RK, 2010, LANCET, V376, P41, DOI 10.1016/S0140-6736(10)60548-X
   Jia ZW, 2015, SCI REP-UK, V5, DOI 10.1038/srep11205
   Kalichman SC, 2017, ARCH SEX BEHAV, V46, P895, DOI 10.1007/s10508-016-0934-9
   Kouyoumdjian FG, 2013, AIDS, V27, P1331, DOI 10.1097/QAD.0b013e32835fd851
   Kubicek K, 2015, J INTERPERS VIOLENCE, V30, P83, DOI 10.1177/0886260514532527
   La Flair LN, 2012, WOMEN HEALTH ISS, V22, pE53, DOI 10.1016/j.whi.2011.07.001
   Li RH, 2016, BMC PUBLIC HEALTH, V16, DOI 10.1186/s12889-016-3806-2
   Li Y, 2012, AIDS BEHAV, V16, P491, DOI 10.1007/s10461-012-0157-6
   Liang DH, 2006, CHIN J AIDS STD, V12, P271
   Liu Y, 2016, AIDS BEHAV, V20, P2222, DOI 10.1007/s10461-016-1371-4
   McCormack S, 2016, LANCET, V387, P53, DOI 10.1016/S0140-6736(15)00056-2
   Meng XJ, 2015, AIDS BEHAV, V19, P882, DOI 10.1007/s10461-014-0921-x
   Messinger AM, 2011, J INTERPERS VIOLENCE, V26, P2228, DOI 10.1177/0886260510383023
   Ministry of Commerce of the People's Republic of China, 2010, COUNTR REP
   Mirandola M., 2016, EUROPEAN J PUBLIC HL, V27, P313
   Mustanski B, 2007, ANN BEHAV MED, V34, P37, DOI 10.1007/BF02879919
   NCAIDS N., 2016, CHINA J AIDS STD, V22, P849
   OEHLERT GW, 1992, AM STAT, V46, P27, DOI 10.2307/2684406
   OSTROW DG, 1989, AM J PSYCHIAT, V146, P737
   Pan S., 2016, CHINA BIOMED RES INT, V2016
   Prevention C. F. D. C. A., 2006, FACT SHEET, V17
   Purcell DW, 2014, ARCH SEX BEHAV, V43, P35, DOI 10.1007/s10508-013-0205-y
   Relf MV, 2004, J ASSOC NURSE AIDS C, V15, P14, DOI 10.1177/1055329003261965
   Ridings L. E, 2016, J INTERPERSONAL VIOL
   Stall R, 2003, AM J PUBLIC HEALTH, V93, P939, DOI 10.2105/AJPH.93.6.939
   Stephenson R., 2016, SEXUAL HLTH
   Stephenson R, 2011, WEST J EMERG MED, V12, P343
   Stephenson R, 2011, WEST J EMERG MED, V12, P324
   Stults CB, 2015, DRUG ALCOHOL DEPEN, V154, P54, DOI 10.1016/j.drugalcdep.2015.06.008
   Tang W, 2016, SEX TRANSM INFECT
   Todd J, 2001, SEX TRANSM INFECT, V77, P37, DOI 10.1136/sti.77.1.37
   Tsai AC, 2016, PLOS MED, V13, DOI 10.1371/journal.pmed.1001943
   UNAIDS, 2016, THE GAP REP, V2014
   UNAIDS, 2016, 2016 GLOB AIDS RESP
   Wagenaar BH, 2012, PLOS ONE, V7, DOI 10.1371/journal.pone.0032915
   Wagman JA, 2015, LANCET GLOB HEALTH, V3, pE23, DOI 10.1016/S2214-109X(14)70344-4
   Wall KM, 2014, BMC PUBLIC HEALTH, V14, DOI 10.1186/1471-2458-14-209
   Xu JJ, 2016, INFECT DIS POVERTY, V5, DOI 10.1186/s40249-016-0178-x
   Xu JJ, 2010, SEX TRANSM DIS, V37, P432, DOI 10.1097/OLQ.0b013e3181d13eed
   Yu YQ, 2018, SEX TRANSM INFECT, V94, P51, DOI 10.1136/sextrans-2016-052744
   Zou X, 2014, BMC INFECT DIS, V14, DOI 10.1186/1471-2334-14-490
NR 58
TC 8
Z9 9
U1 1
U2 12
PU NATURE PUBLISHING GROUP
PI LONDON
PA MACMILLAN BUILDING, 4 CRINAN ST, LONDON N1 9XW, ENGLAND
SN 2045-2322
J9 SCI REP-UK
JI Sci Rep
PD FEB 13
PY 2018
VL 8
AR 2879
DI 10.1038/s41598-018-21149-8
PG 9
WC Multidisciplinary Sciences
WE Science Citation Index Expanded (SCI-EXPANDED); Social Science Citation Index (SSCI)
SC Science & Technology - Other Topics
GA FV8XM
UT WOS:000424870700009
PM 29440761
OA Green Published, gold
DA 2022-08-26
ER

PT J
AU Scully, EP
AF Scully, Eileen P.
TI Sex Differences in HIV Infection
SO CURRENT HIV/AIDS REPORTS
LA English
DT Article
DE HIV; Sex; Inflammation; Prevention; Pathogenesis; Cure
ID SUPPRESSIVE ANTIRETROVIRAL THERAPY; DEPOT-MEDROXYPROGESTERONE ACETATE;
   PLASMACYTOID DENDRITIC CELLS; IFN-ALPHA PRODUCTION; SEXUALLY-TRANSMITTED
   INFECTIONS; PROGESTIN-ONLY CONTRACEPTIVES; ACUTE MYOCARDIAL-INFARCTION;
   ESTROGEN-RECEPTOR-ALPHA; FEMALE GENITAL-TRACT; TYPE-1 RNA LEVELS
AB This review will outline the multilevel effects of biological sex on HIV acquisition, pathogenesis, treatment response, and prospects for cure. Potential mechanisms will be discussed along with future research directions.
   HIV acquisition risk is modified by sex hormones and the vaginal microbiome, with the latter acting through both inflammation and local metabolism of pre-exposure prophylaxis drugs. Female sex associates with enhanced risk for non-AIDS morbidities including cardiovascular and cerebrovascular disease, suggesting different inflammatory profiles in men and women. Data from research on HIV cure points to sex differences in viral reservoir dynamics and a direct role for sex hormones in latency maintenance.
   Biological sex remains an important variable in determining the risk of HIV infection and subsequent viral pathogenesis, and emerging data suggest sex differences relevant to curative interventions. Recruitment of women in HIV clinical research is a pathway to both optimize care for women and to identify novel therapeutics for use in both men and women.
C1 [Scully, Eileen P.] Johns Hopkins Univ, Div Infect Dis, Dept Med, Sch Med, Preclin Teaching Bldg,Suite 211,725 N Wolfe St, Baltimore, MD 21205 USA.
RP Scully, EP (通讯作者)，Johns Hopkins Univ, Div Infect Dis, Dept Med, Sch Med, Preclin Teaching Bldg,Suite 211,725 N Wolfe St, Baltimore, MD 21205 USA.
EM Escully1@jhmi.edu
FU [K08AI116344]; NATIONAL INSTITUTE OF ALLERGY AND INFECTIOUS DISEASES
   [K08AI116344] Funding Source: NIH RePORTER
FX Dr. Scully is supported by K08AI116344.
CR Anahtar MN, 2015, IMMUNITY, V42, P965, DOI 10.1016/j.immuni.2015.04.019
   Anastos K, 2000, J ACQ IMMUN DEF SYND, V24, P218
   Archin NM, 2014, J INFECT DIS, V210, P728, DOI 10.1093/infdis/jiu155
   Arnold KB, 2016, MUCOSAL IMMUNOL, V9, P194, DOI 10.1038/mi.2015.51
   Baeten JM, 2016, NEW ENGL J MED, V375, P2121, DOI 10.1056/NEJMoa1506110
   Baeten JM, 2012, NEW ENGL J MED, V367, P399, DOI 10.1056/NEJMoa1108524
   Bahamondes MV, 2014, CONTRACEPTION, V90, P117, DOI 10.1016/j.contraception.2014.01.024
   BERTHOIS Y, 1986, P NATL ACAD SCI USA, V83, P2496, DOI 10.1073/pnas.83.8.2496
   Blankson JN, 2010, DISCOV MED, V9, P261
   Brown JM, 2007, AIDS, V21, P1515, DOI 10.1097/QAD.0b013e3282004929
   Bush CE, 1996, J CLIN MICROBIOL, V34, P970, DOI 10.1128/JCM.34.4.970-972.1996
   Butler K, 2016, JAIDS-J ACQ IMM DEF, V72, P363, DOI 10.1097/QAI.0000000000000975
   Byrne EH, 2016, LANCET INFECT DIS, V16, P441, DOI 10.1016/S1473-3099(15)00429-6
   Cao ZM, 2009, ENDOCR RES, V34, P101, DOI 10.3109/07435800903204082
   Carrel L, 2017, PHILOS T R SOC B, V372, DOI 10.1098/rstb.2016.0355
   Chandra N, 2013, AIDS RES HUM RETROV, V29, P592, DOI 10.1089/aid.2012.0271
   Chang JJ, 2013, J INFECT DIS, V208, P830, DOI 10.1093/infdis/jit262
   Chen GQ, 2012, J PROTEOMICS, V75, P2824, DOI 10.1016/j.jprot.2012.02.001
   Chow FC, 2017, AIDS, DOI https://doi.org/10.1097/QAD. 0000000000001650
   Chow FC, 2012, JAIDS-J ACQ IMM DEF, V60, P351, DOI 10.1097/QAI.0b013e31825c7f24
   Clayton JA, 2014, NATURE, V509, P282, DOI 10.1038/509282a
   Cook IF, 2008, VACCINE, V26, P3551, DOI 10.1016/j.vaccine.2008.04.054
   Crowell TA, 2015, J INFECT DIS, V211, P1692, DOI 10.1093/infdis/jiu809
   Curno MJ, 2016, JAIDS-J ACQ IMM DEF, V71, P181, DOI 10.1097/QAI.0000000000000842
   Currier J, 2010, ANN INTERN MED, V153, P349, DOI 10.7326/0003-4819-153-6-201009210-00002
   Cuzin L, 2015, AIDS, V29, P1665, DOI 10.1097/QAD.0000000000000723
   Deeks SG, 2004, BLOOD, V104, P942, DOI 10.1182/blood-2003-09-3333
   Deeks SG, 2007, IMMUNITY, V27, P406, DOI 10.1016/j.immuni.2007.08.010
   Dillon S, 2011, ACTA PAEDIATR, V100, P819, DOI 10.1111/j.1651-2227.2011.02185.x
   Distelmaier K, 2016, ATHEROSCLEROSIS, V251, P460, DOI 10.1016/j.atherosclerosis.2016.06.037
   Dominianni C, 2015, PLOS ONE, V10, DOI 10.1371/journal.pone.0124599
   Dronca RS, 2015, FRONT ONCOL, V5, DOI 10.3389/fonc.2015.00008
   Dunford A, 2017, NAT GENET, V49, P10, DOI 10.1038/ng.3726
   Elliott JH, 2014, PLOS PATHOG, V10, DOI 10.1371/journal.ppat.1004473
   Eriksson S, 2013, PLOS PATHOG, V9, DOI 10.1371/journal.ppat.1003174
   Evans JS, 1997, J INFECT DIS, V175, P795, DOI 10.1086/513973
   Falcon R, 2011, J WOMENS HEALTH, V20, P1043, DOI 10.1089/jwh.2010.2504
   Farzadegan H, 1998, LANCET, V352, P1510, DOI 10.1016/S0140-6736(98)02372-1
   Fichorova RN, 2015, MBIO, V6, DOI 10.1128/mBio.00221-15
   Fitch KV, 2013, J INFECT DIS, V208, P1737, DOI 10.1093/infdis/jit508
   Fourati S, 2014, J ANTIMICROB CHEMOTH, V69, P753, DOI 10.1093/jac/dkt428
   Freeman EE, 2006, AIDS, V20, P73, DOI 10.1097/01.aids.0000198081.09337.a7
   Freiberg MS, 2013, JAMA INTERN MED, V173, P614, DOI 10.1001/jamainternmed.2013.3728
   Gandhi M, 2004, ANNU REV PHARMACOL, V44, P499, DOI 10.2165/00003088-200948030-00001
   Gandhi M, 2002, CLIN INFECT DIS, V35, P313, DOI 10.1086/341249
   Gandhi RT, 2006, JAIDS-J ACQ IMM DEF, V42, P426, DOI 10.1097/01.qai.0000226789.51992.3f
   Geretti AM, 2017, HIV MED, V18, P3, DOI 10.1111/hiv.12533
   Ghorai A, 2014, FRONT GENET, V5, DOI 10.3389/fgene.2014.00100
   Giorgi JV, 1999, J INFECT DIS, V179, P859, DOI 10.1086/314660
   Goujard C, 2006, CLIN INFECT DIS, V42, P709, DOI 10.1086/500213
   Goujard C, 2012, ANTIVIR THER, V17, P1001, DOI 10.3851/IMP2273
   Grant RM, 2010, NEW ENGL J MED, V363, P2587, DOI 10.1056/NEJMoa1011205
   Grewe ME, 2016, J VIRUS ERAD, V2, P49
   Griesbeck M, 2016, CLIN SCI, V130, P1435, DOI 10.1042/CS20160112
   Griesbeck M, 2015, J IMMUNOL, V195, P5327, DOI 10.4049/jimmunol.1501684
   Haro C, 2016, PLOS ONE, V11, DOI 10.1371/journal.pone.0154090
   Hendrix CW, 2012, CURR OPIN HIV AIDS, V7, P498, DOI 10.1097/COH.0b013e32835847ae
   Hewagama A, 2009, GENES IMMUN, V10, P509, DOI 10.1038/gene.2009.12
   Hild-Petito S, 1998, AIDS RES HUM RETROV, V14, pS125
   Hladik F, 2015, ELIFE, V4, DOI 10.7554/eLife.04525
   Holterhus PM, 2009, BMC GENOMICS, V10, DOI 10.1186/1471-2164-10-292
   Hughes GC, 2008, J IMMUNOL, V180, P2029, DOI 10.4049/jimmunol.180.4.2029
   Hunt PW, 2016, J INFECT DIS, V214, pS44, DOI 10.1093/infdis/jiw275
   Johnston RE, 2015, AIDS RES HUM RETROV, V31, P85, DOI [10.1089/aid.2014.0205, 10.1089/AID.2014.0205]
   Karim QA, 2010, CLIN INFECT DIS, V50, pS122, DOI 10.1086/651483
   Katzenstein DA, 1996, NEW ENGL J MED, V335, P1091, DOI 10.1056/NEJM199610103351502
   Katzenstein TL, 2002, SCAND J INFECT DIS, V34, P529, DOI 10.1080/00365540110080845
   Kim Y, 2018, CELL HOST MICROBE, V23, P14, DOI 10.1016/j.chom.2017.12.004
   Klatt NR, 2017, SCIENCE, V356, P938, DOI 10.1126/science.aai9383
   Klein SL, 2016, NAT REV IMMUNOL, V16, P626, DOI 10.1038/nri.2016.90
   Klein SL, 2010, LANCET INFECT DIS, V10, P338, DOI 10.1016/S1473-3099(10)70049-9
   Krebs SJ, 2016, AIDS, V30, P1533, DOI 10.1097/QAD.0000000000001096
   Laffont S, 2014, J IMMUNOL, V193, P5444, DOI 10.4049/jimmunol.1303400
   Lakoski SG, 2005, CLIMACTERIC, V8, P317, DOI 10.1080/13697130500345109
   Lyles CM, 1999, J INFECT DIS, V180, P1018, DOI 10.1086/314980
   Madec Y, 2005, AIDS, V19, P2001, DOI 10.1097/01.aids.0000194134.28135.cd
   Mamrut S, 2015, EPIGENETICS-US, V10, P943, DOI 10.1080/15592294.2015.1084462
   Markle JGM, 2013, SCIENCE, V339, P1084, DOI 10.1126/science.1233521
   Marrazzo JM, 2015, NEW ENGL J MED, V372, P509, DOI 10.1056/NEJMoa1402269
   Marx PA, 1996, NAT MED, V2, P1084, DOI 10.1038/nm1096-1084
   Masson L, 2016, SEX TRANSM INFECT, V92, P186, DOI 10.1136/sextrans-2015-052072
   Masson L, 2015, CLIN INFECT DIS, V61, P260, DOI 10.1093/cid/civ298
   Masson L, 2014, SEX TRANSM INFECT, V90, P580, DOI 10.1136/sextrans-2014-051601
   Mathad JS, 2016, JAIDS-J ACQ IMM DEF, V73, P123, DOI 10.1097/QAI.0000000000001095
   Matthews LJ, 2011, PLOS ONE, V6, DOI 10.1371/journal.pone.0014810
   Mauck CK, 1999, CONTRACEPTION, V60, P15, DOI 10.1016/S0010-7824(99)00058-X
   Meier A, 2009, NAT MED, V15, P955, DOI 10.1038/nm.2004
   Miller L, 2000, OBSTET GYNECOL, V96, P431, DOI 10.1016/S0029-7844(00)00906-6
   Miller YI, 2011, CIRC RES, V108, P235, DOI 10.1161/CIRCRESAHA.110.223875
   Mitchell CM, 2014, J INFECT DIS, V210, P651, DOI 10.1093/infdis/jiu176
   Moore RD, 1999, LANCET, V353, P463, DOI 10.1016/S0140-6736(98)05379-3
   Morrison CS, 2015, PLOS MED, V12, DOI 10.1371/journal.pmed.1001778
   Mueller S, 2006, APPL ENVIRON MICROB, V72, P1027, DOI 10.1128/AEM.72.2.1027-1033.2006
   Napravnik S, 2002, JAIDS-J ACQ IMM DEF, V31, P11, DOI 10.1097/00126334-200209010-00002
   Naranbhai V, 2012, J INFECT DIS, V206, P993, DOI 10.1093/infdis/jis465
   Nel A, 2016, NEW ENGL J MED, V375, P2133, DOI 10.1056/NEJMoa1602046
   Norwood J, 2017, JAIDS-J ACQ IMM DEF, V76, P527, DOI 10.1097/qai.0000000000001525
   Nosrati A, 2017, BRIT J CANCER, V116, P1141, DOI 10.1038/bjc.2017.70
   Ofotokun Ighovwerha, 2003, Top HIV Med, V11, P55
   Patel P, 2014, AIDS, V28, P1509, DOI 10.1097/QAD.0000000000000298
   Pereyra FP, 2010, SCIENCE, V330, P1551, DOI 10.1126/science.1195271
   Polis CB, 2016, AIDS, V30, P2665, DOI 10.1097/QAD.0000000000001228
   Poteat T, 2016, JAIDS-J ACQ IMM DEF, V72, pS210, DOI 10.1097/QAI.0000000000001087
   Quinn VP, 2017, BMJ OPEN, V7, DOI 10.1136/bmjopen-2017-018121
   Raghavan A, 2017, CURR HIV-AIDS REP, V14, P220, DOI 10.1007/s11904-017-0366-8
   Ralph LJ, 2015, LANCET INFECT DIS, V15, P181, DOI 10.1016/S1473-3099(14)71052-7
   Rasmussen TA, 2014, LANCET HIV, V1, pE13, DOI 10.1016/S2352-3018(14)70014-1
   Rerks-Ngarm S, 2009, NEW ENGL J MED, V361, P2209, DOI 10.1056/NEJMoa0908492
   Ruel TD, 2011, CLIN INFECT DIS, V53, P592, DOI 10.1093/cid/cir484
   Saag M, 2010, CLIN INFECT DIS, V51, P239, DOI 10.1086/653678
   Saez-Cirion A, 2013, PLOS PATHOG, V9, DOI 10.1371/journal.ppat.1003211
   Sakiani S, 2013, NAT REV ENDOCRINOL, V9, P56, DOI 10.1038/nrendo.2012.206
   Seillet C, 2012, BLOOD, V119, P454, DOI 10.1182/blood-2011-08-371831
   Selhorst P, 2017, CLIN INFECT DIS, V64, P79, DOI 10.1093/cid/ciw663
   Seligman SJ, 2014, VACCINE, V32, P5769, DOI 10.1016/j.vaccine.2014.08.051
   Seligman SJ, 2011, EMERG INFECT DIS, V17, P1891, DOI 10.3201/eid1710.101789
   Sheth AN, 2016, J VIRUS ERAD, V2, P149
   Sico JJ, 2015, NEUROLOGY, V84, P1933, DOI 10.1212/WNL.0000000000001560
   Sogaard OS, 2015, PLOS PATHOG, V11, DOI 10.1371/journal.ppat.1005142
   Soon GX, 2012, AIDS PATIENT CARE ST, V26, P444, DOI 10.1089/apc.2011.0278
   Squires K, 2017, OPEN FORUM INFECT DI, V4, DOI 10.1093/ofid/ofw047
   Squires K, 2016, LANCET HIV, V3, pE410, DOI 10.1016/S2352-3018(16)30016-9
   Squires K, 2013, AIDS PATIENT CARE ST, V27, P352, DOI 10.1089/apc.2013.0015
   Squires KE, 2017, HIV AIDS-RES PALLIAT, V9, P51, DOI 10.2147/HIV.S108756
   Stanberry LR, 2002, NEW ENGL J MED, V347, P1652, DOI 10.1056/NEJMoa011915
   Sterling TR, 2001, NEW ENGL J MED, V344, P720, DOI 10.1056/NEJM200103083441003
   Sterling TR, 1999, J INFECT DIS, V180, P666, DOI 10.1086/314967
   Stone L, 2017, CURR OPIN HIV AIDS, V12, P585, DOI 10.1097/COH.0000000000000413
   Szotek EL, 2013, VIROLOGY, V443, P375, DOI 10.1016/j.virol.2013.05.027
   Ticona E, 2015, AIDS, V29, P1617, DOI 10.1097/QAD.0000000000000758
   Toribio M, 2017, AIDS, V31, P797, DOI 10.1097/QAD.0000000000001427
   Triant VA, 2007, J CLIN ENDOCR METAB, V92, P2506, DOI 10.1210/jc.2006-2190
   Van Damme L, 2012, NEW ENGL J MED, V367, P411, DOI 10.1056/NEJMoa1202614
   van de Wijgert JHHM, 2009, SEX TRANSM DIS, V36, P357, DOI 10.1097/OLQ.0b013e3181a4f695
   vom Steeg LG, 2016, PLOS PATHOG, V12, DOI 10.1371/journal.ppat.1005374
   Williams JP, 2014, ELIFE, V3, DOI 10.7554/eLife.03821
   Yurkovetskiy L, 2013, IMMUNITY, V39, P400, DOI 10.1016/j.immuni.2013.08.013
   Zanni MV, 2017, HIV CLIN TRIALS, V18, P83, DOI 10.1080/15284336.2017.1297551
   Zevin AS, 2016, PLOS PATHOG, V12, DOI 10.1371/journal.ppat.1005889
   Zhang X, 2008, CLIN VACCINE IMMUNOL, V15, P1436, DOI 10.1128/CVI.00123-08
NR 140
TC 75
Z9 75
U1 1
U2 9
PU SPRINGER
PI NEW YORK
PA 233 SPRING ST, NEW YORK, NY 10013 USA
SN 1548-3568
EI 1548-3576
J9 CURR HIV-AIDS REP
JI Curr. Hiv/Aids Rep.
PD APR
PY 2018
VL 15
IS 2
BP 136
EP 146
DI 10.1007/s11904-018-0383-2
PG 11
WC Infectious Diseases
WE Science Citation Index Expanded (SCI-EXPANDED)
SC Infectious Diseases
GA GB5OA
UT WOS:000429114000006
PM 29504062
OA Green Published
DA 2022-08-26
ER

PT J
AU Aghaizu, A
   Tosswill, J
   De Angelis, D
   Ward, H
   Hughes, G
   Murphy, G
   Delpech, V
AF Aghaizu, Adamma
   Tosswill, Jennifer
   De Angelis, Daniela
   Ward, Helen
   Hughes, Gwenda
   Murphy, Gary
   Delpech, Valerie
TI HIV incidence among sexual health clinic attendees in England: First
   estimates for black African heterosexuals using a biomarker, 2009-2013
SO PLOS ONE
LA English
DT Article
ID TESTING ALGORITHM; MEN; INFECTIONS; ACCURACY; ASSAYS
AB Introduction
   The HIV epidemic in England is largely concentrated among heterosexuals who are predominately black African and men who have sex with men (MSM). We present for the first time trends in annual HIV incidence for adults attending sexual health clinics, where 80% of all HIV diagnoses are made.
   Methods
   We identified newly diagnosed incident HIV using a recent infection testing algorithm (RITA) consisting of a biomarker (AxSYM assay, modified to determine antibody avidity), epidemiological and clinical information. We estimated HIV incidence using the WHO RITA formula for cross-sectional studies, with HIV testing data from sexual health clinics as the denominator.
   Results
   From 2009 to 2013, each year, between 9,700 and 26,000 black African heterosexuals (of between 161,000 and 231,000 heterosexuals overall) were included in analyses. For the same period, annually between 19,000 and 55,000 MSM were included. Estimates of HIV incidence among black Africans increased slightly (although non-significantly) from 0.15% (95% C.I. 0.05%-0.26%) in 2009 to 0.19% (95% C.I. 0.04%-0.34%) in 2013 and was 4-5-fold higher than among all heterosexuals among which it remained stable between 0.03% (95% C.I. 0.02%-0.05%) and 0.05% (95% C.I. 0.03%-0.07%) over the period. Among MSM incidence was highest and increased (non-significantly) from 1.24% (95% C.I 0.96 +/- 1.52%) to 1.46% (95% C.I 1.23%-1.70%) after a peak of 1.52% (95% C.I 1.30%-1.75%) in 2012.
   Conclusion
   These are the first nationwide estimates for trends in HIV incidence among black African and heterosexual populations in England which show black Africans, alongside MSM, remain disproportionately at risk of infection. Although people attending sexual health clinics may not be representative of the general population, nearly half of black Africans and MSM had attended in the previous 5 years. Timely and accurate incidence estimates will be critical in monitoring the impact of the reconfiguration of sexual health services in England, and any prevention programmes such as pre- exposure prophylaxis.
C1 [Aghaizu, Adamma; Tosswill, Jennifer; De Angelis, Daniela; Hughes, Gwenda; Murphy, Gary; Delpech, Valerie] Publ Hlth England, Natl Infect Serv, Colindale Ave, London, England.
   [Aghaizu, Adamma; Ward, Helen] Imperial Coll London, Dept Infect Dis Epidemiol, Sch Publ Hlth, Norfolk Pl, London, England.
   [De Angelis, Daniela] Inst Publ Hlth, RC Biostat Unit, Forvie Site, Cambridge, England.
RP Aghaizu, A (通讯作者)，Publ Hlth England, Natl Infect Serv, Colindale Ave, London, England.; Aghaizu, A (通讯作者)，Imperial Coll London, Dept Infect Dis Epidemiol, Sch Publ Hlth, Norfolk Pl, London, England.
EM adamma.aghaizu@phe.gov.uk
RI Ward, Helen/A-1836-2009
OI Ward, Helen/0000-0001-8238-5036; De Angelis,
   Daniela/0000-0001-6619-6112; delpech, valerie/0000-0002-9952-8109;
   Hughes, Gwenda/0000-0003-2090-7702
FU Public Health England; MRC [MC_UU_00002/11] Funding Source: UKRI
FX This study was funded by Public Health England. The research is
   secondary analysis of surveillance data collected by Public Health
   England.
CR AGHAIZU A, 2011, EUROSURVEILLANCE, V19, P20673
   [Anonymous], 2014, CEPHIA CONSORTIUM EV
   Birrell PJ, 2013, LANCET INFECT DIS, V13, P313, DOI 10.1016/S1473-3099(12)70341-9
   CEPHIA, 2015, INC INF US BIOM REC
   Dunn D, 2014, AIDS, V28, P773, DOI 10.1097/QAD.0000000000000119
   England NHS, 2016, CLIN COMM POL PROP P
   Fenton KA, 2001, AIDS, V15, P1442, DOI 10.1097/00002030-200107270-00017
   Fisher M, 2007, AIDS, V21, P2309, DOI 10.1097/QAD.0b013e3282ef9fed
   Guy R, 2009, LANCET INFECT DIS, V9, P747, DOI 10.1016/S1473-3099(09)70300-7
   Hall HI, 2008, JAMA-J AM MED ASSOC, V300, P520, DOI 10.1001/jama.300.5.520
   Hallet TB, 2014, PLOS ONE, V4, pe5720
   Janssen RS, 1998, JAMA-J AM MED ASSOC, V280, P42, DOI 10.1001/jama.280.1.42
   Kassanjee R, 2014, AIDS, V28, P2439, DOI 10.1097/QAD.0000000000000429
   Kirwan P. D., 2016, HIV UK 2016 REPORT
   Le Vu S, 2010, LANCET INFECT DIS, V10, P682, DOI 10.1016/S1473-3099(10)70167-5
   Mammone A, 2012, BMC INFECT DIS, V12, DOI 10.1186/1471-2334-12-65
   McCormack S, 2016, LANCET, V387, P53, DOI 10.1016/S0140-6736(15)00056-2
   Medical Research Council, 2007, REV RES BLACK AFR CO
   Mortimer J Y, 1995, Commun Dis Rep CDR Rev, V5, pR183
   Murphy G, 2008, Euro Surveill, V13
   Murphy G, 2004, AIDS, V18, P265, DOI 10.1097/00002030-200401230-00016
   National AIDS Trust, 2014, HIV BLACK AFR COMM U
   Office for National Statistics, 2017, CENS COUNTR BIRTH ET
   Phillips AN, 2013, PLOS ONE, V8, DOI 10.1371/journal.pone.0055312
   Prejean J, 2011, PLOS ONE, V6, DOI 10.1371/journal.pone.0017502
   Presanis AM, 2011, BIOSTATISTICS, V12, P666, DOI 10.1093/biostatistics/kxr006
   Public Health England, 2015, SEX TRANSM INF STIS
   Remis RS, 2009, AIDS, V23, P493, DOI 10.1097/QAD.0b013e328323ad5f
   Rice BD, 2012, AIDS, V26, P1961, DOI 10.1097/QAD.0b013e3283578b80
   Romero A, 2014, EUR J PUBLIC HEALTH, V6, P808
   Savage EJ, 2014, EUROSURVEILLANCE, V19, P23, DOI 10.2807/1560-7917.ES2014.19.48.20981
   Sonnenberg P, 2013, LANCET, V382
   Suligoi B, 2002, J CLIN MICROBIOL, V40, P4015, DOI 10.1128/JCM.40.11.4015-4020.2002
   UNAIDS/WHO Working Group on Global HIV/AIDS and STI Surveillance, 2011, US ASS REC INF EST H
NR 34
TC 4
Z9 4
U1 0
U2 8
PU PUBLIC LIBRARY SCIENCE
PI SAN FRANCISCO
PA 1160 BATTERY STREET, STE 100, SAN FRANCISCO, CA 94111 USA
SN 1932-6203
J9 PLOS ONE
JI PLoS One
PD JUN 20
PY 2018
VL 13
IS 6
AR e0197939
DI 10.1371/journal.pone.0197939
PG 14
WC Multidisciplinary Sciences
WE Science Citation Index Expanded (SCI-EXPANDED)
SC Science & Technology - Other Topics
GA GJ8QS
UT WOS:000435655600008
PM 29924799
OA Green Accepted, Green Published, gold
DA 2022-08-26
ER

PT J
AU Tintori, C
   Iovenitti, G
   Ceresola, ER
   Ferrarese, R
   Zamperini, C
   Brai, A
   Poli, G
   Dreassi, E
   Cagno, V
   Lembo, D
   Canducci, F
   Botta, M
AF Tintori, Cristina
   Iovenitti, Giulia
   Ceresola, Elisa Rita
   Ferrarese, Roberto
   Zamperini, Claudio
   Brai, Annalaura
   Poli, Giulio
   Dreassi, Elena
   Cagno, Valeria
   Lembo, David
   Canducci, Filippo
   Botta, Maurizio
TI Rhodanine derivatives as potent anti-HIV and anti-HSV microbicides
SO PLOS ONE
LA English
DT Article
ID HERPES-SIMPLEX-VIRUS; MULTIPURPOSE PREVENTION TECHNOLOGIES; PATIENTS
   FAILING RALTEGRAVIR; CAPRISA 004 TRIAL; TYPE-2 INFECTION; TENOFOVIR GEL;
   BIOLOGICAL EVALUATION; KUWANON-L; RISK; ADHERENCE
AB Although highly active antiretroviral therapies (HAART) remarkably increased life expectancy of HIV positive people, the rate of novel HIV-1 infections worldwide still represent a major concern. In this context, pre-exposure prophylaxis (PrEP) approaches such as vaginal microbicide gels topically releasing antiretroviral drugs, showed to have a striking impact in limiting HIV-1 spread. Nevertheless, the co-presence of other genital infections, particularly those due to HSV-1 or 2, constitute a serious drawback that strongly limits the efficacy of PrEP approaches. For this reason, combinations of different compounds with mixed antiviral and antiretroviral activity are thoroughly investigated Here we report the synthesis and the biological evaluation of a novel series of rhodanine derivatives, which showed to inhibit both HIV-1 and HSV-1/2 replication at nanomolar concentration, and were found to be active also on acyclovir resistant HSV-2 strains. The compounds showed a considerable reduction of activity in presence of serum due to a high binding to serum albumin, as determined through in vitro ADME evaluations. However, the most promising compound of the series maintained a considerable activity in gel formulation, with an EC50 comparable to that obtained for the reference drug tenofovir. Moreover, the series of compounds showed pharmacokinetic properties suitable for topical formulation, thus suggesting that the novel rhodanine derivatives could represent effective agents to be used as dual anti HIV/HSV microbicides in PrEP approaches.
C1 [Tintori, Cristina; Iovenitti, Giulia; Zamperini, Claudio; Brai, Annalaura; Poli, Giulio; Dreassi, Elena; Botta, Maurizio] Univ Siena, Dept Biotechnol Chem & Pharm, Siena, Italy.
   [Ceresola, Elisa Rita; Ferrarese, Roberto; Canducci, Filippo] Osped San Raffaele, Lab Microbiol & Virol, Milan, Italy.
   [Zamperini, Claudio; Brai, Annalaura; Botta, Maurizio] Lead Discovery Siena Srl, Siena, Italy.
   [Cagno, Valeria; Lembo, David] Univ Torino, Lab Mol Virol & Antiviral Res, Dept Clin & Biol Sci, Turin, Italy.
   [Cagno, Valeria] Univ Geneva, Dept Mol Microbiol, Geneva, Switzerland.
   [Botta, Maurizio] Temple Univ, Coll Sci & Technol, Ctr Biotechnol, Sbarro Inst Canc Res & Mol Med, Philadelphia, PA 19122 USA.
RP Botta, M (通讯作者)，Univ Siena, Dept Biotechnol Chem & Pharm, Siena, Italy.; Canducci, F (通讯作者)，Osped San Raffaele, Lab Microbiol & Virol, Milan, Italy.; Botta, M (通讯作者)，Lead Discovery Siena Srl, Siena, Italy.; Botta, M (通讯作者)，Temple Univ, Coll Sci & Technol, Ctr Biotechnol, Sbarro Inst Canc Res & Mol Med, Philadelphia, PA 19122 USA.
EM canducci.filippo@hsr.it; botta.maurizio@gmail.com
RI Dreassi, Elena/B-5728-2012; BRAI, Annalaura/AAV-3656-2020; Cagno,
   Valeria/AAE-7612-2020; Ferrarese, Roberto/AAC-2671-2022
OI Dreassi, Elena/0000-0001-8987-940X; BRAI, Annalaura/0000-0001-6395-9348;
   Ferrarese, Roberto/0000-0002-8232-5786; Cagno,
   Valeria/0000-0002-5597-334X; POLI, GIULIO/0000-0002-8061-5632
FU European Union [HEALTH-F3-2009-242135]
FX This work was supported by the European Union collaborative project
   "CHAARM" (grant no. HEALTH-F3-2009-242135).
   https://cordis.europa.eu/project/rcn/93644_en.html. Lead Discovery Siena
   srl provided support in the form of research materials but did not have
   any additional role in the study design, data collection and analysis,
   decision to publish, or preparation of the manuscript.
CR Botta L, 2017, BIOORG MED CHEM LETT, V27, P2502, DOI 10.1016/j.bmcl.2017.03.097
   Canducci F, 2013, J ANTIMICROB CHEMOTH, V68, P2525, DOI 10.1093/jac/dkt220
   Canducci F, 2011, J INFECT DIS, V204, P1811, DOI 10.1093/infdis/jir636
   Cates Willard Jr, 2010, N C Med J, V71, P490
   Cates W, 2010, LANCET, V376, P495, DOI 10.1016/S0140-6736(10)61200-7
   Collaborators PO., 2021, GLOB PROGR REP HIV V, V28, P12
   Donalisio M, 2013, BMC COMPLEM ALTERN M, V13, DOI 10.1186/1472-6882-13-266
   Esposito F, 2015, CHEMBIOCHEM, V16, P2507, DOI 10.1002/cbic.201500385
   Fernandez-Romero JA, 2015, TRENDS MICROBIOL, V23, P429, DOI 10.1016/j.tim.2015.02.006
   Friend DR, 2016, EXPERT OPIN DRUG DEL, V13, P533, DOI 10.1517/17425247.2016.1134485
   Friend DR, 2012, EXPERT OPIN DRUG DEL, V9, P417, DOI 10.1517/17425247.2012.668183
   Gengiah TN, 2014, AIDS BEHAV, V18, P820, DOI 10.1007/s10461-014-0749-4
   Grobler A, 2012, AIDS, V26, P2261, DOI 10.1097/QAD.0b013e328355ce08
   Hynes JS, 2018, CONTRACEPTION, V97, P277, DOI 10.1016/j.contraception.2017.10.006
   Karim QA, 2011, TRIALS, V12, DOI 10.1186/1745-6215-12-67
   Kashuba ADM, 2015, JAIDS-J ACQ IMM DEF, V69, P264, DOI 10.1097/QAI.0000000000000607
   Lehman DA, 2015, J INFECT DIS, V211, P1211, DOI 10.1093/infdis/jiu677
   Mansoor LE, 2014, AIDS BEHAV, V18, P811, DOI 10.1007/s10461-014-0751-x
   Martini R, 2017, CHEMBIOCHEM, V18, P374, DOI 10.1002/cbic.201600592
   Mugo N, 2011, SEX TRANSM DIS, V38, P1059, DOI 10.1097/OLQ.0b013e31822e60b6
   Parikh HH, 2000, PHARMACEUT RES, V17, P632, DOI 10.1023/A:1007537520620
   Quaife M, 2017, LANCET INFECT DIS, V17, P21, DOI 10.1016/S1473-3099(16)30550-3
   Redd AD, 2014, J CLIN MICROBIOL, V52, P844, DOI 10.1128/JCM.03143-13
   Renzi C, 2003, J INFECT DIS, V187, P19, DOI 10.1086/345867
   Reynolds SJ, 2003, J INFECT DIS, V187, P1513, DOI 10.1086/368357
   Rinaldi M, 2011, CHEMMEDCHEM, V6, P343, DOI 10.1002/cmdc.201000510
   Smith JM, 2017, PLOS ONE, V12, DOI 10.1371/journal.pone.0185946
   Sugano K, 2001, J BIOMOL SCREEN, V6, P189, DOI 10.1177/108705710100600309
   Tan DHS, 2012, INT J WOMENS HEALTH, V4, P341, DOI 10.2147/IJWH.S27601
   Temesgen Zelalem, 2008, Ther Clin Risk Manag, V4, P493
   Tiberi M, 2014, ANTIMICROB AGENTS CH, V58, P3043, DOI 10.1128/AAC.02739-13
   Tintori C, 2016, CHEMBIOCHEM, V17, P683, DOI 10.1002/cbic.201500668
   Tintori C, 2008, J CHEM INF MODEL, V48, P2166, DOI 10.1021/ci800105p
   Valley-Omar Z, 2012, J INFECT DIS, V206, P35, DOI 10.1093/infdis/jis305
   Wald A, 2002, J INFECT DIS, V185, P45, DOI 10.1086/338231
   Wohnsland F, 2001, J MED CHEM, V44, P923, DOI 10.1021/jm001020e
   Woollard SM, 2015, DRUG DES DEV THER, V9, DOI 10.2147/DDDT.S90580
NR 37
TC 14
Z9 15
U1 0
U2 5
PU PUBLIC LIBRARY SCIENCE
PI SAN FRANCISCO
PA 1160 BATTERY STREET, STE 100, SAN FRANCISCO, CA 94111 USA
SN 1932-6203
J9 PLOS ONE
JI PLoS One
PD JUN 5
PY 2018
VL 13
IS 6
AR e0198478
DI 10.1371/journal.pone.0198478
PG 19
WC Multidisciplinary Sciences
WE Science Citation Index Expanded (SCI-EXPANDED)
SC Science & Technology - Other Topics
GA GI1KD
UT WOS:000434128400025
PM 29870553
OA Green Published, Green Submitted, gold
DA 2022-08-26
ER

PT J
AU Flash, CA
   Frost, ELT
   Giordano, TP
   Amico, KR
   Cully, JA
   Markham, CM
AF Flash, Charlene A.
   Frost, Elizabeth L. T.
   Giordano, Thomas P.
   Amico, K. Rivet
   Cully, Jeffrey A.
   Markham, Christine M.
TI HIV Pre-exposure Prophylaxis Program Implementation Using Intervention
   Mapping
SO AMERICAN JOURNAL OF PREVENTIVE MEDICINE
LA English
DT Article
ID ANTIRETROVIRAL PROPHYLAXIS; BEHAVIORAL SKILLS; INFECTION; CARE;
   INFORMATION; MOTIVATION
AB Introduction: HIV pre-exposure prophylaxis has been proven to be an effective tool in HIV prevention. However, numerous barriers still exist in pre-exposure prophylaxis implementation.
   Methods: The framework of Intervention Mapping was used from August 2016 to October 2017 to describe the process of adoption, implementation, and maintenance of an HIV prevention program from 2012 through 2017 in Houston, Texas, that is nested within a county health system HIV clinic. Using the tasks outlined in the Intervention Mapping framework, potential program implementers were identified, outcomes and performance objectives established, matrices of change objectives created, and methods and practical applications formed.
   Results: Results include the formation of three matrices that document program outcomes, change agents involved in the process, and the determinants needed to facilitate program adoption, implementation, and maintenance. Key features that facilitated successful program adoption and implementation were obtaining leadership buy-in, leveraging existing resources, systematic evaluation of operations, ongoing education for both clinical and nonclinical staff, and attention to emergent issues during launch.
   Conclusions: The utilization of Intervention Mapping to delineate the program planning steps can provide a model for pre-exposure prophylaxis implementation in other settings. (C) 2018 Published by Elsevier Inc. on behalf of American Journal of Preventive Medicine
C1 [Flash, Charlene A.; Frost, Elizabeth L. T.; Giordano, Thomas P.] Baylor Coll Med, Div Infect Dis, Dept Internal Med, Houston, TX 77030 USA.
   [Giordano, Thomas P.] Michael E DeBakey VA Med Ctr, Ctr Innovat Qual Effectiveness & Safety, Houston, TX USA.
   [Amico, K. Rivet; Cully, Jeffrey A.] Univ Michigan, Sch Publ Hlth, Dept Hlth Behav & Hlth Educ, Ann Arbor, MI 48109 USA.
   [Cully, Jeffrey A.] Baylor Coll Med, Dept Psychiat & Behav Sci, Houston, TX 77030 USA.
   [Markham, Christine M.] Univ Texas Houston, Hlth Sci Ctr, Houston Sch Publ Hlth, Dept Hlth Promot & Behav Sci, Houston, TX USA.
RP Flash, CA (通讯作者)，Baylor Coll Med, 1 Baylor Plaza,BCM 285, Houston, TX 77030 USA.
EM charlene.flash@bcm.edu
RI /AAE-4700-2020
OI Amico, K Rivet/0000-0002-4458-6934
FU NIH/NIMH K23 [MH109358]; Gilead Sciences; NATIONAL INSTITUTE OF MENTAL
   HEALTH [K23MH109358] Funding Source: NIH RePORTER
FX The authors would like to acknowledge Oluwatobi Adegboyega, Carmen
   Avalos, Efehi Igbinomwanhia, and Syundai Johnson for their writing and
   editing assistance as well as the facilities and resources of the Harris
   Health System and the Michael E. Debakey VA Medical Center.; The authors
   alone are responsible for the views expressed in this article and they
   do not necessarily represent the views, decisions, or policies of the
   institutions with which they are affiliated.; This project was supported
   in part by the following research grant: NIH/NIMH K23 (MH109358; PI
   Flash).; CAF conceptualized the study. CAF, EF and CMM developed the
   first draft. CAF, EF, CMM, and KRA developed the methodology. CAF, EF,
   TPG, KRA, JAC, and CMM contributed to revision of the manuscript, and
   reviewed and approved the final manuscript.; CAF and KRA have received
   research funds from Gilead Sciences and serve on their advisory board.
   EF, TPG, JAC, and CMM have no financial disclosures.
CR Amico KR, 2011, J HEALTH PSYCHOL, V16, P1071, DOI 10.1177/1359105311398727
   Baeten JM, 2012, NEW ENGL J MED, V367, P399, DOI 10.1056/NEJMoa1108524
   Carey MP, 2002, AIDS EDUC PREV, V14, P172, DOI 10.1521/aeap.14.2.172.23902
   Choopanya K, 2013, LANCET, V381, P2083, DOI 10.1016/S0140-6736(13)61127-7
   Durks D, 2017, HEALTH EDUC BEHAV, V44, P524, DOI 10.1177/1090198117709885
   Eldredge LKB., 2016, PLANNING HLTH PROMOT
   Fisher JD, 1996, HEALTH PSYCHOL, V15, P114, DOI 10.1037/0278-6133.15.2.114
   Flash CA, 2014, 9 INT C HIV TREATM P
   Grant RM, 2010, NEW ENGL J MED, V363, P2587, DOI 10.1056/NEJMoa1011205
   Grohskopf LA, 2013, JAIDS-J ACQ IMM DEF, V64, P79, DOI 10.1097/QAI.0b013e31828ece33
   Krakower D, 2014, AIDS BEHAV, V18, P1712, DOI 10.1007/s10461-014-0839-3
   Laufer FN, 2015, MMWR-MORBID MORTAL W, V64, P1296, DOI 10.15585/mmwr.mm6446a5
   Liu AY, 2016, JAMA INTERN MED, V176, P75, DOI 10.1001/jamainternmed.2015.4683
   Marcus JL, 2016, CURR HIV-AIDS REP, V13, P116, DOI 10.1007/s11904-016-0308-x
   Silapaswan A, 2017, J GEN INTERN MED, V32, P192, DOI 10.1007/s11606-016-3899-4
   Smith DK, 2015, MMWR-MORBID MORTAL W, V64, P1291, DOI 10.15585/mmwr.mm6446a4
   Suzuki R, 2012, HEALTH PROMOT PRACT, V13, P106, DOI 10.1177/1524839910382624
   Thigpen MC, 2012, NEW ENGL J MED, V367, P423, DOI 10.1056/NEJMoa1110711
   van Bokhoven MA, 2003, QUAL SAF HEALTH CARE, V12, P215, DOI 10.1136/qhc.12.3.215
   Zwerver F, 2011, BMC PUBLIC HEALTH, V11, DOI 10.1186/1471-2458-11-9
NR 20
TC 7
Z9 8
U1 0
U2 5
PU ELSEVIER SCIENCE INC
PI NEW YORK
PA 360 PARK AVE SOUTH, NEW YORK, NY 10010-1710 USA
SN 0749-3797
EI 1873-2607
J9 AM J PREV MED
JI Am. J. Prev. Med.
PD APR
PY 2018
VL 54
IS 4
BP 519
EP 529
DI 10.1016/j.amepre.2017.12.015
PG 11
WC Public, Environmental & Occupational Health; Medicine, General &
   Internal
WE Science Citation Index Expanded (SCI-EXPANDED); Social Science Citation Index (SSCI)
SC Public, Environmental & Occupational Health; General & Internal Medicine
GA GA2EX
UT WOS:000428130900010
PM 29433956
DA 2022-08-26
ER

PT J
AU Havens, PL
   Long, D
   Schuster, GU
   Gordon, CM
   Price, G
   Wilson, CM
   Kapogiannis, BG
   Mulligan, K
   Stephensen, CB
AF Havens, Peter L.
   Long, Dustin
   Schuster, Gertrud U.
   Gordon, Catherine M.
   Price, Georgine
   Wilson, Craig M.
   Kapogiannis, Bill G.
   Mulligan, Kathleen
   Stephensen, Charles B.
CA Adolescent Med Trials Network HIV
   Adolescent Med Trials Network HIV
TI Tenofovir disoproxil fumarate appears to disrupt the relationship of
   vitamin D and parathyroid hormone
SO ANTIVIRAL THERAPY
LA English
DT Article
ID BONE-MINERAL DENSITY; D-BINDING PROTEIN; PREEXPOSURE PROPHYLAXIS;
   RACIAL-DIFFERENCES; SUPPLEMENTATION; 25(OH)D; SAFETY; MEN
AB Background: Tenofovir disoproxil fumarate (TDF) increases serum parathyroid hormone (PTH) and 1,25 dihydroxy vitamin D (1,25-(OH)(2)D), and decreases bone mineral density (BMD). Optimal treatment of TDF-associated BMD loss requires an understanding of the primary cause of these abnormalities.
   Methods: Secondary review of data from two studies of TDF use in youth, comparing the relationship of PTH, 25-hydroxy vitamin D (25-OHD) and 1,25-(OH)(2)D in three groups with varying exposures to TDF: youth without HIV enrolled in a trial of TDF/emtricitabine (FTC) for HIV pre-exposure prophylaxis (PrEP) at baseline (no TDF exposure) and after 12 weeks of TDF (short-term TDF exposure); and youth with HIV treated with TDF-containing combination antiretroviral therapy (cART) for at least 6 months at study entry (long-term TDF exposure). Relationships were evaluated by correlation analyses.
   Results: Participants ranged in age from 17 to 24 years and >50% were Black/African American. In persons not treated with TDF, PTH had the physiologically appropriate negative correlation with 25-OHD (r=-0.3504, P=0.004). Correlations between PTH and 25-OHD in groups treated with TDF were weaker or absent. With longer term TDF treatment in persons with HIV, 25-OHD and 1,25-(OH)(2)D had the positive correlation similar to that found in vitamin D deficiency.
   Conclusions: TDF changes the relationship of 25-OHD to PTH, suggesting that in persons using TDF for PrEP or cART, a higher than usual target for serum 25-OHD concentration might be needed to reduce PTH and optimize bone health.
C1 [Havens, Peter L.] Med Coll Wisconsin, Childrens Hosp Wisconsin, Dept Pediat, Milwaukee, WI 53226 USA.
   [Long, Dustin] Univ Alabama Birmingham, Dept Biostat, Birmingham, AL 35294 USA.
   [Schuster, Gertrud U.] Univ Calif Davis, Dept Nutr, Davis, CA 95616 USA.
   [Gordon, Catherine M.] Univ Cincinnati, Coll Med, Dept Pediat, Cincinnati Childrens Hosp Med Ctr, Cincinnati, OH USA.
   [Price, Georgine] Westat Corp, Rockville, MD USA.
   [Wilson, Craig M.] Univ Alabama Birmingham, Dept Epidemiol, Birmingham, AL USA.
   [Kapogiannis, Bill G.] Eunice Kennedy Shriver Natl Inst Child Hlth & Hum, Maternal & Pediat Infect Dis Branch, Bethesda, MD USA.
   [Mulligan, Kathleen] Univ Calif San Francisco, Dept Med, Div Endocrinol, Zuckerberg San Francisco Gen Hosp, San Francisco, CA USA.
   [Stephensen, Charles B.] ARS, USDA, Western Human Nutr Res Ctr, Davis, CA USA.
RP Havens, PL (通讯作者)，Med Coll Wisconsin, Childrens Hosp Wisconsin, Dept Pediat, Milwaukee, WI 53226 USA.
EM phavens@mcw.edu
RI Long, Dustin/AAA-5006-2019; Gordon, Catherine M/GOH-1814-2022;
   Stephensen, Charles/AAF-1742-2021
OI Long, Dustin/0000-0002-5423-4481; Gordon, Catherine
   M/0000-0001-8988-7186; Wilson, Craig/0000-0001-6869-1053
FU Adolescent Medicine Network for HIV/AIDS Interventions (ATN) from the
   National Institutes of Health through the Eunice Kennedy Shriver
   National Institute of Child Health and Human Development [U01 HD 040533,
   U01 HD 040474]; National Institutes on Drug Abuse and Mental Health;
   Gilead Sciences, Inc. (Foster City, CA, USA); EUNICE KENNEDY SHRIVER
   NATIONAL INSTITUTE OF CHILD HEALTH & HUMAN DEVELOPMENT [U01HD040474]
   Funding Source: NIH RePORTER
FX This work was supported by The Adolescent Medicine Network for HIV/AIDS
   Interventions (ATN) from the National Institutes of Health (U01 HD
   040533 and U01 HD 040474) through the Eunice Kennedy Shriver National
   Institute of Child Health and Human Development (BGK), with supplemental
   funding from the National Institutes on Drug Abuse (S Kahana) and Mental
   Health (P Brouwers and S Allison). The study was scientifically reviewed
   by the ATN's Therapeutic Leadership Group. Network, scientific and
   logistical support was provided by the ATN Coordinating Center (C Wilson
   and C Partlow) at The University of Alabama at Birmingham (AL, USA).
   Network operations and analytic support was provided by the ATN Data and
   Operations Center at Westat, Inc. (B Harris and B Driver). The comments
   and views of the authors do not necessarily represent the views of the
   Eunice Kennedy Shriver National Institute of Child Health and Human
   Development. For ATN 117 study medication and partial funding were
   supplied by Gilead Sciences, Inc. (Foster City, CA, USA). Further
   acknowledgements for ATN 117 and ATN 109 can be found in Additional file
   1. Presented in part at the Conference on Retroviruses and Opportunistic
   Infections (Seattle, WA, USA) on 16 February 2017 (ATN 109).
CR Arabi A, 2010, BONE, V47, P408, DOI 10.1016/j.bone.2010.05.002
   Eckard AR, 2017, JAIDS-J ACQ IMM DEF, V76, P539, DOI [10.1097/QAI.0000000000001545, 10.1097/qai.0000000000001545]
   Gutierrez OM, 2011, OSTEOPOROSIS INT, V22, P1745, DOI 10.1007/s00198-010-1383-2
   Havens PL, 2018, CLIN INFECT DIS, V66, P220, DOI 10.1093/cid/cix753
   Havens PL, 2017, CLIN INFECT DIS, V64, P317, DOI 10.1093/cid/ciw765
   Havens PL, 2013, ANTIMICROB AGENTS CH, V57, P5619, DOI 10.1128/AAC.01096-13
   Havens PL, 2012, CLIN INFECT DIS, V54, P1013, DOI 10.1093/cid/cir968
   Holick MF, 2011, AM J MED, V124, P1095, DOI 10.1016/j.amjmed.2011.08.013
   Holick MF, 2011, J CLIN ENDOCR METAB, V96, P1911, DOI 10.1210/jc.2011-0385
   Hosek SG, 2017, JAMA PEDIATR, V171, P1063, DOI 10.1001/jamapediatrics.2017.2007
   Hosek SG, 2017, JAIDS-J ACQ IMM DEF, V74, P21, DOI 10.1097/QAI.0000000000001179
   Hsieh E, 2016, AIDS, V30, P1935, DOI 10.1097/QAD.0000000000001131
   Institute of Medicine, DIETARY REFERENCE IN
   Khundmiri SJ, 2016, COMPR PHYSIOL, V6, P561, DOI 10.1002/cphy.c140071
   Lips P, 2007, J BONE MINER RES, V22, P1668, DOI 10.1359/JBMR.070716
   Masia M, 2012, AIDS RES HUM RETROV, V28, P242, DOI [10.1089/aid.2011.0052, 10.1089/AID.2011.0052]
   McComsey GA, 2011, J INFECT DIS, V203, P1791, DOI 10.1093/infdis/jir188
   Saliba W, 2011, AM J MED, V124, P1165, DOI 10.1016/j.amjmed.2011.07.009
   Samarawickrama A, 2014, J INT AIDS SOC, V17, P54, DOI 10.7448/IAS.17.4.19568
   Yin MT, 2017, AIDS, V31, P2337, DOI 10.1097/QAD.0000000000001621
NR 20
TC 5
Z9 5
U1 0
U2 2
PU INT MEDICAL PRESS LTD
PI LONDON
PA 2-4 IDOL LANE, LONDON EC3R 5DD, ENGLAND
SN 1359-6535
J9 ANTIVIR THER
JI Antivir. Ther.
PY 2018
VL 23
IS 7
BP 623
EP 628
DI 10.3851/IMP3269
PG 6
WC Infectious Diseases; Pharmacology & Pharmacy; Virology
WE Science Citation Index Expanded (SCI-EXPANDED)
SC Infectious Diseases; Pharmacology & Pharmacy; Virology
GA HG3RL
UT WOS:000454892000009
PM 30260797
DA 2022-08-26
ER

PT J
AU Golub, SA
AF Golub, Sarit A.
TI PrEP Stigma: Implicit and Explicit Drivers of Disparity
SO CURRENT HIV/AIDS REPORTS
LA English
DT Article
DE Pre-exposure prophylaxis (PrEP); Stigma; HIV/AIDS; Sexual health;
   Prevention; Implementation
ID PREEXPOSURE PROPHYLAXIS PREP; NEW-YORK-CITY; SEXUALLY-TRANSMITTED
   INFECTIONS; UNRECOGNIZED HIV-INFECTION; UNITED-STATES; YOUNG MEN;
   TRANSGENDER WOMEN; LIFETIME RISK; HEALTH-CARE; BLACK-MEN
AB Despite its promise as an HIV prevention strategy, PrEP uptake remains slow, especially among highest priority populations. One factor that may be impeding implementation and driving disparities is PrEP-related stigma. This paper reviews the role of PrEP-related stigma in PrEP access, adherence, and persistence and examines its antecedents and consequences.
   Although PrEP stigma is often experienced at the community level (i.e., by potential and current users), it can be reinforced and even amplified by public health programs, policy, and research. PrEP stigma disproportionately impacts disadvantaged groups and impedes scalability by influencing behavior of both patients and providers.
   Reducing PrEP stigma and its negative impact on the epidemic requires a significant shift in perspective, language, and programs. Such a shift is necessary to ensure broader reach of PrEP as a prevention strategy and improve its utilization by the individuals who need it most.
C1 [Golub, Sarit A.] CUNY Hunter Coll, Dept Psychol, 695 Pk Ave, New York, NY 10065 USA.
   [Golub, Sarit A.] CUNY, Grad Ctr, 695 Pk Ave, New York, NY 10065 USA.
RP Golub, SA (通讯作者)，CUNY Hunter Coll, Dept Psychol, 695 Pk Ave, New York, NY 10065 USA.; Golub, SA (通讯作者)，CUNY, Grad Ctr, 695 Pk Ave, New York, NY 10065 USA.
EM sgolub@hunter.cuny.edu
FU NIAAA NIH HHS [R01 AA022067] Funding Source: Medline; NIMH NIH HHS [R01
   MH106380] Funding Source: Medline; NATIONAL INSTITUTE OF MENTAL HEALTH
   [R01MH106380] Funding Source: NIH RePORTER; NATIONAL INSTITUTE ON
   ALCOHOL ABUSE AND ALCOHOLISM [R01AA022067] Funding Source: NIH RePORTER
CR Alaei K, 2016, AIDS, V30, P2753, DOI 10.1097/QAD.0000000000001262
   Anderson PL, 2012, SCI TRANSL MED, V4, DOI 10.1126/scitranslmed.3004006
   Baugher AR, 2017, AIDS BEHAV, V21, P2600, DOI 10.1007/s10461-017-1712-y
   Biello KB, 2017, AIDS BEHAV, V21, P300, DOI 10.1007/s10461-016-1466-y
   Black AIDS Institute, 2016, BLACK LIV MATT WHATS
   Blackstock OJ, 2017, J GEN INTERN MED, V32, P62, DOI 10.1007/s11606-016-3903-z
   Blumberg SJ, 2000, HEALTH EDUC BEHAV, V27, P780, DOI 10.1177/109019810002700611
   Bogart LM, 2001, MED DECIS MAKING, V21, P28, DOI 10.1177/0272989X0102100104
   Caceres CF, 2015, J INT AIDS SOC, V18, P1, DOI 10.7448/IAS.18.4.20222
   Calabrese SK, 2015, AM J PUBLIC HEALTH, V105, P1960, DOI 10.2105/AJPH.2015.302816
   Calabrese SK, 2014, AIDS BEHAV, V18, P226, DOI 10.1007/s10461-013-0675-x
   Celum CL, 2015, J INT AIDS SOC, V18, P61, DOI 10.7448/IAS.18.4.20227
   Darlington CK, 2017, AIDS BEHAV, V21, P12, DOI 10.1007/s10461-016-1504-9
   Earnshaw VA, 2012, AIDS EDUC PREV, V24, P574, DOI 10.1521/aeap.2012.24.6.574
   Eaton LA, 2017, PREV SCI, V18, P505, DOI 10.1007/s11121-017-0756-6
   Eaton LA, 2017, AIDS BEHAV, V21, P1236, DOI 10.1007/s10461-017-1690-0
   Elopre L, 2017, JAIDS-J ACQ IMM DEF, V74, P56, DOI 10.1097/QAI.0000000000001165
   Farhat D, 2017, AIDS BEHAV, V21, P1247, DOI 10.1007/s10461-016-1426-6
   Gallagher T, 2014, LGBT HEALTH, V1, P218, DOI 10.1089/lgbt.2013.0046
   Garcia J, 2016, HEALTH EDUC BEHAV, V43, P217, DOI 10.1177/1090198115599398
   Golub SA, 2017, AIDS BEHAV, V21, P1229, DOI 10.1007/s10461-015-1129-4
   Golub SA, 2013, AIDS PATIENT CARE ST, V27, P621, DOI 10.1089/apc.2013.0245
   Golub Sarit A, 2010, Curr HIV/AIDS Rep, V7, P201, DOI 10.1007/s11904-010-0057-1
   Grant RM, 2016, CURR OPIN HIV AIDS, V11, P3, DOI 10.1097/COH.0000000000000216
   Grant RM, 2010, NEW ENGL J MED, V363, P2587, DOI 10.1056/NEJMoa1011205
   Haire BG, 2015, HIV AIDS-RES PALLIAT, V7, P241, DOI 10.2147/HIV.S72419
   Harawa N.T., 2016, ENGAGING BLACK MEN W ENGAGING BLACK MEN W
   Harawa NT, 2017, AIDS, V31, P739, DOI 10.1097/QAD.0000000000001386
   Hastings G, 2004, PSYCHOL MARKET, V21, P961, DOI 10.1002/mar.20043
   Hastings G, 2002, TOB CONTROL, V11, P73, DOI 10.1136/tc.11.1.73
   Helms CB, 2017, AIDS BEHAV, V21, P238, DOI 10.1007/s10461-016-1320-2
   Hess KL, 2017, ANN EPIDEMIOL, V27, P238, DOI 10.1016/j.annepidem.2017.02.003
   Jenness SM, 2017, PLOS ONE, V12, DOI 10.1371/journal.pone.0169484
   Jenness SM, 2016, J INFECT DIS, V214, P1800, DOI 10.1093/infdis/jiw223
   JOB RFS, 1988, AM J PUBLIC HEALTH, V78, P163, DOI 10.2105/AJPH.78.2.163
   Karris MY, 2014, CLIN INFECT DIS, V58, P704, DOI 10.1093/cid/cit796
   Knight R, 2016, PLOS ONE, V11, DOI 10.1371/journal.pone.0146513
   Kojima N, 2016, AIDS, V30, P2251, DOI 10.1097/QAD.0000000000001185
   Kowalewski MR, 1997, HEALTH EDUC BEHAV, V24, P313, DOI 10.1177/109019819702400305
   Kuhns LM, 2017, AIDS BEHAV, V21, P1376, DOI 10.1007/s10461-017-1739-0
   Lemly DC, 2009, J INFECT DIS, V199, P991, DOI 10.1086/597124
   Liu A, 2014, PLOS MED, V11, DOI 10.1371/journal.pmed.1001613
   Mack N, 2014, BMC HEALTH SERV RES, V14, DOI 10.1186/1472-6963-14-231
   MacKellar DA, 2005, JAIDS-J ACQ IMM DEF, V38, P603, DOI 10.1097/01.qai.0000141481.48348.7e
   MacKellar DA, 2007, AIDS BEHAV, V11, P263, DOI 10.1007/s10461-006-9136-0
   Malebranche DJ, 2004, J NATL MED ASSOC, V96, P97
   Nicholson W, 2016, OBSTET GYNECOL, V127, pE66, DOI 10.1097/AOG.0000000000001314
   Oldenburg CE, 2017, AIDS BEHAV
   Parsons JT, 2017, JAIDS-J ACQ IMM DEF, V74, P285, DOI 10.1097/QAI.0000000000001251
   Peng P, 2017, AIDS BEHAV
   Perez-Figueroa RE, 2015, AIDS EDUC PREV, V27, P112, DOI 10.1521/aeap.2015.27.2.112
   Schmidt MI, 2005, DIABETES CARE, V28, P2013, DOI 10.2337/diacare.28.8.2013
   Scott HM, 2016, AIDS RES THER, V13, DOI 10.1186/s12981-016-0089-8
   Singh GK, 2013, ADV PREV MED
   Smith DK, 2015, MMWR-MORBID MORTAL W, V64, P1291, DOI 10.15585/mmwr.mm6446a4
   Smith DK, 2015, JAIDS-J ACQ IMM DEF, V68, P337, DOI 10.1097/QAI.0000000000000461
   Stigma EG, 1963, NOTES MANAGEMENT SPO
   Stone Valerie E, 2005, Curr HIV/AIDS Rep, V2, P189, DOI 10.1007/s11904-005-0015-5
   Sullivan PS, 2009, AIDS, V23, P1153, DOI 10.1097/QAD.0b013e32832baa34
   Tangmunkongvorakul A, 2013, AIDS CARE, V25, P961, DOI 10.1080/09540121.2012.748871
   Tripathi A, 2012, SOUTH MED J, V105, P199, DOI 10.1097/SMJ.0b013e31824f1a1b
   UNAIDS, 2015, UND FAST TRACK ACC A
   Underhill K, 2015, ANN BEHAV MED, V49, P151, DOI 10.1007/s12160-014-9651-6
   US Public Health Service, PREEXP PROPH PREV HI
   Valentine JA, 2008, SEX TRANSM DIS, V35, pS23, DOI 10.1097/OLQ.0b013e31818d3cc7
   Van der Elst EM, 2013, AIDS BEHAV, V17, P2162, DOI 10.1007/s10461-012-0317-8
   Volk JE, 2015, CLIN INFECT DIS, V61, P1601, DOI 10.1093/cid/civ778
   Weinstock H, 2002, AM J PUBLIC HEALTH, V92, P280, DOI 10.2105/AJPH.92.2.280
   Young SD, 2007, PERS SOC PSYCHOL B, V33, P789, DOI 10.1177/0146167207301027
   Zablotska IB, 2015, J INT AIDS SOC, V18, DOI 10.7448/IAS.18.1.20814
NR 70
TC 143
Z9 143
U1 3
U2 18
PU SPRINGER
PI NEW YORK
PA 233 SPRING ST, NEW YORK, NY 10013 USA
SN 1548-3568
EI 1548-3576
J9 CURR HIV-AIDS REP
JI Curr. Hiv/Aids Rep.
PD APR
PY 2018
VL 15
IS 2
BP 190
EP 197
DI 10.1007/s11904-018-0385-0
PG 8
WC Infectious Diseases
WE Science Citation Index Expanded (SCI-EXPANDED); Social Science Citation Index (SSCI)
SC Infectious Diseases
GA GB5OA
UT WOS:000429114000012
PM 29460223
OA Green Accepted
DA 2022-08-26
ER

PT J
AU Ibrahim, ME
   Brooks, KM
   Castillo-Mancilla, JR
   McHugh, C
   Morrow, M
   Brothers, J
   MaWhinney, S
   Hosek, S
   Huhn, G
   Anderson, PL
AF Ibrahim, Mustafa E.
   Brooks, Kristina M.
   Castillo-Mancilla, Jose R.
   McHugh, Cricket
   Morrow, Mary
   Brothers, Jennifer
   MaWhinney, Samantha
   Hosek, Sybil
   Huhn, Gregory
   Anderson, Peter L.
TI Short Communication: Bioequivalence of Tenofovir and Emtricitabine After
   Coencapsulation with the Proteus Ingestible Sensor
SO AIDS RESEARCH AND HUMAN RETROVIRUSES
LA English
DT Article
DE PrEP; adherence; pharmacokinetics; bioequivalence; digital medicine
ID ADHERENCE
AB Adherence to tenofovir disoproxil fumarate/emtricitabine (TDF/FTC, Truvada((R))) is the primary determinant of HIV pre-exposure prophylaxis (PrEP) efficacy. Despite its importance, limitations exist in current methods of adherence quantification, restricting their implementation in the clinic. Proteus Discover (Proteus Digital Health((R))) can measure the time of each dose using an ingestible sensor that is coencapsulated with medication. In this study, the bioequivalence of coencapsulated TDF/FTC with the Proteus sensor was compared relative to unencapsulated drug. This was a 1:1 randomized cross-over study in which healthy participants received a single dose of unencapsulated and coencapsulated TDF/FTC. A 14-day washout separated each period. Blood was collected at predose and at 0.25, 0.5, 1, 2, 4, 6, 10, 24, 48, and 72h postdose. Plasma concentrations were determined by LC-MS/MS methods, with a 10ng/mL lower limit of quantitation (LLOQ) for both tenofovir (TFV) and FTC. Noncompartmental analysis was carried out with Phoenix((R)) WinNonlin((R)) for maximum concentrations (C-max), area under the concentration-time curve from time 0 to the last measured time point (AUC(last)) and AUC extrapolated to infinity (AUC(inf)). Geometric mean ratios were calculated for each parameter and bioequivalence was defined as the 90% confidence interval (CI) of each ratio being within 80%-125%. Twenty-four participants (11 males; 19 white, 3 African American, and 2 Hispanic) completed both visits. Mean +/- SD age was 28 +/- 4 years and weight was 74 +/- 14kg. The 90% CIs for TFV C-max, AUC(last), and AUC(inf) were 89%-119%, 94%-111%, and 96%-111%, respectively. The 90% CIs for FTC C-max, AUC(last), and AUC(inf) were 96%-120%, 96%-108%, and 96%-108%, respectively. Bioequivalence was observed for the coencapsulation of TDF/FTC with the Proteus ingestible sensor, as assessed by a rigorously conducted pharmacokinetic study. Future studies will evaluate the utility and effectiveness of the sensor system as a tool to monitor PrEP adherence in clinical settings.
C1 [Ibrahim, Mustafa E.; Brooks, Kristina M.; McHugh, Cricket; Anderson, Peter L.] Univ Colorado Anschutz Med Campus, Skaggs Sch Pharm & Pharmaceut Sci, Dept Pharmaceut Sci, V20-C238,Room 4101,12850 East Montview Blvd, Aurora, CO 80045 USA.
   [Castillo-Mancilla, Jose R.] Univ Colorado Anschutz Med Campus, Sch Med, Div Infect Dis, Aurora, CO USA.
   [Morrow, Mary; MaWhinney, Samantha] Univ Colorado Anschutz Med Campus, Colorado Sch Publ Hlth, Dept Biostat & Informat, Aurora, CO USA.
   [Brothers, Jennifer; Hosek, Sybil; Huhn, Gregory] John H Stroger Jr Hosp Cook Cty, Dept Med, Chicago, IL USA.
RP Anderson, PL (通讯作者)，Univ Colorado Anschutz Med Campus, Skaggs Sch Pharm & Pharmaceut Sci, Dept Pharmaceut Sci, V20-C238,Room 4101,12850 East Montview Blvd, Aurora, CO 80045 USA.
EM peter.anderson@ucdenver.edu
RI Brooks, Kristina Marie/ABC-2707-2020; Brooks, Kristina/ABH-3442-2020;
   Castillo-Mancilla, Jose/AAN-5116-2020
OI Brooks, Kristina/0000-0002-3832-8699; Castillo-Mancilla,
   Jose/0000-0003-1242-1745
FU [CTRC UL1TR 001082];  [NIH R01 A1122308];  [K23AI104315]; NATIONAL
   CENTER FOR ADVANCING TRANSLATIONAL SCIENCES [UL1TR003015] Funding
   Source: NIH RePORTER; NATIONAL INSTITUTE OF ALLERGY AND INFECTIOUS
   DISEASES [R01AI122308] Funding Source: NIH RePORTER
FX We wish to thank the study participants, the principal investigators,
   and staff at CTRC and members of the Colorado Antiviral Pharmacology
   Laboratory. Grants: CTRC UL1TR 001082, NIH R01 A1122308, and K23AI104315
   (J.R.C.-M.).
CR Baeten JM, 2012, NEW ENGL J MED, V367, P399, DOI 10.1056/NEJMoa1108524
   Berg KM, 2006, JAIDS-J ACQ IMM DEF, V43, pS79, DOI 10.1097/01.qai.0000248337.97814.66
   Browne SH, 2018, CLIN PHARMACOL THER, V103, P502, DOI 10.1002/cpt.760
   Grant RM, 2010, NEW ENGL J MED, V363, P2587, DOI 10.1056/NEJMoa1011205
   Gutierrez EB, 2012, AIDS BEHAV, V16, P1482, DOI 10.1007/s10461-012-0168-3
   Haberer JE, 2016, CURR OPIN HIV AIDS, V11, P10, DOI 10.1097/COH.0000000000000220
   Kearney BP, 2004, CLIN PHARMACOKINET, V43, P595, DOI 10.2165/00003088-200443090-00003
   Lam WY, 2015, BIOMED RES INT, V2015, DOI 10.1155/2015/217047
   Peters-Strickland T, 2016, NEUROPSYCH DIS TREAT, V12, P2587, DOI 10.2147/NDT.S116029
   Virdi NS, 2018, DRUG ADHERENCE HYPER
NR 10
TC 9
Z9 9
U1 0
U2 3
PU MARY ANN LIEBERT, INC
PI NEW ROCHELLE
PA 140 HUGUENOT STREET, 3RD FL, NEW ROCHELLE, NY 10801 USA
SN 0889-2229
EI 1931-8405
J9 AIDS RES HUM RETROV
JI Aids Res. Hum. Retrovir.
PD OCT
PY 2018
VL 34
IS 10
SI SI
BP 835
EP 837
DI 10.1089/aid.2018.0081
PG 3
WC Immunology; Infectious Diseases; Virology
WE Science Citation Index Expanded (SCI-EXPANDED)
SC Immunology; Infectious Diseases; Virology
GA GX0GD
UT WOS:000447387500006
PM 30047286
OA Green Published
DA 2022-08-26
ER

PT J
AU Pines, HA
   Semple, SJ
   Strathdee, SA
   Hendrix, CW
   Harvey-Vera, A
   Gorbach, PM
   Magis-Rodriguez, C
   Martinez, G
   Patterson, TL
AF Pines, Heather A.
   Semple, Shirley J.
   Strathdee, Steffanie A.
   Hendrix, Craig W.
   Harvey-Vera, Alicia
   Gorbach, Pamina M.
   Magis-Rodriguez, Carlos
   Martinez, Gustavo
   Patterson, Thomas L.
TI Vaginal washing and lubrication among female sex workers in the
   Mexico-US border region: implications for the development of vaginal
   PrEP for HIV prevention
SO BMC PUBLIC HEALTH
LA English
DT Article
DE Vaginal practices; Pre-exposure prophylaxis; HIV; Female sex workers;
   Mexico
ID SEXUALLY-TRANSMITTED INFECTIONS; PREEXPOSURE PROPHYLAXIS; INTRAVAGINAL
   PRACTICES; AFRICAN WOMEN; ANTIRETROVIRAL PROPHYLAXIS; MICROBICIDE
   APPLICATORS; BACTERIAL VAGINOSIS; DOUCHING PRACTICES; DOSAGE FORMS;
   CONDOM USE
AB Background: To assess the potential acceptability and inform the development of behaviorally-congruent vaginal douche- or gel-based HIV pre-exposure prophylaxis (PrEP) products, we examined vaginal washing and lubrication practices among female sex workers (FSWs) in Tijuana and Ciudad Juarez, two northern Mexico cities bordering the United States (US).
   Methods: Two hundred and ninety-five HIV-negative FSWs (145 Tijuana; 150 Ciudad Juarez) enrolled in a behavioral HIV prevention intervention trial completed surveys assessing vaginal washing and lubrication practices, as well as motivators and barriers to performing each practice. Logistic regression was used to identify potential predictors of each practice in the past month.
   Results: In the past month, vaginal washing was performed by 56 and 22% of FSWs in Tijuana and Ciudad Juarez (p < 0.0001), respectively, while vaginal lubrication was performed by 64 and 45% of FSWs in Tijuana and Ciudad Juarez (p = 0.001), respectively. Vaginal washing was positively associated with living in Tijuana (adjusted odds ratio [AOR] = 4.35, 95% confidence interval [CI]: 2.60-7.30), older age (AOR = 1.04 per year, 95% CI: 1.01-1.06), and vaginal lubrication (AOR = 2.99, 95% CI: 1.67-5.35), while it was negatively associated with being born in the same state as the study site (AOR = 0.50, 95% CI: 0.31-0.82), earning a monthly income >= 3500 pesos (AOR = 0.53, 95% CI: 0.28-1.00), and hazardous alcohol consumption (AOR = 0.56, 95% CI: 0.33-0.95). Vaginal lubrication was positively associated with living in Tijuana (AOR = 2.21, 95% CI: 1.37-3.54) and vaginal washing (AOR = 2.91, 95% CI: 1.64-5.18), while it was negatively associated with being born in the same state as the study site (AOR = 0.47, 95% CI: 0.29-0.75).
   Conclusions: The moderate and high prevalence of vaginal washing and lubrication, respectively, suggest behaviorally-congruent, multi-purpose, vaginal douche-and gel-based PrEP products that simultaneously address FSWs' needs and prevent HIV infection may be acceptable to many FSWs along the Mexico-US border. Future product development and implementation should also consider the link between vaginal washing and lubrication to ensure existing practices do not undermine vaginal PrEP product effectiveness.
C1 [Pines, Heather A.; Strathdee, Steffanie A.; Harvey-Vera, Alicia] Univ Calif San Diego, Dept Med, 9500 Gilman Dr,MC 0507, La Jolla, CA 92093 USA.
   [Semple, Shirley J.; Patterson, Thomas L.] Univ Calif San Diego, Dept Psychiat, 9500 Gilman Dr,MC 0680, La Jolla, CA 92093 USA.
   [Hendrix, Craig W.] Johns Hopkins Univ, Dept Med, 600 N Wolfe St, Baltimore, MD 21287 USA.
   [Gorbach, Pamina M.] Univ Calif Los Angeles, Dept Epidemiol, 650 Charles Young Dr S,BOX 951772, Los Angeles, CA 90095 USA.
   [Magis-Rodriguez, Carlos] Minist Hlth, Ctr Nacl Prevenc & Control VIH SIDA CENSIDA, Mexico City, DF, Mexico.
   [Martinez, Gustavo] Federac Mexicana Asociac Privadas, Ciudad Juarez, Chihuahua, Mexico.
RP Pines, HA (通讯作者)，Univ Calif San Diego, Dept Med, 9500 Gilman Dr,MC 0507, La Jolla, CA 92093 USA.
EM hpines@ucsd.edu
RI Strathdee, Steffanie A/B-9042-2009; Hendrix, Craig W/G-4182-2014
OI Hendrix, Craig W/0000-0002-5696-8665; Magis-Rodriguez,
   Carlos/0000-0001-5481-1253; Strathdee, Steffanie/0000-0002-7724-691X;
   Pines, Heather/0000-0002-7173-1981; HARVEY-VERA,
   ALICIA/0000-0002-8708-8169
FU National Institutes of Health [R01DA039071, K01DA040543, P30 AI036214];
   NATIONAL INSTITUTE OF ALLERGY AND INFECTIOUS DISEASES [P30AI036214,
   U19AI113127, P30AI094189] Funding Source: NIH RePORTER; NATIONAL
   INSTITUTE OF MENTAL HEALTH [P30MH058107] Funding Source: NIH RePORTER;
   NATIONAL INSTITUTE ON DRUG ABUSE [R01DA039071, K01DA040543] Funding
   Source: NIH RePORTER
FX This work was supported by the National Institutes of Health, grants
   R01DA039071 (TLP), K01DA040543 (HAP), and P30 AI036214 (UCSD CFAR
   Developmental Grant to HAP). The funders had no role in the design of
   the study, collection, analysis, and interpretation of data, or
   manuscript preparation.
CR ARAL SO, 1992, AM J PUBLIC HEALTH, V82, P210, DOI 10.2105/AJPH.82.2.210
   AVAC, MICR TRIAL SUMM TABL
   Baeten JM, 2016, NEW ENGL J MED, V375, P2121, DOI 10.1056/NEJMoa1506110
   Baeten JM, 2012, NEW ENGL J MED, V367, P399, DOI 10.1056/NEJMoa1108524
   Bandoli G, 2018, PAEDIAT PERINAT EPID
   Baral S, 2012, LANCET INFECT DIS, V12, P538, DOI 10.1016/S1473-3099(12)70066-X
   Bazzi AR, 2015, AM J EPIDEMIOL, V181, P723, DOI 10.1093/aje/kwu340
   Bekker LG, 2015, LANCET, V385, P72, DOI 10.1016/S0140-6736(14)60974-0
   Braunstein S, 2005, J WOMENS HEALTH, V14, P424, DOI 10.1089/jwh.2005.14.424
   Bucardo J, 2005, DRUG ALCOHOL DEPEN, V79, P281, DOI 10.1016/j.drugalcdep.2005.02.003
   Chersich MF, 2014, GLOBALIZATION HEALTH, V10, DOI 10.1186/1744-8603-10-22
   Choopanya K, 2013, LANCET, V381, P2083, DOI 10.1016/S0140-6736(13)61127-7
   Cohen JA, 2007, SEX TRANSM DIS, V34, P15, DOI 10.1097/01.olq.0000218877.92778.fe
   Cottrell BH, 2010, MCN-AM J MATERN-CHIL, V35, P102, DOI 10.1097/NMC.0b013e3181cae9da
   Curry International Tuberculosis Center and California Department of Public Health, 2016, WHO CONSOLIDATED GUI
   DiClemente RJ, 2012, J PEDIATR ADOL GYNEC, V25, P48, DOI 10.1016/j.jpag.2011.07.017
   Francis SC, 2013, PLOS ONE, V8, DOI 10.1371/journal.pone.0059085
   Grant RM, 2010, NEW ENGL J MED, V363, P2587, DOI 10.1056/NEJMoa1011205
   Greenland S, 1999, EPIDEMIOLOGY, V10, P37, DOI 10.1097/00001648-199901000-00008
   Hammett TM, 2000, SEX TRANSM DIS, V27, P119, DOI 10.1097/00007435-200002000-00011
   Hassan WM, 2007, SEX TRANSM DIS, V34, P384, DOI 10.1097/01.olq.0000243624.74573.63
   Hendrix CW., 2014, DEV RECTAL ENEMA MIC
   Hilber AM, 2007, SEX TRANSM INFECT, V83, P505, DOI 10.1136/sti.2007.028597
   Hilber AM, 2012, SOC SCI MED, V74, P1311, DOI 10.1016/j.socscimed.2011.11.032
   Hilber AM, 2010, PLOS ONE, V5, DOI 10.1371/journal.pone.0009119
   Hilber AM, 2010, SOC SCI MED, V70, P392, DOI 10.1016/j.socscimed.2009.10.023
   Hillier S, 2017, C RETR OPP INF
   Hillier S, 2017, INT AIDS SOC C HIV S
   Hull T, 2011, J WOMENS HEALTH, V20, P1097, DOI 10.1089/jwh.2010.2281
   Karim QA, 2010, SCIENCE, V329, P1168, DOI 10.1126/science.1193748
   Klatt NR, 2017, SCIENCE, V356, P938, DOI 10.1126/science.aai9383
   Lees S, 2014, SOC SCI MED, V102, P165, DOI 10.1016/j.socscimed.2013.12.005
   Lichtenstein B, 2000, WOMEN HEALTH, V31, P117
   Low N, 2011, PLOS MED, V8, DOI 10.1371/journal.pmed.1000416
   Mack Natasha, 2014, J Int AIDS Soc, V17, P19157, DOI 10.7448/IAS.17.3.19157
   Marrazzo JM, 2015, NEW ENGL J MED, V372, P509, DOI 10.1056/NEJMoa1402269
   McClelland RS, 2006, AIDS, V20, P269, DOI 10.1097/01.aids.0000196165.48518.7b
   Myer L, 2005, LANCET INFECT DIS, V5, P786, DOI 10.1016/S1473-3099(05)70298-X
   Nel A, 2016, NEW ENGL J MED, V375, P2133, DOI 10.1056/NEJMoa1602046
   Patterson TL, 2008, AM J PUBLIC HEALTH, V98, P2051, DOI 10.2105/AJPH.2007.130096
   Patterson TL, 2008, J INFECT DIS, V197, P728, DOI 10.1086/527379
   Priddy FH, 2011, AIDS RES HUM RETROV, V27, P1067, DOI [10.1089/aid.2010.0362, 10.1089/AID.2010.0362]
   Redding KS, 2010, MATERN CHILD HLTH J, V14, P274, DOI 10.1007/s10995-008-0438-x
   Rees H, 2015, C RETR OPP INF
   Reza-Paul S, 2016, PLOS ONE, V11, DOI 10.1371/journal.pone.0166889
   Rohan LC, 2014, CURR TOP MICROBIOL, V383, P27, DOI 10.1007/82_2013_357
   Ross J, 2013, GLOB HEALTH-SCI PRAC, V1, P203, DOI 10.9745/GHSP-D-13-00010
   SAUNDERS JB, 1993, ADDICTION, V88, P791, DOI 10.1111/j.1360-0443.1993.tb02093.x
   Secretaria de Salud Centro Nacional para la Prevencion y el Control del VIH y el SIDA (CENSIDA), 2016, INF NAC AV RESP VIH
   Seidman D, 2016, INT J GYNECOL OBSTET, V133, P212, DOI 10.1016/j.ijgo.2015.09.025
   Shannon K, 2015, LANCET, V385, P55, DOI 10.1016/S0140-6736(14)60931-4
   Strathdee SA, 2008, DRUG ALCOHOL DEPEN, V92, P132, DOI 10.1016/j.drugalcdep.2007.07.001
   Strathdee SA, 2013, PLOS ONE, V8, DOI 10.1371/journal.pone.0065812
   Strathdee SA, 2012, ANN EPIDEMIOL, V22, P426, DOI 10.1016/j.annepidem.2012.04.002
   Syvertsen JL, 2012, BMC PUBLIC HEALTH, V12, DOI 10.1186/1471-2458-12-136
   Bui TC, 2016, ARCH SEX BEHAV, V45, P935, DOI 10.1007/s10508-015-0675-1
   Bui TC, 2015, INT J STD AIDS, V26, P238, DOI 10.1177/0956462414533098
   Thigpen MC, 2012, NEW ENGL J MED, V367, P423, DOI 10.1056/NEJMoa1110711
   Tsai CS, 2009, AM J OBSTET GYNECOL, V200, DOI 10.1016/j.ajog.2008.06.026
   Vail JG, 2004, AM J PUBLIC HEALTH, V94, P1089, DOI 10.2105/AJPH.94.7.1089
   Van der Elst EM, 2013, AIDS BEHAV, V17, P2162, DOI 10.1007/s10461-012-0317-8
   van der Straten A, 2012, AIDS, V26, pF13, DOI 10.1097/QAD.0b013e3283522272
   Vera A, 2012, BMC PUBLIC HEALTH, V12, DOI 10.1186/1471-2458-12-653
   Wang B, 2005, SEX TRANSM DIS, V32, P696, DOI 10.1097/01.olq.0000175403.68410.ec
   Weisman CS, 2007, WOMEN HEALTH ISS, V17, P310, DOI 10.1016/j.whi.2007.05.002
   Westreich D, 2013, AM J EPIDEMIOL, V177, P292, DOI 10.1093/aje/kws412
   Woodsong C, 2015, ADV DRUG DELIVER REV, V92, P146, DOI 10.1016/j.addr.2015.02.004
NR 67
TC 5
Z9 5
U1 0
U2 2
PU BMC
PI LONDON
PA CAMPUS, 4 CRINAN ST, LONDON N1 9XW, ENGLAND
SN 1471-2458
J9 BMC PUBLIC HEALTH
JI BMC Public Health
PD AUG 14
PY 2018
VL 18
AR 1009
DI 10.1186/s12889-018-5946-z
PG 16
WC Public, Environmental & Occupational Health
WE Science Citation Index Expanded (SCI-EXPANDED); Social Science Citation Index (SSCI)
SC Public, Environmental & Occupational Health
GA GQ6YS
UT WOS:000441877700001
PM 30107833
OA Green Published, gold
DA 2022-08-26
ER

PT J
AU Calder, BJ
   Schieffer, RJ
   Tfaily, EB
   D'Aquila, R
   Greene, GJ
   Carballo-Dieguez, A
   Giguere, R
   Kiser, PF
   Hope, TJ
AF Calder, Bobby J.
   Schieffer, Robert J.
   Tfaily, Ewa Bryndza
   D'Aquila, Richard
   Greene, George J.
   Carballo-Dieguez, Alex
   Giguere, Rebecca
   Kiser, Patrick F.
   Hope, Thomas J.
TI Qualitative Consumer Research on Acceptance of Long-Acting Pre-Exposure
   Prophylaxis Products Among Men Having Sex with Men and Medical
   Practitioners in the United States
SO AIDS RESEARCH AND HUMAN RETROVIRUSES
LA English
DT Article
DE HIV prevention; MSM; PrEP; adherence
ID HIV PREVENTION; YOUNG MEN; PREP; ADHERENCE; RISK; ACCEPTABILITY;
   BARRIERS; FACILITATORS; POPULATIONS; CHALLENGES
AB Pre-exposure prophylaxis (PrEP) with oral Truvada((R)) prevents HIV infection. However, the adherence to pill taking required for efficacy has sparked interest in developing new antiretroviral delivery systems that decrease such demands. Long-acting formulations, such as injections and implants, represent promising options that require less frequent adherence. It is important, however, that development of these new modalities be driven by understanding of the value seen in them by target users to maximize their uptake. To identify the key product features that impact user acceptance, we used a three-phase marketing research approach. In this study, we describe the results of the first-phase, qualitative focus group research performed in Chicago and San Francisco that explored subjective perceptions of oral versus alternative PrEP modalities among men having sex with men (MSM) and medical practitioners caring for MSM. Data revealed that potential value in long-acting PrEP lies more in simplifying the lives of users rather than in making them more confident in their adherence. The results provide an important guidance for designing and promoting these future long-acting products to enhance their contribution to increasing the current limited uptake of PrEP that will better stem the HIV epidemic.
C1 [Calder, Bobby J.; Schieffer, Robert J.] Northwestern Univ, Kellogg Sch Management, Evanston, IL USA.
   [Tfaily, Ewa Bryndza; Hope, Thomas J.] Northwestern Univ, Feinberg Sch Med, Dept Cell & Mol Biol, 9-290 Robert H Lurie Med Res Bldg, Chicago, IL 60611 USA.
   [D'Aquila, Richard] Northwestern Univ, Dept Med, Feinberg Sch Med, Div Infect Dis, Chicago, IL 60611 USA.
   [Greene, George J.] Northwestern Univ, Feinberg Sch Med, Inst Sexual Gender Minor Hlth & Wellbeing, Dept Med Social Sci, Evanston, IL USA.
   [Greene, George J.] Northwestern Univ, Feinberg Sch Med, Inst Sexual Gender Minor Hlth & Wellbeing, Dept Med Social Sci, Chicago, IL 60611 USA.
   [Carballo-Dieguez, Alex; Giguere, Rebecca] New York State Psychiat Inst & Hosp, HIV Ctr Clin & Behav Studies, New York, NY 10032 USA.
   [Carballo-Dieguez, Alex; Giguere, Rebecca] Columbia Univ, New York, NY USA.
   [Kiser, Patrick F.] Northwestern Univ, Dept Biomed Engn, Evanston, IL 60208 USA.
RP Hope, TJ (通讯作者)，Northwestern Univ, Feinberg Sch Med, Dept Cell & Mol Biol, 9-290 Robert H Lurie Med Res Bldg, Chicago, IL 60611 USA.
EM thope@northwestern.edu
RI Kiser, Patrick F/C-2843-2014
OI Kiser, Patrick F/0000-0002-3868-7122
FU SLAP-HIV Program [UM1 AI120184]; NATIONAL INSTITUTE OF ALLERGY AND
   INFECTIOUS DISEASES [UM1AI120184] Funding Source: NIH RePORTER
FX The authors thank members of the Patrick Kiser Laboratory for providing
   a physical prototype of a nondegradable implant. The authors also thank
   all participants for their time, effort, and critical insight. This work
   was supported by the SLAP-HIV Program (UM1 AI120184 to T.J.H. and
   P.F.K.).
CR Aghaizu A, 2013, SEX TRANSM INFECT, V89, P207, DOI 10.1136/sextrans-2012-050648
   Amico KR, 2014, CLIN INFECT DIS, V59, pS55, DOI 10.1093/cid/ciu266
   Aronson JK, 2007, BRIT J CLIN PHARMACO, V63, P383, DOI 10.1111/j.1365-2125.2007.02893.x
   Baeten JM, 2013, JAIDS-J ACQ IMM DEF, V63, pS122, DOI 10.1097/QAI.0b013e3182986f69
   Bauermeister JA, 2014, CURR HIV RES, V11, P520, DOI 10.2174/1570162X12666140129100411
   Boffito M, 2014, DRUGS, V74, P7, DOI 10.1007/s40265-013-0163-7
   Calabrese SK, 2017, AIDS PATIENT CARE ST, V31, P196, DOI 10.1089/apc.2017.0002
   CALDER BJ, 1977, J MARKETING RES, V14, P353, DOI 10.2307/3150774
   CDV, 2014, HIV SURV REP, V26, P1
   Dolezal C, 2015, AIDS EDUC PREV, V27, P289, DOI 10.1521/aeap.2015.27.4.289
   Dolgin E, 2014, NAT MED, V20, P323, DOI 10.1038/nm0414-323
   Galea JT, 2011, INT J STD AIDS, V22, P256, DOI 10.1258/ijsa.2009.009255
   Golub SA, 2018, LANCET HIV, V5, pE475, DOI 10.1016/S2352-3018(18)30130-9
   Golub SA, 2013, AIDS PATIENT CARE ST, V27, P248, DOI 10.1089/apc.2012.0419
   Greene GJ, 2017, AIDS BEHAV, V21, P1336, DOI 10.1007/s10461-016-1565-9
   Hosek S, 2016, J INT AIDS SOC, V19, DOI 10.7448/IAS.19.7.21107
   Kasaie P, 2017, JAIDS-J ACQ IMM DEF, V75, P175, DOI 10.1097/QAI.0000000000001354
   Koenig LJ, 2013, AM J PREV MED, V44, pS91, DOI 10.1016/j.amepre.2012.09.047
   Kuhns LM, 2017, AIDS BEHAV, V21, P1376, DOI 10.1007/s10461-017-1739-0
   Molina JM, 2015, NEW ENGL J MED, V373, P2237, DOI 10.1056/NEJMoa1506273
   Parsons JT, 2017, JAIDS-J ACQ IMM DEF, V74, P285, DOI 10.1097/QAI.0000000000001251
   Saag MS, 2018, JAMA-J AM MED ASSOC, V320, P379, DOI 10.1001/jama.2018.8431
   Saberi P, 2012, PLOS ONE, V7, DOI 10.1371/journal.pone.0050061
   Van der Elst EM, 2013, AIDS BEHAV, V17, P2162, DOI 10.1007/s10461-012-0317-8
   van Dulmen S, 2007, BMC HEALTH SERV RES, V7, DOI 10.1186/1472-6963-7-55
   Viswanathan M, 2012, ANN INTERN MED, V157, P785, DOI 10.7326/0003-4819-157-11-201212040-00538
   Ware NC, 2012, JAIDS-J ACQ IMM DEF, V59, P463, DOI 10.1097/QAI.0b013e31824a060b
NR 27
TC 10
Z9 10
U1 0
U2 4
PU MARY ANN LIEBERT, INC
PI NEW ROCHELLE
PA 140 HUGUENOT STREET, 3RD FL, NEW ROCHELLE, NY 10801 USA
SN 0889-2229
EI 1931-8405
J9 AIDS RES HUM RETROV
JI Aids Res. Hum. Retrovir.
PD OCT
PY 2018
VL 34
IS 10
SI SI
BP 849
EP 856
DI 10.1089/aid.2018.0214
PG 8
WC Immunology; Infectious Diseases; Virology
WE Science Citation Index Expanded (SCI-EXPANDED); Social Science Citation Index (SSCI)
SC Immunology; Infectious Diseases; Virology
GA GX0GD
UT WOS:000447387500008
PM 30229684
OA Green Published
DA 2022-08-26
ER

PT J
AU Vaccher, SJ
   Kaldor, JM
   Callander, D
   Zablotska, IB
   Haire, BG
AF Vaccher, Stefanie J.
   Kaldor, John M.
   Callander, Denton
   Zablotska, Iryna B.
   Haire, Bridget G.
TI Qualitative Insights Into Adherence to HIV Pre-Exposure Prophylaxis
   (PrEP) Among Australian Gay and Bisexual Men
SO AIDS PATIENT CARE AND STDS
LA English
DT Article
DE pre-exposure prophylaxis (PrEP); adherence; gay and bisexual men;
   barriers; qualitative
ID HEALTH-CARE ACCESS; YOUNG MEN; TRANSGENDER WOMEN; NATIONAL SAMPLE; DRUG
   DETECTION; US MEN; BARRIERS; SEX; FACILITATORS; ACCEPTABILITY
AB The number of gay and bisexual men (GBM) taking HIV pre-exposure prophylaxis (PrEP) to prevent HIV has rapidly increased since 2010, but limited information about barriers and facilitators to adherence has been reported outside of formal trial settings. We conducted semistructured in-depth interviews with 24 Australian cis- and transgender GBM with a history of PrEP use to gather data on adherence to PrEP. The majority of participants were able to access PrEP at no cost through implementation studies. Three key domains were explored-how individuals took PrEP, factors that aided PrEP adherence, and barriers to PrEP use. All participants recognized the importance of regular dosing to ensure protection from HIV, with some participants taking the initiative to pre-empt possible adherence obstacles and plan around these. Multiple strategies were used to aid adherence, including using tools such as a phone alarm and support and tips from other PrEP users, friends, or clinicians. Barriers to PrEP adherence included stigma, concerns about side effects, and difficulties in accessing PrEP. Although most participants encountered at least one barrier to PrEP use, they were resourceful and utilized a variety of approaches to ensure good adherence to PrEP was maintained. These narratives highlight a commitment to finding ways to make PrEP work in the daily lives of this cohort of Australian GBM, demonstrated by their active investigation of different routines to determine the most suitable dosing strategy, and creation of contingency plans if they were unable to access PrEP in their usual or preferred manner.
C1 [Vaccher, Stefanie J.; Kaldor, John M.; Callander, Denton; Haire, Bridget G.] UNSW Sydney, Kirby Inst, Sydney, NSW, Australia.
   [Callander, Denton] UNSW Sydney, Ctr Social Res Hlth, Sydney, NSW, Australia.
   [Zablotska, Iryna B.] Univ Sydney, Westmead Clin Sch, Sch Med, Sydney, NSW, Australia.
RP Haire, BG (通讯作者)，UNSW Sydney, Kirby Inst, Level 6,Wallace Wurth Bldg, Kensington, NSW 2052, Australia.
EM b.haire@unsw.edu.au
RI Vaccher, Stefanie/J-8808-2019; Haire, Bridget Gabrielle/H-8292-2019
OI Vaccher, Stefanie/0000-0001-5170-4110; Haire, Bridget
   Gabrielle/0000-0002-0657-9610; Callander, Denton/0000-0002-4116-4250
CR Amico KR, 2016, AIDS BEHAV, V20, P1535, DOI 10.1007/s10461-016-1360-7
   Amico KR, 2014, JAIDS-J ACQ IMM DEF, V66, P530, DOI 10.1097/QAI.0000000000000216
   Anderson PL, 2012, SCI TRANSL MED, V4, DOI 10.1126/scitranslmed.3004006
   Arnold T, 2017, PLOS ONE, V12, DOI 10.1371/journal.pone.0172354
   Bekker LG, 2016, S AFR J HIV MED, V17, DOI 10.4102/sajhivmed.v17i1.455
   Bourne A, 2017, J INT AIDS SOC, V20, DOI 10.7448/IAS.20.1.21899
   Braun V., 2006, QUAL RES PSYCHOL, V3, P77, DOI [10.1191/1478088706qp063oa, https://doi.org/10.1191/1478088706qp063oa]
   Brown MT, 2011, MAYO CLIN PROC, V86, P304, DOI 10.4065/mcp.2010.0575
   Buchbinder Susan P, 2015, Top Antivir Med, V23, P8
   Calabrese SK, 2015, AM J PUBLIC HEALTH, V105, P1960, DOI 10.2105/AJPH.2015.302816
   Carrillo JE, 2011, J HEALTH CARE POOR U, V22, P562, DOI 10.1353/hpu.2011.0037
   Chlebowy DO, 2010, DIABETES EDUCATOR, V36, P897, DOI 10.1177/0145721710385579
   Closson EF, 2018, AIDS CARE, V30, P191, DOI 10.1080/09540121.2017.1360992
   Corneli AL, 2014, JAIDS-J ACQ IMM DEF, V66, P324, DOI 10.1097/QAI.0000000000000158
   Doblecki-Lewis S, 2017, JAIDS-J ACQ IMM DEF, V74, P531, DOI 10.1097/QAI.0000000000001236
   Elsesser SA, 2016, AIDS BEHAV, V20, P1400, DOI 10.1007/s10461-015-1238-0
   European AIDS Clinical Society (EACS), 2015, EUR AIDS CLIN SOC GU
   Gafos M, 2017, ADHERENCE INTENTIONS
   Galea JT, 2011, INT J STD AIDS, V22, P256, DOI 10.1258/ijsa.2009.009255
   Gandhi M, 2017, AIDS, V31, P2245, DOI [10.1097/QAD.0000000000001615, 10.1097/qad.0000000000001615]
   Gengiah TN, 2014, INT J CLIN PHARM-NET, V36, P70, DOI 10.1007/s11096-013-9861-1
   Gilmore HJ, 2013, AIDS PATIENT CARE ST, V27, P560, DOI 10.1089/apc.2013.0116
   Glidden DV, 2016, CLIN INFECT DIS, V62, P1172, DOI 10.1093/cid/ciw022
   Grace D, 2018, AIDS PATIENT CARE ST, V32, P24, DOI 10.1089/apc.2017.0153
   Grant RM, 2014, LANCET INFECT DIS, V14, P820, DOI 10.1016/S1473-3099(14)70847-3
   Grant RM, 2010, NEW ENGL J MED, V363, P2587, DOI 10.1056/NEJMoa1011205
   Grierson J, 2011, HIV MED, V12, P562, DOI 10.1111/j.1468-1293.2011.00928.x
   Grierson J, 2011, MONOGRAPH SERIES, V85
   Griva K, 2013, PSYCHOL HEALTH, V28, P13, DOI 10.1080/08870446.2012.703670
   Grov C, 2015, AIDS BEHAV, V19, P2234, DOI 10.1007/s10461-015-1030-1
   Grulich A, 2017, TAKING PREP SCALE GA
   Haire BG, 2015, HIV AIDS-RES PALLIAT, V7, P241, DOI 10.2147/HIV.S72419
   Hoagland B, 2017, J INT AIDS SOC, V20, DOI 10.7448/IAS.20.1.21472
   Holt M, 2012, SEX TRANSM INFECT, V88, P258, DOI 10.1136/sextrans-2011-050312
   Hoornenborg E, 2017, AIDS, V31, P2179, DOI 10.1097/QAD.0000000000001627
   Hosek SG, 2013, JAIDS-J ACQ IMM DEF, V62, P447, DOI 10.1097/QAI.0b013e3182801081
   Krakower DS, 2017, AIDS PATIENT CARE ST, V31, P297, DOI 10.1089/apc.2017.0031
   Lacey J, 2009, EYE, V23, P924, DOI 10.1038/eye.2008.103
   Lehane E, 2007, INT J NURS STUD, V44, P1468, DOI 10.1016/j.ijnurstu.2006.07.010
   Liu A, 2014, JAIDS-J ACQ IMM DEF, V67, P528, DOI 10.1097/QAI.0000000000000351
   Lorente N, 2012, AIDS CARE, V24, P468, DOI 10.1080/09540121.2011.626394
   Maningat P, 2013, CURR ATHEROSCLER REP, V15, DOI 10.1007/s11883-012-0291-7
   Marks SJ, 2017, AIDS PATIENT CARE ST, V31, P470, DOI 10.1089/apc.2017.0171
   Martin M, 2015, AIDS, V29, P819, DOI 10.1097/QAD.0000000000000613
   Mayer KH, 2016, AIDS BEHAV, V20, P1489, DOI 10.1007/s10461-015-1237-1
   McCormack S, 2016, LANCET, V387, P53, DOI 10.1016/S0140-6736(15)00056-2
   Mera Giler R, 2017, CHANGES TRUVADA TVD
   Molina J, 2017, ONE YEAR EXPERIENCE
   Molina JM, 2015, NEW ENGL J MED, V373, P2237, DOI 10.1056/NEJMoa1506273
   Molina JM, 2017, LANCET HIV, V4, pE402, DOI 10.1016/S2352-3018(17)30089-9
   Molina JM, 2016, AIDS
   Mulligan K, 2015, CLIN INFECT DIS, V61, P572, DOI 10.1093/cid/civ324
   Neale J, 2016, ADDICTION, V111, P1096, DOI 10.1111/add.13314
   Newman CE, 2007, AIDS, V21, pS13, DOI 10.1097/01.aids.0000255080.46976.18
   Oldenburg CE, 2016, AIDS BEHAV, V20, P1451, DOI 10.1007/s10461-015-1226-4
   Parsons JT, 2017, JAIDS-J ACQ IMM DEF, V74, P285, DOI 10.1097/QAI.0000000000001251
   Peng P, 2018, AIDS BEHAV, V22, P1063, DOI 10.1007/s10461-017-1675-z
   Perez-Figueroa RE, 2015, AIDS EDUC PREV, V27, P112, DOI 10.1521/aeap.2015.27.2.112
   Rimando M, 2015, ETHNIC DIS, V25, P329, DOI 10.18865/ed.25.3.329
   Rodrigues IB, 2017, OSTEOPOROSIS INT, V28, P735, DOI 10.1007/s00198-016-3793-2
   Rottman BM, 2017, HEALTH PSYCHOL REV, V11, P17, DOI 10.1080/17437199.2016.1240624
   Solomon A, 2015, J CLIN HYPERTENS, V17, P668, DOI 10.1111/jch.12566
   Stawarz K, 2014, 32ND ANNUAL ACM CONFERENCE ON HUMAN FACTORS IN COMPUTING SYSTEMS (CHI 2014), P2269, DOI 10.1145/2556288.2557079
   US Public Health Service, 2014, PREEXP PROPH PREV HI
   Vaccher S, 2016, BMJ OPEN, V6, DOI 10.1136/bmjopen-2016-012179
   Vaccher S, 2016, J RHEUMATOL, V43, P144, DOI 10.3899/jrheum.150607
   Vaccher SJ, 2017, FRONT PUBLIC HEALTH, V5, DOI 10.3389/fpubh.2017.00341
   Van der Elst EM, 2013, AIDS BEHAV, V17, P2162, DOI 10.1007/s10461-012-0317-8
   World Health Organization, 2016, CONS GUID HIV PREV D
   Wright E, 2017, J VIRUS ERAD, V3, P168
   Xu WG, 2009, BMC HEALTH SERV RES, V9, DOI 10.1186/1472-6963-9-169
NR 71
TC 7
Z9 7
U1 1
U2 3
PU MARY ANN LIEBERT, INC
PI NEW ROCHELLE
PA 140 HUGUENOT STREET, 3RD FL, NEW ROCHELLE, NY 10801 USA
SN 1087-2914
EI 1557-7449
J9 AIDS PATIENT CARE ST
JI Aids Patient Care STDS
PD DEC 1
PY 2018
VL 32
IS 12
SI SI
BP 519
EP 528
DI 10.1089/apc.2018.0106
PG 10
WC Public, Environmental & Occupational Health; Infectious Diseases
WE Science Citation Index Expanded (SCI-EXPANDED); Social Science Citation Index (SSCI)
SC Public, Environmental & Occupational Health; Infectious Diseases
GA HC4ZC
UT WOS:000451812300005
DA 2022-08-26
ER

PT J
AU Okoro, O
   Hillman, L
AF Okoro, Olihe
   Hillman, Lisa
TI HIV pre-exposure prophylaxis: Exploring the potential for expanding the
   role of pharmacists in public health
SO JOURNAL OF THE AMERICAN PHARMACISTS ASSOCIATION
LA English
DT Article
ID INJECTION-DRUG USERS; CARE PROVIDERS; HARM REDUCTION; COMMUNITY
   PHARMACIES; KNOWLEDGE; ADHERENCE; PREP; PREVENTION; ATTITUDES; SETTINGS
AB Objectives: The study objectives were to a) assess knowledge and experience; b) describe perceptions and attitudes; and c) identify training needs of community-based pharmacists regarding HIV pre-exposure prophylaxis (PrEP).
   Design: This was a cross-sectional survey study.
   Setting and participants: The survey was administered online to pharmacists practicing in a community setting in the state of Minnesota.
   Outcome measures: Measures included knowledge of and experience with HIV PrEP, perceptions and attitudes towards pharmacists' involvement, and HIV PrEP-specific training needs for pharmacists.
   Results: With a survey response rate of approximately 13% (n = 347), most respondents (76.4%) agreed that HIV PrEP can be beneficial in high-risk populations. Forty-six percent of respondents were not aware of U.S. Food and Drug Administration approval of emtricitabine and tenofovir disoproxil fumarate for PrEP. Most respondents (71.1%) were "not at all familiar" with Centers for Disease Control and Prevention guidelines for PrEP. Twenty-one percent of respondents had sufficient knowledge to counsel patients on PrEP. Experience with counseling on PrEP (21.8%), having dispensed PrEP in the last 2 years (33.1%), fewer years in practice (<= 10 years), location of practice site (urban or suburban), and having received HIV continuing education in the last 2 years (33.0%) were associated with more knowledge of HIV PrEP. Top concerns with counseling were knowledge about the medication and behavior modification. The most frequently indicated primary concerns with implementing PrEP initiatives were identifying appropriate candidates and patient adherence.
   Conclusion: As pharmacists' roles continue to expand, relevant content in pharmacy education and requisite training (including continuing education) are critical to addressing knowledge gaps and competencies that will enable pharmacists engage more effectively in public health efforts such as HIV prevention. Published by Elsevier Inc. on behalf of the American Pharmacists Association.
C1 [Okoro, Olihe] Univ Minnesota, Social & Adm Pharm, Dept Pharm Practice & Pharmaceut Sci, Coll Pharm, 232 Life Sci,1110 Kirby Dr, Duluth, MN 55812 USA.
   [Hillman, Lisa] Univ Minnesota, Coll Pharm, Social & Adm Pharm, Minneapolis, MN 55455 USA.
RP Okoro, O (通讯作者)，Univ Minnesota, Social & Adm Pharm, Dept Pharm Practice & Pharmaceut Sci, Coll Pharm, 232 Life Sci,1110 Kirby Dr, Duluth, MN 55812 USA.
EM ookoro@d.umn.edu
FU University of Minnesota, College of Pharmacye-Paddock Research Funds
FX University of Minnesota, College of Pharmacye-Paddock Research Funds.
CR Agardh C, 2017, GLOBAL HEALTH ACTION, V10, DOI 10.1080/16549716.2017.1389181
   Anderson J, 2017, AUSTIN J PARMACOLOGY, V5, P1
   Bachyrycz A, 2017, SUBST ABUS, V38, P55, DOI 10.1080/08897077.2016.1184739
   Blumenthal J, 2015, AIDS BEHAV, V19, P802, DOI 10.1007/s10461-015-0996-z
   Burson RC, 2016, HUM VACC IMMUNOTHER, V12, P3146, DOI 10.1080/21645515.2016.1215393
   Centers for Disease Control and Prevention, 2014, PREEXP PROPH PREV HI
   Centers for Disease Control and Prevention, HIV PREV US NEW OPP
   Centers for Disease Control and Prevention (CDC), 2016, HIV SURV REP, V28
   Cocohoba J, 2013, J MANAGE CARE PHARM, V19, P454, DOI 10.18553/jmcp.2013.19.6.454
   Deas C, 2010, J AM PHARM ASSOC, V50, P411, DOI 10.1331/JAPhA.2010.09039
   Eades CE, 2011, BMC PUBLIC HEALTH, V11, DOI 10.1186/1471-2458-11-582
   Giberson S, 2011, REPORT US SURGEON GE
   Goyette Diane, 2003, J Am Pharm Assoc (2003), V43, pS52
   Grant RM, 2010, NEW ENGL J MED, V363, P2587, DOI 10.1056/NEJMoa1011205
   Haire BG, 2015, HIV AIDS-RES PALLIAT, V7, P241, DOI 10.2147/HIV.S72419
   Hawkins B., 2015, ASHP BEST PRACTICES, P348
   Karris MY, 2014, CLIN INFECT DIS, V58, P704, DOI 10.1093/cid/cit796
   Kibicho J, 2011, J AM PHARM ASSOC, V51, P746, DOI 10.1331/JAPhA.2011.10190
   Kirkdale C. L., 2017, ANNALES PHARMACEUTIQUES FRANCAISES, V75, P3, DOI 10.1016/j.pharma.2016.08.005
   Krakower D, 2014, AIDS BEHAV, V18, P1712, DOI 10.1007/s10461-014-0839-3
   Krakower D, 2012, CURR OPIN HIV AIDS, V7, P593, DOI 10.1097/COH.0b013e3283590446
   Krakower DS, 2016, CURR OPIN HIV AIDS, V11, P41, DOI 10.1097/COH.0000000000000206
   Krakower DS, 2015, PLOS ONE, V10, DOI 10.1371/journal.pone.0132398
   Lawrinson P, 2008, DRUG ALCOHOL REV, V27, P47, DOI 10.1080/09595230701710852
   Lehman DA, 2015, J INFECT DIS, V211, P1211, DOI 10.1093/infdis/jiu677
   Lewis Beth A, 2002, J Am Pharm Assoc (Wash), V42, pS46, DOI 10.1331/1086-5802.42.0.S46.Lewis
   Li J, 2014, ANN PHARMACOTHER, V48, P507, DOI 10.1177/1060028014520880
   Lutnick A, 2012, J URBAN HEALTH, V89, P354, DOI 10.1007/s11524-011-9651-9
   Magesa Daniel J, 2014, Tanzan J Health Res, V16, P118
   Maguire MA, 2018, CURR PHARM TEACH LEA, V10, P72, DOI 10.1016/j.cptl.2017.09.007
   Matheson C, 2007, J PUBLIC HEALTH-UK, V29, P350, DOI 10.1093/pubmed/fdm064
   Medina MS, 2013, AM J PHARM EDUC, V77, DOI [10.5688/ajpe778162, 10.5688/ajpe779189]
   Meyerson BE, 2014, LGBT HEALTH, V1, P225, DOI 10.1089/lgbt.2014.0010
   Morrison CM., PROGRAM GUIDE PUBLIC
   Morton KJ, 2017, J AM PHARM ASSOC, V57, pS99, DOI 10.1016/j.japh.2017.01.017
   Office of Disease Prevention and Health Promotion US Department of Health and Human Services, HLTH PEOPL
   Pellowski JA, 2013, AM PSYCHOL, V68, P197, DOI 10.1037/a0032694
   Penn C, 2011, PATIENT EDUC COUNS, V83, P310, DOI 10.1016/j.pec.2011.02.018
   Peterson Leigh, 2007, PLoS Clin Trials, V2, pe27, DOI 10.1371/journal.pctr.0020027
   Plosker GL, 2013, DRUGS, V73, P279, DOI 10.1007/s40265-013-0024-4
   Rose VJ, 2014, J PSYCHOACTIVE DRUGS, V46, P226, DOI 10.1080/02791072.2014.921745
   Saba M, 2014, J CLIN PHARM THER, V39, P240, DOI 10.1111/jcpt.12131
   Saberi P, 2012, PATIENT PREFER ADHER, V6, P297, DOI 10.2147/PPA.S30244
   Sawangjit R, 2017, ADDICTION, V112, P236, DOI 10.1111/add.13593
   Schafer JJ, 2016, AM J HEALTH-SYST PH, V73, P468, DOI 10.2146/ajhp150623
   Scott J D, 2010, Farm Hosp, V34, P303, DOI 10.1016/j.farma.2010.07.001
   Shaeer KM, 2014, J AM PHARM ASSOC, V54, P610, DOI 10.1331/JAPhA.2014.14014
   Tellalian D, 2013, AIDS PATIENT CARE ST, V27, P553, DOI 10.1089/apc.2013.0173
   Tripathi A, 2012, SOUTH MED J, V105, P199, DOI 10.1097/SMJ.0b013e31824f1a1b
   Tung E, 2017, C RETR OPP INF FEBR
   U. S. Department of Health and Human Services, 2016, HIV PREP FRAM FED AC
   U. S. Department of Health and Human Services, FDA APPR 1 DRUG RED
   Unni EJ, 2016, J AM PHARM ASSOC, V56, P527, DOI 10.1016/j.japh.2016.05.004
   Watson Tyler, 2012, Can Pharm J (Ott), V145, P124, DOI 10.3821/145.3.cpj124
   Wells A, 2004, EUR J CONTRACEP REPR, V9, P127
   World Health Organization, GUID START ANT THER
   World Health Organization, 2014, WHO CONS PREP ADH M
   Zaller N, 2010, J URBAN HEALTH, V87, P942, DOI 10.1007/s11524-010-9503-z
NR 58
TC 16
Z9 16
U1 0
U2 7
PU ELSEVIER SCIENCE BV
PI AMSTERDAM
PA PO BOX 211, 1000 AE AMSTERDAM, NETHERLANDS
SN 1544-3191
EI 1544-3450
J9 J AM PHARM ASSOC
JI J. Am. Pharm. Assoc.
PD JUL-AUG
PY 2018
VL 58
IS 4
BP 412
EP +
DI 10.1016/j.japh.2018.04.007
PG 12
WC Pharmacology & Pharmacy
WE Science Citation Index Expanded (SCI-EXPANDED); Social Science Citation Index (SSCI)
SC Pharmacology & Pharmacy
GA GL9LY
UT WOS:000437622200016
PM 29789257
DA 2022-08-26
ER

PT J
AU Brand, RM
   Siegel, A
   Myerski, A
   Metter, EJ
   Engstrom, J
   Brand, RE
   Squiquera, L
   Hodge, T
   Sulley, J
   Cranston, RD
   McGowan, I
AF Brand, Rhonda M.
   Siegel, Aaron
   Myerski, Ashley
   Metter, E. Jeffery
   Engstrom, Jarret
   Brand, Randall E.
   Squiquera, Luis
   Hodge, Thomas
   Sulley, Jamie
   Cranston, Ross D.
   McGowan, Ian
TI Ranpirnase Reduces HIV-1 Infection and Associated Inflammatory Changes
   in a Human Colorectal Explant Model
SO AIDS RESEARCH AND HUMAN RETROVIRUSES
LA English
DT Article
DE microbicide; HIV; mucosa; cytokines; colorectal explant; ranpirnase
ID RANA-PIPIENS OOCYTES; PREEXPOSURE PROPHYLAXIS; ANTITUMOR PROTEIN; EARLY
   EMBRYOS; EX-VIVO; CYTOKINE; ONCONASE; MUCOSA; RIBONUCLEASES; RNA
AB Ranpirnase (RNP) is a low molecular weight type III endoribonuclease, which demonstrates broad antiviral and antitumor properties. We sought to characterize the antiviral activity of RNP against HIV-1 and to determine whether RNP modulates local inflammatory changes associated with HIV infection in the colorectal explant model. Colorectal explants were incubated for 2h with HIV-1(BaL), in the presence of increasing concentrations of RNP (0-60g/mL). After washing, explants were cultured for 14 days, with supernatant collected at days 3, 7, 10, and 14. All samples were assayed for HIV-1 p24. Additionally, 30 soluble inflammatory biomarkers were assayed in the day 3 supernatant sample. Other biopsies were stimulated with lipopolysaccharides (LPS) (10g/mL) in the presence of RNP and soluble biomarkers assayed at day 3. RNP inhibited productive infection of the colorectal explants with HIV-1(BaL) and induced a dose-dependent decrease in 15/30 biomarkers. Affected biomarkers included IP-10, MDC, MIP-1, MIP-1, TARC, IL12-p40, IL-15, IL-17, IL-1, IL-7, IFN, IL12-p70, IL-1, IL-4, IL-5, and TNF-. Similarly, RNP dose-dependent inhibition was demonstrated in 7/30 biomarkers after LPS stimulation, all of which overlapped with HIV-1(BaL)-induced biomarker changes. The ability of RNP to inhibit both colorectal explant HIV-1(BaL) infection and inflammatory changes associated with HIV-1 infection makes RPN a promising agent for topical rectal pre-exposure prophylaxis.
C1 [Brand, Rhonda M.; Brand, Randall E.; Cranston, Ross D.; McGowan, Ian] Univ Pittsburgh, Sch Med, Dept Dermatol, Pittsburgh, PA 15261 USA.
   [Brand, Rhonda M.; Siegel, Aaron; Myerski, Ashley; Engstrom, Jarret; McGowan, Ian] Univ Pittsburgh, Sch Med, Magee Womens Res Inst & Fdn, Pittsburgh, PA USA.
   [Metter, E. Jeffery] Univ Tennessee, Ctr Hlth Sci, Dept Neurol, Memphis, TN 38163 USA.
   [Squiquera, Luis; Hodge, Thomas; Sulley, Jamie] Tamir Biotechnol Inc, Short Hills, NJ USA.
RP Brand, RM (通讯作者)，Univ Pittsburgh, Sch Med, Magee Womens Res Inst & Fdn, Dept Dermatol & Med, 204 Craft Ave,Room B303, Pittsburgh, PA 15213 USA.
EM rmb91@pitt.edu
RI M, Ian/AAP-1032-2021
OI M, Ian/0000-0002-6470-8476
FU Tamir Biotechnology, Inc., Short Hills, NJ
FX The authors would like to acknowledge both the study participants for
   their commitment to clinical research and the dedicated staff and
   physicians of the University of Pittsburgh Magee Women's Hospital
   Clinical Trials Research Center for their assistance in obtaining
   clinical samples. Funded by a grant from Tamir Biotechnology, Inc.,
   Short Hills, NJ.
CR Anton PA, 2012, AIDS RES HUM RETROV, V28, P1412, DOI [10.1089/aid.2012.0262, 10.1089/AID.2012.0262]
   ARDELT W, 1991, J BIOL CHEM, V266, P245
   Ardelt W, 2009, EUR J PHARMACOL, V625, P181, DOI 10.1016/j.ejphar.2009.06.067
   Cerini F, 2016, PROTEIN EXPRES PURIF, V119, P1, DOI 10.1016/j.pep.2015.10.011
   Costanzi J, 2005, CANCER INVEST, V23, P643, DOI 10.1080/07357900500283143
   Dezzutti CS, 2016, ANTIMICROB AGENTS CH, V60, P2765, DOI 10.1128/AAC.00167-16
   Ernst MD, 2004, STAT SCI, V19, P676, DOI 10.1214/088342304000000396
   Fletcher PS, 2006, AIDS, V20, P1237, DOI 10.1097/01.aids.0000232230.96134.80
   Frieden TR, 2015, NEW ENGL J MED, V373, P2281, DOI 10.1056/NEJMms1513641
   Grivel JC, 2007, AIDS, V21, P1263, DOI 10.1097/QAD.0b013e3281864667
   Harman S, 2012, ANTIMICROB AGENTS CH, V56, P2347, DOI 10.1128/AAC.06108-11
   Hodge T, 2016, ANTIVIR RES, V132, P210, DOI 10.1016/j.antiviral.2016.06.009
   Janocko L, 2015, AIDS RES HUM RETROV, V31, P981, DOI [10.1089/aid.2015.0165, 10.1089/AID.2015.0165]
   Koller M, 2016, J STAT SOFTW, V75, P1, DOI 10.18637/jss.v075.i06
   Krakower DS, 2015, DRUGS, V75, P243, DOI 10.1007/s40265-015-0355-4
   LaFleur BJ, 2009, J CLIN CHILD ADOLESC, V38, P286, DOI 10.1080/15374410902740411
   Lajoie J, 2012, MUCOSAL IMMUNOL, V5, P277, DOI 10.1038/mi.2012.7
   Mait-Kaufman J, 2015, AIDS RES HUM RETROV, V31, P615, DOI [10.1089/AID.2014.0085, 10.1089/aid.2014.0085]
   McGowan I, 2004, JAIDS-J ACQ IMM DEF, V37, P1228, DOI 10.1097/01.qai.0000131846.12453.29
   McGowan I, 2007, JAIDS-J ACQ IMM DEF, V46, P417, DOI 10.1097/QAI.0b013e318156ef16
   McGowan I, 2016, LANCET HIV, V3, pE569, DOI 10.1016/S2352-3018(16)30113-8
   McGowan I, 2016, PLOS ONE, V11, DOI 10.1371/journal.pone.0158310
   McGowan I, 2015, FUTURE VIROL, V10, P1163, DOI 10.2217/fvl.15.83
   Mcgowan I, 2015, PLOS ONE, V10, DOI 10.1371/journal.pone.0125363
   McGowan I, 2014, AM J REPROD IMMUNOL, V71, P624, DOI 10.1111/aji.12225
   Mcgowan I, 2013, PLOS ONE, V8, DOI 10.1371/journal.pone.0060147
   MOSIMANN SC, 1992, PROTEINS, V14, P392, DOI 10.1002/prot.340140308
   Olaitan A, 1998, CLIN EXP IMMUNOL, V112, P100
   Porta C, 2008, BIOL-TARGETS THER, V2, P601
   Saxena A, 2009, ANTICANCER RES, V29, P1067
   Saxena S, 1997, BIOCHEM MOL BIOL INT, V41, P1125
   Saxena SK, 1996, J BIOL CHEM, V271, P20783, DOI 10.1074/jbc.271.34.20783
   Schulbin H, 2008, ANTIMICROB AGENTS CH, V52, P3377, DOI 10.1128/AAC.00250-08
   Smolewski P, 2014, INT J ONCOL, V45, P419, DOI 10.3892/ijo.2014.2405
   Squiquera L, 2017, ANTIVIR THER, V22, P247, DOI 10.3851/IMP3133
   Surdo M, 2013, PLOS ONE, V8, DOI 10.1371/journal.pone.0068076
   Thompson MR, 2009, J MOL MED, V87, P1053, DOI 10.1007/s00109-009-0520-x
   Tincati C, 2016, AIDS RES THER, V13, DOI 10.1186/s12981-016-0103-1
   Vert A, 2017, ONCOTARGET, V8, P11692, DOI 10.18632/oncotarget.14302
   Zhao H, 2008, CELL CYCLE, V7, P3258, DOI 10.4161/cc.7.20.6855
NR 40
TC 5
Z9 5
U1 0
U2 0
PU MARY ANN LIEBERT, INC
PI NEW ROCHELLE
PA 140 HUGUENOT STREET, 3RD FL, NEW ROCHELLE, NY 10801 USA
SN 0889-2229
EI 1931-8405
J9 AIDS RES HUM RETROV
JI Aids Res. Hum. Retrovir.
PD OCT
PY 2018
VL 34
IS 10
SI SI
BP 838
EP 848
DI 10.1089/aid.2017.0308
PG 11
WC Immunology; Infectious Diseases; Virology
WE Science Citation Index Expanded (SCI-EXPANDED)
SC Immunology; Infectious Diseases; Virology
GA GX0GD
UT WOS:000447387500007
PM 29936861
DA 2022-08-26
ER

PT J
AU Burbelo, PD
   Price, RW
   Hagberg, L
   Hatano, H
   Spudich, S
   Deeks, SG
   Gisslen, M
AF Burbelo, Peter D.
   Price, Richard W.
   Hagberg, Lars
   Hatano, Hiroyu
   Spudich, Serena
   Deeks, Steven G.
   Gisslen, Magnus
TI Anti-Human Immunodeficiency Virus Antibodies in the Cerebrospinal Fluid:
   Evidence of Early Treatment Impact on Central Nervous System Reservoir?
SO JOURNAL OF INFECTIOUS DISEASES
LA English
DT Article
DE antibodies; anti-retroviral therapy; cerebrospinal fluid; central
   nervous system; early infection; HIV-1; persistence; serology
ID ACUTE HIV-INFECTION; ACTIVE ANTIRETROVIRAL THERAPY; IMMUNE ACTIVATION;
   T-CELLS; INFLAMMATION; REPLICATION; DNA; RECONSTITUTION; ERADICATION;
   SUPPRESSION
AB Background. Despite effective antiretroviral therapy (ART), human immunodeficiency virus (HIV) likely persists in the central nervous system (CNS) in treated individuals. We examined anti-HIV antibodies in cerebrospinal fluid (CSF) and blood as markers of persistence.
   Methods. Human immunodeficiency virus antibodies were measured in paired CSF and serum before and after long-term treatment of chronic (n = 10) and early infection (n = 12), along with untreated early infection (n = 10).
   Results. Treatment of chronic infection resulted in small reductions of anti-HIV antibodies in CSF and serum despite > 10 years of suppressive ART. In untreated early infection, anti-HIV antibodies emerged in blood by day 30, whereas CSF antibodies reached similar levels 2 weeks later. Compared with long-term treatment of chronic infection, early ART initiation reduced CSF antibodies by 43-fold (P > .0001) and blood antibodies by 7-fold (P = .0003). Two individuals receiving pre-exposure prophylaxis and then ART early after infection failed to develop antibodies in CSF or blood, whereas CSF antibodies were markedly reduced in the Berlin patient.
   Conclusions. To the extent that differential CSF and blood antibodies indicate HIV persistence, these data suggest a relative delay in establishment of the CNS compared with the systemic HIV reservoir that provides an opportunity for early treatment to have a greater impact on the magnitude of long-term CNS infection.
C1 [Burbelo, Peter D.] Natl Inst Dent & Craniofacial Res, Dent Clin Res Core, NIH, Bethesda, MD USA.
   [Price, Richard W.] Univ Calif San Francisco, Dept Neurol, San Francisco, CA 94143 USA.
   [Hatano, Hiroyu; Deeks, Steven G.] Univ Calif San Francisco, Dept Med, San Francisco, CA 94143 USA.
   [Hagberg, Lars; Gisslen, Magnus] Univ Gothenburg, Sahlgrenska Acad, Dept Infect Dis, Gothenburg, Sweden.
   [Spudich, Serena] Yale Univ, Dept Neurol, New Haven, CT USA.
RP Burbelo, PD (通讯作者)，NIDCR, Dent Clin Res Core, 10 Ctr Dr,Bldg 10,Rm 5N102-106, Bethesda, MD 20892 USA.
EM burbelop@nidcr.nih.gov
RI Gisslen, Magnus/D-7454-2015
OI Gisslen, Magnus/0000-0002-2357-1020; Deeks, Steven/0000-0001-6371-747X
FU Division of Intramural Research, National Institute of Dental and
   Craniofacial Research; National Institutes of Health [R01 NS094067, P01
   MH094177, P01 DA026134, R01 MH62701,, R01MH081772]; Delaney AIDS
   Research Enterprise [AI096109, A127966]; amfAR Institute for HIV Cure
   Research [amfAR 109301]; University of California San
   Francisco/Gladstone Institute of Virology and Immunology Center for AIDS
   Research [P30 AI027763]; Sahlgrenska Academy at the University of
   Gothenburg [ALFGBG-430271]; NATIONAL INSTITUTE OF ALLERGY AND INFECTIOUS
   DISEASES [P30AI027763, U19AI096109] Funding Source: NIH RePORTER;
   NATIONAL INSTITUTE OF NEUROLOGICAL DISORDERS AND STROKE [R01NS094067]
   Funding Source: NIH RePORTER
FX This work was funded by the Division of Intramural Research, National
   Institute of Dental and Craniofacial Research, the National Institutes
   of Health (grants R01 NS094067, P01 MH094177, P01 DA026134, R01 MH62701,
   R01MH081772), the Delaney AIDS Research Enterprise (grants AI096109 and
   A127966), amfAR Institute for HIV Cure Research (grant amfAR 109301),
   the University of California San Francisco/Gladstone Institute of
   Virology and Immunology Center for AIDS Research (grant P30 AI027763),
   and Sahlgrenska Academy at the University of Gothenburg (grant
   ALFGBG-430271).
CR Ananworanich J, 2016, EBIOMEDICINE, V11, P68, DOI 10.1016/j.ebiom.2016.07.024
   Anesten B, 2016, NEUROL-NEUROIMMUNOL, V3, DOI 10.1212/NXI.0000000000000300
   Barouch DH, 2014, SCIENCE, V345, P169, DOI 10.1126/science.1255512
   Burbelo PD, 2007, BIOCHEM BIOPH RES CO, V352, P889, DOI 10.1016/j.bbrc.2006.11.140
   Burbelo PD, 2014, J INFECT DIS, V209, P1613, DOI 10.1093/infdis/jit667
   Burbelo PD, 2011, MOL BIOSYST, V7, P1453, DOI 10.1039/c0mb00342e
   Buzon MJ, 2014, J VIROL, V88, P10056, DOI 10.1128/JVI.01046-14
   Cohen MS, 2010, J INFECT DIS, V202, pS270, DOI 10.1086/655651
   de Souza MS, 2016, CLIN INFECT DIS, V63, P555, DOI 10.1093/cid/ciw365
   Deeks SG, 2013, IMMUNITY, V39, P633, DOI 10.1016/j.immuni.2013.10.001
   Eden A, 2007, J INFECT DIS, V196, P1779, DOI 10.1086/523648
   Eden A, 2016, PLOS ONE, V11, DOI 10.1371/journal.pone.0157160
   French MA, 2009, J INFECT DIS, V200, P1212, DOI 10.1086/605890
   Hauser SL, 2015, MULT SCLER J, V21, P8, DOI 10.1177/1352458514561911
   Hellmuth J, 2015, J VIRUS ERAD, V1, P67
   Henrich TJ, 2017, PLOS MED, V14, DOI 10.1371/journal.pmed.1002417
   Hutter G, 2009, NEW ENGL J MED, V360, P692, DOI 10.1056/NEJMoa0802905
   Hunt PW, 2003, J INFECT DIS, V187, P1534, DOI 10.1086/374786
   Joseph SB, 2015, J NEUROVIROL, V21, P276, DOI 10.1007/s13365-014-0287-x
   Kassutto S, 2005, CLIN INFECT DIS, V40, P868, DOI 10.1086/428127
   Keating SM, 2017, J INFECT DIS, V216, P72, DOI 10.1093/infdis/jix225
   Kessing CF, 2017, JAIDS-J ACQ IMM DEF, V75, P108, DOI 10.1097/qai.0000000000001301
   Laanani M, 2015, CLIN INFECT DIS, V60, P1715, DOI 10.1093/cid/civ171
   Lee SA, 2016, PLOS ONE, V11, DOI 10.1371/journal.pone.0160192
   Mendoza D, 2012, BLOOD, V119, P4645, DOI 10.1182/blood-2011-10-381996
   Monforte AD, 2004, ANN NEUROL, V55, P320, DOI 10.1002/ana.10827
   Neuhaus J, 2010, J INFECT DIS, V201, P1788, DOI 10.1086/652749
   Ostrowski SR, 2005, J INFECT DIS, V191, P348, DOI 10.1086/427340
   Pate KAM, 2015, J INFECT DIS, V212, P1387, DOI 10.1093/infdis/jiv230
   Price RW, 2008, J INFECT DIS, V197, pS294, DOI 10.1086/533419
   Price RW, 2004, J NEUROVIROL, V10, P44, DOI [10.1080/13550280490268223, 10.1080/jnv.10.s1.44.51]
   Rahimy E, 2017, J INFECT DIS, V215, P1132, DOI 10.1093/infdis/jix013
   Sandler NG, 2011, J INFECT DIS, V203, P780, DOI 10.1093/infdis/jiq118
   Spudich S, 2011, J INFECT DIS, V204, P753, DOI 10.1093/infdis/jir387
   Suh J, 2014, J NEUROINFLAMM, V11, DOI 10.1186/s12974-014-0199-y
   Valcour V, 2012, J INFECT DIS, V206, P275, DOI 10.1093/infdis/jis326
   Wabl M, 1996, CURR OPIN IMMUNOL, V8, P89, DOI 10.1016/S0952-7915(96)80110-5
   Yukl SA, 2013, PLOS PATHOG, V9, DOI 10.1371/journal.ppat.1003347
   Zhang LQ, 1999, NEW ENGL J MED, V340, P1605, DOI 10.1056/NEJM199905273402101
   Zhang W, 2017, SCI REP-UK, V7, DOI 10.1038/s41598-017-00759-8
NR 40
TC 18
Z9 18
U1 0
U2 5
PU OXFORD UNIV PRESS INC
PI CARY
PA JOURNALS DEPT, 2001 EVANS RD, CARY, NC 27513 USA
SN 0022-1899
EI 1537-6613
J9 J INFECT DIS
JI J. Infect. Dis.
PD APR 1
PY 2018
VL 217
IS 7
BP 1024
EP 1032
DI 10.1093/infdis/jix662
PG 9
WC Immunology; Infectious Diseases; Microbiology
WE Science Citation Index Expanded (SCI-EXPANDED)
SC Immunology; Infectious Diseases; Microbiology
GA FZ8GM
UT WOS:000427845800003
PM 29401308
OA Green Published, Green Submitted, hybrid
DA 2022-08-26
ER

PT J
AU Sagaon-Teyssier, L
   Mabire, X
   Laguette, V
   Fressard, L
   Suzan-Monti, M
   Rojas Castro, D
   Hall, N
   Capitant, C
   Meyer, L
   Chidiac, C
   Tremblay, C
   Preau, M
   Spire, B
   Molina, JM
AF Sagaon-Teyssier, Luis
   Mabire, Xavier
   Laguette, Vanessa
   Fressard, Lisa
   Suzan-Monti, Marie
   Rojas Castro, Daniela
   Hall, Nolwenn
   Capitant, Catherine
   Meyer, Laurence
   Chidiac, Christian
   Tremblay, Cecile
   Preau, Marie
   Spire, Bruno
   Molina, Jean-Michel
CA ANRS IPERGAY Study Grp
TI A Group-Based Trajectory Model for Changes in Pre-Exposure Prophylaxis
   and Condom Use Among Men Who Have Sex with Men Participating in the ANRS
   IPERGAY Trial
SO AIDS PATIENT CARE AND STDS
LA English
DT Article
DE PrEP; condoms; MSM; anal intercourse; multi-trajectory modeling
ID PREP CLINICAL-TRIAL; HIV-PREVENTION; RISK COMPENSATION; TRANSGENDER
   WOMEN; YOUNG MEN; ANTIRETROVIRAL PROPHYLAXIS; SERONEGATIVE MSM;
   HETEROSEXUAL MEN; SAS PROCEDURE; FOCUS GROUPS
AB Pre-exposure prophylaxis (PrEP) is one of the most important milestones in HIV prevention for high-risk HIV-negative people. The introduction of PrEP into the HIV prevention package has raised the question of possible risk compensation, and in particular, a reduction in condom use. Although open-label extension (OLE) studies have enabled investigators to examine risk compensation in more real-life settings, results to date have been inconclusive regarding PrEP-induced behavioral changes. We aimed to identify behavioral trajectories over time for PrEP and condom use, and to investigate the link between these trajectories. Group-based trajectory modeling using logistic specification was implemented. Data of the 332 individuals participating in the double-blind and OLE phases of ANRS IPERGAY were used. Four distinct group trajectories were identified: 49.7% of the participants had "systematic adherence to PrEP," 19% had "high adherence to PrEP, 15.3% had "declining adherence to PrEP," and 16% had "low adherence to PrEP." Two condom trajectories were identified: 53% (n = 176) of the 332 participants were "low-level users" of condoms, and 47% were "high-level users." Among the former, 24.4% also belonged to the "low adherence to PrEP" group. This most-at-risk group represented 13% of all the participants. The effectiveness of offering sexual activity-based PrEP as part of the French HIV prevention package in the ANRS IPERGAY clinical trial is demonstrated by the relatively small proportion of participants that offset their low-level condom use with PrEP adherence. The results from this work may help in the future development of tailored prevention programs for high-risk HIV-negative people.
C1 [Sagaon-Teyssier, Luis; Fressard, Lisa; Suzan-Monti, Marie; Rojas Castro, Daniela; Preau, Marie; Spire, Bruno] Aix Marseille Univ, INSERM, IRD, SESSTIM, Marseille, France.
   [Sagaon-Teyssier, Luis; Fressard, Lisa; Suzan-Monti, Marie; Spire, Bruno] ORS PACA, Marseille, France.
   [Mabire, Xavier; Laguette, Vanessa; Preau, Marie] Univ Lyon, Univ Lumiere Lyon 2, Grp Rech Psychol Sociale, EA 4163, Lyon, France.
   [Laguette, Vanessa] Univ Picardie Jules Verne, Amiens, France.
   [Rojas Castro, Daniela] MIRE, AIDES, Paris, France.
   [Rojas Castro, Daniela] Coalit Plus, Pantin, France.
   [Hall, Nolwenn] CHU Nantes, Dept Infect Dis, Nantes, France.
   [Capitant, Catherine; Meyer, Laurence] INSERM SC10 US19, Villejuif, France.
   [Meyer, Laurence] Univ Paris Sud, Paris Saclay, France.
   [Chidiac, Christian] Hop Croix Rousse, INSERM, U1052, Dept Infect Dis, Lyon, France.
   [Tremblay, Cecile] Ctr Hosp Univ Montreal, Res Ctr, Montreal, PQ, Canada.
   [Molina, Jean-Michel] Hop St Louis, AP HP, Dept Infect Dis, Paris, France.
RP Sagaon-Teyssier, L (通讯作者)，19-21 Bd Jean Moulin, F-13005 Marseille, France.
EM luis.sagaon-teyssier@inserm.fr
RI Spire, Bruno/F-5546-2013
OI Spire, Bruno/0000-0002-3546-8020; Sagaon-Teyssier,
   Luis/0000-0001-7318-6596; Rojas Castro, Daniela/0000-0002-5379-1438
CR Abaasa A, 2018, AIDS BEHAV, V22, P1165, DOI 10.1007/s10461-017-1951-y
   Agot K, 2015, AIDS BEHAV, V19, P743, DOI 10.1007/s10461-014-0859-z
   Akhtar-Khaleel WZ, 2016, AIDS BEHAV, V20, P1713, DOI 10.1007/s10461-016-1343-8
   Alaei K, 2016, AIDS, V30, P2753, DOI 10.1097/QAD.0000000000001262
   Amico KR, 2016, AIDS BEHAV, V20, P1535, DOI 10.1007/s10461-016-1360-7
   Anderson PL, 2016, CURR OPIN HIV AIDS, V11, P94, DOI 10.1097/COH.0000000000000213
   Anderson PL, 2012, SCI TRANSL MED, V4, DOI 10.1126/scitranslmed.3004006
   Baeten JM, 2012, NEW ENGL J MED, V367, P399, DOI 10.1056/NEJMoa1108524
   Baker Z, 2018, AIDS BEHAV, V22, P1174, DOI 10.1007/s10461-017-1958-4
   Bobo JK, 2011, INT J ENV RES PUB HE, V8, P3263, DOI 10.3390/ijerph8083263
   Brooks RA, 2012, AIDS PATIENT CARE ST, V26, P87, DOI 10.1089/apc.2011.0283
   Caillaud S, 2013, QUAL RES PSYCHOL, V10, P382, DOI 10.1080/14780887.2012.674176
   Calabrese SK, 2017, AIDS PATIENT CARE ST, V31, P196, DOI 10.1089/apc.2017.0002
   Calabrese SK, 2014, AIDS BEHAV, V18, P226, DOI 10.1007/s10461-013-0675-x
   Carballo-Dieguez A, 2017, PLOS ONE, V12, DOI 10.1371/journal.pone.0181607
   Cassell MM, 2006, BMJ-BRIT MED J, V332, P605, DOI 10.1136/bmj.332.7541.605
   Choopanya K, 2013, LANCET, V381, P2083, DOI 10.1016/S0140-6736(13)61127-7
   Corneli A, 2015, PLOS ONE, V10, DOI 10.1371/journal.pone.0125458
   Corneli A, 2014, JAIDS-J ACQ IMM DEF, V67, P555, DOI 10.1097/QAI.0000000000000362
   Corneli AL, 2014, JAIDS-J ACQ IMM DEF, V66, P324, DOI 10.1097/QAI.0000000000000158
   Cressey TR, 2017, BMC INFECT DIS, V17, DOI 10.1186/s12879-017-2593-4
   Crossley ML, 2002, SOC SCI MED, V55, P1471, DOI 10.1016/S0277-9536(01)00265-9
   Friese Susan, 2014, QUALITATIVE DATA ANA
   Goedel WC, 2016, AIDS BEHAV, V20, P1435, DOI 10.1007/s10461-016-1353-6
   Golub SA, 2013, AIDS PATIENT CARE ST, V27, P248, DOI 10.1089/apc.2012.0419
   Grant RM, 2014, LANCET INFECT DIS, V14, P820, DOI 10.1016/S1473-3099(14)70847-3
   Grant RM, 2010, NEW ENGL J MED, V363, P2587, DOI 10.1056/NEJMoa1011205
   Grinsztejn B, 2018, LANCET HIV, V5, pE136, DOI 10.1016/S2352-3018(18)30008-0
   Grov C, 2015, AIDS BEHAV, V19, P2234, DOI 10.1007/s10461-015-1030-1
   Haberer JE, 2016, CURR OPIN HIV AIDS, V11, P10, DOI 10.1097/COH.0000000000000220
   Haire BG, 2015, HIV AIDS-RES PALLIAT, V7, P241, DOI 10.2147/HIV.S72419
   Hoagland B, 2017, J INT AIDS SOC, V20, DOI 10.7448/IAS.20.1.21472
   Hoff CC, 2015, AIDS PATIENT CARE ST, V29, P408, DOI 10.1089/apc.2014.0315
   Hojilla JC, 2016, AIDS BEHAV, V20, P1461, DOI 10.1007/s10461-015-1055-5
   Holloway IW, 2017, AIDS PATIENT CARE ST, V31, P517, DOI 10.1089/apc.2017.0082
   Huang DYC, 2013, ADDICT BEHAV, V38, P2653, DOI 10.1016/j.addbeh.2013.06.024
   Jiang JF, 2016, CLIN TRANSL GASTROEN, V7, DOI 10.1038/ctg.2016.39
   Jones BL, 2001, SOCIOL METHOD RES, V29, P374, DOI 10.1177/0049124101029003005
   Jones BL, 2007, SOCIOL METHOD RES, V35, P542, DOI 10.1177/0049124106292364
   Kebaabetswe PM, 2015, AIDS BEHAV, V19, P758, DOI 10.1007/s10461-014-0891-z
   KITZINGER J, 1994, SOCIOL HEALTH ILL, V16, P103, DOI 10.1111/1467-9566.ep11347023
   Koss CA, 2017, AIDS RES HUM RETROV, V33, P778, DOI 10.1089/aid.2016.0202
   Krakower DS, 2017, AIDS PATIENT CARE ST, V31, P297, DOI 10.1089/apc.2017.0031
   Lincoln YS., 1992, QUAL HEALTH RES, V2, P375, DOI DOI 10.1177/104973239200200402
   Marcus JL, 2013, PLOS ONE, V8, DOI 10.1371/journal.pone.0081997
   Mehrotra ML, 2016, AIDS BEHAV, V20, P1527, DOI 10.1007/s10461-016-1415-9
   Mimiaga MJ, 2016, AIDS PATIENT CARE ST, V30, P484, DOI 10.1089/apc.2016.0123
   Molina JM, 2015, NEW ENGL J MED, V373, P2237, DOI 10.1056/NEJMoa1506273
   Molina JM, 2017, LANCET HIV, V4, pE402, DOI 10.1016/S2352-3018(17)30089-9
   Morgan E, 2018, AIDS BEHAV, V22, P3637, DOI 10.1007/s10461-018-2122-5
   Mugwanya KK, 2013, LANCET INFECT DIS, V13, P1021, DOI 10.1016/S1473-3099(13)70226-3
   Nagin DS, 2010, J QUANT CRIMINOL, V26, P445, DOI 10.1007/s10940-010-9113-7
   Nagin DS, 2010, ANNU REV CLIN PSYCHO, V6, P109, DOI 10.1146/annurev.clinpsy.121208.131413
   Nagin DS, 2001, PSYCHOL METHODS, V6, P18, DOI 10.1037/1082-989X.6.1.18
   Newcomb ME, 2018, JAIDS-J ACQ IMM DEF, V77, P358, DOI 10.1097/QAI.0000000000001604
   Okafor CN, 2017, AIDS BEHAV, V21, P1091, DOI 10.1007/s10461-016-1445-3
   Pines HA, 2014, JAIDS-J ACQ IMM DEF, V65, P579, DOI 10.1097/QAI.0000000000000101
   Potter J., 2005, QUAL RES PSYCHOL, V2, P1, DOI DOI 10.1191/1478088705QP045OA
   Sagaon-Teyssier L, 2016, AIDS CARE, V28, P48, DOI 10.1080/09540121.2016.1146653
   Stahlman S, 2016, AIDS BEHAV, V20, pS330, DOI 10.1007/s10461-016-1388-8
   Stirratt MJ, 2015, TRANSL BEHAV MED, V5, P470, DOI 10.1007/s13142-015-0315-2
   Taylor SW, 2017, COGN BEHAV PRACT, V24, P38, DOI 10.1016/j.cbpra.2016.02.004
   Thigpen MC, 2012, NEW ENGL J MED, V367, P423, DOI 10.1056/NEJMoa1110711
   Underhill K, 2015, ANN BEHAV MED, V49, P151, DOI 10.1007/s12160-014-9651-6
   Willig C., 2013, INTRO QUALITATIVE RE
   Young I, 2014, BMJ OPEN, V4, DOI 10.1136/bmjopen-2014-005717
NR 66
TC 7
Z9 7
U1 1
U2 8
PU MARY ANN LIEBERT, INC
PI NEW ROCHELLE
PA 140 HUGUENOT STREET, 3RD FL, NEW ROCHELLE, NY 10801 USA
SN 1087-2914
EI 1557-7449
J9 AIDS PATIENT CARE ST
JI Aids Patient Care STDS
PD DEC 1
PY 2018
VL 32
IS 12
SI SI
BP 495
EP 510
DI 10.1089/apc.2018.0081
PG 16
WC Public, Environmental & Occupational Health; Infectious Diseases
WE Science Citation Index Expanded (SCI-EXPANDED); Social Science Citation Index (SSCI)
SC Public, Environmental & Occupational Health; Infectious Diseases
GA HC4ZC
UT WOS:000451812300003
DA 2022-08-26
ER

PT J
AU Elopre, L
   McDavid, C
   Brown, A
   Shurbaji, S
   Mugavero, MJ
   Turan, JM
AF Elopre, Latesha
   McDavid, Chastity
   Brown, Ashley
   Shurbaji, Sally
   Mugavero, Michael J.
   Turan, Janet M.
TI Perceptions of HIV Pre-Exposure Prophylaxis Among Young, Black Men Who
   Have Sex with Men
SO AIDS PATIENT CARE AND STDS
LA English
DT Article
DE young; black men who have sex with men; PrEP; sexual silence
ID MEDICAL-CARE; PREP; INFECTION; STIGMA; ACCESS; BARRIERS; PEOPLE; WOMEN;
   MSM
AB We conducted in-depth interviews guided by the Andersen-Newman Health Service Utilization Framework to understand perceptions of pre-exposure prophylaxis (PrEP) with 25 young, black men who have sex with men (YBMSM) in the Southern United States. The mean age of participants was 24 years; 21 were insured; and 18 had a regular source of care. Five major themes emerged: (i) stigma related to being black, gay and living in the South; (ii) lack of discussion in the black community about HIV prevention and sexual health; (iii) stigma related to PrEP; (iv) medical mistrust; and (v) low perceived need to be on PrEP. This study presents formative qualitative work that underscores the need for behavioral interventions to address intersectional stigma and perceptions of risk among YBMSM in the South, so that PrEP is no longer viewed as a drastic step but rather as a routine HIV prevention strategy.
C1 [Elopre, Latesha; McDavid, Chastity; Brown, Ashley; Mugavero, Michael J.] Univ Alabama Birmingham, Div Infect Dis, Dept Med, Birmingham, AL USA.
   [Shurbaji, Sally] Washington State Dept Hlth, Tumwater, WA USA.
   [Turan, Janet M.] Univ Alabama Birmingham, Sch Publ Hlth, Dept Hlth Care Org & Policy, Birmingham, AL USA.
RP Elopre, L (通讯作者)，845 19th St South,BBRB 206, Birmingham, AL 35205 USA.
EM lelopre@uabmc.edu
OI Turan, Janet/0000-0002-7802-6206
FU NATIONAL INSTITUTE OF ALLERGY AND INFECTIOUS DISEASES [P30AI027767]
   Funding Source: NIH RePORTER; NATIONAL INSTITUTE OF MENTAL HEALTH
   [K23MH112417] Funding Source: NIH RePORTER
CR Altman D, 2012, LANCET, V380, P439, DOI 10.1016/S0140-6736(12)60920-9
   Andersen R, 2000, HEALTH SERV RES, V35, P389
   ANDERSEN R, 1973, MILBANK FUND Q, V51, P95, DOI 10.2307/3349613
   ANDERSEN RM, 1995, J HEALTH SOC BEHAV, V36, P1, DOI 10.2307/2137284
   Anderson PL, 2012, SCI TRANSL MED, V4, DOI 10.1126/scitranslmed.3004006
   Beyrer C, 2012, LANCET, V380, P367, DOI 10.1016/S0140-6736(12)60821-6
   Cahill S, 2017, AIDS CARE, V29, P1351, DOI 10.1080/09540121.2017.1300633
   Center for Disease Control and Prevention, 2018, LIF RISK HIV DIAGN U
   Centers for Disease Control and Prevention, 2011, CDC FACT SHEET AIDS
   Centers for Disease Control and Prevention, 2015, CDC FACT SHEET HIV G
   Centers for Disease Control and Prevention, TRENDS US HIC DIAGN
   Centers for Disease Control and Prevention, 2017, HIV SURV REP 2016, V28
   Choopanya K, 2013, LANCET, V381, P2083, DOI 10.1016/S0140-6736(13)61127-7
   Duffy L, 2005, J ASSOC NURSE AIDS C, V16, P13, DOI 10.1016/j.jana.2004.11.002
   Eaton LA, 2017, AIDS BEHAV, V21, P1236, DOI 10.1007/s10461-017-1690-0
   Elopre L, 2017, JAIDS-J ACQ IMM DEF, V74, P56, DOI 10.1097/QAI.0000000000001165
   Frye V, 2015, AIDS PATIENT CARE ST, V29, P617, DOI 10.1089/apc.2015.0100
   Ga czak M., 2007, J ADOLESCENT HEALTH, V40
   Garcia J., 2015, HEALTH EDUC BEHAV, V43, P217, DOI DOI 10.1177/1090198115599398
   Grant RM, 2010, NEW ENGL J MED, V363, P2587, DOI 10.1056/NEJMoa1011205
   Grohskopf LA, 2013, JAIDS-J ACQ IMM DEF, V64, P79, DOI 10.1097/QAI.0b013e31828ece33
   Holloway IW, 2017, AIDS PATIENT CARE ST, V31, P517, DOI 10.1089/apc.2017.0082
   Konkle-Parker D, 2018, CULT HEALTH SEX, V20, P84, DOI 10.1080/13691058.2017.1331468
   Laufer FN, 2015, MMWR-MORBID MORTAL W, V64, P1296, DOI 10.15585/mmwr.mm6446a5
   Magnuson, 2015, IAPAC TREATM PREV AD, P28
   Marin Barbara VanOss, 2003, J Transcult Nurs, V14, P186, DOI 10.1177/1043659603014003005
   Marks SJ, 2017, AIDS PATIENT CARE ST, V31, P470, DOI 10.1089/apc.2017.0171
   Mullins TLK, 2017, AIDS PATIENT CARE ST, V31, P504, DOI 10.1089/apc.2017.0147
   Murnane PM, 2013, AIDS, V27, P2155, DOI 10.1097/QAD.0b013e3283629037
   Rolle CP, 2017, JAIDS-J ACQ IMM DEF, V76, P250, DOI 10.1097/QAI.0000000000001497
   Saldana J, 2008, CODING MANUAL QUALIT, P1
   Seeley J, 2012, J INT AIDS SOC, V15, DOI 10.7448/IAS.15.3.17397
   Simien EM, 2007, POLIT GENDER, V3, P264, DOI 10.1017/S1743923X07000086
   Sullivan PS, 2009, ANN EPIDEMIOL, V19, P423, DOI 10.1016/j.annepidem.2009.03.004
   Thigpen MC, 2012, NEW ENGL J MED, V367, P423, DOI 10.1056/NEJMoa1110711
   Van Damme L, 2012, NEW ENGL J MED, V367, P411, DOI 10.1056/NEJMoa1202614
   Weinstein M, 2017, AIDS, V31, P2303, DOI 10.1097/QAD.0000000000001626
NR 37
TC 32
Z9 32
U1 1
U2 5
PU MARY ANN LIEBERT, INC
PI NEW ROCHELLE
PA 140 HUGUENOT STREET, 3RD FL, NEW ROCHELLE, NY 10801 USA
SN 1087-2914
EI 1557-7449
J9 AIDS PATIENT CARE ST
JI Aids Patient Care STDS
PD DEC 1
PY 2018
VL 32
IS 12
SI SI
BP 511
EP 518
DI 10.1089/apc.2018.0121
PG 8
WC Public, Environmental & Occupational Health; Infectious Diseases
WE Science Citation Index Expanded (SCI-EXPANDED); Social Science Citation Index (SSCI)
SC Public, Environmental & Occupational Health; Infectious Diseases
GA HC4ZC
UT WOS:000451812300004
PM 31021175
OA Green Published
DA 2022-08-26
ER

PT J
AU Davey, DJ
   Farley, E
   Gomba, Y
   Coates, T
   Myer, L
AF Davey, Dvora Joseph
   Farley, Elise
   Gomba, Yolanda
   Coates, Thomas
   Myer, Landon
TI Sexual risk during pregnancy and postpartum periods among HIV-infected
   and -uninfected South African women: Implications for primary and
   secondary HIV prevention interventions
SO PLOS ONE
LA English
DT Article
ID TO-CHILD TRANSMISSION; BEHAVIOR; ACQUISITION; COUNTRIES
AB Background
   HIV acquisition in pregnancy and breastfeeding contributes significantly toward pediatric HIV infection. However, little is known about how sexual behavior changes during pregnancy and postpartum periods which will help develop targeted HIV prevention and transmission interventions, including pre-exposure prophylaxis (PrEP).
   Methods
   Cross-sectional study in HIV-infected and uninfected pregnant and postpartum women in Cape Town, South Africa. Interviewers collected survey data on demographic, sexual behaviors, and alcohol use among pregnant and post-partum women. We report descriptive results of sexual behavior by trimester and postpartum period, and results of multivariable logistic regression stratified by pregnancy status.
   Results
   We enrolled 377 pregnant and postpartum women (56% pregnant, 40% HIV-infected). During pregnancy, 98% of women reported vaginal sex (8% anal sex, 44% oral sex) vs. 35% and 88% during the periods 0-6 and 7-12 months postpartum, respectively (p<0.05). More pregnant women reported having >1 partner in the past 12-months compared to postpartum women (18% vs. 13%, respectively, p<0.05). Sex frequency varied by trimester with greatest mean sex acts occurring during first trimester and >6-months postpartum (13 mean sex acts in first trimester; 17 mean sex acts >6-months postpartum). Pregnant women had increased odds of reporting condomless sex at last sex (aOR = 2.96; 95%CI = 1.84-4.78) and ever having condomless sex in past 3-months (aOR = 2.65; 95%CI = 1.30-5.44) adjusting for age, HIV status, and sex frequency compared to postpartum women.
   Conclusion
   We identified that sexual behaviors and risk behaviors were high and changing during pregnancy and postpartum periods, presenting challenges to primary and secondary HIV prevention efforts, including PrEP delivery to pregnant and breastfeeding women.
C1 [Davey, Dvora Joseph; Farley, Elise; Gomba, Yolanda; Myer, Landon] Univ Cape Town, Sch Publ Hlth & Family Med, Div Epidemiol & Biostat, Cape Town, South Africa.
   [Davey, Dvora Joseph] Univ Calif Los Angeles, Fielding Sch Publ Hlth, Dept Epidemiol, Los Angeles, CA 90024 USA.
   [Davey, Dvora Joseph; Coates, Thomas] Univ Calif Los Angeles, David Geffen Sch Med, Los Angeles, CA 90095 USA.
RP Davey, DJ (通讯作者)，Univ Cape Town, Sch Publ Hlth & Family Med, Div Epidemiol & Biostat, Cape Town, South Africa.; Davey, DJ (通讯作者)，Univ Calif Los Angeles, Fielding Sch Publ Hlth, Dept Epidemiol, Los Angeles, CA 90024 USA.; Davey, DJ (通讯作者)，Univ Calif Los Angeles, David Geffen Sch Med, Los Angeles, CA 90095 USA.
EM dvoradavey@ucla.edu
OI Farley, Elise/0000-0003-4457-4068; Joseph-Davey,
   Dvora/0000-0001-6290-9293
FU NIH/FIC [R25TW009340];  [NIH-NIAID-T32DA023356]; NATIONAL INSTITUTE OF
   MENTAL HEALTH [T32MH080634] Funding Source: NIH RePORTER
FX DJD received funding from NIH-NIAID-T32DA023356 and NIH/FIC R25TW009340.
   The funder had no role in study design, data collection and analysis,
   decision to publish, or preparation of the manuscript.
CR Adachi K, 2016, PEDIATR INFECT DIS J, V35, P894, DOI 10.1097/INF.0000000000001199
   Aluisio A, 2011, JAIDS-J ACQ IMM DEF, V56, P76, DOI 10.1097/QAI.0b013e3181fdb4c4
   [Anonymous], 2017, DOBL BURD MALN POL B
   Businge CB, 2016, GLOB HLTH ACTION, V9, P1
   Chersich MF, 2008, AIDS, V22, pS27, DOI 10.1097/01.aids.0000341775.94123.75
   Davey DLJ, 2016, SEX TRANSM DIS, V43, P450, DOI 10.1097/OLQ.0000000000000460
   Denison JA, 2008, AIDS BEHAV, V12, P363, DOI 10.1007/s10461-007-9349-x
   Dinh TH, 2015, PLOS ONE, V10, DOI 10.1371/journal.pone.0125525
   Drake AL, 2014, PLOS MED, V11, DOI 10.1371/journal.pmed.1001608
   Fonner VA, 2016, AIDS
   Heffron R, 2016, CURRENT HIV AIDS REP, V5, P1
   Irungu E, 2012, AIDS, V26, P997, DOI 10.1097/QAD.0b013e3283524ca1
   Johnson LF, 2012, JAIDS-J ACQ IMM DEF, V59, P417, DOI 10.1097/QAI.0b013e3182432f27
   Joseph Davey D, 2017, AIDS
   Karim QA, 2012, AIDS BEHAV, V16, P1870, DOI 10.1007/s10461-012-0209-y
   Kinuthia J, 2017, JAIDS-J ACQ IMM DEF, V74, P142, DOI 10.1097/QAI.0000000000001225
   Kinuthia J, 2015, AIDS, V29, P2025, DOI 10.1097/QAD.0000000000000793
   Mahy M, 2010, SEX TRANSM INFECT, V86, pI48, DOI 10.1136/sti.2010.045989
   Mofenson LM, 2017, AIDS, V31, P213, DOI 10.1097/QAD.0000000000001313
   Moodley D, 2011, J INFECT DIS, V203, P1231, DOI 10.1093/infdis/jir017
   Moodley D, 2009, AIDS, V23, P1255, DOI 10.1097/QAD.0b013e32832a5934
   Mugo NR, 2011, AIDS, V25, P1887, DOI 10.1097/QAD.0b013e32834a9338
   Myer L, 2015, J INT AIDS SOC, V18, DOI 10.7448/IAS.18.1.20045
   Peltzer K, 2013, BMC PREGNANCY CHILDB, V13, DOI 10.1186/1471-2393-13-57
   Pintye J., 2016, CLIN INFECT DIS, V28
   Taha TE, 1998, AIDS, V12, P1699, DOI 10.1097/00002030-199813000-00019
   Tomlinson PhDa, 2014, PREV SCI, V15, P277
   Zembe YZ, 2012, PLOS ONE, V7, DOI 10.1371/journal.pone.0051998
NR 28
TC 21
Z9 21
U1 0
U2 4
PU PUBLIC LIBRARY SCIENCE
PI SAN FRANCISCO
PA 1160 BATTERY STREET, STE 100, SAN FRANCISCO, CA 94111 USA
SN 1932-6203
J9 PLOS ONE
JI PLoS One
PD MAR 6
PY 2018
VL 13
IS 3
AR e0192982
DI 10.1371/journal.pone.0192982
PG 11
WC Multidisciplinary Sciences
WE Science Citation Index Expanded (SCI-EXPANDED)
SC Science & Technology - Other Topics
GA FY4RM
UT WOS:000426813200008
PM 29509759
OA Green Published, gold, Green Submitted
DA 2022-08-26
ER

PT J
AU Bazzi, AR
   Biancarelli, DL
   Childs, E
   Drainoni, ML
   Edeza, A
   Salhaney, P
   Mimiaga, MJ
   Biello, KB
AF Bazzi, Angela R.
   Biancarelli, Dea L.
   Childs, Ellen
   Drainoni, Mari-Lynn
   Edeza, Alberto
   Salhaney, Peter
   Mimiaga, Matthew J.
   Biello, Katie B.
TI Limited Knowledge and Mixed Interest in Pre-Exposure Prophylaxis for HIV
   Prevention Among People Who Inject Drugs
SO AIDS PATIENT CARE AND STDS
LA English
DT Article
DE HIV infections; pre-exposure prophylaxis; harm reduction; needle
   sharing; sexual behavior; risk taking
ID EMERGENCY-DEPARTMENT PATIENTS; NEW-YORK-CITY; UNITED-STATES; RISK
   BEHAVIOR; HEPATITIS-C; AT-RISK; PREP; WILLINGNESS; INFECTION; SEX
AB People who inject drugs (PWID) experience sexual and injection-related HIV risks, but uptake of pre-exposure prophylaxis (PrEP) for HIV prevention among PWID has been low. Improving PrEP uptake in this population will require understanding of PrEP knowledge and interest. In 2017, we conducted in-depth, semistructured interviews with HIV-uninfected PWID and key informants (PrEP and harm reduction providers) in the US Northeast. Thematic analysis of coded data explored PrEP knowledge and the factors that influence PrEP interest. Among PWID (n = 33), median age was 36 years, 55% were male, 67% were white, and 24% identified as Hispanic/Latino. Accurate PrEP knowledge among PWID was low, which key informants (n = 12) attributed to PrEP marketing focused on other risk populations, as well as healthcare providers' lack of time and unwillingness to discuss PrEP with PWID. There was a discrepancy between self-reported HIV risk behaviors, which were common, and HIV risk perceptions, which varied and strongly influenced PrEP interest. Most PWID and key informants thought that PrEP would be most beneficial for those who shared syringes, used discarded syringes, engaged in transactional sex, or were homeless. Improving uptake of PrEP for HIV prevention among high-risk PWID will require education to increase PrEP knowledge and addressing factors that negatively influence PrEP interest such as perceptions regarding low HIV risk and the process for obtaining PrEP. This may require specialized PrEP marketing and outreach efforts and improved capacity of healthcare providers to effectively assess HIV risk (and perceptions) and communicate the benefits of PrEP to at-risk PWID.
C1 [Bazzi, Angela R.] Boston Univ, Sch Publ Hlth, Dept Community Hlth Sci, Boston, MA 02215 USA.
   [Biancarelli, Dea L.; Childs, Ellen; Drainoni, Mari-Lynn] Boston Univ, Sch Publ Hlth, Dept Hlth Law Policy & Management, Boston, MA 02215 USA.
   [Drainoni, Mari-Lynn] Boston Univ, Sch Med, Dept Med, Sect Infect Dis, Boston, MA 02118 USA.
   [Biancarelli, Dea L.; Drainoni, Mari-Lynn] Boston Univ, Sch Med, Evans Ctr Implementat & Improvement Sci, Boston, MA 02118 USA.
   [Drainoni, Mari-Lynn] Edith Nourse Rogers Mem Vet Hosp, Ctr Healthcare Org & Implementat Res, Bedford, MA USA.
   [Edeza, Alberto; Salhaney, Peter; Mimiaga, Matthew J.; Biello, Katie B.] Brown Univ, Ctr Hlth Equ Res, Providence, RI 02912 USA.
   [Edeza, Alberto; Salhaney, Peter; Mimiaga, Matthew J.; Biello, Katie B.] Brown Univ, Sch Publ Hlth, Dept Behav & Social Sci, Providence, RI 02912 USA.
   [Mimiaga, Matthew J.; Biello, Katie B.] Brown Univ, Sch Publ Hlth, Dept Epidemiol, Providence, RI 02912 USA.
   [Mimiaga, Matthew J.; Biello, Katie B.] Fenway Hlth, Fenway Inst, Boston, MA USA.
   [Mimiaga, Matthew J.] Brown Univ, Alpert Med Sch, Dept Psychiat & Human Behav, Providence, RI 02912 USA.
RP Biello, KB (通讯作者)，Brown Univ, Sch Publ Hlth, Ctr Hlth Equ Res, Dept Behav & Social Sci, Box G-S121-8, Providence, RI 02912 USA.; Biello, KB (通讯作者)，Brown Univ, Sch Publ Hlth, Ctr Hlth Equ Res, Dept Epidemiol, Box G-S121-8, Providence, RI 02912 USA.
EM katie_biello@brown.edu
RI Bazzi, Angela R/P-2328-2019
OI Bazzi, Angela R/0000-0001-6828-1919; Childs, Ellen/0000-0001-6177-8412
FU Providence/Boston Center for AIDS Research collaborative developmental
   grant (NIH grant) [P30AI042853]; NIH/NIDA grant [K01DA043412]; BU Peter
   Paul Career Development Professorship; NATIONAL INSTITUTE OF ALLERGY AND
   INFECTIOUS DISEASES [P30AI042853] Funding Source: NIH RePORTER; NATIONAL
   INSTITUTE ON DRUG ABUSE [K01DA043412] Funding Source: NIH RePORTER
FX Providence/Boston Center for AIDS Research collaborative developmental
   grant (NIH grant P30AI042853), NIH/NIDA grant K01DA043412, and the BU
   Peter Paul Career Development Professorship.
CR Adams LM, 2016, AIDS CARE, V28, P1154, DOI 10.1080/09540121.2016.1153595
   AIDSVu, 2018, LOC DAT RHOD ISL
   [Anonymous], 2017, MDPH CLIN ADVISORY H
   [Anonymous], 2017, 2016 RHODE ISLAND HI
   [Anonymous], DRUG OV DEATH DAT DR
   Baral SD, 2012, CURR OPIN HIV AIDS, V7, P563, DOI 10.1097/COH.0b013e328358e49e
   Bazzi AR, 2017, AIDS PATIENT CARE ST, V31, P348, DOI 10.1089/apc.2017.0098
   Bertrand K, 2015, ADDICTION, V110, P832, DOI 10.1111/add.12867
   Brown E. J., 2000, J AM PSYCHIAT NURSES, V6, P177, DOI [10.1067/mpn.2000.112606, DOI 10.1067/MPN.2000.112606]
   Burnett JC, 2018, MMWR-MORBID MORTAL W, V67, P23, DOI 10.15585/mmwr.mm6701a5
   Carrico AW, 2016, JAIDS-J ACQ IMM DEF, V73, P299, DOI 10.1097/QAI.0000000000001102
   CDC, HIV PEOPL WHO INJ DR
   Choopanya K, 2013, LANCET, V381, P2083, DOI 10.1016/S0140-6736(13)61127-7
   Cicero TJ, 2014, JAMA PSYCHIAT, V71, P821, DOI 10.1001/jamapsychiatry.2014.366
   Coffin PO, 2017, PLOS ONE, V12, DOI 10.1371/journal.pone.0183354
   Collier KL, 2017, J HEALTH COMMUN, V22, P183, DOI 10.1080/10810730.2016.1261969
   Conrad C, 2015, MMWR-MORBID MORTAL W, V64, P443
   Corbin A, 2008, BASICS QUALITATIVE R
   DeCuir-Gunby JT, 2011, FIELD METHOD, V23, P136, DOI 10.1177/1525822X10388468
   Dubov A, 2018, AIDS BEHAV, V22, P3603, DOI 10.1007/s10461-018-2095-4
   Edelman EJ, 2017, AIDS BEHAV, V21, P1025, DOI 10.1007/s10461-016-1612-6
   Escudero DJ, 2015, AIDS BEHAV, V19, P752, DOI 10.1007/s10461-014-0867-z
   Escudero DJ, 2014, J INT AIDS SOC, V17, DOI 10.7448/IAS.17.1.18899
   Guest G, 2006, FIELD METHOD, V18, P59, DOI 10.1177/1525822X05279903
   Johnson J, 1990, SELECTING ETHNOGRAPH
   Jones CM, 2015, MMWR-MORBID MORTAL W, V64, P719
   Karris MY, 2014, CLIN INFECT DIS, V58, P704, DOI 10.1093/cid/cit796
   Kuo I, 2016, DRUG ALCOHOL DEPEN, V164, P8, DOI 10.1016/j.drugalcdep.2016.02.044
   Lansky A, 2014, PLOS ONE, V9, DOI 10.1371/journal.pone.0097596
   MacArthur GJ, 2014, INT J DRUG POLICY, V25, P34, DOI 10.1016/j.drugpo.2013.07.001
   MacQueen KM., 1998, CULTURAL ANTHR METHO, V10, P31, DOI DOI 10.1177/1525822X980100020301
   Martin M, 2015, AIDS, V29, P819, DOI 10.1097/QAD.0000000000000613
   Massachusetts Department of Public Health, 2017, MDPH CLIN ADV HIV TR
   Mayer KH, 2012, JAIDS-J ACQ IMM DEF, V59, P194, DOI 10.1097/QAI.0b013e31823bbecf
   Monti PM, 2016, J CONSULT CLIN PSYCH, V84, P580, DOI 10.1037/ccp0000097
   Mullins TLK, 2017, AIDS PATIENT CARE ST, V31, P504, DOI 10.1089/apc.2017.0147
   Mustanski B, 2014, AIDS BEHAV, V18, P1651, DOI 10.1007/s10461-014-0811-2
   Nimmons D., 1999, AIDS BEHAV, V3, P313, DOI [10.1023/a:1025429216459, DOI 10.1023/A:1025429216459]
   Nunn A, 2011, AIDS PATIENT CARE ST, V25, P229, DOI 10.1089/apc.2010.0313
   O'Dell BL, 2008, AIDS BEHAV, V12, P713, DOI 10.1007/s10461-007-9321-9
   Ojikutu BO, 2018, AIDS BEHAV, V22, P3576, DOI 10.1007/s10461-018-2067-8
   Paquette CE, 2018, INT J DRUG POLICY, V57, P104, DOI 10.1016/j.drugpo.2018.04.004
   Patton M.Q., 2015, QUALITATIVE RES EVAL, V4th
   Pringle K, 2013, AIDS PATIENT CARE ST, V27, P573, DOI 10.1089/apc.2013.0013
   Rhode Island Public Health Institute, EP PROF HEP C EP RHO
   Ryan G.W., 2003, FIELD METHOD, V15, P85, DOI [10.1177/1525822X02239569, DOI 10.1177/1525822X02239569]
   Shrestha R, 2018, AIDS BEHAV, V22, P2640, DOI 10.1007/s10461-018-2099-0
   Shrestha R, 2017, AIDS BEHAV, V21, P1299, DOI 10.1007/s10461-016-1650-0
   Spector AY, 2015, SUBST ABUSE TREAT PR, V10, DOI 10.1186/1747-597X-10-1
   Stein M, 2014, AIDS BEHAV, V18, P1694, DOI 10.1007/s10461-014-0778-z
   Tchala H, 2017, INT J EPIDEMIOL, V46, P589
   Underhill K, 2016, AIDS BEHAV, V20, P1514, DOI 10.1007/s10461-015-1088-9
   Wagner KD, 2014, INT J DRUG POLICY, V25, P157, DOI 10.1016/j.drugpo.2013.07.003
   Walters SM, 2017, HARM REDUCT J, V14, DOI 10.1186/s12954-017-0166-x
   Walters SM, 2017, JAIDS-J ACQ IMM DEF, V75, pS383, DOI [10.1097/QAI.0000000000001415, 10.1097/qai.0000000000001415]
   Yi S, 2017, J INT AIDS SOC, V20, DOI 10.7448/IAS.20.1.21580
   Young I, 2014, AIDS BEHAV, V18, P195, DOI 10.1007/s10461-013-0560-7
   Zibbell JE, 2015, MMWR-MORBID MORTAL W, V64, P453
NR 58
TC 55
Z9 55
U1 0
U2 1
PU MARY ANN LIEBERT, INC
PI NEW ROCHELLE
PA 140 HUGUENOT STREET, 3RD FL, NEW ROCHELLE, NY 10801 USA
SN 1087-2914
EI 1557-7449
J9 AIDS PATIENT CARE ST
JI Aids Patient Care STDS
PD DEC 1
PY 2018
VL 32
IS 12
SI SI
BP 529
EP 537
DI 10.1089/apc.2018.0126
EA OCT 2018
PG 9
WC Public, Environmental & Occupational Health; Infectious Diseases
WE Science Citation Index Expanded (SCI-EXPANDED); Social Science Citation Index (SSCI)
SC Public, Environmental & Occupational Health; Infectious Diseases
GA HC4ZC
UT WOS:000447144500001
PM 30311777
OA Green Published, Bronze
DA 2022-08-26
ER

PT J
AU Mimiaga, MJ
   Pantalone, DW
   Biello, KB
   Glynn, TR
   Santostefano, CM
   Olson, J
   Pardee, DJ
   Hughto, JMW
   Valles, JG
   Carrico, AW
   Mayer, KH
   Safren, SA
AF Mimiaga, Matthew J.
   Pantalone, David W.
   Biello, Katie B.
   Glynn, Tiffany Rose
   Santostefano, Christopher M.
   Olson, Jennifer
   Pardee, Dana J.
   Hughto, Jaclyn M. W.
   Valles, Josibel Garcia
   Carrico, Adam W.
   Mayer, Kenneth H.
   Safren, Steven A.
TI A randomized controlled efficacy trial of behavioral activation for
   concurrent stimulant use and sexual risk for HIV acquisition among MSM:
   project IMPACT study protocol
SO BMC PUBLIC HEALTH
LA English
DT Article
DE HIV; Sexual risk; Men who have sex with men (MSM); Stimulant use;
   Behavioral activation
ID CLUB-DRUG-USE; BASE-LINE DATA; SUBSTANCE USE; METHAMPHETAMINE USE;
   CONTINGENCY MANAGEMENT; COST-EFFECTIVENESS; HISPANIC MEN; PILOT TRIAL;
   GAY MEN; DEPRESSION
AB Background: In the United States, problematic stimulant use is a prevalent and difficult to treat problem among men who have sex with men (MSM), as well as a major driver of HIV transmission through the large number of sexual partners and concomitant condomless anal sex (CAS). Evidence-based behavioral studies that address problematic stimulant use in MSM at risk for HIV infection are also lacking. In this paper, we describe the design of a behavioral intervention trial to reduce sexual risk behavior and stimulant use in HIV-uninfected MSM.
   Methods: This study, funded by the National Institute on Drug Abuse (NIDA), is a randomized controlled trial (RCT) testing an integrated HIV risk reduction and behavioral activation counseling intervention (IMPACT) for HIV-uninfected, stimulant using MSM in Boston, MA, and Miami, FL. Participants are randomized (2: 2: 1) to either (1) the IMPACT intervention; (2) a relaxation condition, an active therapy time-and intensity-matched control; or (3) a standard of care risk reduction counseling comparison. At enrollment, all participants receive an HIV test and pre- and post-test counseling. The primary outcome is the difference in the rate of change in the number of self-reported condomless anal sex acts without the protection of consistent Pre-Exposure Prophylaxis (PrEP) use, as well as reductions in stimulant use during the prior 4-months. Major assessments are conducted at baseline, 4-, 8-, and 12-month follow-up visits.
   Discussion: Effective and sustainable behavioral interventions are sorely needed to reduce HIV acquisition in stimulant using MSM at risk for HIV infection. In this study, we will evaluate the evidence of efficacy of the IMPACT intervention to reduce HIV acquisition in HIV-uninfected, stimulant-using MSM. If found effective, the intervention tested here holds promise for being readily integrated into real-world clinical settings.
C1 [Mimiaga, Matthew J.; Biello, Katie B.; Santostefano, Christopher M.; Olson, Jennifer; Hughto, Jaclyn M. W.] Brown Univ, Ctr Hlth Equ Res, 121 South Main St, Providence, RI 02903 USA.
   [Mimiaga, Matthew J.; Biello, Katie B.; Santostefano, Christopher M.; Hughto, Jaclyn M. W.] Brown Univ, Dept Behav & Social Hlth Sci, Sch Publ Hlth, Providence, RI 02912 USA.
   [Mimiaga, Matthew J.; Biello, Katie B.; Santostefano, Christopher M.; Hughto, Jaclyn M. W.] Brown Univ, Dept Epidemiol, Sch Publ Hlth, Providence, RI 02912 USA.
   [Mimiaga, Matthew J.] Brown Univ, Dept Psychiat & Human Behav, Alpert Med Sch, Providence, RI 02912 USA.
   [Mimiaga, Matthew J.; Pantalone, David W.; Biello, Katie B.; Pardee, Dana J.; Hughto, Jaclyn M. W.; Valles, Josibel Garcia; Mayer, Kenneth H.; Safren, Steven A.] Fenway Hlth, Fenway Inst, Boston, MA USA.
   [Pantalone, David W.] Univ Massachusetts, Dept Psychol, Boston, MA 02125 USA.
   [Glynn, Tiffany Rose; Safren, Steven A.] Univ Miami, Dept Psychol, POB 248185, Coral Gables, FL 33124 USA.
   [Carrico, Adam W.] Univ Miami, Dept Publ Hlth Sci, Med Sch, Coral Gables, FL 33124 USA.
   [Mayer, Kenneth H.] Harvard Med Sch, Dept Infect Dis, Beth Israel Deaconess Med Ctr, Boston, MA USA.
   [Mayer, Kenneth H.] Harvard TH Chan Sch Publ Hlth, Dept Global Hlth & Populat, Boston, MA USA.
RP Mimiaga, MJ (通讯作者)，Brown Univ, Ctr Hlth Equ Res, 121 South Main St, Providence, RI 02903 USA.; Mimiaga, MJ (通讯作者)，Brown Univ, Dept Behav & Social Hlth Sci, Sch Publ Hlth, Providence, RI 02912 USA.; Mimiaga, MJ (通讯作者)，Brown Univ, Dept Epidemiol, Sch Publ Hlth, Providence, RI 02912 USA.
EM matthew_mimiaga@brown.edu
RI Hughto, Jaclyn White/GNH-6189-2022; Pantalone, David/V-1905-2019
FU National Institute On Drug Abuse of the National Institutes of Health
   [R01DA042805]; NATIONAL INSTITUTE ON DRUG ABUSE [R01DA042805] Funding
   Source: NIH RePORTER
FX Research reported in this publication was supported by the National
   Institute On Drug Abuse of the National Institutes of Health under Award
   Number R01DA042805. The content is solely the responsibility of the
   authors and does not necessarily represent the official views of the
   National Institutes of Health.
CR Amico KR, 2005, AIDS CARE, V17, P661, DOI 10.1080/09540120500038058
   ANDRESEN EM, 1994, AM J PREV MED, V10, P77, DOI 10.1016/S0749-3797(18)30622-6
   Annis HM, 1986, CONTROVERSIES ALCOHO, P175
   Antoni MH., 2007, COGNITIVE BEHAV STRE
   Brennan-Ing M, 2014, BEHAV MED, V40, P108, DOI 10.1080/08964289.2014.889069
   Buchacz K, 2005, AIDS, V19, P1423, DOI 10.1097/01.aids.0000180794.27896.fb
   Carroll KM, 2000, SUBST USE MISUSE, V35, P2011, DOI 10.3109/10826080009148248
   Celentano DD, 2006, SEX TRANSM DIS, V33, P265, DOI 10.1097/01.olq.0000187207.10992.4e
   Centers for Disease Control and Prevention, 2015, DIV HIV AIDS PREV
   Centers for Disease Control and Prevention, 2017, DIV HIV AIDS PREV
   Chesney MA, 2003, AM J PUBLIC HEALTH, V93, P933, DOI 10.2105/AJPH.93.6.933
   Colfax G, 2004, AM J EPIDEMIOL, V159, P1002, DOI 10.1093/aje/kwh135
   Colfax Grant, 2005, Curr HIV/AIDS Rep, V2, P194, DOI 10.1007/s11904-005-0016-4
   D'Zurilla T. J., 1999, PROBLEM SOLVING THER
   Deale A, 1997, AM J PSYCHIAT, V154, P408
   Feldman MB, 2015, DRUG ALCOHOL DEPEN, V147, P266, DOI 10.1016/j.drugalcdep.2014.09.780
   Fernandez MI, 2005, SUBST USE MISUSE, V40, P1347, DOI 10.1081/JA-200066904
   Fernandez MI, 2005, J URBAN HEALTH, V82, pI79, DOI 10.1093/jurban/jti027
   FISHER JD, 1992, PSYCHOL BULL, V111, P455, DOI 10.1037/0033-2909.111.3.455
   Fisher WA, 1993, SOCIAL PSYCHOL HIV I, P27
   Fitzmaurice GM, 2004, APPL LONGITUDINAL AN
   Forrest DW, 2010, J URBAN HEALTH, V87, P480, DOI 10.1007/s11524-009-9422-z
   FRENCH MT, 1995, AM J DRUG ALCOHOL AB, V21, P111, DOI 10.3109/00952999509095233
   Greist JH, 2002, J CLIN PSYCHIAT, V63, P138, DOI 10.4088/JCP.v63n0209
   Halkitis PN, 2008, ANN BEHAV MED, V35, P41, DOI 10.1007/s12160-007-9005-8
   Halkitis PN, 2006, J GAY LESBIAN MENT H, V10, P95, DOI 10.1300/J236v10n03_09
   Halkitis PN, 2009, AIDS BEHAV, V13, P783, DOI 10.1007/s10461-008-9432-y
   Halkitis PN, 2001, J HOMOSEXUAL, V41, P17, DOI 10.1300/J082v41n02_02
   Halkitis PN, 2003, J DRUG ISSUES, V33, P413, DOI 10.1177/002204260303300207
   Hamilton M., 1967, BRIT J SOC CLIN PSYC, V6, P278, DOI [10.1111/J.2044-8260.1967.TB00530.X, DOI 10.1111/J.2044-8260.1967.TB00530.X6080235, 10.1111/j.2044-8260.1967.tb00530.x6080235]
   Hayes AF, 2014, BRIT J MATH STAT PSY, V67, P451, DOI 10.1111/bmsp.12028
   Heimberg RG, 1998, ARCH GEN PSYCHIAT, V55, P1133, DOI 10.1001/archpsyc.55.12.1133
   Higgins ST, 2000, J CONSULT CLIN PSYCH, V68, P64, DOI 10.1037/0022-006X.68.1.64
   Higgins ST, 2004, ANNU REV PSYCHOL, V55, P431, DOI 10.1146/annurev.psych.55.090902.142033
   Hoenigl M, 2016, JAIDS-J ACQ IMM DEF, V71, P551, DOI 10.1097/QAI.0000000000000888
   Hopko DR, 2003, CLIN PSYCHOL REV, V23, P699, DOI 10.1016/S0272-7358(03)00070-9
   Hopko DR, 2003, BEHAV MODIF, V27, P458, DOI 10.1177/0145445503255489
   HOPKO DR, 2004, CLIN CASE STUD, V3, P37, DOI DOI 10.1177/1534650103258969
   Jacobson NS, 2001, CLIN PSYCHOL-SCI PR, V8, P255, DOI 10.1093/clipsy/8.3.255
   KALICHMAN SC, 1995, J PERS ASSESS, V65, P586, DOI 10.1207/s15327752jpa6503_16
   Kamb ML, 1998, JAMA-J AM MED ASSOC, V280, P1161, DOI 10.1001/jama.280.13.1161
   Kanter JW, 2004, BEHAV ACTIVATION SCA
   Koblin BA, 2003, AM J PUBLIC HEALTH, V93, P926, DOI 10.2105/AJPH.93.6.926
   Kongsakon R, 2005, INT CLIN PSYCHOPHARM, V20, P253, DOI 10.1097/01.yic.0000166815.83017.d8
   LONGABAUGH R, 1983, J STUD ALCOHOL, V44, P1049, DOI 10.15288/jsa.1983.44.1049
   Mansergh G, 2001, AM J PUBLIC HEALTH, V91, P953, DOI 10.2105/AJPH.91.6.953
   Marks I, 1998, ARCH GEN PSYCHIAT, V55, P317, DOI 10.1001/archpsyc.55.4.317
   MARLOW RM, 1994, AIDS EDUC PREV, V6, P113
   Martell C.R., 2001, DEPRESSION CONTEXT S
   Martell CR, 2004, MINDFULNESS ACCEPTAN, P152
   MARTELL CR, 2003, COGNITIVE BEHAV THER, P28, DOI DOI 10.1097/QAI.0000000000000418
   Mattison AM, 2001, J SUBST ABUSE, V13, P119, DOI 10.1016/S0899-3289(01)00060-8
   Meyer IH, 2003, PSYCHOL BULL, V129, P674, DOI 10.1037/0033-2909.129.5.674
   Miller W. R., 1991, MOTIVATIONAL INTERVI
   Mimiaga MJ, 2008, AIDS EDUC PREV, V20, P30, DOI 10.1521/aeap.2008.20.1.30
   Mimiaga MJ, 2012, AIDS PATIENT CARE ST, V26, P681, DOI 10.1089/apc.2012.0216
   Mimiaga MJ, 2018, SEX DRUGS ONGOING SY
   Mojtabai R, 2003, HEALTH SERV RES, V38, P233, DOI 10.1111/1475-6773.00114
   Morgenstern J, 2009, J CONSULT CLIN PSYCH, V77, P645, DOI 10.1037/a0015588
   Napper LE, 2012, AIDS BEHAV, V16, P1075, DOI 10.1007/s10461-011-0003-2
   National Institute on Drug Abuse, 2018, DRUGF
   Vu NTT, 2015, J INT AIDS SOC, V18, DOI 10.7448/IAS.18.1.19273
   OSHER FC, 1989, HOSP COMMUNITY PSYCH, V40, P1025
   Peck JA, 2005, J ADDICT DIS, V24, P115, DOI 10.1300/J069v24n03_10
   Pettinati HM, 1999, AM J ADDICTION, V8, P220
   Plankey MW, 2007, JAIDS-J ACQ IMM DEF, V45, P85, DOI 10.1097/QAI.0b013e3180417c99
   Preacher KJ, 2008, BEHAV RES METHODS, V40, P879, DOI 10.3758/BRM.40.3.879
   Rawson RA, 2006, ADDICTION, V101, P267, DOI 10.1111/j.1360-0443.2006.01312.x
   Rawson RA, 2004, ADDICTION, V99, P708, DOI 10.1111/j.1360-0443.2004.00707.x
   Reynolds WM, 1995, PSYCHOL ASSESSMENT, V7, P472
   Rosenthal R., 2008, ARTIFACTS BEHAV RES, V3rd
   Rounsaville BJ, 2001, CLIN PSYCHOL-SCI PR, V8, P133, DOI 10.1093/clipsy/8.2.133
   Safren SA, 2010, JAMA-J AM MED ASSOC, V304, P875, DOI 10.1001/jama.2010.1192
   SHERBOURNE CD, 1991, SOC SCI MED, V32, P705, DOI 10.1016/0277-9536(91)90150-B
   Shoptaw S, 2005, DRUG ALCOHOL DEPEN, V78, P125, DOI 10.1016/j.drugalcdep.2004.10.004
   SHOPTAW S, 2000, AIDS BEHAV, V4, P193, DOI DOI 10.1023/A:1009568725510
   Shoptaw S, 2006, DRUG ALCOHOL DEPEN, V85, P12, DOI 10.1016/j.drugalcdep.2006.03.005
   Simons JS, 2005, MOTIV EMOTION, V29, P83, DOI 10.1007/s11031-005-7955-3
   SOBELL LC, 1992, MEASURING ALCOHOL CONSUMPTION, P41, DOI 10.1007/978-1-4612-0357-5_3
   Stall R, 2001, ADDICTION, V96, P1589, DOI 10.1046/j.1360-0443.2001.961115896.x
   Stall R. D., 2000, AIDS BEHAV, V42, P181, DOI DOI 10.1023/A:1009516608672
   Stall RD, 1999, J STUD ALCOHOL, V60, P837, DOI 10.15288/jsa.1999.60.837
   Willan AR, 2003, STAT MED, V22, P353, DOI 10.1002/sim.1347
   Woody GE, 2001, J ACQ IMMUN DEF SYND, V27, P86, DOI 10.1097/00126334-200105010-00015
NR 84
TC 13
Z9 13
U1 2
U2 5
PU BMC
PI LONDON
PA CAMPUS, 4 CRINAN ST, LONDON N1 9XW, ENGLAND
EI 1471-2458
J9 BMC PUBLIC HEALTH
JI BMC Public Health
PD JUL 25
PY 2018
VL 18
AR 914
DI 10.1186/s12889-018-5856-0
PG 11
WC Public, Environmental & Occupational Health
WE Science Citation Index Expanded (SCI-EXPANDED); Social Science Citation Index (SSCI)
SC Public, Environmental & Occupational Health
GA GO1GX
UT WOS:000439699100003
PM 30045702
OA gold, Green Published
DA 2022-08-26
ER

PT J
AU Chan, PA
   Montgomery, MC
   Rose, J
   Tributino, A
   Crowley, C
   Medina, MM
   Patel, R
   Mayer, K
   Kantor, R
   Nunn, AS
AF Chan, Philip A.
   Montgomery, Madeline C.
   Rose, Jennifer
   Tributino, Alec
   Crowley, Christina
   Medina, Martha M.
   Patel, Rupa
   Mayer, Kenneth
   Kantor, Rami
   Nunn, Amy S.
TI Statewide Evaluation of New HIV Diagnoses in Rhode Island: Implications
   for Prevention
SO PUBLIC HEALTH REPORTS
LA English
DT Article
DE men who have sex with men; immigrants; HIV prevention; pre-exposure
   prophylaxis; 90-90-90
ID SEXUALLY-TRANSMITTED-DISEASES; PREEXPOSURE PROPHYLAXIS; ANTIRETROVIRAL
   PROPHYLAXIS; MEN; SEX; IMPLEMENTATION; TRANSMISSION; INFECTION;
   SERVICES; RISK
AB Objectives: Patterns of HIV transmission vary widely across demographic groups. Identifying and engaging these groups are necessary to prevent new infections and diagnose disease among people who are unaware of their infection. The objective of this study was to determine characteristics of newly diagnosed individuals across an entire state to determine patterns of HIV transmission.
   Methods: We evaluated data on people with new HIV diagnoses in Rhode Island from 2013 through 2015. We performed a latent class analysis (LCA) to identify underlying demographic and behavioral characteristics of people with newly diagnosed HIV.
   Results: Of 167 people with new HIV diagnoses interviewed in Rhode Island from 2013 through 2015, 132 (79%) were male, 84 (50%) were nonwhite, I 12 (67%) were men who have sex with men (MSM), I 12 (67%) were born in the United States, and 61 (37%) were born in Rhode Island. LCA revealed 2 major classes. Of the 98 people in class I, 96% were male, 85% were MSM, 80% were white, 94% were born in the United States, and 80% believed they acquired HIV in Rhode Island. Class 2 was 63% male and 69% Hispanic/Latino; 29% were born in the United States, and 61% believed they acquired HIV in Rhode Island.
   Conclusions: Most new HIV diagnoses in Rhode Island were among MSM born in the United States, and a substantial number were likely infected in-state. People with newly diagnosed HIV who were foreign-born, including Hispanic/Latino and heterosexual groups, were less likely to have acquired HIV in Rhode Island than were MSM. HIV prevention approaches, including pre-exposure prophylaxis, should be adapted to the needs of specific groups. Rhode Island offers lessons for other states focused on eliminating HIV transmission.
C1 [Chan, Philip A.; Montgomery, Madeline C.; Tributino, Alec; Crowley, Christina; Medina, Martha M.; Kantor, Rami] Brown Univ, Dept Med, 164 Summit Ave, Providence, RI 02906 USA.
   [Rose, Jennifer] Wesleyan Univ, Dept Psychol, Middletown, CT USA.
   [Patel, Rupa] Washington Univ, Sch Med St Louis, Dept Internal Med, St Louis, MO USA.
   [Mayer, Kenneth] Fenway Hlth, Boston, MA USA.
   [Nunn, Amy S.] Rhode Isl Publ Hlth Inst, Providence, RI USA.
RP Chan, PA (通讯作者)，Brown Univ, Dept Med, 164 Summit Ave, Providence, RI 02906 USA.
EM philip_chan@brown.edu
RI Rose, Jennifer/U-5981-2019
OI Montgomery, Madeline/0000-0002-4528-1964
FU National Institute of Allergy and Infectious Diseases [K23AI096923];
   Providence/Boston Center for AIDS Research [P30AI042853, R25 MH083620];
   NATIONAL INSTITUTE OF ALLERGY AND INFECTIOUS DISEASES [P30AI042853,
   K23AI096923] Funding Source: NIH RePORTER; NATIONAL INSTITUTE OF MENTAL
   HEALTH [R25MH083620] Funding Source: NIH RePORTER
FX The authors disclosed receipt of the following financial support for the
   research, authorship, and/or publication of this article: Philip A. Chan
   was supported by the National Institute of Allergy and Infectious
   Diseases grant K23AI096923. Additional support was provided by the
   Providence/Boston Center for AIDS Research (P30AI042853 and R25
   MH083620).
CR Baeten JM, 2012, NEW ENGL J MED, V367, P399, DOI 10.1056/NEJMoa1108524
   Beckwith CG, 2006, SUBST ABUSE TREAT PR, V1, DOI 10.1186/1747-597X-1-34
   Centers for Disease Control and Prevention, 2015, HIV SURVEILL S, V20
   Centers for Disease Control and Prevention, 2017, HIV SURVEILL REP, V28, P1
   Chan PA, 2016, SEX TRANSM DIS, V43, P717, DOI 10.1097/OLQ.0000000000000514
   Chan PA, 2016, PUBLIC HEALTH REP, V131, P264, DOI 10.1177/003335491613100210
   Chan PA, 2015, JAIDS-J ACQ IMM DEF, V70, P428, DOI 10.1097/QAI.0000000000000786
   Chan PA, 2014, INFECT GENET EVOL, V28, P358, DOI 10.1016/j.meegid.2014.03.027
   Chan PA, 2011, AIDS RES HUM RETROV, V27, P275, DOI 10.1089/aid.2010.0198
   Choopanya K, 2013, LANCET, V381, P2083, DOI 10.1016/S0140-6736(13)61127-7
   Cohen MS, 2016, NEW ENGL J MED, V375, P830, DOI [10.1056/NEJMoa1105243, 10.1056/NEJMoa1600693]
   Flanigan Timothy P, 2009, Trans Am Clin Climatol Assoc, V120, P73
   Grant RM, 2010, NEW ENGL J MED, V363, P2587, DOI 10.1056/NEJMoa1011205
   Hagenaars J.A., 2002, APPL LATENT CLASS AN
   Hess KL, 2017, ANN EPIDEMIOL, V27, P238, DOI 10.1016/j.annepidem.2017.02.003
   Joseph Raynald, 2014, R I Med J (2013), V97, P31
   Mayer KH, 2012, JAIDS-J ACQ IMM DEF, V59, P194, DOI 10.1097/QAI.0b013e31823bbecf
   Mugavero MJ, 2012, JAIDS-J ACQ IMM DEF, V59, P86, DOI 10.1097/QAI.0b013e318236f7d2
   Muthen & Muthen, 1998, MPLUS VERS 7 3 1
   Nunn A, 2014, AM J PUBLIC HEALTH, V104, P775, DOI 10.2105/AJPH.2013.301864
   Nunn AS, 2017, AIDS, V31, P731, DOI 10.1097/QAD.0000000000001385
   Prosser AT, 2012, JAMA-J AM MED ASSOC, V308, P601, DOI 10.1001/jama.2012.9046
   Raifman J, 2018, HEALTH SERV RES, V53, P2249, DOI 10.1111/1475-6773.12746
   Rhode Island Department of Health, 2016, 2015 RHOD ISL HIV AI
   Rhode Island Statewide Planning Program, 2014, RHOD ISL IMM
   Rodger AJ, 2016, JAMA-J AM MED ASSOC, V316, P171, DOI 10.1001/jama.2016.5148
   Sorensen SW, 2012, PLOS ONE, V7, DOI 10.1371/journal.pone.0029098
   Spaulding AC, 2013, AIDS BEHAV, V17, P203, DOI 10.1007/s10461-012-0341-8
   Taylor Paul, 2008, WHO MOVES WHO STAYS
   Thigpen MC, 2012, NEW ENGL J MED, V367, P423, DOI 10.1056/NEJMoa1110711
   Touzard Romo Francine, 2014, R I Med J (2013), V98, P26
   UNAIDS, 2014, 90 90 90 AMB TREATM
   US Census Bureau, 2017, QUICKFACTS RHOD ISL
   Zaller ND, 2008, J HEALTH CARE POOR U, V19, P522, DOI 10.1353/hpu.0.0030
NR 34
TC 1
Z9 1
U1 2
U2 3
PU SAGE PUBLICATIONS INC
PI THOUSAND OAKS
PA 2455 TELLER RD, THOUSAND OAKS, CA 91320 USA
SN 0033-3549
EI 1468-2877
J9 PUBLIC HEALTH REP
JI Public Health Rep.
PD JUL-AUG
PY 2018
VL 133
IS 4
BP 489
EP 496
DI 10.1177/0033354918777255
PG 8
WC Public, Environmental & Occupational Health
WE Science Citation Index Expanded (SCI-EXPANDED); Social Science Citation Index (SSCI)
SC Public, Environmental & Occupational Health
GA GM9XT
UT WOS:000438610300016
PM 29874149
OA Green Published, Bronze
DA 2022-08-26
ER

PT J
AU Birdthistle, I
   Schaffnit, SB
   Kwaro, D
   Shahmanesh, M
   Ziraba, A
   Kabiru, CW
   Phillips-Howard, P
   Chimbindi, N
   Ondeng'e, K
   Gourlay, A
   Cowan, FM
   Hargreaves, JR
   Hensen, B
   Chiyaka, T
   Glynn, JR
   Floyd, S
AF Birdthistle, Isolde
   Schaffnit, Susan B.
   Kwaro, Daniel
   Shahmanesh, Maryam
   Ziraba, Abdhalah
   Kabiru, Caroline W.
   Phillips-Howard, Penelope
   Chimbindi, Natsayi
   Ondeng'e, Kenneth
   Gourlay, Annabelle
   Cowan, Frances M.
   Hargreaves, James R.
   Hensen, Bernadette
   Chiyaka, Tarisai
   Glynn, Judith R.
   Floyd, Sian
TI Evaluating the impact of the DREAMS partnership to reduce HIV incidence
   among adolescent girls and young women in four settings: a study
   protocol
SO BMC PUBLIC HEALTH
LA English
DT Article
DE HIV prevention; Adolescent health; Complex intervention; Impact
   evaluation; Gender equity; Kenya; South Africa; Zimbabwe
ID HEALTH; FRAMEWORK; ZIMBABWE
AB Background: HIV risk remains unacceptably high among adolescent girls and young women (AGYW) in southern and eastern Africa, reflecting structural and social inequities that drive new infections. In 2015, PEPFAR (the United States President's Emergency Plan for AIDS Relief) with private-sector partners launched the DREAMS Partnership, an ambitious package of interventions in 10 sub-Saharan African countries. DREAMS aims to reduce HIV incidence by 40% among AGYW over two years by addressing multiple causes of AGYW vulnerability. This protocol outlines an impact evaluation of DREAMS in four settings.
   Methods: To achieve an impact evaluation that is credible and timely, we describe a mix of methods that build on longitudinal data available in existing surveillance sites prior to DREAMS roll-out. In three long-running surveillance sites (in rural and urban Kenya and rural South Africa), the evaluation will measure: (1) population-level changes over time in HIV incidence and socio-economic, behavioural and health outcomes among AGYW and young men (before, during, after DREAMS); and (2) causal pathways linking uptake of DREAMS interventions to 'mediators' of change such as empowerment, through to behavioural and health outcomes, using nested cohort studies with samples of similar to 1000-1500 AGYW selected randomly from the general population and followed for two years. In Zimbabwe, where DREAMS includes an offer of pre-exposure HIV prophylaxis (PrEP), cohorts of young women who sell sex will be followed for two years to measure the impact of 'DREAMS+PrEP' on HIV incidence among young women at highest risk of HIV. In all four settings, process evaluation and qualitative studies will monitor the delivery and context of DREAMS implementation. The primary evaluation outcome is HIV incidence, and secondary outcomes include indicators of sexual behavior change, and social and biological protection.
   Discussion: DREAMS is, to date, the most ambitious effort to scale-up combinations or 'packages' of multi-sectoral interventions for HIV prevention. Evidence of its effectiveness in reducing HIV incidence among AGYW, and demonstrating which aspects of the lives of AGYW were changed, will offer valuable lessons for replication.
C1 [Birdthistle, Isolde; Schaffnit, Susan B.; Gourlay, Annabelle; Glynn, Judith R.; Floyd, Sian] London Sch Hyg & Trop Med, Fac Epidemiol & Populat Hlth, Keppel St, London WC1E 7HT, England.
   [Schaffnit, Susan B.] Univ Calif Santa Barbara, Santa Barbara, CA 93106 USA.
   [Kwaro, Daniel; Ondeng'e, Kenneth] Kenya Govt Med Res Ctr, Ctr Global Hlth Res, Kisumu 40100, Kenya.
   [Shahmanesh, Maryam] UCL, Inst Global Hlth, Capper St, London WC1E 6JB, England.
   [Shahmanesh, Maryam; Chimbindi, Natsayi] Africa Hlth Res Inst, 719 Umbilo Rd, ZA-4001 Durban, Kwazulu Natal, South Africa.
   [Ziraba, Abdhalah; Kabiru, Caroline W.] African Populat & Hlth Res Ctr, Manga Close Off Kirawa Rd, Nairobi, Kenya.
   [Phillips-Howard, Penelope] Univ Liverpool Liverpool Sch Trop Med, Dept Clin Sci, Pembroke Pl, Liverpool L3 5QA, Merseyside, England.
   [Cowan, Frances M.] Univ Liverpool Liverpool Sch Trop Med, Dept Int Publ Hlth, Pembroke Pl, Liverpool L3 5QA, Zimbabwe.
   [Cowan, Frances M.; Chiyaka, Tarisai] Ctr Sexual Hlth & HIV AIDS Res CeSHHAR, 9 Monmouth Rd, Avondale West Harare, Zimbabwe.
   [Hargreaves, James R.] London Sch Hyg & Trop Med, Fac Publ Hlth & Policy, 15-17 Tavistock Pl, London WC1H 9SH, England.
   [Hensen, Bernadette] London Sch Hyg & Trop Med, Fac Infect & Trop Dis, Keppel St, London WC1E 7HT, England.
RP Birdthistle, I (通讯作者)，London Sch Hyg & Trop Med, Fac Epidemiol & Populat Hlth, Keppel St, London WC1E 7HT, England.
EM Isolde.Birdthistle@lshtm.ac.uk
RI Ziraba, Abdhalah/T-3707-2019
OI Birdthistle, Isolde/0000-0001-5742-6588; Ziraba,
   Abdhalah/0000-0002-3417-6536; Schaffnit, Susan/0000-0001-7886-7614;
   Hensen, Bernadette/0000-0001-6719-6720; Shahmanesh,
   Maryam/0000-0001-7129-8535; Cowan, Frances/0000-0003-3087-4422;
   Phillips-Howard, Penelope A/0000-0003-1018-116X; Kwaro,
   Daniel/0000-0002-0929-8072
FU Bill and Melinda Gates Foundation [OPP1136774]
FX The impact evaluation of DREAMS is funded by the Bill and Melinda Gates
   Foundation (OPP1136774, http://www.gatesfoundation.org). Foundation
   staff advised the study team, but did not substantively affect the study
   design, instruments, interpretation of data, or decision to publish.
CR Beguy D, 2015, INT J EPIDEMIOL, V44, P462, DOI 10.1093/ije/dyu251
   Borgdorff MW, 2018, LANCET HIV, V5, pE241, DOI 10.1016/S2352-3018(18)30025-0
[truncated: 2,366,717 more chars]
