# Supplementary material for: Knowledge domain and emerging trends in HIV pre-exposure prophylaxis: A visualization analysis via CiteSpace
Source: Front Microbiol. 2023 Mar 16;14:1099132. doi: 10.3389/fmicb.2023.1099132 (PMC10060873; doi:10.3389/fmicb.2023.1099132)
Supplement: Supplementary file 1 [file Data_Sheet_1.ZIP › download2019u457pt1.txt]

PT J
AU Ong, JJ
   Baggaley, RC
   Wi, TE
   Tucker, JD
   Fu, HY
   Smith, MK
   Rafael, S
   Anglade, V
   Falconer, J
   Ofori-Asenso, R
   Terris-Prestholt, F
   Hodges-Mameletzis, I
   Mayaud, P
AF Ong, Jason J.
   Baggaley, Rachel C.
   Wi, Teodora E.
   Tucker, Joseph D.
   Fu, Hongyun
   Smith, M. Kumi
   Rafael, Sabrina
   Anglade, Vanessa
   Falconer, Jane
   Ofori-Asenso, Richard
   Terris-Prestholt, Fern
   Hodges-Mameletzis, Ioannis
   Mayaud, Philippe
TI Global Epidemiologic Characteristics of Sexually Transmitted Infections
   Among Individuals Using Preexposure Prophylaxis for the Prevention of
   HIV Infection A Systematic Review and Meta-analysis
SO JAMA NETWORK OPEN
LA English
DT Review
ID TRANSGENDER WOMEN; HEPATITIS-C; HIGH-RISK; DEMONSTRATION PROJECT; PREP
   CONTINUATION; ORAL TENOFOVIR; BISEXUAL MEN; SEX; EXPERIENCE; CHLAMYDIA
AB IMPORTANCE Despite a global increase in sexually transmitted infections (STIs), there is limited focus and investment in STI management within HIV programs, in which risks for STIs are likely to be elevated.
   OBJECTIVE To estimate the prevalence of STIs at initiation of HIV preexposure prophylaxis (PrEP; emtricitabine and tenofovir disoproxil fumarate) and the incidence of STIs during PrEP use.
   DATA SOURCES Nine databases were searched up to November 20, 2018, without language restrictions. The implementers of PrEP were also approached for additional unpublished data.
   STUDY SELECTION Studies reporting STI prevalence and/or incidence among PrEP users were included.
   DATA EXTRACTION AND SYNTHESIS Data were extracted independently by at least 2 reviewers. The methodological quality of studies was assessed using the Joanna Briggs Institute critical assessment tool for prevalence and incidence studies. Random-effects meta-analysis was performed.
   MAIN OUTCOMES AND MEASURES Pooled STI prevalence (ie, within 3 months of PrEP initiation) and STI incidence (ie, during PrEP use, after 3 months).
   RESULTS Of the 3325 articles identified, 88 were included (71 published and 17 unpublished). Data came from 26 countries; 62 studies (70%) were from high-income countries, and 58 studies (66%) were from programs only for men who have sex with men. In studies reporting a composite outcome of chlamydia, gonorrhea, and early syphilis, the pooled prevalence was 23.9% (95% CI, 18.6%-29.6%) before starting PrEP. The prevalence of the STI pathogen by anatomical site showed that prevalence was highest in the anorectum (chlamydia, 8.5%[95% CI, 6.3%-11.0%]; gonorrhea, 9.3%[95% CI, 4.7%-15.2%]) compared with genital sites (chlamydia, 4.0% [95% CI, 2.0%-6.6%]; gonorrhea, 2.1% [95% CI, 0.9%-3.7%]) and oropharyngeal sites (chlamydia, 2.4%[95% CI, 0.9%-4.5%]; gonorrhea, 4.9% [95% CI, 1.9%-9.1%]). The pooled incidence of studies reporting the composite outcome of chlamydia, gonorrhea, and early syphilis was 72.2 per 100 person-years (95% CI, 60.5-86.2 per 100 person-years).
   CONCLUSIONS AND RELEVANCE Given the high burden of STIs among individuals initiating PrEP as well as persistent users of PrEP, this study highlights the need for active integration of HIV and STI services for an at-risk and underserved population.
C1 [Ong, Jason J.; Tucker, Joseph D.; Rafael, Sabrina; Anglade, Vanessa; Falconer, Jane; Terris-Prestholt, Fern; Mayaud, Philippe] London Sch Hyg & Trop Med, Dept Clin Res, Keppel St, London WC1E 7HT, England.
   [Ong, Jason J.; Ofori-Asenso, Richard] Monash Univ, Cent Clin Sch, Melbourne, Vic, Australia.
   [Baggaley, Rachel C.; Wi, Teodora E.; Hodges-Mameletzis, Ioannis] WHO, Dept HIV, Geneva, Switzerland.
   [Fu, Hongyun] Eastern Virginia Med Sch, Community Hlth & Res Div, Norfolk, VA 23501 USA.
   [Smith, M. Kumi] Univ Minnesota Twin Cities, Div Epidemiol & Community Hlth, Minneapolis, MN USA.
RP Ong, JJ (通讯作者)，London Sch Hyg & Trop Med, Dept Clin Res, Keppel St, London WC1E 7HT, England.
EM jason.ong@lshtm.ac.uk
RI Falconer, Jane/G-2013-2010
OI Falconer, Jane/0000-0002-7329-0577; Smith, M. Kumi/0000-0001-5861-8100;
   MAYAUD, Philippe/0000-0001-5730-947X; Ong, Jason/0000-0001-5784-7403;
   Terris-Prestholt, Fern/0000-0003-1693-5196
FU World Health Organization [001] Funding Source: Medline
CR Abrams-Downey A, 2017, OPEN FORUM INFECT S1, V4, pS668, DOI [10.1093/ofid/ofx163.1785, DOI 10.1093/OFID/OFX163.1785]
   Aloysius I, 2017, J VIRUS ERAD, V3, P218
   [Anonymous], COCHRANE HDB SYSTEMA
   Anthony K, 2016, SEX TRANSM DIS, V43, pS132
   Antonucci S, 2014, 20 INT AIDS C JUL 20
   Baeten JM, 2012, NEW ENGL J MED, V367, P399, DOI 10.1056/NEJMoa1108524
   Barendregt JJ, 2013, J EPIDEMIOL COMMUN H, V67, P974, DOI 10.1136/jech-2013-203104
   Beymer MR, 2018, SEX TRANSM INFECT, V94, P457, DOI 10.1136/sextrans-2017-053377
   Bhatia R, 2018, SEX TRANSM DIS, V45, P50, DOI 10.1097/OLQ.0000000000000690
   Blaylock JM, 2018, MIL MED, V183, P445, DOI 10.1093/milmed/usx143
   Bradshaw H, 2018, HIV MED, V19, pS57
   Bristow C, 2018, TOP ANTIVIR MED S1, V26, P469
   Celum C, 2016, ANN INTERN MED, V165, P832, DOI 10.7326/L16-0549
   Celum C, 2019 C RETR OPP INF
   Celum C, 2014, ANN INTERN MED, V161, P11, DOI 10.7326/M13-2471
   Chaix ML, 2018, OPEN FORUM INFECT DI, V5, DOI 10.1093/ofid/ofy295
   Chau D, 2018, SEX TRANSM DIS S2, V45, pS111
   Chow EPF, 2017, CLIN INFECT DIS, V65, P389, DOI 10.1093/cid/cix326
   Cohen MS, 2016, NEW ENGL J MED, V375, P830, DOI [10.1056/NEJMoa1105243, 10.1056/NEJMoa1600693]
   Cohen SE, 2016, SEX TRANSM DIS, V43, pS177
   Cohen SE, 2015, JAIDS-J ACQ IMM DEF, V68, P439, DOI 10.1097/QAI.0000000000000479
   Cotte L, 2018, 22 INT AIDS C JUL 23
   Cotte L, 2018, LIVER INT, V38, P1736, DOI 10.1111/liv.13922
   Coyer L, 2018, PLOS ONE, V13, DOI 10.1371/journal.pone.0205663
   De Baetselier I, 2018, AIDS RES HUM RETROV, V34, P291
   Delany-Moretlwe S, 2018, J INT AIDS SOC, V21, P169
   Egger M, 1997, BMJ-BRIT MED J, V315, P629, DOI 10.1136/bmj.315.7109.629
   Elliott T, 2018, HIV MED, V19, pS49
   Freeborn K, 2020, AIDS CARE, V32, P230, DOI 10.1080/09540121.2019.1620167
   Golub SA, 2018, TOP ANTIVIR MED S1, V26, P468
   Grant RM, 2014, LANCET INFECT DIS, V14, P820, DOI 10.1016/S1473-3099(14)70847-3
   Grant RM, 2010, NEW ENGL J MED, V363, P2587, DOI 10.1056/NEJMoa1011205
   Grinsztejn B, 2018, LANCET HIV, V5, pE136, DOI 10.1016/S2352-3018(18)30008-0
   Hechter R, 2018, 22 INT AIDS C JUL 23
   Hevey MA, 2018, AIDS EDUC PREV, V30, P393, DOI 10.1521/aeap.2018.30.5.393
   Hodges-Mameletzis I, 2018, SEX HEALTH, V15, P489, DOI 10.1071/SH18125
   Hojilla JC, 2017, OPTIMIZING DELIVERY
   Hoornenborg E, 2018, J VIRAL HEPATITIS, V25, P192
   Hoornenborg E, 2018, AIDS, V32, P1527, DOI [10.1097/qad.0000000000001874, 10.1097/QAD.0000000000001874]
   Hoornenborg E, 2018, J INT AIDS SOC, V21, DOI 10.1002/jia2.25105
   Hosek SG, 2017, JAMA PEDIATR, V171, P1063, DOI 10.1001/jamapediatrics.2017.2007
   Hosek SG, 2017, JAIDS-J ACQ IMM DEF, V74, P21, DOI 10.1097/QAI.0000000000001179
   Irungu E, 2016, AIDS RES HUM RETROV, V32, P365
   Jenness SM, 2017, CLIN INFECT DIS, V65, P712, DOI 10.1093/cid/cix439
   Joanna Briggs Institute, CRIT APPR TOOLS
   John SA, 2019, SEX TRANSM INFECT, V95, P626, DOI 10.1136/sextrans-2018-053591
   Kenneth M, HIV INFECT PREP USE
   Kipyego J, 2016, AIDS RES HUM RETROV, V32, P278
   Knapper C, 2018, HIV MED, V19, pS47
   Kojima N, 2016, AIDS, V30, P2251, DOI 10.1097/QAD.0000000000001185
   La Fata L, 2017, OPEN FORUM INFECT S1, V4, pS669, DOI [10.1093/ofid/ofx163.1786, DOI 10.1093/OFID/OFX163.1786]
   Lal L, 2017, AIDS, V31, P1709, DOI [10.1097/QAD.0000000000001519, 10.1097/qad.0000000000001519]
   Lalley-Chareczko L, 2018, JAIDS-J ACQ IMM DEF, V79, P173, DOI [10.1097/QAI.0000000000001772, 10.1097/qai.0000000000001772]
   Liu AY, 2016, JAMA INTERN MED, V176, P75, DOI 10.1001/jamainternmed.2015.4683
   Marcus JL, 2016, JAIDS-J ACQ IMM DEF, V73, P540, DOI 10.1097/QAI.0000000000001129
   Marcus JL, 2014, PLOS ONE, V9, DOI 10.1371/journal.pone.0091513
   Marcus JL, 2013, PLOS ONE, V8, DOI 10.1371/journal.pone.0081997
   Mayer KH, 2017, OPEN FORUM INFECT DI, V4, DOI 10.1093/ofid/ofx214
   McCormack S, 2015, TOP ANTIVIR MED, V23, P9
   McCormack S, 2016, LANCET, V387, P53, DOI 10.1016/S0140-6736(15)00056-2
   Molina JM, 2015, NEW ENGL J MED, V373, P2237, DOI 10.1056/NEJMoa1506273
   Molina JM, 2018, LANCET INFECT DIS, V18, P308, DOI [10.1016/S1473-3099(17)30725-9, 10.1016/s1473-3099(17)30725-9]
   Molina JM, 2017, LANCET HIV, V4, pE402, DOI 10.1016/S2352-3018(17)30089-9
   Montano MA, 2019, AIDS BEHAV, V23, P548, DOI 10.1007/s10461-018-2252-9
   Nguyen VK, 2016, J INT AIDS SOC S7, V19, P27
   Noret M, 2018, AIDS, V32, P2161, DOI 10.1097/QAD.0000000000001939
   Page K, 2018, SEX TRANSM DIS S2, V45, pS64
   Parsons J, 2018, J INT AIDS SOC, V21, P14
   Patton ME, 2014, CLIN INFECT DIS, V58, P1564, DOI 10.1093/cid/ciu184
   Phanuphak N, 2018, SEX HEALTH, V15, P542, DOI 10.1071/SH18065
   Reyniers T, 2018, JAIDS-J ACQ IMM DEF, V79, P186, DOI [10.1097/QAI.0000000000001791, 10.1097/qai.0000000000001791]
   Rowley J, 2019, B WORLD HEALTH ORGAN, V97, P548, DOI 10.2471/BLT.18.228486
   Solomon MM, 2014, CLIN INFECT DIS, V59, P1020, DOI 10.1093/cid/ciu450
   Sultan B, 2016, J CLIN MICROBIOL, V54, P650, DOI 10.1128/JCM.02460-15
   Tabidze I, 2018, SEX TRANSM DIS S2, V45, pS74
   Tiberio PJ, 2016, J GEN INTERN MED, V31, pS904
   Tiraboschi J, 2014, HIV MED, V15, P16
   Traeger M, 2018, J INT AIDS SOC, V21, P80
   Traeger MW, 2018, CLIN INFECT DIS, V67, P676, DOI 10.1093/cid/ciy182
   Unitaid, 2018, MARK TECHN LANDSC HI, V4th
   Nguyen VK, 2018, AIDS, V32, P523, DOI 10.1097/QAD.0000000000001718
   Volk JE, 2015, CLIN INFECT DIS, V61, P1601, DOI 10.1093/cid/civ778
   Volk JE, 2015, CLIN INFECT DIS, V60, P1728, DOI 10.1093/cid/civ129
   Vuylsteke B, 2018, 22 INT AIDS C JUL 23
   Werner RN, 2018, PLOS ONE, V13, DOI 10.1371/journal.pone.0208107
   World Health Organization, 2015, WHO EXP REC OR PREEX
   World Health Organization, 2017, SEX HLTH ITS LINK RE
   WU HJ, 2018, 22 INT AIDS C JUL 23, P29
   Zablotska I, 2015, SEX TRANSM INFECT, V91, pA78
NR 89
TC 56
Z9 56
U1 0
U2 5
PU AMER MEDICAL ASSOC
PI CHICAGO
PA 330 N WABASH AVE, STE 39300, CHICAGO, IL 60611-5885 USA
SN 2574-3805
J9 JAMA NETW OPEN
JI JAMA Netw. Open
PD DEC
PY 2019
VL 2
IS 12
AR e1917134
DI 10.1001/jamanetworkopen.2019.17134
PG 16
WC Medicine, General & Internal
WE Science Citation Index Expanded (SCI-EXPANDED)
SC General & Internal Medicine
GA KJ8TQ
UT WOS:000512329100066
PM 31825501
OA Green Published, gold
DA 2022-08-26
ER

PT J
AU Janes, H
   Brown, MD
   Glidden, DV
   Mayer, KH
   Buchbinder, SP
   McMahan, VM
   Schechter, M
   Guanira, J
   Casapia, M
AF Janes, Holly
   Brown, Marshall D.
   Glidden, David, V
   Mayer, Kenneth H.
   Buchbinder, Susan P.
   McMahan, Vanessa M.
   Schechter, Mauro
   Guanira, Juan
   Casapia, Martin
TI Evaluating the impact of policies recommending PrEP to subpopulations of
   men and transgender women who have sex with men based on demographic and
   behavioral risk factors
SO PLOS ONE
LA English
DT Article
ID HIV PREEXPOSURE PROPHYLAXIS; COST-EFFECTIVENESS; DECISION-ANALYSIS;
   BLADDER-CANCER; PREVENTION; INFECTION; EFFICACY; MARKERS; TRIAL;
   ACQUISITION
AB Introduction
   Developing guidelines to inform the use of antiretroviral pre-exposure prophylaxis (PrEP) for HIV prevention in resource-limited settings must necessarily be informed by considering the resources and infrastructure needed for PrEP delivery. We describe an approach that identifies subpopulations of cisgender men who have sex with men (MSM) and transgender women (TGW) to prioritize for the rollout of PrEP in resource-limited settings.
   Methods
   We use data from the iPrEx study, a multi-national phase III study of PrEP for HIV prevention in MSM/TGW, to build statistical models that identify subpopulations at high risk of HIV acquisition without PrEP, and with high expected PrEP benefit. We then evaluate empirically the population impact of policies recommending PrEP to these subpopulations, and contrast these with existing policies.
   Results
   A policy recommending PrEP to a high risk subpopulation of MSM/TGW reporting condomless receptive anal intercourse over the last 3 months (estimated 3.3% 1-year HIV incidence) yields an estimated 1.95% absolute reduction in 1-year HIV incidence at the population level, and 3.83% reduction over 2 years. Importantly, such a policy requires rolling PrEP out to just 59.7% of MSM/TGW in the iPrEx population. We find that this policy is identical to that which prioritizes MSM/TGW with high expected PrEP benefit. It is estimated to achieve nearly the same reduction in HIV incidence as the PrEP guideline put forth by the US Centers for Disease Control, which relies on the measurement of more behavioral risk factors and which would recommend PrEP to a larger subset of the MSM/TGW population (86% vs. 60%).
   Conclusions
   These findings may be used to focus future mathematical modelling studies of PrEP in resource-limited settings on prioritizing PrEP for high-risk subpopulations of MSM/TGW. The statistical approach we took could be employed to develop PrEP policies for other at-risk populations and resource-limited settings.
C1 [Janes, Holly; Brown, Marshall D.] Fred Hutchinson Canc Res Ctr, Vaccine & Infect Dis Div, 1124 Columbia St, Seattle, WA 98104 USA.
   [Glidden, David, V] Univ Calif San Francisco, Sch Med, Dept Epidemiol & Biostat, San Francisco, CA 94143 USA.
   [Mayer, Kenneth H.] Beth Israel Deaconess Med Ctr, Div Infect Dis, Boston, MA 02215 USA.
   [Mayer, Kenneth H.] Fenway Hlth, Fenway Inst, Boston, MA 02215 USA.
   [Buchbinder, Susan P.] San Francisco Dept Publ Hlth, Bridge HIV, San Francisco, CA USA.
   [McMahan, Vanessa M.] Univ Washington, Dept Med, Seattle, WA 98195 USA.
   [Schechter, Mauro] Univ Fed Rio de Janeiro, Projeto Praca Onze, Rio De Janeiro, Brazil.
   [Guanira, Juan] Asociac Civil Impacta Salud & Educ, Lima, Peru.
   [Casapia, Martin] Asociac Civil Selva Amazon, Iquitos, Peru.
RP Janes, H (通讯作者)，Fred Hutchinson Canc Res Ctr, Vaccine & Infect Dis Div, 1124 Columbia St, Seattle, WA 98104 USA.
EM hjanes@fredhutch.org
RI Glidden, David/AAD-4730-2020
OI Glidden, David/0000-0001-5888-1419
FU National Cancer Institute [R01 CA152089]; National Institute of Allergy
   and Infectious Diseases [R03 AI122908, U01 AI106499, U01 AI064002, P30
   AI060354]; NATIONAL CANCER INSTITUTE [R01CA152089] Funding Source: NIH
   RePORTER; NATIONAL INSTITUTE OF ALLERGY AND INFECTIOUS DISEASES
   [R03AI122908, P30AI060354, U01AI106499] Funding Source: NIH RePORTER
FX This work was supported by the National Cancer Institute
   (https://www.nih.gov/about-nih/what-we-do/nih-almanac/national-cancer-in
   stitutenci) (grant R01 CA152089 to HEJ), the National Institute of
   Allergy and Infectious Diseases (https://www.niaid.nih.gov/) (R03
   AI122908 to DVG; U01 AI106499 to PLA; U01 AI064002 to RMG; P30 AI060354
   to KHM). The sponsor (NIH) critically reviewed the iPrEx protocol prior
   to study start and any amendments. The sponsors or funders did not play
   any role in the decision to publish or preparation of the manuscript.
   Other authors received no specific funding for the work.
CR Anderson PL, 2012, SCI TRANSL MED, V4, DOI 10.1126/scitranslmed.3004006
   Baeten JM, 2012, NEW ENGL J MED, V367, P399, DOI 10.1056/NEJMoa1108524
   Bartholow BN, 2005, JAIDS-J ACQ IMM DEF, V39, P90, DOI 10.1097/01.qai.0000143600.41363.78
   Benchikh A, 2010, BMC CANCER, V10, DOI 10.1186/1471-2407-10-635
   Buchbinder SP, 2014, LANCET INFECT DIS, V14, P468, DOI 10.1016/S1473-3099(14)70025-8
   Burgener A, 2016, 21 INT AIDS C JUL 18
   Carnegie NB, 2015, JAIDS-J ACQ IMM DEF, V69, P119, DOI 10.1097/QAI.0000000000000555
   CDC, 2018, PREEXP PROPH
   Chen A, 2014, PLOS ONE, V9, DOI 10.1371/journal.pone.0108742
   Cohen S, 2014, 21 C RETR OPP INF BO
   Cohen S, 2014, 9 INT C HIV TREATM P
   Den RB, 2015, J CLIN ONCOL, V33, P944, DOI 10.1200/JCO.2014.59.0026
   Dorresteijn JAN, 2011, BRIT MED J, V343, P1
   endinghiv.org.au, 2016, TRUV LIC PREP ACON
   Flynn MN, 2005, J INFECT DIS, V191, P654, DOI 10.1086/428404
   Fonner VA, 2016, AIDS, V30, P1973, DOI 10.1097/QAD.0000000000001145
   Garrett KL, 2016, CROI 2016
   Gibson S, 2015, NAT HIV PREV C VANC, P229
   Glidden DV, 2016, CLIN INFECT DIS, V62, P1172, DOI 10.1093/cid/ciw022
   Gomez GB, 2013, PLOS MED, V10, DOI 10.1371/journal.pmed.1001401
   Grant RM, 2014, LANCET INFECT DIS, V14, P820, DOI 10.1016/S1473-3099(14)70847-3
   Grant RM, 2010, NEW ENGL J MED, V363, P2587, DOI 10.1056/NEJMoa1011205
   Gunter L, LECT NOTES COMPUTER, P149
   GUYATT GH, 1995, JAMA-J AM MED ASSOC, V274, P1800, DOI 10.1001/jama.274.22.1800
   Haberer JE, 2013, PLOS MED, V10, DOI 10.1371/journal.pmed.1001511
   Halloran ME., 2010, DESIGN ANAL VACCINE
   Hanscom B, 2016, JAIDS-J ACQ IMM DEF, V73, P606, DOI 10.1097/QAI.0000000000001160
   Hoagland B, 2017, J INT AIDS SOC, V20, DOI 10.7448/IAS.20.1.21472
   Hosek S, 2016, J ACQ IMMUN DEF SYND, V74, P21, DOI DOI 10.1097/QAI.0000000000001179]
   Hosek SG, 2017, JAIDS-J ACQ IMM DEF, V74, P21, DOI 10.1097/QAI.0000000000001179
   Hunink MGM, 2014, DECISION MAKING IN HEALTH AND MEDICINE: INTEGRATING EVIDENCE AND VALUES, 2ND EDITION, P1, DOI 10.1017/CBO9781139506779
   Janes H, 2018, AIDS RES HUM RETROV, V34, P645, DOI [10.1089/aid.2018.0031, 10.1089/AID.2018.0031]
   Janes H, 2014, INT J BIOSTAT, V10, P99, DOI 10.1515/ijb-2012-0052
   Janes H, 2014, MED DECIS MAKING, V34, P159, DOI 10.1177/0272989X13493147
   Janes H, 2011, ANN INTERN MED, V154, P253, DOI 10.7326/0003-4819-154-4-201102150-00006
   KAPLAN EL, 1958, J AM STAT ASSOC, V53, P457, DOI 10.2307/2281868
   Kashuba ADM, 2012, LANCET, V379, P2409, DOI 10.1016/S0140-6736(11)61852-7
   Kerr KF, 2016, J CLIN ONCOL, V34, P2534, DOI 10.1200/JCO.2015.65.5654
   Kessler J, 2014, EVALUATING IMPACT PR
   Klatt NR, 2017, SCIENCE, V356, P938, DOI 10.1126/science.aai9383
   Koblin B, 2004, LANCET, V364, P41, DOI 10.1016/S0140-6736(04)16588-4
   Koblin BA, 2013, PLOS ONE, V8, DOI 10.1371/journal.pone.0070413
   Kooperberg C, 2005, GENET EPIDEMIOL, V28, P157, DOI 10.1002/gepi.20042
   Kovalchik SA, 2013, NEW ENGL J MED, V369, P245, DOI 10.1056/NEJMoa1301851
   Liu AY, 2016, JAMA INTERN MED, V176, P75, DOI 10.1001/jamainternmed.2015.4683
   Marrazzo JM, 2015, NEW ENGL J MED, V372, P509, DOI 10.1056/NEJMoa1402269
   McAuliffe TL, 2007, HEALTH PSYCHOL, V26, P60, DOI 10.1037/0278-6133.26.1.60
   McCormack S, 2016, LANCET, V387, P53, DOI 10.1016/S0140-6736(15)00056-2
   Mirzaei Mojtaba, 2016, Mater Sociomed, V28, P46, DOI 10.5455/msm.2016.28.46-50
   Molina JM, 2015, DEMAND PREP ORAL TDF
   Murnane PM, 2015, AM J EPIDEMIOL, V182, P848, DOI 10.1093/aje/kwv202
   Naranbhai V, 2012, J INFECT DIS, V206, P993, DOI 10.1093/infdis/jis465
   NELSON W, 1972, TECHNOMETRICS, V14, P945, DOI 10.2307/1267144
   Nichols BE, 2016, LANCET INFECT DIS, V16, P1423, DOI 10.1016/S1473-3099(16)30311-5
   Patterson KB, 2011, SCI TRANSL MED, V3, DOI 10.1126/scitranslmed.3003174
   PAUKER SG, 1978, SEMIN NUCL MED, V8, P324, DOI 10.1016/S0001-2998(78)80018-X
   PAUKER SG, 1975, NEW ENGL J MED, V293, P229, DOI 10.1056/NEJM197507312930505
   Pletcher MJ, 2017, J AM HEART ASSOC, V6, P2
   Ruczinski I, 2003, J COMPUT GRAPH STAT, V12, P475, DOI 10.1198/1061860032238
   Schackman BR, 2012, CURR OPIN HIV AIDS, V7, P587, DOI 10.1097/COH.0b013e3283582c8b
   Schroder KEE, 2003, ANN BEHAV MED, V26, P76, DOI 10.1207/S15324796ABM2602_02
   Sinclair JC, 2001, J CLIN EPIDEMIOL, V54, P253, DOI 10.1016/S0895-4356(01)00347-X
   Thanassoulis G, 2016, CIRCULATION, V133, P1574, DOI 10.1161/CIRCULATIONAHA.115.018383
   Thigpen MC, 2012, NEW ENGL J MED, V367, P423, DOI 10.1056/NEJMoa1110711
   THOMSON KA, 2016, CURR OPIN HIV AIDS, V11, P18, DOI DOI 10.1097/C0H.0000000000000207
   Van Damme L, 2012, NEW ENGL J MED, V367, P411, DOI 10.1056/NEJMoa1202614
   van der Straten A, 2012, AIDS, V26, pF13, DOI 10.1097/QAD.0b013e3283522272
   Vickers AJ, 2007, TRIALS, V8, DOI 10.1186/1745-6215-8-14
   Vickers AJ, 2006, TRIALS, V7, DOI 10.1186/1745-6215-7-30
   Vickers AJ, 2006, MED DECIS MAKING, V26, P565, DOI 10.1177/0272989X06295361
   Vickers AJ, 2013, CANCER-AM CANCER SOC, V119, P143, DOI 10.1002/cncr.27692
   Vickers AJ, 2009, CANCER-AM CANCER SOC, V115, P5460, DOI 10.1002/cncr.24615
   WHO, 2016, CONS GUID HIV PREV D
   Williams BL, 2016, 21 INT AIDS C JUL 18
   World Health Organization, 2015, GUID WHEN STAT ANT T
   Xiao S, 2004, BIOMETRICS, V60, P874, DOI 10.1111/j.0006-341X.2004.00242.x
   Zheng WJ, 2018, STAT MED, V37, P261, DOI 10.1002/sim.7296
NR 77
TC 0
Z9 0
U1 0
U2 2
PU PUBLIC LIBRARY SCIENCE
PI SAN FRANCISCO
PA 1160 BATTERY STREET, STE 100, SAN FRANCISCO, CA 94111 USA
SN 1932-6203
J9 PLOS ONE
JI PLoS One
PD SEP 19
PY 2019
VL 14
IS 9
AR e0222183
DI 10.1371/journal.pone.0222183
PG 22
WC Multidisciplinary Sciences
WE Science Citation Index Expanded (SCI-EXPANDED)
SC Science & Technology - Other Topics
GA LM5BF
UT WOS:000532262800112
PM 31536518
OA Green Published, Green Submitted, gold
DA 2022-08-26
ER

PT J
AU Meunier, E
   Siegel, K
AF Meunier, Etienne
   Siegel, Karolynn
TI Sex club/party attendance and STI among men who have sex with men:
   results from an online survey in New York City
SO SEXUALLY TRANSMITTED INFECTIONS
LA English
DT Article
DE Sexually transmitted infections; men who have sex with men; risk
   factors; HIV infection; pre-exposure prophylaxis; sexual health; sex
   clubs; sex parties; New York City
ID SEXUALLY-TRANSMITTED INFECTIONS; HIV; RISK
AB Objective Prior studies have shown that men who have sex with men (MSM) who attend sex clubs or parties are at higher risk for HIV and other STIs than those who do not. We sought to provide data about MSM who attend sex clubs/parties in New York City (NYC) in the era of biomedical HIV prevention.
   Methods: We conducted an online survey among MSM in NYC (n=766) in 2016-2017 and investigated differences between those who reported never attending a sex club/party (non-attendees 50.1%), those who had attended over a year ago (past attendees 18.0%) and those who attended in the prior year (recent attendees 30.1%). We also conducted multivariable analyses to explore associations with past-year STI diagnosis.
   Results: Recent attendees were not more likely to be HIV positive than non-attendees. Among participants never diagnosed with HIV, recent attendees were more likely to use pre-exposure prophylaxis (PrEP, 32.6%) than non-attendees (14.5%) and past attendees (18.8%; p<0.001). Recent attendees reported the highest numbers of recent sex partners, including partners with whom they had condomless anal sex. Significantly more recent attendees reported an STI diagnosis in the prior year (27.9%) compared with non-attendees (14.0%) and past attendees (16.5%; p<0.001). However, 13.8% of non-attendees and 11.5% of past attendees reported having never tested for STIs, significantly more than recent attendees (6.0%, p=0.010). Multivariable analysis showed recent attendees to have 2.42 times the odds (compared with non-attendees) of reporting past-year STI diagnosis (95% CI 1.52 to 3.87, p<0.001).
   Conclusions Compared with those who had not done so, MSM who attended sex clubs/parties in NYC in the prior year were not only more likely to report past-year STI diagnoses but also more likely to report PrEP use or recent HIV/STI testing. Sexual health promotion among MSM who attend sex clubs/parties should address STI risk and prevention.
C1 [Meunier, Etienne; Siegel, Karolynn] Columbia Univ, Mailman Sch Publ Hlth, Sociomed Sci, New York, NY 10032 USA.
RP Meunier, E (通讯作者)，Columbia Univ, Mailman Sch Publ Hlth, Sociomed Sci, New York, NY 10032 USA.
EM em3196@cumc.columbia.edu
RI Meunier, Etienne/H-3459-2019
OI Meunier, Etienne/0000-0002-2810-8633
CR Beymer MR, 2018, SEX TRANSM INFECT, V94, P457, DOI 10.1136/sextrans-2017-053377
   Frank K, 2019, ARCH SEX BEHAV, V48, P3, DOI 10.1007/s10508-018-1153-3
   Grov C, 2014, SEX TRANSM INFECT, V90, P26, DOI 10.1136/sextrans-2013-051094
   Hirshfield S, 2015, AM J PUBLIC HEALTH, V105, P1849, DOI 10.2105/AJPH.2014.302346
   Phillips G, 2015, SEX HEALTH, V12, P495, DOI 10.1071/SH15108
   Prestage G, 2011, AIDS BEHAV, V15, P298, DOI 10.1007/s10461-010-9824-7
   Rice CE, 2016, ARCH SEX BEHAV, V45, P1411, DOI 10.1007/s10508-015-0554-9
   Rich AJ, 2016, CULT HEALTH SEX, V18, P361, DOI 10.1080/13691058.2015.1084649
   van de Laar TJW, 2017, SEX TRANSM INFECT, V93, P368, DOI 10.1136/sextrans-2016-052677
   van den Boom W, 2016, SEX TRANSM DIS, V43, P99, DOI 10.1097/OLQ.0000000000000389
NR 10
TC 9
Z9 9
U1 0
U2 2
PU BMJ PUBLISHING GROUP
PI LONDON
PA BRITISH MED ASSOC HOUSE, TAVISTOCK SQUARE, LONDON WC1H 9JR, ENGLAND
SN 1368-4973
EI 1472-3263
J9 SEX TRANSM INFECT
JI Sex. Transm. Infect.
PD DEC
PY 2019
VL 95
IS 8
BP 584
EP 587
DI 10.1136/sextrans-2018-053816
PG 4
WC Infectious Diseases
WE Science Citation Index Expanded (SCI-EXPANDED); Social Science Citation Index (SSCI)
SC Infectious Diseases
GA KD0TT
UT WOS:000507585800007
PM 30867250
DA 2022-08-26
ER

PT J
AU Pachankis, JE
   McConocha, EM
   Reynolds, JS
   Winston, R
   Adeyinka, O
   Harkness, A
   Burton, CL
   Behari, K
   Sullivan, TJ
   Eldahan, AI
   Esserman, DA
   Hatzenbuehler, ML
   Safren, SA
AF Pachankis, John E.
   McConocha, Erin M.
   Reynolds, Jesse S.
   Winston, Roxanne
   Adeyinka, Oluwaseyi
   Harkness, Audrey
   Burton, Charles L.
   Behari, Kriti
   Sullivan, Timothy J.
   Eldahan, Adam I.
   Esserman, Denise A.
   Hatzenbuehler, Mark L.
   Safren, Steven A.
TI Project ESTEEM protocol: a randomized controlled trial of an
   LGBTQ-affirmative treatment for young adult sexual minority men's mental
   and sexual health
SO BMC PUBLIC HEALTH
LA English
DT Article
ID COGNITIVE-BEHAVIORAL THERAPY; HIV RISK BEHAVIORS; REJECTION SENSITIVITY;
   STRUCTURAL STIGMA; SOCIAL ANXIETY; TRANSDIAGNOSTIC TREATMENT; EMOTIONAL
   DISORDERS; UNIFIED PROTOCOL; NEGATIVE GAY; DRUG-USE
AB Background: Young gay and bisexual men disproportionately experience depression, anxiety, and substance use problems and are among the highest risk group for HIV infection in the U.S. Diverse methods locate the source of these health disparities in young gay and bisexual men's exposure to minority stress. In fact, minority stress, psychiatric morbidity, substance use, and HIV risk fuel each other, forming a synergistic threat to young gay and bisexual men's health. Yet no known intervention addresses minority stress to improve mental health, substance use problems, or their joint impact on HIV risk in this population. This paper describes the design of a study to test the efficacy of such an intervention, called ESTEEM (Effective Skills to Empower Effective Men), a 10-session skills-building intervention designed to reduce young gay and bisexual men's co-occurring health risks by addressing the underlying cognitive, affective, and behavioral pathways through which minority stress impairs health.
   Methods: This study, funded by the National Institute of Mental Health, is a three-arm randomized controlled trial to examine (1) the efficacy of ESTEEM compared to community mental health treatment and HIV counseling and testing and (2) whether ESTEEM works through its hypothesized cognitive, affective, and behavioral minority stress processes. Our primary outcome, measured 8 months after baseline, is condomless anal sex in the absence of PrEP or known undetectable viral load of HIV+ primary partners. Secondary outcomes include depression, anxiety, substance use, sexual compulsivity, and PrEP uptake, also measured 8 months after baseline.
   Discussion: Delivering specific stand-alone treatments for specific mental, behavioral, and sexual health problems represents the current state of evidence-based practice. However, dissemination and implementation of this one treatment-one problem approach has not been ideal. A single intervention that reduces young gay and bisexual men's depression, anxiety, substance use, and HIV risk by reducing the common minority stress pathways across these problems would represent an efficient, cost-effective alternative to currently isolated approaches, and holds great promise for reducing sexual orientation health disparities among young men.
C1 [Pachankis, John E.; McConocha, Erin M.; Winston, Roxanne; Adeyinka, Oluwaseyi; Burton, Charles L.; Behari, Kriti; Sullivan, Timothy J.; Eldahan, Adam I.] Yale Sch Publ Hlth, Dept Social & Behav Sci, New Haven, CT 06510 USA.
   [Reynolds, Jesse S.; Esserman, Denise A.] Yale Sch Publ Hlth, Dept Biostat, New Haven, CT USA.
   [Harkness, Audrey] Univ Miami, Dept Publ Hlth Sci, Miami, FL USA.
   [Hatzenbuehler, Mark L.] Columbia Univ, Dept Sociomed Sci, Mailman Sch Publ Hlth, New York, NY USA.
   [Safren, Steven A.] Univ Miami, Dept Psychol, Miami, FL USA.
RP Pachankis, JE (通讯作者)，Yale Sch Publ Hlth, Dept Social & Behav Sci, New Haven, CT 06510 USA.
EM john.pachankis@yale.edu
RI Harkness, Audrey/ABG-1920-2021
OI Harkness, Audrey/0000-0003-2290-9904; Pachankis,
   John/0000-0002-2015-9225; Sullivan, Timothy J./0000-0003-1879-9095
FU National Institute of Mental Health [R01 MH 109413]; NATIONAL INSTITUTE
   OF MENTAL HEALTH [R01MH109413] Funding Source: NIH RePORTER
FX This work was funded by the National Institute of Mental Health [R01 MH
   109413]. The funding sources had no involvement in the study design,
   data collection, analyses, interpretation of data, or the reporting of
   findings.
CR American Psychological Association, 2011, GUID PSYCH PRACT LES
   Amico KR, 2014, CLIN INFECT DIS, V59, pS55, DOI 10.1093/cid/ciu266
   Arnett JJ, 2000, AM PSYCHOL, V55, P469, DOI 10.1037/0003-066X.55.5.469
   Barlow DH, 2010, UNIFIED PROTOCOL FOR
   BECK AT, 1988, J CONSULT CLIN PSYCH, V56, P893, DOI 10.1037/0022-006X.56.6.893
   BECK AT, 1988, CLIN PSYCHOL REV, V8, P77, DOI 10.1016/0272-7358(88)90050-5
   BENJAMINI Y, 1995, J R STAT SOC B, V57, P289, DOI 10.1111/j.2517-6161.1995.tb02031.x
   Brubaker MD, 2009, J LGBT ISS COUNS, V3, P62, DOI 10.1080/15538600902754494
   *CDCP, 2012, HIV SURV AD YOUNG AD
   Centers for Disease Control and Prevention, 2016, HIV GAY BIS MEN
   Cochran SD, 2003, J CONSULT CLIN PSYCH, V71, P53, DOI 10.1037/0022-006X.71.1.53
   Cochran SD, 2001, AM PSYCHOL, V56, P931, DOI 10.1037/0003-066X.56.11.931
   DEROGATIS LR, 1983, PSYCHOL MED, V13, P595, DOI 10.1017/S0033291700048017
   Ellard KK, 2010, COGN BEHAV PRACT, V17, P88, DOI 10.1016/j.cbpra.2009.06.002
   Farchione TJ, 2012, BEHAV THER, V43, P666, DOI 10.1016/j.beth.2012.01.001
   Feinstein BA, 2014, PROF PSYCHOL-RES PR, V45, P239, DOI 10.1037/a0035393
   Feinstein BA, 2012, J CONSULT CLIN PSYCH, V80, P917, DOI 10.1037/a0029425
   Fox HC, 2010, ALCOHOL CLIN EXP RES, V34, P1376, DOI 10.1111/j.1530-0277.2010.01221.x
   Friedman MS, 2008, AIDS BEHAV, V12, P891, DOI 10.1007/s10461-007-9319-3
   Friedman MS, 2011, AM J PUBLIC HEALTH, V101, P1481, DOI 10.2105/AJPH.2009.190009
   Golub Sarit A, 2010, Curr HIV/AIDS Rep, V7, P201, DOI 10.1007/s11904-010-0057-1
   Gratz KL, 2004, J PSYCHOPATHOL BEHAV, V26, P41, DOI 10.1023/B:JOBA.0000007455.08539.94
   Hagman BT, 2009, ADDICT BEHAV, V34, P948, DOI 10.1016/j.addbeh.2009.06.004
   Halkitis PN, 2015, AIDS BEHAV, V19, P970, DOI 10.1007/s10461-014-0892-y
   Hart TA, 2005, AIDS BEHAV, V9, P505, DOI 10.1007/s10461-005-9021-2
   Hatzenbuehler ML, 2016, AM PSYCHOL, V71, P742, DOI 10.1037/amp0000068
   Hatzenbuehler ML, 2014, CURR DIR PSYCHOL SCI, V23, P127, DOI 10.1177/0963721414523775
   Hatzenbuehler ML, 2009, PSYCHOL SCI, V20, P1282, DOI 10.1111/j.1467-9280.2009.02441.x
   Hatzenbuehler ML, 2009, PSYCHOL BULL, V135, P707, DOI 10.1037/a0016441
   Hatzenbuehler ML, 2008, J CHILD PSYCHOL PSYC, V49, P1270, DOI 10.1111/j.1469-7610.2008.01924.x
   Herbst JH, 2007, AM J PREV MED, V32, pS38, DOI 10.1016/j.amepre.2006.12.006
   Hutton HE, 2004, AM J PSYCHIAT, V161, P912, DOI 10.1176/appi.ajp.161.5.912
   Kalichman SC, 2001, J PERS ASSESS, V76, P379, DOI 10.1207/S15327752JPA7603_02
   Kamb ML, 1998, JAMA-J AM MED ASSOC, V280, P1161, DOI 10.1001/jama.280.13.1161
   Kashdan TB, 2006, COGNITIVE THER RES, V30, P749, DOI 10.1007/s10608-006-9017-x
   Kaysen D, 2005, COGN BEHAV PRACT, V12, P278, DOI 10.1016/S1077-7229(05)80050-1
   Kelly JA, 1997, LANCET, V350, P1500, DOI 10.1016/S0140-6736(97)07439-4
   Koblin B, 2004, LANCET, V364, P41, DOI 10.1016/S0140-6736(04)16588-4
   Krueger RF, 2005, J ABNORM PSYCHOL, V114, P491, DOI 10.1037/0021-843X.114.4.491
   Marshal MP, 2008, ADDICTION, V103, P546, DOI 10.1111/j.1360-0443.2008.02149.x
   Marshal MP, 2011, J ADOLESCENT HEALTH, V49, P115, DOI 10.1016/j.jadohealth.2011.02.005
   Martin J. L., 1992, SUMMARY MEASURES MEN
   Mattick RP, 1998, BEHAV RES THER, V36, P455, DOI 10.1016/S0005-7967(97)10031-6
   Metcalf CA, 2005, SEX TRANSM DIS, V32, P130, DOI 10.1097/01.olq.0000151421.97004.c0
   Metsch LR, 2013, JAMA-J AM MED ASSOC, V310, P1701, DOI 10.1001/jama.2013.280034
   Meyer IH, 2003, PSYCHOL BULL, V129, P674, DOI 10.1037/0033-2909.129.5.674
   Meyer IH, 2002, J SEX RES, V39, P139, DOI 10.1080/00224490209552133
   Mimiaga MJ, 2015, JAIDS-J ACQ IMM DEF, V68, P329, DOI 10.1097/QAI.0000000000000475
   Mineka S, 1998, ANNU REV PSYCHOL, V49, P377, DOI 10.1146/annurev.psych.49.1.377
   Mohr JJ, 2011, J COUNS PSYCHOL, V58, P234, DOI 10.1037/a0022858
   Mustanski B, 2007, HEALTH PSYCHOL, V26, P618, DOI 10.1037/0278-6133.26.5.618
   Mustanski B, 2007, ANN BEHAV MED, V34, P37, DOI 10.1007/BF02879919
   Mustanski B, 2014, AM J PUBLIC HEALTH, V104, P287, DOI 10.2105/AJPH.2013.301744
   Muthen L. K., 2012, MPLUS USERS GUIDE, V7th
   National Institute of Mental Health. National Institute of Mental Health Strategic Plan, 2008, USITC PUBL, V08-6368
   Newcomb ME, 2011, ARCH SEX BEHAV, V40, P189, DOI 10.1007/s10508-009-9573-8
   Newcomb ME, 2010, CLIN PSYCHOL REV, V30, P1019, DOI 10.1016/j.cpr.2010.07.003
   Norman SB, 2006, DEPRESS ANXIETY, V23, P245, DOI 10.1002/da.20182
   Pachankis JE, 2014, HLTH PSYCHOL OFFICIA
   Pachankis JE, 2014, YOUNG GAY BISEXUAL M
   Pachankis JE, 2008, J CONSULT CLIN PSYCH, V76, P306, DOI 10.1037/0022-006X.76.2.306
   Pachankis JE, 2007, PSYCHOL BULL, V133, P328, DOI 10.1037/0033-2909.133.2.328
   Pachankis JE, 2015, J CONSULT CLIN PSYCH, V83, P890, DOI 10.1037/ccp0000047
   Pachankis JE, 2015, J CONSULT CLIN PSYCH, V83, P875, DOI 10.1037/ccp0000037
   Pachankis JE, 2015, ARCH SEX BEHAV, V44, P1843, DOI 10.1007/s10508-015-0480-x
   Pachankis JE, 2015, AIDS, V29, P1239, DOI 10.1097/QAD.0000000000000724
   Pachankis JE, 2014, CLIN PSYCHOL-SCI PR, V21, P313, DOI 10.1111/cpsp.12078
   Pachankis JE, 2013, BASIC APPL SOC PSYCH, V35, P176, DOI 10.1080/01973533.2013.764304
   Parsons JT, 2014, J CONSULT CLIN PSYCH, V82, P9, DOI 10.1037/a0035311
   Patton JH, 1995, J CLIN PSYCHOL, V51, P768, DOI 10.1002/1097-4679(199511)51:6<768::AID-JCLP2270510607>3.0.CO;2-1
   RADLOFF L S, 1977, Applied Psychological Measurement, V1, P385, DOI 10.1177/014662167700100306
   RATHUS SA, 1973, BEHAV THER, V4, P398, DOI 10.1016/S0005-7894(73)80120-0
   Reisner SL, 2009, AIDS CARE, V21, P1481, DOI 10.1080/09540120902893258
   Rogers G, 2003, HIV Med, V4, P271, DOI 10.1046/j.1468-1293.2003.00155.x
   Ryan C, 2009, PEDIATRICS, V123, P346, DOI 10.1542/peds.2007-3524
   Safren SA, 2001, J CLIN PSYCHOL, V57, P629, DOI 10.1002/jclp.1033
   Safren SA, 2010, JAIDS-J ACQ IMM DEF, V55, pS74, DOI 10.1097/QAI.0b013e3181fbc939
   Sheehan DV, 1998, J CLIN PSYCHIAT, V59, P22, DOI 10.4088/JCP.09m05305whi
   Shin LM, 2010, NEUROPSYCHOPHARMACOL, V35, P169, DOI 10.1038/npp.2009.83
   Sinha R, 2008, ANN NY ACAD SCI, V1141, P105, DOI 10.1196/annals.1441.030
   Sobell L. C., 1992, MEASURING ALCOHOL CO, P4, DOI [10.1007/978-1-4612-0357-5_3, 10.1007/978-1-4612-0357-5, DOI 10.1007/978-1-4612-0357-5_3]
   Stall R. D., 2000, AIDS BEHAV, V42, P181, DOI DOI 10.1023/A:1009516608672
   Strathdee SA, 1998, J ACQ IMMUN DEF SYND, V19, P61, DOI 10.1097/00042560-199809010-00010
   Thoemmes F, 2010, STRUCT EQU MODELING, V17, P510, DOI 10.1080/10705511.2010.489379
   Treynor W, 2003, COGNITIVE THER RES, V27, P247, DOI 10.1023/A:1023910315561
   Walsh K, 2010, COGN BEHAV PRACT, V17, P56, DOI 10.1016/j.cbpra.2009.04.007
   Wang KT, 2016, AIDS BEHAV, V20, P763, DOI 10.1007/s10461-015-1224-6
   Williams JBW, 2008, INT CLIN PSYCHOPHARM, V23, P120, DOI 10.1097/YIC.0b013e3282f948f5
   Yi HS, 2010, HEALTH PSYCHOL, V29, P205, DOI 10.1037/a0017786
NR 89
TC 24
Z9 24
U1 9
U2 20
PU BMC
PI LONDON
PA CAMPUS, 4 CRINAN ST, LONDON N1 9XW, ENGLAND
EI 1471-2458
J9 BMC PUBLIC HEALTH
JI BMC Public Health
PD AUG 9
PY 2019
VL 19
IS 1
AR 1086
DI 10.1186/s12889-019-7346-4
PG 12
WC Public, Environmental & Occupational Health
WE Science Citation Index Expanded (SCI-EXPANDED); Social Science Citation Index (SSCI)
SC Public, Environmental & Occupational Health
GA IV5JG
UT WOS:000484306400007
PM 31399071
OA Green Published, gold
DA 2022-08-26
ER

PT J
AU Singh, K
   Sarafianos, SG
   Sonnerborg, A
AF Singh, Kamal
   Sarafianos, Stefan G.
   Sonnerborg, Anders
TI Long-Acting Anti-HIV Drugs Targeting HIV-1 Reverse Transcriptase and
   Integrase
SO PHARMACEUTICALS
LA English
DT Review
DE HIV-1; long-acting formulation; reverse transcriptase; integrase;
   antivirals
ID IMMUNODEFICIENCY-VIRUS TYPE-1; TENOFOVIR ALAFENAMIDE; SUBTYPE-C;
   PREEXPOSURE PROPHYLAXIS; NAIVE ADULTS; VAGINAL RING; DOUBLE-BLIND;
   OPEN-LABEL; PHASE 2B; RILPIVIRINE
AB One of the major factors contributing to HIV-1 drug resistance is suboptimal adherence to combination antiretroviral therapy (cART). Currently, recommended cART for HIV-1 treatment is a three-drug combination, whereas the pre-exposure prophylaxis (PrEP) regimens consist of one or two antivirals. Treatment regimens require adherence to a once or twice (in a subset of patients) daily dose. Long-acting formulations such as injections administered monthly could improve adherence and convenience, and thereby have potential to enhance the chances of expected outcomes, although long-lasting drug concentrations can also contribute to clinical issues like adverse events and development of drug resistance. Globally, two long-acting antivirals have been approved, and fifteen are in clinical trials. More than half of investigational long-acting antivirals target HIV-1 reverse transcriptase (HIV-1 RT) and/or integrase (HIV-1 IN). Here, we discuss the status and potential of long-acting inhibitors, including rilpivirine (RPV), dapivirine (DPV), and 4-ethynyl-2-fluoro-2-deoxyadenosine (EFdA; also known as MK-8591), which target RT, and cabotegravir (CAB), which targets IN. The outcomes of various clinical trials appear quite satisfactory, and the future of long-acting HIV-1 regimens appears bright.
C1 [Singh, Kamal; Sonnerborg, Anders] Univ Missouri, Dept Mol Microbiol & Immunol, Columbia, MO 65211 USA.
   [Singh, Kamal] Univ Missouri, Bond Life Sci Ctr, Columbia, MO 65211 USA.
   [Singh, Kamal; Sonnerborg, Anders] Karolinska Inst, Div Clin Microbiol, Dept Lab Med, S-14186 Stockholm, Sweden.
   [Sarafianos, Stefan G.] Emory Univ, Dept Pediat, Lab Biochem Pharmacol, Sch Med, Atlanta, GA 30322 USA.
   [Sonnerborg, Anders] Karolinska Inst, Dept Med Huddinge, Div Infect Dis, S-14186 Huddinge, Sweden.
RP Singh, K (通讯作者)，Univ Missouri, Dept Mol Microbiol & Immunol, Columbia, MO 65211 USA.; Singh, K (通讯作者)，Univ Missouri, Bond Life Sci Ctr, Columbia, MO 65211 USA.; Singh, K (通讯作者)，Karolinska Inst, Div Clin Microbiol, Dept Lab Med, S-14186 Stockholm, Sweden.
EM singhka@missouri.edu; stefanos.sarafianos@emory.edu;
   Anders.Sonnerborg@ki.se
FU National Institute of Health R01 Grants [GM118012, AI076119]; Swedish
   Research Council [2016-01675]; Stockholm County Council [ALF 20160074];
   Bond Life Sciences Center grant [DU108]; NATIONAL INSTITUTE OF ALLERGY
   AND INFECTIOUS DISEASES [R37AI076119, R01AI076119] Funding Source: NIH
   RePORTER; NATIONAL INSTITUTE OF GENERAL MEDICAL SCIENCES [R01GM118012]
   Funding Source: NIH RePORTER
FX This research was funded by the National Institute of Health R01 Grants
   GM118012 and AI076119. The study was also supported by the Swedish
   Research Council (2016-01675, A.S.) and the Stockholm County Council
   (ALF 20160074, A.S.). In addition, K.S. acknowledges support from the
   Bond Life Sciences Center grant (DU108).
CR Al-Salama ZT, 2017, DRUGS, V77, P1811, DOI 10.1007/s40265-017-0820-3
   Baeten JM, 2016, NEW ENGL J MED, V375, P2121, DOI 10.1056/NEJMoa1506110
   Barrett SE, 2018, ANTIMICROB AGENTS CH, V62, DOI 10.1128/AAC.01058-18
   Bekker L.-G., 2017, P C RETR OPP INF SEA
   Brenner BG, 2007, CURR OPIN HIV AIDS, V2, P94, DOI 10.1097/COH.0b013e32801682e2
   Chan PA, 2012, J INT AIDS SOC, V15, DOI 10.7448/IAS.15.2.17701
   Charpentier C, 2018, VIRUSES-BASEL, V10, DOI 10.3390/v10010041
   Chen BA, 2015, JAIDS-J ACQ IMM DEF, V70, P242, DOI 10.1097/QAI.0000000000000702
   Chitukuta M, 2019, CULT HEALTH SEX, V21, P1209, DOI 10.1080/13691058.2018.1552989
   Cihlar T, 2008, ANTIMICROB AGENTS CH, V52, P655, DOI 10.1128/AAC.01215-07
   Cohen C, 2012, J INT AIDS SOC, V15, P24, DOI 10.7448/IAS.15.6.18221
   Cohen CJ, 2011, LANCET, V378, P229, DOI 10.1016/S0140-6736(11)60983-5
   Das K, 2004, J MED CHEM, V47, P2550, DOI 10.1021/jm030558s
   Das K, 2012, NAT STRUCT MOL BIOL, V19, P253, DOI 10.1038/nsmb.2223
   Doualla-Bell F, 2006, ANTIMICROB AGENTS CH, V50, P4182, DOI 10.1128/AAC.00714-06
   Flexner C, 2018, CURR OPIN HIV AIDS, V13, P374, DOI 10.1097/COH.0000000000000470
   Fok WK, 2017, CURR OPIN OBSTET GYN, V29, P419, DOI 10.1097/GCO.0000000000000405
   Friedman E., 2016, P C RETR OPP INF BOS
   Gashnikova NM, 2016, BIOMED RES INT, V2016, DOI 10.1155/2016/2496280
   Giannini A, 2019, J ANTIMICROB CHEMOTH, V74, P607, DOI 10.1093/jac/dky479
   Gregson J, 2016, LANCET INFECT DIS, V16, P565, DOI 10.1016/S1473-3099(15)00536-8
   Grobler J., 2017, P C RETR OPP INF SEA
   Grobler J., 2016, P C RETR OPP INF BOS
   Gulick RM, 2019, ANNU REV MED, V70, P137, DOI 10.1146/annurev-med-041217-013717
   Gunawardana M, 2015, ANTIMICROB AGENTS CH, V59, P3913, DOI 10.1128/AAC.00656-15
   Gunthard HF, 2016, JAMA-J AM MED ASSOC, V316, P191, DOI 10.1001/jama.2016.8900
   Gupta RK, 2005, AIDS, V19, P1916, DOI 10.1097/01.aids.0000189860.36688.e5
   Hachiya A, 2013, ANTIMICROB AGENTS CH, V57, P4554, DOI 10.1128/AAC.00283-13
   Hill KJ, 2019, AIDS, V33, P588, DOI 10.1097/QAD.0000000000002078
   Jackson AGA, 2014, CLIN PHARMACOL THER, V96, P314, DOI 10.1038/clpt.2014.118
   Kawamoto A, 2008, INT J BIOCHEM CELL B, V40, P2410, DOI 10.1016/j.biocel.2008.04.007
   Kovarova M, 2016, J ANTIMICROB CHEMOTH, V71, P1586, DOI 10.1093/jac/dkw042
   Landovitz RJ, 2018, PLOS MED, V15, DOI 10.1371/journal.pmed.1002690
   Lapovok I, 2017, CURR HIV RES, V15, P318, DOI [10.2174/1570162x15666170815162052, 10.2174/1570162X15666170815162052]
   Lessells RJ, 2012, CURR OPIN VIROL, V2, P636, DOI 10.1016/j.coviro.2012.08.006
   Mackman RL, 2010, BIOORGAN MED CHEM, V18, P3606, DOI 10.1016/j.bmc.2010.03.041
   Maeda K, 2014, ANTIVIR THER, V19, P179, DOI 10.3851/IMP2697
   Makanani B, 2018, JAIDS-J ACQ IMM DEF, V79, P566, DOI 10.1097/QAI.0000000000001861
   Margolis DA, 2017, LANCET, V390, P1499, DOI 10.1016/S0140-6736(17)31917-7
   Margolis DA, 2015, LANCET INFECT DIS, V15, P1145, DOI 10.1016/S1473-3099(15)00152-8
   Margot NA, 2015, ANTIMICROB AGENTS CH, V59, P5917, DOI 10.1128/AAC.01151-15
   Markowitz M, 2018, CURR OPIN HIV AIDS, V13, P294, DOI 10.1097/COH.0000000000000467
   McCormack S, 2016, LANCET, V387, P53, DOI 10.1016/S0140-6736(15)00056-2
   McGowan I, 2016, LANCET HIV, V3, pE569, DOI 10.1016/S2352-3018(16)30113-8
   Menendez-Arias L, 2010, ANTIVIR RES, V85, P210, DOI 10.1016/j.antiviral.2009.07.006
   Mensch BS, 2019, AIDS BEHAV, V23, P504, DOI 10.1007/s10461-018-2261-8
   Michailidis E, 2014, J BIOL CHEM, V289, P24533, DOI 10.1074/jbc.M114.562694
   Michailidis E, 2013, RETROVIROLOGY, V10, DOI 10.1186/1742-4690-10-65
   Michailidis E, 2009, J BIOL CHEM, V284, P35681, DOI 10.1074/jbc.M109.036616
   Molina JM, 2015, NEW ENGL J MED, V373, P2237, DOI 10.1056/NEJMoa1506273
   Murphey-Corb M, 2012, ANTIMICROB AGENTS CH, V56, P4707, DOI 10.1128/AAC.00723-12
   Murphy DJ, 2018, INT J PHARMACEUT, V550, P300, DOI 10.1016/j.ijpharm.2018.08.051
   Namasivayam V, 2019, J MED CHEM, V62, P4851, DOI 10.1021/acs.jmedchem.8b00843
   Nel A, 2014, AIDS, V28, P1479, DOI 10.1097/QAD.0000000000000280
   Neogi U, 2018, AIDS, V32, P469, DOI 10.1097/QAD.0000000000001726
   Njenda DT, 2018, J ANTIMICROB CHEMOTH, V73, P2721, DOI 10.1093/jac/dky256
   Noguchi LM, 2019, ANTIMICROB AGENTS CH, V63, DOI [10.1128/aac.01930-18, 10.1128/AAC.01930-18]
   Oliveira M, 2018, RETROVIROLOGY, V15, DOI 10.1186/s12977-018-0440-3
   ONEILL AM, 1989, J CLIN PSYCHOL, V45, P809, DOI 10.1002/1097-4679(198909)45:5<809::AID-JCLP2270450519>3.0.CO;2-9
   Orkin C., 2019, P C RETR OPP INF SEA
   Palanee-Phillips T, 2018, JAIDS-J ACQ IMM DEF, V79, P580, DOI 10.1097/QAI.0000000000001866
   Passos DO, 2017, SCIENCE, V355, P89, DOI 10.1126/science.aah5163
   Radzio J., 2017, P C RETR OPP INF 201
   Rai MA, 2018, EXPERT OPIN EMERG DR, V23, P149, DOI 10.1080/14728214.2018.1474202
   Rattan J, 2016, GLOB HEALTH-SCI PRAC, V4, pS5, DOI 10.9745/GHSP-D-15-00315
   Ray AS, 2008, ANTIMICROB AGENTS CH, V52, P648, DOI 10.1128/AAC.01209-07
   Riddler SA, 2019, CLIN INFECT DIS, V69, P523, DOI 10.1093/cid/ciy909
   Rogers L, 2018, FRONT MICROBIOL, V9, DOI 10.3389/fmicb.2018.01754
   Ruane PJ, 2013, JAIDS-J ACQ IMM DEF, V63, P449, DOI 10.1097/QAI.0b013e3182965d45
   Saag MS, 2018, JAMA-J AM MED ASSOC, V320, P379, DOI 10.1001/jama.2018.8431
   Salie ZL, 2016, P NATL ACAD SCI USA, V113, P9274, DOI 10.1073/pnas.1605223113
   Sarafianos SG, 2009, J MOL BIOL, V385, P693, DOI 10.1016/j.jmb.2008.10.071
   Sax PE, 2015, LANCET, V385, P2606, DOI 10.1016/S0140-6736(15)60616-X
   Schlesinger E, 2016, PHARM RES-DORDR, V33, P1649, DOI 10.1007/s11095-016-1904-6
   Singh K, 2014, VIRUSES-BASEL, V6, P3535, DOI 10.3390/v6093535
   Singh K, 2010, VIRUSES-BASEL, V2, P606, DOI 10.3390/v2020606
   Skhosana L, 2015, PLOS ONE, V10, DOI 10.1371/journal.pone.0118145
   Sluis-Cremer N, 2014, ANTIVIR RES, V107, P31, DOI 10.1016/j.antiviral.2014.04.001
   Smit E, 2017, J ANTIMICROB CHEMOTH, V72, P2075, DOI 10.1093/jac/dkx091
   Smith JM, 2017, PLOS ONE, V12, DOI 10.1371/journal.pone.0185946
   Spreen W, 2014, JAIDS-J ACQ IMM DEF, V67, P487, DOI 10.1097/QAI.0000000000000365
   Stoddart CA, 2015, ANTIMICROB AGENTS CH, V59, P4190, DOI 10.1128/AAC.05036-14
   Swindells S., 2019, P C RETR OPP INF SEA
   Takamatsu Y, 2018, CELL CHEM BIOL, V25, P1268, DOI 10.1016/j.chembiol.2018.07.014
   Tambuyzer L, 2011, JAIDS-J ACQ IMM DEF, V58, P18, DOI 10.1097/QAI.0b013e3182237f74
   Tebit DM, 2010, J VIROL, V84, P9817, DOI 10.1128/JVI.00991-10
   Teeraananchai S, 2017, HIV MED, V18, P256, DOI 10.1111/hiv.12421
   Verloes R, 2015, HIV MED, V16, P477, DOI 10.1111/hiv.12247
   Wainberg Mark A, 2012, Mol Biol Int, V2012, P256982, DOI 10.1155/2012/256982
   Wensing AM, 2017, TOP ANTIVIR MED, V24, P132
   White K.L., 2017, P C RETR OPP INF SEA
   Williams PE, 2015, CURR OPIN HIV AIDS, V10, P233, DOI 10.1097/COH.0000000000000164
   Winner B, 2012, NEW ENGL J MED, V366, P1998, DOI 10.1056/NEJMoa1110855
   Zhang W, 2015, PHARM RES-DORDR, V32, P2960, DOI 10.1007/s11095-015-1678-2
   Zhang W, 2014, DRUG DEV IND PHARM, V40, P1101, DOI 10.3109/03639045.2013.809535
   Zhang W, 2014, INT J PHARMACEUT, V461, P203, DOI 10.1016/j.ijpharm.2013.11.056
NR 96
TC 22
Z9 22
U1 2
U2 7
PU MDPI
PI BASEL
PA ST ALBAN-ANLAGE 66, CH-4052 BASEL, SWITZERLAND
EI 1424-8247
J9 PHARMACEUTICALS-BASE
JI Pharmaceuticals
PD JUN
PY 2019
VL 12
IS 2
AR 62
DI 10.3390/ph12020062
PG 14
WC Chemistry, Medicinal; Pharmacology & Pharmacy
WE Science Citation Index Expanded (SCI-EXPANDED)
SC Pharmacology & Pharmacy
GA IL0ZM
UT WOS:000477028700017
PM 31010004
OA Green Published, gold, Green Submitted
DA 2022-08-26
ER

PT J
AU Bullinger, J
   Reyniers, T
   Vuylsteke, B
   Laga, M
   Nostlinger, C
AF Bullinger, Johannes
   Reyniers, Thijs
   Vuylsteke, Bea
   Laga, Marie
   Nostlinger, Christiana
TI Congruence between Hypothetical Willingness to Use Pre-Exposure
   Prophylaxis (PrEP) and Eligibility: An Online Survey among Belgian Men
   Having Sex with Men
SO INTERNATIONAL JOURNAL OF ENVIRONMENTAL RESEARCH AND PUBLIC HEALTH
LA English
DT Article
DE HIV-prevention; HIV; pre-exposure prophylaxis (PrEP); men who have sex
   with men (MSM)
ID HIV-INFECTION; RISK; FACILITATORS; PREVENTION; BEHAVIOR; BARRIERS;
   SAFETY; MSM
AB Men who have sex with men (MSM) are at high risk for acquiring HIV in Belgium. This study explores MSMs' hypothetical willingness to use pre-exposure prophylaxis (PrEP), assesses it against formal PrEP eligibility criteria, and identifies factors associated with incongruence between eligibility and willingness. We used data from an online survey of n = 1444 self-reported HIV-negative MSM. Participants were recruited through social media of MSM organizations and dating apps. Univariate analysis described PrEP willingness and eligibility; bivariate analyses examined how specific co-variates (socio-demographic, knowledge-related, and attitudinal and behavioral factors) were associated with eligibility and willingness. About 44% were eligible for PrEP and about 70% were willing to use it. Those who were eligible were significantly more likely be willing to take PrEP (p < 0.001). Two incongruent groups emerged: 16% of eligible participants were unwilling and 58% of ineligible participants were willing to use PrEP. Factors associated with this incongruence were sexual risk behavior, HIV risk perception, partner status, PrEP knowledge, and attitudinal factors. Because the two groups differ in terms of profiles, it is important to tailor HIV prevention and sexual health promotion to their needs. Among those at risk but not willing to take PrEP, misconceptions about PrEP, and adequate risk perception should be addressed.
C1 [Bullinger, Johannes; Reyniers, Thijs; Vuylsteke, Bea; Laga, Marie; Nostlinger, Christiana] Inst Trop Med, Dept Publ Hlth, B-2000 Antwerp, Belgium.
   [Bullinger, Johannes] Univ Vienna, Fac Psychol, A-1010 Vienna, Austria.
RP Nostlinger, C (通讯作者)，Inst Trop Med, Dept Publ Hlth, B-2000 Antwerp, Belgium.
EM johannesbullinger@yahoo.de; treyniers@itg.be; bvuylsteke@itg.be;
   mlaga@itg.be; cnoestlinger@itg.be
RI Reyniers, Thijs/C-7466-2018
OI Reyniers, Thijs/0000-0003-3756-921X
FU Gilead Sciences Benelux
FX This research was funded by Gilead Sciences Benelux: Funding year: 2016.
CR Aghaizu A, 2013, SEX TRANSM INFECT, V89, P207, DOI 10.1136/sextrans-2012-050648
   Amico KR, 2019, LANCET HIV, V6, pE137, DOI 10.1016/S2352-3018(19)30002-5
   Begley EB, 2008, PLOS ONE, V3, DOI 10.1371/journal.pone.0002731
   Bil JP, 2018, FRONT PUBLIC HEALTH, V6, DOI 10.3389/fpubh.2018.00005
   Bil JP, 2015, AIDS, V29, P955, DOI 10.1097/QAD.0000000000000639
   Bourne A, 2019, SEX TRANSM INFECT, V95, P187, DOI 10.1136/sextrans-2018-053705
   Bourne A, 2017, J INT AIDS SOC, V20, DOI 10.7448/IAS.20.1.21899
   Centers for Disease Control and Prevention, 2017, PREEXP PROPH PREV HI
   Centers for Disease Control and Prevention, 2017, SEX TRANSM DIS SURV
   Chen YH, 2016, AIDS BEHAV, V20, P2791, DOI 10.1007/s10461-016-1357-2
   Cohen SE, 2015, JAIDS-J ACQ IMM DEF, V68, P439, DOI 10.1097/QAI.0000000000000479
   Collaborators PO., 2021, GLOB PROGR REP HIV V, V28, P12
   De Baetselier Irith, 2017, JMIR Res Protoc, V6, pe11, DOI 10.2196/resprot.6767
   Draper BL, 2017, J INT AIDS SOC, V20, DOI 10.7448/IAS.20.1.21885
   Eaton LA, 2014, SEX HEALTH, V11, P244, DOI 10.1071/SH14022
   Elsesser SA, 2016, AIDS BEHAV, V20, P1400, DOI 10.1007/s10461-015-1238-0
   Ferrer L, 2016, AIDS BEHAV, V20, P1423, DOI 10.1007/s10461-016-1379-9
   Fonner VA, 2016, AIDS, V30, P1973, DOI 10.1097/QAD.0000000000001145
   Freeborn K, 2018, J CLIN NURS, V27, P3254, DOI 10.1111/jocn.13990
   Gomez GB, 2013, PLOS MED, V10, DOI 10.1371/journal.pmed.1001401
   Grace D, 2018, AIDS PATIENT CARE ST, V32, P24, DOI 10.1089/apc.2017.0153
   Grant RM, 2014, LANCET INFECT DIS, V14, P820, DOI 10.1016/S1473-3099(14)70847-3
   Grant RM, 2010, NEW ENGL J MED, V363, P2587, DOI 10.1056/NEJMoa1011205
   Gredig D, 2016, AIDS CARE, V28, P44, DOI 10.1080/09540121.2016.1146212
   Hammoud MA, 2019, JAIDS-J ACQ IMM DEF, V81, pE73, DOI 10.1097/QAI.0000000000002047
   Holloway IW, 2017, AIDS PATIENT CARE ST, V31, P517, DOI 10.1089/apc.2017.0082
   Holloway IW, 2017, PLOS ONE, V12, DOI 10.1371/journal.pone.0184482
   Holt M, 2018, LANCET HIV, V5, pE448, DOI 10.1016/S2352-3018(18)30072-9
   Holt M, 2017, AM J PUBLIC HEALTH, V107, P1568, DOI [10.2105/AJPH.2017.303930, 10.2105/ajph.2017.303930]
   Holt M, 2017, SEX TRANSM INFECT, V93, P438, DOI 10.1136/sextrans-2016-052774
   Hoornenborg E, 2017, AIDS, V31, P2179, DOI 10.1097/QAD.0000000000001627
   Hoots BE, 2016, CLIN INFECT DIS, V63, P672, DOI 10.1093/cid/ciw367
   Juusola JL, 2012, ANN INTERN MED, V156, P541, DOI [10.7326/0003-4819-156-8-201204170-00001, 10.7326/0003-4819-156-8-201204170-00004]
   Kwan TH, 2018, AIDS BEHAV, V22, P1150, DOI 10.1007/s10461-017-1978-0
   Molina JM, 2017, LANCET HIV, V4, pE402, DOI 10.1016/S2352-3018(17)30089-9
   Panel on Antiretroviral Guidelines for Adults and Adolescents, 2018, GUID US ANT AG AD AD
   Peng P, 2018, AIDS BEHAV, V22, P1063, DOI 10.1007/s10461-017-1675-z
   Petter J, 2015, BMC PUBLIC HEALTH, V15, DOI 10.1186/s12889-015-1379-0
   PrEP Watch, 2019, GLOB PREP US LANDSC
   PrEP Watch, COUNTR UPD
   Rendina HJ, 2017, SOC SCI MED, V172, P115, DOI 10.1016/j.socscimed.2016.10.030
   Reyniers T, 2018, SEX HEALTH, V15, P606, DOI 10.1071/SH18072
   Reyniers T, 2018, JAIDS-J ACQ IMM DEF, V79, P186, DOI [10.1097/QAI.0000000000001791, 10.1097/qai.0000000000001791]
   Rijksinstituut voor Ziekte, 2017, TRUV RIS
   Sciensano, 2018, EP AIDS HIV INF BELG
   Smith DK, 2012, JAIDS-J ACQ IMM DEF, V60, P421, DOI 10.1097/QAI.0b013e318256b2f6
   SoSci Survey, ONL FRAG
   Spinner CD, 2018, INFECTION, V46, P405, DOI 10.1007/s15010-018-1127-3
   Sugarman J, 2013, JAIDS-J ACQ IMM DEF, V63, pS135, DOI 10.1097/QAI.0b013e3182987787
   UNAIDS, 2018, GLOB AIDS UPD MIL GO
   UNAIDS, 2016, GLOB AIDS UPD
   van der Waerden Judith E B, 2010, BMC Public Health, V10, P588, DOI 10.1186/1471-2458-10-588
   Vuylsteke B, 2019, SEX HEALTH, V16, P80, DOI 10.1071/SH18071
   Wagenaar BH, 2012, PLOS ONE, V7, DOI 10.1371/journal.pone.0042953
   Wang ZX, 2018, PLOS ONE, V13, DOI 10.1371/journal.pone.0191671
   Werner RN, 2018, PLOS ONE, V13, DOI 10.1371/journal.pone.0204067
   White E, 2019, SEX TRANSM INFECT, V95, P449, DOI 10.1136/sextrans-2018-053808
   World Health Organisation [WHO], 2015, PREEXP PROPH PREP WH
   Yi S, 2017, J INT AIDS SOC, V20, DOI 10.7448/IAS.20.1.21580
   Zablotska IB, 2019, AIDS BEHAV, V23, P1780, DOI 10.1007/s10461-018-2290-3
NR 60
TC 4
Z9 5
U1 0
U2 2
PU MDPI
PI BASEL
PA ST ALBAN-ANLAGE 66, CH-4052 BASEL, SWITZERLAND
SN 1661-7827
EI 1660-4601
J9 INT J ENV RES PUB HE
JI Int. J. Environ. Res. Public Health
PD NOV
PY 2019
VL 16
IS 22
AR 4411
DI 10.3390/ijerph16224411
PG 15
WC Environmental Sciences; Public, Environmental & Occupational Health
WE Science Citation Index Expanded (SCI-EXPANDED); Social Science Citation Index (SSCI)
SC Environmental Sciences & Ecology; Public, Environmental & Occupational
   Health
GA JV0KZ
UT WOS:000502057400108
PM 31718012
OA Green Published, gold
DA 2022-08-26
ER

PT J
AU Chow, EPF
   Grulich, AE
   Fairley, CK
AF Chow, Eric P. F.
   Grulich, Andrew E.
   Fairley, Christopher K.
TI Epidemiology and prevention of sexually transmitted infections in men
   who have sex with men at risk of HIV
SO LANCET HIV
LA English
DT Review
ID HEPATITIS-C VIRUS; HUMAN-PAPILLOMAVIRUS VACCINATION;
   HUMAN-IMMUNODEFICIENCY-VIRUS; HOMOSEXUAL-MEN; SAN-FRANCISCO;
   LYMPHOGRANULOMA-VENEREUM; POSTEXPOSURE PROPHYLAXIS; PREEXPOSURE
   PROPHYLAXIS; SHIGELLA-FLEXNERI; UNITED-STATES
AB Since 2012, the increasingly widespread promotion and uptake of HIV treatment as prevention and pre-exposure prophylaxis in men who have sex with men has been associated with increased sexually transmitted infections (STIs). However, numbers of STI cases have been rising for more than 20 years and the introduction of biomedical HIV interventions cannot explain the majority of the rises in STIs. The increases appear to have occurred mostly because of gradual changes in behaviour over many years, coupled in some settings with more condomless anal intercourse, and as a result of the increased screening for previously undetected asymptomatic infections. If control of STIs is to be improved, then a far greater emphasis on increased use of existing effective STI control strategies will be required, in addition to the investigation of new interventions. Central to effective STI control is accessible clinical care and screening services, which are currently inadequate in most settings. Insufficient action carries a risk of increased STI epidemics, including of newly resistant organisms.
C1 [Chow, Eric P. F.; Fairley, Christopher K.] Alfred Hlth, Melbourne Sexual Hlth Ctr, Melbourne, Vic 3053, Australia.
   [Chow, Eric P. F.; Fairley, Christopher K.] Monash Univ, Cent Clin Sch, Melbourne, Vic, Australia.
   [Grulich, Andrew E.] UNSW Sydney, Kirby Inst, Sydney, NSW, Australia.
RP Chow, EPF (通讯作者)，Alfred Hlth, Melbourne Sexual Hlth Ctr, Melbourne, Vic 3053, Australia.
EM echow@mshc.org.au
RI Chow, Eric P.F./W-6684-2019
OI Chow, Eric P.F./0000-0003-1766-0657
CR Ali H, 2013, BMJ-BRIT MED J, V346, DOI 10.1136/bmj.f2032
   [Anonymous], 2017, Wkly Epidemiol Rec, V92, P241
   Aragon TJ, 2007, CLIN INFECT DIS, V44, P327, DOI 10.1086/510593
   Australasian Society for HIV Viral Hepatitis and Sexual Health Medicine, 2017, VIR HEP MAPP PROJ NA
   Barbee LA, 2016, SEX TRANSM INFECT, V92, P155, DOI 10.1136/sextrans-2015-052214
   Barbee LA, 2014, SEX TRANSM DIS, V41, P168, DOI 10.1097/OLQ.0000000000000093
   Bavinton BR, 2018, LANCET HIV, V5, pE438, DOI 10.1016/S2352-3018(18)30132-2
   Beymer MR, 2014, SEX TRANSM INFECT, V90, P567, DOI 10.1136/sextrans-2013-051494
   Blank S, 2005, LANCET, V365, P1607, DOI 10.1016/S0140-6736(05)66490-2
   Bolan RK, 2015, SEX TRANSM DIS, V42, P98, DOI 10.1097/OLQ.0000000000000216
   Boutin C A, 2018, Can Commun Dis Rep, V44, P55, DOI 10.14745/ccdr.v44i02a04
   Brown AE, 2017, EUROSURVEILLANCE, V22, P4, DOI 10.2807/1560-7917.ES.2017.22.25.30553
   California Department of Public Health, 2017, SYPH WOM BAB 2017 SN
   *CDCP, 2013, ANT RES THREATS US 2
   Centers for Disease Control and Prevention, 2013, INC PREV COST SEX TR
   Centers for Disease Control and Prevention (CDC), 2004, MMWR Morb Mortal Wkly Rep, V53, P966
   Charre C, 2017, EUROSURVEILLANCE, V22, P11, DOI 10.2807/1560-7917.ES.2017.22.48.17-00742
   Chow EPF, 2018, LANCET HIV, V5, pE479, DOI 10.1016/S2352-3018(18)30217-0
   Chow EPF, 2017, CLIN INFECT DIS, V65, P389, DOI 10.1093/cid/cix326
   Chow EPF, 2017, BMC INFECT DIS, V17, DOI 10.1186/s12879-017-2541-3
   Chow EPF, 2017, SEX TRANSM INFECT, V93, P88, DOI 10.1136/sextrans-2016-052753
   Chow EPF, 2016, AIDS PATIENT CARE ST, V30, P151, DOI 10.1089/apc.2015.0344
   Chow EPF, 2015, LANCET INFECT DIS, V15, P1314, DOI 10.1016/S1473-3099(15)00055-9
   Clutterbuck D, 2018, INT J STD AIDS, DOI [10.1177/0956462417746897, DOI 10.1177/0956462417746897]
   Cohen MS, 2016, NEW ENGL J MED, V375, P830, DOI [10.1056/NEJMoa1105243, 10.1056/NEJMoa1600693]
   Colfax Grant, 2005, Curr HIV/AIDS Rep, V2, P194, DOI 10.1007/s11904-005-0016-4
   Cornelisse VJ, 2018, SEX TRANSM INFECT, V94, P359, DOI 10.1136/sextrans-2017-053381
   Cornelisse VJ, 2017, SEX TRANSM DIS, V44, P114, DOI 10.1097/OLQ.0000000000000553
   Denison JA, 2008, AIDS BEHAV, V12, P363, DOI 10.1007/s10461-007-9349-x
   DeSilva M, 2016, SEX TRANSM INFECT, V92, P353, DOI 10.1136/sextrans-2015-052509
   Druckler S, 2018, SEX TRANSM DIS, V45, P325, DOI 10.1097/OLQ.0000000000000753
   Eaton LA, 2007, AM J PREV MED, V33, P479, DOI 10.1016/j.amepre.2007.08.004
   European Centre for Disease Prevention and Control, 2016, CHLAM INF ANN EP REP
   European Centre for Disease Prevention and Control, 2018, LYMPH VEN ANN EP REP
   Fairley CK, 2018, LANCET INFECT DIS, V18, P233, DOI 10.1016/S1473-3099(17)30726-0
   Fairley CK, 2017, SEX HEALTH, V14, P123, DOI 10.1071/SH16067
   Fairley CK, 2012, CURR OPIN INFECT DIS, V25, P66, DOI 10.1097/QCO.0b013e32834e9aeb
   Fenton KA, 2005, INFECT DIS CLIN N AM, V19, P311, DOI 10.1016/j.idc.2005.04.004
   Fortenberry JD, 2001, SEX TRANSM INFECT, V77, P206, DOI 10.1136/sti.77.3.206
   Garcia PJ, 2012, LANCET, V379, P1120, DOI 10.1016/S0140-6736(11)61846-1
   Garnett GP, 1997, SEX TRANSM DIS, V24, P185, DOI 10.1097/00007435-199704000-00002
   Goddard SL, 2017, SEX HEALTH, V14, P282, DOI [10.1071/SH16181, 10.1071/sh16181]
   Golden MR, 2015, SEX TRANSM DIS, V42, P294, DOI 10.1097/OLQ.0000000000000271
   Golden MR, 2015, PLOS MED, V12, DOI 10.1371/journal.pmed.1001777
   Gottlieb SL, 2016, VACCINE, V34, P2939, DOI 10.1016/j.vaccine.2016.03.111
   Grant RM, 2010, NEW ENGL J MED, V363, P2587, DOI 10.1056/NEJMoa1011205
   Grov C, 2014, J SEX RES, V51, P390, DOI 10.1080/00224499.2013.871626
   Grulich AE, 2018, LANCET HIV, V5, pE629, DOI 10.1016/S2352-3018(18)30215-7
   Guy RJ, 2016, J MED INTERNET RES, V18, DOI 10.2196/jmir.5441
   Hess KL, 2017, AIDS BEHAV, V21, P2811, DOI 10.1007/s10461-017-1799-1
   Holt M, 2018, LANCET HIV, V5, pE448, DOI 10.1016/S2352-3018(18)30072-9
   Hoornenborg E, 2017, AIDS, V31, P1603, DOI 10.1097/QAD.0000000000001522
   Hughes G, 2015, FUTURE MICROBIOL, V10, P35, DOI 10.2217/fmb.14.110
   Hui B, 2015, SEX TRANSM INFECT, V91, P365, DOI 10.1136/sextrans-2014-051760
   Jasek E, 2017, COMMUN DIS INTELL, V41, pE212
   Jenness SM, 2017, CLIN INFECT DIS, V65, P712, DOI 10.1093/cid/cix439
   Jin FY, 2007, SEX TRANSM INFECT, V83, P397, DOI 10.1136/sti.2007.025684
   Jin FY, 2017, SEX HEALTH, V14, P28, DOI [10.1071/sh16141, 10.1071/SH16141]
   Jin FY, 2012, SEX TRANSM DIS, V39, P191, DOI 10.1097/OLQ.0b013e3182401a2f
   JUDSON FN, 1983, LANCET, V2, P159
   Kamb ML, 1998, JAMA-J AM MED ASSOC, V280, P1161, DOI 10.1001/jama.280.13.1161
   Kent CK, 2005, CLIN INFECT DIS, V41, P67, DOI 10.1086/430704
   Kenyon Chris R, 2018, F1000Res, V7, P569, DOI 10.12688/f1000research.14869.1
   Khosropour CM, 2016, JAIDS-J ACQ IMM DEF, V72, P189, DOI 10.1097/QAI.0000000000000947
   Kouyos RD, 2015, OPEN FORUM INFECT DI, V2, DOI 10.1093/ofid/ofv077
   Lee E., 2018, GAY COMMUNITY PERIOD
   Marcus JL, 2011, SEX TRANSM DIS, V38, P922, DOI 10.1097/OLQ.0b013e31822a2b2e
   McGrath L, 2019, SEX TRANSM INFECT, V95, P181, DOI 10.1136/sextrans-2018-053619
   Medland NA, 2017, BMC INFECT DIS, V17, DOI 10.1186/s12879-017-2288-x
   Mohammed H, 2018, SEX TRANSM INFECT, V94, P553, DOI 10.1136/sextrans-2017-053273
   Mohan K, 2018, SEX TRANSM INFECT, V94, P67, DOI 10.1136/sextrans-2016-052962
   Molina JM, 2018, LANCET INFECT DIS, V18, P308, DOI [10.1016/S1473-3099(17)30725-9, 10.1016/s1473-3099(17)30725-9]
   Newman L, 2015, PLOS ONE, V10, DOI 10.1371/journal.pone.0143304
   Nwokolo N, 2017, LANCET HIV, V4, pE153, DOI 10.1016/S2352-3018(17)30044-9
   Passaro RC, 2018, SEX TRANSM DIS, V45, P607, DOI [10.1097/OLQ.0000000000000816, 10.1097/olq.0000000000000816]
   Paz-Bailey G, 2016, AIDS, V30, P1985, DOI 10.1097/QAD.0000000000001139
   Petousis-Harris H, 2017, LANCET, V390, P1603, DOI 10.1016/S0140-6736(17)31449-6
   Petrova D, 2015, CURR HIV RES, V13, P432, DOI 10.2174/1570162X13666150511143943
   Peuchant O, 2016, EMERG INFECT DIS, V22, P1945, DOI 10.3201/eid2211.160247
   Prestage G, 2005, AUST NZ J PUBL HEAL, V29, P530, DOI 10.1111/j.1467-842X.2005.tb00245.x
   Public Health England, 2017, SEX TRANSM INF SCREE
   Public Health England, 2018, SEX HLTH REPR HLTH H
   Rahman MM, 2015, AM J PUBLIC HEALTH, V105, P1675, DOI 10.2105/AJPH.2014.302434
   Regan DG, 2016, EPIDEMIOL INFECT, V144, P1528, DOI 10.1017/S0950268815002605
   Rich AJ, 2016, ARCH SEX BEHAV, V45, P1443, DOI 10.1007/s10508-015-0607-0
   Robertson Ruth, 2017, UNDERSTANDING NHS FI
   Rodger AJ, 2016, JAMA-J AM MED ASSOC, V316, P171, DOI 10.1001/jama.2016.5148
   Schillinger JA, 2018, SEX TRANSM DIS, V45, P358, DOI 10.1097/OLQ.0000000000000814
   Simms I, 2015, EUROSURVEILLANCE, V20, P2, DOI 10.2807/1560-7917.ES2015.20.15.21097
   Snowden JM, 2009, SEX TRANSM INFECT, V85, P469, DOI 10.1136/sti.2009.036269
   TAUXE RV, 1988, AM J PUBLIC HEALTH, V78, P1432, DOI 10.2105/AJPH.78.11.1432
   Traeger MW, 2018, CLIN INFECT DIS, V67, P676, DOI 10.1093/cid/ciy182
   Truong HHM, 2006, SEX TRANSM INFECT, V82, P461, DOI 10.1136/sti.2006.019950
   Unemo M, 2017, LANCET INFECT DIS, V17, pE235, DOI [10.1016/s1473-3099(17)30310-9, 10.1016/S1473-3099(17)30310-9]
   van Santen DK, 2017, J HEPATOL, V67, P255, DOI 10.1016/j.jhep.2017.03.038
   Warner L, 2008, PLOS MED, V5, P919, DOI 10.1371/journal.pmed.0050135
   WHITE C, 2017, BMJ-BRIT MED J, V359, DOI DOI 10.1136/BMJ.J5395
   Wilson DP, 2011, SEX TRANSM DIS, V38, P573, DOI 10.1097/OLQ.0b013e31820e64fd
   World Health Organization, 2017, GLOBAL PRIORITY LIST
   World Health Organization, 2016, GLOB HLTH SECT STRAT
   Zablotska I, 2006, SYDNEY GAY COMMUNITY
   Zablotska IB, 2008, SEX HEALTH, V5, P125, DOI 10.1071/SH07076
   Zhang L, 2017, VACCINE, V35, P4923, DOI 10.1016/j.vaccine.2017.07.078
NR 103
TC 81
Z9 82
U1 0
U2 11
PU ELSEVIER INC
PI SAN DIEGO
PA 525 B STREET, STE 1900, SAN DIEGO, CA 92101-4495 USA
SN 2352-3018
J9 LANCET HIV
JI Lancet HIV
PD JUN
PY 2019
VL 6
IS 6
BP E396
EP E405
DI 10.1016/S2352-3018(19)30043-8
PG 10
WC Immunology; Infectious Diseases
WE Science Citation Index Expanded (SCI-EXPANDED); Social Science Citation Index (SSCI)
SC Immunology; Infectious Diseases
GA HZ9TK
UT WOS:000469200000014
PM 31006612
DA 2022-08-26
ER

PT J
AU Hayes, R
   Schmidt, AJ
   Pharris, A
   Azad, Y
   Brown, AE
   Weatherburn, P
   Hickson, F
   Delpech, V
   Noori, T
AF Hayes, Rosalie
   Schmidt, Axel J.
   Pharris, Anastasia
   Azad, Yusef
   Brown, Alison E.
   Weatherburn, Peter
   Hickson, Ford
   Delpech, Valerie
   Noori, Teymur
CA ECDC Dublin Declaration Moni
TI Estimating the 'PrEP Gap': how implementation and access to PrEP differ
   between countries in Europe and Central Asia in 2019
SO EUROSURVEILLANCE
LA English
DT Article
AB In 2019, only 14 European and Central Asian countries provided reimbursed HIV pre-exposure prophylaxis (PrEP). Using EMIS-2017 data, we present the difference between self-reported use and expressed need for PrEP in individual countries and the European Union (EU). We estimate that 500,000 men who have sex with men in the EU cannot access PrEP, although they would be very likely to use it. PrEP's potential to eliminate HIV is currently unrealised by national healthcare systems.
C1 [Hayes, Rosalie; Azad, Yusef] Natl AIDS Trust, London, England.
   [Schmidt, Axel J.; Weatherburn, Peter; Hickson, Ford] London Sch Hyg & Trop Med, Sigma Res, London, England.
   [Schmidt, Axel J.] FOPH, Communicable Dis Div, Bern, Switzerland.
   [Pharris, Anastasia; Noori, Teymur] European Ctr Dis Prevent & Control, Stockholm, Sweden.
   [Brown, Alison E.; Delpech, Valerie] Publ Hlth England, London, England.
   [Delpech, Valerie] Watipa, London, England.
RP Hayes, R (通讯作者)，Natl AIDS Trust, London, England.
EM rosalie.hayes@nat.org.uk
RI Suligoi, Barbara/O-6490-2019; Diaz, Asuncion/Q-6016-2017; Hayes,
   Rosalie/ABD-9695-2020; Streinu-Cercel, Adrian/M-5835-2017; Begovac,
   Josip/AAI-5672-2021
OI Suligoi, Barbara/0000-0001-9623-7659; Diaz,
   Asuncion/0000-0002-8309-4270; Streinu-Cercel,
   Adrian/0000-0001-6382-5067; Begovac, Josip/0000-0003-2641-4327;
   O'Donnell, Kate/0000-0002-0260-695X; delpech,
   valerie/0000-0002-9952-8109; Seguin-Devaux, Carole/0000-0003-0636-5222;
   Schmidt, Axel J./0000-0002-6910-4399; Croxford,
   Sara/0000-0003-2220-623X; Kirwan, Peter/0000-0001-6904-0500; Hayes,
   Rosalie/0000-0003-4046-4101; Weatherburn, Peter/0000-0002-4950-6163;
   Cortes Martins, Helena/0000-0003-4450-1918
FU European Centre for Disease Prevention and Control (ECDC); European
   Union; Swedish Ministry of Health; Arctic University of Norway;
   University Hospital of North Norway; Israel's Ministry of Health
FX Dublin Declaration monitoring was undertaken by National AIDS Trust and
   independent consultants, Valerie Delpech and Alison E Brown. Monitoring
   is funded by the European Centre for Disease Prevention and Control
   (ECDC). EMIS-2017 was undertaken by Sigma Research at the London School
   of Hygiene and Tropical Medicine in association with the Robert Koch
   Institute in Berlin. The project was funded by the European Union in the
   framework of the Third EU Health Programme (2014-2020). Other
   international financial contributions for EMIS-2017: Swedish Ministry of
   Health for recruitment in the Nordic countries; the Arctic University of
   Norway and University Hospital of North Norway for Russia; Israel's
   Ministry of Health for Israel.
CR Bourne A, 2019, SEX TRANSM INFECT, V95, P187, DOI 10.1136/sextrans-2018-053705
   Bradshaw JR, 1972, PROBLEMS PROGR MED C
   (ECDC) ECfDPaC, 2016, EV BRIEF PREEXP PROP
   European Centre for Disease Prevention and Control and World Health Organization Regional Office for Europe (WHO/Europe), 2018, HIV AIDS SURV EUR 20
   European Centre for Disease Prevention and Control (ECDC), 2015, PREEXP PROPH PREV HI
   European Centre for Disease Prevention and Control (ECDC), 2018, DUBL DECL MON 2018 P
   Grant RM, 2010, NEW ENGL J MED, V363, P2587, DOI 10.1056/NEJMoa1011205
   Grulich AE, 2018, LANCET HIV, V5, pE629, DOI 10.1016/S2352-3018(18)30215-7
   Marcus U, 2013, BMC PUBLIC HEALTH, V13, DOI 10.1186/1471-2458-13-919
   McCormack S, 2016, LANCET, V387, P53, DOI 10.1016/S0140-6736(15)00056-2
   Mercer CH, 2013, LANCET, V382, P1781, DOI 10.1016/S0140-6736(13)62035-8
   Molina JM, 2015, NEW ENGL J MED, V373, P2237, DOI 10.1056/NEJMoa1506273
   The EMIS Network, 2019, EMIS 2017 EUR MEN WH
   UNAIDS, 2015, UNAIDS STRAT 2016 20
   Weatherburn P, 2013, SEX RES SOC POLICY, V10, P243, DOI 10.1007/s13178-013-0119-4
   WHO, 2015, WHO EXP REC OR PREEX
NR 16
TC 34
Z9 34
U1 0
U2 1
PU EUR CENTRE DIS PREVENTION & CONTROL
PI STOCKHOLM
PA TOMTEBODAVAGEN 11A, STOCKHOLM, 171 83, SWEDEN
SN 1560-7917
J9 EUROSURVEILLANCE
JI Eurosurveillance
PD OCT 10
PY 2019
VL 24
IS 41
BP 2
EP 8
AR 1900598
DI 10.2807/1560-7917.ES.2019.24.41.1900598
PG 7
WC Infectious Diseases
WE Science Citation Index Expanded (SCI-EXPANDED)
SC Infectious Diseases
GA JC9MI
UT WOS:000489598700001
PM 31615599
OA Green Published, gold
DA 2022-08-26
ER

PT J
AU Callander, D
   Park, SH
   Schneider, JA
   Khan, MR
   Kreski, NT
   Hambrick, HR
   Goedel, WC
   Duncan, DT
AF Callander, Denton
   Park, Su Hyun
   Schneider, John A.
   Khan, Maria R.
   Kreski, Noah T.
   Hambrick, H. Rhodes
   Goedel, William C.
   Duncan, Dustin T.
TI City of love: group sex is associated with risks for HIV and other
   sexually transmissible infections among gay and bisexual men in Paris,
   France
SO SEXUAL HEALTH
LA English
DT Article
DE chemsex; condom use; Europe; MSM; online survey
ID TRANSMITTED INFECTIONS; WASHINGTON; ENGAGE; HEALTH; MSM
AB Background: This study explored the relationships between participation in group sex and risk for HIV and other sexually transmissible infections (STIs). Methods: An anonymous online survey collected data from 580 gay and bisexual men using a mobile sex and dating application in Paris, France. Logistic regression analyses were conducted, which controlled for HIV status, HIV pre-exposure prophylaxis (PrEP) use and participants' sociodemographic characteristics. Results: Compared with men with no recent group sex experience, those reporting group sex in the 3 months before the survey (30.7% of the sample) were more likely to have had condomless receptive anal sex at least once in the same period [adjusted odds ratio (aOR) = 1.6, 95% confidence interval (CI) = 1.1-2.4, P = 0.02], condomless insertive anal sex (aOR = 2.0, 95% CI: 2.4-8.7, P < 0.001) and substance use before or during sex (aOR = 1.6, 95% CI: 1.1-2.3, P = 0.02). Even when controlling for condom use, men involved with group sex were more likely to be have been diagnosed with a bacterial STI in the previous year (aOR = 2.1, 95% CI: 1.3-3.3, P = 0.002). Conclusions: Group sex remains a useful marker of risk among gay and bisexual men, but research is needed that moves beyond individual practice in order to assess the epidemiological networks comprising group sex and the risks they pose relevant to HIV and other STIs.
C1 [Callander, Denton; Park, Su Hyun; Khan, Maria R.; Kreski, Noah T.; Hambrick, H. Rhodes; Goedel, William C.; Duncan, Dustin T.] NYU, Sch Med, Dept Populat Hlth, 180 Madison Ave, New York, NY 10010 USA.
   [Schneider, John A.] Univ Chicago, Sch Med, Dept Med, 5837 South Maryland Ave, Chicago, IL 60637 USA.
   [Schneider, John A.] Univ Chicago, Sch Med, Dept Publ Hlth Sci, 5837 South Maryland Ave, Chicago, IL 60637 USA.
RP Callander, D (通讯作者)，NYU, Sch Med, Dept Populat Hlth, 180 Madison Ave, New York, NY 10010 USA.
EM denton.callander@nyulangone.org
OI Park, Su Hyun/0000-0002-5527-7520; Goedel, William/0000-0002-2869-1048;
   Callander, Denton/0000-0002-4116-4250
FU New York University School of Medicine Start-Up
FX This work was supported by funding from the New York University School
   of Medicine Start-Up. We thank the translators and participants of this
   study who contributed to the project, as well as Jace G. Morganstein who
   contributed to the survey development.
CR Callander D, 2019, SEX HEALTH, V16, P457, DOI 10.1071/SH18097
   Chow EPF, 2015, SEX TRANSM DIS, V42, P81, DOI 10.1097/OLQ.0000000000000232
   Duncan DT, 2017, J URBAN HEALTH, V94, P399, DOI 10.1007/s11524-017-0148-z
   Friedman SR, 2008, JAIDS-J ACQ IMM DEF, V49, P440, DOI 10.1097/QAI.0b013e3181893f31
   Hammoud MA, 2018, INT J DRUG POLICY, V55, P197, DOI 10.1016/j.drugpo.2018.02.021
   Hirshfield S, 2015, AM J PUBLIC HEALTH, V105, P1849, DOI 10.2105/AJPH.2014.302346
   Phillips G, 2015, SEX HEALTH, V12, P495, DOI 10.1071/SH15108
   Phillips G, 2014, AIDS BEHAV, V18, P1630, DOI 10.1007/s10461-014-0760-9
   Phillips G, 2014, AIDS BEHAV, V18, P1413, DOI 10.1007/s10461-013-0527-8
   Prestage G, 2009, SEX HEALTH, V6, P310, DOI 10.1071/SH09014
   Prestage GP, 2009, AIDS BEHAV, V13, P724, DOI 10.1007/s10461-008-9460-7
   Rice CE, 2016, ARCH SEX BEHAV, V45, P1411, DOI 10.1007/s10508-015-0554-9
   Solomon TM, 2011, J URBAN HEALTH, V88, P1063, DOI 10.1007/s11524-011-9590-5
   Tang WM, 2016, PLOS ONE, V11, DOI 10.1371/journal.pone.0167238
   UNAIDS, 2016, PREV GAP REP
   van den Boom W, 2016, SEX TRANSM DIS, V43, P99, DOI 10.1097/OLQ.0000000000000389
   Zou HC, 2017, ARCH SEX BEHAV, V46, P885, DOI 10.1007/s10508-016-0709-3
NR 17
TC 2
Z9 2
U1 0
U2 1
PU CSIRO PUBLISHING
PI CLAYTON
PA UNIPARK, BLDG 1, LEVEL 1, 195 WELLINGTON RD, LOCKED BAG 10, CLAYTON, VIC
   3168, AUSTRALIA
SN 1448-5028
EI 1449-8987
J9 SEX HEALTH
JI Sex Health
PY 2019
VL 16
IS 2
BP 192
EP 194
DI 10.1071/SH18181
PG 3
WC Public, Environmental & Occupational Health; Infectious Diseases
WE Science Citation Index Expanded (SCI-EXPANDED); Social Science Citation Index (SSCI)
SC Public, Environmental & Occupational Health; Infectious Diseases
GA HS7FJ
UT WOS:000464035100010
PM 30819325
DA 2022-08-26
ER

PT J
AU Baza, MB
   Jeronimo, A
   Rio, I
   Rodriguez, C
   Vera, M
   Hernando, V
   Castilla, J
   Del Romero, J
AF Begona Baza, Maria
   Jeronimo, Adrian
   Rio, Isabel
   Rodriguez, Carmen
   Vera, Mar
   Hernando, Victoria
   Castilla, Jesus
   Del Romero, Jorge
TI Natural Conception is Safe for HIV-Serodiscordant Couples with
   Persistent Suppressive Antiretroviral Therapy for the Infected Partner
SO JOURNAL OF WOMENS HEALTH
LA English
DT Article
DE HIV (human immunodeficiency virus); HIV transmission; natural
   conception; serodiscordant couples; antiretroviral therapy
ID PREEXPOSURE PROPHYLAXIS; DISCORDANT COUPLES; WOMEN; MEN; PREVENTION;
   TRANSMISSION; PREGNANCY; PREP
AB Background: Sustained use of antiretroviral treatment to achieve a suppressed viral load in persons living with HIV is associated with zero or near-zero risk of sexual and vertical HIV transmission. This has led to an increasing number of HIV-serodiscordant couples (SDCs) who wish to have children. The aim of this study was to describe the most recent results of a protocol for reproductive counseling directed at HIV-SDCs who desire natural conception and to identify some of the factors influencing reproductive success. Methods: Two hundred fourteen couples were enrolled. Sociodemographic/behavioral and clinical data were collected. CD4+ lymphocyte count, HIV viral load, serology/viral load of hepatitis B/C viruses, syphilis serology, and other sexually transmitted infection diagnosis in both members of couple; spermiogram in men, HIV proviral and viral load in semen of male HIV-infected partners, and urine luteinizing hormone qualitative test in women were performed. Unprotected vaginal intercourses, pregnancies achieved, and their outcomes were recorded. Results: After almost 10,000 sexual relations, a total of 188 pregnancies was achieved, 62% of couples became pregnant once or several times with no HIV transmission to either the partner or the offspring. Younger age of woman, no fertility disorders in both members of couple, and no treatment with efavirenz in men were factors related with reproductive success. Conclusions: Natural conception, under controlled conditions, can be offered to SDCs who wish to have children as a safe method of conception and its effectiveness seems to be related to factors not different from those of the general population.
C1 [Begona Baza, Maria; Jeronimo, Adrian; Rodriguez, Carmen; Vera, Mar; Del Romero, Jorge] Hosp Clin San Carlos, Ctr Sanitario Sandoval, Inst Invest Sanitaria San Carlos IdISSC, C Sandoval 7, Madrid 28010, Spain.
   [Rio, Isabel; Hernando, Victoria] ISCIII, Ctr Nacl Epidemiol, Madrid, Spain.
   [Hernando, Victoria; Castilla, Jesus] CIBER Epidemiol & Salud PUbl, Madrid, Spain.
   [Castilla, Jesus] IdiSNA, Inst Salud PUbl Navarra, Pamplona, Spain.
RP Baza, MB (通讯作者)，Hosp Clin San Carlos, Ctr Sanitario Sandoval, Inst Invest Sanitaria San Carlos IdISSC, C Sandoval 7, Madrid 28010, Spain.
EM begobaza@gmail.com
RI Castilla, Jesus/B-9048-2008; Hernando, Victoria/E-1740-2015
OI Castilla, Jesus/0000-0002-6396-7265; Hernando,
   Victoria/0000-0003-2762-4924; Vera, Mar/0000-0002-3841-7747
CR Baeten JM, 2012, NEW ENGL J MED, V367, P399, DOI 10.1056/NEJMoa1108524
   Baggaley RF, 2013, EPIDEMIOLOGY, V24, P110, DOI 10.1097/EDE.0b013e318276cad7
   Bujan L, 2016, HUM REPROD, V31, P918, DOI 10.1093/humrep/dew036
   Bujan L, 2007, AIDS, V21, P1909, DOI 10.1097/QAD.0b013e3282703879
   Cohen MS, 2016, NEW ENGL J MED, V375, P830, DOI [10.1056/NEJMoa1105243, 10.1056/NEJMoa1600693]
   Del Romero J, 2016, MEDICINE, V95, DOI 10.1097/MD.0000000000004398
   Del Romero J, 2010, BMJ-BRIT MED J, V340, DOI 10.1136/bmj.c2205
   Department of Health and Human Services, 2018, GUID US ANT AG AD AD
   Esteves SC, 2016, J ASSIST REPROD GEN, V33, P1319, DOI 10.1007/s10815-016-0763-8
   FINOCCHARIOKESSLER, 2018, BMC RES NOTES, V11, DOI DOI 10.1186/S13104-018-3857-9
   Frapsauce C, 2015, HUM REPROD, V30, P1797, DOI 10.1093/humrep/dev141
   Giakoumelou S, 2016, HUM REPROD UPDATE, V22, P116, DOI 10.1093/humupd/dmv041
   Gingelmaier A, 2011, ARCH GYNECOL OBSTET, V283, P893, DOI 10.1007/s00404-010-1794-5
   Hoffman RM, 2015, J INFECT DIS, V212, P1534, DOI 10.1093/infdis/jiv305
   Jeronimo A, 2017, HUM REPROD, V32, P265, DOI 10.1093/humrep/dew321
   Lambert-Niclot S, 2011, J MED VIROL, V83, P1391, DOI 10.1002/jmv.22119
   Mandelbrot L, 2014, GYNECOL OBSTET FERTI, V42, P543, DOI 10.1016/j.gyobfe.2014.05.019
   Mandelbrot L, 2015, CLIN INFECT DIS, V61, P1715, DOI 10.1093/cid/civ578
   Massad LS, 2004, AIDS, V18, P281, DOI 10.1097/00002030-200401230-00018
   Pollock LC, 2017, J INT AIDS SOC, V20, DOI 10.7448/IAS.20.1.22155
   Rodger AJ, 2016, JAMA-J AM MED ASSOC, V316, P171, DOI 10.1001/jama.2016.5148
   Safier LZ, 2017, J INT AIDS SOC, V20, DOI 10.7448/IAS.20.2.21294
   Steiner AZ, 2016, FERTIL STERIL, V105, P1584, DOI 10.1016/j.fertnstert.2016.02.028
   Sun LJ, 2015, PLOS ONE, V10, DOI 10.1371/journal.pone.0142085
   Vernazza PL, 2011, AIDS, V25, P2005, DOI 10.1097/QAD.0b013e32834a36d0
   Whetham J, 2014, AIDS CARE, V26, P332, DOI 10.1080/09540121.2013.819406
   World Health Organization, 2010, WHO LAB MAN EX PROC
   World Health Organization, 2010, WHO RECOMMENDATIONS
   World Health Organization, 2010, WHO LAB MAN EX HUM S, V5th
   Zafer M, 2016, FERTIL STERIL, V105, P645, DOI 10.1016/j.fertnstert.2015.11.028
NR 30
TC 2
Z9 2
U1 0
U2 2
PU MARY ANN LIEBERT, INC
PI NEW ROCHELLE
PA 140 HUGUENOT STREET, 3RD FL, NEW ROCHELLE, NY 10801 USA
SN 1540-9996
EI 1931-843X
J9 J WOMENS HEALTH
JI J. Womens Health
PD NOV 1
PY 2019
VL 28
IS 11
BP 1555
EP 1562
DI 10.1089/jwh.2018.7485
EA JUL 2019
PG 8
WC Public, Environmental & Occupational Health; Medicine, General &
   Internal; Obstetrics & Gynecology; Women's Studies
WE Science Citation Index Expanded (SCI-EXPANDED); Social Science Citation Index (SSCI)
SC Public, Environmental & Occupational Health; General & Internal
   Medicine; Obstetrics & Gynecology; Women's Studies
GA JN0VX
UT WOS:000477151800001
PM 31329519
DA 2022-08-26
ER

PT J
AU Mallayasamy, S
   Chaturvedula, A
   Fossler, MJ
   Sale, M
   Goti, V
   Bumpus, NN
   Marzinke, MA
   Hendrix, CW
   Haberer, JE
   Baeten, J
   Celum, C
   Heffron, R
   Donnell, D
   Barnabas, R
   Haberer, J
   Haugen, H
   Hendrix, C
   Kidoguchi, L
   Marzinke, M
   Morrison, S
   Morton, J
   Ware, N
   Wyatt, M
   Asiimwe, S
   Tindimwebwa, E
   Katabira, E
   Bulya, N
   Bukusi, E
   Odoyo, J
   Mugo, NR
   Ngure, K
AF Mallayasamy, Surulivelrajan
   Chaturvedula, Ayyappa
   Fossler, Michael J.
   Sale, Mark
   Goti, Vineet
   Bumpus, Namandje N.
   Marzinke, Mark A.
   Hendrix, Craig W.
   Haberer, Jessica E.
   Baeten, Jared
   Celum, Connie
   Heffron, Renee
   Donnell, Deborah
   Barnabas, Ruanne
   Haberer, Jessica
   Haugen, Harald
   Hendrix, Craig
   Kidoguchi, Lara
   Marzinke, Mark
   Morrison, Susan
   Morton, Jennifer
   Ware, Norma
   Wyatt, Monique
   Asiimwe, Stephen
   Tindimwebwa, Edna
   Katabira, Elly
   Bulya, Nulu
   Bukusi, Elizabeth
   Odoyo, Josephine
   Mugo, Nelly Rwamba
   Ngure, Kenneth
CA Partners Demonstration Project Tea
TI Tenofovir Plasma Concentration from Preexposure Prophylaxis at the Time
   of Potential HIV Exposure: a Population Pharmacokinetic Modeling and
   Simulation Study Involving Serodiscordant Couples in East Africa
SO ANTIMICROBIAL AGENTS AND CHEMOTHERAPY
LA English
DT Article
DE PrEP; population pharmacokinetics; preexposure prophylaxis; tenofovir
ID DISOPROXIL FUMARATE; PREP ADHERENCE; PREVENTION; TRIAL
AB The Partners Demonstration Project was a prospective, open-label, implementation science-driven study of preexposure prophylaxis (PrEP) among heterosexual HIV serodiscordant couples in Kenya and Uganda. Adherence data were collected using the Medication Event Monitoring System (MEMS), and time of sexual activity was collected using the mobile phone short message service (SMS). Two plasma samples were collected at a single study visit. We integrated adherence, pharmacokinetics, and SMS data using a population pharmacokinetic (PopPK) model to simulate tenofovir plasma concentrations from PrEP at the time of sexual activity. In the first stage of this analysis, we used data from the current study to update a prior PopPK model of tenofovir (TFV) developed with data from the Partners PrEP Study (a phase III clinical trial). The second stage involved simulating plasma concentrations at the time of sexual activity using empirical Bayes estimates (EBEs) derived from the final model. In addition, EBEs from a previously published parent metabolite model of TFV (MTN-001, an open-label 3-way crossover study in healthy women) was used to simulate tenofovir diphosphate (TFV-DP) concentrations. We estimated percent PrEP "coverage" as the number of reported sexual events during which simulated concentrations were above an a priori threshold concentrations associated with a high degree of protection from HIV infection: plasma TFV of >40 ng/ml and peripheral blood mononuclear cell (PBMC) TFV-DP concentration of >36 fmol/million cells. The levels of coverage were 72% for TFV and 81% for TFV-DP. These levels are consistent with a high degree of protection against HIV acquisition in this study of a pragmatic delivery model for antiretroviral-based HIV prevention.
C1 [Mallayasamy, Surulivelrajan; Chaturvedula, Ayyappa; Fossler, Michael J.; Sale, Mark] UNT Hlth Sci Ctr, UNT Syst Coll Pharm, Ft Worth, TX 76107 USA.
   [Haberer, Jessica E.] Massachusetts Gen Hosp, Boston, MA 02114 USA.
   [Fossler, Michael J.] Trevena Inc, Chesterbrook, PA USA.
   [Sale, Mark; Goti, Vineet] Nuventra, Raleigh, NC USA.
   [Bumpus, Namandje N.; Marzinke, Mark A.; Hendrix, Craig W.] Johns Hopkins Univ, Sch Med, Baltimore, MD USA.
   [Asiimwe, Stephen; Tindimwebwa, Edna] Kabwohe Clin Res Ctr, Kabwohe, Uganda.
   [Katabira, Elly; Bulya, Nulu] Makerere Univ, Kampala, Uganda.
   [Bukusi, Elizabeth; Odoyo, Josephine] Kenya Govt Med Res Ctr, Kisumu, Kenya.
RP Chaturvedula, A (通讯作者)，UNT Hlth Sci Ctr, UNT Syst Coll Pharm, Ft Worth, TX 76107 USA.
EM ayyappa.chaturvedula@unthsc.edu
RI Mallayasamy, Surulivelrajan/AAA-8865-2022; Hendrix, Craig W/G-4182-2014;
   Heffron, Renee/AAG-5002-2020; Haberer, Jessica/AAH-7976-2019;
   Mallayasamy, Surulivelrajan/AAC-2442-2021
OI Mallayasamy, Surulivelrajan/0000-0003-2568-5096; Hendrix, Craig
   W/0000-0002-5696-8665; Haberer, Jessica/0000-0001-5845-3190; 
FU Bill and Melinda Gates Foundation [OPP1056051]; National Institute of
   Mental Health of the U.S. National Institutes of Health [R01MH095507,
   R01MH098744]; U.S. Agency for International Development
   [AID-OAA-A-12-00023]; University of Washington/Fred Hutch Center for
   AIDS Research [P30 AI027757]; ohns Hopkins Center for AIDS Research -
   NIAID [P30 AI094189]; NCI; NIMH; NIDA; NICHD; NHLBI; NIA; NIGMS; NIDDK
   of the National Institutes of Health; American people through USAID;
   NATIONAL INSTITUTE OF ALLERGY AND INFECTIOUS DISEASES [P30AI094189,
   P30AI027757] Funding Source: NIH RePORTER; NATIONAL INSTITUTE OF MENTAL
   HEALTH [R01MH098744, R01MH095507] Funding Source: NIH RePORTER
FX We thank the couples who participated in this study for their motivation
   and dedication and the referral partners, community advisory groups,
   institutions, and communities that supported this work.; Partners
   Demonstration Project Team Coordinating Center (University of
   Washington) and collaborating investigators (Harvard Medical School,
   Johns Hopkins University, Massachusetts General Hospital): Jared Baeten
   (protocol chair), Connie Celum (protocol co-chair), Renee Heffron
   (project director), Deborah Donnell (statistician), Ruanne Barnabas,
   Jessica Haberer, Harald Haugen, Craig Hendrix, Lara Kidoguchi, Mark
   Marzinke, Susan Morrison, Jennifer Morton, Norma Ware, and Monique
   Wyatt.; Partners Demonstration Project Team project sites: Kabwohe
   Clinical Research Centre (Kabwohe, Uganda), Stephen Asiimwe and Edna
   Tindimwebwa; Makerere University (Kampala, Uganda), Elly Katabira and
   Nulu Bulya; Kenya Medical Research Institute (Kisumu, Kenya), Elizabeth
   Bukusi and Josephine Odoyo; Kenya Medical Research Institute, University
   of Washington (Thika, Kenya), Nelly Rwamba Mugo and Kenneth Ngure.;
   Partners Demonstration Project Team data management: DF/Net Research.;
   The Partners Demonstration Project was funded by the Bill and Melinda
   Gates Foundation (OPP1056051), the National Institute of Mental Health
   of the U.S. National Institutes of Health (R01MH095507 and R01MH098744),
   and the U.S. Agency for International Development (AID-OAA-A-12-00023);
   the study was also supported by the University of Washington/Fred Hutch
   Center for AIDS Research (P30 AI027757) and the Johns Hopkins Center for
   AIDS Research (P30 AI094189), supported by NIAID, NCI, NIMH, NIDA,
   NICHD, NHLBI, NIA, NIGMS, and NIDDK of the National Institutes of
   Health.; This work is made possible by the generous support of the
   American people through USAID; the contents are the responsibility of
   the authors and do not necessarily reflect the views of USAID, NIH, or
   the United States government.
CR Amico KR, 2014, CLIN INFECT DIS, V59, pS55, DOI 10.1093/cid/ciu266
   [Anonymous], 2017, R LANG ENV STAT COMP
   Baeten JM, 2012, NEW ENGL J MED, V367, P399, DOI 10.1056/NEJMoa1108524
   Baeten JM, 2016, PLOS MED, V13, DOI 10.1371/journal.pmed.1002099
   Baheti G, 2011, ANTIMICROB AGENTS CH, V55, P5294, DOI 10.1128/AAC.05317-11
   Barditch-Crovo P, 2001, ANTIMICROB AGENTS CH, V45, P2733, DOI 10.1128/AAC.45.10.2733-2739.2001
   Bergstrand M, 2011, AAPS J, V13, P143, DOI 10.1208/s12248-011-9255-z
   Burns RN, 2015, J CLIN PHARMACOL, V55, P629, DOI 10.1002/jcph.461
   Chaturvedula A, 2014, J CLIN PHARMACOL, V54, P150, DOI 10.1002/jcph.221
   Dimitrov DT, 2016, JAIDS-J ACQ IMM DEF, V72, P444, DOI 10.1097/QAI.0000000000000993
   Donnell D, 2014, JAIDS-J ACQ IMM DEF, V66, P340, DOI 10.1097/QAI.0000000000000172
   Eshleman SH, 2017, HIV CLIN TRIALS, V18, P100, DOI 10.1080/15284336.2017.1311056
   FEINSTEIN AR, 1990, ARCH INTERN MED, V150, P1377, DOI 10.1001/archinte.150.7.1377
   Gibiansky L, 2014, J PHARMACOKINET PHAR, V41, P279, DOI 10.1007/s10928-014-9364-2
   Girard P, 1998, STAT MED, V17, P2313, DOI 10.1002/(SICI)1097-0258(19981030)17:20<2313::AID-SIM935>3.0.CO;2-V
   Global Advocacy for HIV Prevention, 2017, ONG PLANN PREP DEM I
   Grant RM, 2010, NEW ENGL J MED, V363, P2587, DOI 10.1056/NEJMoa1011205
   Haberer JE, 2017, JAIDS-J ACQ IMM DEF, V76, P488, DOI 10.1097/QAI.0000000000001548
   Haberer JE, 2017, J INT AIDS SOC, V20, DOI 10.7448/IAS.20.1.21842
   Haberer JE, 2015, AIDS, V29, P1277, DOI 10.1097/QAD.0000000000000647
   Heffron R, 2018, GATES OPEN RES, V1, P3, DOI [10.12688/gatesopenres.12752.1, DOI 10.12688/GATESOPENRES.12752.1]
   Hendrix CW, 2016, AIDS RES HUM RETROV, V32, P32, DOI [10.1089/aid.2015.0182, 10.1089/AID.2015.0182]
   Hendrix CW, 2013, CELL, V155, P515, DOI 10.1016/j.cell.2013.09.030
   Katarina V, 2018, C RETR OPP INF BOST
   Kearney BP, 2004, CLIN PHARMACOKINET, V43, P595, DOI 10.2165/00003088-200443090-00003
   Keller MJ, 2011, PLOS ONE, V6, DOI 10.1371/journal.pone.0016475
   Lindbom L, 2004, COMPUT METH PROG BIO, V75, P85, DOI 10.1016/j.cmpb.2003.11.003
   Lu YH, 2016, ANTIMICROB AGENTS CH, V60, P5379, DOI 10.1128/AAC.00559-16
   Musinguzi N, 2018, AIDS, V32, P2237, DOI 10.1097/QAD.0000000000001955
   Parke J, 1999, COMPUT METH PROG BIO, V59, P19, DOI 10.1016/S0169-2607(98)00098-4
   Savic RM, 2012, CLIN PHARMACOL THER, V92, P575, DOI 10.1038/clpt.2012.137
   Savic RM, 2009, AAPS J, V11, P558, DOI 10.1208/s12248-009-9133-0
   Shuter J, 2008, J ANTIMICROB CHEMOTH, V61, P769, DOI 10.1093/jac/dkn020
   Thigpen MC, 2012, NEW ENGL J MED, V367, P423, DOI 10.1056/NEJMoa1110711
   U. S. Department of Health and Human Services, 2012, FDA APPR 1 DRUG RED
   Vrijens B, 2014, CLIN PHARMACOL THER, V95, P617, DOI 10.1038/clpt.2014.59
   Xu XS, 2012, AAPS J, V14, P927, DOI 10.1208/s12248-012-9407-9
NR 37
TC 1
Z9 1
U1 0
U2 5
PU AMER SOC MICROBIOLOGY
PI WASHINGTON
PA 1752 N ST NW, WASHINGTON, DC 20036-2904 USA
SN 0066-4804
EI 1098-6596
J9 ANTIMICROB AGENTS CH
JI Antimicrob. Agents Chemother.
PD AUG
PY 2019
VL 63
IS 8
AR e00446-19
DI 10.1128/AAC.00446-19
PG 12
WC Microbiology; Pharmacology & Pharmacy
WE Science Citation Index Expanded (SCI-EXPANDED)
SC Microbiology; Pharmacology & Pharmacy
GA IL1OT
UT WOS:000477070900023
PM 31182536
OA Green Published
DA 2022-08-26
ER

PT J
AU Holtz, TH
   Chitwarakorn, A
   Hughes, JP
   Curlin, ME
   Varangrat, A
   Li, MJ
   Amico, KR
   Mock, PA
   Grant, RM
AF Holtz, Timothy H.
   Chitwarakorn, Anupong
   Hughes, James P.
   Curlin, Marcel E.
   Varangrat, Anchalee
   Li, Maoji
   Amico, K. Rivet
   Mock, Philip A.
   Grant, Robert M.
CA Thai HPTN 067 ADAPT Study
TI HPTN 067/ADAPT: Correlates of Sex-Related Pre-exposure Prophylaxis
   Adherence, Thai Men Who Have Sex With Men, and Transgender Women,
   2012-2013
SO JAIDS-JOURNAL OF ACQUIRED IMMUNE DEFICIENCY SYNDROMES
LA English
DT Article
DE HIV; event-driven; PrEP; men who have sex with men; Thailand
ID ALCOHOL-USE DISORDERS; HIGH-RISK; ANTIRETROVIRAL ADHERENCE; MEDICATION
   ADHERENCE; HIV-INFECTION; DRUG-USE; PREP; ACCEPTABILITY; CONSUMPTION;
   WILLINGNESS
AB Background: We identified correlates of sex-related pre-exposure prophylaxis (PrEP) adherence in HPTN067/ADAPT, a phase 2, open-label feasibility study of daily and nondaily regimens of emtricitabine/tenofovir disoproxil fumarate (FTC/TDF)-based PrEP, among Thai men who have sex with men (MSM), and transgender women (TGW), Bangkok.
   Methods: Participants were randomly assigned to one of three self-administered dosing regimens for 24 weeks: daily, time-driven, or event-driven. Demographic and behavioral information was obtained at screening. Pill-container opening was recorded with electronic dose monitoring, and self-reported information on PrEP use, sex events, and substance use was obtained during weekly interviews to confirm dose data. Sex-related PrEP adherence was calculated as the proportion of sex events covered by PrEP use (at least one tablet taken within 4 days before sex and at least one tablet taken within 24 hours after sex) to total sex events. We used multivariate modeling with sex event as the unit of analysis to evaluate correlates associated with sex-related PrEP adherence.
   Results: Among 178 MSM and TGW, sex-related PrEP adherence was similar in the daily and time-driven arms (P = 0.79), both significantly greater than the event-driven arm (P = 0.02 compared to daily). Sex-related PrEP adherence by those reporting stimulant use (74.2%) was similar to those reporting other nonalcohol drug use (76.3%, P = 0.80), but lower than those reporting no substance use (84.6%, P = 0.04). In a multivariable model, randomization to the event-driven arm, a higher prestudy number of reported sex events, and use of stimulant drugs were associated with significantly lower sex-related PrEP adherence.
   Conclusion: Adherence was influenced by treatment schedule and adversely affected by nonalcoholic substance use. Regardless of these factors, Thai MSM and TGW maintained high adherence levels to oral PrEP dosing regimens and coverage of sexual exposures.
C1 [Holtz, Timothy H.; Curlin, Marcel E.; Varangrat, Anchalee; Mock, Philip A.] Thailand Minist Publ Hlth US, Ctr Dis Control & Prevent Collaborat, Nonthaburi, Thailand.
   [Holtz, Timothy H.; Curlin, Marcel E.] Ctr Dis Control & Prevent, Div HIV AIDS Prevent, Atlanta, GA USA.
   [Chitwarakorn, Anupong] Minist Publ Hlth, Dept Dis Control, Nonthaburi, Thailand.
   [Hughes, James P.] Univ Washington, Dept Biostat, Seattle, WA 98195 USA.
   [Hughes, James P.; Li, Maoji] Fred Hutchinson Canc Res Ctr, Vaccine & Infect Dis Div, 1124 Columbia St, Seattle, WA 98104 USA.
   [Curlin, Marcel E.] Oregon Hlth & Sci Univ, Dept Med, Portland, OR USA.
   [Amico, K. Rivet] Univ Michigan, Sch Publ Hlth, Dept Hlth Behav & Hlth Educ, Ann Arbor, MI 48109 USA.
   [Grant, Robert M.] Univ Calif San Francisco, Dept Med, San Francisco, CA 94143 USA.
RP Holtz, TH (通讯作者)，NIH, Off AIDS Res, 5601 Fishers Lane, Rockville, MD 20892 USA.
EM timothy.holtz@nih.gov
FU HIV Prevention Trials Network (HPTN) - National Institute of Allergy and
   Infectious Diseases (NIAID); National Institute on Drug Abuse (NIDA);
   National Institute of Mental Health (NIMH); Office of AIDS Research of
   the National Institutes of Health (NIH), Department of Health and Human
   Services (DHHS) [UM1AI068613, UM1AI068617, UM1AI068619]; NIH; Emory-CDC
   HIV/AIDS Clinical Trials Unit Grant from NIH (NIAID) [UM1AI069418];
   NATIONAL INSTITUTE OF ALLERGY AND INFECTIOUS DISEASES [UM1AI068619,
   UM1AI068617, UM1AI068613, UM1AI069418] Funding Source: NIH RePORTER
FX Supported by the HIV Prevention Trials Network (HPTN), sponsored by the
   National Institute of Allergy and Infectious Diseases (NIAID), the
   National Institute on Drug Abuse (NIDA), the National Institute of
   Mental Health (NIMH), and the Office of AIDS Research of the National
   Institutes of Health (NIH), Department of Health and Human Services
   (DHHS) [Grant numbers UM1AI068613, UM1AI068617, and UM1AI068619]. Gilead
   Sciences donated study medication to the NIH to support this study. This
   work was also supported in part by the Emory-CDC HIV/AIDS Clinical
   Trials Unit Grant award number UM1AI069418 from the NIH (NIAID). The
   funder of the study reviewed and commented on the study protocol and
   final manuscript written by the study investigators. The corresponding
   author had full access to all the data in the study and had final
   responsibility for the decision to submit for publication. The study
   sponsor reviewed and approved of the study protocol and of this article.
   The study sponsor had no role in the analysis or interpretation of the
   data or in writing of this article.
CR Arnsten JH, 2002, J GEN INTERN MED, V17, P377, DOI 10.1046/j.1525-1497.2002.10644.x
   Assanangkornchai S, 2010, ALCOHOL ALCOHOLISM, V45, P278, DOI 10.1093/alcalc/agq018
   Azar MM, 2010, DRUG ALCOHOL DEPEN, V112, P178, DOI 10.1016/j.drugalcdep.2010.06.014
   Bekker LG, 2018, LANCET HIV, V5, pE68, DOI 10.1016/S2352-3018(17)30156-X
   Beyrer C, 2012, LANCET, V380, P367, DOI 10.1016/S0140-6736(12)60821-6
   De Boni RB, 2016, DRUG ALCOHOL DEPEN, V159, P174, DOI 10.1016/j.drugalcdep.2015.12.013
   Elsesser SA, 2016, AIDS BEHAV, V20, P1400, DOI 10.1007/s10461-015-1238-0
   Ferro EG, 2015, AIDS CARE, V27, P93, DOI 10.1080/09540121.2014.963013
   Garcia-Lerma JG, 2010, SCI TRANSL MED, V2, DOI 10.1126/scitranslmed.3000391
   Goedel WC, 2016, AIDS BEHAV, V20, P1435, DOI 10.1007/s10461-016-1353-6
   Golub SA, 2013, AIDS PATIENT CARE ST, V27, P248, DOI 10.1089/apc.2012.0419
   Grant RM, 2018, CLIN INFECT DIS, V66, P1712, DOI 10.1093/cid/cix1086
   Grant RM, 2014, LANCET INFECT DIS, V14, P820, DOI 10.1016/S1473-3099(14)70847-3
   Guidelines EACS, 2015, GUID EACS GUID 8 0
   Hendershot CS, 2009, JAIDS-J ACQ IMM DEF, V52, P180, DOI 10.1097/QAI.0b013e3181b18b6e
   Hinkin CH, 2004, AIDS, V18, pS19, DOI 10.1097/00002030-200418001-00004
   Hoenigl M, 2019, JAIDS-J ACQ IMM DEF, V81, P166, DOI 10.1097/QAI.0000000000002003
   Hoenigl M, 2018, EMERG INFECT DIS, V24, P2292, DOI 10.3201/eid2412.180400
   Kahler CW, 2015, AIDS BEHAV, V19, P422, DOI 10.1007/s10461-014-0896-7
   Kibengo FM, 2013, PLOS ONE, V8, DOI 10.1371/journal.pone.0074314
   Koblin BA, 2006, AIDS, V20, P731, DOI 10.1097/01.aids.0000216374.61442.55
   Koblin BA, 2003, AM J PUBLIC HEALTH, V93, P926, DOI 10.2105/AJPH.93.6.926
   Lorente N, 2012, AIDS CARE, V24, P468, DOI 10.1080/09540121.2011.626394
   Mimiaga MJ, 2009, JAIDS-J ACQ IMM DEF, V50, P77, DOI 10.1097/QAI.0b013e31818d5a27
   Molina JM, 2015, NEW ENGL J MED, V373, P2237, DOI 10.1056/NEJMoa1506273
   MOLINA JM, 2017, LANCET, DOI DOI 10.1016/S2352-3018(17)30089-9
   Mugo PM, 2015, AIDS BEHAV, V19, P794, DOI 10.1007/s10461-014-0958-x
   Mutua G, 2012, PLOS ONE, V7, DOI 10.1371/journal.pone.0033103
   Oldenburg CE, 2016, AIDS BEHAV, V20, P1451, DOI 10.1007/s10461-015-1226-4
   Oldenburg CE, 2014, AIDS PATIENT CARE ST, V28, P109, DOI 10.1089/apc.2013.0372
   Palepu A, 2004, ADDICTION, V99, P361, DOI 10.1111/j.1360-0443.2003.00670.x
   Perez-Figueroa RE, 2015, AIDS EDUC PREV, V27, P112, DOI 10.1521/aeap.2015.27.2.112
   Plankey MW, 2007, JAIDS-J ACQ IMM DEF, V45, P85, DOI 10.1097/QAI.0b013e3180417c99
   RADLOFF L S, 1977, Applied Psychological Measurement, V1, P385, DOI 10.1177/014662167700100306
   Samet JH, 2004, ALCOHOL CLIN EXP RES, V28, P572, DOI 10.1097/01.ALC.0000122103.74491.78
   SAUNDERS JB, 1993, ADDICTION, V88, P791, DOI 10.1111/j.1360-0443.1993.tb02093.x
   Stall R, 2001, ADDICTION, V96, P1589, DOI 10.1046/j.1360-0443.2001.961115896.x
   US Public Health Service, 2018, PREEXP PROPH PREV HI
   USPHS-CDC, 2014, PREEXP PROPH PREV HI
   Vanable PA, 2004, HEALTH PSYCHOL, V23, P525, DOI 10.1037/0278-6133.23.5.525
NR 40
TC 8
Z9 8
U1 1
U2 4
PU LIPPINCOTT WILLIAMS & WILKINS
PI PHILADELPHIA
PA TWO COMMERCE SQ, 2001 MARKET ST, PHILADELPHIA, PA 19103 USA
SN 1525-4135
EI 1077-9450
J9 JAIDS-J ACQ IMM DEF
JI JAIDS
PD OCT 1
PY 2019
VL 82
IS 2
BP E18
EP E26
DI 10.1097/QAI.0000000000002131
PG 9
WC Immunology; Infectious Diseases
WE Science Citation Index Expanded (SCI-EXPANDED); Social Science Citation Index (SSCI)
SC Immunology; Infectious Diseases
GA KG1DN
UT WOS:000509681700001
PM 31490342
OA Green Accepted, Bronze
DA 2022-08-26
ER

PT J
AU Ramsey, SE
   Ames, EG
   Brinkley-Rubinstein, L
   Teitelman, AM
   Clarke, J
   Kaplan, C
AF Ramsey, Susan E.
   Ames, Evan G.
   Brinkley-Rubinstein, Lauren
   Teitelman, Anne M.
   Clarke, Jennifer
   Kaplan, Clair
TI Linking women experiencing incarceration to community-based HIV
   pre-exposure prophylaxis care: protocol of a pilot trial
SO ADDICTION SCIENCE & CLINICAL PRACTICE
LA English
DT Article
DE Pre-exposure prophylaxis; HIV prevention; Linkage to care; Women
   experiencing incarceration
ID LONGITUDINAL DATA-ANALYSIS; RISK BEHAVIORS; ANTIRETROVIRAL PROPHYLAXIS;
   MEDICATION ADHERENCE; ATTITUDES; JAIL; INFECTION; IMPROVE; ADULTS; SEX
AB Background: Women experiencing incarceration (WEI) engage in high rates of sex- and drug-related behavior that places them at risk for HIV. Pre-exposure prophylaxis (PrEP) is an efficacious means of reducing HIV acquisition. There is a general lack of knowledge regarding PrEP among women at elevated risk, and only a small percentage of at-risk women are currently engaged in PrEP care. The period of incarceration represents an opportunity to identify at-risk women, initiate PrEP during incarceration, and establish linkage to community-based PrEP care upon release from incarceration. Further, post-release is a time period that is particularly risky, and there are numerous barriers, including substance use, that may impede linkage to community-based care in the absence of intervention. The current protocol describes plans for the development and pilot randomized controlled trial (RCT) of an intervention to promote PrEP uptake during incarceration and facilitate linkage to community-based PrEP care post-release.
   Methods/design: The motivational interviewing-navigation (MI-NAV) study intervention is being developed, refined, and tested over three phases within the framework of the social ecological model. All phases of the study are being conducted at a women's correctional facility and community-based PrEP provider located in the Northeastern region of the United States. Phase 1 consists of individual qualitative interviews to be conducted with key stakeholders (n =6-10) from the community-based PrEP care site and (n = 6-10) from the women's correctional facility, as well as with (n = 18-30) WEI. Recruitment for Phase 1 was initiated in November 2017. In Phase 2, MI-NAV will be piloted with a small cohort (n = 8-12) of WEI and will be refined based upon participant feedback. During Phase 3, a pilot RCT of MI-NAV and a standard of care condition will be conducted with 80 WEI. RCT participants will complete baseline and follow-up assessments 1, 3, and 6 months post-release. The primary study outcome is linkage to community-based PrEP care, verified via medical records.
   Discussion: This study will develop and evaluate a psychosocial intervention (MI-NAV) to promote PrEP uptake and facilitate linkage to community-based PrEP care among women at-risk for HIV. It is expected that, as a result of this project, the feasibility, acceptability, and preliminary efficacy of MI-NAV will be determined. If found to be efficacious, this intervention has the potential to reduce HIV acquisition in a high-need, underserved community.
C1 [Ramsey, Susan E.] Brown Univ, Dept Psychiat & Human Behav, Warren Alpert Med Sch, Providence, RI 02912 USA.
   [Ramsey, Susan E.; Clarke, Jennifer] Brown Univ, Dept Med, Warren Alpert Med Sch, Providence, RI 02912 USA.
   [Ramsey, Susan E.; Ames, Evan G.] Rhode Isl Hosp, Providence, RI 02905 USA.
   [Brinkley-Rubinstein, Lauren] Univ N Carolina, Dept Social Med, Chapel Hill, NC 27515 USA.
   [Brinkley-Rubinstein, Lauren] Univ N Carolina, Ctr Hlth Equ Res, Chapel Hill, NC 27515 USA.
   [Teitelman, Anne M.] Univ Penn, Sch Nursing, Philadelphia, PA 19104 USA.
   [Clarke, Jennifer] Rhode Isl Dept Correct, Cranston, RI USA.
   [Clarke, Jennifer] Brown Univ, Dept Obstet & Gynecol, Warren Alpert Med Sch, Providence, RI 02912 USA.
   [Kaplan, Clair] Planned Parenthood Southern New England, Providence, RI USA.
RP Ramsey, SE (通讯作者)，Brown Univ, Dept Psychiat & Human Behav, Warren Alpert Med Sch, Providence, RI 02912 USA.; Ramsey, SE (通讯作者)，Brown Univ, Dept Med, Warren Alpert Med Sch, Providence, RI 02912 USA.; Ramsey, SE (通讯作者)，Rhode Isl Hosp, Providence, RI 02905 USA.
EM Susan_Ramsey@Brown.edu
OI Ramsey, Susan/0000-0001-7169-727X
FU National Institute on Drug Abuse of the National Institutes of Health
   [R34DA045621]; NATIONAL INSTITUTE ON DRUG ABUSE [R34DA045621] Funding
   Source: NIH RePORTER
FX The protocol reported in this publication was supported by the National
   Institute on Drug Abuse of the National Institutes of Health under Award
   Number R34DA045621. The content is solely the responsibility of the
   authors and does not necessarily represent the official views of the
   National Institutes of Health.
CR Adams J, 2011, JAIDS-J ACQ IMM DEF, V57, P429, DOI 10.1097/QAI.0b013e31821e9f41
   Adams LM, 2013, AIDS BEHAV, V17, P2685, DOI 10.1007/s10461-011-9990-2
   Auerbach JD, 2015, AIDS PATIENT CARE ST, V29, P102, DOI 10.1089/apc.2014.0142
   Azar MM, 2010, DRUG ALCOHOL DEPEN, V112, P178, DOI 10.1016/j.drugalcdep.2010.06.014
   Baeten JM, 2012, NEW ENGL J MED, V367, P399, DOI 10.1056/NEJMoa1108524
   BELCHER L, 1998, J CONSULT CLIN PSYCH, V65, P531
   Binswanger IA, 2014, AIDS CARE, V26, P872, DOI 10.1080/09540121.2013.859650
   Bradford JB, 2007, AIDS PATIENT CARE ST, V21, pS49, DOI 10.1089/apc.2007.9987
   Brinkley-Rubinstein L, 2018, CURR HIV-AIDS REP, V15, P93, DOI 10.1007/s11904-018-0389-9
   Bronfrenbrenner U., 1979, ECOLOGY HUMAN DEV EX
   Campbell M, 2000, BRIT MED J, V321, P694, DOI 10.1136/bmj.321.7262.694
   Carey MP, 1997, J CONSULT CLIN PSYCH, V65, P531, DOI 10.1037/0022-006X.65.4.531
   Castillo-Mancilla JR, 2013, AIDS RES HUM RETROV, V29, P384, DOI [10.1089/aid.2012.0089, 10.1089/AID.2012.0089]
   Centers for Disease Control and Prevention, 2014, PREEXP PROPH PREV HI
   Chitsaz E, 2013, AIDS BEHAV, V17, P118, DOI 10.1007/s10461-013-0506-0
   Choopanya K, 2013, LANCET, V381, P2083, DOI 10.1016/S0140-6736(13)61127-7
   De Groot A. S., 2005, INFECT DIS CORRECTIO, V8, P1
   Gale NK, 2013, BMC MED RES METHODOL, V13, DOI 10.1186/1471-2288-13-117
   Gonzalez A, 2013, AIDS BEHAV, V17, P168, DOI 10.1007/s10461-012-0319-6
   Gonzalez JS, 2013, J ACQ IMMUN DEF SYND, V58, P181
   Greenfield SF, 2007, DRUG ALCOHOL DEPEN, V86, P1, DOI 10.1016/j.drugalcdep.2006.05.012
   Guest G., 2012, APPL THEMATIC ANAL, P1, DOI [10.4135/9781483384436, DOI 10.4135/9781483384436]
   Hall S M, 2001, Nicotine Tob Res, V3, P193, DOI 10.1080/14622200110050411
   Health CIfISiP, 2018, END AIDS EP DASHB PR
   Hunter CE, 2015, J PRIM CARE COMMUNIT, V6, P154, DOI 10.1177/2150131914560610
   Knudsen HK, 2008, J PSYCHOACTIVE DRUGS, V40, P471, DOI 10.1080/02791072.2008.10400653
   Kraemer HC, 2006, ARCH GEN PSYCHIAT, V63, P484, DOI 10.1001/archpsyc.63.5.484
   Larsen D L, 1979, Eval Program Plann, V2, P197, DOI 10.1016/0149-7189(79)90094-6
   Leaver CA, 2007, AIDS BEHAV, V11, pS85, DOI 10.1007/s10461-007-9246-3
   Lewinsohn PM, 1997, PSYCHOL AGING, V12, P277, DOI 10.1037/0882-7974.12.2.277
   LIANG KY, 1986, BIOMETRIKA, V73, P13, DOI 10.1093/biomet/73.1.13
   Lincoln T, 2006, J AMBUL CARE MANAG, V29, P2, DOI 10.1097/00004479-200601000-00002
   Little RJ, 1986, STAT ANAL MISSING DA
   McClelland GM, 2002, AM J PUBLIC HEALTH, V92, P818, DOI 10.2105/AJPH.92.5.818
   Miller W.R., 2013, MOTIVATIONAL INTERVI, V3rd
   Miller W. R., 2002, MOTIVATIONAL INTERVI, V2nd
   Mugo PM, 2015, AIDS BEHAV, V19, P794, DOI 10.1007/s10461-014-0958-x
   NAVALINE HA, 1994, AIDS RES HUM RETROV, V10, pS281
   Noska AJ, 2016, J HEALTH CARE POOR U, V27, P149, DOI 10.1353/hpu.2016.0054
   Onken LS, 2014, CLIN PSYCHOL SCI, V2, P22, DOI 10.1177/2167702613497932
   Papke LE, 2008, J ECONOMETRICS, V145, P121, DOI 10.1016/j.jeconom.2008.05.009
   Paskett ED, 2011, CA-CANCER J CLIN, V61, P237, DOI 10.3322/caac.20111
   Philbin MM, 2016, AIDS PATIENT CARE ST, V30, P282, DOI 10.1089/apc.2016.0037
   Rutledge R, 2018, AIDS CARE, V30, P1282, DOI 10.1080/09540121.2018.1447079
   Scott CK, 2012, DRUG ALCOHOL DEPEN, V125, P110, DOI 10.1016/j.drugalcdep.2012.03.025
   Sheth AN, 2016, J VIRUS ERAD, V2, P149
   Shih FJ, 1998, J ADV NURS, V28, P631, DOI 10.1046/j.1365-2648.1998.00716.x
   Smith DK, 2012, AIDS EDUC PREV, V24, P408, DOI 10.1521/aeap.2012.24.5.408
   Sobell L, 1980, EVALUATING ALCOHOL D
   SOBELL LC, 1978, J CONSULT CLIN PSYCH, V46, P901, DOI 10.1037/0022-006X.46.5.901
   Sobell M. B., 1980, EVALUATING ALCOHOL D, P129, DOI DOI 10.1016/B978-0-08-022997-3.50013-2
   Thigpen MC, 2012, NEW ENGL J MED, V367, P423, DOI 10.1056/NEJMoa1110711
   Underhill K, 2014, AM J PUBLIC HEALTH, V104, pE27, DOI 10.2105/AJPH.2014.302152
   Van der Elst EM, 2013, AIDS BEHAV, V17, P2162, DOI 10.1007/s10461-012-0317-8
   van Olphen J, 2009, SUBST ABUSE TREAT PR, V4, DOI 10.1186/1747-597X-4-10
   Wang EA, 2016, AM J PUBLIC HEALTH, V98, P2182
   Weir BW, 2009, AIDS BEHAV, V13, P509, DOI 10.1007/s10461-008-9422-0
   Western B., 2017, FED PROBAT, V81, P32, DOI DOI 10.3868/S050-004-015-0003-8
   Western B, 2016, P NATL ACAD SCI USA, V113, P5477, DOI 10.1073/pnas.1604138113
   Whiteside YO, 2011, AIDS PATIENT CARE ST, V25, P365, DOI 10.1089/apc.2010.0224
   Wilson IB, 2016, AIDS BEHAV, V20, P2700, DOI 10.1007/s10461-016-1406-x
   Wu H, 2017, CLIN INFECT DIS, V64, P144, DOI 10.1093/cid/ciw701
   ZEGER SL, 1986, BIOMETRICS, V42, P121, DOI 10.2307/2531248
   Zhu G.A., 2015, HEAL JUSTICE, V3, P6, DOI [10.1186/s40352-014-0014-y, DOI 10.1186/S40352-014-0014-Y]
NR 64
TC 14
Z9 14
U1 1
U2 2
PU BMC
PI LONDON
PA CAMPUS, 4 CRINAN ST, LONDON N1 9XW, ENGLAND
SN 1940-0640
J9 ADDICT SCI CLIN PRAC
JI Addict. Sci. Clin. Pract.
PD MAR 4
PY 2019
VL 14
AR 8
DI 10.1186/s13722-019-0137-5
PG 13
WC Substance Abuse
WE Science Citation Index Expanded (SCI-EXPANDED); Social Science Citation Index (SSCI)
SC Substance Abuse
GA HP2RR
UT WOS:000461523600001
PM 30832717
OA Green Published, gold
DA 2022-08-26
ER

PT J
AU de Bree, GJ
   van Sighem, A
   Zuilhof, W
   van Bergen, JEAM
   Prins, M
   Heidenrijk, M
   van der Valk, M
   Brokx, P
   Reiss, P
   Deug, F
   Davidovich, U
   Geerlings, SE
   Hoornenborg, E
   Oomen, A
   Bruinderink, MLG
   Schat, N
   Achterbergh, RCA
   van Agtmael, M
   Ananworanich, J
   Van de Beek, D
   van den Berk, GEL
   Bezemer, D
   van Bijnen, A
   Blok, WL
   Bogers, S
   Bomers, M
   Boucher, CAB
   Brokking, W
   Burger, D
   Brinkman, K
   Brinkman, N
   de Bruin, M
   Bruisten, S
   Coyer, L
   van Crevel, R
   Daans, CG
   Derckx, T
   Dijkstra, M
   van Duijnhoven, YT
   van Eeden, A
   Elsenburg, L
   van den Elshout, MAM
   Ester, C
   Ersan, E
   Felipa, PEV
   Geijtenbeek, TBH
   van Gool, J
   Goorhuis, A
   Groot, M
   Hankins, CA
   Heijnen, A
   Hillebregt, MMJ
   Hogewoning, A
   Hommenga, M
   Hovius, JW
   Janssen, Y
   de Jong, K
   Jongen, V
   Kootstra, NA
   Koup, RA
   Kroon, FP
   van de Laar, TJW
   Lauw, F
   van Leeuwen, MM
   Lettinga, K
   Linde, I
   Loomans, DSE
   Mouhebati, T
   Mulder, BJ
   Mulder, J
   Nellen, FJ
   Nijsters, A
   Nobel, H
   Oostvogel, P
   Op de Coul, ELM
   Peters, E
   Peters, IS
   van der Poll, T
   Ratmann, O
   Rokx, C
   van Rooijen, MS
   van der Loeff, MFS
   Schoute, WEM
   Sonder, GJ
   Veenstra, J
   Verbon, A
   de Vries, HJ
   Vrouenraets, S
   van Vugt, M
   Wiersinga, WJ
   Wit, FW
   Zaheri, S
   Zantkuijl, P
   van Zelm, MC
   Zakowicz, A
   Zimmermann, HML
AF de Bree, Godelieve J.
   van Sighem, Ard
   Zuilhof, Wim
   van Bergen, Jan E. A. M.
   Prins, Maria
   Heidenrijk, Michiel
   van der Valk, Marc
   Brokx, Pieter
   Reiss, Peter
   Deug, F.
   Davidovich, U.
   Geerlings, S. E.
   Hoornenborg, E.
   Oomen, A.
   Bruinderink, M. L. Groot
   Schat, N.
   Achterbergh, R. C. A.
   van Agtmael, M.
   Ananworanich, J.
   Van de Beek, D.
   van den Berk, G. E. L.
   Bezemer, D.
   van Bijnen, A.
   Blok, W. L.
   Bogers, S.
   Bomers, M.
   Boucher, C. A. B.
   Brokking, W.
   Burger, D.
   Brinkman, K.
   Brinkman, N.
   de Bruin, M.
   Bruisten, S.
   Coyer, L.
   van Crevel, R.
   Daans, C. G.
   Derckx, T.
   Dijkstra, M.
   van Duijnhoven, Y. T.
   van Eeden, A.
   Elsenburg, L.
   van den Elshout, M. A. M.
   Ester, C.
   Ersan, E.
   Felipa, P. E. V.
   Geijtenbeek, T. B. H.
   van Gool, J.
   Goorhuis, A.
   Groot, M.
   Hankins, C. A.
   Heijnen, A.
   Hillebregt, M. M. J.
   Hogewoning, A.
   Hommenga, M.
   Hovius, J. W.
   Janssen, Y.
   de Jong, K.
   Jongen, V.
   Kootstra, N. A.
   Koup, R. A.
   Kroon, F. P.
   van de Laar, T. J. W.
   Lauw, F.
   van Leeuwen, M. M.
   Lettinga, K.
   Linde, I.
   Loomans, D. S. E.
   Mouhebati, T.
   Mulder, B. J.
   Mulder, J.
   Nellen, F. J.
   Nijsters, A.
   Nobel, H.
   Oostvogel, P.
   Op de Coul, E. L. M.
   Peters, E.
   Peters, I. S.
   van der Poll, T.
   Ratmann, O.
   Rokx, C.
   van Rooijen, M. S.
   van der Loeff, M. F. Schim
   Schoute, W. E. M.
   Sonder, G. J.
   Veenstra, J.
   Verbon, A.
   de Vries, H. J.
   Vrouenraets, S.
   van Vugt, M.
   Wiersinga, W. J.
   Wit, F. W.
   Zaheri, S.
   Zantkuijl, P.
   van Zelm, M. C.
   Zakowicz, A.
   Zimmermann, H. M. L.
CA HIV Transmission Elimination
TI Is reaching 90-90-90 enough to end AIDS? Lessons from Amsterdam
SO CURRENT OPINION IN HIV AND AIDS
LA English
DT Review
DE Amsterdam; epidemic; HIV
ID ANTIRETROVIRAL THERAPY; PREEXPOSURE PROPHYLAXIS; HIV-1 TRANSMISSION;
   INFECTION; VIRUS; PREVENTION; PREVALENCE; STAGE; RISK; MEN
AB Purpose of review Although cities present opportunities for infectious pathogens such as HIV to spread, public health infrastructure within these cities also provides opportunities to design effective approaches to eliminate transmission of these pathogens. The HIV Transmission Elimination AMsterdam (H-TEAM) Initiative, a consortium of relevant stakeholders involved in HIV prevention and care, designed an integrated approach to curb the HIV epidemic in Amsterdam, including providing preexposure prophylaxis (PrEP), increasing awareness of acute HIV infection, offering same-day test and treat, and improving indicator disease-driven HIV testing. Recent findings In 2013, approximately 230 people in Amsterdam were newly diagnosed with HIV, largely belonging to one of two key affected populations, namely MSM and people with a migration background. Since the start of H-TEAM in 2014, a decrease in new diagnoses was observed (130 in 2017), with an increasing proportion of MSM who had been diagnosed with a recent infection. The H-TEAM shows that a city-based concerted effort is feasible. However, major challenges remain, such as reducing the number of late HIV diagnoses, and identifying and providing appropriate services to a diminishing group of individuals who are likely the source of transmission.
C1 [de Bree, Godelieve J.; van der Valk, Marc; Reiss, Peter] Amsterdam Infect & Immun Inst, Dept Internal Med, Div Infect Dis, Amsterdam, Netherlands.
   [Reiss, Peter] Univ Amsterdam, Amsterdam Univ Med Ctr, Amsterdam Inst Global Hlth & Dev, Dept Global Hlth, Amsterdam, Netherlands.
   [van Sighem, Ard; Reiss, Peter; Bezemer, D.; Ester, C.; Hillebregt, M. M. J.; Wit, F. W.; Zaheri, S.] Stichting HIV Monitoring, Amsterdam, Netherlands.
   [Zuilhof, Wim; van Bergen, Jan E. A. M.; Deug, F.; Oomen, A.; van Bijnen, A.; Mouhebati, T.; Nijsters, A.; Zantkuijl, P.] Soa Aids Nederland, Amsterdam, Netherlands.
   [van Bergen, Jan E. A. M.] Univ Amsterdam, Amsterdam Univ Med Ctr, Dept Gen Practice, Amsterdam, Netherlands.
   [Prins, Maria] Publ Hlth Serv Amsterdam, Dept Infect Dis, Amsterdam, Netherlands.
   [Heidenrijk, Michiel] Amsterdam Hlth Technol Inst, Amsterdam, Netherlands.
   [Brokx, Pieter; Derckx, T.] Dutch Assoc People Living HIV, Amsterdam, Netherlands.
   [de Bree, Godelieve J.; Heidenrijk, Michiel; Reiss, Peter; Bruinderink, M. L. Groot; Schat, N.; Hankins, C. A.] Amsterdam UMC Locat AMC, Amsterdam Inst Global Hlth & Dev, Dept Global Hlth, Amsterdam, Netherlands.
   [de Bree, Godelieve J.; Prins, Maria; van der Valk, Marc; Geerlings, S. E.; Bogers, S.; Goorhuis, A.; Hovius, J. W.; Nellen, F. J.; Nobel, H.; van der Poll, T.; van Vugt, M.; Wiersinga, W. J.; Wit, F. W.] Amsterdam UMC Locat AMC, Dept Internal Med, Div Infect Dis, Amsterdam, Netherlands.
   [Prins, Maria; Davidovich, U.; Hoornenborg, E.; Achterbergh, R. C. A.; Bruisten, S.; Coyer, L.; Daans, C. G.; Dijkstra, M.; van Duijnhoven, Y. T.; van den Elshout, M. A. M.; Ersan, E.; Felipa, P. E. V.; van Gool, J.; Heijnen, A.; Hogewoning, A.; Hommenga, M.; de Jong, K.; Jongen, V.; van Leeuwen, M. M.; Linde, I.; Loomans, D. S. E.; Mulder, B. J.; Oostvogel, P.; Peters, I. S.; van Rooijen, M. S.; van der Loeff, M. F. Schim; Sonder, G. J.; de Vries, H. J.; Zimmermann, H. M. L.] Publ Hlth Serv Amsterdam, Dept Infect Dis, Amsterdam, Netherlands.
   [van Bergen, Jan E. A. M.] Univ Amsterdam, Dept Gen Practice, Amsterdam UMC Locat AMC, Amsterdam, Netherlands.
   [van Bergen, Jan E. A. M.; Op de Coul, E. L. M.] Natl Inst Publ Hlth & Environm, Epidemiol & Surveillance Unit, Ctr Infect Dis Control, Bilthoven, Netherlands.
   [de Vries, H. J.] Univ Amsterdam, Amsterdam UMC Locat AMC, Dept Dermatol, Amsterdam, Netherlands.
   [van der Loeff, M. F. Schim; de Vries, H. J.] Univ Amsterdam, Amsterdam UMC Locat AMC, Amsterdam CINIMA, Ctr Infect & Immunol, Amsterdam, Netherlands.
   [van den Berk, G. E. L.; Blok, W. L.; Brinkman, K.; Schoute, W. E. M.] OLVG Locat East, Dept Internal Med, Amsterdam, Netherlands.
   [de Bruin, M.] Univ Aberdeen, Aberdeen Hlth Psychol Grp, Inst Appl Hlth Sci, Aberdeen, Scotland.
   [Boucher, C. A. B.] Erasmus MC, Dept Virosci, Rotterdam, Netherlands.
   [Rokx, C.; Verbon, A.] Erasmus MC, Dept Internal Med & Infect Dis, Rotterdam, Netherlands.
   [Kroon, F. P.] Leiden Univ, Med Ctr, Dept Infect Dis, Leiden, Netherlands.
   [Van de Beek, D.] Amsterdam UMC Locat AMC, Dept Neurol, Ctr Infect & Immun Amsterdam CINIMA, Amsterdam, Netherlands.
   [Geijtenbeek, T. B. H.] Amsterdam UMC Locat AMC, Expt Immunol Lab, Amsterdam, Netherlands.
   [Kootstra, N. A.] Amsterdam UMC Locat AMC, Lab Viral Immune Pathogenesis, Amsterdam, Netherlands.
   [Burger, D.] Radboud Univ Nijmegen, Med Ctr, Dept Pharm, Nijmegen, Netherlands.
   [Koup, R. A.] NIAID, Immunol Lab, Vaccine Res Ctr, NIH, Bldg 10, Bethesda, MD 20892 USA.
   [Ananworanich, J.] US Mil HIV Res Program, Bethesda, MD USA.
   [Ananworanich, J.] Henry M Jackson Fdn Adv Mil Med, Bethesda, MD USA.
   [van Zelm, M. C.] Erasmus MC, Dept Virol, Rotterdam, Netherlands.
   [van Agtmael, M.; Bomers, M.; Peters, E.] Amsterdam UMC Locat VUMC, Dept Internal Med, Amsterdam, Netherlands.
   [Mulder, J.] Slotervaart Hosp, Dept Internal Med, Amsterdam, Netherlands.
   [Brokking, W.; van Eeden, A.; Elsenburg, L.; Groot, M.] DC Klinieken, Amsterdam, Netherlands.
   [Lettinga, K.; Veenstra, J.; Vrouenraets, S.] OLVG Locat West, Dept Internal Med, Amsterdam, Netherlands.
   [Ratmann, O.] Imperial Coll London, Sch Publ Hlth, Fac Med, London, England.
   [van Crevel, R.] Radboud Univ Nijmegen, Med Ctr, Dept Internal Med, Nijmegen, Netherlands.
   [Heijnen, A.] Sexol Ctr Amsterdam, Amsterdam, Netherlands.
   [Heijnen, A.] GP Practice Heijnen & Meij, Amsterdam, Netherlands.
   [Brinkman, N.; Janssen, Y.] Elaa, Amsterdam, Netherlands.
   [Zakowicz, A.] AIDS Healthcare Fdn, Amsterdam, Netherlands.
   [Daans, C. G.] Amsterdam UMC Locat VUMC, Ctr Expertise Gender Dysphoria, Amsterdam, Netherlands.
   [van de Laar, T. J. W.] OLVG, Dept Med Microbiol, Amsterdam, Netherlands.
   [van de Laar, T. J. W.] Sanquin Res, Dept Donor Med Res, Lab Blood Borne Infect, Amsterdam, Netherlands.
   [Lauw, F.] Med Ctr Janvan Goyen, Dept Internal Med, Amsterdam, Netherlands.
RP de Bree, GJ (通讯作者)，Amsterdam Infect & Immun Inst, Dept Internal Med, Div Infect Dis, Amsterdam, Netherlands.
EM g.j.debree@amsterdamumc.nl
RI Coyer, Liza/L-9054-2019; van Crevel, reinout/A-6636-2010; Rokx,
   Casper/ABG-2016-2021; van der valk, marc/AAQ-9026-2020; Ananworanich,
   Jintanat/AAC-6348-2021; Kuijper, ed/AAB-7853-2022
OI Coyer, Liza/0000-0001-5830-2982; van Crevel,
   reinout/0000-0002-6233-6410; van der valk, marc/0000-0002-8290-6425;
   Ananworanich, Jintanat/0000-0003-1369-3224; Kuijper,
   ed/0000-0001-5726-2405
FU Aids Fonds [2013169]; Stichting AmsterdamDiner Foundation; Bristol-Myers
   Squibb International Corp. [AI424-541]; Gilead Sciences Europe Ltd
   [PA-HIV-PREP-16-0024]; Gilead Sciences [CO-NL-276-4222, CO-US-276-1712];
   Janssen Pharmaceutica [PHNL/JAN/0714/0005b/1912fde]; ViiV Healthcare
   [3000268822, 3000747780]; ZonMw [522002003]; M.A.C. AIDS Fund
FX The H-TEAM Initiative is being supported by Aids Fonds (grant number:
   2013169), Stichting AmsterdamDiner Foundation, Bristol-Myers Squibb
   International Corp. (study number: AI424-541), Gilead Sciences Europe
   Ltd (grant number: PA-HIV-PREP-16-0024), Gilead Sciences (protocol
   numbers: CO-NL-276-4222, CO-US-276-1712), Janssen Pharmaceutica
   (reference number: PHNL/JAN/0714/0005b/1912fde), M.A.C. AIDS Fund, ViiV
   Healthcare (PO numbers: 3000268822, 3000747780) and ZonMw(grant number:
   522002003).
CR [Anonymous], HIV MON REP 2018
   Cohen MS, 2016, NEW ENGL J MED, V375, P830, DOI [10.1056/NEJMoa1105243, 10.1056/NEJMoa1600693]
   Das M, 2010, PLOS ONE, V5, DOI 10.1371/journal.pone.0011068
   Dijkstra M, INT AIDS SOC C HIV S
   Dijkstra M, 2017, BMC INFECT DIS, V17, DOI 10.1186/s12879-017-2508-4
   Eisinger RW, 2019, JAMA-J AM MED ASSOC, V321, P451, DOI 10.1001/jama.2018.21167
   Fidler S, 2013, NEW ENGL J MED, V368, P207, DOI 10.1056/NEJMoa1110039
   Grant RM, 2010, NEW ENGL J MED, V363, P2587, DOI 10.1056/NEJMoa1011205
   Grijsen ML, 2012, PLOS MED, V9, DOI 10.1371/journal.pmed.1001196
   Gullon A, 2016, AIDS CARE, V28, P1296, DOI 10.1080/09540121.2016.1178700
   Heijman RLJ, 2009, SEX TRANSM INFECT, V85, P249, DOI 10.1136/sti.2008.033258
   Hollingsworth TD, 2008, J INFECT DIS, V198, P687, DOI 10.1086/590501
   Hoornenborg E, 2019, LANCET HIV, V6, pE447, DOI 10.1016/S2352-3018(19)30136-5
   Hoornenborg E, 2018, AIDS, V32, P1527, DOI [10.1097/qad.0000000000001874, 10.1097/QAD.0000000000001874]
   Hoornenborg E, 2018, J INT AIDS SOC, V21, DOI 10.1002/jia2.25105
   Hoornenborg E, 2017, LANCET HIV, V4, pE522, DOI 10.1016/S2352-3018(17)30132-7
   Hoornenborg E, 2017, AIDS, V31, P1603, DOI 10.1097/QAD.0000000000001522
   Jones A, 2014, LANCET, V384, P272, DOI 10.1016/S0140-6736(13)62230-8
   Joore IK, 2016, BMJ OPEN, V6, DOI 10.1136/bmjopen-2015-009194
   Joore Ivo K, 2017, BMC Infect Dis, V17, P178, DOI 10.1186/s12879-017-2279-y
   Joore IK, 2015, SEX TRANSM INFECT, V91, P467, DOI 10.1136/sextrans-2015-052073
   Le T, 2013, NEW ENGL J MED, V368, P218, DOI 10.1056/NEJMoa1110187
   Marks G, 2006, AIDS, V20, P1447, DOI 10.1097/01.aids.0000233579.79714.8d
   McCormack S, 2016, LANCET, V387, P53, DOI 10.1016/S0140-6736(15)00056-2
   Molina JM, 2015, NEW ENGL J MED, V373, P2237, DOI 10.1056/NEJMoa1506273
   Montaner JSG, 2010, LANCET, V376, P532, DOI 10.1016/S0140-6736(10)60936-1
   Newsum AM, 2018, SEX TRANSM DIS, V45, P813, DOI 10.1097/OLQ.0000000000000877
   Pilcher CD, 2017, JAIDS-J ACQ IMM DEF, V74, P44, DOI 10.1097/QAI.0000000000001134
   Ratmann O, 2016, SCI TRANSL MED, V8, DOI 10.1126/scitranslmed.aad1863
   Remien RH, 2009, AIDS BEHAV, V13, P1046, DOI 10.1007/s10461-009-9581-7
   Rodger AJ, 2019, LANCET, V393, P2428, DOI 10.1016/S0140-6736(19)30418-0
   Trienekens SCM, 2013, BMJ OPEN, V3, DOI 10.1136/bmjopen-2013-003687
   van den Broek IVF, 2010, BMC FAM PRACT, V11, DOI 10.1186/1471-2296-11-39
   Wawer MJ, 2005, J INFECT DIS, V191, P1403, DOI 10.1086/429411
   WHO, 2016, GUID OR PREEXP PROPH
   Wohlgemut J, 2012, BMC INFECT DIS, V12, DOI 10.1186/1471-2334-12-72
   Wood E, 2014, JAMA-J AM MED ASSOC, V312, P278, DOI 10.1001/jama.2014.5954
NR 37
TC 5
Z9 5
U1 0
U2 1
PU LIPPINCOTT WILLIAMS & WILKINS
PI PHILADELPHIA
PA TWO COMMERCE SQ, 2001 MARKET ST, PHILADELPHIA, PA 19103 USA
SN 1746-630X
EI 1746-6318
J9 CURR OPIN HIV AIDS
JI Curr. Opin. HIV AIDS
PD NOV
PY 2019
VL 14
IS 6
BP 455
EP 463
DI 10.1097/COH.0000000000000586
PG 9
WC Immunology; Infectious Diseases
WE Science Citation Index Expanded (SCI-EXPANDED)
SC Immunology; Infectious Diseases
GA KC6OF
UT WOS:000507293800004
PM 31589173
DA 2022-08-26
ER

PT J
AU Sales, JM
   Phillips, AL
   Tamler, I
   Munoz, T
   Cwiak, C
   Sheth, AN
AF Sales, Jessica M.
   Phillips, Ashley L.
   Tamler, Ilyssa
   Munoz, Tatiana
   Cwiak, Carrie
   Sheth, Anandi N.
TI Patient recommendations for PrEP information dissemination at family
   planning clinics in Atlanta, Georgia
SO CONTRACEPTION
LA English
DT Article
DE HIV prevention; Southern US; PrEP; Family planning clinics
ID PREEXPOSURE PROPHYLAXIS PREP; WOMENS HEALTH-CARE; UNITED-STATES; HIV
   RISK; PREVENTION; KNOWLEDGE; ATTITUDES; ACCEPTABILITY; VACCINATION;
   AWARENESS
AB Objective: Family planning (FP) clinics are an ideal setting to disseminate information about pre-exposure prophylaxis (PrEP), but little is known about women's preferences for learning about PrEP in this setting.
   Study design: We surveyed 500 women seeking care at 4 FP clinics in Atlanta. Before their provider visit, participants completed an HIV-risk screener. After, we asked participants about the HIV prevention counseling they received and how clinics could share information about PrEP. We performed descriptive analyses on demographics, HIV risk, and PrEP awareness/interest, and conducted thematic analysis on open-ended responses.
   Results: Only 18% knew about PrEP before the study; 28% of 376 sexually-active women hathl risk indicator consistent with PrEP eligibility. Three hundred forty seven women (69%) shared suggestions about how clinics should share PrEP information. We categorized suggestions into 4 themes - Advertising, Conversations, Awareness and Access. Participants (n=150) suggested clinics should advertise PrEP via brochures, posters, texts, or emails; 134 wanted providers to talk to patients about PrEP. Several (n=71) suggested sharing PrEP information broadly in the community and with other clinics/providers; others (n=11) wanted improved access to PrEP services.
   Conclusions: Our results demonstrate overwhelming patient interest in learning more about PrEP through educational materials and directly from FP providers. Women were vocal about increasing PrEP awareness in the community, particularly among populations especially at risk for HIV (e.g., teens). These suggestions can be translated into actionable steps FP clinics can take to increase PrEP awareness and expand their reach to benefit women at risk for HIV. (C) 2019 Elsevier Inc. All rights reserved.
C1 [Sales, Jessica M.; Phillips, Ashley L.; Tamler, Ilyssa; Munoz, Tatiana] Emory Univ, Rollins Sch Publ Hlth, Atlanta, GA 30322 USA.
   [Cwiak, Carrie] Emory Univ, Sch Med, Dept Gynecol & Obstet, Atlanta, GA 30322 USA.
   [Sheth, Anandi N.] Emory Univ, Sch Med, Dept Med, Atlanta, GA 30322 USA.
RP Sales, JM (通讯作者)，Emory Univ, Rollins Sch Publ Hlth, Atlanta, GA 30322 USA.
EM jmcderm@emory.edu
OI Phillips, Ashley/0000-0001-7275-4555; Sheth, Anandi/0000-0002-6305-2727
FU Gilead Sciences, Inc. [CO-US-276-4060]; Gilead Sciences; National
   Institutes of Health [1K23AI114407]; NATIONAL INSTITUTE OF ALLERGY AND
   INFECTIOUS DISEASES [K23AI114407] Funding Source: NIH RePORTER
FX Support for this research was provided to J. Sales by an Investigator
   Sponsored Grant from Gilead Sciences, Inc. (CO-US-276-4060). A. Sheth
   also receives grant funding from Gilead Sciences. A. Sheth receives
   funding from the National Institutes of Health (1K23AI114407).
CR Aaron E, 2018, AIDS PATIENT CARE ST, V32, P16, DOI 10.1089/apc.2017.0201
   Arya Monisha, 2016, J Int Assoc Provid AIDS Care, V15, P306, DOI 10.1177/2325957414557268
   Auerbach JD, 2015, AIDS PATIENT CARE ST, V29, P102, DOI 10.1089/apc.2014.0142
   CDC, COMP EV BAS INT BEST
   Centers for Disease Control and Prevention (CDC), 2016, HIV SURV REP 2016, P28
   Centers for Disease Control and Prevention (CDC), CDC ISS BRIEF HIV SO
   Chen YH, 2010, AIDS BEHAV, V14, P87, DOI 10.1007/s10461-009-9558-6
   Collier KL, 2018, AIDS EDUC PREV, V30, P13, DOI 10.1521/aeap.2018.30.1.13
   Collier KL, 2017, J HEALTH COMMUN, V22, P183, DOI 10.1080/10810730.2016.1261969
   Doblecki-Lewis S, 2016, INT J STD AIDS, V27, P873, DOI 10.1177/0956462415601304
   Edelstein Z, 2014, 142 APHA ANN M EXP N
   FDA, 2012, FDA APPR 1 DRUG RED
   Frost JJ, 2012, WOMEN HEALTH ISS, V22, pE519, DOI 10.1016/j.whi.2012.09.002
   Garfinkel DB, 2017, AIDS CARE, V29, P751, DOI 10.1080/09540121.2016.1234679
   Gavin Loretta, 2016, MMWR Morb Mortal Wkly Rep, V65, P231, DOI 10.15585/mmwr.mm6509a3
   Gilkey MB, 2016, VACCINE, V34, P1187, DOI 10.1016/j.vaccine.2016.01.023
   Koren DE, 2018, AIDS PATIENT CARE ST, V32, P490, DOI 10.1089/apc.2018.0030
   NRA Transcript, 2012, WASHINGTON POST
   Office of Population Affairs, HIV PREV IN FP
   Pollock L, 2018, OBSTET GYNECOL, V132, P687, DOI 10.1097/AOG.0000000000002801
   Seidman D, 2018, CONTRACEPTION, V97, P467, DOI 10.1016/j.contraception.2018.01.007
   Seidman D, 2016, OBSTET GYNECOL, V128, P37, DOI 10.1097/AOG.0000000000001455
   Seidman D, 2016, CONTRACEPTION, V93, P463, DOI 10.1016/j.contraception.2015.12.018
   Sheth AN, 2016, J VIRUS ERAD, V2, P149
   Siegler AJ., 2018, 25 C RETR OPP INF CR
   Smith DK, 2018, ANN EPIDEMIOL, V28, P850, DOI 10.1016/j.annepidem.2018.05.003
   Tripathi A, 2012, J INT AIDS SOC, V15, P108
   US Public Health Service, 2014, PREEXP PROPH PREV HI
   Walters SM, 2017, HARM REDUCT J, V14, DOI 10.1186/s12954-017-0166-x
   Ylitalo KR, 2013, AM J PUBLIC HEALTH, V103, P164, DOI 10.2105/AJPH.2011.300600
   Young I, 2014, AIDS BEHAV, V18, P195, DOI 10.1007/s10461-013-0560-7
NR 31
TC 8
Z9 8
U1 1
U2 3
PU ELSEVIER SCIENCE INC
PI NEW YORK
PA STE 800, 230 PARK AVE, NEW YORK, NY 10169 USA
SN 0010-7824
EI 1879-0518
J9 CONTRACEPTION
JI Contraception
PD APR
PY 2019
VL 99
IS 4
BP 233
EP 238
DI 10.1016/j.contraception.2018.12.008
PG 6
WC Obstetrics & Gynecology
WE Science Citation Index Expanded (SCI-EXPANDED); Social Science Citation Index (SSCI)
SC Obstetrics & Gynecology
GA HU3GQ
UT WOS:000465161200007
PM 30711352
OA Green Accepted
DA 2022-08-26
ER

PT J
AU Terndrup, C
   Streed, CG
   Tiberio, P
   Black, M
   Davis, J
   Apfel, A
   Blackstock, OJ
   Edelman, EJ
   Berkenblit, G
AF Terndrup, Christopher
   Streed, Carl G., Jr.
   Tiberio, Perry
   Black, Marissa
   Davis, John
   Apfel, Ariella
   Blackstock, Oni J.
   Edelman, E. Jennifer
   Berkenblit, Gail
TI A Cross-sectional Survey of Internal Medicine Resident Knowledge,
   Attitudes, Behaviors, and Experiences Regarding Pre-Exposure Prophylaxis
   for HIV Infection
SO JOURNAL OF GENERAL INTERNAL MEDICINE
LA English
DT Article
DE HIV pre-exposure prophylaxis; resident education
ID HIGH-RISK MEN; CARE PROVIDERS; AWARENESS; PREP; PREVENTION; PHYSICIANS;
   SEX; IMPLEMENTATION; STRATEGIES; MANAGEMENT
AB BACKGROUND: Pre-exposure prophylaxis (PrEP) for HIV is effective, yet many providers continue to lack knowledge and comfort in providing this intervention. It remains unclear whether internal medicine (IM) residents receive appropriate training in PrEP care and if this affects their future practices.
   OBJECTIVE: We sought to evaluate the relationship between current IM residents' prior PrEP training and knowledge, comfort, and practice regarding the provision of PrEP.
   DESIGN AND PARTICIPANTS: We created an online survey to assess IM residents' knowledge, attitudes, and behaviors related to PrEP. The survey was distributed among five IM programs across the USA.
   KEY RESULTS: We had a 35% response rate. Of 229 respondents, 96% (n = 220) had heard of PrEP but only 25% (n = 51) had received prior training and 11% (n = 24) had prescribed PrEP. Compared with those without, those with prior training reported good to excellent knowledge scores regarding PrEP (80% versus 33%, p<0.001), more frequent prescribing (28% versus 7%, p = 0.001), and higher comfort levels with evaluating risk for HIV, educating patients, and monitoring aspects of PrEP (75% versus 26%, 56% versus 16%, and 47% versus 8%, respectively; all p values <0.0001). While only 25% (n = 51) had received prior training, 75% (n = 103) of respondents reported that training all providers at their continuity clinic sites would improve implementation.
   CONCLUSIONS: We found that prior training was associated with higher levels of self-reported PrEP knowledge, comfort, and prescribing behaviors. Given the significant need for PrEP, IM residents should be trained to achieve adequate knowledge and comfort levels to prescribe it. This study demonstrates that providing appropriate PrEP training for IM residents may lead to an increase in the pool of graduating IM residents prescribing PrEP.
C1 [Terndrup, Christopher] Oregon Hlth & Sci Univ, Dept Med, Div Gen Internal Med & Geriatr, Portland, OR 97201 USA.
   [Streed, Carl G., Jr.] Boston Univ, Boston Med Ctr, Sch Med, Sect Gen Internal Med, Boston, MA 02215 USA.
   [Tiberio, Perry] Columbia Univ, Dept Med, Med Ctr, New York, NY USA.
   [Black, Marissa] Univ Washington, Div Gerontol & Geriatr Med, Seattle, WA 98195 USA.
   [Davis, John] Univ Calif San Francisco, Dept Med, Div Infect Dis, San Francisco, CA USA.
   [Apfel, Ariella; Berkenblit, Gail] Johns Hopkins Univ, Sch Med, Dept Med, Div Gen Internal Med, Baltimore, MD 21205 USA.
   [Blackstock, Oni J.] Albert Einstein Coll Med, Montefiore Med Ctr, Bronx, NY 10467 USA.
   [Edelman, E. Jennifer] Yale Sch Med, Div Gen Internal Med, New Haven, CT USA.
RP Terndrup, C (通讯作者)，Oregon Hlth & Sci Univ, Dept Med, Div Gen Internal Med & Geriatr, Portland, OR 97201 USA.
EM terndrup@ohsu.edu
OI Streed Jr, Carl/0000-0003-3075-253X
FU NCATS NIH HHS [UL1 TR001863] Funding Source: Medline; NATIONAL CENTER
   FOR ADVANCING TRANSLATIONAL SCIENCES [UL1TR001863] Funding Source: NIH
   RePORTER
CR Arnold EA, 2012, PLOS ONE, V7, DOI 10.1371/journal.pone.0040603
   Barash EA, 2010, AIDS PATIENT CARE ST, V24, P689, DOI 10.1089/apc.2010.0173
   Berkenblit GV, 2012, J GEN INTERN MED, V27, P839, DOI 10.1007/s11606-012-1985-9
   Blackstock OJ, 2017, J GEN INTERN MED, V32, P62, DOI 10.1007/s11606-016-3903-z
   Blumenthal J, 2015, AIDS BEHAV, V19, P802, DOI 10.1007/s10461-015-0996-z
   Centers for Disease Control and Prevention, HIV BAS PREP
   Choudhry NK, 2005, ANN INTERN MED, V142, P260, DOI 10.7326/0003-4819-142-4-200502150-00008
   Deville C, 2015, JAMA INTERN MED, V175, P1706, DOI 10.1001/jamainternmed.2015.4324
   Eaton LA, 2015, AIDS PATIENT CARE ST, V29, P423, DOI 10.1089/apc.2014.0303
   Edelman EJ, 2017, AIDS BEHAV, V21, P1025, DOI 10.1007/s10461-016-1612-6
   Goldstein RH, 2018, NEW ENGL J MED, V379, P1293, DOI 10.1056/NEJMp1804306
   Grant RM, 2010, NEW ENGL J MED, V363, P2587, DOI 10.1056/NEJMoa1011205
   Grava-Gubins I, 2008, CAN FAM PHYSICIAN, V54, P1424
   Grol R, 2004, MED J AUSTRALIA, V180, pS57, DOI 10.5694/j.1326-5377.2004.tb05948.x
   Hong JN, 2015, OBSTET GYNECOL SURV, V70, P284, DOI 10.1097/OGX.0000000000000170
   Kaplowitz MD, 2004, PUBLIC OPIN QUART, V68, P94, DOI 10.1093/poq/nfh006
   Krakower D, 2014, AIDS BEHAV, V18, P1712, DOI 10.1007/s10461-014-0839-3
   Krakower D, 2012, CURR OPIN HIV AIDS, V7, P593, DOI 10.1097/COH.0b013e3283590446
   Marcus JL, 2016, CURR HIV-AIDS REP, V13, P116, DOI 10.1007/s11904-016-0308-x
   McCormack S, 2016, LANCET, V387, P53, DOI 10.1016/S0140-6736(15)00056-2
   McMahon JM, 2014, AIDS PATIENT CARE ST, V28, P462, DOI 10.1089/apc.2013.0302
   Mehta SA, 2011, SEX TRANSM INFECT, V87, P344, DOI 10.1136/sti.2010.046284
   Mimiaga MJ, 2014, AIDS CARE, V26, P684, DOI 10.1080/09540121.2013.845289
   Mincey BA, 2001, SOUTHERN MED J, V94, P365, DOI 10.1097/00007611-200104000-00001
   Petroll AE, 2017, AIDS BEHAV, V21, P1256, DOI 10.1007/s10461-016-1625-1
   Prior M, 2008, J EVAL CLIN PRACT, V14, P888, DOI 10.1111/j.1365-2753.2008.01014.x
   Ryskina KL, 2015, J GEN INTERN MED, V30, P1286, DOI 10.1007/s11606-015-3323-5
   Sanazaro P, 1982, MOBIUS, V2, P34
   Scherer ML, 2014, AIDS CARE, V26, P1435, DOI 10.1080/09540121.2014.920950
   Sharma M, 2014, PLOS ONE, V9, DOI 10.1371/journal.pone.0105283
   Silapaswan A, 2017, J GEN INTERN MED, V32, P192, DOI 10.1007/s11606-016-3899-4
   Smith WR, 2000, CHEST, V118, p8S, DOI 10.1378/chest.118.2_suppl.8S
   Tang EC, 2014, AIDS RES HUM RETROV, V30, P416, DOI [10.1089/aid.2013.0212, 10.1089/AID.2013.0212]
   US Public Health Service, PREEXP PROPH PREV HI
   White JM, 2012, AIDS PATIENT CARE ST, V26, P395, DOI 10.1089/apc.2012.0030
   Wilton J, 2015, HIV AIDS-RES PALLIAT, V7, P125, DOI 10.2147/HIV.S50025
NR 36
TC 9
Z9 10
U1 0
U2 1
PU SPRINGER
PI NEW YORK
PA 233 SPRING ST, NEW YORK, NY 10013 USA
SN 0884-8734
EI 1525-1497
J9 J GEN INTERN MED
JI J. Gen. Intern. Med.
PD JUL
PY 2019
VL 34
IS 7
BP 1258
EP 1278
DI 10.1007/s11606-019-04947-2
PG 21
WC Health Care Sciences & Services; Medicine, General & Internal
WE Science Citation Index Expanded (SCI-EXPANDED); Social Science Citation Index (SSCI)
SC Health Care Sciences & Services; General & Internal Medicine
GA II9ZH
UT WOS:000475559500041
PM 31020604
OA Green Published, Bronze
DA 2022-08-26
ER

PT J
AU Frasca, K
   Castillo-Mancilla, J
   McNulty, MC
   Connors, S
   Sweitzer, E
   Zimmer, S
   Madinger, N
AF Frasca, Katherine
   Castillo-Mancilla, Jose
   McNulty, Monica C.
   Connors, Susan
   Sweitzer, Elizabeth
   Zimmer, Shanta
   Madinger, Nancy
TI A Mixed Methods Evaluation of an Inclusive Sexual History Taking and HIV
   Prevention Curriculum for Trainees
SO JOURNAL OF GENERAL INTERNAL MEDICINE
LA English
DT Article
DE medical education curriculum development/evaluation; disparities; HIV;
   underserved populations; preventative care
ID PREEXPOSURE PROPHYLAXIS PREP; HEALTH-CARE PROVIDERS; MEDICAL-STUDENTS;
   TRANSGENDER WOMEN; KNOWLEDGE; GAY; COMFORT; IMPLEMENTATION; ACQUISITION;
   RESIDENCY
AB BACKGROUND: Health disparities exist in HIV risk in the USA among the lesbian-gay-bisexual-transgender-queer (LGBTQ) community. There is also scarce literature on curricula for HIV prevention and pre-exposure prophylaxis (PrEP) for trainees.
   AIM: To create a curriculum to train residents to perform inclusive sexual history taking and HIV prevention care. The curriculum covers sexual history, LGBTQ health, sexually transmitted infections, and HIV risk assessment and risk reduction counseling including use of PrEP.
   SETTING: A dedicated PrEP Clinic was created within an Academic Medical Center Outpatient HIV Clinic. Patients were primarily LGBTQ identified, but also included HIV sero-discordant couples, cisgender individuals, heterosexual invididuals, and those with experience of homelessness, sex work, and substance abuse.
   PARTICIPANTS: Thirty-four internal medicine residents completed the course between November 2017 and May 2018.
   PROGRAM DESCRIPTION: The curriculum was delivered as Just in Time Teaching (JiTT) via online virtual patient cases followed by directly observed clinical care at a large urban PrEP clinic.
   PROGRAM EVALUATION AND RESULTS: The effectiveness of the curriculum was assessed through paired pre/post-self-assessment surveys (n=19), additional post-surveys on the online modules (n=22), and interviews (n=9). Many respondents reported no prior training or inadequate prior training in the course content. As a result of the course, participants reported statistically significant increased confidence and comfort in all seven HIV prevention topic areas, with the greatest gains in safe sex counseling for LGBTQ patients and in discussing PrEP (mean changes of 1.21, 1.58 on 5-point Likert scale, respectively, p<0.0001). Six of nine interviewees post-course had applied what they learned to patient care; five indicated their learning would benefit patients.
   DISCUSSION: An HIV prevention curriculum focused on cultural humility in care can improve trainee's skills in HIV risk reduction counseling, including PrEP, among all patients including those identifying as LGBTQ.
C1 [Frasca, Katherine; Castillo-Mancilla, Jose; Zimmer, Shanta; Madinger, Nancy] Univ Colorado, Div Infect Dis, Aurora, CO 80045 USA.
   [McNulty, Monica C.; Zimmer, Shanta] Univ Colorado, Sch Med, Aurora, CO USA.
   [Connors, Susan; Sweitzer, Elizabeth] Univ Colorado Denver, Sch Educ & Human Dev, Aurora, CO USA.
RP Frasca, K (通讯作者)，Univ Colorado, Div Infect Dis, Aurora, CO 80045 USA.
EM katherine.frasca@ucdenver.edu
RI Castillo-Mancilla, Jose/AAN-5116-2020
OI Castillo-Mancilla, Jose/0000-0003-1242-1745
FU Program for the Academic Clinician Educator, PACE, Department of
   Internal Medicine, University of Colorado Denver, Anschutz Medical
   Campus
FX Program for the Academic Clinician Educator, PACE, Department of
   Internal Medicine, University of Colorado Denver, Anschutz Medical
   Campus. Teaching Scholars Program, Academy of Medical Educators:
   biostatistical support.
CR Baeten JM, 2014, LANCET INFECT DIS, V14, P1055, DOI 10.1016/S1473-3099(14)70937-5
   Baral SD, 2013, LANCET INFECT DIS, V13, P214, DOI 10.1016/S1473-3099(12)70315-8
   Bhowmick, 2017, OPEN FORUM INFECT DI, V4, pS14
   Bien-Gund C, 2017, J GEN INTERN MED, V32, pS284
   Blackstock OJ, 2017, J GEN INTERN MED, V32, P62, DOI 10.1007/s11606-016-3903-z
   Blumenthal J, 2015, AIDS BEHAV, V19, P802, DOI 10.1007/s10461-015-0996-z
   Bonvicini KA, 2017, PATIENT EDUC COUNS, V100, P2357, DOI 10.1016/j.pec.2017.06.003
   Burke SE, 2015, ACAD MED, V90, P645, DOI 10.1097/ACM.0000000000000661
   Calabrese SK, 2018, AIDS BEHAV, V22, P1122, DOI 10.1007/s10461-017-1979-z
   Calabrese SK, 2017, AM J PUBLIC HEALTH, V107, P1883, DOI 10.2105/AJPH.2017.304061
   Centers for Disease Control and Prevention, 2017, HIV SURV REP 2017, V29, DOI 10.1017/CBO9781107415324.004
   Centers for Disease Control and Prevention, 2015, MMWR MORB MORTAL WKL, V64
   Centers for Disease Control and Prevention, 2017, PREEXP PROPH PREV HI
   Centers for Disease Control and Prevention, GUID TAK SEX HIST
   Chan PA, 2016, J INT AIDS SOC, V19, DOI 10.7448/IAS.19.1.20903
   Coleman E., 2013, ADDENDUM SUMMIT MED
   Coverdale JH, 2011, ACAD MED, V86, P1590, DOI 10.1097/ACM.0b013e318234ea41
   Felder-Heim C, 2017, J GEN INTERN MED, V32, pS700
   Gay and Lesbian Medical Association, GUID CAR LESB GAY BI, P1
   Gorfinkle N, 2016, J GEN INTERN MED, V31, pS853
   Grant RM, 2014, LANCET INFECT DIS, V14, P820, DOI 10.1016/S1473-3099(14)70847-3
   Grant RM, 2010, NEW ENGL J MED, V363, P2587, DOI 10.1056/NEJMoa1011205
   Greene RE, 2015, J GEN INTERN MED, V30, pS209
   Grosz AM, 2017, FAM MED, V49, P52
   Haist SA, 2004, J GEN INTERN MED, V19, P549, DOI 10.1111/j.1525-1497.2004.30204.x
   Hayes V, 2015, FAM MED, V47, P383
   Hess KL, 2017, ANN EPIDEMIOL, V27, P238, DOI 10.1016/j.annepidem.2017.02.003
   Hoornenborg E, 2017, AIDS, V31, P2179, DOI 10.1097/QAD.0000000000001627
   Ivanova DK, 2016, J SEX MED, V13, pS241, DOI 10.1016/j.jsxm.2016.04.007
   Johnston Carrie D, 2017, Transgend Health, V2, P91, DOI 10.1089/trgh.2017.0007
   Kirkpatrick D., 2006, EVALUATING TRAINING, V3rd
   Krakower D, 2012, CURR OPIN HIV AIDS, V7, P593, DOI 10.1097/COH.0b013e3283590446
   Kumar P, 2017, J GEN INTERN MED, V32, pS292
   Liang JJ, 2017, ENDOCR PRACT, V23, P897, DOI 10.4158/EP171758.OR
   Linda Creegan M, 2011, FNP BRIEF INDIVIDUAL
   Madan AK, 1998, AM J PREV MED, V15, P114, DOI 10.1016/S0749-3797(98)00026-9
   Malhotra S, 2008, J NATL MED ASSOC, V100, P1097, DOI 10.1016/S0027-9684(15)31452-8
   Martin J, 2017, OPEN FORUM INFECT DI, V4, pS449
   Maude R, 2017, OPEN FORUM INFECT S1, V4, pS437, DOI DOI 10.1093/ofid/ofx163.1106
   Novak G., 1999, JUST IN TIME TEACHIN
   Nusbaum MRH, 2002, AM FAM PHYSICIAN, V66, P1705
   Obedin-Maliver J, 2011, JAMA-J AM MED ASSOC, V306, P971, DOI 10.1001/jama.2011.1255
   Parish SJ, 2007, J SEX MED, V4, P259, DOI 10.1111/j.1743-6109.2007.00430.x
   Park C, 2017, J GEN INTERN MED, V32, pS679
   Park Jason A, 2018, Transgend Health, V3, P10, DOI 10.1089/trgh.2017.0047
   Rosen R, 2006, J SEX MED, V3, P37, DOI 10.1111/j.1743-6109.2005.00135.x
   Sack Stanley, 2002, Acad Med, V77, P1159, DOI 10.1097/00001888-200211000-00025
   Sanchez NF, 2006, FAM MED, V38, P21
   Sekoni AO, 2017, J INT AIDS SOC, V20, DOI 10.7448/IAS.20.1.21624
   Silapaswan A, 2017, J GEN INTERN MED, V32, P192, DOI 10.1007/s11606-016-3899-4
   Smith DK, 2015, MMWR-MORBID MORTAL W, V64, P1291, DOI 10.15585/mmwr.mm6446a4
   The Joint Commission, 2011, ADV EFF COMM CULT CO
   Thigpen MC, 2012, NEW ENGL J MED, V367, P423, DOI 10.1056/NEJMoa1110711
   Tiberio PJ, 2016, J GEN INTERN MED, V31, pS904
   Tripathi A, 2012, SOUTH MED J, V105, P199, DOI 10.1097/SMJ.0b013e31824f1a1b
NR 55
TC 19
Z9 19
U1 1
U2 10
PU SPRINGER
PI NEW YORK
PA 233 SPRING ST, NEW YORK, NY 10013 USA
SN 0884-8734
EI 1525-1497
J9 J GEN INTERN MED
JI J. Gen. Intern. Med.
PD JUL
PY 2019
VL 34
IS 7
BP 1279
EP 1288
DI 10.1007/s11606-019-04958-z
PG 10
WC Health Care Sciences & Services; Medicine, General & Internal
WE Science Citation Index Expanded (SCI-EXPANDED); Social Science Citation Index (SSCI)
SC Health Care Sciences & Services; General & Internal Medicine
GA II9ZH
UT WOS:000475559500042
PM 31037543
OA Bronze, Green Published
DA 2022-08-26
ER

PT J
AU Carnevale, C
   Zucker, J
   Womack, JA
   Dixon, J
   Cohall, A
   Sobieszczyk, ME
   Gordon, P
AF Carnevale, Caroline
   Zucker, Jason
   Womack, Julie A.
   Dixon, Jane
   Cohall, Alwyn
   Sobieszczyk, Magdalena E.
   Gordon, Peter
TI Adolescent Preexposure Prophylaxis Administration: An Education
   Curriculum for Health Care Providers
SO JOURNAL OF PEDIATRIC HEALTH CARE
LA English
DT Article
DE Adolescent; HIV; pre-exposure prophylaxis (PrEP); curriculum; provider
ID HIV PREVENTION; MEN; RISK; SEX
AB On May 15, 2018, the Federal Drug Administration amended the approval of preexposure prophylaxis (PrEP) to include minors (> 35 kgs). Adolescent providers are now in need of access to a comprehensive education curriculum on the administration of PrEP to adolescents. This paper outlines such a curriculum with the goal of reaching adolescent providers unfamiliar with PrEP assessment, administration, and monitoring. A comprehensive adolescent PrEP curriculum was designed using a literature review. An expert panel of seven reviewed the curriculum for content validity. A pilot implementation of the curriculum was conducted with staff from eight school-based health clinics located in Upper Manhattan and the Bronx. A formal content-validated curriculum was established providing adolescent health care providers with the tools needed to administer PrEP in their clinical setting. Clinical providers can access our curriculum to aid in their administration of PrEP to an adolescent population.
C1 [Carnevale, Caroline; Womack, Julie A.] Yale Univ, New Haven, CT USA.
   [Carnevale, Caroline] New York Presbyterian Hosp, Comprehens Hlth Program, HIV Prevent Program, New York, NY USA.
   [Zucker, Jason] Columbia Univ, Med Ctr, Div Infect Dis, Dept Internal Med & Pediat, New York, NY USA.
   [Dixon, Jane] Yale Univ, Nursing, New Haven, CT USA.
   [Cohall, Alwyn] Mailman Sch Publ Hlth, Clin Publ Hlth & Clin Pediat, New York, NY USA.
   [Cohall, Alwyn] Columbia Univ, Med Ctr, New York, NY USA.
   [Sobieszczyk, Magdalena E.; Gordon, Peter] Columbia Univ, Med Ctr, Div Infect Dis, Dept Internal Med, New York, NY USA.
RP Carnevale, C (通讯作者)，622 West 168th St VC4, New York, NY 10032 USA.
EM cac9183@nyp.org
RI Zucker, Jason/H-7241-2019
OI Zucker, Jason/0000-0001-6987-6412; Carnevale,
   Caroline/0000-0002-7701-3569
FU National Institute of Allergy and Infectious Diseases at the National
   Institutes of Health [T32AI007531]; Centers for Disease Control and
   Prevention New York STD Prevention Training Center [RFA-PS14-1407];
   NATIONAL INSTITUTE OF ALLERGY AND INFECTIOUS DISEASES [T32AI007531]
   Funding Source: NIH RePORTER
FX Dr. Zucker is supported by a training grant from the National Institute
   of Allergy and Infectious Diseases at the National Institutes of Health
   [T32AI007531] and the Centers for Disease Control and Prevention New
   York STD Prevention Training Center [RFA-PS14-1407].
CR Andrea Andersson, 2017, CECILIA VICUNA HAPPE
   Baeten JM, 2012, NEW ENGL J MED, V367, P399, DOI 10.1056/NEJMoa1108524
   Benner P., 2010, ED NURSES CALL RADIC
   Burda JP, 2015, COLUMBIA J GEND LAW, V20, P295
   Centers for Disease Control and Prevention, 2005, GUID TAK SEX HIST
   Centers for Disease Control and Prevention, 2017, SEX TRANSM DIS SURV
   Diamond RM, 1998, JOSSEY BASS HIGHER A
   Dimitrov DT, 2016, PLOS ONE, V11, DOI 10.1371/journal.pone.0158620
   Fuchs JD, 2018, AIDS PATIENT CARE ST, V32, P104, DOI 10.1089/apc.2017.0255
   Grant RM, 2014, LANCET INFECT DIS, V14, P820, DOI 10.1016/S1473-3099(14)70847-3
   Grant RM, 2010, NEW ENGL J MED, V363, P2587, DOI 10.1056/NEJMoa1011205
   Hart-Cooper GD, 2018, J ADOLESCENT HEALTH, V63, P242, DOI 10.1016/j.jadohealth.2018.03.016
   Hess KL., 2017, HIV SURVEILL REP, V2, P1
   Hightow-Weidman LB, 2017, CURR OPIN HIV AIDS, V12, P501, DOI 10.1097/COH.0000000000000399
   Hosek S, 2016, J INT AIDS SOC S6, V19
   Hosek SG, 2017, JAMA PEDIATR, V171, P1063, DOI 10.1001/jamapediatrics.2017.2007
   Joyce BR., 2002, STUDENT ACHIEVEMENT
   Kamis K. M., 2018, SAME DAY HIV PREEXP
   Koss CA, 2018, CLIN INFECT DIS, V66, P213, DOI 10.1093/cid/cix755
   Krakower D, 2014, AIDS BEHAV, V18, P1712, DOI 10.1007/s10461-014-0839-3
   Lehman DA, 2015, J INFECT DIS, V211, P1211, DOI 10.1093/infdis/jiu677
   McCormack S, 2016, LANCET, V387, P53, DOI 10.1016/S0140-6736(15)00056-2
   Mullins TLK, 2017, AIDS PATIENT CARE ST, V31, P504, DOI 10.1089/apc.2017.0147
   New York State Department of Health AIDS Institute, 2017, GUID US PREEXP PROPH
   Ocfemia MCB, 2018, MMWR-MORBID MORTAL W, V67, P212, DOI 10.15585/mmwr.mm6707a2
   Polit DF, 2007, RES NURS HEALTH, V30, P459, DOI 10.1002/nur.20199
   Silapaswan A, 2017, J GEN INTERN MED, V32, P192, DOI 10.1007/s11606-016-3899-4
   Taylor D, 2013, SYST REV-LONDON, V2, DOI 10.1186/2046-4053-2-93
   The New York City Department of Health and Mental Hygiene, 2017, BUREAU SEXUALLY TRAN, V15, P1
   U.S. Food and Drug Administration, 2012, SUNSCR DRUG PROD OV
   Zucker J., 2018, 3 INT C HIV TREATM P
   2009, AM PSYCHOL, V64, P739
NR 32
TC 5
Z9 5
U1 1
U2 1
PU ELSEVIER SCIENCE INC
PI NEW YORK
PA STE 800, 230 PARK AVE, NEW YORK, NY 10169 USA
SN 0891-5245
EI 1532-656X
J9 J PEDIATR HEALTH CAR
JI J. Pediatr. Health Care
PD MAY-JUN
PY 2019
VL 33
IS 3
BP 288
EP 295
DI 10.1016/j.pedhc.2018.09.007
PG 8
WC Health Policy & Services; Nursing; Pediatrics
WE Science Citation Index Expanded (SCI-EXPANDED); Social Science Citation Index (SSCI)
SC Health Care Sciences & Services; Nursing; Pediatrics
GA HU8EM
UT WOS:000465517600013
PM 30594441
OA Bronze, Green Accepted
DA 2022-08-26
ER

PT J
AU Zhabokritsky, A
   Nelson, LE
   Tharao, W
   Husbands, W
   Sa, T
   Zhang, NH
   Thomas-Pavanel, J
   Baidoobonso, S
   Kaul, R
AF Zhabokritsky, Alice
   Nelson, LaRon E.
   Tharao, Wangari
   Husbands, Winston
   Sa, Ting
   Zhang, Nanhua
   Thomas-Pavanel, Jamie
   Baidoobonso, Shamara
   Kaul, Rupert
TI Barriers to HIV pre-exposure prophylaxis among African, Caribbean and
   Black men in Toronto, Canada
SO PLOS ONE
LA English
DT Article
ID TRANSGENDER WOMEN; SEX; AWARENESS; PREP; RISK; PREVENTION; WILLINGNESS;
   INFECTION
AB Introduction
   Single-tablet combination emtricitabine/tenofovir is highly effective as HIV pre-exposure prophylaxis (PrEP). Scale-up efforts have targeted men who have sex with men (MSM), but patterns of racial disparities in PrEP use have begun to emerge. African, Caribbean and Black (ACB) communities in Canada and USA are also disproportionately affected by HIV, and there is lack of guidance regarding PrEP implementation in this priority population.
   Methods
   ACB men from Toronto, Canada were recruited in community settings by peers. Participants completed a detailed socio-behavioural questionnaire. Biological samples were collected and tested for sexually transmitted infections. Willingness to accept PrEP was assessed in relation to actual and self-perceived risk of acquiring HIV, as well as demographic and behavioural variables.
   Results
   424 ACB men were included in the analysis. ACB MSM were more likely to accept PrEP than ACB men only reporting sex with women (MSW; 50.0% vs. 23.6%). The most common reasons for PrEP non-acceptance were concerns regarding side-effects and low self-perceived risk. PrEP acceptance was lowest among younger men (12.5%) and those born in Canada (15.2%). Men with a high self-perceived HIV risk were more likely to accept PrEP (41.3% vs. 22.7% of men with a low self-perceived risk), but only 25.4% of men who were defined as being at high-risk, self-identified themselves as such.
   Conclusions
   Most ACB MSW were unlikely to accept PrEP, largely due to low self-perceived HIV risk, but PrEP acceptance among ACB MSM was similar to other contemporaneous Toronto MSM communities. PrEP acceptance was particularly low among younger ACB men and those born in Canada. Tailored strategies will be needed to effectively implement PrEP in Toronto ACB communities.
C1 [Zhabokritsky, Alice] Univ Toronto, Dept Med, Toronto, ON, Canada.
   [Nelson, LaRon E.] St Michaels Hosp, Li Ka Shing Knowledge Inst, Ctr Urban Hlth Solut, Toronto, ON, Canada.
   [Nelson, LaRon E.] Univ Rochester, Sch Nursing, Rochester, NY USA.
   [Tharao, Wangari] Womens Hlth Womens Hands, Toronto, ON, Canada.
   [Husbands, Winston] Ontario HIV Treatment Network, Toronto, ON, Canada.
   [Sa, Ting; Zhang, Nanhua] Cincinnati Childrens Hosp Med Ctr, Dept Biostat & Epidemiol, Cincinnati, OH 45229 USA.
   [Thomas-Pavanel, Jamie] Womens Coll Hosp, Womens Coll Res Inst, Toronto, ON, Canada.
   [Baidoobonso, Shamara] Chief Publ Hlth Off, Charlottetown, PE, Canada.
   [Kaul, Rupert] Univ Toronto, Dept Med, Toronto, ON, Canada.
   [Kaul, Rupert] Univ Toronto, Dept Immunol, Toronto, ON, Canada.
RP Zhabokritsky, A (通讯作者)，Univ Toronto, Dept Med, Toronto, ON, Canada.
EM azhabokritsky@qmed.ca
OI Zhang, Nanhua/0000-0001-5796-3404; Kaul, Rupert/0000-0002-1586-4093;
   Husbands, Winston/0000-0003-4742-5105; Nelson, LaRon/0000-0002-2630-602X
FU Canadian Institutes of Health Research (CIHR) [HET-85518, TMI-138656];
   Ontario HIV Treatment Network (OHTN) Knowledge, Translation and Exchange
   grant; University of Toronto - OHTN Endowed Chair in HIV Research
FX This research was supported by grants from the Canadian Institutes of
   Health Research (CIHR; #HET-85518, #TMI-138656) and an Ontario HIV
   Treatment Network (OHTN) Knowledge, Translation and Exchange grant. RK
   is supported by a University of Toronto - OHTN Endowed Chair in HIV
   Research. The funders had no role in study design, data collection and
   analysis, decision to publish, or preparation of the manuscript.
CR [Anonymous], 2000, STIGM DISCR IND 1 AC
   [Anonymous], 2006, CAN WE MEAS HIV AIDS
   Bourgeois A C, 2017, Can Commun Dis Rep, V43, P248, DOI 10.14745/ccdr.v43i12a01
   Calabrese SK, 2015, AM J PUBLIC HEALTH, V105, P1960, DOI 10.2105/AJPH.2015.302816
   Cohen MS, 2016, NEW ENGL J MED, V375, P830, DOI [10.1056/NEJMoa1105243, 10.1056/NEJMoa1600693]
   Eaton LA, 2017, PREV SCI, V18, P505, DOI 10.1007/s11121-017-0756-6
   Eaton LA, 2015, AIDS PATIENT CARE ST, V29, P423, DOI 10.1089/apc.2014.0303
   Golub SA, 2013, AIDS PATIENT CARE ST, V27, P248, DOI 10.1089/apc.2012.0419
   Grace D, 2018, AIDS PATIENT CARE ST, V32, P24, DOI 10.1089/apc.2017.0153
   Grant RM, 2010, NEW ENGL J MED, V363, P2587, DOI 10.1056/NEJMoa1011205
   Kesler MA, 2016, AIDS CARE, V28, P1378, DOI 10.1080/09540121.2016.1178703
   Kesler MA, 2016, BMC PUBLIC HEALTH, V16, DOI 10.1186/s12889-016-2859-6
   Khanna AS, 2016, JAMA INTERN MED, V176, P136, DOI 10.1001/jamainternmed.2015.6536
   Krakower DS, 2016, CURR OPIN HIV AIDS, V11, P41, DOI 10.1097/COH.0000000000000206
   Leonardi M, 2011, INT J STD AIDS, V22, P738, DOI 10.1258/ijsa.2011.011057
   Liu J, 2015, BMC PUBLIC HEALTH, V15, DOI 10.1186/s12889-015-1439-5
   MacFadden DR, 2016, J INT AIDS SOC, V19, DOI 10.7448/IAS.19.1.20791
   McCormack S, 2016, LANCET, V387, P53, DOI 10.1016/S0140-6736(15)00056-2
   Molina JM, 2015, NEW ENGL J MED, V373, P2237, DOI 10.1056/NEJMoa1506273
   Nachega JB, 2014, CLIN INFECT DIS, V58, P1297, DOI 10.1093/cid/ciu046
   Nelson LE, BMC INFECT DIS
   Rodger AJ, 2016, JAMA-J AM MED ASSOC, V316, P171, DOI 10.1001/jama.2016.5148
   Smith DK, 2012, JAIDS-J ACQ IMM DEF, V60, P421, DOI 10.1097/QAI.0b013e318256b2f6
   Tan DHS, 2017, CAN MED ASSOC J, V189, pE1448, DOI 10.1503/cmaj.170494
   UNAIDS, 2017, LAT STAT STAT AIDS E
   Wilton J, 2016, J INT AIDS SOC, V19, DOI 10.7448/IAS.19.1.20777
   Yi S, 2017, J INT AIDS SOC, V20, DOI 10.7448/IAS.20.1.21580
NR 27
TC 12
Z9 12
U1 0
U2 1
PU PUBLIC LIBRARY SCIENCE
PI SAN FRANCISCO
PA 1160 BATTERY STREET, STE 100, SAN FRANCISCO, CA 94111 USA
SN 1932-6203
J9 PLOS ONE
JI PLoS One
PD MAR 29
PY 2019
VL 14
IS 3
AR e0213740
DI 10.1371/journal.pone.0213740
PG 11
WC Multidisciplinary Sciences
WE Science Citation Index Expanded (SCI-EXPANDED); Social Science Citation Index (SSCI)
SC Science & Technology - Other Topics
GA HQ9FO
UT WOS:000462732300005
PM 30925582
OA Green Submitted, gold, Green Published
DA 2022-08-26
ER

PT J
AU Visconti, AJ
   Sell, J
   Greenblatt, AD
AF Visconti, Adam J.
   Sell, Jarrett
   Greenblatt, Aaron David
TI Primary Care for Persons Who Inject Drugs
SO AMERICAN FAMILY PHYSICIAN
LA English
DT Article
ID SOFT-TISSUE INFECTIONS; VIRUS-INFECTION; SYRINGE PROGRAMS;
   SCREENING-TEST; HIV-INFECTION; USERS; ENDOCARDITIS; HEROIN; MANAGEMENT;
   PEOPLE
AB More than 750,000 persons in the United States inject opioids, methamphetamine, cocaine, or ketamine, and that number is increasing because of the current opioid epidemic. Persons who inject drugs (PWID) are at higher risk of infectious and noninfectious skin, pulmonary, cardiac, neurologic, and other causes of morbidity and mortality. Nonjudgmental inquiries about current drug use can uncover information about readiness for addiction treatment and identify modifiable risk factors for complications of injection drug use. All PWID should be screened for human immunodeficiency virus infection, latent tuberculosis, and hepatitis B and C, and receive vaccinations for hepatitis A and B, tetanus, and pneumonia if indicated. Pre-exposure prophylaxis for human immunodeficiency virus infection should also be offered. Naloxone should be prescribed to those at risk of opioid overdose, Skin and soft tissue infections are the most common medical complication in PWID and the top reason for hospitalization in these patients. Signs of systemic infection require hospitalization, blood cultures, and a comprehensive history and physical examination to determine the source of infection. PWID have a higher incidence of community-acquired pneumonia and are at risk of other pulmonary complications, including opioid-associated pulmonary edema, asthma, and foreign body granulomatosis. Infectious endocarditis is the most common cardiac complication associated with injection drug use and more often involves the right-sided heart valves, which may not present with heart murmurs or peripheral signs and symptoms, in PWID. Injections increase the risk of osteomyelitis, as well as subdural and epidural abscesses. (Copyright (C) 2019 American Academy of Family Physicians.)
C1 [Visconti, Adam J.] Dist Columbia Dept Hlth, HIV AIDS Hepatitis STD & TB Adm, Washington, DC USA.
   [Sell, Jarrett] Penn State Hlth Milton S Hershey Med Ctr, Dept Family & Community Med, Hershey, PA USA.
   [Greenblatt, Aaron David] Univ Maryland, Sch Med, Dept Family & Community Med, Baltimore, MD 21201 USA.
   [Greenblatt, Aaron David] Univ Maryland, Sch Med, Dept Psychiat, Div Addict Res & Treatment, Baltimore, MD 21201 USA.
RP Visconti, AJ (通讯作者)，DC Hlth, 899 N Capital St NE, Washington, DC 20002 USA.
EM adam.visconti@dc.gov
RI SELL, JARRETT/AAP-5446-2021
OI Visconti, Adam/0000-0001-6257-1691
CR AAFP, 2016, SUBST AB ADD
   AAFP, CHRON PAIN MAN OP MI
   America Association for the Study of Liver Diseases/Infectious Diseases Society of America, HCV GUID REC TEST MA
   Baddour LM, 2015, CIRCULATION, V132, P1435, DOI 10.1161/CIR.0000000000000296
   Barocas JA, 2013, J GEN INTERN MED, V28, pS120
   Binswanger IA, 2000, CLIN INFECT DIS, V30, P579, DOI 10.1086/313703
   Boschini A, 1996, CLIN INFECT DIS, V23, P107, DOI 10.1093/clinids/23.1.107
   Brown PD, 2002, INFECT DIS CLIN N AM, V16, P645, DOI 10.1016/S0891-5520(02)00019-3
   Buckingham Elizabeth, 2013, Adv Prev Med, V2013, P690386, DOI 10.1155/2013/690386
   Centers for Disease and Control Prevention, LAT TUB INF GUID PRI
   Centers for Disease Control and Prevention, 2017, HIV SURV REP, V28
   Centers for Disease Control and Prevention, PREEXP PROPH PREV HI
   Centers for Disease Control and Prevention, HIV TREATM PREV
   Centers for Disease Control and Prevention, 1998, MMWR MORB MORTAL WKL, V47, P149
   Choopanya K, 2013, LANCET, V381, P2083, DOI 10.1016/S0140-6736(13)61127-7
   Cohen MS, 2016, NEW ENGL J MED, V375, P830, DOI [10.1056/NEJMoa1105243, 10.1056/NEJMoa1600693]
   Connors GJ, 2015, SUBSTANCE ABUSE TREA
   Darke S, 2001, DRUG ALCOHOL DEPEN, V62, P77, DOI 10.1016/S0376-8716(00)00161-7
   Darke S, 2015, ADDICTION, V110, P1144, DOI 10.1111/add.12930
   Degenhardt L, 2013, LANCET, V382, P1564, DOI 10.1016/S0140-6736(13)61530-5
   Degenhardt L, 2011, ADDICTION, V106, P32, DOI 10.1111/j.1360-0443.2010.03140.x
   Fernandes RM, 2017, BMC PUBLIC HEALTH, V17, DOI 10.1186/s12889-017-4210-2
   GOLDSTEIN DS, 1986, CHEST, V89, P266, DOI 10.1378/chest.89.2.266
   Gowing L, 2017, COCHRANE DB SYST REV, DOI 10.1002/14651858.CD002025.pub5
   Hamborsky J, 2015, EPIDEMIOLOGY PREVENT, P484
   Hawley LA, 2013, J EMERG MED, V45, P821, DOI 10.1016/j.jemermed.2013.04.061
   HIND CRK, 1990, THORAX, V45, P957, DOI 10.1136/thx.45.12.957
   Hope VD, 2014, INT J DRUG POLICY, V25, P303, DOI 10.1016/j.drugpo.2013.11.012
   Jones CM, 2015, MMWR-MORBID MORTAL W, V64, P719
   Kahwati LC, 2016, JAMA-J AM MED ASSOC, V316, P970, DOI 10.1001/jama.2016.10357
   Kim JB, 2016, J THORAC CARDIOV SUR, V152, P832, DOI 10.1016/j.jtcvs.2016.02.072
   Lankenau SE, 2010, J DRUG ISSUES, V40, P241, DOI 10.1177/002204261004000201
   Lansky A, 2014, PLOS ONE, V9, DOI 10.1371/journal.pone.0097596
   Larney S, 2017, DRUG ALCOHOL DEPEN, V171, P39, DOI 10.1016/j.drugalcdep.2016.11.029
   LeFevre ML, 2014, ANN INTERN MED, V161, P894, DOI 10.7326/M14-1965
   LeFevre ML, 2014, ANN INTERN MED, V161, P902, DOI 10.7326/M14-1981
   LeFevre ML, 2014, ANN INTERN MED, V161, P58, DOI 10.7326/M14-1018
   Levine M, 2005, CHEST, V128, P1951, DOI 10.1378/chest.128.4.1951
   Mackesy-Amiti ME, 2012, DRUG ALCOHOL DEPEN, V124, P70, DOI 10.1016/j.drugalcdep.2011.12.012
   Maraj S, 2010, CLIN CARDIOL, V33, P264, DOI 10.1002/clc.20746
   Mathers BM, 2013, B WORLD HEALTH ORGAN, V91, P102, DOI 10.2471/BLT.12.108282
   Mattick RP, 2008, COCHRANE DB SYST REV, DOI 10.1002/14651858.CD002207.pub3
   Miller DJ, 2001, CLIN INFECT DIS, V33, P523, DOI 10.1086/322634
   Moyer VA, 2013, ANN INTERN MED, V159, P349, DOI 10.7326/0003-4819-159-5-201309030-00672
   Moyer VA, 2013, ANN INTERN MED, V159, P51, DOI 10.7326/0003-4819-159-1-201307020-00645
   Murdoch DR, 2009, ARCH INTERN MED, V169, P463, DOI 10.1001/archinternmed.2008.603
   Newcombe DAL, 2005, DRUG ALCOHOL REV, V24, P217, DOI 10.1080/09595230500170266
   Nielsen S, 2016, COCHRANE DB SYST REV, DOI 10.1002/14651858.CD011117.pub2
   Nuorti J. P., 2010, Morbidity and Mortality Weekly Report, V59, P1102
   Oliver I, 2012, IEEE IC COMP COM NET
   Ortiz-Bautista C, 2015, INT J CARDIOL, V187, P472, DOI 10.1016/j.ijcard.2015.03.368
   OVERLAND ES, 1980, AM J MED, V68, P231, DOI 10.1016/0002-9343(80)90359-9
   Patel AR, 2014, SPINE J, V14, P326, DOI 10.1016/j.spinee.2013.10.046
   Phillips KT, 2010, AM J DRUG ALCOHOL AB, V36, P92, DOI 10.3109/00952991003592311
   Pieper B, 2003, J SUBST ABUSE TREAT, V25, P91, DOI 10.1016/S0740-5472(03)00113-2
   Pieper B, 2001, RES NURS HEALTH, V24, P423, DOI 10.1002/nur.1042
   Ramakrishnan K, 2015, AM FAM PHYSICIAN, V92, P474
   Rodger AJ, 2016, JAMA-J AM MED ASSOC, V316, P171, DOI 10.1001/jama.2016.5148
   Saitz R., 1997, SUBST ABUS, V18, P187, DOI [10.1080/08897079709511365, DOI 10.1080/08897079709511365]
   SCHNALL SB, 1994, J BONE JOINT SURG AM, V76A, P1526, DOI 10.2106/00004623-199410000-00012
   Schuckit MA, 2016, NEW ENGL J MED, V375, P357, DOI 10.1056/NEJMra1604339
   SELWYN PA, 1988, AIDS, V2, P267, DOI 10.1097/00002030-198808000-00005
   Smyth B, 2007, PREV MED, V44, P369, DOI 10.1016/j.ypmed.2006.10.003
   STALEY D, 1990, ADDICT BEHAV, V15, P257, DOI 10.1016/0306-4603(90)90068-9
   Stevens DL, 2014, CLIN INFECT DIS, V59, P147, DOI [10.1093/cid/ciu296, 10.1093/cid/ciu444]
   Strathdee Steffanie A, 2010, Curr HIV/AIDS Rep, V7, P99, DOI 10.1007/s11904-010-0043-7
   SUMMANEN PH, 1995, CLIN INFECT DIS, V20, pS279, DOI 10.1093/clinids/20.Supplement_2.S279
   Takahashi TA, 2010, J BEHAV HEALTH SER R, V37, P508, DOI 10.1007/s11414-009-9177-z
   USPSTF, 2008, DRUG US ILL SCREEN
   Wilson DP, 2015, INT J DRUG POLICY, V26, pS5, DOI 10.1016/j.drugpo.2014.11.007
   Wodak A, 2006, SUBST USE MISUSE, V41, P777, DOI 10.1080/10826080600669579
   Workowski KA, 2015, MMWR RECOMM REP, V64, P1
   Ziu M, 2014, NEUROSURG FOCUS, V37, DOI 10.3171/2014.6.FOCUS14148
   Zoorob R, 2018, AM FAM PHYSICIAN, V97, P313
NR 74
TC 26
Z9 26
U1 0
U2 13
PU AMER ACAD FAMILY PHYSICIANS
PI KANSAS CITY
PA 8880 WARD PARKWAY, KANSAS CITY, MO 64114-2797 USA
SN 0002-838X
EI 1532-0650
J9 AM FAM PHYSICIAN
JI Am. Fam. Physician
PD JAN 15
PY 2019
VL 99
IS 2
BP 109
EP 116
PG 8
WC Primary Health Care; Medicine, General & Internal
WE Science Citation Index Expanded (SCI-EXPANDED); Social Science Citation Index (SSCI)
SC General & Internal Medicine
GA HI3MR
UT WOS:000456354800012
PM 30633481
DA 2022-08-26
ER

PT J
AU Wang, HY
   Zhang, YH
   Mei, Z
   Jia, YR
   Leuba, SI
   Zhang, J
   Chu, ZX
   Ding, HB
   Jiang, YJ
   Geng, WQ
   Shang, H
   Xu, JJ
AF Wang, Hongyi
   Zhang, Yonghui
   Mei, Zhu
   Jia, Yueru
   Leuba, Sequoia I.
   Zhang, Jing
   Chu, Zhenxing
   Ding, Haibo
   Jiang, Yongjun
   Geng, Wenqing
   Shang, Hong
   Xu, Junjie
TI Protocol for a multicenter, real-world study of HIV pre-exposure
   prophylaxis among men who have sex with men in China (CROPrEP)
SO BMC INFECTIOUS DISEASES
LA English
DT Article
DE Pre-exposure prophylaxis; PrEP; HIV; MSM
ID PREVENTION; RISK
AB Background Pre-exposure prophylaxis (PrEP) is a promising and effective tool to prevent human immunodeficiency virus (HIV) transmission; however, context-specific data to guide optimal implementation are currently lacking in China. This study aims to systematically collect comprehensive, empirical data to determine effective ways to implement PrEP among at-risk men who have sex with men (MSM) in China. Methods The CROPrEP project, a real-world study of PrEP use, will recruit 1000 high-risk HIV-negative MSM participants from four cities in China, who will be able to choose between daily or event-driven dosing regimens, according to their preference. Participants will be followed up at months 1, 3, 6, 9, and 12 for PrEP provision, clinical evaluation, laboratory testing (e.g., emtricitabine/tenofovir disoproxil fumarate (FTC/TDF) concentrations, and HIV/sexually transmitted infections), alongside detailed, self-administered online questionnaires regarding sexual behaviors, adherence, and attitudes. Online weekly notes will be used to record pill use and sexual practice. Various measurements will be triangulated to assess adherence, including: self-reported adherence, pill count, and drug concentration. A propensity score matching model will be fitted to examine the effectiveness of PrEP use in HIV seroconversion compared with non-PrEP users selected from a local expanding cohort study of HIV-1-negative MSM at participating research centers. Analyses using a generalized estimating equation model will focus on elucidation of the cascade of PrEP implementation, effectiveness, safety, and possible effects of PrEP use on sexual behaviors. This study will provide a comprehensive assessment of real-world PrEP use among Chinese MSM, to develop guidelines and strategies for PrEP implementation in China. Discussion The CROPrEP project is the first study of the TDF/FTC combination as PrEP in China, which will provide primary data on PrEP implementation, including: the cascade of PrEP use, "real-world" effectiveness, adherence, and safety. The findings from this study have potential to be vital for promoting the integration of PrEP within the portfolio of HIV prevention interventions and developing guidance on PrEP implementation in China.
C1 [Wang, Hongyi; Zhang, Yonghui; Mei, Zhu; Jia, Yueru; Zhang, Jing; Chu, Zhenxing; Ding, Haibo; Jiang, Yongjun; Geng, Wenqing; Shang, Hong; Xu, Junjie] China Med Univ, Affiliated Hosp 1, Dept Lab Med, NHC Key Lab AIDS Immunol, 155 Nanjingbei St, Shenyang 110001, Liaoning, Peoples R China.
   [Wang, Hongyi; Zhang, Yonghui; Mei, Zhu; Jia, Yueru; Zhang, Jing; Chu, Zhenxing; Ding, Haibo; Jiang, Yongjun; Geng, Wenqing; Shang, Hong; Xu, Junjie] China Med Univ, Affiliated Hosp 1, Key Lab AIDS Immunol Liaoning Prov, Shenyang 110001, Liaoning, Peoples R China.
   [Wang, Hongyi; Zhang, Yonghui; Mei, Zhu; Jia, Yueru; Zhang, Jing; Chu, Zhenxing; Ding, Haibo; Jiang, Yongjun; Geng, Wenqing; Shang, Hong; Xu, Junjie] Chinese Acad Med Sci, Key Lab AIDS Immunol, Shenyang 110001, Liaoning, Peoples R China.
   [Wang, Hongyi; Zhang, Yonghui; Mei, Zhu; Jia, Yueru; Zhang, Jing; Chu, Zhenxing; Ding, Haibo; Jiang, Yongjun; Geng, Wenqing; Shang, Hong; Xu, Junjie] Collaborat Innovat Ctr Diag & Treatment Infect Di, 79 Qingchun St, Hangzhou 310003, Zhejiang, Peoples R China.
   [Leuba, Sequoia I.] Univ N Carolina, Dept Epidemiol, Chapel Hill, NC 27515 USA.
RP Shang, H; Xu, JJ (通讯作者)，China Med Univ, Affiliated Hosp 1, Dept Lab Med, NHC Key Lab AIDS Immunol, 155 Nanjingbei St, Shenyang 110001, Liaoning, Peoples R China.
EM hongshang100@hotmail.com; xjjcmu@163.com
OI Leuba, Sequoia/0000-0002-6585-2824; xu, junjie/0000-0003-4303-7295
FU Mega-Projects of National Science Research of the 13th Five-Year Plan
   [2017ZX10201101]; National Natural Science Foundation of China
   [81872674]
FX The CROPrEP project is funded by the Mega-Projects of National Science
   Research of the 13th Five-Year Plan (Principle Investigator (PI) SH,
   project number 2017ZX10201101) and the National Natural Science
   Foundation of China (PI JJX, project number 81872674). The study
   protocol has undergone peer-review by funding body. Both funders do not
   have a role in the collection, analysis and interpretation of data, as
   well as in writing the manuscript.
CR [Anonymous], 2019, REG STAT TDF FTC PRE
   CDC, PREEXP PROPH PREV HI
   Ding YY, 2016, BIOSCI TRENDS, V10, P113, DOI 10.5582/bst.2016.01035
   Grant RM, 2014, LANCET INFECT DIS, V14, P820, DOI 10.1016/S1473-3099(14)70847-3
   Grant RM, 2010, NEW ENGL J MED, V363, P2587, DOI 10.1056/NEJMoa1011205
   Han J, 2019, J INT AIDS SOC, V22, DOI 10.1002/jia2.25242
   Holmes D, 2012, LANCET, V380, P325, DOI 10.1016/S0140-6736(12)61235-5
   Hosek SG, 2013, J HIV-AIDS SOC SERV, V12, P333, DOI 10.1080/15381501.2013.773575
   Hu Y, 2018, BMC INFECT DIS, V18, DOI 10.1186/s12879-018-3497-7
   Ministry of Health of the People's Republic of China, 2010, CHIN 2010 UNGASS COU
   Molina JM, 2015, NEW ENGL J MED, V373, P2237, DOI 10.1056/NEJMoa1506273
   Molina JM, 2017, LANCET HIV, V4, pE402, DOI 10.1016/S2352-3018(17)30089-9
   Mutua G, 2012, PLOS ONE, V7, DOI 10.1371/journal.pone.0033103
   NCAIDS NCSTD CDC C, 2018, CHINA J AIDS STD, V24, P111
   Qu D, 2018, INT J INFECT DIS, V75, P52, DOI 10.1016/j.ijid.2018.08.006
   Tang SY, 2016, BMC INFECT DIS, V16, DOI 10.1186/s12879-016-1904-5
   Wang X, 2018, PLOS ONE, V13, DOI 10.1371/journal.pone.0199525
   Wei CY, 2018, J INT AIDS SOC, V21, DOI 10.1002/jia2.25166
   World Health Organization, 2015, GUID WHEN STAT ANT T
   Xu JJ, 2016, INFECT DIS POVERTY, V5, DOI 10.1186/s40249-016-0178-x
   Zeng G, 2014, BIOMED RES INT, V2014, DOI 10.1155/2014/602719
   Zhang W, 2016, SEX HEALTH, V13, P373, DOI 10.1071/SH16001
   Zhang Y, 2013, AIDS PATIENT CARE ST, V27, P137, DOI 10.1089/apc.2012.0412
   Zhou F, 2012, PLOS ONE, V7, DOI 10.1371/journal.pone.0032329
NR 24
TC 15
Z9 18
U1 2
U2 5
PU BMC
PI LONDON
PA CAMPUS, 4 CRINAN ST, LONDON N1 9XW, ENGLAND
EI 1471-2334
J9 BMC INFECT DIS
JI BMC Infect. Dis.
PD AUG 15
PY 2019
VL 19
IS 1
AR 721
DI 10.1186/s12879-019-4355-y
PG 9
WC Infectious Diseases
WE Science Citation Index Expanded (SCI-EXPANDED)
SC Infectious Diseases
GA IR9FS
UT WOS:000481749700003
PM 31416439
OA Green Published, gold
DA 2022-08-26
ER

PT J
AU Velloza, J
   Delany-Moretlwe, S
   Baeten, JM
AF Velloza, Jennifer
   Delany-Moretlwe, Sinead
   Baeten, Jared M.
TI Comprehensive HIV risk reduction interventions for 2020 and beyond:
   product choices and effective service-delivery platforms for individual
   needs and population-level impact
SO CURRENT OPINION IN HIV AND AIDS
LA English
DT Review
DE antiretroviral therapy; HIV prevention; HIV testing; preexposure
   prophylaxis; voluntary medical male circumcision
ID PREEXPOSURE PROPHYLAXIS PREP; MULTIDRUG-RESISTANT HIV-1; DAPIVIRINE
   VAGINAL RING; ANTIRETROVIRAL THERAPY; OPEN-LABEL; CAPE-TOWN; MEN;
   PREVENTION; INFECTION; SAFETY
AB Purpose of review
   This review summarizes key HIV prevention strategies in the 2020 toolkit and discusses opportunities to maximize the public health impact of these prevention interventions at a population level.
   Recent findings
   HIV prevention has relied on counseling, HIV testing, and condom distribution for the past three decades. Recent exciting work has provided evidence on effective HIV prevention interventions, including antiretroviral therapy for HIV prevention, expanding preexposure prophylaxis modalities, and voluntary medical male circumcision which all reduce individual-level HIV risk. Efficient service-delivery approaches are necessary to deliver these products at scale while addressing population-specific needs. These approaches include: making it easier to get individuals HIV tested and linked to prevention services; de-medicalization to increase access to prevention products; creating welcoming clinic service-delivery environments; and integrating HIV prevention products into existing clinical platforms to support ongoing care engagement.
   Summary
   The 2020 HIV prevention toolkit includes powerful HIV prevention options, and product choice will be increasingly imperative. Meeting ambitious global HIV reduction targets in the next decade will require improved service-delivery platforms to get prevention choices to persons at risk while layering prevention coverage to achieve population-level impact.
C1 [Velloza, Jennifer; Baeten, Jared M.] Univ Washington, Dept Global Hlth, Seattle, WA 98195 USA.
   [Velloza, Jennifer; Baeten, Jared M.] Univ Washington, Dept Epidemiol, Seattle, WA 98195 USA.
   [Delany-Moretlwe, Sinead] Univ Witwatersrand, Wits Reprod Hlth & HIV Inst WRHI, Fac Hlth Sci, Johannesburg, South Africa.
   [Baeten, Jared M.] Univ Washington, Dept Med, Seattle, WA USA.
RP Baeten, JM (通讯作者)，Univ Washington, Int Clin Res Ctr, Box 359927,325 Ninth Ave, Seattle, WA 98104 USA.
EM jbaeten@uw.edu
OI Velloza, Jennifer/0000-0001-7242-7415
FU National Institute of Mental Health of the National Institutes of Health
   [F31 MH113420]; UKaid [STRIVE: Research Programme Consortium on the
   Structural Drivers of HIV] [REF PO 5244]; University of Washington/Fred
   Hutch Center for AIDS Research - National Institutes of Health [P30
   AI027757]; NATIONAL INSTITUTE OF ALLERGY AND INFECTIOUS DISEASES
   [P30AI027757] Funding Source: NIH RePORTER; NATIONAL INSTITUTE OF MENTAL
   HEALTH [F31MH113420] Funding Source: NIH RePORTER
FX J.V. was supported by the National Institute of Mental Health of the
   National Institutes of Health (grant F31 MH113420). S.D.M. was supported
   in part by a grant from UKaid [STRIVE: Research Programme Consortium on
   the Structural Drivers of HIV (REF PO 5244)]. The views expressed here
   however do not necessarily reflect the department's official policies.
   J.M.B. was supported by the University of Washington/Fred Hutch Center
   for AIDS Research, funded by the National Institutes of Health (grant
   P30 AI027757).
CR [Anonymous], 2018, HIV AIDS EP REP 2018, V87
   [Anonymous], 2014, FAST TRACK END AIDS
   Arrivillaga M, 2014, AIDS EDUC PREV, V26, P13, DOI 10.1521/aeap.2014.26.1.13
   Baeten JM, 2016, NEW ENGL J MED, V375, P2121, DOI 10.1056/NEJMoa1506110
   Baeten JM, 2012, NEW ENGL J MED, V367, P399, DOI 10.1056/NEJMoa1108524
   Baeten JM, 2016, PLOS MED, V13, DOI 10.1371/journal.pmed.1002099
   Baeten JM, 2018, C RETR OPP INF 2018
   Baggaley R, 2016, J INT AIDS SOC, V19, DOI 10.7448/IAS.19.1.21348
   Barry MC, 2018, AIDS CARE, V30, pS27, DOI 10.1080/09540121.2018.1510106
   Bavinton BR, 2018, LANCET HIV, V5, pE438, DOI 10.1016/S2352-3018(18)30132-2
   Bekker LG, 2018, LANCET HIV, V5, pE68, DOI 10.1016/S2352-3018(17)30156-X
   Biello KB, 2019, JMIR RES PROTOC, V8, DOI 10.2196/10694
   Brown AE, 2017, EUROSURVEILLANCE, V22, P4, DOI 10.2807/1560-7917.ES.2017.22.25.30553
   Caceres CF, 2016, J INT AIDS SOC, V19, DOI 10.7448/IAS.19.7.21108
   Calabrese SK, 2019, LANCET HIV, V6, pE211, DOI 10.1016/S2352-3018(19)30030-X
   Celum CL, 2018, C RETR OPP INF 2018
   Cohen MS, 2016, NEW ENGL J MED, V375, P830, DOI [10.1056/NEJMoa1105243, 10.1056/NEJMoa1600693]
   Davies N, 2018, SEX HEALTH, V15, P501, DOI 10.1071/SH18067
   Delany-Moretlwe S., 2019, C RETR OPP INF 2019
   Donnell D, 2010, LANCET, V375, P2092, DOI 10.1016/S0140-6736(10)60705-2
   Dunbar MS, 2018, SEX HEALTH, V15, P513, DOI 10.1071/SH18061
   Eisinger RW, 2019, JAMA-J AM MED ASSOC, V321, P451, DOI 10.1001/jama.2018.21167
   Fonner VA, 2016, AIDS, V30, P1973, DOI 10.1097/QAD.0000000000001145
   Galvani AP, 2018, LANCET HIV, V5, pE667, DOI 10.1016/S2352-3018(18)30178-4
   Gill K, 2017, 9 INT AIDS SOC C HIV
   Girometti N, 2018, SEX HEALTH, V15, P598, DOI 10.1071/SH18055
   Grant RM, 2018, CLIN INFECT DIS, V66, P1712, DOI 10.1093/cid/cix1086
   Grant RM, 2010, NEW ENGL J MED, V363, P2587, DOI 10.1056/NEJMoa1011205
   Greene GJ, 2017, AIDS BEHAV, V21, P1336, DOI 10.1007/s10461-016-1565-9
   Grinsztejn B, 2018, LANCET HIV, V5, pE136, DOI 10.1016/S2352-3018(18)30008-0
   Grulich AE, 2018, LANCET HIV, V5, pE629, DOI 10.1016/S2352-3018(18)30215-7
   Haberer JE, 2017, J INT AIDS SOC, V20, DOI 10.7448/IAS.20.1.21842
   Hare C., 2019, C RETR OPP INF
   Havlir D, 2018, J INT AIDS SOC JUL 2
   Hayes RichardJ., 2019, 26 C RETR OPP INF CR
   Heffron R, 2018, SESS SY07 01 HIV RES
   Heffron Renee, 2017, Gates Open Res, V1, P3, DOI 10.12688/gatesopenres.12752.2
   Hoornenborg E, 2017, LANCET HIV, V4, pE522, DOI 10.1016/S2352-3018(17)30132-7
   Hosek SG, 2017, JAIDS-J ACQ IMM DEF, V74, P21, DOI 10.1097/QAI.0000000000001179
   Iwuji CC, 2018, LANCET HIV, V5, pE116, DOI 10.1016/S2352-3018(17)30205-9
   Johnson E, 2018, ANXIETY AND THE EQUATION: UNDERSTANDING BOLTZMANN'S ENTROPY, P147
   Kenya National AIDS & STI Control Programme (NASCOP), 2017, 19 ANN INT C AIDS ST
   Khan S, 2018, INT AIDS SOC AMST NE
   Knox DC, 2017, NEW ENGL J MED, V376, P501, DOI 10.1056/NEJMc1611639
   Linnemayr S, 2015, JAIDS-J ACQ IMM DEF, V68, pE61, DOI 10.1097/QAI.0000000000000499
   Luecke EH, 2016, J INT AIDS SOC, V19, DOI 10.7448/IAS.19.1.20875
   Macdonald V, 2017, J INT AIDS SOC, V20, DOI 10.7448/IAS.20.5.21658
   Makhema MJ, 2018, J INT AIDS SOC, V21, P164
   Markowitz M, 2017, JAIDS-J ACQ IMM DEF, V76, pE104, DOI 10.1097/QAI.0000000000001534
   Mazur A, 2018, BMC HEALTH SERV RES, V18, DOI 10.1186/s12913-018-2982-4
   McCormack S, 2016, LANCET, V387, P53, DOI 10.1016/S0140-6736(15)00056-2
   Miller WC, 2018, LANCET, V392, P747, DOI 10.1016/S0140-6736(18)31487-9
   Minnis AM, 2019, JAIDS-J ACQ IMM DEF, V80, P394, DOI [10.1097/QAI.0000000000001945, 10.1097/qai.0000000000001945]
   Mittal M, 2017, AIDS BEHAV, V21, P2219, DOI 10.1007/s10461-016-1427-5
   Molina JM, 2015, NEW ENGL J MED, V373, P2237, DOI 10.1056/NEJMoa1506273
   Montgomery ET, 2017, AIDS, V31, P1159, DOI 10.1097/QAD.0000000000001452
   Narasimhan M, 2017, J INT AIDS SOC, V20, DOI 10.7448/IAS.20.2.21829
   Nel A, 2016, NEW ENGL J MED, V375, P2133, DOI 10.1056/NEJMoa1602046
   Nel A, 2018, 25 C RETR OPP INF CR
   Nglazi MD, 2012, JAIDS-J ACQ IMM DEF, V59, pE28, DOI 10.1097/QAI.0b013e31824445f0
   Noret M, 2018, AIDS, V32, P2161, DOI 10.1097/QAD.0000000000001939
   Ortblad K, 2017, PLOS MED, V14, DOI 10.1371/journal.pmed.1002458
   Ortblad KF, 2018, BMJ OPEN, V8, DOI 10.1136/bmjopen-2018-022652
   Ortblad KF, 2018, BMC INFECT DIS, V18, DOI 10.1186/s12879-018-3415-z
   Petersen M, 2017, JAMA-J AM MED ASSOC, V317, P2196, DOI 10.1001/jama.2017.5705
   Phanuphak N, 2018, SEX HEALTH, V15, P542, DOI 10.1071/SH18065
   Pintye J, 2019, LANCET GLOB HEALTH, V7, pE388, DOI 10.1016/S2214-109X(19)30038-5
   Pintye J, 2018, JAIDS-J ACQ IMM DEF, V79, P590, DOI 10.1097/QAI.0000000000001850
   Reed JB, 2018, INT J STD AIDS, V29, P1432, DOI 10.1177/0956462418787896
   Rodger A, 22 INT AIDS C IAS 20
   Rodger AJ, 2016, JAMA-J AM MED ASSOC, V316, P171, DOI 10.1001/jama.2016.5148
   Rosenberg NE, 2018, JAIDS-J ACQ IMM DEF, V79, P458, DOI 10.1097/QAI.0000000000001830
   Scheer S, 2018, CLIN INFECT DIS, V66, P1027, DOI 10.1093/cid/cix940
   Schmidt HMA, 2018, SEX HEALTH, V15, P595, DOI 10.1071/SH18076
   Sharma SC, 2018, BJU INT, V121, P515, DOI 10.1111/bju.14102
   Sharpe JD, 2018, SEX HEALTH, V15, P587, DOI 10.1071/SH18120
   Siegler Aaron J, 2017, JMIR Public Health Surveill, V3, pe58, DOI 10.2196/publichealth.7902
   Sikkema KJ, 2015, GLOB MENT HEALTH, V2, DOI 10.1017/gmh.2015.17
   Sikkema KJ, 2010, AIDS BEHAV, V14, P431, DOI 10.1007/s10461-009-9620-4
   Smith P, 2018, SAMJ S AFR MED J, V108, P677, DOI [10.7196/SAMJ.2018.v108i8.13013, 10.7196/samj.2018.v108i8.13013]
   Snowden JM, 2017, SEX TRANSM INFECT, V93, P52, DOI 10.1136/sextrans-2015-052382
   South African National Department of Health (NDoH), 2017, 19 ANN INT C AIDS ST
   Sullivan PS, 2017, JMIR MHEALTH UHEALTH, V5, DOI 10.2196/mhealth.7199
   Thaden JT, 2018, AIDS, V32, pF1, DOI 10.1097/QAD.0000000000001825
   Tung EL, 2018, SEX HEALTH, V15, P556, DOI 10.1071/SH18084
   van der Straten Ariane, 2014, J Int AIDS Soc, V17, P19146, DOI 10.7448/IAS.17.3.19146
   van Schaik N, 2010, SAMJ S AFR MED J, V100, P671, DOI 10.7196/SAMJ.4162
   World Health Organization, 2015, GUIDELINE START ANTI
NR 88
TC 12
Z9 12
U1 0
U2 1
PU LIPPINCOTT WILLIAMS & WILKINS
PI PHILADELPHIA
PA TWO COMMERCE SQ, 2001 MARKET ST, PHILADELPHIA, PA 19103 USA
SN 1746-630X
EI 1746-6318
J9 CURR OPIN HIV AIDS
JI Curr. Opin. HIV AIDS
PD SEP
PY 2019
VL 14
IS 5
BP 423
EP 432
DI 10.1097/COH.0000000000000567
PG 10
WC Immunology; Infectious Diseases
WE Science Citation Index Expanded (SCI-EXPANDED)
SC Immunology; Infectious Diseases
GA JL7RJ
UT WOS:000495725900012
PM 31261158
DA 2022-08-26
ER

PT J
AU Peet, MM
   Agrahari, V
   Anderson, SM
   Hanif, H
   Singh, ON
   Thurman, AR
   Doncel, GE
   Clark, MR
AF Peet, M. Melissa
   Agrahari, Vivek
   Anderson, Sharon M.
   Hanif, Homaira
   Singh, Onkar N.
   Thurman, Andrea R.
   Doncel, Gustavo E.
   Clark, Meredith R.
TI Topical Inserts: A Versatile Delivery Form for HIV Prevention
SO PHARMACEUTICS
LA English
DT Review
DE vaginal drug delivery; rectal drug delivery; HIV; tablets; protection;
   microbicides; fast-disintegrating; on-demand; extended-release
ID CONTRACEPTIVE VAGINAL RING; TENOFOVIR DISOPROXIL FUMARATE; FAST
   DISINTEGRATING TABLETS; NANOPARTICLES-IN-FILM; PREEXPOSURE PROPHYLAXIS;
   LOADED NANOPARTICLES; GEL; ACCEPTABILITY; INFECTION; SAFETY
AB The development of topical inserts for the prevention of sexually transmitted infections (STIs), particularly human immunodeficiency virus (HIV), represents a promising alternative to oral and parenteral pre-exposure prophylaxis (PrEP) dosage forms. They may be used for vaginal and/or rectal administration of a variety of agents with antiviral activity. Topical inserts deliver drugs to the portal of viral entry, i.e., the genital or rectal mucosa, with low systemic exposure, and therefore are safer and have fewer side effects than systemic PrEP agents. They may dissolve fast, releasing the active drugs within minutes of insertion, or slowly for long-acting drug delivery. Furthermore, they are user-friendly being easy to administer, discreet and highly portable. They are also economical and easy to manufacture at scale and to distribute, with excellent stability and shelf-life. Altogether, topical inserts represent a particularly promising form of drug delivery for HIV and STI prevention. Highlighted within this review are end-user acceptability research dedicated to understanding preferred attributes for this form of drug delivery, advantages and disadvantages of the formulation platform options, considerations for their development, clinical assessment of select placebo prototypes, future directions, and the potential impact of this dosage form on the HIV prevention landscape.
C1 [Peet, M. Melissa; Agrahari, Vivek; Anderson, Sharon M.; Hanif, Homaira; Singh, Onkar N.; Thurman, Andrea R.; Doncel, Gustavo E.; Clark, Meredith R.] Eastern Virginia Med Sch, Dept Obstet & Gynecol, CONRAD, Arlington, VA 22209 USA.
RP Peet, MM (通讯作者)，Eastern Virginia Med Sch, Dept Obstet & Gynecol, CONRAD, Arlington, VA 22209 USA.
EM mpeet@conrad.org
RI AGRAHARI, VIVEK/K-9972-2015
OI Thurman, Andrea/0000-0001-9826-6664; Clark, Meredith/0000-0002-4476-8287
FU U.S. President's Emergency Plan for AIDS Relief (PEPFAR) through the
   U.S. Agency for International Development (USAID) [AID-OAA-A-14-00010];
   CONRAD/Eastern Virginia Medical School; Bill & Melinda Gates Foundation;
   National Institutes of Health, National Institute of Allergy and
   Infectious Diseases, Division of AIDS [MTN 039, MTN 035]; USAID
   [GPO-A-00-08-00005-00]
FX CONRAD's R&D program advancing the TAF/EVG topical inserts for HIV and
   HSV prevention has been funded primarily by the U.S. President's
   Emergency Plan for AIDS Relief (PEPFAR) through the U.S. Agency for
   International Development (USAID) under a Cooperative Agreement
   (AID-OAA-A-14-00010) with CONRAD/Eastern Virginia Medical School, with
   additional financial support of the Quatro study provided by the Bill &
   Melinda Gates Foundation, and support of the Microbicide Trial Network's
   clinical studies (MTN 039 and MTN 035) of the TAF/EVG insert platform
   provided by the National Institutes of Health, National Institute of
   Allergy and Infectious Diseases, Division of AIDS. CONRAD's initial
   development of the first-generation (TFV/FTC) insert was funded by USAID
   through Cooperative Agreement GPO-A-00-08-00005-00.
CR Al-Hashimi N, 2018, PHARMACEUTICS, V10, DOI 10.3390/pharmaceutics10040176
   Baeten JM, 2016, NEW ENGL J MED, V375, P2121, DOI 10.1056/NEJMoa1506110
   Baeten JM, 2012, NEW ENGL J MED, V367, P399, DOI 10.1056/NEJMoa1108524
   Barrett SE, 2018, ANTIMICROB AGENTS CH, V62, DOI 10.1128/AAC.01058-18
   Cazorla-Luna R, 2019, POLYMERS-BASEL, V11, DOI 10.3390/polym11030483
   Cazorla-Luna R, 2019, PHARMACEUTICS, V11, DOI 10.3390/pharmaceutics11010020
   Clark Meredith R, 2014, Pharmaceutics, V6, P616
   Cunha-Reis C, 2016, J CONTROL RELEASE, V243, P43, DOI 10.1016/j.jconrel.2016.09.020
   das Neves J, 2017, EXPERT OPIN DRUG DEL, V14, P449, DOI 10.1080/17425247.2017.1270938
   das Neves J, 2015, ADV DRUG DELIVER REV, V92, P53, DOI 10.1016/j.addr.2014.12.004
   das Neves J, 2010, ADV DRUG DELIVER REV, V62, P458, DOI 10.1016/j.addr.2009.11.017
   Date AA, 2015, J BIOMED NANOTECHNOL, V11, P416, DOI 10.1166/jbn.2015.1942
   Date AA, 2012, ANTIVIR RES, V96, P430, DOI 10.1016/j.antiviral.2012.09.015
   Delany-Moretlwe S, 2018, LANCET INFECT DIS, V18, P1241, DOI [10.1016/S1473-3099(18)30428-6, 10.1016/s1473-3099(18)30428-6]
   Denton PW, 2011, AIDS REV, V13, P135
   Derby N, 2018, NAT COMMUN, V9, DOI 10.1038/s41467-018-06349-0
   Destache CJ, 2016, ANTIMICROB AGENTS CH, V60, P3633, DOI 10.1128/AAC.00450-16
   Dobard C.D., P CROI SEATTL WA US
   Dobard C, 2012, J VIROL, V86, P718, DOI 10.1128/JVI.05842-11
   Doncel GF, 2004, JAIDS-J ACQ IMM DEF, V37, pS174, DOI 10.1097/00126334-200410013-00008
   ECKSTEIN P, 1969, J REPROD FERTIL, V20, P85
   Flexner C, 2018, CURR OPIN HIV AIDS, V13, P374, DOI 10.1097/COH.0000000000000470
   Friend C., 2018, P HIV RES PREV HIVR4
   Fu YR, 2004, CRIT REV THER DRUG, V21, P433, DOI 10.1615/CritRevTherDrugCarrierSyst.v21.i6.10
   Gatto G., 2018, P CROI BOST MA US 4
   Grant RM, 2010, NEW ENGL J MED, V363, P2587, DOI 10.1056/NEJMoa1011205
   Gunawardana M, 2015, ANTIMICROB AGENTS CH, V59, P3913, DOI 10.1128/AAC.00656-15
   Hatziioannou T, 2009, P NATL ACAD SCI USA, V106, P4425, DOI 10.1073/pnas.0812587106
   Joint United Nations Programme on HIV/AIDS, FACT SHEET LAT STAT
   Karim QA, 2010, SCIENCE, V329, P1168, DOI 10.1126/science.1193748
   Khan AB, 2018, DRUG DEV IND PHARM, V44, P472, DOI 10.1080/03639045.2017.1399272
   Lagenaur LA, 2015, PLOS ONE, V10, DOI 10.1371/journal.pone.0122730
   Lal M., 2018, P HIV RES PREV HIVR4
   Lal M, 2018, J PHARM SCI-US, V107, P2601, DOI 10.1016/j.xphs.2018.06.002
   Littlefield S., 2016, P HIV RES PREV HIVR4
   Luecke EH, 2016, J INT AIDS SOC, V19, DOI 10.7448/IAS.19.1.20875
   Machado A, 2016, ACTA BIOMATER, V44, P332, DOI 10.1016/j.actbio.2016.08.018
   Marrazzo JM, 2015, NEW ENGL J MED, V372, P509, DOI 10.1056/NEJMoa1402269
   Mauck C.K., 2015, P CROI SEATTL WA US
   Mcconville C, 2013, J PHARM SCI-US, V102, P1859, DOI 10.1002/jps.23528
   Merkatz RB, 2014, CONTRACEPTION, V90, P514, DOI 10.1016/j.contraception.2014.05.015
   Mohideen M, 2017, BIOMATERIALS, V144, P144, DOI 10.1016/j.biomaterials.2017.08.029
   Montgomery E., 2018, P HIV RES PREV HIVR4
   Montgomery ET, 2019, J INT AIDS SOC, V22, DOI 10.1002/jia2.25283
   MORROW WJW, 1987, J GEN VIROL, V68, P2253, DOI 10.1099/0022-1317-68-8-2253
   Nel A, 2016, PLOS ONE, V11, DOI 10.1371/journal.pone.0147743
   Nel AM, 2011, J WOMENS HEALTH, V20, P1207, DOI 10.1089/jwh.2010.2476
   Nelson AG, 2015, J CONTROL RELEASE, V219, P669, DOI 10.1016/j.jconrel.2015.08.042
   Notario-Perez F, 2019, PHARMACEUTICS, V11, DOI 10.3390/pharmaceutics11030137
   Notario-Perez F, 2018, EUR J PHARM SCI, V117, P204, DOI 10.1016/j.ejps.2018.02.022
   Notario-Perez F, 2018, CARBOHYD POLYM, V179, P305, DOI 10.1016/j.carbpol.2017.10.001
   Novak A, 2003, CONTRACEPTION, V67, P187, DOI 10.1016/S0010-7824(02)00514-0
   Nuttall J., P HIV RES PREV HIVR4
   Parkash V, 2011, J ADV PHARM TECHNOL, V2, P223, DOI 10.4103/2231-4040.90877
   Pereira LE, 2014, ANTIMICROB AGENTS CH, V58, P2665, DOI 10.1128/AAC.02336-13
   Purohit TJ, 2018, PHARM DEV TECHNOL, V23, P942, DOI 10.1080/10837450.2018.1484766
   Rastogi R, 2013, ANTIVIR RES, V100, P255, DOI 10.1016/j.antiviral.2013.08.007
   Roumen FJME, 2001, HUM REPROD, V16, P469, DOI 10.1093/humrep/16.3.469
   Sabin K., 2016, PREVENTION GAP REPOR
   Sahoo CK., 2013, AM J ADV DRUG DELIV, V1, P43
   Srikrishna S, 2013, INT UROGYNECOL J, V24, P537, DOI 10.1007/s00192-012-2009-3
   UNAIDS, 2014, AMB TREATM TARG WRIT
   USP 35 NF 30, 2009, 35NF30 USP
   Van Damme L, 2012, NEW ENGL J MED, V367, P411, DOI 10.1056/NEJMoa1202614
   Veazey RS, 2012, CURR HIV RES, V10, P79, DOI 10.2174/157016212799304715
   Vishwanathan SA, 2011, JAIDS-J ACQ IMM DEF, V57, P261, DOI 10.1097/QAI.0b013e318220ebd3
   Weinrib R, 2018, AIDS BEHAV, V22, P133, DOI 10.1007/s10461-017-1911-6
   Whaley KJ, 2010, ANTIVIR RES, V88, pS55, DOI 10.1016/j.antiviral.2010.09.006
   Wieder DR, 2010, INT J WOMENS HEALTH, V2, P401, DOI 10.2147/IJWH.S6162
   Xu M, 2016, INT J PHARMACEUT, V499, P29, DOI 10.1016/j.ijpharm.2015.12.068
   Yang SD, 2013, INT J NANOMED, V8, P2847, DOI 10.2147/IJN.S46958
   Zhang W., 2016, P HIV RES PREV HIVR4
   Zydowsky T., EXPANDING CHOICES LO
NR 73
TC 10
Z9 10
U1 0
U2 7
PU MDPI
PI BASEL
PA ST ALBAN-ANLAGE 66, CH-4052 BASEL, SWITZERLAND
EI 1999-4923
J9 PHARMACEUTICS
JI Pharmaceutics
PD AUG
PY 2019
VL 11
IS 8
AR 374
DI 10.3390/pharmaceutics11080374
PG 17
WC Pharmacology & Pharmacy
WE Science Citation Index Expanded (SCI-EXPANDED)
SC Pharmacology & Pharmacy
GA IV8KT
UT WOS:000484515100059
PM 31374941
OA gold, Green Published, Green Submitted
DA 2022-08-26
ER

PT J
AU Cornelisse, VJ
   Lal, LX
   Price, B
   Ryan, KE
   Bell, C
   Owen, L
   Wright, EJ
AF Cornelisse, Vincent J.
   Lal, Luxi
   Price, Brian
   Ryan, Kathleen E.
   Bell, Charlotte
   Owen, Louise
   Wright, Edwina J.
TI Interest in Switching to On-Demand HIV Pre-Exposure Prophylaxis (PrEP)
   Among Australian Users of Daily PrEP: An Online Survey
SO OPEN FORUM INFECTIOUS DISEASES
LA English
DT Article
DE event-based PrEP; HIV pre-exposure prophylaxis (PrEP); intermittent
   PrEP; on-demand PrEP
ID HIGH-RISK; MEN
AB We surveyed 970 PrEPX study participants to evaluate interest in switching from daily to on-demand PrEP in a study setting. Interested respondents (n = 469, 48%) more commonly reported PrEP cessation (adjusted odds ratio [aOR], 3.0; P < .001), difficulty with adherence (aOR, 1.6; P = .029), infrequent sex (aOR, 3.7; P < .001), and toxicity concerns (aOR, 2.7; P < .001).
C1 [Cornelisse, Vincent J.; Lal, Luxi; Price, Brian; Ryan, Kathleen E.; Wright, Edwina J.] Monash Univ, Cent Clin Sch, Melbourne, Vic, Australia.
   [Cornelisse, Vincent J.; Lal, Luxi; Price, Brian; Ryan, Kathleen E.; Wright, Edwina J.] Alfred Hosp, Dept Infect Dis, Melbourne, Vic, Australia.
   [Cornelisse, Vincent J.] Alfred Hlth, Melbourne Sexual Hlth Ctr, Carlton, Vic, Australia.
   [Ryan, Kathleen E.] Burnet Inst, Hobart, Tas, Australia.
   [Bell, Charlotte] Adelaide Sexual Hlth Clin, Adelaide, SA, Australia.
   [Owen, Louise] Sexual Hlth Serv Tasmania, Hobart, Tas, Australia.
   [Wright, Edwina J.] Univ Melbourne, Doherty Inst Infect & Immun, Melbourne, Vic, Australia.
RP Cornelisse, VJ (通讯作者)，Melbourne Sexual Hlth Ctr, 580 Swanston St, Carlton, Vic 3053, Australia.
EM vcornelisse@mshc.org.au
RI Wright, Edwina J/I-2950-2014; bell, charlotte/AAF-7720-2020; Cornelisse,
   Vincent/P-1346-2015
OI Wright, Edwina J/0000-0001-8626-782X; Cornelisse,
   Vincent/0000-0003-0657-9677; Ryan, Kathleen/0000-0001-5892-4482
FU Victorian Department of Health and Human Services; Victorian AIDS
   Council
FX The PrEPX study was supported by funding from the Victorian Department
   of Health and Human Services and the Victorian AIDS Council. V.J.C.
   received a stipend from the Research Training Program of the Australian
   Government's Department of Education and Training.
CR Antoni G, 2017, INT AIDS SOC C HIV S
   Brady M, 2019, HIV MED, V20, pS2, DOI 10.1111/hiv.12718
   Durand-Zaleski I, 2018, AIDS, V32, P95, DOI [10.1097/QAD.0000000000001658, 10.1097/qad.0000000000001658]
   Grant RM, 2018, CLIN INFECT DIS, V66, P1712, DOI 10.1093/cid/cix1086
   Hoornenborg E, 2018, 22 INT AIDS C JUL 23
   Hoornenborg E, 2018, J INT AIDS SOC, V21, DOI 10.1002/jia2.25105
   Liegeon G, 2019, C RETROVIRUSES OPPOR
   Liu AY, 2011, PLOS ONE, V6, DOI 10.1371/journal.pone.0023688
   Molina JM, 2015, NEW ENGL J MED, V373, P2237, DOI 10.1056/NEJMoa1506273
   Molina JM, 2017, LANCET HIV, V4, pE402, DOI 10.1016/S2352-3018(17)30089-9
   Noret M, 2018, AIDS, V32, P2161, DOI 10.1097/QAD.0000000000001939
   Reyniers T, 2018, JAIDS-J ACQ IMM DEF, V79, P186, DOI [10.1097/QAI.0000000000001791, 10.1097/qai.0000000000001791]
   Saag MS, 2018, JAMA-J AM MED ASSOC, V320, P379, DOI 10.1001/jama.2018.8431
   Solomon MM, 2014, AIDS, V28, P851, DOI 10.1097/QAD.0000000000000156
   Tan DHS, 2017, CAN MED ASSOC J, V189, pE1448, DOI 10.1503/cmaj.170494
   Traeger MW, 2019, JAMA-J AM MED ASSOC, V321, P1380, DOI 10.1001/jama.2019.2947
   Vaccher SJ, 2017, FRONT PUBLIC HEALTH, V5, DOI 10.3389/fpubh.2017.00341
   Wang X, 2018, HIV MED, V19, P1, DOI 10.1111/hiv.12528
   Wright E., 2018, J VIRUS ERAD, V4, P143
NR 19
TC 23
Z9 24
U1 0
U2 0
PU OXFORD UNIV PRESS INC
PI CARY
PA JOURNALS DEPT, 2001 EVANS RD, CARY, NC 27513 USA
SN 2328-8957
J9 OPEN FORUM INFECT DI
JI Open Forum Infect. Dis.
PD JUL
PY 2019
VL 6
IS 7
AR ofz287
DI 10.1093/ofid/ofz287
PG 5
WC Immunology; Infectious Diseases; Microbiology
WE Science Citation Index Expanded (SCI-EXPANDED)
SC Immunology; Infectious Diseases; Microbiology
GA IR5UB
UT WOS:000481501400066
PM 31304192
OA Green Submitted, gold, Green Published
DA 2022-08-26
ER

PT J
AU Pines, HA
   Strathdee, SA
   Hendrix, CW
   Bristow, CC
   Harvey-Vera, A
   Magis-Rodriguez, C
   Martinez, G
   Semple, SJ
   Patterson, TL
AF Pines, H. A.
   Strathdee, S. A.
   Hendrix, C. W.
   Bristow, C. C.
   Harvey-Vera, A.
   Magis-Rodriguez, C.
   Martinez, G.
   Semple, S. J.
   Patterson, T. L.
TI Oral and vaginal HIV pre-exposure prophylaxis product attribute
   preferences among female sex workers in the Mexico-US border region
SO INTERNATIONAL JOURNAL OF STD & AIDS
LA English
DT Article
DE HIV; Pre-exposure prophylaxis; preferences; female sex workers; Mexico
ID MICROBICIDE ACCEPTABILITY; ANTIRETROVIRAL PROPHYLAXIS;
   CONJOINT-ANALYSIS; PREVENTION; TENOFOVIR; PREVALENCE; INFECTION;
   ASSOCIATIONS; LUBRICATION; ADHERENCE
AB To assess the potential uptake of HIV pre-exposure prophylaxis (PrEP) products among female sex workers (FSWs) vulnerable to HIV infection, we examined the influence of product attributes on willingness to use products among 271 HIV-negative FSWs in Tijuana and Ciudad Juarez, Mexico (2016-2017). Via five-point Likert scale ratings, participants indicated their willingness to use hypothetical products with six attributes: formulation (pill, gel, liquid, or ring), frequency of use (daily, on-demand, or monthly), cost per use (10 or 200 pesos), effectiveness (40% or 80%), side effects (none or mild), and access point (healthcare clinic or non-governmental organization). Conjoint analysis was used to determine the impact of attributes on product ratings and identify preferred product attributes. Multinomial logistic regression was used to identify factors associated with formulation preferences. In both cities, formulation and frequency of use had the greatest impact on ratings. Participants in Ciudad Juarez indicated a strong preference for oral pills, whereas participants in Tijuana indicated roughly equal preferences for oral pills and vaginal gels. Monthly product use was preferred in both cities. Compared to preferring oral pills (38%), preferring vaginal gels (28%) was associated with practicing vaginal lubrication (adjusted odds ratio = 2.08; 95% confidence interval: 1.07-4.04). Oral PrEP may be acceptable to many FSWs in Tijuana and Ciudad Juarez; however, continued development of behaviorally-congruent vaginal PrEP products may also facilitate uptake and ensure sufficient coverage.
C1 [Pines, H. A.; Strathdee, S. A.; Bristow, C. C.; Harvey-Vera, A.] Univ Calif San Diego, Dept Med, 9500 Gilman Dr,MC 0507, La Jolla, CA 92093 USA.
   [Hendrix, C. W.] Johns Hopkins Univ, Dept Med, Baltimore, MD USA.
   [Magis-Rodriguez, C.] Minist Hlth, CENSIDA, Ctr Nacl Prevenc & Control VIH SIDA, Mexico City, DF, Mexico.
   [Magis-Rodriguez, C.] Minist Hlth, Natl Ctr HIV AIDS Prevent & Control, Mexico City, DF, Mexico.
   [Martinez, G.] Federac Mexicana Asociac Privadas, Ciudad Juarez, Chihuahua, Mexico.
   [Semple, S. J.; Patterson, T. L.] Univ Calif San Diego, Dept Psychiat, La Jolla, CA 92093 USA.
RP Pines, HA (通讯作者)，Univ Calif San Diego, Dept Med, 9500 Gilman Dr,MC 0507, La Jolla, CA 92093 USA.
EM hpines@ucsd.edu
RI Hendrix, Craig W/G-4182-2014; Bristow, Claire/AAG-1990-2021; Strathdee,
   Steffanie A/B-9042-2009
OI Hendrix, Craig W/0000-0002-5696-8665; Bristow,
   Claire/0000-0002-0680-1218; Pines, Heather/0000-0002-7173-1981;
   Strathdee, Steffanie/0000-0002-7724-691X; Magis-Rodriguez,
   Carlos/0000-0001-5481-1253; HARVEY-VERA, ALICIA/0000-0002-8708-8169
FU National Institutes of Health [R01 DA039071, K01 DA040543, P30 AI036214,
   P30 AI094189]; NIDA MERIT Award [R37 DA019829]; NATIONAL INSTITUTE OF
   ALLERGY AND INFECTIOUS DISEASES [U19AI113127, P30AI036214, P30AI094189]
   Funding Source: NIH RePORTER; NATIONAL INSTITUTE ON DRUG ABUSE
   [K01DA040543, R37DA019829, R01DA039071] Funding Source: NIH RePORTER
FX The authors disclosed receipt of the following financial support for the
   research, authorship, and/or publication of this article: This work was
   supported by the National Institutes of Health, grants R01 DA039071
   (TLP), K01 DA040543 (HAP), P30 AI036214 (UCSD CFAR Developmental Grant
   to HAP), and P30 AI094189 (Johns Hopkins University CFAR). SAS was
   supported by NIDA MERIT Award R37 DA019829. The funders had no role in
   the design of the study, collection, analysis, and interpretation of
   data, or manuscript preparation.
CR Baeten JM, 2016, NEW ENGL J MED, V375, P2121, DOI 10.1056/NEJMoa1506110
   Baeten JM, 2012, NEW ENGL J MED, V367, P399, DOI 10.1056/NEJMoa1108524
   Baral S, 2012, LANCET INFECT DIS, V12, P538, DOI 10.1016/S1473-3099(12)70066-X
   Bekker LG, 2015, LANCET, V385, P72, DOI 10.1016/S0140-6736(14)60974-0
   Best C, 2014, PERSPECT SEX REPRO H, V46, P15, DOI 10.1363/46E0114
   Braunstein S, 2005, J WOMENS HEALTH, V14, P424, DOI 10.1089/jwh.2005.14.424
   Bridges JFP, 2011, VALUE HEALTH, V14, P403, DOI 10.1016/j.jval.2010.11.013
   Caceres CF, 2016, J INT AIDS SOC, V19, DOI 10.7448/IAS.19.7.21108
   Choopanya K, 2013, LANCET, V381, P2083, DOI 10.1016/S0140-6736(13)61127-7
   Cook RL, 2009, J WOMENS HEALTH, V18, P1163, DOI 10.1089/jwh.2008.1067
   Curry International Tuberculosis Center and California Department of Public Health, 2016, WHO CONSOLIDATED GUI
   Eisingerich AB, 2012, PLOS ONE, V7, DOI 10.1371/journal.pone.0028238
   Francis SC, 2013, PLOS ONE, V8, DOI 10.1371/journal.pone.0059085
   Galea JT, 2011, INT J STD AIDS, V22, P256, DOI 10.1258/ijsa.2009.009255
   Grant RM, 2010, NEW ENGL J MED, V363, P2587, DOI 10.1056/NEJMoa1011205
   Hassan WM, 2007, SEX TRANSM DIS, V34, P384, DOI 10.1097/01.olq.0000243624.74573.63
   Hillier S, 2017, C RETR OPP INF FEBR
   Hoffman S, 2010, ARCH SEX BEHAV, V39, P748, DOI 10.1007/s10508-009-9509-3
   Hull T, 2011, J WOMENS HEALTH, V20, P1097, DOI 10.1089/jwh.2010.2281
   Karim QA, 2010, SCIENCE, V329, P1168, DOI 10.1126/science.1193748
   Kinsler JJ, 2012, AIDS BEHAV, V16, P1436, DOI 10.1007/s10461-011-0045-5
   Klatt NR, 2017, SCIENCE, V356, P938, DOI 10.1126/science.aai9383
   Kuhfeld F.W, 2010, MARKETING RES METHOD
   Marrazzo JM, 2015, NEW ENGL J MED, V372, P509, DOI 10.1056/NEJMoa1402269
   Minnis AM, 2013, AIDS BEHAV, V17, P737, DOI 10.1007/s10461-012-0333-8
   Nel A, 2016, NEW ENGL J MED, V375, P2133, DOI 10.1056/NEJMoa1602046
   Orme BK., 2014, GETTING STARTED CONJ, V3, P1
   Patterson TL, 2008, J INFECT DIS, V197, P728, DOI 10.1086/527379
   Peitzmeier SM, 2017, AIDS CARE, V29, P1453, DOI 10.1080/09540121.2017.1300628
   Priddy FH, 2011, AIDS RES HUM RETROV, V27, P1067, DOI [10.1089/aid.2010.0362, 10.1089/AID.2010.0362]
   Rao V., 2014, APPL CONJOINT ANAL
   Ravasi G, 2016, J INT AIDS SOC, V19, DOI 10.7448/IAS.19.7.21113
   Rees H, 2015, C RETR OPP INF FEBR
   Reza-Paul S, 2016, PLOS ONE, V11, DOI 10.1371/journal.pone.0166889
   Robertson Angela M, 2013, Glob Public Health, V8, P619, DOI 10.1080/17441692.2012.762412
   SAUNDERS JB, 1993, ADDICTION, V88, P791, DOI 10.1111/j.1360-0443.1993.tb02093.x
   Seidman D, 2016, INT J GYNECOL OBSTET, V133, P212, DOI 10.1016/j.ijgo.2015.09.025
   Shannon K, 2015, LANCET, V385, P55, DOI 10.1016/S0140-6736(14)60931-4
   Strathdee SA, 2008, DRUG ALCOHOL DEPEN, V92, P132, DOI 10.1016/j.drugalcdep.2007.07.001
   Tang EC, 2016, SEX TRANSM INFECT, V92, P200, DOI 10.1136/sextrans-2015-052028
   Tanner AE, 2008, J ADOLESCENT HEALTH, V43, P349, DOI 10.1016/j.jadohealth.2008.02.017
   Bui TC, 2015, INT J STD AIDS, V26, P238, DOI 10.1177/0956462414533098
   Thigpen MC, 2012, NEW ENGL J MED, V367, P423, DOI 10.1056/NEJMoa1110711
   UNAIDS, 2015, OR PREEXP PROPH PUTT
   Van der Elst EM, 2013, AIDS BEHAV, V17, P2162, DOI 10.1007/s10461-012-0317-8
   van der Straten Ariane, 2014, J Int AIDS Soc, V17, P19146, DOI 10.7448/IAS.17.3.19146
   Wang B, 2005, SEX TRANSM DIS, V32, P696, DOI 10.1097/01.olq.0000175403.68410.ec
   Wang Y, 2010, JAIDS-J ACQ IMM DEF, V53, pS93, DOI 10.1097/QAI.0b013e3181c7de7b
   Woodsong C, 2008, AIDS EDUC PREV, V20, P171, DOI 10.1521/aeap.2008.20.2.171
   Wu H, 2017, CLIN INFECT DIS, V64, P144, DOI 10.1093/cid/ciw701
   Ye L, 2014, PLOS ONE, V9, DOI 10.1371/journal.pone.0086200
NR 51
TC 9
Z9 9
U1 2
U2 4
PU SAGE PUBLICATIONS LTD
PI LONDON
PA 1 OLIVERS YARD, 55 CITY ROAD, LONDON EC1Y 1SP, ENGLAND
SN 0956-4624
EI 1758-1052
J9 INT J STD AIDS
JI Int. J. STD AIDS
PD JAN
PY 2019
VL 30
IS 1
BP 45
EP 55
DI 10.1177/0956462418793038
PG 11
WC Immunology; Infectious Diseases
WE Science Citation Index Expanded (SCI-EXPANDED); Social Science Citation Index (SSCI)
SC Immunology; Infectious Diseases
GA HI4ZI
UT WOS:000456461100006
PM 30170533
OA Bronze, Green Accepted
DA 2022-08-26
ER

PT J
AU D'Avanzo, PA
   Bass, SB
   Brajuha, J
   Gutierrez-Mock, L
   Ventriglia, N
   Wellington, C
   Sevelius, J
AF D'Avanzo, Paul A.
   Bass, Sarah Bauerle
   Brajuha, Jesse
   Gutierrez-Mock, Luis
   Ventriglia, Nicole
   Wellington, Carine
   Sevelius, Jae
TI Medical Mistrust and PrEP Perceptions Among Transgender Women: A Cluster
   Analysis
SO BEHAVIORAL MEDICINE
LA English
DT Article
DE Transgender health; HIV prevention; medical mistrust; health
   communication
ID HIV PREEXPOSURE PROPHYLAXIS; SEXUAL RISK BEHAVIORS; HEALTH-CARE; YOUNG
   MEN; BISEXUAL MEN; BLACK-MEN; BARRIERS; ACCEPTABILITY; FACILITATORS;
   STIGMA
AB Transgender (trans) women experience unique barriers in accessing preventative health services such as HIV preexposure prophylaxis (PrEP). These barriers may be exacerbated by past real or anticipated mistreatment in health care settings, but little is known about the relationship between medical mistrust and poor PrEP uptake and knowledge. Using a multistep approach, this study used a novel survey instrument administered to a pilot sample of 78 trans women. Item responses on a 0-10 scale were subjected to a TwoStep cluster analysis to explore how perceptions of PrEP and experiences with health care vary among trans women. Two distinct clusters (C1,C2) were defined on the basis of race (C1: 82% White, C2: 69% Black) and highest level of education completed (C1: 53% college or above, C2: 42% high school diploma or GED). Analyses suggest that varying levels of medical mistrust exist between clusters. Higher mean scores on medical mistrust items were reported in C1. A similar relationship was found on attitudes toward PrEP. Differences in intention to use PrEP and differences in past PrEP use were not significant; however, C2 members were more likely to have heard of PrEP from a doctor. Results suggest that levels of medical mistrust and PrEP perceptions vary among distinct subpopulations in this community, which may affect willingness to use PrEP. Interventions aimed at addressing unique perceptions in subpopulations could move trans women from intention to PrEP use.
C1 [D'Avanzo, Paul A.; Bass, Sarah Bauerle] Temple Univ, Coll Publ Hlth, Dept Social & Behav Sci, 1301 Cecil B Moore Ave,9th Fl, Philadelphia, PA 19122 USA.
   [D'Avanzo, Paul A.; Bass, Sarah Bauerle; Brajuha, Jesse; Ventriglia, Nicole; Wellington, Carine] Temple Univ, Coll Publ Hlth, Risk Commun Lab, Philadelphia, PA 19122 USA.
   [Gutierrez-Mock, Luis; Sevelius, Jae] Univ Calif San Francisco, Ctr Excellence Transgender Hlth, San Francisco, CA 94143 USA.
   [Sevelius, Jae] Univ Calif San Francisco, Ctr AIDS Prevent Studies, Dept Med, San Francisco, CA 94143 USA.
RP D'Avanzo, PA (通讯作者)，Temple Univ, Coll Publ Hlth, Dept Social & Behav Sci, 1301 Cecil B Moore Ave,9th Fl, Philadelphia, PA 19122 USA.
EM tuh21996@temple.edu
RI D'Avanzo, Paul/B-7347-2019; Sevelius, Jae/AAG-2404-2020
OI D'Avanzo, Paul/0000-0002-3007-0099; Bass, Sarah/0000-0003-2742-1609
FU National Institute of Mental Health of the National Institutes of Health
   [1R21MH110340-01A1]; NATIONAL INSTITUTE OF MENTAL HEALTH [R21MH110340]
   Funding Source: NIH RePORTER
FX Research reported in this publication was supported by the National
   Institute of Mental Health of the National Institutes of Health under
   award number [1R21MH110340-01A1].
CR Andrasik MP, 2014, PREV SCI, V15, P268, DOI 10.1007/s11121-013-0371-0
   [Anonymous], CONCISE GUIDE MARKET, DOI DOI 10.1007/978-3-642-53965-9
   Baldwin A, 2018, J HEALTH CARE POOR U, V29, P1300, DOI 10.1353/hpu.2018.0097
   Baral SD, 2013, LANCET INFECT DIS, V13, P214, DOI 10.1016/S1473-3099(12)70315-8
   Bauermeister JA, 2014, CURR HIV RES, V11, P520, DOI 10.2174/1570162X12666140129100411
   Bogart LM, 2010, JAIDS-J ACQ IMM DEF, V53, P648, DOI 10.1097/QAI.0b013e3181c57dbc
   Boulware LE, 2003, PUBLIC HEALTH REP, V118, P358, DOI 10.1016/S0033-3549(04)50262-5
   Brennan J, 2012, AM J PUBLIC HEALTH, V102, P1751, DOI 10.2105/AJPH.2011.300433
   Brooks RA, 2012, AIDS PATIENT CARE ST, V26, P87, DOI 10.1089/apc.2011.0283
   Caceres CF, 2016, J INT AIDS SOC, V19, DOI 10.7448/IAS.19.7.21108
   Cahill S, 2017, AIDS CARE, V29, P1351, DOI 10.1080/09540121.2017.1300633
   Chiu T., 2001, P 7 ACM SIGKDD INT C, P263, DOI DOI 10.1145/502512.502549
   Cohen SE, 2015, JAIDS-J ACQ IMM DEF, V68, P439, DOI 10.1097/QAI.0000000000000479
   Deutsch MB, 2015, LANCET HIV, V2, pE512, DOI 10.1016/S2352-3018(15)00206-4
   Eaton LA, 2015, AM J PUBLIC HEALTH, V105, pE75, DOI 10.2105/AJPH.2014.302322
   Eaton LA, 2014, SEX HEALTH, V11, P244, DOI 10.1071/SH14022
   Freeman R, 2017, INT J EQUITY HEALTH, V16, DOI 10.1186/s12939-017-0549-3
   Golub SA, 2013, AIDS PATIENT CARE ST, V27, P248, DOI 10.1089/apc.2012.0419
   Gordon TF, 2014, J HEALTH COMMUN, V19, P1259, DOI 10.1080/10810730.2013.872725
   Grant RM, 2010, NEW ENGL J MED, V363, P2587, DOI 10.1056/NEJMoa1011205
   Halkitis PN, 2018, AIDS BEHAV, V22, P3705, DOI 10.1007/s10461-018-2218-y
   Herbst JH, 2008, AIDS BEHAV, V12, P1, DOI 10.1007/s10461-007-9299-3
   Hosek SG, 2013, JAIDS-J ACQ IMM DEF, V62, P447, DOI 10.1097/QAI.0b013e3182801081
   Jaiswal J, 2018, PRESS J RACIAL ETHN, V29, P1351
   Kalichman SC, 2017, J HEALTH PSYCHOL, V22, P269, DOI 10.1177/1359105315600239
   Kaufman L., 2009, FINDING GROUPS DATA, V344
   Kosenko K, 2013, MED CARE, V51, P819, DOI 10.1097/MLR.0b013e31829fa90d
   Kuhns LM, 2016, AIDS BEHAV, V20, P1470, DOI 10.1007/s10461-015-1182-z
   Lacombe-Duncan Ashley, 2016, Transgend Health, V1, P137, DOI 10.1089/trgh.2016.0018
   Maksut Jessica L, 2018, Stigma Health, V3, P330, DOI 10.1037/sah0000102
   Merchant RC, 2016, J GAY LESBIAN MENT H, V20, P21, DOI 10.1080/19359705.2015.1105115
   Opeiario D, 2008, JAIDS-J ACQ IMM DEF, V48, P97, DOI 10.1097/QAI.0b013e31816e3971
   Operario D, 2010, JAIDS-J ACQ IMM DEF, V55, pS91, DOI 10.1097/QAI.0b013e3181fbc9ec
   Ottawa Hospital Research Institute, 2014, CHOIC PRED DEC
   Poteat T, 2014, HIV EPIDEMICS TRANSG, V91, P165, DOI [10.1016/j.chemosphere.2012.12.037.Reactivity, DOI 10.1016/J.CHEMOSPHERE.2012.12.037.REACTIVITY]
   Poteat T, 2016, JAIDS-J ACQ IMM DEF, V72, pS210, DOI 10.1097/QAI.0000000000001087
   Poteat T, 2013, SOC SCI MED, V84, P22, DOI 10.1016/j.socscimed.2013.02.019
   Quinn KG, 2018, AIDS BEHAV, V22, P1814, DOI 10.1007/s10461-016-1657-6
   Reisner SL, 2016, JAIDS-J ACQ IMM DEF, V72, pS235, DOI 10.1097/QAI.0000000000001088
   Reisner SL, 2015, MILBANK Q, V93, P484, DOI 10.1111/1468-0009.12127
   Reisner SL, 2015, J URBAN HEALTH, V92, P584, DOI 10.1007/s11524-015-9947-2
   Reisner SL, 2016, REACTIVITY, V11, P886, DOI [10.1016/j.chemosphere.2012.12.037., DOI 10.1016/J.CHEMOSPHERE.2012.12.037.]
   Roehr B, 2012, BRIT MED J, V345, DOI 10.1136/bmj.e4879
   Rucinski KB, 2013, AIDS BEHAV, V17, P2180, DOI 10.1007/s10461-013-0443-y
   Sevelius JM, 2016, J INT AIDS SOC, V19, DOI 10.7448/IAS.19.7.21105
   Sevelius JM, 2016, GLOB PUBLIC HEALTH, V11, P1060, DOI 10.1080/17441692.2016.1154085
   Sevelius JM, 2014, ANN BEHAV MED, V47, P5, DOI 10.1007/s12160-013-9565-8
   Sevelius JM, 2009, AIDS EDUC PREV, V21, P113, DOI 10.1521/aeap.2009.21.2.113
   Sevelius JM, 2011, COST EFFECTIVENESS, V6, P278, DOI [10.1016/S2214-109X(16)30265-0., DOI 10.1016/S2214-109X(16)30265-0.]
   Stanga LL, 2016, CALIFORNIAHIV AIDS R
   Tkaczynski A., 2017, Segmentation in social marketing: process, methods and application, P109
   Wagner PE., 2016, WOMEN LANGUAGE, V39, P49
   Wood SM, 2017, J ADOLESCENT HEALTH, V60, P549, DOI 10.1016/j.jadohealth.2016.12.004
   World Health Organization, 2014, DIAGN TREATM CAR KEY
NR 54
TC 18
Z9 18
U1 0
U2 8
PU ROUTLEDGE JOURNALS, TAYLOR & FRANCIS LTD
PI ABINGDON
PA 2-4 PARK SQUARE, MILTON PARK, ABINGDON OX14 4RN, OXON, ENGLAND
SN 0896-4289
EI 1940-4026
J9 BEHAV MED
JI Behav. Med.
PD APR 3
PY 2019
VL 45
IS 2
BP 143
EP 152
DI 10.1080/08964289.2019.1585325
PG 10
WC Behavioral Sciences; Psychiatry
WE Science Citation Index Expanded (SCI-EXPANDED); Social Science Citation Index (SSCI)
SC Behavioral Sciences; Psychiatry
GA IM1WC
UT WOS:000477781400007
PM 31343968
OA Green Accepted
DA 2022-08-26
ER

PT J
AU Ramchandani, MS
   Golden, MR
AF Ramchandani, Meena S.
   Golden, Matthew R.
TI Confronting Rising STIs in the Era of PrEP and Treatment as Prevention
SO CURRENT HIV/AIDS REPORTS
LA English
DT Article
DE Sexually transmitted infections (STIs); Pre-exposure prophylaxis (PrEP);
   Men who have sex with men (MSM)
ID SEXUALLY-TRANSMITTED INFECTIONS; HIV PREEXPOSURE PROPHYLAXIS; ACTIVE
   ANTIRETROVIRAL THERAPY; C VIRUS-INFECTION; NEISSERIA-GONORRHOEAE;
   BISEXUAL MEN; HOMOSEXUAL-MEN; AUSTRALIAN GAY; RISK BEHAVIOR; POSITIVE
   MEN
AB Purpose of ReviewThis study aims to review the epidemiology of sexually transmitted infections (STIs) among men who have sex with men (MSM) and suggest control measures.Recent FindingsDespite declines in new HIV diagnosis, bacterial STIs among MSM have dramatically risen since the late 1990s. This increase occurred concurrent with introduction of effective antiretroviral therapy, the advent of electronic mechanisms for meeting sex partners and population-level changes in sexual behavior, including decreased condom use. HIV pre-exposure prophylaxis (PrEP) is now further diminishing condom use, though its impact on STIs is uncertain. A plan to confront the MSM STI epidemic should include increased HIV/STI testing promoted through expanded public health clinical infrastructure, health care system reform to improve the care of gender and sexual minorities and promote low-barrier care, re-invigorated condom promotion, and scientific innovation.SummaryThere is an urgent need to implement new STI control measures while continuing to expand PrEP use.
C1 [Ramchandani, Meena S.; Golden, Matthew R.] Univ Washington, Harborview Med Ctr, Dept Med, Mailstop 359777,325 Ninth Ave, Seattle, WA 98104 USA.
   [Ramchandani, Meena S.; Golden, Matthew R.] Publ Hlth Seattle & King Cty HIV STD Program, Seattle, WA 98104 USA.
   [Golden, Matthew R.] Univ Washington, Dept Epidemiol, Seattle, WA 98195 USA.
RP Ramchandani, MS (通讯作者)，Univ Washington, Harborview Med Ctr, Dept Med, Mailstop 359777,325 Ninth Ave, Seattle, WA 98104 USA.; Ramchandani, MS (通讯作者)，Publ Hlth Seattle & King Cty HIV STD Program, Seattle, WA 98104 USA.
EM meenasr@uw.edu
FU NIAID of the National Institutes of Health [AI027757]; NCI of the
   National Institutes of Health [AI027757]; NIMH of the National
   Institutes of Health [AI027757]; NIDA of the National Institutes of
   Health [AI027757]; NICHD of the National Institutes of Health
   [AI027757]; NHLBI of the National Institutes of Health [AI027757]; NIA
   of the National Institutes of Health [AI027757]; NIGMS of the National
   Institutes of Health [AI027757]; NIDDK of the National Institutes of
   Health [AI027757]; NATIONAL INSTITUTE OF ALLERGY AND INFECTIOUS DISEASES
   [P30AI027757] Funding Source: NIH RePORTER
FX Research reported in this publication was supported by NIAID, NCI, NIMH,
   NIDA, NICHD, NHLBI, NIA, NIGMS, and NIDDK of the National Institutes of
   Health under award number AI027757.
CR Abara WE, 2016, PLOS ONE, V11, DOI 10.1371/journal.pone.0159309
   [Anonymous], SEX TRANSM DIS SURV
   Australian Sexual Health Alliance, AUSTR STI MAN GUID U
   Baeten JM, 2012, NEW ENGL J MED, V367, P399, DOI 10.1056/NEJMoa1108524
   Barbee LA, 2017, SEX TRANSM DIS, V44, P385, DOI 10.1097/OLQ.0000000000000614
   Barbee LA, 2016, JAIDS-J ACQ IMM DEF, V72, pE26, DOI 10.1097/QAI.0000000000000979
   Barber T., 2016, INT J STD AIDS, P1
   Beymer MR, 2018, SEX TRANSM INFECT, V94, P457, DOI 10.1136/sextrans-2017-053377
   Bissessor M, 2010, JAIDS-J ACQ IMM DEF, V55, P211, DOI 10.1097/QAI.0b013e3181e583bf
   Bolan RK, 2015, SEX TRANSM DIS, V42, P98, DOI 10.1097/OLQ.0000000000000216
   Bolding G, 2007, AIDS BEHAV, V11, P522, DOI 10.1007/s10461-007-9224-9
   Bowen A, 2016, EMERG INFECT DIS, V22, P1613, DOI 10.3201/eid2209.160624
   Brennan DJ, 2010, AIDS EDUC PREV, V22, P126, DOI 10.1521/aeap.2010.22.2.126
   Brooks RA, 2012, AIDS PATIENT CARE ST, V26, P87, DOI 10.1089/apc.2011.0283
   Centers for Disease Control and Prevention, 2017, SYPH CALL ACT
   Centers for Disease Control and Prevention, 2017, HIV SURVEILLANCE REP, V29
   Chan GA, 2017, SEX TRANSM DIS, V44, P227, DOI [10.1097/OLQ.0000000000000589, 10.1097/olq.0000000000000589]
   Chow EPF, 2017, CLIN INFECT DIS, V65, P389, DOI 10.1093/cid/cix326
   Cohen MS, 2016, NEW ENGL J MED, V375, P830, DOI [10.1056/NEJMoa1105243, 10.1056/NEJMoa1600693]
   DAWSON JM, 1994, AIDS, V8, P837, DOI 10.1097/00002030-199406000-00018
   Day MJ, 2018, BMC INFECT DIS, V18, DOI 10.1186/s12879-018-3528-4
   Desai M, 2015, SEX TRANSM INFECT, V91, P314, DOI 10.1136/sextrans-2014-051930
   DeVost MA, 2018, SEX TRANSM DIS, V45, P394, DOI 10.1097/OLQ.0000000000000770
   Dilley JW, 1997, NEW ENGL J MED, V337, P501, DOI 10.1056/NEJM199708143370715
   Dombrowski JC, 2018, SEX TRANSM DIS, V45, pE62, DOI [10.1097/olq.0000000000000823, 10.1097/OLQ.0000000000000823]
   Dombrowski JC, 2015, SEX TRANSM DIS, V42, P702, DOI 10.1097/OLQ.0000000000000368
   Dr Robert Bree Collaborative, LGBTQ HLTH CAR REP R
   Dukers NHTM, 2001, AIDS, V15, P369, DOI 10.1097/00002030-200102160-00010
   Elford J, 2004, SEX TRANSM INFECT, V80, P451, DOI 10.1136/sti.2004.010785
   Elford J, 2003, JAIDS-J ACQ IMM DEF, V32, P545, DOI 10.1097/00126334-200304150-00013
   Elford J, 2002, AIDS, V16, P1537, DOI 10.1097/00002030-200207260-00011
   Fauci AS, 2019, JAMA-J AM MED ASSOC, V321, P844, DOI 10.1001/jama.2019.1343
   Fonner VA, 2016, AIDS, V30, P1973, DOI 10.1097/QAD.0000000000001145
   Freeman AH, 2011, SEX TRANSM DIS, V38, P1036, DOI [10.1097/OLQ.0b013e3182275499, 10.1097/OLQ.0b013e318227713e]
   Gaydos C, 2014, EXPERT REV ANTI-INFE, V12, P657, DOI 10.1586/14787210.2014.880651
   Gliddon HD, 2017, SEX TRANSM INFECT, V93, pS3, DOI 10.1136/sextrans-2016-053069
   Golden M., 2017, C RETR OPP INF SEATT
   Golden MR, 2008, JAIDS-J ACQ IMM DEF, V49, P212, DOI 10.1097/QAI.0b013e31818455e8
   Golden MR, 2017, SEX TRANSM DIS
   Golub S, 2018, C RETR OPP INF BOST
   Golub SA, 2010, JAIDS-J ACQ IMM DEF, V54, P548, DOI 10.1097/QAI.0b013e3181e19a54
   Gose SO, 2015, SEX TRANSM DIS, V42, P279, DOI 10.1097/OLQ.0000000000000265
   Grant RM, 2014, LANCET INFECT DIS, V14, P820, DOI 10.1016/S1473-3099(14)70847-3
   Grant RM, 2010, NEW ENGL J MED, V363, P2587, DOI 10.1056/NEJMoa1011205
   Grov C, 2015, AIDS BEHAV, V19, P2234, DOI 10.1007/s10461-015-1030-1
   Hagan H, 2015, AIDS, V29, P2335, DOI 10.1097/QAD.0000000000000834
   Hightow-Weidman LB, 2019, CLIN INFECT DIS
   Hoff CC, 2015, AIDS PATIENT CARE ST, V29, P408, DOI 10.1089/apc.2014.0315
   Holt M, 2015, JAIDS-J ACQ IMM DEF, V70, P545, DOI 10.1097/QAI.0000000000000787
   Holt M, 2014, SEX TRANSM INFECT, V90, P208, DOI 10.1136/sextrans-2013-051294
   Hosek SG, 2017, JAIDS-J ACQ IMM DEF, V74, P21, DOI 10.1097/QAI.0000000000001179
   Hosek SG, 2013, JAIDS-J ACQ IMM DEF, V62, P447, DOI 10.1097/QAI.0b013e3182801081
   Hull P, 2016, SEX TRANSM INFECT, V92, P502, DOI 10.1136/sextrans-2015-052325
   Ison CA, 2010, EUROSURVEILLANCE, V2011, P16
   Jasek E, 2017, COMMUN DIS INTELL, V41, pE212
   Jenness SM, 2017, CLIN INFECT DIS, V65, P712, DOI 10.1093/cid/cix439
   JOHNSON AM, 1989, PHILOS T ROY SOC B, V325, P153, DOI 10.1098/rstb.1989.0080
   Katz DA, 2019, JAIDS-J ACQ IMM DEF, V80, P533, DOI 10.1097/QAI.0000000000001952
   Kelley CF, 2015, AIDS RES HUM RETROV, V31, P587, DOI [10.1089/aid.2015.0013, 10.1089/AID.2015.0013]
   Kelly JA, 1998, AIDS, V12, pF91, DOI 10.1097/00002030-199810000-00001
   Khosropour CM, 2016, JAIDS-J ACQ IMM DEF, V72, P189, DOI 10.1097/QAI.0000000000000947
   Kim AA, 2001, J ACQ IMMUN DEF SYND, V28, P89
   Kippax S, 1997, AIDS, V11, P191, DOI 10.1097/00002030-199702000-00009
   Klausner JD, 2000, JAMA-J AM MED ASSOC, V284, P447, DOI 10.1001/jama.284.4.447
   Lal L, 2017, AIDS, V31, P1709, DOI [10.1097/QAD.0000000000001519, 10.1097/qad.0000000000001519]
   Lehmiller JJ, 2014, PLOS ONE, V9, DOI 10.1371/journal.pone.0086603
   Lemon, 1999, SEXUALLY TRANSMITTED, P761
   Liu AY, 2016, JAMA INTERN MED, V176, P75, DOI 10.1001/jamainternmed.2015.4683
   Liu AY, 2013, JAIDS-J ACQ IMM DEF, V64, P87, DOI 10.1097/QAI.0b013e31828f097a
   Marcus JL, 2016, JAIDS-J ACQ IMM DEF, V73, P540, DOI 10.1097/QAI.0000000000001129
   Marrazzo JM, 2014, JAMA-J AM MED ASSOC, V312, P390, DOI 10.1001/jama.2014.7999
   McCormack S, 2016, LANCET, V387, P53, DOI 10.1016/S0140-6736(15)00056-2
   Medland NA, 2017, BMC INFECT DIS, V17, DOI 10.1186/s12879-017-2288-x
   Milam J, 2019, JAIDS-J ACQ IMM DEF, V80, pE9, DOI 10.1097/QAI.0000000000001885
   Mohan K, 2018, SEX TRANSM INFECT, V94, P67, DOI 10.1136/sextrans-2016-052962
   Molina JM, 2018, LANCET INFECT DIS, V18, P308, DOI [10.1016/S1473-3099(17)30725-9, 10.1016/s1473-3099(17)30725-9]
   Molina JM, 2017, LANCET HIV, V4, pE402, DOI 10.1016/S2352-3018(17)30089-9
   Montano MA, 2019, AIDS BEHAV, V23, P548, DOI 10.1007/s10461-018-2252-9
   Nguyen Trang Quyen, 2018, Sex Transm Dis, V45, pS55, DOI [10.1097/OLQ.0000000000000870, 10.1097/olq.0000000000000870]
   Nwokolo N, 2017, LANCET HIV, V4, pE153, DOI 10.1016/S2352-3018(17)30044-9
   Oldenburg CE, 2018, AIDS BEHAV, V22, P1075, DOI 10.1007/s10461-017-1701-1
   Oliver SE, 2017, CLIN INFECT DIS, V65, P1676, DOI 10.1093/cid/cix604
   Ostrow DE, 2002, AIDS, V16, P775, DOI 10.1097/00002030-200203290-00013
   Owusu-Edusei K, 2013, SEX HEALTH, V10, P434, DOI 10.1071/SH13021
   Papp JR, 2017, EMERG INFECT DIS, V23, P830, DOI 10.3201/eid2305.170088
   Petousis-Harris H, 2017, LANCET, V390, P1603, DOI 10.1016/S0140-6736(17)31449-6
   Phillips G, 2014, AIDS BEHAV, V18, P1630, DOI 10.1007/s10461-014-0760-9
   Preeti PJK, 2018, C RETR OPP INF BOST
   Public Health England, 2016, SEX TRANSM INF CHLAM
   Public Health-Seattle & King County, STD EPD REP
   Public Health-Seattle & King County, 2018, 2018 HIV AIDS EP REP
   Purcell David W, 2012, Open AIDS J, V6, P98, DOI 10.2174/1874613601206010098
   Ramchandani M, 2019, C RETR OPP INF SEATT
   Roth EA, 2018, J HOMOSEXUAL, V65, P524, DOI 10.1080/00918369.2017.1324681
   Schachter J, 2005, SEX TRANSM DIS, V32, P725, DOI 10.1097/01.olq.0000190092.59482.96
   Smith KS, 2015, AM J PREV MED, V49, P1, DOI 10.1016/j.amepre.2015.01.014
   Stenger MR, 2017, SEX TRANSM DIS, V44, P393, DOI 10.1097/OLQ.0000000000000623
   Stolte IG, 2004, AIDS, V18, P303, DOI 10.1097/00002030-200401230-00021
   Sullivan PS, 2007, AIDS BEHAV, V11, P123, DOI 10.1007/s10461-006-9100-z
   Sullivan PS, 2015, ANN EPIDEMIOL, V25, P445, DOI 10.1016/j.annepidem.2015.03.006
   Suzan-Monti M, 2018, SEX TRANSM INFECT, V94, P490, DOI 10.1136/sextrans-2017-053304
   The Fenway Institute, NAT LGBT HLTH ED CTR
   Traeger MW, 2018, CLIN INFECT DIS
   Tung EL, 2018, SEX HEALTH, V15, P556, DOI 10.1071/SH18084
   Van Den Boom W, 2013, AIDS BEHAV, V17, P2136, DOI 10.1007/s10461-013-0453-9
   Nguyen VK, 2018, AIDS, V32, P523, DOI 10.1097/QAD.0000000000001718
   Volk JE, 2015, CLIN INFECT DIS, V61, P1601, DOI 10.1093/cid/civ778
   White House Office of National AIDS Policy, NAT HIV AIDS STRAT U
   Whitlock GG, 2018, INT J STD AIDS, V29, P474, DOI 10.1177/0956462417736431
   Williamson LM, 2004, AIDS, V18, P834, DOI 10.1097/00002030-200403260-00025
   Woolston S, 2015, MMWR-MORBID MORTAL W, V64, P1150, DOI 10.15585/mmwr.mm6440a6
   Workowski KA, 2015, MMWR RECOMM REP, V64, P1
   Zablotska I, 2017, 9 IAS C HIV SCI PAR
   Zou HC, 2017, ARCH SEX BEHAV, V46, P885, DOI 10.1007/s10508-016-0709-3
NR 114
TC 19
Z9 19
U1 0
U2 4
PU SPRINGER
PI NEW YORK
PA ONE NEW YORK PLAZA, SUITE 4600, NEW YORK, NY, UNITED STATES
SN 1548-3568
EI 1548-3576
J9 CURR HIV-AIDS REP
JI Curr. Hiv/Aids Rep.
PD JUN
PY 2019
VL 16
IS 3
BP 244
EP 256
DI 10.1007/s11904-019-00446-5
PG 13
WC Infectious Diseases
WE Science Citation Index Expanded (SCI-EXPANDED); Social Science Citation Index (SSCI)
SC Infectious Diseases
GA ID5QC
UT WOS:000471730000008
PM 31183609
OA Green Accepted
DA 2022-08-26
ER

PT J
AU Mansergh, G
   Herbst, JH
   Holman, J
   Mimiaga, MJ
AF Mansergh, Gordon
   Herbst, Jeffrey H.
   Holman, Jeremy
   Mimiaga, Matthew J.
TI Association of HIV pre-exposure prophylaxis awareness, preferred Spanish
   (vs. English) language use, and sociodemographic variables among
   Hispanic/Latino men who have sex with men
SO ANNALS OF EPIDEMIOLOGY
LA English
DT Article
DE Spanish; Hispanic; Latino; MSM; Gay men; PrEP; HIV prophylaxis
ID BLACK
C1 [Mansergh, Gordon; Herbst, Jeffrey H.] Ctr Dis Control & Prevent, Div HIV AIDS Prevent, Atlanta, GA USA.
   [Holman, Jeremy] Hlth Resources Act, Boston, MA USA.
   [Mimiaga, Matthew J.] Brown Univ, Sch Publ Hlth, Providence, RI 02912 USA.
RP Mansergh, G (通讯作者)，Ctr Dis Control & Prevent, Atlanta, GA 30333 USA.
EM gmansergh@cdc.gov
OI Holman, Jeremy/0000-0002-3555-9029
FU US Centers for Disease Control and Prevention, United States
   [200-2012-53307]
FX The authors have no competing interests. The US Centers for Disease
   Control and Prevention, United States supported this study [Contract
   #200-2012-53307].
CR Centers for Disease Control and Prevention, CDC HIV SURV REP 201
   Centers for Disease Control and Prevention, PREEXP PROPH PREV HI
   De Santis JP, 2008, AM J MENS HEALTH, V2, P314, DOI 10.1177/1557988307312883
   Garcia M, 2017, PLOS ONE, V12, DOI 10.1371/journal.pone.0184014
   Grant RM, 2010, NEW ENGL J MED, V363, P2587, DOI 10.1056/NEJMoa1011205
   Herbst JH, 2018, J HOMOSEXUAL, V65, P154, DOI 10.1080/00918369.2017.1311554
   Hoots BE, 2016, CLIN INFECT DIS, V63, P672, DOI 10.1093/cid/ciw367
   Lelutiu-Weinberger C, 2016, JAIDS-J ACQ IMM DEF, V73, P547, DOI 10.1097/QAI.0000000000001140
   Mansergh G, 2015, JAIDS-J ACQ IMM DEF, V70, pE153, DOI 10.1097/QAI.0000000000000810
   McCree DH, 2018, PREV MED, V114, P64, DOI 10.1016/j.ypmed.2018.06.007
   Page KR, 2017, AIDS EDUC PREV, V29, P389, DOI 10.1521/aeap.2017.29.5.389
   Singh S, 2018, ANN INTERN MED, V168, P685, DOI 10.7326/M17-2082
   Strauss BB, 2017, AIDS BEHAV, V21, P1288, DOI 10.1007/s10461-016-1480-0
NR 13
TC 4
Z9 4
U1 0
U2 0
PU ELSEVIER SCIENCE INC
PI NEW YORK
PA STE 800, 230 PARK AVE, NEW YORK, NY 10169 USA
SN 1047-2797
EI 1873-2585
J9 ANN EPIDEMIOL
JI Ann. Epidemiol.
PD MAR
PY 2019
VL 31
BP 8
EP 10
DI 10.1016/j.annepidem.2019.01.003
PG 3
WC Public, Environmental & Occupational Health
WE Science Citation Index Expanded (SCI-EXPANDED); Social Science Citation Index (SSCI)
SC Public, Environmental & Occupational Health
GA HR0GN
UT WOS:000462806400003
PM 30685207
DA 2022-08-26
ER

PT J
AU Wheeler, DP
   Fields, SD
   Beauchamp, G
   Chen, YQ
   Emel, LM
   Hightow-Weidman, L
   Hucks-Ortiz, C
   Kuo, I
   Lucas, J
   Magnus, M
   Mayer, KH
   Nelson, LE
   Hendrix, CW
   Piwowar-Manning, E
   Shoptaw, S
   Watkins, P
   Watson, CC
   Wilton, L
AF Wheeler, Darrell P.
   Fields, Sheldon D.
   Beauchamp, Geetha
   Chen, Ying Q.
   Emel, Lynda M.
   Hightow-Weidman, Lisa
   Hucks-Ortiz, Christopher
   Kuo, Irene
   Lucas, Jonathan
   Magnus, Manya
   Mayer, Kenneth H.
   Nelson, LaRon E.
   Hendrix, Craig W.
   Piwowar-Manning, Estelle
   Shoptaw, Steven
   Watkins, Phaedrea
   Watson, C. Chauncey
   Wilton, Leo
TI Pre-exposure prophylaxis initiation and adherence among Black men who
   have sex with men (MSM) in three US cities: results from the HPTN 073
   study
SO JOURNAL OF THE INTERNATIONAL AIDS SOCIETY
LA English
DT Article
DE HIV prevention; HIV disparities; MultiLevel interventions; PrEP
   initiation; PrEP adherence; client-centered care coordination (C4)
ID AFRICAN-AMERICAN MEN; RISK-REDUCTION INTERVENTION; SELF-DETERMINATION
   THEORY; VIRAL LOAD SUPPRESSION; HIV CARE; UNITED-STATES; TRANSGENDER
   WOMEN; LATINO MEN; MEDICATION ADHERENCE; HEALTH-CARE
AB IntroductionRandomized clinical trials have demonstrated the efficacy of antiretroviral pre-exposure prophylaxis (PrEP) in preventing HIV acquisition among men who have sex with men (MSM). However, limited research has examined initiation and adherence to PrEP among Black MSM (BMSM) in the United States (US) who are disproportionately represented among newly HIV infected and late to care individuals. This research reports on the HIV Prevention Trials Network 073 (HPTN 073) study aimed to examine PrEP initiation, utilization and adherence among Black MSM utilizing the theoretically principled, culturally informed and client-centered care coordination (C4) model.
   MethodsThe HPTN 073 study enrolled and followed 226 HIV-uninfected Black MSM in three US cities (Los Angeles, CA; Washington DC; and Chapel Hill, NC) from February 2013 through September 2015. Study participants were offered once daily oral emtricitabine/tenofovir (FTC/TDF) PrEP combined with C4 and followed up for 52weeks. Participants received HIV testing, risk reduction education and clinical monitoring.
   ResultsOf the 226 men enrolled, 178 participants initiated PrEP (79%), and of these 64% demonstrated PrEP utilization at week 26 (mid-point of the study) based on pharmacokinetic testing. Condomless anal sex with an HIV-infected or unknown status casual male partner was statistically significantly associated with a greater likelihood of PrEP initiation (adjusted odds ratio (OR) 4.4, 95% confidence interval (CI) 1.7, 11.7). Greater age (25 vs. <25, OR 2.95, 95% CI 1.37 -6.37), perception of having enough money (OR 3.6, 95% CI 1.7 to 7.7) and knowledge of male partner taking PrEP before sex (OR 2.22, 95% CI 1.03 to 4.79) were statistically significantly associated with increased likelihood of PrEP adherence at week 26. Annualized HIV incidence was 2.9 (95% CI 1.2 to 7.9) among those who initiated PrEP, compared to 7.7 (95% CI 2.5 to 24.1) among those who did not initiate PrEP (p=0.18).
   ConclusionsResults suggest a high level of PrEP initiation among at-risk Black MSM, a group historically characterized as hard to reach. The data support the importance of addressing contextual factors that affect PrEP initiation and adherence, and of additional research on the ultimate benefit of PrEP in HIV prevention among Black MSM.
C1 [Wheeler, Darrell P.] SUNY Albany, Sch Social Welf, Albany, NY 12222 USA.
   [Fields, Sheldon D.] New York Inst Technol, Sch Hlth Profess, New York, NY USA.
   [Beauchamp, Geetha; Chen, Ying Q.; Emel, Lynda M.] Fred Hutchinson Canc Res Ctr, Stat Ctr HIV AIDS Res & Prevent SCHARP, VIDD, 1124 Columbia St, Seattle, WA 98104 USA.
   [Chen, Ying Q.] Fred Hutchinson Canc Res Ctr, Stat Ctr HIV AIDS Res & Prevent SCHARP, Publ Hlth Sci Div, 1124 Columbia St, Seattle, WA 98104 USA.
   [Hightow-Weidman, Lisa] Univ N Carolina, Div Infect Dis, Chapel Hill, NC 27515 USA.
   [Hucks-Ortiz, Christopher] John Wesley Community Hlth Inst Inc, Commerce, CA USA.
   [Kuo, Irene; Magnus, Manya] George Washington Univ, Dept Epidemiol & Biostat, Milken Inst Sch Publ Hlth, Washington, DC USA.
   [Lucas, Jonathan; Watkins, Phaedrea] FHI 360, Sci Facilitat Dept, Durham, NC USA.
   [Mayer, Kenneth H.] Fenway Hlth, Fenway Inst, Boston, MA USA.
   [Mayer, Kenneth H.] Harvard Med Sch, Boston, MA 02115 USA.
   [Mayer, Kenneth H.] Beth Israel Deaconess Med Ctr, Boston, MA 02215 USA.
   [Nelson, LaRon E.] Univ Rochester, Sch Nursing, Rochester, NY USA.
   [Nelson, LaRon E.] St Michaels Hosp, Ctr Urban Hlth Solut, Li Ka Shing Knowledge Inst, Toronto, ON, Canada.
   [Hendrix, Craig W.] Johns Hopkins Sch Med, Dept Med Clin Pharmacol, Baltimore, MD USA.
   [Piwowar-Manning, Estelle] Johns Hopkins Sch Med, Dept Pathol, Baltimore, MD USA.
   [Shoptaw, Steven] Univ Calif Los Angeles, David Geffen Sch Med, Dept Family Med, Los Angeles, CA 90095 USA.
   [Watson, C. Chauncey] Gilead Sci, Foster City, CA USA.
   [Wilton, Leo] SUNY Binghamton, Dept Human Dev, Binghamton, NY USA.
   [Wilton, Leo] Univ Johannesburg, Fac Humanities, Johannesburg, South Africa.
RP Wheeler, DP (通讯作者)，Iona Coll, New Rochelle, NY 10801 USA.
EM dwheeler@iona.edu
RI Laboratory Core, HIV STD/AGD-7085-2022; Hendrix, Craig W/G-4182-2014
OI Hendrix, Craig W/0000-0002-5696-8665; Chen, Ying
   Qing/0000-0002-2726-3391; Nelson, LaRon/0000-0002-2630-602X; Shoptaw,
   Steven/0000-0002-3583-0026
FU National Institute of Allergy and Infectious Diseases (NIAID) of the
   National Institutes of Health (NIH) [UM1AI068619, UM1AI068617,
   UM1AI068613]; National Institute on Drug Abuse; National Institute of
   Mental Health, of the National Institutes of Health, US Department of
   Health and Human Services; NATIONAL CENTER FOR ADVANCING TRANSLATIONAL
   SCIENCES [UL1TR001111] Funding Source: NIH RePORTER; NATIONAL INSTITUTE
   OF ALLERGY AND INFECTIOUS DISEASES [P30AI117970, UM1AI068619,
   UM1AI068617, UM1AI068613, UM1AI069423, UM1AI069424, P30AI050410] Funding
   Source: NIH RePORTER; NATIONAL INSTITUTE OF MENTAL HEALTH [P30MH058107,
   R25MH067127] Funding Source: NIH RePORTER
FX Overall support for the HIV Prevention Trials Network (HPTN) is provided
   by the National Institute of Allergy and Infectious Diseases (NIAID) of
   the National Institutes of Health (NIH) under Award Numbers UM1AI068619
   (HPTN Leadership and Operations Center), UM1AI068617 (HPTN Statistical
   and Data Management Center) and UM1AI068613 (HPTN Laboratory Center).
   Additional support was provided by the National Institute on Drug Abuse
   and the National Institute of Mental Health, of the National Institutes
   of Health, US Department of Health and Human Services. The study
   product, TDF/FTC, was donated by Gilead Sciences, Inc. The content is
   solely the responsibility of the authors and does not necessarily
   represent the official views of the National Institute of Allergy and
   Infectious Diseases or the National Institutes of Health.
CR Anderson PL, 2012, SCI TRANSL MED, V4, DOI 10.1126/scitranslmed.3004006
   Anderson PL, 2017, CROI 2017 ANN C FEB
   ANDRESEN EM, 1994, AM J PREV MED, V10, P77, DOI 10.1016/S0749-3797(18)30622-6
   Behler RL, 2018, AIDS BEHAV, V22, P806, DOI 10.1007/s10461-016-1668-3
   Bradford JB, 2007, AIDS PATIENT CARE ST, V21, pS49, DOI 10.1089/apc.2007.9987
   Brewer RA, 2014, JAIDS-J ACQ IMM DEF, V65, P218, DOI 10.1097/01.qai.0000434953.65620.3d
   Buchbinder SP, 2014, LANCET INFECT DIS, V14, P468, DOI 10.1016/S1473-3099(14)70025-8
   Cahill S, 2017, AIDS CARE, P1
   Castillo-Mancilla JR, 2013, AIDS RES HUM RETROV, V29, P384, DOI [10.1089/aid.2012.0089, 10.1089/AID.2012.0089]
   CDC, 2016, LIF RISK HIV DIAGN R
   CDC, 2018, COMPR RISK COUNS SER
   Centers for Disease Control and Prevention, 2017, SEX TRANSM DIS SURV
   Choi KH, 2013, JAIDS-J ACQ IMM DEF, V64, P496, DOI 10.1097/QAI.0b013e3182a7ee52
   Choi KH, 2013, AM J PUBLIC HEALTH, V103, P868, DOI 10.2105/AJPH.2012.301052
   COCKCROFT DW, 1976, NEPHRON, V16, P31, DOI 10.1159/000180580
   Dyer TP, 2013, J URBAN HEALTH, V90, P1181, DOI 10.1007/s11524-013-9811-1
   Eaton LA, 2017, AIDS BEHAV, V21, P1236, DOI 10.1007/s10461-017-1690-0
   Fields EL, 2015, AM J PUBLIC HEALTH, V105, P122, DOI 10.2105/AJPH.2013.301866
   Grant RM, 2014, LANCET INFECT DIS, V14, P820, DOI 10.1016/S1473-3099(14)70847-3
   Grant RM, 2010, NEW ENGL J MED, V363, P2587, DOI 10.1056/NEJMoa1011205
   Hall H Irene, 2017, JMIR Public Health Surveill, V3, pe8, DOI 10.2196/publichealth.7051
   Hall HI, 2013, AIDS BEHAV, V17, P1632, DOI 10.1007/s10461-013-0426-z
   Harawa NT, 2013, AIDS, V27, P1979, DOI 10.1097/QAD.0b013e3283617500
   Hendrix CW, 2016, AIDS RES HUM RETROV, V32, P32, DOI [10.1089/aid.2015.0182, 10.1089/AID.2015.0182]
   Hickson DA, 2017, AM J EPIDEMIOL, V185, P786, DOI 10.1093/aje/kww144
   Hightow-Weidman L, 2017, PLOS ONE, V12, DOI 10.1371/journal.pone.0179688
   Hightow-Weidman LB, 2015, HEALTH EDUC BEHAV, V42, P493, DOI 10.1177/1090198114562043
   Hosek SG, 2013, JAIDS-J ACQ IMM DEF, V62, P447, DOI 10.1097/QAI.0b013e3182801081
   Irvine MK, 2017, AIDS BEHAV, V21, P1572, DOI 10.1007/s10461-016-1460-4
   Irvine MK, 2015, CLIN INFECT DIS, V60, P298, DOI 10.1093/cid/ciu783
   Jemmott JB, 2015, AIDS BEHAV, V19, P1247, DOI 10.1007/s10461-014-0961-2
   Jenness SM, 2016, J INFECT DIS, V214, P1800, DOI 10.1093/infdis/jiw223
   Kennedy S, 2004, COGNITIVE THER RES, V28, P611, DOI 10.1023/B:COTR.0000045568.95219.e2
   Koblin BA, 2013, PLOS ONE, V8, DOI 10.1371/journal.pone.0070413
   Latkin Carl, 2011, Am J Public Health, V101, pe18, DOI 10.2105/AJPH.2011.300281
   Lelutiu-Weinberger C, 2016, JAIDS-J ACQ IMM DEF, V73, P547, DOI 10.1097/QAI.0000000000001140
   Levy ME, 2014, AIDS BEHAV, V18, P972, DOI 10.1007/s10461-014-0719-x
   Liu AY, 2016, JAMA INTERN MED, V176, P75, DOI 10.1001/jamainternmed.2015.4683
   Malebranche DJ, 2004, J NATL MED ASSOC, V96, P97
   Mannheimer SB, 2014, JAIDS-J ACQ IMM DEF, V67, P438, DOI 10.1097/QAI.0000000000000334
   Mayer KH, 2014, PLOS ONE, V9, DOI 10.1371/journal.pone.0087298
   McCormack S, 2016, LANCET, V387, P53, DOI 10.1016/S0140-6736(15)00056-2
   Mena L, 2017, INT J STD AIDS, V28, P602, DOI 10.1177/0956462416659420
   Millett GA, 2012, LANCET, V380, P341, DOI 10.1016/S0140-6736(12)60899-X
   Millett GA, 2010, JAIDS-J ACQ IMM DEF, V55, pS144, DOI 10.1097/QAI.0b013e3181fbcb04
   Mimiaga MJ, 2016, AIDS PATIENT CARE ST, V30, P484, DOI 10.1089/apc.2016.0123
   Molina JM, 2015, NEW ENGL J MED, V373, P2237, DOI 10.1056/NEJMoa1506273
   Morgan E, 2016, AIDS BEHAV, V20, P600, DOI 10.1007/s10461-015-1195-7
   Mugavero MJ, 2013, CLIN INFECT DIS, V57, P1164, DOI 10.1093/cid/cit420
   Nelson LE, 2016, J URBAN HEALTH, V93, P170, DOI 10.1007/s11524-015-0020-y
   Nelson LE, 2015, PLOS ONE, V10, DOI 10.1371/journal.pone.0115504
   Ng JYY, 2012, PERSPECT PSYCHOL SCI, V7, P325, DOI 10.1177/1745691612447309
   Okafor CN, 2017, J URBAN HEALTH, V94, P710, DOI 10.1007/s11524-017-0172-z
   Poteat T, 2014, LANCET HIV, V1, pE97, DOI 10.1016/S2352-3018(14)00008-3
   Siembida Elizabeth J, 2016, Transgend Health, V1, P172, DOI 10.1089/trgh.2016.0003
   Smith DK, 2015, MMWR-MORBID MORTAL W, V64, P1291, DOI 10.15585/mmwr.mm6446a4
   Smith DK, 2012, AIDS EDUC PREV, V24, P408, DOI 10.1521/aeap.2012.24.5.408
   Stevens LA, 2009, AM J KIDNEY DIS, V54, P33, DOI 10.1053/j.ajkd.2009.03.008
   Sullivan PS, 2014, PLOS ONE, V9, DOI 10.1371/journal.pone.0090514
   Tobin KE, 2016, AIDS BEHAV, V20, P590, DOI 10.1007/s10461-015-1214-8
   United States Public Health Service, 2018, PREEXPOSURE PROHYLAX
   US Department of Health and Human Services National Institutes of Health National Institute of Allergy and Infectious Diseases Division of AIDS, 2009, TABL GRAD SEV AD PED
   Valdiserri RO, 2018, AIDS EDUC PREV, V30, P187, DOI 10.1521/aeap.2018.30.3.187
   Vermunda SH, 2017, J INFECT DIS, V216, P790, DOI 10.1093/infdis/jix009
   Watson CC, 2014, IDENTIFYING RES GAPS
   Williams GC, 1996, J PERS SOC PSYCHOL, V70, P115, DOI 10.1037/0022-3514.70.1.115
   Williams GC, 1998, HEALTH PSYCHOL, V17, P269, DOI 10.1037/0278-6133.17.3.269
   Williams GC, 2009, DIABETES EDUCATOR, V35, P484, DOI 10.1177/0145721709333856
   Williams JK, 2009, AM J PUBLIC HEALTH, V99, P1008, DOI 10.2105/AJPH.2008.140558
   Wilton L, 2015, AIDS BEHAV, V19, P2333, DOI 10.1007/s10461-015-1190-z
   Wilton L, 2009, AIDS BEHAV, V13, P532, DOI 10.1007/s10461-009-9529-y
   World Health Organization, 2016, CONS GUID HIV PREV D
   Wyatt GE, 2009, AM J PUBLIC HEALTH, V99, pS48, DOI 10.2105/AJPH.2007.131094
   Zhang YF, 2017, ANTIMICROB AGENTS CH, V61, DOI 10.1128/AAC.02743-16
NR 74
TC 48
Z9 48
U1 2
U2 3
PU JOHN WILEY & SONS LTD
PI CHICHESTER
PA THE ATRIUM, SOUTHERN GATE, CHICHESTER PO19 8SQ, W SUSSEX, ENGLAND
EI 1758-2652
J9 J INT AIDS SOC
JI J. Int. AIDS Soc.
PD FEB
PY 2019
VL 22
IS 2
AR e25223
DI 10.1002/jia2.25223
PG 11
WC Immunology; Infectious Diseases
WE Science Citation Index Expanded (SCI-EXPANDED); Social Science Citation Index (SSCI)
SC Immunology; Infectious Diseases
GA HN5EV
UT WOS:000460207100002
PM 30768776
OA gold, Green Published
DA 2022-08-26
ER

PT J
AU Willie, TC
   Stockman, JK
   Keene, DE
   Calabrese, SK
   Alexander, KA
   Kershaw, TS
AF Willie, Tiara C.
   Stockman, Jamila K.
   Keene, Danya E.
   Calabrese, Sarah K.
   Alexander, Kamila A.
   Kershaw, Trace S.
TI Social Networks and Its Impact on Women's Awareness, Interest, and
   Uptake of HIV Pre-exposure Prophylaxis (PrEP): Implications for Women
   Experiencing Intimate Partner Violence
SO JAIDS-JOURNAL OF ACQUIRED IMMUNE DEFICIENCY SYNDROMES
LA English
DT Article
DE social networks; pre-exposure prophylaxis; women; intimate partner
   violence; HIV
ID RISK; SUPPORT; MEN; PREVENTION; BEHAVIOR; ABUSE; SEX
AB Background: In the United States, women represent less than 5% of all pre-exposure prophylaxis (PrEP) users. Social networks may promote and/or inhibit women's PrEP awareness, which could influence PrEP intentions. Furthermore, women experiencing intimate partner violence (IPV) may have smaller, less supportive networks, which could deter or have no impact on PrEP care engagement. This study examined associations between network characteristics and women's PrEP awareness, interest, uptake, and perceived candidacy and analyzed IPV as an effect modifier.
   Setting/Methods: From 2017 to 2018, data were collected from a prospective cohort study of 218 PrEP-eligible women with (n = 94) and without (n = 124) IPV experiences in Connecticut. Women completed surveys on demographics, IPV, social networks, and PrEP care continuum outcomes.
   Results: Adjusted analyses showed that PrEP awareness related to having more PrEP-aware alters. PrEP intentions related to having more alters with favorable opinions of women's potential PrEP use and a smaller network size. Viewing oneself as an appropriate PrEP candidate related to having more PrEP-aware alters and more alters with favorable opinions of women's potential PrEP use. IPV modified associations between network characteristics and PrEP care. Having members who were aware of and/or used PrEP was positively associated with PrEP care engagement for women without IPV experiences but had either no effect or the opposite effect for women experiencing IPV.
   Conclusion: Improving PrEP attitudes might improve its utilization among women. Social network interventions might be one way to increase PrEP uptake among many US women but may not be as effective for women experiencing IPV.
C1 [Willie, Tiara C.] Yale Sch Publ Hlth, Dept Chron Dis Epidemiol, New Haven, CT USA.
   [Stockman, Jamila K.] Univ Calif San Diego, Dept Med, Div Infect Dis & Global Publ Hlth, 9500 Gilman Dr, La Jolla, CA 92093 USA.
   [Keene, Danya E.; Kershaw, Trace S.] Yale Sch Publ Hlth, Dept Social & Behav Sci, New Haven, CT USA.
   [Calabrese, Sarah K.] George Washington Univ, Dept Psychol, Washington, DC 20052 USA.
   [Alexander, Kamila A.] Johns Hopkins Sch Nursing, Dept Community Publ Hlth Nursing, Baltimore, MD USA.
RP Willie, TC (通讯作者)，Yale Univ, Ctr Interdisciplinary Res AIDS, 135 Coll St,Suite 200, New Haven, CT 06520 USA.
EM tiara.willie@yale.edu
RI Stockman, Jamila/AAK-8960-2020
FU Yale University Center for Interdisciplinary Research on AIDS; National
   Institute of Mental Health (NIMH) [P30-MH062294]; NIMH [F31-MH113508,
   R25-MH083620]; National Institutes of Mental Health [K01-MH103080];
   Rural Center for AIDS/STD Prevention, Indiana University School of
   Public Health-Bloomington; NATIONAL CENTER FOR ADVANCING TRANSLATIONAL
   SCIENCES [UL1TR001863] Funding Source: NIH RePORTER; NATIONAL INSTITUTE
   OF MENTAL HEALTH [F31MH113508, R25MH083620, K01MH103080, T32MH020031,
   P30MH062294] Funding Source: NIH RePORTER; NATIONAL INSTITUTE ON DRUG
   ABUSE [T32DA013911] Funding Source: NIH RePORTER
FX Funding for this research was provided by the Yale University Center for
   Interdisciplinary Research on AIDS and the National Institute of Mental
   Health (NIMH) via P30-MH062294. T.C.W. was supported by the NIMH via
   F31-MH113508 and R25-MH083620. Support for S.K.C. was provided by the
   National Institutes of Mental Health via Award Number K01-MH103080. The
   Surgeon General C. Everett Koop HIV/AIDS Research Grant from the Rural
   Center for AIDS/STD Prevention, Indiana University School of Public
   Health-Bloomington. The content of this article is solely the
   responsibility of the authors and does not necessarily represent the
   official views of the National Institutes of Health (NIH).
CR Auerbach JD, 2015, AIDS PATIENT CARE ST, V29, P102, DOI 10.1089/apc.2014.0142
   Bender Marnette, 2003, Violence Vict, V18, P419, DOI 10.1891/vivi.2003.18.4.419
   Bradley R, 2005, J TRAUMA STRESS, V18, P685, DOI 10.1002/jts.20077
   Campbell J.C., 1999, VIOLENCE AGAINST WOM, V5, P1017, DOI [10.1177/1077801299005009003, DOI 10.1177/1077801299005009003]
   Centers for Disease Control and Prevention, 2017, HIV WOM
   Coker AL, 2002, J WOMEN HEALTH GEN-B, V11, P465, DOI 10.1089/15246090260137644
   Flash CA, 2014, AIDS PATIENT CARE ST, V28, P635, DOI 10.1089/apc.2014.0003
   Food and Drug Administration, 2012, TRUV PREP FACT SHEET TRUVADA PREP FACT SH
   Fujimoto K, 2018, SOC NETWORKS, V54, P118, DOI 10.1016/j.socnet.2018.01.003
   Goparaju Lakshmi, 2015, J AIDS Clin Res, V6, P1
   Haythornthwaite C., 1996, LIBR INFORM SCI RES, V18, P323, DOI [10.1016/S0740-8188(96)90003-1, DOI 10.1016/S0740-8188(96)90003-1]
   IBM SPSS Statistics, 2012, IBM SPSS STAT 21 0 W
   James SE, 2004, VIOLENCE AGAINST WOM, V10, P991, DOI 10.1177/1077801204267377
   Katerndahl D, 2013, J INTERPERS VIOLENCE, V28, P1948, DOI 10.1177/0886260512469103
   Khanna AS, 2018, J MED INTERNET RES, V20, DOI 10.2196/11652
   KOSS MP, 1982, J CONSULT CLIN PSYCH, V50, P455, DOI 10.1037/0022-006X.50.3.455
   Krakower DS, 2012, PLOS ONE, V7, DOI 10.1371/journal.pone.0033119
   Kuhns LM, 2017, AIDS BEHAV, V21, P1376, DOI 10.1007/s10461-017-1739-0
   Mehrotra ML, 2018, AIDS BEHAV, V22, P3673, DOI 10.1007/s10461-018-2151-0
   Neblett RC, 2011, J URBAN HEALTH, V88, P54, DOI 10.1007/s11524-010-9513-x
   Parsons JT, 2017, JAIDS-J ACQ IMM DEF, V74, P285, DOI 10.1097/QAI.0000000000001251
   Patel VV, 2018, JMIR RES PROTOC, V7, DOI 10.2196/11375
   Schneider J, 2012, AIDS PATIENT CARE ST, V26, P631, DOI 10.1089/apc.2012.0188
   Scott-Storey K, 2011, TRAUMA VIOLENCE ABUS, V12, P135, DOI 10.1177/1524838011404253
   Siegler AJ, 2018, ANN EPIDEMIOL, V28, P841, DOI 10.1016/j.annepidem.2018.06.005
   Smith KP, 2008, ANNU REV SOCIOL, V34, P405, DOI 10.1146/annurev.soc.34.040507.134601
   Stockman JK, 2013, AIDS BEHAV, V17, P832, DOI 10.1007/s10461-012-0361-4
   Straus M.A., 2003, CONFLICT TACTICS SCA
   Tangmunkongvorakul A, 2013, AIDS CARE, V25, P961, DOI 10.1080/09540121.2012.748871
   US Public Health Service, 2014, PREEXP PROPH PREV HI
   Willie TC, 2018, AIDS BEHAV, V22, P1190, DOI 10.1007/s10461-017-1901-8
   Young LE, 2018, CLIN TRIALS, V15, P44, DOI 10.1177/1740774517730012
NR 32
TC 18
Z9 18
U1 0
U2 3
PU LIPPINCOTT WILLIAMS & WILKINS
PI PHILADELPHIA
PA TWO COMMERCE SQ, 2001 MARKET ST, PHILADELPHIA, PA 19103 USA
SN 1525-4135
EI 1077-9450
J9 JAIDS-J ACQ IMM DEF
JI JAIDS
PD APR 1
PY 2019
VL 80
IS 4
BP 386
EP 393
DI 10.1097/QAI.0000000000001935
PG 8
WC Immunology; Infectious Diseases
WE Science Citation Index Expanded (SCI-EXPANDED); Social Science Citation Index (SSCI)
SC Immunology; Infectious Diseases
GA IQ5AP
UT WOS:000480763600006
PM 30570528
OA Bronze, Green Accepted
DA 2022-08-26
ER

PT J
AU Cheng, CY
   Quaife, M
   Eakle, R
   Escobar, MAC
   Vickerman, P
   Terris-Prestholt, F
AF Cheng, Chih-Yuan
   Quaife, Matthew
   Eakle, Robyn
   Escobar, Maria A. Cabrera
   Vickerman, Peter
   Terris-Prestholt, Fern
TI Determinants of heterosexual men's demand for long-acting injectable
   pre-exposure prophylaxis (PrEP) for HIV in urban South Africa
SO BMC PUBLIC HEALTH
LA English
DT Article
DE HIV prevention; Long-acting injectable pre-exposure prophylaxis;
   Heterosexual men; South Africa; Biomedical strategies
ID ANTIRETROVIRAL PROPHYLAXIS; PREVENTION; INFECTION; SEX; RISK;
   PREFERENCES; TRANSMISSION; WILLINGNESS; PERCEPTIONS; TENOFOVIR
AB BackgroundHeterosexual men in South Africa are a large key population to exposure to HIV, yet preferences for HIV pre-exposure prophylaxis (PrEP) among this population have not, to date, been investigated in the literature. This paper aims to explore HIV prevention preferences among heterosexual men in urban South Africa, as well as to examine the demand and characteristics of men who favour long-acting injectable (LAI) PrEP over condoms and oral PrEP.MethodsData were collected among 178 self-reported HIV-negative heterosexual men, who were given example products and information before being asked which they preferred. Multivariate logistic regression was used to analyse which characteristics were associated with product choice.Results48% (n=85) of participants preferred LAI PrEP, while 33% (n=58) and 20% (n=35) chose oral PrEP and condoms respectively. Having children (marginal effect=0.22; 95% CI [0.01, 0.44]) or having higher risk attitude scores (marginal effect=0.03; 95% CI [0.01, 0.06]) was significantly associated with a choice of LAI PrEP, while those who had unprotected anal intercourse (marginal effect=-0.42; 95% CI [-0.57, -0.27]) and those who were concerned with protection against other sexually transmitted infections over HIV (marginal effect=-0.42; 95% CI [-0.60, -0.24]) appeared less likely to prefer LAI PrEP.ConclusionsThe results suggested a relatively high demand and theoretical acceptability for LAI PrEP among heterosexual men in urban South Africa, but there appeared to be fewer distinct predictors for the willingness to use LAI PrEP compared to studies conducted among gay and bisexual men and women. Nevertheless, the findings contribute to the mapping of the demand and determinants of heterosexual men's preferences for novel antiretroviral-based prevention in sub-Saharan Africa, and the data could aid in the differentiated design of future HIV prevention strategies using LAI PrEP in conjunction with other methods.
C1 [Cheng, Chih-Yuan; Quaife, Matthew; Terris-Prestholt, Fern] London Sch Hyg & Trop Med, Fac Publ Hlth & Policy, 15-17 Tavistock Pl, London WC1H 9SH, England.
   [Cheng, Chih-Yuan] Heidelberg Univ, Med Fac Mannheim, Theodor Kutzer Ufer 1-3, D-68167 Mannheim, Germany.
   [Cheng, Chih-Yuan] German Canc Res Ctr, Div Hlth Econ, Neuenheimer Feld 280, D-69120 Heidelberg, Germany.
   [Eakle, Robyn; Escobar, Maria A. Cabrera] Univ Witwatersrand, Wits RHI, 22 Esselen St, ZA-2001 Johannesburg, South Africa.
   [Vickerman, Peter] Univ Bristol, Sch Social & Community Med, Canynge Hall,39 Whatley Rd, Bristol BS8 2PS, Avon, England.
RP Cheng, CY (通讯作者)，London Sch Hyg & Trop Med, Fac Publ Hlth & Policy, 15-17 Tavistock Pl, London WC1H 9SH, England.; Cheng, CY (通讯作者)，Heidelberg Univ, Med Fac Mannheim, Theodor Kutzer Ufer 1-3, D-68167 Mannheim, Germany.
EM chih-yuan.cheng@dkfz.de
RI Cheng, Chih-Yuan/I-2541-2019
OI Cheng, Chih-Yuan/0000-0001-6220-0524; Vickerman,
   Peter/0000-0002-8291-5890; Terris-Prestholt, Fern/0000-0003-1693-5196;
   Quaife, Matthew/0000-0001-9291-1511
FU Bill and Melinda Gates Foundation; United States Agency for
   International Development (USAID) under the terms of the HealthTech V
   Cooperative Agreement [AID-OAA-A-11-00051]; Deutsche
   Forschungsgemeinschaft; Baden-Wurttemberg Ministry of Science, Research
   and the Arts; Ruprecht-Karls-Universitat Heidelberg; RCUK open access
   funding at the LSHTM; Economic and Social Research Council 1 + 3
   studentship
FX Fieldwork was supported by the Bill and Melinda Gates Foundation and
   analysis by an Economic and Social Research Council 1 + 3 studentship.
   Support for the analysis of this project is made possible by the
   generous support of the American people through the United States Agency
   for International Development (USAID) under the terms of the HealthTech
   V Cooperative Agreement #AID-OAA-A-11-00051. We also acknowledge the
   financial support by Deutsche Forschungsgemeinschaft within the funding
   programme Open Access Publishing, by the Baden-Wurttemberg Ministry of
   Science, Research and the Arts, by Ruprecht-Karls-Universitat
   Heidelberg, and by the RCUK open access funding at the LSHTM. No funder
   had a role in the study design, data collection, analysis and
   interpretation or writing of this article. The contents are the
   responsibility of LSHTM and PATH and do not necessarily reflect the
   views of USAID or the US Government.
CR [Anonymous], 2018, S AFRICA PREPWATCH
   [Anonymous], 2016, GLOBAL AIDS UPDATE 2
   [Anonymous], 2016, GUIDELINES EXPANDING
   Baggaley RF, 2010, INT J EPIDEMIOL, V39, P1048, DOI 10.1093/ije/dyq057
   BECKER MH, 1975, MED CARE, V13, P10, DOI 10.1097/00005650-197501000-00002
   Bekker LG, 2017, TOP ANTIVIRAL MED, p172s
   Bekker LG, 2016, S AFR J HIV MED, V17, DOI 10.4102/sajhivmed.v17i1.455
   Cairns G., 2018, PREP SPREADS AFRICA
   Choopanya K, 2013, LANCET, V381, P2083, DOI 10.1016/S0140-6736(13)61127-7
   Dageid W, 2012, CULT HEALTH SEX, V14, P925, DOI 10.1080/13691058.2012.710337
   Dunbar MS, 2018, SEX HEALTH, V15, P513, DOI 10.1071/SH18061
   Eisingerich AB, 2012, PLOS ONE, V7, DOI 10.1371/journal.pone.0028238
   Fleming PJ, 2016, CULT HEALTH SEX, V18, P1251, DOI 10.1080/13691058.2016.1183045
   Fonner VA, 2016, AIDS, V30, P1973, DOI 10.1097/QAD.0000000000001145
   Frost LJ, 2009, HEALTH AFFAIR, V28, P962, DOI 10.1377/hlthaff.28.4.962
   Grant RM, 2014, LANCET INFECT DIS, V14, P820, DOI 10.1016/S1473-3099(14)70847-3
   Grant RM, 2010, NEW ENGL J MED, V363, P2587, DOI 10.1056/NEJMoa1011205
   Greene GJ, 2017, AIDS BEHAV, V21, P1336, DOI 10.1007/s10461-016-1565-9
   Grov C, 2015, AIDS BEHAV, V19, P2234, DOI 10.1007/s10461-015-1030-1
   Heffron R, 2012, JAIDS-J ACQ IMM DEF, V61, P116, DOI 10.1097/QAI.0b013e31825da73f
   John SA, 2018, AIDS BEHAV, V22, P1184, DOI 10.1007/s10461-017-1907-2
   Johnson LF, 2015, AIDS, V29, P1401, DOI 10.1097/QAD.0000000000000721
   Johnson LF, 2013, PLOS MED, V10, DOI 10.1371/journal.pmed.1001418
   Johnson LF, 2009, DEMOGR RES, V21, P289, DOI 10.4054/DemRes.2009.21.11
   Kashuba ADM, 2012, LANCET, V379, P2409, DOI 10.1016/S0140-6736(11)61852-7
   Kubicek K, 2015, ARCH SEX BEHAV, V44, P487, DOI 10.1007/s10508-014-0398-8
   Landovitz RJ, 2016, CURR OPIN HIV AIDS, V11, P122, DOI 10.1097/COH.0000000000000219
   Markowitz M, 2017, LANCET HIV, V4, pE331, DOI 10.1016/S2352-3018(17)30068-1
   Marra E, 2015, AIDS CARE, V27, P1493, DOI 10.1080/09540121.2015.1069785
   Marrazzo JM, 2015, NEW ENGL J MED, V372, P509, DOI 10.1056/NEJMoa1402269
   McCormack S, 2016, LANCET, V387, P53, DOI 10.1016/S0140-6736(15)00056-2
   Meyers K, 2015, CURR OPIN HIV AIDS, V10, P290, DOI 10.1097/COH.0000000000000159
   Meyers K, 2014, PLOS ONE, V9, DOI 10.1371/journal.pone.0114700
   Mijiti P, 2013, PLOS ONE, V8, DOI 10.1371/journal.pone.0067392
   Mimiaga MJ, 2009, JAIDS-J ACQ IMM DEF, V50, P77, DOI 10.1097/QAI.0b013e31818d5a27
   Parsons JT, 2016, AIDS BEHAV, V20, P1390, DOI 10.1007/s10461-016-1370-5
   Piot P, 2012, GLOB PUBLIC HEALTH, V7, pS46, DOI 10.1080/17441692.2012.698294
   Potter N, 2017, HLTH WELLBEING NEEDS
   Quaife M, 2018, MED DECIS MAKING, V38, P120, DOI 10.1177/0272989X17729376
   Quaife M, 2016, BMJ OPEN, V6, DOI 10.1136/bmjopen-2015-010682
   Rosenthal E, 2014, AIDS CARE, V26, P176, DOI 10.1080/09540121.2013.803014
   Shisana O, 2004, SAMJ S AFR MED J, V94, P537
   Shisana O, 2014, S AFRICAN NATL HIV P
   Terris-Prestholt F, 2013, PLOS ONE, V8, DOI 10.1371/journal.pone.0083193
   Thigpen MC, 2012, NEW ENGL J MED, V367, P423, DOI 10.1056/NEJMoa1110711
   Underwood C, 2014, JAIDS-J ACQ IMM DEF, V66, pS311, DOI 10.1097/QAI.0000000000000234
   Van Damme L, 2012, NEW ENGL J MED, V367, P411, DOI 10.1056/NEJMoa1202614
   Weller S. C., 2002, COCHRANE DB SYST REV, DOI [10.1002/14651858.CD003255, DOI 10.1002/14651858.CD003255]
   Yi S, 2017, J INT AIDS SOC, V20, DOI 10.7448/IAS.20.1.21580
   Zuma K, 2016, AJAR-AFR J AIDS RES, V15, P67, DOI 10.2989/16085906.2016.1153491
NR 50
TC 5
Z9 5
U1 1
U2 1
PU BMC
PI LONDON
PA CAMPUS, 4 CRINAN ST, LONDON N1 9XW, ENGLAND
SN 1471-2458
J9 BMC PUBLIC HEALTH
JI BMC Public Health
PD JUL 24
PY 2019
VL 19
AR 996
DI 10.1186/s12889-019-7276-1
PG 9
WC Public, Environmental & Occupational Health
WE Science Citation Index Expanded (SCI-EXPANDED); Social Science Citation Index (SSCI)
SC Public, Environmental & Occupational Health
GA IL1FU
UT WOS:000477045200002
PM 31340785
OA Green Published, Green Accepted, gold
DA 2022-08-26
ER

PT J
AU Johnson, KA
   Hessol, NA
   Kohn, R
   Nguyen, TQ
   Mara, ES
   Hsu, L
   Scheer, S
   Cohen, SE
AF Johnson, Kelly A.
   Hessol, Nancy A.
   Kohn, Robert
   Nguyen, Trang Q.
   Mara, Elise S.
   Hsu, Ling
   Scheer, Susan
   Cohen, Stephanie E.
TI HIV Seroconversion in the Era of Pharmacologic Prevention: A
   Case-Control Study at a San Francisco STD Clinic
SO JAIDS-JOURNAL OF ACQUIRED IMMUNE DEFICIENCY SYNDROMES
LA English
DT Article
DE PrEP; PEP; HIV prevention; sexually transmitted diseases
ID OCCUPATIONAL POSTEXPOSURE PROPHYLAXIS; PREEXPOSURE PROPHYLAXIS;
   HIGH-RISK; MEN; SEX; INFECTION; BARRIERS; PREP
AB Background: The comparative effectiveness of pre- and post-exposure prophylaxis (PrEP and PEP) for men who have sex with men (MSM) is unclear.
   Setting: We conducted a case-control study of MSM who were initially HIV-uninfected during September 1, 2012-June 30, 2016 at San Francisco's only municipal sexually transmitted diseases (STDs) clinic.
   Methods: Each case was matched with up to 3 controls based on age, baseline visit date, and follow-up time. The primary dependent variable was HIV seroconversion; the primary independent variable was exposure to PrEP, PEP, or neither. Conditional logistic regression was used to calculate odds ratios and 95% confidence intervals.
   Results: Of 638 MSM (161 cases and 477 controls), 137 reported ever taking PrEP, 98 reported taking PEP-only, and 403 took neither. PrEP takers had more non-HIV sexually transmitted diseases during the analysis (72.3% vs. 55.1% vs. 42.4% P < 0.01) and were more likely to report receptive anal sex in the past 3 months (86.5% vs. 80.4% vs. 73.0%; P < 0.01). In the adjusted model, PrEP was associated with lower odds of HIV seroconversion (odds ratio 0.24; 95% confidence interval: 0.13 to 0.46) while PEP use had no effect on HIV acquisition compared with taking neither.
   Conclusions: MSM who ever used PrEP demonstrated equal or higher sexual risk compared with those using neither PrEP nor PEP but had 76% lower odds of HIV seroconversion. MSM who used PEP but never PrEP were no less likely to seroconvert than those using neither. MSM should be offered PrEP. PEP users with ongoing risk of HIV infection should be connected to PrEP after PEP.
C1 [Johnson, Kelly A.; Hessol, Nancy A.; Cohen, Stephanie E.] Univ Calif San Francisco, Div Infect Dis, San Francisco, CA 94143 USA.
   [Hessol, Nancy A.] Univ Calif San Francisco, Dept Clin Pharm & Med, San Francisco, CA 94143 USA.
   [Kohn, Robert; Nguyen, Trang Q.; Mara, Elise S.; Hsu, Ling; Scheer, Susan; Cohen, Stephanie E.] San Francisco Dept Publ Hlth, Appl Res Community Hlth Epidemiol & Surveillance, Populat Hlth Div, San Francisco, CA USA.
   [Cohen, Stephanie E.] San Francisco Dept Publ Hlth, Dis Prevent & Control Branch, Populat Hlth Div, San Francisco, CA USA.
RP Johnson, KA (通讯作者)，UCSF Infect Dis, 513 Parnassus Ave,Rm S380, San Francisco, CA 94143 USA.
EM kjohnson@ucsf.edu
FU Centers for Disease Control and Prevention, Core and Incidence HIV
   Surveillance [PS13-1302, SU62PS004022-05]
FX Supported, in part, by the Centers for Disease Control and Prevention
   PS13-1302 (Grant number SU62PS004022-05), Core and Incidence HIV
   Surveillance.
CR Anderson PL, 2012, SCI TRANSL MED, V4, DOI 10.1126/scitranslmed.3004006
   Arnold T, 2017, PLOS ONE, V12, DOI 10.1371/journal.pone.0172354
   Baeten JM, 2012, NEW ENGL J MED, V367, P399, DOI 10.1056/NEJMoa1108524
   Centers for Disease Control and Prevention, 1998, MMWR MORB MORTAL WKL, V47, P1
   Chan PA, 2016, J INT AIDS SOC, V19, DOI 10.7448/IAS.19.1.20903
   Doblecki-Lewis S, 2018, JAIDS-J ACQ IMM DEF, V79, P62, DOI [10.1097/qai.0000000000001724, 10.1097/QAI.0000000000001724]
   Fellman Sam., 2012, MILITARY TIMES
   Fonner VA, 2016, AIDS, V30, P1973, DOI 10.1097/QAD.0000000000001145
   Grant RM, 2014, LANCET INFECT DIS, V14, P820, DOI 10.1016/S1473-3099(14)70847-3
   Grant RM, 2010, NEW ENGL J MED, V363, P2587, DOI 10.1056/NEJMoa1011205
   Hannaford A, 2018, AIDS BEHAV, V22, P1080, DOI 10.1007/s10461-017-2011-3
   Heuker J, 2012, AIDS, V26, P505, DOI 10.1097/QAD.0b013e32834f32d8
   Jain S, 2015, CLIN INFECT DIS, V60, pS200, DOI 10.1093/cid/civ094
   Jain S, 2015, AIDS PATIENT CARE ST, V29, P20, DOI 10.1089/apc.2014.0154
   Koblin BA, 2006, AIDS, V20, P731, DOI 10.1097/01.aids.0000216374.61442.55
   Marks SJ, 2017, AIDS PATIENT CARE ST, V31, P470, DOI 10.1089/apc.2017.0171
   McCormack S, 2016, LANCET, V387, P53, DOI 10.1016/S0140-6736(15)00056-2
   Molina JM, 2015, NEW ENGL J MED, V373, P2237, DOI 10.1056/NEJMoa1506273
   National HIV/AIDS Strategy, 2017, WHAT IS NAT HIV AIDS
   Patel P, 2006, JAIDS-J ACQ IMM DEF, V42, P75, DOI 10.1097/01.qai.0000218363.21088.ad
   Pierce AB, 2011, SEX HEALTH, V8, P179, DOI 10.1071/SH10063
   Population Health Division, 2018, HIV EP ANN REP 2017
   Riddell J, 2018, JAMA-J AM MED ASSOC, V319, P1261, DOI 10.1001/jama.2018.1917
   Rodger AJ, 2016, JAMA-J AM MED ASSOC, V316, P171, DOI 10.1001/jama.2016.5148
   Roland ME, 2005, CLIN INFECT DIS, V41, P1507, DOI 10.1086/497268
   San Francisco City Clinic, 2017, PREEXP PROPH PREP
   Schechter M, 2004, JAIDS-J ACQ IMM DEF, V35, P519, DOI 10.1097/00126334-200404150-00010
   Spinner CD, 2016, INFECTION, V44, P151, DOI 10.1007/s15010-015-0850-2
   Thigpen MC, 2012, NEW ENGL J MED, V367, P423, DOI 10.1056/NEJMoa1110711
   Thomas RG, 2015, PLOS ONE, V10, DOI 10.1371/journal.pone.0145512
   US Department of Health and Human Services Centers for Disease Control and Prevention, 2016, UPD GUID ANT POST PR
   Whitfield THF, 2018, AIDS BEHAV, V22, P3566, DOI 10.1007/s10461-018-2045-1
   Whitlock G, 2016, SEX TRANSM INFECT, V93, P214
   Wood BR, 2018, SEX TRANSM DIS, V45, P452, DOI [10.1097/OLQ.0000000000000781, 10.1097/olq.0000000000000781]
   Zhang HL, 2018, JAIDS-J ACQ IMM DEF, V77, P72, DOI 10.1097/QAI.0000000000001546
NR 35
TC 3
Z9 3
U1 0
U2 3
PU LIPPINCOTT WILLIAMS & WILKINS
PI PHILADELPHIA
PA TWO COMMERCE SQ, 2001 MARKET ST, PHILADELPHIA, PA 19103 USA
SN 1525-4135
EI 1077-9450
J9 JAIDS-J ACQ IMM DEF
JI JAIDS
PD OCT 1
PY 2019
VL 82
IS 2
BP 159
EP 165
DI 10.1097/QAI.0000000000002107
PG 7
WC Immunology; Infectious Diseases
WE Science Citation Index Expanded (SCI-EXPANDED)
SC Immunology; Infectious Diseases
GA KG1DN
UT WOS:000509681700017
PM 31192823
OA Bronze
DA 2022-08-26
ER

PT J
AU Velloza, J
   Bacchetti, P
   Hendrix, CW
   Murnane, P
   Hughes, JP
   Li, M
   Curlin, ME
   Holtz, TH
   Mannheimer, S
   Marzinke, MA
   Amico, KR
   Liu, A
   Piwowar-Manning, E
   Eshleman, SH
   Dye, BJ
   Gandhi, M
   Grant, RM
AF Velloza, Jennifer
   Bacchetti, Peter
   Hendrix, Craig W.
   Murnane, Pamela
   Hughes, James P.
   Li, Maoji
   Curlin, Marcel E.
   Holtz, Timothy H.
   Mannheimer, Sharon
   Marzinke, Mark A.
   Amico, K. Rivet
   Liu, Albert
   Piwowar-Manning, Estelle
   Eshleman, Susan H.
   Dye, Bonnie J.
   Gandhi, Monica
   Grant, Robert M.
CA HPTN 067 ADAPT Study Team
TI Short- and Long-Term Pharmacologic Measures of HIV Pre-exposure
   Prophylaxis Use Among High-Risk Men Who Have Sex With Men in HPTN
   067/ADAPT
SO JAIDS-JOURNAL OF ACQUIRED IMMUNE DEFICIENCY SYNDROMES
LA English
DT Article
DE pre-exposure prophylaxis; HIV prevention; men who have sex with men;
   biomarkers; hair levels; plasma levels
ID ANTIRETROVIRAL PROPHYLAXIS; TRANSGENDER WOMEN; SELF-REPORT; ADHERENCE;
   TENOFOVIR; INFECTION; PREVENTION; HAIR; PREP; EMTRICITABINE
AB Background: The effectiveness of oral emtricitabine (FTC)/tenofovir (TFV) disoproxil fumarate-based HIV pre-exposure prophylaxis (PrEP) depends on adherence. Pharmacologic measures help interpret patterns and predictors of PrEP adherence.
   Setting: We analyzed data from the subsample of men who have sex with men enrolled in HPTN 067/ADAPT in Bangkok, Thailand, and Harlem, NY, U.S.
   Methods: After a 5-week directly observed therapy period, participants were randomized to daily, time-driven, or event-driven PrEP. Follow-up occurred at weeks 4, 12, and 24 after randomization. Plasma and hair FTC/TFV levels indicated short- and long-term PrEP use, respectively. Electronic pill bottle data (Wisepill) were collected weekly. Pearson correlation coefficients between PrEP use measures were calculated; linear mixed models assessed predictors of plasma and hair drug concentrations.
   Results: Among 350 participants (median age: 31 years, interquartile range: 25-38), 49.7% were from Harlem, half had less than college education, and 21% reported heavy alcohol use. In multivariable models, being enrolled in Harlem, being in non-daily aims, and having less than college education were associated with lower hair FTC/TFV concentrations; heavy alcohol use was associated with higher concentrations. Similar results were found for plasma concentrations by site and aim, but older age and greater number of sex partners were associated with higher concentrations. Hair and plasma FTC/TFV concentrations were moderately correlated with Wisepill data (r >= 0.29) across visits.
   Conclusions: In HPTN067, plasma, hair, and Wisepill data correlated with one another and served as complementary adherence measures. Site, arm, education, age, alcohol, and sexual behavior influenced patterns of adherence.
C1 [Velloza, Jennifer; Hughes, James P.] Univ Washington, Dept Global Hlth, Seattle, WA 98195 USA.
   [Bacchetti, Peter; Murnane, Pamela; Gandhi, Monica; Grant, Robert M.] Univ Calif San Francisco, Sch Med, San Francisco, CA USA.
   [Hendrix, Craig W.; Marzinke, Mark A.; Piwowar-Manning, Estelle; Eshleman, Susan H.] Johns Hopkins Univ, Dept Med, Baltimore, MD USA.
   [Hughes, James P.; Li, Maoji] Fred Hutchinson Canc Res Ctr, 1124 Columbia St, Seattle, WA 98104 USA.
   [Curlin, Marcel E.; Holtz, Timothy H.] US Ctr Dis Control & Prevent, Atlanta, GA USA.
   [Curlin, Marcel E.; Holtz, Timothy H.] Thailand MOPH US CDC Collaborat, Bangkok, Thailand.
   [Curlin, Marcel E.] Oregon Hlth & Sci Univ, Div Infect Dis, Portland, OR 97201 USA.
   [Mannheimer, Sharon] Columbia Univ, New York, NY USA.
   [Amico, K. Rivet] Univ Michigan, Sch Publ Hlth, Dept Hlth Behav & Hlth Educ, Ann Arbor, MI 48109 USA.
   [Liu, Albert] San Francisco Dept Publ Hlth, San Francisco, CA USA.
   [Dye, Bonnie J.] FHI 360, Durham, NC USA.
   [Grant, Robert M.] Univ Calif San Francisco, Gladstone Inst Virol & Immunol, San Francisco, CA 94143 USA.
RP Velloza, J (通讯作者)，Univ Washington, Int Clin Res Ctr, Box 359927,325 Ninth Ave, Seattle, WA 98104 USA.
EM jvelloza@uw.edu
RI Hendrix, Craig W/G-4182-2014
OI Hendrix, Craig W/0000-0002-5696-8665; Velloza,
   Jennifer/0000-0001-7242-7415
FU NIH [National Institute of Allergy and Infectious Diseases (NIAID)]
   [UM1-AI068619, UM1-AI068617, UM1-AI068613, R01 AI118575]; NIH [National
   Institute of Mental Health (NIMH)] [UM1-AI068619, UM1-AI068617,
   UM1-AI068613, R01 AI118575]; NIH [National Institute on Drug Abuse
   (NIDA)] [UM1-AI068619, UM1-AI068617, UM1-AI068613, R01 AI118575];
   Emory-CDC HIV/AIDS Clinical Trials Unit from NIH (NIAID) [UM1AI069418];
   NIMH of the NIH [F31 MH113420]; NIAID [2R01 AI098472]; NIH; NATIONAL
   INSTITUTE OF ALLERGY AND INFECTIOUS DISEASES [UM1AI068613, R01AI118575,
   UM1AI069418, UM1AI068619, UM1AI068617, R01AI098472] Funding Source: NIH
   RePORTER; NATIONAL INSTITUTE OF MENTAL HEALTH [F31MH113420, T32MH019105]
   Funding Source: NIH RePORTER
FX Supported by award numbers UM1-AI068619, UM1-AI068617, UM1-AI068613, and
   R01 AI118575, from the NIH [National Institute of Allergy and Infectious
   Diseases (NIAID), National Institute of Mental Health (NIMH), and
   National Institute on Drug Abuse (NIDA)] to HPTN. This work was also
   supported in part by the Emory-CDC HIV/AIDS Clinical Trials Unit award
   number UM1AI069418 from the NIH (NIAID). J.V. was supported by the NIMH
   of the NIH (grant F31 MH113420). M.G. and P.B. were supported by 2R01
   AI098472 from NIAID. Gilead Sciences donated study medication to the NIH
   to support this study. The content is solely the responsibility of the
   authors and does not necessarily represent the official views of the
   NIAID, the National Institutes of Health, or the U.S. Centers for
   Disease Control and Prevention. The use of a trademark name herein does
   not indicate government endorsement.
CR Abaasa A, 2018, AIDS BEHAV, V22, P1165, DOI 10.1007/s10461-017-1951-y
   Allen VC, 2015, AIDS BEHAV, V19, P1689, DOI 10.1007/s10461-015-1075-1
   Anderson K, 2018, AIDS CARE, V30, P1406, DOI 10.1080/09540121.2018.1456641
   Anderson PL, 2016, CURR OPIN HIV AIDS, V11, P94, DOI 10.1097/COH.0000000000000213
   Anderson PL, 2011, J ANTIMICROB CHEMOTH, V66, P240, DOI 10.1093/jac/dkq447
   Anderson PL, 2018, ANTIMICROB AGENTS CH, V62
   Babor TF, 2001, AUDIT ALCOHOL USE DI
   Baeten JM, 2012, NEW ENGL J MED, V367, P399, DOI 10.1056/NEJMoa1108524
   Baeten JM, 2016, PLOS MED, V13, DOI 10.1371/journal.pmed.1002099
   Baeten JM, 2013, JAIDS-J ACQ IMM DEF, V63, pS122, DOI 10.1097/QAI.0b013e3182986f69
   Baxi SM, 2015, JAIDS-J ACQ IMM DEF, V68, P13, DOI 10.1097/QAI.0000000000000386
   Bekker LG, 2018, LANCET HIV, V5, pE68, DOI 10.1016/S2352-3018(17)30156-X
   Berg KM, 2006, JAIDS-J ACQ IMM DEF, V43, pS79, DOI 10.1097/01.qai.0000248337.97814.66
   Beumer JH, 2001, INT J CLIN PRACT, V55, P353
   Bolsewicz K, 2015, AIDS CARE, V27, P1429, DOI 10.1080/09540121.2015.1114992
   Celum C, 2012, CURR OPIN INFECT DIS, V25, P51, DOI 10.1097/QCO.0b013e32834ef5ef
   Choopanya K, 2013, LANCET, V381, P2083, DOI 10.1016/S0140-6736(13)61127-7
   Cottrell ML, 2016, J INFECT DIS, V214, P55, DOI 10.1093/infdis/jiw077
   DiFrancesco R, 2013, THER DRUG MONIT, V35, P631, DOI 10.1097/FTD.0b013e31828f5088
   Donnell D, 2014, JAIDS-J ACQ IMM DEF, V66, P340, DOI 10.1097/QAI.0000000000000172
   Franks J, 2018, AIDS BEHAV, V22, P1139, DOI 10.1007/s10461-017-1964-6
   Gandhi M, 2017, AIDS, V31, P2245, DOI [10.1097/QAD.0000000000001615, 10.1097/qad.0000000000001615]
   Grant RM, 2018, CLIN INFECT DIS, V66, P1712, DOI 10.1093/cid/cix1086
   Grant RM, 2016, CURR OPIN HIV AIDS, V11, P3, DOI 10.1097/COH.0000000000000216
   Grant RM, 2014, LANCET INFECT DIS, V14, P820, DOI 10.1016/S1473-3099(14)70847-3
   Grant RM, 2010, NEW ENGL J MED, V363, P2587, DOI 10.1056/NEJMoa1011205
   Haberer JE, 2017, J INT AIDS SOC, V20, DOI 10.7448/IAS.20.1.21842
   Haberer JE, 2016, CURR OPIN HIV AIDS, V11, P10, DOI 10.1097/COH.0000000000000220
   Haberer JE, 2013, PLOS MED, V10, DOI 10.1371/journal.pmed.1001511
   Heath J, 2012, AIDS BEHAV, V16, P578, DOI 10.1007/s10461-011-9921-2
   Heffron Renee, 2017, Gates Open Res, V1, P3, DOI 10.12688/gatesopenres.12752.2
   Hendrix CW, 2016, AIDS RES HUM RETROV, V32, P32, DOI [10.1089/aid.2015.0182, 10.1089/AID.2015.0182]
   Hendrix CW, 2013, PLOS ONE, V8, DOI 10.1371/journal.pone.0055013
   Hoagland B, 2017, J INT AIDS SOC, V20, DOI 10.7448/IAS.20.1.21472
   Huang Y, 2008, RAPID COMMUN MASS SP, V22, P3401, DOI 10.1002/rcm.3750
   Hugen PWH, 2002, J ACQ IMMUN DEF SYND, V30, P324, DOI [10.1097/01.QAI.0000014768.35851.DB, 10.1097/00126334-200207010-00009]
   Johnson SB, 2009, J ADOLESCENT HEALTH, V45, P216, DOI 10.1016/j.jadohealth.2009.05.016
   Kagee A, 2012, AIDS CARE, V24, P1448, DOI 10.1080/09540121.2012.687816
   Linnemayr S, 2015, JAIDS-J ACQ IMM DEF, V68, pE61, DOI 10.1097/QAI.0000000000000499
   Liu AQ, 2014, PLOS ONE, V9, DOI [10.1371/journal.pone.0095291, 10.1371/journal.pone.0083736]
   Liu A, 2014, JAIDS-J ACQ IMM DEF, V67, P528, DOI 10.1097/QAI.0000000000000351
   Liu AY, 2016, JAMA INTERN MED, V176, P75, DOI 10.1001/jamainternmed.2015.4683
   Marrazzo JM, 2015, NEW ENGL J MED, V372, P509, DOI 10.1056/NEJMoa1402269
   Molina JM, 2015, NEW ENGL J MED, V373, P2237, DOI 10.1056/NEJMoa1506273
   Morgan E, 2018, AIDS BEHAV, V22, P3637, DOI 10.1007/s10461-018-2122-5
   Musheke M, 2012, J INT AIDS SOC, V15, DOI 10.7448/IAS.15.3.17366
   Musinguzi N, 2016, AIDS, V30, P1121, DOI 10.1097/QAD.0000000000001024
   Nettles RE, 2006, CLIN INFECT DIS, V42, P1189, DOI 10.1086/501458
   Noret M, 2018, AIDS, V32, P2161, DOI 10.1097/QAD.0000000000001939
   Podsadecki TJ, 2008, HIV CLIN TRIALS, V9, P238, DOI 10.1310/hct0904-238
   Simoni JM, 2006, AIDS BEHAV, V10, P227, DOI 10.1007/s10461-006-9078-6
   Thigpen MC, 2012, NEW ENGL J MED, V367, P423, DOI 10.1056/NEJMoa1110711
   Van Damme L, 2012, NEW ENGL J MED, V367, P411, DOI 10.1056/NEJMoa1202614
   van Epps P, 2018, JAIDS-J ACQ IMM DEF, V77, P272, DOI [10.1097/QAI.0000000000001598, 10.1097/qai.0000000000001598]
NR 54
TC 5
Z9 5
U1 0
U2 4
PU LIPPINCOTT WILLIAMS & WILKINS
PI PHILADELPHIA
PA TWO COMMERCE SQ, 2001 MARKET ST, PHILADELPHIA, PA 19103 USA
SN 1525-4135
EI 1077-9450
J9 JAIDS-J ACQ IMM DEF
JI JAIDS
PD OCT 1
PY 2019
VL 82
IS 2
BP 149
EP 158
DI 10.1097/QAI.0000000000002128
PG 10
WC Immunology; Infectious Diseases
WE Science Citation Index Expanded (SCI-EXPANDED); Social Science Citation Index (SSCI)
SC Immunology; Infectious Diseases
GA KG1DN
UT WOS:000509681700016
PM 31335588
OA hybrid, Green Published
DA 2022-08-26
ER

PT J
AU Luz, PM
   Veloso, VG
   Grinsztejn, B
AF Luz, Paula M.
   Veloso, Valdilea G.
   Grinsztejn, Beatriz
TI The HIV epidemic in Latin America: accomplishments and challenges on
   treatment and prevention
SO CURRENT OPINION IN HIV AND AIDS
LA English
DT Review
DE epidemiology; HIV/AIDS; Latin America; preexposure prophylaxis;
   treatment as prevention
ID PREEXPOSURE PROPHYLAXIS; ANTIRETROVIRAL THERAPY; TRANSGENDER WOMEN;
   BRAZIL; SEX; MEN; PREVALENCE; CARE; BEHAVIORS; RISK
AB Purpose of review
   To describe how countries in Latin America and the Caribbean are (or are not) meeting 2016 WHO guidelines on the use of antiretroviral drugs for treating and preventing HIV infection, that is, their progress on the adoption of 'Treat All' and of preexposure prophylaxis (PrEP) as an additional prevention tool for people at substantial risk of HIV infection.
   Recent findings
   The HIV epidemic in the region continues largely concentrated in vulnerable populations with MSM and transgender women (TGW) suffering the highest burden. On treatment, the challenges of late initiation as well as suboptimal adherence persist. On prevention, recent studies on PrEP willingness in key populations show promising results, meanwhile PrEP implementation projects as well as actual PrEP adoption by national health systems is expanding. A glimpse of real-world PrEP uptake is shown through Brazil's first-year experience of offering PrEP in multiple cities in all regions of the country.
   Summary
   In conclusion, accomplishments have been made though challenges for fully addressing the HIV epidemic persist. The impact of both treatment and PrEP will be limited by the availability and prompt use of all services, including HIV testing.
C1 [Luz, Paula M.; Veloso, Valdilea G.; Grinsztejn, Beatriz] Fundacao Oswaldo Cruz, Inst Nacl Infectol Evandro Chagas, Ave Brasil 4365, BR-21040360 Rio De Janeiro, Brazil.
RP Grinsztejn, B (通讯作者)，Fundacao Oswaldo Cruz, Inst Nacl Infectol Evandro Chagas, Ave Brasil 4365, BR-21040360 Rio De Janeiro, Brazil.
EM gbeatriz@ini.fiocruz.br
OI Luz, Paula/0000-0001-9746-719X
FU Conselho Nacional de Desenvolvimento Cientifico e Tecnologico (CNPq);
   Fundacao Carlos Chagas Filho de Amparo a Pesquisa do Estado do Rio de
   Janeiro (FAPERJ); NATIONAL INSTITUTE OF ALLERGY AND INFECTIOUS DISEASES
   [UM1AI069476] Funding Source: NIH RePORTER
FX P.M.L. and B.G. acknowledge funding from Conselho Nacional de
   Desenvolvimento Cientifico e Tecnologico (CNPq) and Fundacao Carlos
   Chagas Filho de Amparo a Pesquisa do Estado do Rio de Janeiro (FAPERJ).
CR Almeida-Brasil CC, 2018, AIDS, V32, P1323, DOI [10.1097/QAD.0000000000001822, 10.1097/qad.0000000000001822]
   Colchero MA, 2015, SALUD PUBLICA MEXICO, V57, pS99
   Assasf R, 2019, CROI 2017
   Avila D, 2014, JAIDS-J ACQ IMM DEF, V65, pE8, DOI 10.1097/QAI.0b013e3182a39979
   Bastos FI, 2008, INT J EPIDEMIOL, V37, P729, DOI 10.1093/ije/dyn127
   Bautista-Arredondo S, 2013, PLOS ONE, V8, DOI 10.1371/journal.pone.0072616
   Belaunzaran-Zamudio PF, 2015, B WORLD HEALTH ORGAN, V93, P529, DOI 10.2471/BLT.14.147447
   Beyrer C, 2013, AIDS, V27, P2665, DOI 10.1097/01.aids.0000432449.30239.fe
   Bezabhe WM, 2016, MEDICINE, V95, DOI 10.1097/MD.0000000000003361
   Borquez A, 2019, LANCET PUBLIC HEALTH, V4, pE127, DOI 10.1016/S2468-2667(18)30236-6
   Buchbinder SP, 2014, LANCET INFECT DIS, V14, P468, DOI 10.1016/S1473-3099(14)70025-8
   Caceres CF, 2016, J INT AIDS SOC, V19, DOI 10.7448/IAS.19.7.21108
   Calabrese SK, 2019, LANCET HIV, V6, pE211, DOI 10.1016/S2352-3018(19)30030-X
   Carnegie NB, 2015, JAIDS-J ACQ IMM DEF, V69, P119, DOI 10.1097/QAI.0000000000000555
   Caro-Vega Y, 2018, EPIDEMIOL INFECT, V146, P1308, DOI [10.1017/S0950268818001346, 10.1017/s0950268818001346]
   Carriquiry G, 2015, J INT AIDS SOC, V18, DOI 10.7448/IAS.18.1.20016
   Costa JD, 2018, J INT AIDS SOC, V21, DOI 10.1002/jia2.25066
   Costa JD, 2018, REV SAUDE PUBL, V52, DOI [10.11606/S1518-8787.2018052000399, 10.11606/s1518-8787.2018052000399]
   Guimaraes MDC, 2018, MEDICINE, V97, pS62, DOI 10.1097/MD.0000000000009079
   De Boni RB, 2018, J INT AIDS SOC, V21, DOI 10.1002/jia2.25116
   Ferreira OD, 2018, MEDICINE, V97, pS3, DOI [10.1097/MD.0000000000009218, 10.1097/md.0000000000009218]
   Fonner VA, 2016, AIDS, V30, P1973, DOI 10.1097/QAD.0000000000001145
   Ford N, 2015, CLIN INFECT DIS, V60, P1128, DOI 10.1093/cid/ciu1138
   Gaspar PC, 2018, MEDICINE, V97, pS32, DOI [10.1097/MD.0000000000010125, 10.1097/md.0000000000010125]
   Gomez GB, 2012, PLOS MED, V9, DOI 10.1371/journal.pmed.1001323
   Grangeiro A, 2012, BMC INFECT DIS, V12, DOI 10.1186/1471-2334-12-99
   Grangeiro A, 2010, REV SAUDE PUBL, V44, P430, DOI 10.1590/S0034-89102010005000013
   Granich RM, 2009, LANCET, V373, P48, DOI 10.1016/S0140-6736(08)61697-9
   Grant RM, 2010, NEW ENGL J MED, V363, P2587, DOI 10.1056/NEJMoa1011205
   Grinsztejn B, 2018, LANCET HIV, V5, pE136, DOI 10.1016/S2352-3018(18)30008-0
   Grinsztejn B, 2017, LANCET HIV, V4, pE169, DOI 10.1016/S2352-3018(17)30015-2
   Grinsztejn B, 2013, PLOS ONE, V8, DOI 10.1371/journal.pone.0059768
   Hoagland B, 2017, J INT AIDS SOC, V20, DOI 10.7448/IAS.20.1.21472
   Hogg R, 2008, LANCET, V372, P293, DOI 10.1016/S0140-6736(08)61113-7
   IBGE, IND DEM SAUD INF SOC
   Jalil EM, 2016, HIV RES PREVENTION 2
   Jalil EM, 2019, PREP UPTAKE EARLY AD
   Salas-Espinoza KJ, 2017, AIDS BEHAV, V21, P3271, DOI 10.1007/s10461-017-1931-2
   Katz IT, 2013, J INT AIDS SOC, V16, DOI 10.7448/IAS.16.3.18640
   Kerr L, 2018, MEDICINE, V97, pS9, DOI [10.1097/MD.0000000000010573, 10.1097/md.0000000000010573]
   Kojima N, 2017, BMC INFECT DIS, V17, DOI 10.1186/s12879-017-2332-x
   Luz PM, 2018, MEDICINE, V97, pS75, DOI [10.1097/MD.0000000000010602, 10.1097/md.0000000000010602]
   Luz PM, 2018, J INT AIDS SOC, V21, DOI 10.1002/jia2.25096
   Mangal TD, 2019, BMC INFECT DIS, V19, DOI 10.1186/s12879-019-3844-3
   Ministerio da Saude, 2013, PESQ CONH AT PRAT PO
   Pascom ARP, 2018, MEDICINE, V97, pS69, DOI [10.1097/MD.0000000000009857, 10.1097/md.0000000000009857]
   Pilkington V, 2018, J VIRUS ERAD, V4, P215
   Ravasi G, 2016, J INT AIDS SOC, V19, DOI 10.7448/IAS.19.7.21113
   Santos MA, 2018, MEDICINE, V97, pS38, DOI [10.1097/MD.0000000000009015, 10.1097/md.0000000000009015]
   Sperhacke RD, 2018, MEDICINE, V97, pS25, DOI [10.1097/MD.0000000000009014, 10.1097/md.0000000000009014]
   Torres TS, 2018, JMIR PUBLIC HLTH SUR, V4, P147, DOI 10.2196/publichealth.8997
   Veloso VG, 2018, HIVR4P MADR
   Volk JE, 2016, INT J STD AIDS, V27, P531, DOI 10.1177/0956462415586676
   Wolff MJ, 2018, INT J STD AIDS, V29, P4, DOI 10.1177/0956462417714094
   World Health Organization, 2018, HIV TREATM CAR WHO H
   Zalazar Virginia, 2016, Transgend Health, V1, P266, DOI 10.1089/trgh.2016.0033
NR 58
TC 34
Z9 34
U1 2
U2 9
PU LIPPINCOTT WILLIAMS & WILKINS
PI PHILADELPHIA
PA TWO COMMERCE SQ, 2001 MARKET ST, PHILADELPHIA, PA 19103 USA
SN 1746-630X
EI 1746-6318
J9 CURR OPIN HIV AIDS
JI Curr. Opin. HIV AIDS
PD SEP
PY 2019
VL 14
IS 5
BP 366
EP 373
DI 10.1097/COH.0000000000000564
PG 8
WC Immunology; Infectious Diseases
WE Science Citation Index Expanded (SCI-EXPANDED)
SC Immunology; Infectious Diseases
GA JL7RJ
UT WOS:000495725900004
PM 31219888
OA Green Published, hybrid
DA 2022-08-26
ER

PT J
AU Minnis, AM
   Browne, EN
   Boeri, M
   Agot, K
   van der Straten, A
   Ahmed, K
   Weinrib, R
   Mansfield, C
   Owino, F
   Manenzhe, K
AF Minnis, Alexandra M.
   Browne, Erica N.
   Boeri, Marco
   Agot, Kawango
   van der Straten, Ariane
   Ahmed, Khatija
   Weinrib, Rachel
   Mansfield, Carol
   Owino, Frederick
   Manenzhe, Kgahlisho
CA TRIO Study Team
TI Young Women's Stated Preferences for Biomedical HIV Prevention: Results
   of a Discrete Choice Experiment in Kenya and South Africa
SO JAIDS-JOURNAL OF ACQUIRED IMMUNE DEFICIENCY SYNDROMES
LA English
DT Article; Proceedings Paper
CT Microbicides-Trials-Network Annual Meeting
CY MAR, 2018
CL Washington, DC
SP Microbicides Trials Network
DE discrete choice experiment; multipurpose prevention technology; HIV
   prevention; pregnancy prevention
ID PREEXPOSURE PROPHYLAXIS; ACCEPTABILITY; MICROBICIDE; INFECTION; EFFICACY
AB Background: Integrating end-user perspectives into the design of new biomedical HIV prevention products is recognized as vital to informing the product development pipeline.
   Setting: Kisumu, Kenya; and Soshanguve, South Africa.
   Methods: We conducted a discrete choice experiment survey with 536 women aged 18-30 years to assess preferences for hypothetical HIV prevention products characterized by the attributes of efficacy, pregnancy prevention, delivery form, dosing frequency, and side effects. Participants included product-experienced women from Tablet, Ring, Injection as Options TRIO, a cross-over clinical study evaluating 3 placebo delivery forms (oral tablets, vaginal rings, and injections), and a product-naive sample recruited from the same communities. Analyses used random parameters logit and latent class models.
   Results: HIV prevention efficacy was a strong determinant of stated choice overall; however, in South Africa, delivery form was just as important, with an injection every 2-3 months most preferred and a daily oral tablet least preferred. In Kenya, product-experienced women preferred monthly injections and least preferred a monthly ring. Respondents indicated a preference for multipurpose prevention technologies that combine HIV and pregnancy protection. Latent class analyses confirmed these findings and delineated heterogeneity in preferences across subgroups defined by age, past experience with the delivery forms, and education.
   Conclusions: Despite an overall preference for products with high efficacy, we identified attributes salient to future uptake and use of HIV prevention products. Preferences for injectable products underscored interest in this pre-exposure prophylaxis delivery form. Likewise, the multipurpose prevention technology feature was valued in both Kenya and South Africa and most influenced interest in vaginal rings.
C1 [Minnis, Alexandra M.; Browne, Erica N.; van der Straten, Ariane; Weinrib, Rachel] RTI Int, Womens Global Hlth Imperat, San Francisco, CA USA.
   [Minnis, Alexandra M.] Univ Calif Berkeley, Sch Publ Hlth, Berkeley, CA 94720 USA.
   [Boeri, Marco; Mansfield, Carol] RTI Hlth Solut, Res Triangle Pk, NC USA.
   [Agot, Kawango; Owino, Frederick] Impact Res & Dev Org, Kisumu, Kenya.
   [van der Straten, Ariane] Univ Calif San Francisco, Dept Med, Ctr AIDS Prevent Studies, San Francisco, CA 94143 USA.
   [Ahmed, Khatija; Manenzhe, Kgahlisho] Setshaba Res Ctr, Soshanguve, South Africa.
RP Minnis, AM (通讯作者)，RTI Int, 351 Calif St,Suite 500, San Francisco, CA 94121 USA.
EM aminnis@rti.org
OI Boeri, Marco/0000-0001-7346-2132; ahmed, khatija/0000-0003-0309-1641;
   Minnis, Alexandra/0000-0002-2943-2005; Weinrib,
   Rachel/0000-0002-7753-0996; van der Straten, Ariane/0000-0001-8536-648X;
   Browne, Erica/0000-0003-2069-6589
FU Bill & Melinda Gates Foundation [OPP1114942]; NATIONAL INSTITUTE OF
   MENTAL HEALTH [P30MH062246] Funding Source: NIH RePORTER
FX The TRIO Study was funded by the Bill & Melinda Gates Foundation
   (OPP1114942).
CR Amico KR, 2017, AIDS BEHAV, V21, P1361, DOI 10.1007/s10461-016-1458-y
   Amico KR, 2012, CURR OPIN HIV AIDS, V7, P542, DOI 10.1097/COH.0b013e3283582d4a
   Baeten JM, 2016, NEW ENGL J MED, V375, P2121, DOI 10.1056/NEJMoa1506110
   Brady M, 2014, BJOG-INT J OBSTET GY, V121, P70, DOI 10.1111/1471-0528.12844
   Bridges JFP, 2011, VALUE HEALTH, V14, P403, DOI 10.1016/j.jval.2010.11.013
   Choice Metrics, 2012, NGENE 1 1 1 USER MAN
   Clark MD, 2014, PHARMACOECONOMICS, V32, P883, DOI 10.1007/s40273-014-0170-x
   Corneli AL, 2014, JAIDS-J ACQ IMM DEF, V66, P324, DOI 10.1097/QAI.0000000000000158
   de Bekker-Grob EW, 2012, HEALTH ECON, V21, P145, DOI 10.1002/hec.1697
   Eisingerich AB, 2012, PLOS ONE, V7, DOI 10.1371/journal.pone.0028238
   Hauber AB, 2016, VALUE HEALTH, V19, P300, DOI 10.1016/j.jval.2016.04.004
   Hensher D.A., 2005, APPL CHOICE ANAL
   Johnson FR, 2013, VALUE HEALTH, V16, P3, DOI 10.1016/j.jval.2012.08.2223
   Loutfy M, 2018, INT J STD AIDS, V29, P382, DOI 10.1177/0956462417728188
   Marrazzo JM, 2015, NEW ENGL J MED, V372, P509, DOI 10.1056/NEJMoa1402269
   Masse BR, 2009, EMERG THEMES EPIDEMI, V6, DOI 10.1186/1742-7622-6-5
   Mavhu W, 2011, AIDS CARE, V23, P52, DOI 10.1080/09540121.2010.490257
   Mensch BS, 2012, CURR OPIN HIV AIDS, V7, P534, DOI 10.1097/COH.0b013e3283590632
   Minnis AM, 2018, AIDS BEHAV, V22, P2662, DOI 10.1007/s10461-018-2078-5
   Montgomery ET, 2017, AIDS, V31, P1159, DOI 10.1097/QAD.0000000000001452
   Newman PA, 2016, AIDS BEHAV, V20, P2588, DOI 10.1007/s10461-015-1258-9
   Ostermann J, 2014, PLOS ONE, V9, DOI 10.1371/journal.pone.0092100
   Quaife M, 2017, MED DECIS MAKING, V20, P2588
   Strauss M, 2018, AIDS CARE, V30, P72, DOI 10.1080/09540121.2017.1367086
   SWAIT J, 1993, J MARKETING RES, V30, P305, DOI 10.2307/3172883
   Terris-Prestholt F, 2013, PLOS ONE, V8, DOI 10.1371/journal.pone.0083193
   Van Damme L, 2012, NEW ENGL J MED, V367, P411, DOI 10.1056/NEJMoa1202614
   van der Straten A, 2018, J INT AIDS SOC, V21, DOI 10.1002/jia2.25094
   van der Straten A, 2016, J INT AIDS SOC, V19, DOI 10.7448/IAS.19.1.20642
   van der Straten A, 2014, PLOS ONE, V9, DOI 10.1371/journal.pone.0089118
   Vass C, 2016, INT J CLIN PHARM-NET, V38, P620, DOI 10.1007/s11096-015-0221-1
   Weinrib R, 2018, AIDS BEHAV, V22, P133, DOI 10.1007/s10461-017-1911-6
NR 32
TC 35
Z9 35
U1 1
U2 3
PU LIPPINCOTT WILLIAMS & WILKINS
PI PHILADELPHIA
PA TWO COMMERCE SQ, 2001 MARKET ST, PHILADELPHIA, PA 19103 USA
SN 1525-4135
EI 1077-9450
J9 JAIDS-J ACQ IMM DEF
JI JAIDS
PD APR 1
PY 2019
VL 80
IS 4
BP 394
EP 403
DI 10.1097/QAI.0000000000001945
PG 10
WC Immunology; Infectious Diseases
WE Science Citation Index Expanded (SCI-EXPANDED); Social Science Citation Index (SSCI); Conference Proceedings Citation Index - Science (CPCI-S)
SC Immunology; Infectious Diseases
GA IQ5AP
UT WOS:000480763600007
PM 30633040
OA Green Published, hybrid
DA 2022-08-26
ER

PT J
AU Duncan, DT
   Hickson, DA
   Goedel, WC
   Callander, D
   Brooks, B
   Chen, YT
   Hanson, H
   Eavou, R
   Khanna, AS
   Chaix, B
   Regan, SD
   Wheeler, DP
   Mayer, KH
   Safren, SA
   Melvin, SC
   Draper, C
   Magee-Jackson, V
   Brewer, R
   Schneider, JA
AF Duncan, Dustin T.
   Hickson, DeMarc A.
   Goedel, William C.
   Callander, Denton
   Brooks, Brandon
   Chen, Yen-Tyng
   Hanson, Hillary
   Eavou, Rebecca
   Khanna, Aditya S.
   Chaix, Basile
   Regan, Seann D.
   Wheeler, Darrell P.
   Mayer, Kenneth H.
   Safren, Steven A.
   Melvin, Sandra Carr
   Draper, Cordarian
   Magee-Jackson, Veronica
   Brewer, Russell
   Schneider, John A.
CA Neighborhoods Network Cohort Study
TI The Social Context of HIV Prevention and Care among Black Men Who Have
   Sex with Men in Three US Cities: The Neighborhoods and Networks (N2)
   Cohort Study
SO INTERNATIONAL JOURNAL OF ENVIRONMENTAL RESEARCH AND PUBLIC HEALTH
LA English
DT Article
DE HIV prevention; HIV care; geography; neighborhoods; networks; gay men's
   health; men who have sex with men (MSM); minority; black; African
   American
ID POPULATION-BASED SAMPLE; NEW-YORK-CITY; YOUNG MEN; PREEXPOSURE
   PROPHYLAXIS; RISK BEHAVIOR; RACIAL DISPARITIES; VIRAL SUPPRESSION; WHITE
   MEN; INFECTION; HEALTH
AB Background: In many parts of the world, stark racial disparities in human immunodeficiency virus (HIV) prevalence, incidence, prevention, and care outcomes persist among gay, bisexual, and other men who have sex with men (MSM), with Black MSM significantly impacted in the United States (U.S.). Individual-level characteristics, including sexual behaviors and socioeconomic status, do not fully account for racial/ethnic disparities in HIV among MSM. We hypothesize that neighborhood contexts and network characteristics influence risk for HIV infection as well as HIV-related prevention and care behaviors. As such, the study design includes the use of real-time geospatial methods and in-depth assessments of multiple network typologies to investigate the impact of neighborhood and network-level factors on HIV prevention and treatment among Black MSM residing in longstanding priority HIV elimination areas in the U.S., namely Chicago, Illinois and in the Deep South (Jackson, Mississippi and New Orleans, Louisiana) (n = 450, n = 50, and n = 100, respectively). We describe the design, sampling methods, data collection, data management methods, and preliminary findings of the ongoing Neighborhoods and Networks (N2) Cohort Study'. Methods/Design: N2 employs a prospective longitudinal design. The sample includes Black MSM participants in Chicago recruited via respondent-driven sampling and assessed every six months over two years of follow-up. Participants enrolled in Jackson and New Orleans are being recruited through existing health and community services and assessed every six months over one year of follow-up. Mobility within and between neighborhoods is being assessed using global positioning system (GPS) technology. Social and sexual networks among Black MSM are being studied through egocentric network inventories as well as newer methods of creating meso-level networks that involve social media (Facebook) and mobile phone contacts. Key HIV prevention outcomes such as pre-exposure prophylaxis (PrEP) care engagement, and HIV/STI (sexually transmitted infections) biomarkers will be examined at baseline and follow-up. Results: As of 31 December 2018, a total of 361 men were enrolled across all study sites: 259 in Chicago and 102 in the Deep South (75 in New Orleans and 27 in Jackson). At baseline, participants ranged in age from 17 to 65 years old (mean = 34.3, standard deviation = 5.1) with 123 men (34.1%) self-reported as HIV positive. While HIV treatment levels were similar between sites, men in the Deep South reported higher rates of adherence than men in Chicago (63.3% versus 49.4%, p = 0.03). Sexual risk profiles were mainly the same between men from different study sites, with 22.9% of men in Chicago and 28.9% in the Deep South reporting consistent condom use during vaginal and anal sex (p = 0.26). Regarding their home neighborhoods, men in the Deep South were more likely than those in Chicago to characterize theirs as having a good reputation (43.1% versus 24.7%, p < 0.001) and as being safe (37.3% versus 21.2%, p = 0.002). Conclusions: The focus on Black MSM in the N2 Study will allow for a nuanced exploration of the attitudes, beliefs, behaviors, and practices of a diverse group of Black MSM. The study is also positioned to provide novel insight about neighborhood and network characteristics that influence HIV-related behaviors. A health equity framework ensures that Black MSM are not explicitly or implicitly deemed as deviant, disordered, or the non-reference group.
   Findings from N2 will provide guidance for the implementation of more impactful HIV prevention interventions that engage a diverse population of Black MSM as we work toward HIV elimination in the U.S.
C1 [Duncan, Dustin T.; Goedel, William C.; Callander, Denton; Brooks, Brandon; Regan, Seann D.] NYU, Sch Med, Dept Populat Hlth, Spatial Epidemiol Lab, New York, NY 10016 USA.
   [Hickson, DeMarc A.; Melvin, Sandra Carr; Draper, Cordarian] My Bros Keeper Inc, Ctr Res Evaluat & Environm & Policy Change, Jackson, MS 39202 USA.
   [Hickson, DeMarc A.] People Living Inc, Us Helping Us, Washington, DC 20010 USA.
   [Chen, Yen-Tyng; Eavou, Rebecca; Khanna, Aditya S.; Brewer, Russell; Schneider, John A.] Univ Chicago, Chicago Ctr HIV Eliminat, Chicago, IL 60637 USA.
   [Chen, Yen-Tyng; Eavou, Rebecca; Brewer, Russell; Schneider, John A.] Univ Chicago, Dept Med, 5841 S Maryland Ave, Chicago, IL 60637 USA.
   [Hanson, Hillary] Univ Chicago, Survey Lab, Chicago, IL 60637 USA.
   [Chaix, Basile] Sorbonne Univ, Fac Med St Antoine, Pierre Louis Inst Epidemiol Publ Hlth, UMR S 1136, F-75012 Paris, France.
   [Wheeler, Darrell P.] Iona Coll, New York, NY 10801 USA.
   [Mayer, Kenneth H.; Safren, Steven A.] Fenway Hlth, Fenway Inst, Boston, MA 02215 USA.
   [Mayer, Kenneth H.] Harvard Med Sch, Beth Israel Deaconess Med Ctr, Dept Med, Div Infect Dis, Boston, MA 02215 USA.
   [Safren, Steven A.] Univ Miami, Coll Arts & Sci, Dept Psychol, Coral Gables, FL 33124 USA.
   [Magee-Jackson, Veronica] Brotherhood Inc, New Orleans, LA 70119 USA.
   [Brewer, Russell] Univ Chicago, Dept Publ Hlth Sci, Chicago, IL 60637 USA.
RP Duncan, DT (通讯作者)，NYU, Sch Med, Dept Populat Hlth, Spatial Epidemiol Lab, New York, NY 10016 USA.
EM dustin.duncan@nyulangone.org; dhickson@uhupil.org;
   william_goedel@brown.edu; denton.callander@nyulangone.org;
   Brandon.Brooks@nyulangone.org; ychen22@medicine.bsd.uchicago.edu;
   hansonhd@uchicago.edu; reavou@medicine.bsd.uchicago.edu;
   akhanna@medicine.bsd.uchicago.edu; basile.chaix@iplesp.upmc.fr;
   seann.regan@gmail.com; dwheeler@iona.edu; KMayer@fenwayhealth.org;
   ssafren@miami.edu; smelvin@oahcc.org; cdraper@mbk-inc.org;
   vmagee@brotherhoodinc.org; rbrewer@medicine.bsd.uchicago.edu;
   jschnei1@medicine.bsd.uchicago.edu
RI Chaix, Basile/B-8625-2014; Regan, Seann/AAL-3863-2021; Khanna,
   Aditya/AAR-1305-2021
OI Khanna, Aditya/0000-0003-1049-3374; Brewer, Russell/0000-0002-1062-3717;
   Goedel, William/0000-0002-2869-1048; Regan, Seann/0000-0002-1034-0282;
   Chen, Yen-Tyng/0000-0002-3422-4622; Callander,
   Denton/0000-0002-4116-4250
FU National Institute on Mental Health [R01MH112406]; Centers for Disease
   Control and Prevention under the Minority HIV/AIDS Research Initiative
   [U01PS003315, U01PS005122]; National Institute on Drug Abuse
   [R03DA039748, K24DA040489]; National Institute on Allergy and Infectious
   Diseases [R01DA033875, R01AI120700]; Brown University Clinical and
   Community-Based HIV/AIDS Training Fellowship; National Institute of
   Mental Health [R25MH083620]; Inserm; European Research Council; National
   Center for HIV/AIDS, Viral Hepatitis, STD, and TB Prevention (NCHHSTP)
   [U01PS003315] Funding Source: NIH RePORTER; NATIONAL INSTITUTE OF
   ALLERGY AND INFECTIOUS DISEASES [R01AI120700] Funding Source: NIH
   RePORTER; NATIONAL INSTITUTE OF MENTAL HEALTH [R25MH067127, R25MH083620]
   Funding Source: NIH RePORTER; NATIONAL INSTITUTE ON DRUG ABUSE
   [R03DA039748, K24DA040489, R01DA033875] Funding Source: NIH RePORTER
FX The Neighborhoods and Networks (N2) Cohort Study was funded through a
   grant from the National Institute on Mental Health (Grant Number:
   R01MH112406; Principal Investigators: Dustin T. Duncan, ScD and John A.
   Schneider, MD, MPH) and a cooperative agreement with the Centers for
   Disease Control and Prevention under the Minority HIV/AIDS Research
   Initiative (Grant Number: U01PS005122; Principal Investigator: Dustin T.
   Duncan, ScD). The original study samples at each site were funded
   through grants from the National Institute on Drug Abuse and the
   National Institute on Allergy and Infectious Diseases (Grant Numbers:
   R01DA033875 and R01AI120700; Principal Investigator: John A. Schneider,
   MD, MPH), a grant from the National Institute on Drug Abuse (Grant
   Number: R03DA039748; Principal Investigator: Dustin T. Duncan, ScD) and
   through a cooperative agreement with the Centers for Disease Control and
   Prevention under the Minority HIV/AIDS Research Initiative (Grant
   Number: U01PS003315; Principal Investigator: DeMarc A. Hickson, PhD)
   respectively. William Goedel is supported by Brown University Clinical
   and Community-Based HIV/AIDS Training Fellowship, funded by the National
   Institute of Mental Health (Grant Number: R25MH083620). Basile Chaix was
   supported by Inserm and by the European Research Council. Steven Safren
   is supported by a grant from the National Institute on Drug Abuse (Grant
   Number: K24DA040489). These funding sources had no role in the design of
   this study and will not have any role during its execution, analyses,
   and interpretation of the data or decision to submit results.
CR Adeyemi OM, 2013, CLIN INFECT DIS, V56, P1512, DOI 10.1093/cid/cit063
   Altman M., 2004, NUMERICAL ISSUES STA
   Anna, 2017, P C RETR OPP INF SEA
   [Anonymous], 2008, ENCY SURVEY RES METH
   Anselin L, 1998, STAT TEXTB MONOG, V155, P237
   Anselin L, 2013, SPATIAL ECONOMETRICS
   Baral S, 2013, BMC PUBLIC HEALTH, V13, DOI 10.1186/1471-2458-13-482
   Bauermeister J, 2016, BEHAV MED, V42, P197, DOI 10.1080/08964289.2015.1110560
   Bauermeister JA, 2017, J SEX RES, V54, P446, DOI 10.1080/00224499.2016.1271862
   Bauermeister JA, 2015, AIDS BEHAV, V19, P1116, DOI 10.1007/s10461-014-0932-7
   Birkett M, 2015, ARCH SEX BEHAV, V44, P1787, DOI 10.1007/s10508-015-0485-5
   Bohl DD, 2009, SEX TRANSM INFECT, V85, P367, DOI 10.1136/sti.2009.036723
   Bouris Alida, 2013, J AIDS Clin Res, V4, DOI 10.4172/2155-6113.1000236
   Bowleg L, 2017, J SEX RES, V54, P577, DOI 10.1080/00224499.2017.1295300
   BURT RS, 1984, SOC NETWORKS, V6, P293, DOI 10.1016/0378-8733(84)90007-8
   CDC, 2013, HIV TEST RISK BEH GA
   CDC, 1981, 3025 CDCP
   Centers for Disease Control and Prevention, 2016, HIV SURV REP, P28
   Chaix B, 2013, HEALTH PLACE, V21, P46, DOI 10.1016/j.healthplace.2013.01.003
   Chaix B, 2009, SOC SCI MED, V69, P1306, DOI 10.1016/j.socscimed.2009.07.018
   Chen YT, 2019, SEX TRANSM INFECT, V95, P228, DOI 10.1136/sextrans-2018-053639
   Chicago Department of Public Health, 2014, HIV STI SURV REP 201
   Chum A, 2013, HEALTH PLACE, V24, P73, DOI 10.1016/j.healthplace.2013.07.007
   Dasgupta Sharoda, 2015, JMIR Public Health Surveill, V1, pe10, DOI 10.2196/publichealth.4525
   Diaz R, 2001, SOCIAL DISCRIMINATIO
   Duncan DT., 2018, NEIGHBORHOODS HLTH
   Duncan DT, 2018, AIDS BEHAV, V22, P3057, DOI 10.1007/s10461-018-2163-9
   Duncan DT, 2017, ANN EPIDEMIOL, V27, P67, DOI 10.1016/j.annepidem.2016.09.017
   Duncan DT, 2016, PLOS ONE, V11, DOI 10.1371/journal.pone.0147520
   Duncan DT, 2014, INT J ENV RES PUB HE, V11, P8962, DOI 10.3390/ijerph110908962
   Duncan DT, 2014, AM J EPIDEMIOL, V179, P373, DOI 10.1093/aje/kwt251
   Fauci AS, 2019, JAMA-J AM MED ASSOC, V321, P844, DOI 10.1001/jama.2019.1343
   Frye V, 2006, J URBAN HEALTH, V83, P308, DOI 10.1007/s11524-006-9033-x
   Frye V, 2017, AIDS BEHAV, V21, P870, DOI 10.1007/s10461-016-1596-2
   Frye V, 2015, AIDS BEHAV, V19, P257, DOI 10.1007/s10461-014-0937-2
   Fujimoto K, 2018, SEX TRANSM INFECT, V94, P365, DOI 10.1136/sextrans-2017-053288
   Fujimoto K, 2017, AIDS BEHAV, V21, P3578, DOI 10.1007/s10461-017-1711-z
   Gallo LC, 2005, J PERS SOC PSYCHOL, V88, P386, DOI 10.1037/0022-3514.88.2.386
   Garcia J, 2016, GLOB PUBLIC HEALTH, V11, P1026, DOI 10.1080/17441692.2015.1134616
   Georgiadou Y., 1988, Manuscripta Geodaetica, V13, P172
   Goedel William C, 2017, Transgend Health, V2, P96, DOI 10.1089/trgh.2017.0003
   Goodkin K, 2017, LANCET HIV, V4, pE411, DOI 10.1016/S2352-3018(17)30098-X
   Goswami ND, 2016, JAIDS-J ACQ IMM DEF, V72, P65, DOI 10.1097/QAI.0000000000000914
   Halkitis PN, 2015, AIDS BEHAV, V19, P970, DOI 10.1007/s10461-014-0892-y
   Halkitis PN, 2013, AM J PUBLIC HEALTH, V103, P889, DOI 10.2105/AJPH.2012.300963
   Handcock MS, 2010, ANN APPL STAT, V4, P5, DOI 10.1214/08-AOAS221
   Harrison F, 2014, INT J HEALTH GEOGR, V13, DOI 10.1186/1476-072X-13-5
   Heckathorn DD, 1997, SOC PROBL, V44, P174, DOI 10.1525/sp.1997.44.2.03x0221m
   Hess K.L., 2016, P C RETR OPP INF BOS
   Holtgrave DR, 2014, AIDS BEHAV, V18, P36, DOI 10.1007/s10461-013-0574-1
   Hoots BE, 2016, CLIN INFECT DIS, V63, P672, DOI 10.1093/cid/ciw367
   Hurt CB, 2010, JAIDS-J ACQ IMM DEF, V54, P185, DOI 10.1097/QAI.0b013e3181c99114
   Khanna AS, 2017, ANN EPIDEMIOL, V27, P176, DOI 10.1016/j.annepidem.2016.11.006
   Khanna AS, 2016, JAMA INTERN MED, V176, P136, DOI 10.1001/jamainternmed.2015.6536
   Koblin BA, 2017, J URBAN HEALTH, V94, P364, DOI 10.1007/s11524-016-0074-5
   Koblin BA, 2013, PLOS ONE, V8, DOI 10.1371/journal.pone.0070413
   Kubicek K, 2013, AIDS BEHAV, V17, P1524, DOI 10.1007/s10461-012-0205-2
   Kwan M.-P., 2012, ANN GIS, V18, P245, DOI DOI 10.1080/19475683.2012.727867
   Kwan MP, 2012, ANN ASSOC AM GEOGR, V102, P958, DOI 10.1080/00045608.2012.687349
   Latkin C, 2012, AIDS BEHAV, V16, P535, DOI 10.1007/s10461-011-0014-z
   LeSage J., 2008, REV D CONOMIE INDUST, V123, P19, DOI [DOI 10.4000/REI.3887, 10.4000/rei.3887, https://doi.org/10.4000/rei.3887]
   Lieb S, 2011, AIDS BEHAV, V15, P596, DOI 10.1007/s10461-010-9820-y
   Livak B, 2013, J URBAN HEALTH, V90, P1205, DOI 10.1007/s11524-013-9830-y
   Magnus M, 2014, J PUBLIC HEALTH MAN, V20, pE1, DOI 10.1097/PHH.0000000000000025
   Matthews S.A., 2011, SPATIAL POLYGAMY HET
   Mavoa S, 2011, INT J HEALTH GEOGR, V10, DOI 10.1186/1476-072X-10-64
   McNairy ML, 2012, AIDS, V26, P1735, DOI 10.1097/QAD.0b013e328355d67b
   McNulty MC, 2018, AIDS, V32, P407, DOI 10.1097/QAD.0000000000001733
   Meyer IH, 2003, PSYCHOL BULL, V129, P674, DOI 10.1037/0033-2909.129.5.674
   Millett GA, 2012, LANCET, V380, P341, DOI 10.1016/S0140-6736(12)60899-X
   Mississippi State Department of Health, 2010, STAT MISS 2010 STD H
   Mississippi State Department of Health, 2014, MISS LIV DIS 2013
   Morgan E, 2016, SUBST USE MISUSE, V51, P1751, DOI 10.1080/10826084.2016.1197265
   New York City Department of Health and Mental Hygiene, NEW YORK CIT HIV STA
   Newcomb ME, 2013, JAIDS-J ACQ IMM DEF, V62, P329, DOI 10.1097/QAI.0b013e31827e5f8c
   Okafor N, 2015, INT J STD AIDS, V26, P740, DOI 10.1177/0956462414552814
   Oliver M, 2014, CHILD GEOGR, V12, P249, DOI 10.1080/14733285.2014.890370
   Oliver M, 2011, BMC PUBLIC HEALTH, V11, DOI 10.1186/1471-2458-11-587
   Oreskovic NM, 2015, BMC PUBLIC HEALTH, V15, DOI 10.1186/s12889-015-1596-6
   Oster AM, 2011, AM J PUBLIC HEALTH, V101, P137, DOI 10.2105/AJPH.2009.185850
   Robins G, 2004, SOC NETWORKS, V26, P257, DOI 10.1016/j.socnet.2004.05.001
   SAMPSON RJ, 1989, AM J SOCIOL, V94, P774, DOI 10.1086/229068
   Schipperijn J, 2014, FRONT PUBLIC HEALTH, V2, DOI 10.3389/fpubh.2014.00021
   Schneider J, 2017, NETW SCI, V5, P381, DOI 10.1017/nws.2016.27
   Schneider JA, 2017, SOC NETWORKS, V51, P73, DOI 10.1016/j.socnet.2017.04.001
   Schneider J, 2012, JAIDS-J ACQ IMM DEF, V61, P627, DOI 10.1097/QAI.0b013e318270d3cb
   Schneider JA, 2015, SOC SCI MED, V125, P192, DOI 10.1016/j.socscimed.2013.12.034
   Schneider John A, 2013, Am J Public Health, V103, pe28, DOI 10.2105/AJPH.2012.301003
   Shah NS, 2014, AIDS BEHAV, V18, P335, DOI 10.1007/s10461-013-0677-8
   Singh S, 2018, ANN INTERN MED, V168, P685, DOI 10.7326/M17-2082
   Skaathun B, 2018, JAIDS-J ACQ IMM DEF, V77, P167, DOI 10.1097/QAI.0000000000001584
   Sullivan PS, 2015, ANN EPIDEMIOL, V25, P445, DOI 10.1016/j.annepidem.2015.03.006
   Sullivan PS, 2014, PLOS ONE, V9, DOI 10.1371/journal.pone.0090514
   Suzman R, 2009, J GERONTOL B-PSYCHOL, V64, pI5, DOI 10.1093/geronb/gbp078
   Theall KP, 2018, DRUG ALCOHOL DEPEN, V187, P236, DOI 10.1016/j.drugalcdep.2018.03.005
   Tieu HV, 2015, PLOS ONE, V10, DOI 10.1371/journal.pone.0134085
   US Census Bureau, DEC CENS POP HOUS
   US Census Bureau, AM CENS SURV ACS
   White House Office of National AIDS Policy, 2015, NAT HIV AIDS STRAT U
   Young AM, 2016, ANN EPIDEMIOL, V26, P802, DOI 10.1016/j.annepidem.2016.09.010
   Young LE, 2018, CLIN TRIALS, V15, P44, DOI 10.1177/1740774517730012
   Young LE, 2017, SOC SCI MED, V174, P26, DOI 10.1016/j.socscimed.2016.12.009
   Zenk SN, 2011, HEALTH PLACE, V17, P1150, DOI 10.1016/j.healthplace.2011.05.001
NR 103
TC 25
Z9 25
U1 2
U2 11
PU MDPI
PI BASEL
PA ST ALBAN-ANLAGE 66, CH-4052 BASEL, SWITZERLAND
EI 1660-4601
J9 INT J ENV RES PUB HE
JI Int. J. Environ. Res. Public Health
PD JUN 1
PY 2019
VL 16
IS 11
AR 1922
DI 10.3390/ijerph16111922
PG 24
WC Environmental Sciences; Public, Environmental & Occupational Health
WE Science Citation Index Expanded (SCI-EXPANDED); Social Science Citation Index (SSCI)
SC Environmental Sciences & Ecology; Public, Environmental & Occupational
   Health
GA IE1GB
UT WOS:000472132900050
PM 31151275
OA gold, Green Published, Green Submitted
DA 2022-08-26
ER

PT J
AU Zheng, ZW
   Qiu, JL
   Gu, J
   Xu, HF
   Cheng, WB
   Hao, C
AF Zheng, Zhi-Wei
   Qiu, Jia-Ling
   Gu, Jing
   Xu, Hui-Fang
   Cheng, Wei-Bin
   Hao, Chun
TI Preexposure prophylaxis comprehension and the certainty of willingness
   to use preexposure prophylaxis among men who have sex with men in China
SO INTERNATIONAL JOURNAL OF STD & AIDS
LA English
DT Article
DE Men who have sex with men; preexposure prophylaxis; willingness;
   preexposure prophylaxis comprehension; China
ID HIV PREVENTION; ANTIRETROVIRAL PROPHYLAXIS; PREP; PREFERENCES;
   AWARENESS; PERCEPTIONS; INFECTION; TENOFOVIR; RISK
AB Preexposure prophylaxis (PrEP) is not available in China and the willingness to use PrEP among Chinese men who have sex with men (MSM) is not clear. The aim of this study was to better understand the association between PrEP comprehension and the willingness to use PrEP under varying conditions among MSM. An online survey investigating personal characteristics, PrEP comprehension, and PrEP willingness among MSM was conducted. A third of respondents (36.2%, 196 out of 541) reported that they would like to use PrEP. Compared with MSM with a basic level of PrEP comprehension, MSM with a high level were more likely to report clear choices: a willingness or unwillingness to use PrEP (82.4% versus 65.7%, p <0.01). Among 350 MSM willing to use PrEP or uncertain about uptake, those with a high level of PrEP comprehension were more likely to use PrEP daily (adjusted odds ratio [AOR] = 1.71, 95% confidence interval 1.04-2.80), and to use PrEP with mild or other side effects (AOR = 2.72 or 2.77). A high level of PrEP comprehension is a key factor in urging MSM to use PrEP under varying conditions. Our findings call attention to the need for health education to improve PrEP comprehension.
C1 [Zheng, Zhi-Wei; Qiu, Jia-Ling; Gu, Jing; Hao, Chun] Sun Yat Sen Univ, Dept Med Stat & Epidemiol, Guangzhou, Guangdong, Peoples R China.
   [Zheng, Zhi-Wei; Qiu, Jia-Ling; Gu, Jing; Hao, Chun] Sun Yat Sen Univ, Sch Publ Hlth, Sun Yat Sen Global Hlth Inst, Guangzhou, Guangdong, Peoples R China.
   [Zheng, Zhi-Wei; Qiu, Jia-Ling; Gu, Jing; Hao, Chun] Sun Yat Sen Univ, Inst State Governance, Guangzhou, Guangdong, Peoples R China.
   [Gu, Jing; Hao, Chun] Sun Yat Sen Univ, Sch Publ Hlth, Hlth Informat Res Ctr, Guangzhou, Guangdong, Peoples R China.
   [Gu, Jing; Hao, Chun] Sun Yat Sen Univ, Sch Publ Hlth, Guangdong Key Lab Med, Guangzhou, Guangdong, Peoples R China.
   [Xu, Hui-Fang; Cheng, Wei-Bin] Guangzhou Ctr Dis Control & Prevent, Dept AIDS Control & Prevent, Guangzhou, Guangdong, Peoples R China.
RP Hao, C (通讯作者)，Sun Yat Sen Univ, Sch Publ Hlth, Dept Med Stat & Epidemiol, 74,2nd Yat Sen Rd, Guangzhou 510080, Guangdong, Peoples R China.
EM haochun@mail.sysu.edu.cn
OI Hao, Chun/0000-0002-9881-6504
FU AVAC China
FX The authors disclosed receipt of the following financial support for the
   research, authorship, and/or publication of this article: We would like
   to thank Mrs Lingping Cai from www.chain.net.cn and AVAC China for the
   support of this study.
CR Baeten JM, 2012, NEW ENGL J MED, V367, P399, DOI 10.1056/NEJMoa1108524
   Chakrapani V, 2015, AIDS PATIENT CARE ST, V29, P569, DOI 10.1089/apc.2015.0143
   Choopanya K, 2013, LANCET, V381, P2083, DOI 10.1016/S0140-6736(13)61127-7
   Ding YY, 2016, BIOSCI TRENDS, V10, P113, DOI 10.5582/bst.2016.01035
   Dolezal C, 2015, AIDS EDUC PREV, V27, P289, DOI 10.1521/aeap.2015.27.4.289
   Eysenbach G, 2004, J MED INTERNET RES, V6, P12, DOI 10.2196/jmir.6.3.e34
   Ferrer L, 2016, AIDS BEHAV, V20, P1423, DOI 10.1007/s10461-016-1379-9
   Gamarel KE, 2015, ANN BEHAV MED, V49, P177, DOI 10.1007/s12160-014-9646-3
   Goedel WC, 2016, J ASSOC NURSE AIDS C, V27, P133, DOI 10.1016/j.jana.2015.11.005
   Golub SA, 2017, AIDS BEHAV, V21, P1315, DOI 10.1007/s10461-016-1512-9
   Grant RM, 2010, NEW ENGL J MED, V363, P2587, DOI 10.1056/NEJMoa1011205
   Greene GJ, 2017, AIDS BEHAV, V21, P1336, DOI 10.1007/s10461-016-1565-9
   Hoagland B, 2017, AIDS BEHAV, V21, P1278, DOI 10.1007/s10461-016-1516-5
   Hvistendahl M, 2013, SCIENCE, V339, P17, DOI 10.1126/science.339.6115.17
   Jackson T, 2012, AIDS BEHAV, V16, P1853, DOI 10.1007/s10461-012-0188-z
   Kempf M.C., 2020, WEEXPAND PREP DEMONS
   Ko NY, 2016, AIDS EDUC PREV, V28, P128, DOI 10.1521/aeap.2016.28.2.128
   Koechlin FM, 2017, AIDS BEHAV, V21, P1325, DOI 10.1007/s10461-016-1627-z
   Marra E, 2015, AIDS CARE, V27, P1493, DOI 10.1080/09540121.2015.1069785
   Marrazzo JM, 2015, NEW ENGL J MED, V372, P509, DOI 10.1056/NEJMoa1402269
   McCormack S, 2016, LANCET, V387, P53, DOI 10.1016/S0140-6736(15)00056-2
   Meyers K, 2017, AIDS BEHAV, V27, P1
   NHFPC and China, 2015, CHINA AIDS RESPONSE
   Peng P, 2018, AIDS BEHAV, V22, P1063, DOI 10.1007/s10461-017-1675-z
   Riddell J, 2018, JAMA-J AM MED ASSOC, V319, P1261, DOI 10.1001/jama.2018.1917
   Spinner CD, 2016, INFECTION, V44, P151, DOI 10.1007/s15010-015-0850-2
   Thigpen MC, 2012, NEW ENGL J MED, V367, P423, DOI 10.1056/NEJMoa1110711
   Underhill K, 2016, AIDS BEHAV, V20, P1514, DOI 10.1007/s10461-015-1088-9
   Wang Z, 2018, PLOS ONE, V13
   Wu Zunyou, 2015, Zhonghua Liu Xing Bing Xue Za Zhi, V36, P1329
   Young I, 2013, PLOS ONE, V8, DOI 10.1371/journal.pone.0064038
   Zhang Y, 2013, AIDS PATIENT CARE ST, V27, P137, DOI 10.1089/apc.2012.0412
   Zhou F, 2012, PLOS ONE, V7, DOI 10.1371/journal.pone.0032329
NR 33
TC 10
Z9 13
U1 0
U2 7
PU SAGE PUBLICATIONS LTD
PI LONDON
PA 1 OLIVERS YARD, 55 CITY ROAD, LONDON EC1Y 1SP, ENGLAND
SN 0956-4624
EI 1758-1052
J9 INT J STD AIDS
JI Int. J. STD AIDS
PD JAN
PY 2019
VL 30
IS 1
BP 4
EP 11
DI 10.1177/0956462418781142
PG 8
WC Immunology; Infectious Diseases
WE Science Citation Index Expanded (SCI-EXPANDED); Social Science Citation Index (SSCI)
SC Immunology; Infectious Diseases
GA HI4ZI
UT WOS:000456461100001
PM 30139308
OA Bronze
DA 2022-08-26
ER

PT J
AU Jaiswal, J
   Halkitis, PN
AF Jaiswal, Jessica
   Halkitis, Perry N.
TI Towards a More Inclusive and Dynamic Understanding of Medical Mistrust
   Informed by Science
SO BEHAVIORAL MEDICINE
LA English
DT Review
DE health disparities; healthcare providers; HIV; medical mistrust;
   research
ID CONSPIRACY BELIEFS; AFRICAN-AMERICANS; HEALTH-CARE; TREATMENT ADHERENCE;
   PERCEIVED RACISM; HIV-INFECTION; TRUST; HIV/AIDS; DISTRUST; TUSKEGEE
AB Mistrust of medical advances and the medical professions continues to persist, and is perhaps increasing. The popular press has documented the growing number of parents globally whose concerns around childhood vaccination, albeit based on faulty scientific information, has led to the anti-vax movement which has already resulted in outbreaks of measles in various parts of the U.S. In recent years, the AIDS Healthcare Foundation has increased speculation and mistrust with regard to the denialism of the effectiveness of pre-exposure prophylaxis (PrEP) to avert HIV infections, again based on misinformation. However, in other cases, medical mistrust reflects the very real historical and ongoing injustices experienced by socially and economically marginalized groups. Whether the genesis of the mistrust is based on fact or fallacy, the results may be similar. There are myriad negative consequences associated with medical mistrust, including lower utilization of healthcare and poorer management of health conditions. Mistrust is thought to provide a partial explanation for staggering health disparities, particularly among Black and African American people, and much of the public health and medical literature cites the infamous Tuskegee Study as a main catalyst for this persistent health-related mistrust among people of color and other groups who experience social and economic vulnerability. While mistrust is often referred to as a phenomenon existing within an individual or community, we must rethink this conceptualization and instead locate mistrust as a phenomenon created by and existing within a system that creates, sustains and reinforces racism, classism, homophobia and transphobia, and stigma. The purpose of this article is to briefly address the state of the medical mistrust literature, and to provide a summary of the articles included in this special issue on medical mistrust. Although the scholarship in this issue addresses diverse methodologies, outcomes and populations, they share a message: social inequality drives mistrust.
C1 [Jaiswal, Jessica] Univ Alabama, Dept Hlth Sci, Russell Hall,Box 870311, Tuscaloosa, AL 35487 USA.
   [Jaiswal, Jessica; Halkitis, Perry N.] Rutgers State Univ, Ctr Hlth Behav Ident & Prevent Studies, Piscataway, NJ USA.
   [Jaiswal, Jessica] Yale Univ, Ctr Interdisciplinary Res AIDS, New Haven, CT USA.
   [Halkitis, Perry N.] Rutgers State Univ, Dept Biostat & Epidemiol, Piscataway, NJ USA.
   [Halkitis, Perry N.] Rutgers State Univ, Dept Urban Global Publ Hlth, Piscataway, NJ USA.
   [Halkitis, Perry N.] Rutgers State Univ, Grad Sch Appl & Profess Psychol, Piscataway, NJ USA.
   [Halkitis, Perry N.] Rutgers State Univ, Robert Wood Johnson Sch Med, Piscataway Township, NJ USA.
   [Halkitis, Perry N.] Rutgers State Univ, Sch Publ Policy & Adm, Camden, NJ USA.
RP Jaiswal, J (通讯作者)，Univ Alabama, Dept Hlth Sci, Russell Hall,Box 870311, Tuscaloosa, AL 35487 USA.
EM jljaiswal@ua.edu
RI Jaiswal, Jessica/AAV-9575-2021
FU National Institute on Drug Abuse [NIDA T32DA007233]; National Institutes
   on Mental Health [NIMH R25MH087217]; NATIONAL INSTITUTE OF MENTAL HEALTH
   [R25MH087217] Funding Source: NIH RePORTER; NATIONAL INSTITUTE ON DRUG
   ABUSE [T32DA007233] Funding Source: NIH RePORTER
FX Dr. Jaiswal was supported by the National Institute on Drug Abuse (NIDA
   T32DA007233) and National Institutes on Mental Health (NIMH
   R25MH087217).
CR American Psychological Association, 2019, HLTH DISP RAC ETHN S
   ANDERSON LA, 1990, PSYCHOL REP, V67, P1091, DOI 10.2466/pr0.1990.67.3f.1091
   Angell M, 1997, NEW ENGL J MED, V337, P847, DOI 10.1056/NEJM199709183371209
   Armstrong K, 2008, J GEN INTERN MED, V23, P827, DOI 10.1007/s11606-008-0561-9
   Arnett MJ, 2016, J URBAN HEALTH, V93, P456, DOI 10.1007/s11524-016-0054-9
   Benkert R, 2006, J NATL MED ASSOC, V98, P1532
   Bogart LM, 2011, AIDS BEHAV, V15, P1180, DOI 10.1007/s10461-010-9796-7
   Bogart LM, 2010, JAIDS-J ACQ IMM DEF, V53, P648, DOI 10.1097/QAI.0b013e3181c57dbc
   Bogart LM, 2005, JAIDS-J ACQ IMM DEF, V38, P213, DOI 10.1097/00126334-200502010-00014
   Bogart LM, 2003, J NATL MED ASSOC, V95, P1057
   Bohnert ASB, 2009, AIDS PATIENT CARE ST, V23, P759, DOI 10.1089/apc.2009.0061
   Boulware LE, 2003, PUBLIC HEALTH REP, V118, P358, DOI 10.1016/S0033-3549(04)50262-5
   Brandon DT, 2005, J NATL MED ASSOC, V97, P951
   Brenick A, 2017, LGBT HEALTH, V4, P4, DOI 10.1089/lgbt.2016.0083
   Cahill S, 2017, AIDS CARE, V29, P1351, DOI 10.1080/09540121.2017.1300633
   Centers for Disease Control and Prevention, 2019, INCR MEASL CAS US
   Clark A, 2008, AIDS PATIENT CARE ST, V22, P753, DOI 10.1089/apc.2007.0249
   Crenshaw Kimberle., 1990, STANFORD LAW REV, V43, P1241, DOI [DOI 10.2307/1229039, 10.2307/1229039]
   Dredze M, 2016, VACCINE, V34, P3441, DOI 10.1016/j.vaccine.2016.05.008
   Earnshaw VA, 2019, J HEALTH PSYCHOL, V24, P219, DOI 10.1177/1359105316650507
   Fairchild AL, 1999, SCIENCE, V284, P919, DOI 10.1126/science.284.5416.919
   Floyd T, 2010, AIDS PATIENT CARE ST, V24, P373, DOI 10.1089/apc.2009.0306
   Ford CL, 2013, GERONTOLOGIST, V53, P973, DOI 10.1093/geront/gns192
   GAMBLE VN, 1993, AM J PREV MED, V9, P35, DOI 10.1016/S0749-3797(18)30664-0
   Gaston GB, 2013, AIDS BEHAV, V17, P31, DOI 10.1007/s10461-012-0323-x
   George S, 2014, AM J PUBLIC HEALTH, V104, pE16, DOI 10.2105/AJPH.2013.301706
   GOVIER T, 1994, DIALOGUE-CAN PHILOS, V33, P237, DOI 10.1017/S0012217300010519
   Halkitis PN, 2013, AM PSYCHOL, V68, P261, DOI 10.1037/a0032746
   Heller J, 2015, AM J PUBLIC HEALTH, V105, pE43, DOI 10.2105/AJPH.2014.302284
   Hussain A, 2018, CUREUS, V10, DOI 10.7759/cureus.2919
   Jaiswal J, 2018, J RACIAL ETHN HEALTH, V5, P1192, DOI 10.1007/s40615-018-0466-1
   Jaiswal J, 2019, CULT HEALTH SEX, V21, P373, DOI 10.1080/13691058.2018.1470674
   Jolley D, 2014, PLOS ONE, V9, DOI 10.1371/journal.pone.0089177
   Kalichman SC, 2016, J BEHAV MED, V39, P1056, DOI 10.1007/s10865-016-9767-1
   Katz RV, 2006, J HEALTH CARE POOR U, V17, P698, DOI 10.1353/hpu.2006.0126
   Kennedy Bernice Roberts, 2007, J Cult Divers, V14, P56
   Kinlock BL, 2017, CANCER CONTROL, V24, P72, DOI 10.1177/107327481702400112
   Kolar SK, 2015, J RACIAL ETHN HEALTH, V2, P77, DOI 10.1007/s40615-014-0050-2
   LaVeist TA, 2000, MED CARE RES REV, V57, P146, DOI 10.1177/107755800773743637
   LaVeist TA, 2009, HEALTH SERV RES, V44, P2093, DOI 10.1111/j.1475-6773.2009.01017.x
   Lawrence J, 2000, Am Indian Q, V24, P400
   Lopez Iris, 2008, MATTERS CHOICE PUERT
   Mackenzie S, 2013, STRUCTURAL INTIMACIE
   Mays VM, 2012, ETHICS BEHAV, V22, P461, DOI 10.1080/10508422.2012.730805
   McNeil DG, 2010, THE NEW YORK TIMES
   Pellowski JA, 2017, PSYCHOL HEALTH, V32, P1127, DOI 10.1080/08870446.2017.1324969
   Pigden C., 2006, CONSPIRACY THEORIES
   POZ, 2017, POZ             1010
   Priddy FH, 2006, INT J STD AIDS, V17, P99, DOI 10.1258/095646206775455667
   Roberts Kathleen Johnston, 2005, J Natl Med Assoc, V97, P1662
   Scharff DP, 2010, J HEALTH CARE POOR U, V21, P879, DOI 10.1353/hpu.0.0323
   Smirnoff M, 2018, AJOB Empir Bioeth, V9, P39, DOI 10.1080/23294515.2018.1432718
   Thompson HS, 2004, PREV MED, V38, P209, DOI 10.1016/j.ypmed.2003.09.041
   Thorburn S, 2012, J COMMUN HEALTH, V37, P822, DOI 10.1007/s10900-011-9516-x
   Wasserman J, 2007, J MED ETHICS, V33, P177, DOI 10.1136/jme.2006.016329
   Waters AM, 1997, J BLACK STUD, V28, P112, DOI 10.1177/002193479702800107
   Westergaard RP, 2014, J GEN INTERN MED, V29, P140, DOI 10.1007/s11606-013-2554-6
   White RO, 2016, J HEALTH COMMUN, V21, P127, DOI 10.1080/10810730.2016.1207116
   Wood MJ, 2012, SOC PSYCHOL PERS SCI, V3, P767, DOI 10.1177/1948550611434786
NR 59
TC 100
Z9 100
U1 6
U2 23
PU ROUTLEDGE JOURNALS, TAYLOR & FRANCIS LTD
PI ABINGDON
PA 2-4 PARK SQUARE, MILTON PARK, ABINGDON OX14 4RN, OXON, ENGLAND
SN 0896-4289
EI 1940-4026
J9 BEHAV MED
JI Behav. Med.
PD APR 3
PY 2019
VL 45
IS 2
BP 79
EP 85
DI 10.1080/08964289.2019.1619511
PG 7
WC Behavioral Sciences; Psychiatry
WE Science Citation Index Expanded (SCI-EXPANDED); Social Science Citation Index (SSCI)
SC Behavioral Sciences; Psychiatry
GA IM1WC
UT WOS:000477781400001
PM 31343962
OA Green Accepted
HC Y
HP N
DA 2022-08-26
ER

PT J
AU Iliyasu, Z
   Galadanci, HS
   Oladimeji, AI
   Babashani, M
   Gajida, AU
   Aliyu, MH
AF Iliyasu, Zubairu
   Galadanci, Hadiza S.
   Oladimeji, Alfa I.
   Babashani, Musa
   Gajida, Auwalu U.
   Aliyu, Muktar H.
TI Predictors of Safer Conception Practices Among HIV-Infected Women in
   Northern Nigeria
SO INTERNATIONAL JOURNAL OF HEALTH POLICY AND MANAGEMENT
LA English
DT Article
DE Safer Conception Practice; HIV/AIDS; Women; Northern Nigeria
ID SERODISCORDANT COUPLES; KNOWLEDGE; ATTITUDES; INTENTIONS; CHILDBEARING;
   PREGNANCY; DESIRES
AB Background: Persons living with HIV often face discrimination in safe sex and reproductive choices, especially in low-resource settings. This study assessed fertility desires and intentions, risk perception and correlates of ever use of at least one safer conception method among HIV-infected women attending a tertiary health facility in Kano, Nigeria.
   Methods: Structured questionnaires were administered to a cross section of 328 of 427 eligible HIV-infected women. Fertility desires and intentions, risk perception and safer conception practice were analyzed. Logistic regression was employed to assess for predictors.
   Results: Of the 328 respondents, 150 respondents (45.7%) wanted more children. The proportions of respondents aware of their transmission risk during pregnancy, delivery, and breastfeeding were 69.5%, 75.3%, and 78.9%, respectively. Further, 68.9% of respondents were aware of the prospects of bearing HIV-negative children without infecting their partners. About 64.8% of women were aware of at least one safer conception method. Safer conception methods ever-used by the participants include: antiretroviral therapy (ART) (36.7%), timed unprotected intercourse with (10.9%), and without pre-exposure prophylaxis (PrEP) (17.2%), intravaginal insemination (7.3%) and intrauterine insemination (4.7%). Safer conception practice was predicted by marital status (married versus single, adjusted odds ratio [AOR] = 1.50, 95% CI = 1.10-3.55), parity (2-4 versus 0, AOR = 12.1, 95% CI = 3.7-39.8), occupation (civil servants versus traders, AOR = 0.37, 95% CI = 0.16-0.86), husband's serostatus (seroconcordant versus serodiscordant) (AOR = 1.51, 95% CI = 1.13-4.64), couple contraceptive use (users versus non-users) (AOR = 1.62, 95% CI = 1.16-5.83) and transmission risk perception (high risk versus low/no risk) (AOR = 2.14, 95% CI = 1.18-3.90).
   Conclusion: We found high levels of fertility desires and intentions and moderate risk perception among a cohort of HIV-infected women in urban Kano, Nigeria. The use of safer conception practices was not common. Our findings underscore the need for healthcare provider capacity building to enhance safer conception counseling and service delivery.
C1 [Iliyasu, Zubairu; Oladimeji, Alfa I.; Gajida, Auwalu U.] Bayero Univ, Dept Community Med, Kano, Nigeria.
   [Iliyasu, Zubairu] Bayero Univ, Ctr Infect Dis Res, Kano, Nigeria.
   [Galadanci, Hadiza S.] Bayero Univ, Dept Obstet & Gynecol, Kano, Nigeria.
   [Babashani, Musa] Bayero Univ, Dept Med, Kano, Nigeria.
   [Aliyu, Muktar H.] Vanderbilt Univ, Med Ctr, Dept Hlth Policy, Nashville, TN USA.
   [Aliyu, Muktar H.] Vanderbilt Univ, Med Ctr, Vanderbilt Inst Global Hlth, Nashville, TN USA.
RP Iliyasu, Z (通讯作者)，Bayero Univ, Dept Community Med, Kano, Nigeria.; Iliyasu, Z (通讯作者)，Bayero Univ, Ctr Infect Dis Res, Kano, Nigeria.
EM ziliyasu.cmed@buk.edu.ng
OI Aliyu, Muktar/0000-0001-9504-4679
CR Alaba OO, 2017, S AFR FAM PRACT, V59, P143, DOI 10.1080/20786190.2017.1292693
   Andersen M, 2015, CONTRACEPTION, V92, P396, DOI 10.1016/j.contraception.2015.06.166
   Ashaba S, 2017, PLOS ONE, V12, DOI 10.1371/journal.pone.0176256
   Ashimi A, 2017, TROP J OBSTET GYNAEC, V34, P54, DOI [10.4103/TJOG.TJOG_8_17, DOI 10.4103/TJOG.TJOG_8_17]
   Bankole A, 2011, AIDS EDUC PREV, V23, P313, DOI 10.1521/aeap.2011.23.4.313
   Barreiro P, 2007, HUM REPROD, V22, P2353, DOI 10.1093/humrep/dem226
   Berhan Y, 2013, BMC PUBLIC HEALTH, V13, DOI 10.1186/1471-2458-13-409
   Boutayeb A, 2009, BMC PUBLIC HEALTH, V9, DOI 10.1186/1471-2458-9-S1-S3
   Bureau of Statistics, 2019, LES MULT IND SURV 20
   Center for Reproductive Rights Federation of Women Lawyers-Kenya, 2008, RISK RIGHTS VIOL HIV
   Chadwick Rachelle J, 2011, Top Antivir Med, V19, P148
   Ciaranello AL, 2015, J INFECT DIS, V212, P1525, DOI 10.1093/infdis/jiv275
   Cliffe S, 2011, AIDS CARE, V23, P1093, DOI 10.1080/09540121.2011.554515
   Cornia GA, 2007, IMPACT HIV AIDS HLTH
   Federal Ministry of Health Nigeria (FMOH)/National AIDS/STI Control Program (NASCAP), 2010, NAT HIV SER SURV TEC, P34
   Finocchario-Kessler S, 2014, HEALTH CARE WOMEN IN, V35, P896, DOI 10.1080/07399332.2014.924520
   Gutin SA, 2014, AFR J REPROD HEALTH, V18, P67
   Hancuch K, 2018, AIDS CARE, V30, P973, DOI 10.1080/09540121.2018.1437251
   I. Corp, 2020, IBM SPSS STAT WINDOW
   Larsson C., 2014, African Population Studies, V28, P1022
   Lassi ZS, 2014, REPROD HEALTH, V11, DOI 10.1186/1742-4755-11-S3-S4
   Lwanga SK., 1991, SAMPLE SIZE DETERMIN, P29
   MacCarthy S, 2009, AIDS BEHAV, V13, pS66, DOI 10.1007/s10461-009-9541-2
   Matthews LT, 2017, PLOS ONE, V12, DOI 10.1371/journal.pone.0183131
   Melaku YA, 2014, BMC WOMENS HEALTH, V14, DOI 10.1186/s12905-014-0137-2
   Messersmith Lisa J, 2012, Reprod Health Matters, V20, P27, DOI 10.1016/S0968-8080(12)39640-7
   MILLER WB, 1994, GENET SOC GEN PSYCH, V120, P225
   National Population Commission of Nigeria, 2014, NIG DEM HLTH SURV 20
   Rahangdale L, 2014, JAIDS-J ACQ IMM DEF, V65, P306, DOI 10.1097/QAI.0000000000000014
   Rutenberg N, 2003, REPROD HEALTH MATTER, V11, P122, DOI 10.1016/S0968-8080(03)02298-5
   Scherer ML, 2014, AIDS CARE, V26, P1435, DOI 10.1080/09540121.2014.920950
   Schwartz SR, 2017, J INT AIDS SOC, V20, DOI 10.7448/IAS.20.2.21291
   Shao YM, 2012, CSH PERSPECT MED, V2, DOI 10.1101/cshperspect.a007187
   Steiner RJ, 2016, JAIDS-J ACQ IMM DEF, V72, P105, DOI 10.1097/QAI.0000000000000945
   Streatfield PK, 2014, GLOBAL HEALTH ACTION, V7, DOI 10.3402/gha.v7.25370
   Tai JH, 2007, J INFECT DIS, V196, P1044, DOI 10.1086/520814
   Turkish Ministry of Health General Directorate of Public Health, 2019, HIV AIDS STAT
   UNAIDS, 2016, AIDS NUMB END AIDS E
   Wagner GJ, 2016, AFR J REPROD HEALTH, V20, P40, DOI 10.29063/ajrh2016/v20i1.4
   West N, 2016, AIDS CARE, V28, P390, DOI 10.1080/09540121.2015.1093596
   Westreich D, 2013, PLOS ONE, V8, DOI 10.1371/journal.pone.0058117
NR 41
TC 2
Z9 2
U1 0
U2 9
PU KERMAN UNIV MEDICAL SCIENCES
PI KERMAN
PA JAHAD BLVD, KERMAN, 7619813159, IRAN
EI 2322-5939
J9 INT J HEALTH POLICY
JI Int. J. Health Policy Manag.
PD AUG
PY 2019
VL 8
IS 8
BP 480
EP 487
DI 10.15171/ijhpm.2019.27
PG 8
WC Health Care Sciences & Services; Health Policy & Services
WE Science Citation Index Expanded (SCI-EXPANDED); Social Science Citation Index (SSCI)
SC Health Care Sciences & Services
GA IF8NL
UT WOS:000473348600004
PM 31441288
OA Green Published, gold, Green Submitted
DA 2022-08-26
ER

PT J
AU Rebe, K
   Hoosen, N
   McIntyre, JA
AF Rebe, Kevin
   Hoosen, Nikhat
   McIntyre, James A.
TI Strategies to improve access for MSM in low-income and middle-income
   countries
SO CURRENT OPINION IN HIV AND AIDS
LA English
DT Review
DE healthcare access; health systems; MSM; preexposure prophylaxis;
   strategies
ID HIV-INFECTION; CAPE-TOWN; SEX; MEN; CARE; EPIDEMIOLOGY; ENGAGEMENT;
   ADHERENCE; THERAPY; STIGMA
AB Purpose of review
   HIV prevention and treatment interventions for MSM are not well studied or reported from low-income and middle-income countries (LMIC) in comparison to those targeting gender-conforming populations. Some evidence-based strategies to engage MSM in appropriate healthcare have recently reported on their experiences and impact. Novel recruitment strategies have been developed for treatment and preexposure prophylaxis (PrEP) for MSM, leveraging new community engagement strategies and social media technologies.
   Recent findings
   Despite publication of several new guidelines, there is little recent evidence available to guide MSM health programs in LMIC, highlighting the need for ongoing research and publication. Some important PrEP pilot study results have recently been published, such as the PrEP Brazil and Princess PrEP programmes, which could guide the scale-up of MSM PrEP. The novel use of technology and online platforms to strengthen MSM health delivery and support is particularly important.
   Summary
   Providing healthcare to MSM requires consideration of context, broad stakeholder engagement, implementation of best practice guidelines and ongoing situational assessment and integration of novel community engagement methods that are evidence-based. Implementation of improved antiretroviral programmes and the access to PrEP for MSM are vital.
C1 [Rebe, Kevin; McIntyre, James A.] Anova Hlth Inst, 12 Sherborne Rd, ZA-2193 Johannesburg, South Africa.
   [Rebe, Kevin] Univ Cape Town, Dept Med, Div HIV & Infect Dis, ZA-7925 Cape Town, South Africa.
   [Hoosen, Nikhat; McIntyre, James A.] Univ Cape Town, Sch Publ Hlth & Family Med, ZA-7925 Cape Town, South Africa.
RP Rebe, K (通讯作者)，Anova Hlth Inst, 12 Sherborne Rd, ZA-2193 Johannesburg, South Africa.
EM rebe@anovahealth.co.za
FU Elton John AIDS Foundation
FX This work was supported by funding from the Elton John AIDS Foundation.
CR Anand T, 2017, J INT AIDS SOC, V20, DOI 10.7448/IAS.20.1.21326
   Anand T, 2015, J VIRUS ERAD, V1, P111
   Ayala G., 2014, Journal of AIDS and Clinical Research, V5, P331
   Baral SD, 2014, CURR OPIN HIV AIDS, V9, P156, DOI 10.1097/COH.0000000000000037
   Bayona E, 2017, CYBERPSYCH BEH SOC N, V20, P389, DOI 10.1089/cyber.2016.0435
   Beyrer C, 2016, PLOS MED, V13, DOI 10.1371/journal.pmed.1002154
   Beyrer C, 2012, LANCET, V380, P367, DOI 10.1016/S0140-6736(12)60821-6
   Bhattacharjee P, 2018, PLOS ONE, V13, DOI 10.1371/journal.pone.0205056
   Cao BL, 2017, J MED INTERNET RES, V19, DOI 10.2196/jmir.7997
   Dijkstra M, 2015, INT HEALTH, V7, P151, DOI 10.1093/inthealth/ihu101
   Duby Z, 2018, S AFR J HIV MED, V19, DOI 10.4102/sajhivmed.v19i1.701
   Eisinger RW, 2019, JAMA-J AM MED ASSOC, V321, P451, DOI 10.1001/jama.2018.21167
   Figueroa C, 2018, LANCET HIV, V5, pE277, DOI 10.1016/S2352-3018(18)30044-4
   Ghana AIDS Commission, 2021, END A I D S 2016 PRO, V2021
   Grinsztejn B, 2018, LANCET HIV, V5, pE136, DOI 10.1016/S2352-3018(18)30008-0
   Hassan NR, 2018, HEALTH PLACE, V49, P93, DOI 10.1016/j.healthplace.2017.11.010
   Herce ME, 2018, J INT AIDS SOC, V21, DOI 10.1002/jia2.25132
   Hoagland B, 2017, J INT AIDS SOC, V20, DOI 10.7448/IAS.20.1.21472
   Ibiloye O, 2018, PLOS ONE, V13, DOI 10.1371/journal.pone.0209477
   ICAP, 2017, EXP EFF HIV PREV CAR
   Jobson G, 2013, AIDS BEHAV, V17, pS12, DOI 10.1007/s10461-012-0328-5
   Kushwaha S, 2017, BMC PUBLIC HEALTH, V17, DOI 10.1186/s12889-017-4799-1
   LeGrand S, 2017, CURR OPIN HIV AIDS, V12, P425, DOI 10.1097/COH.0000000000000400
   Lippman SA, 2018, PLOS ONE, V13, DOI 10.1371/journal.pone.0206849
   Lippman SA, 2018, JAIDS-J ACQ IMM DEF, V77, P279, DOI [10.1097/QAI.0000000000001601, 10.1097/qai.0000000000001601]
   Lyons C, 2019, BMC INFECT DIS, V19, DOI 10.1186/s12879-019-3711-2
   Lyons CE, 2017, JAIDS-J ACQ IMM DEF, V74, pS52, DOI 10.1097/qai.0000000000001209
   Makofane K, 2013, GLOB PUBLIC HEALTH, V8, P129, DOI 10.1080/17441692.2012.749503
   Maleke K, 2017, GLOB HLTH PROMOT
   Micheni M, 2017, AIDS PATIENT CARE ST, V31, P113, DOI 10.1089/apc.2016.0213
   Mimiaga MJ, 2017, AIDS BEHAV, V21, P3172, DOI 10.1007/s10461-017-1884-5
   Molyneux S, 2016, HEALTH RES POLICY SY, V14, DOI 10.1186/s12961-016-0106-3
   Montaner J, 2017, J VIRUS ERAD, V3, P97
   Muller A, 2013, BMC MED EDUC, V13, DOI 10.1186/1472-6920-13-174
   Mukui I, 2018, 22 INT AIDS SOC C IA
   Njagi M, 2019, AIDS BEHAV, V23, P1580, DOI 10.1007/s10461-018-2347-3
   Nyato D, 2018, BMC PUBLIC HEALTH, V18, DOI 10.1186/s12889-018-5303-2
   Ogunbajo A, 2018, AIDS BEHAV, V22, P829, DOI 10.1007/s10461-017-1806-6
   Phanuphak N, 2018, SEX HEALTH, V15, P542, DOI 10.1071/SH18065
   Phanuphak N, 2018, J INT AIDS SOC, V21, DOI 10.1002/jia2.25118
   Scheibe A, 2016, J INT AIDS SOC, V19, DOI 10.7448/IAS.19.4.20872
   Sekoni AO, 2017, J INT AIDS SOC, V20, DOI 10.7448/IAS.20.1.21624
   Shangani S, 2018, AIDS PATIENT CARE ST, V32, P477, DOI 10.1089/apc.2018.0101
   Tucker A, 2016, LGBT HEALTH, V3, P443, DOI 10.1089/lgbt.2016.0055
   UNAIDS, 2017, TASK SHIFT SHAR 90 9
   UNAIDS, 2019, COUNTR REP KEN 2019
   van der Elst EM, 2013, J INT AIDS SOC, V16, DOI 10.7448/IAS.16.4.18748
   van der Elst EM, 2013, J INT AIDS SOC, V16, DOI 10.7448/IAS.16.4.18741
   World Health Organization, 2015, IMPL COMPR HIV STI P
   Zhang YF, 2018, AIDS, V32, P1301, DOI 10.1097/QAD.0000000000001839
NR 50
TC 8
Z9 8
U1 0
U2 6
PU LIPPINCOTT WILLIAMS & WILKINS
PI PHILADELPHIA
PA TWO COMMERCE SQ, 2001 MARKET ST, PHILADELPHIA, PA 19103 USA
SN 1746-630X
EI 1746-6318
J9 CURR OPIN HIV AIDS
JI Curr. Opin. HIV AIDS
PD SEP
PY 2019
VL 14
IS 5
BP 387
EP 392
DI 10.1097/COH.0000000000000568
PG 6
WC Immunology; Infectious Diseases
WE Science Citation Index Expanded (SCI-EXPANDED); Social Science Citation Index (SSCI)
SC Immunology; Infectious Diseases
GA JL7RJ
UT WOS:000495725900007
PM 31219891
DA 2022-08-26
ER

PT J
AU Poteat, T
   Wirtz, AL
   Reisner, S
AF Poteat, Tonia
   Wirtz, Andrea L.
   Reisner, Sari
TI Strategies for engaging transgender populations in HIV prevention and
   care
SO CURRENT OPINION IN HIV AND AIDS
LA English
DT Review
DE HIV care; HIV prevention; gender affirmation; stigma; transgender
ID PREEXPOSURE PROPHYLAXIS; HEALTH-CARE; RISK BEHAVIORS; GENDER IDENTITY;
   SEXUAL PARTNERS; WOMEN; MEN; BARRIERS; STIGMA; PREP
AB Purpose of review
   Transgender (trans) populations are heavily impacted by HIV, yet face structural, social, and individual barriers to engagement in HIV prevention and care. In this review, we summarize the data on barriers and facilitators and discuss evidence-informed strategies to facilitate access to and engagement in HIV prevention and care by trans communities.
   Recent findings
   Intersectional stigma and discrimination at structural, community, individual levels present substantial impediments to HIV prevention and optimal care. Access to gender-affirming health care is a priority for trans communities. Where trans communities are highly networked, these networks may provide a strong infrastructure for disseminating HIV innovations and reaching individuals who are not engaged in HIV services. Efforts to engage trans people in HIV prevention and care must address stigma, provide gender-affirming services, and build on community strengths and priorities to ensure trans populations achieve maximum benefit from advances in HIV prevention and care.
   Summary
   Combination approaches that respond to the complex drivers of HIV in trans communities represent promising strategies for engaging trans people and their partners in HIV prevention and care.
C1 [Poteat, Tonia] Univ N Carolina, Sch Med, Dept Social Med, Chapel Hill, NC 27515 USA.
   [Wirtz, Andrea L.] Johns Hopkins Bloomberg Sch Publ Hlth, Ctr Publ Hlth & Human Rights, Dept Epidemiol, Baltimore, MD USA.
   [Reisner, Sari] Boston Childrens Hosp, Dept Pediat, Boston, MA USA.
   [Reisner, Sari] Harvard TH Chan Sch Publ Hlth, Dept Epidemiol, Boston, MA USA.
RP Poteat, T (通讯作者)，Univ N Carolina, Dept Social Med, CB 7240, Chapel Hill, NC 27599 USA.
EM tonia_poteat@med.unc.edu
OI Poteat, Tonia/0000-0001-6541-3787
CR Abaver DT, 2018, SAHARA J-J SOC ASP H, V15, P60, DOI 10.1080/17290376.2018.1492960
   Abramsky T, 2012, TRIALS, V13, DOI 10.1186/1745-6215-13-96
   Anand T, 2017, AIDS CARE, V29, P870, DOI 10.1080/09540121.2017.1286288
   Aristegui I, 2018, J HEALTH PSYCHOL, V23, P320, DOI 10.1177/1359105317736782
   Arnold EA, 2018, GLOB PUBLIC HEALTH, V13, P144, DOI 10.1080/17441692.2016.1180702
   Austin A, 2017, PSYCHIAT CLIN N AM, V40, P141, DOI 10.1016/j.psc.2016.10.003
   AVAC, 2019, ONG PLANN PREP OP LA
   Baguso GN, 2019, J INT AIDS SOC, V22, DOI 10.1002/jia2.25270
   Baral SD, 2013, LANCET INFECT DIS, V13, P214, DOI 10.1016/S1473-3099(12)70315-8
   Bauer GR, 2012, BMC PUBLIC HEALTH, V12, DOI 10.1186/1471-2458-12-292
   Becasen JS, 2019, AM J PUBLIC HEALTH, V109, pE1, DOI 10.2105/AJPH.2018.304727
   Berredo L., 2018, GLOBAL TRANSPERSPECT
   Borquez A, 2019, LANCET PUBLIC HEALTH, V4, pE127, DOI 10.1016/S2468-2667(18)30236-6
   Bukowski LA, 2018, JAIDS-J ACQ IMM DEF, V79, P413, DOI 10.1097/QAI.0000000000001831
   Cahill S, 2018, J HOMOSEXUAL, V65, P600, DOI 10.1080/00918369.2017.1328221
   Cao BL, 2017, J MED INTERNET RES, V19, DOI 10.2196/jmir.7997
   Chhim S, 2017, BMJ OPEN, V7, DOI 10.1136/bmjopen-2016-015390
   Chow JY, 2017, SEX TRANSM DIS, V44, P143, DOI 10.1097/OLQ.0000000000000566
   Cicero EC, 2019, ADV NURS SCI, V42, P123, DOI 10.1097/ANS.0000000000000256
   Cottrell ML, 2019, CLIN INFECT DIS
   Crosby RA, 2018, INT J STD AIDS, V29, P665, DOI 10.1177/0956462417751811
   Cunningham WE, 2018, JAMA INTERN MED, V178, P542, DOI 10.1001/jamainternmed.2018.0150
   De Santis JP, 2017, PUBLIC HEALTH NURS, V34, P210, DOI 10.1111/phn.12309
   Denson DJ, 2017, JAIDS-J ACQ IMM DEF, V75, pS268, DOI [10.1097/QAI.0000000000001402, 10.1097/qai.0000000000001402]
   Deutsch MB, 2018, LGBT HEALTH, V5, P387, DOI 10.1089/lgbt.2018.0086
   Deutsch MB, 2015, LANCET HIV, V2, pE512, DOI 10.1016/S2352-3018(15)00206-4
   Eastwood EA, 2015, AIDS PATIENT CARE ST, V29, pS4, DOI 10.1089/apc.2014.0274
   Eaton LA, 2017, AIDS BEHAV, V21, P1236, DOI 10.1007/s10461-017-1690-0
   Fisher CB, 2017, AIDS EDUC PREV, V29, P205, DOI 10.1521/aeap.2017.29.3.205
   Gamarel KE, 2016, AIDS CARE, V28, P104, DOI 10.1080/09540121.2015.1069788
   Ganju D, 2017, CULT HEALTH SEX, V19, P903, DOI 10.1080/13691058.2016.1271141
   Garofalo R, 2018, JAMA PEDIATR, V172, P916, DOI 10.1001/jamapediatrics.2018.1799
   Grinsztejn B, 2018, LANCET HIV, V5, pE136, DOI 10.1016/S2352-3018(18)30008-0
   Grinsztejn B, 2017, LANCET HIV, V4, pE169, DOI 10.1016/S2352-3018(17)30015-2
   Hill BJ, 2018, SEX RES SOC POLICY, V15, P25, DOI 10.1007/s13178-017-0289-6
   Hill Brandon J, 2017, Transgend Health, V2, P29, DOI 10.1089/trgh.2016.0034
   Hines DD, 2017, J ASSOC NURSE AIDS C, V28, P723, DOI 10.1016/j.jana.2017.05.003
   Hoagland B, 2017, J INT AIDS SOC, V20, DOI 10.7448/IAS.20.1.21472
   Hughto JMW, 2015, SOC SCI MED, V147, P222, DOI 10.1016/j.socscimed.2015.11.010
   Hughto JMW, 2017, SOC SCI MED, V195, P159, DOI 10.1016/j.socscimed.2017.10.004
   Ikeda JM, 2018, AIDS BEHAV, V22, pS45, DOI 10.1007/s10461-018-2190-6
   Jalil EM, 2018, JAIDS-J ACQ IMM DEF, V79, P445, DOI 10.1097/QAI.0000000000001839
   Jalil EM, 2017, J INT AIDS SOC, V20, DOI 10.7448/IAS.20.1.21873
   James SE., 2016, REPORT 2015 US TRANS
   Jin H, 2019, AIDS CARE, V31, P125, DOI 10.1080/09540121.2018.1539213
   King R, 2019, CULT HEALTH SEX, V21, P727, DOI 10.1080/13691058.2018.1506155
   Koirala S, 2017, PLOS ONE, V12, DOI 10.1371/journal.pone.0176914
   Krakower D, 2019, J INT AIDS SOC, V22, DOI 10.1002/jia2.25250
   Krusi A, 2018, PLOS ONE, V13, DOI 10.1371/journal.pone.0202776
   Lake JE, 2019, AIDS, V33, P363, DOI 10.1097/QAD.0000000000002095
   Lanham M, 2019, VIOLENCE GEND, V6, P37, DOI 10.1089/vio.2018.0015
   Lemons A, 2018, AM J PUBLIC HEALTH, V108, P128, DOI 10.2105/AJPH.2017.304153
   Linnemayr S, 2018, J AIDS CLIN RES, V9, P10078
   Linnemayr S, 2018, TRIALS, V19, DOI 10.1186/s13063-018-2867-1
   Logie CH, 2019, TRANSGENDER HEALTH, V4, P35, DOI 10.1089/trgh.2018.0040
   Logie CH, 2017, J INT AIDS SOC, V20, DOI [10.7448/IAS.20.1.21422, 10.7448/IAS.20.1.21385, 10.7448/IAS.20.01/21422]
   Magno L, 2018, PLOS ONE, V13, DOI 10.1371/journal.pone.0194306
   Martinez O, 2019, HLTH SOC WORK, P1
   Mayer KH, 2017, AIDS BEHAV, V21, P1350, DOI 10.1007/s10461-016-1606-4
   McFarland W, 2017, AIDS BEHAV, V21, P3346, DOI 10.1007/s10461-017-1735-4
   Miller WM, 2017, AIDS BEHAV, V21, P3279, DOI 10.1007/s10461-016-1655-8
   Muller A, 2017, BMC INT HEALTH HUM R, V17, DOI 10.1186/s12914-017-0124-4
   Neumann MS, 2017, AM J PUBLIC HEALTH, V107, P207, DOI [10.2105/ajph.2016.303509, 10.2105/AJPH.2016.303509]
   Nugroho A, 2018, PLOS ONE, V13, DOI 10.1371/journal.pone.0191255
   Ongwandee S, 2018, PLOS ONE, V13, DOI 10.1371/journal.pone.0201171
   Operario D, 2017, AIDS BEHAV, V21, P2452, DOI 10.1007/s10461-016-1462-2
   Perez-Brumer A, 2018, PLOS ONE, V13, DOI 10.1371/journal.pone.0202389
   Perez-Brumer AG, 2017, J INT AIDS SOC, V20, DOI 10.7448/IAS.20.1.21462
   Poteat T, 2017, PLOS MED, V14, DOI 10.1371/journal.pmed.1002422
   Poteat T, 2017, CURR HIV-AIDS REP, V14, P141, DOI 10.1007/s11904-017-0360-1
   Poteat T, 2013, SOC SCI MED, V84, P22, DOI 10.1016/j.socscimed.2013.02.019
   Poteat TC, 2018, EPIDEMIOL REV, V40, P27, DOI 10.1093/epirev/mxx012
   Puckett JA, 2018, SEX RES SOC POLICY, V15, P48, DOI 10.1007/s13178-017-0295-8
   Rael CT, 2018, AIDS BEHAV, V22, P3627, DOI 10.1007/s10461-018-2102-9
   Ragonnet-Cronin M, 2019, LANCET HIV, V6, pE164, DOI 10.1016/S2352-3018(18)30359-X
   Raymond HF, 2019, J URBAN HEALTH, V96, P55, DOI 10.1007/s11524-018-0316-9
   Reback CJ, 2019, AIDS BEHAV, V23, P1353, DOI 10.1007/s10461-019-02391-1
   Rebchook G, 2017, AM J PUBLIC HEALTH, V107, P224, DOI 10.2105/AJPH.2016.303582
   Reisner SL, 2017, AIDS BEHAV, V21, P3299, DOI 10.1007/s10461-017-1768-8
   Reisner SL, 2016, LANCET, V388, P412, DOI 10.1016/S0140-6736(16)00684-X
   Reisner SL, 2014, WOMEN HEALTH, V54, P750, DOI 10.1080/03630242.2014.932891
   Rich A, 2017, CULT HEALTH SEX, V19, P1197, DOI 10.1080/13691058.2017.1299882
   Rowniak S, 2017, AIDS EDUC PREV, V29, P302, DOI 10.1521/aeap.2017.29.4.302
   Salazar LF, 2017, INT J STD AIDS, V28, P1059, DOI 10.1177/0956462416686722
   Salazar X, 2019, GLOB PUBLIC HEALTH, V14, P954, DOI 10.1080/17441692.2019.1599982
   Scheim AI, 2017, AIDS CARE, V29, P990, DOI 10.1080/09540121.2016.1271937
   Scheim AI, 2017, JAIDS-J ACQ IMM DEF, V74, pE89, DOI [10.1097/QAI.0000000000001222, 10.1097/qai.0000000000001222]
   Sekoni AO, 2017, J INT AIDS SOC, V20, DOI 10.7448/IAS.20.1.21624
   Sevelius J, 2019, CULT HEALTH SEX, V21, P543, DOI 10.1080/13691058.2018.1496277
   Sevelius J, 2017, INT J PRISON HEALTH, V13, P32, DOI 10.1108/IJPH-08-2016-0046
   Shan D, 2018, INFECT DIS POVERTY, V7, DOI 10.1186/s40249-018-0508-2
   Sherman SG, 2019, JAIDS-J ACQ IMM DEF, V80, P513, DOI 10.1097/QAI.0000000000001959
   Siegler AJ, 2019, CLIN INFECT DIS, V68, P501, DOI 10.1093/cid/ciy529
   Smith LR, 2017, JAIDS-J ACQ IMM DEF, V75, P408, DOI 10.1097/QAI.0000000000001423
   Spinelli MA, 2019, OPEN FORUM INFECT DI, V6, DOI 10.1093/ofid/ofz101
   Tordoff DM, 2019, SEX TRANSM DIS, V46, P254, DOI 10.1097/OLQ.0000000000000952
   UNAIDS, 2007, COMB HIV PREV TAIL C, P1
   UNDP, 2018, GLOB COMM HIV LAW RI
   Fontanari AMV, 2019, SOC SCI MED, V230, P280, DOI 10.1016/j.socscimed.2019.03.016
   Vermeir Ella, 2018, Healthc Policy, V14, P11, DOI 10.12927/hcpol.2018.25552
   Wickersham JA, 2017, SEX TRANSM DIS, V44, P663, DOI 10.1097/OLQ.0000000000000662
   Wilson EC, 2018, AIDS CARE, V30, P1356, DOI 10.1080/09540121.2018.1489102
   Wirtz AL, 2018, TRAUMA VIOLENCE ABUS
   Wirtz AL, 2019, J MED INTERNET RES, V21, DOI 10.2196/12569
   Wirtz AL, 2017, J INT AIDS SOC, V20, DOI 10.7448/IAS.20.01.21796
   Wood SM, 2017, J ADOLESCENT HEALTH, V60, P549, DOI 10.1016/j.jadohealth.2016.12.004
   Yamanis T, 2018, INT J ENV RES PUB HE, V15, DOI 10.3390/ijerph15061246
NR 107
TC 23
Z9 23
U1 0
U2 13
PU LIPPINCOTT WILLIAMS & WILKINS
PI PHILADELPHIA
PA TWO COMMERCE SQ, 2001 MARKET ST, PHILADELPHIA, PA 19103 USA
SN 1746-630X
EI 1746-6318
J9 CURR OPIN HIV AIDS
JI Curr. Opin. HIV AIDS
PD SEP
PY 2019
VL 14
IS 5
BP 393
EP 400
DI 10.1097/COH.0000000000000563
PG 8
WC Immunology; Infectious Diseases
WE Science Citation Index Expanded (SCI-EXPANDED); Social Science Citation Index (SSCI)
SC Immunology; Infectious Diseases
GA JL7RJ
UT WOS:000495725900008
PM 31219887
DA 2022-08-26
ER

PT J
AU John, SA
   Parsons, JT
   Rendina, HJ
   Grov, C
AF John, Steven A.
   Parsons, Jeffrey T.
   Rendina, H. Jonathon
   Grov, Christian
TI Club drug users had higher odds of reporting a bacterial STI compared
   with non-club drug users: results from a cross-sectional analysis of gay
   and bisexual men on HIV pre-exposure prophylaxis
SO SEXUALLY TRANSMITTED INFECTIONS
LA English
DT Article
DE hiv pre-exposure prophylaxis; club drug use; chemsex; men who have sex
   with men; gay and bisexual men; sexually transmitted infections
ID SEX
AB Objectives Pre-exposure prophylaxis (PrEP) can reduce HIV transmission risk for many gay, bisexual and other men who have sex with men. However, bacterial STI (BSTI) associated with decreasing condom use among HIV PrEP users is a growing concern. Determining the characteristics of current PrEP users at highest BSTI risk fills a critical gap in the literature.
   Methods Gay and bisexual men (GBM) in New York City on HIV PrEP for 6 or more months (n=65) were asked about chlamydia, gonorrhoea and syphilis diagnoses in the past 6months. By design, half (51%) of the sample were club drug users. We examined the associations of length of time on PrEP, type of PrEP care provider, PrEP adherence, number of sexual partners, number of condomless anal sex acts and club drug use on self-reported BSTI using multivariable, binary logistic regressions, adjusting for age, race/ethnicity, education and income.
   Results Twenty-six per cent of GBM on HIV PrEP reported a diagnosis of BSTI in the past 6 months. Men who reported club drug use (adjusted OR (AOR)=6.60, p<0.05) and more frequent condomless anal sex in the past 30 days (AOR=1.13, p<0.05) had higher odds of reporting a BSTI. No other variables were significantly associated with self-reported BSTI in the multivariable models.
   Conclusions Club drug users could be at a unique BSTI risk, perhaps because of higher risk sexual networks. Findings should be considered preliminary, but suggest the importance of ongoing BSTI screening and risk-reduction counselling for GBM on HIV PrEP.
C1 [John, Steven A.; Parsons, Jeffrey T.; Rendina, H. Jonathon] CUNY Hunter Coll, Ctr HIV AIDS Educ Studies & Training, New York, NY 10021 USA.
   [Parsons, Jeffrey T.; Rendina, H. Jonathon] CUNY, Grad Ctr, Hlth Psychol & Clin Sci Doctoral Program, New York, NY USA.
   [Parsons, Jeffrey T.; Rendina, H. Jonathon] CUNY Hunter Coll, Dept Psychol, 695 Pk Ave, New York, NY 10021 USA.
   [Grov, Christian] CUNY, Grad Sch Publ Hlth & Hlth Policy, Dept Community Hlth & Social Sci, New York, NY 10021 USA.
   [Grov, Christian] CUNY, Inst Implementat Sci Populat Hlth, New York, NY 10027 USA.
RP Grov, C (通讯作者)，CUNY, Inst Implementat Sci Populat Hlth, New York, NY 10027 USA.
EM cgrov@sph.cuny.edu
RI John, Steven/Z-5262-2019; Rendina, H. Jonathon/M-9286-2016
OI John, Steven/0000-0002-1316-3920; Parsons, Jeffrey/0000-0002-6875-7566;
   Rendina, H. Jonathon/0000-0002-0148-2852
FU National Institute on Drug Abuse (NIDA) [R21-DA039019]; NIDA Career
   Development Award [K01-DA039030]; NATIONAL INSTITUTE ON DRUG ABUSE
   [R21DA039019, K01DA039030] Funding Source: NIH RePORTER
FX The PrEP & Me study was funded by the National Institute on Drug Abuse
   (NIDA) (R21-DA039019, PI: CG), and HJR was supported by a NIDA Career
   Development Award (K01-DA039030). The content of this manuscript is
   solely the responsibility of the authors and does not necessarily
   represent the official views of the National Institutes of Health (NIH);
   NIDA/NIH had no role in the production of this manuscript.
CR Grant RM, 2010, NEW ENGL J MED, V363, P2587, DOI 10.1056/NEJMoa1011205
   Grov C, 2013, J SEX MED, V10, P2285, DOI 10.1111/jsm.12227
   Hammoud MA, 2018, INT J DRUG POLICY, V55, P197, DOI 10.1016/j.drugpo.2018.02.021
   Hurley M, 2009, CULT HEALTH SEX, V11, P597, DOI 10.1080/13691050902721853
   Newcomb ME, 2018, JAIDS-J ACQ IMM DEF, V77, P358, DOI 10.1097/QAI.0000000000001604
   Traeger MW, 2018, CLIN INFECT DIS, V67, P676, DOI 10.1093/cid/ciy182
   Volk JE, 2015, CLIN INFECT DIS, V61, P1601, DOI 10.1093/cid/civ778
   WATTERS JK, 1989, SOC PROBL, V36, P416, DOI 10.1525/sp.1989.36.4.03a00070
   Weatherburn P, 2017, SEX TRANSM INFECT, V93, DOI 10.1136/sextrans-2016-052695
   Yu G, 2015, ARCH SEX BEHAV, V44, P421, DOI 10.1007/s10508-014-0337-8
NR 10
TC 8
Z9 8
U1 0
U2 5
PU BMJ PUBLISHING GROUP
PI LONDON
PA BRITISH MED ASSOC HOUSE, TAVISTOCK SQUARE, LONDON WC1H 9JR, ENGLAND
SN 1368-4973
EI 1472-3263
J9 SEX TRANSM INFECT
JI Sex. Transm. Infect.
PD DEC
PY 2019
VL 95
IS 8
BP 626
EP 628
DI 10.1136/sextrans-2018-053591
PG 3
WC Infectious Diseases
WE Science Citation Index Expanded (SCI-EXPANDED); Social Science Citation Index (SSCI)
SC Infectious Diseases
GA KD0TT
UT WOS:000507585800014
PM 30126949
OA Green Accepted
DA 2022-08-26
ER

PT J
AU Maria, DS
   Flash, CA
   Narendorf, S
   Barman-Adhikari, A
   Petering, R
   Hsu, HT
   Shelton, J
   Bender, K
   Ferguson, K
AF Maria, Diane Santa
   Flash, Charlene A.
   Narendorf, Sarah
   Barman-Adhikari, Anamika
   Petering, Robin
   Hsu, Hsun-Ta
   Shelton, Jama
   Bender, Kimberly
   Ferguson, Kristin
TI Knowledge and Attitudes About Pre-Exposure Prophylaxis Among Young
   Adults Experiencing Homelessness in Seven US Cities
SO JOURNAL OF ADOLESCENT HEALTH
LA English
DT Article
DE Homeless youth; Young adults; HIV; Prevention; Pre-exposure prophylaxis
   (PrEP)
ID HIV RISK; UNITED-STATES; SEXUAL RISK; BEHAVIORS; CARE; BARRIERS; PEOPLE;
   YOUTH; PREP; SEROPREVALENCE
AB Purpose: Evidence suggests that young adults experiencing homelessness (YEH) are at elevated risk of HIV compared to housed youth. Given the limited research on pre-exposure prophylaxis (PrEP) awareness among YEH, this study examined their PrEP knowledge and attitudes.
   Methods: Data from a cross-sectional survey among YEH (ages 18-26) (n = 1,427) in seven U.S. cities were used to assess their knowledge and attitudes regarding PrEP to inform HIV prevention efforts.
   Results: Participants were primarily male youth of color. The mean age was 20.9 years. While 66% felt at risk for HIV, only 14% strongly agreed that they try to protect themselves from getting infected with HIV. Most (84%) were eligible for PrEP based on risk, yet only 29% had knowledge of PrEP. Despite this, 59% reported they were likely/extremely likely to take PrEP. Access to free PrEP (55%), HIV testing (72%), healthcare (68%), and one-on-one (62%), and text messaging support (57%) were rated as very/extremely important for PrEP uptake and adherence.
   Conclusions: The results of this study suggest missed opportunities to prevent new HIV infections among YEH. Efforts to increase PrEP uptake among this population should consider provider- and system-level interventions to increase PrEP awareness, decrease PrEP-associated healthcare costs, improve access to PrEP providers, and provide in-person and text messaging support. (C) 2018 Society for Adolescent Health and Medicine. All rights reserved.
C1 [Maria, Diane Santa] Univ Texas Hlth Sci Ctr Houston, Cizik Sch Nursing, Dept Nursing Syst, 6901 Bertner Ave,Ste 591, Houston, TX 77030 USA.
   [Flash, Charlene A.] Baylor Coll Med & Legacy Community Hlth, Dept Med, Div Infect Dis, Houston, TX USA.
   [Narendorf, Sarah] Univ Houston, Grad Coll Social Work, Houston, TX USA.
   [Barman-Adhikari, Anamika; Bender, Kimberly] Univ Denver, Grad Sch Social Work, Denver, CO USA.
   [Petering, Robin] Univ Southern Calif, Suzanne Dworak Peck Sch Social Work, Los Angeles, CA USA.
   [Hsu, Hsun-Ta] Univ Missouri, Sch Social Work, Columbia, MO USA.
   [Shelton, Jama] Hunter Coll, Silberman Sch Social Work, New York, NY USA.
   [Ferguson, Kristin] Arizona State Univ, Sch Social Work, Phoenix, AZ USA.
RP Maria, DS (通讯作者)，Univ Texas Hlth Sci Ctr Houston, Cizik Sch Nursing, Dept Nursing Syst, 6901 Bertner Ave,Ste 591, Houston, TX 77030 USA.
EM diane.m.santamaria@uth.tmc.edu
RI Barman-Adhikari, Anamika/V-7673-2019; Hsu, Hsun-Ta/AAF-3904-2020
OI Shelton, Jama/0000-0001-5990-5072; Santa Maria,
   Diane/0000-0001-8202-226X
FU Greater Houston Community Foundation Funders Together; National
   Institute of Mental Health [K23MH109358-02, F31MH108446]; Arizona State
   University Institute for Social Science Research
FX This research received support from the Greater Houston Community
   Foundation Funders Together to End Homelessness (D.S.M. and S.N.), the
   National Institute of Mental Health K23MH109358-02 (C.F.), F31MH108446
   (R.P.), and Arizona State University Institute for Social Science
   Research (K.F.).
CR Arrington-Sanders R, 2016, J ADOLESCENT HEALTH, V59, P725, DOI 10.1016/j.jadohealth.2016.08.006
   Beijer U, 2012, LANCET INFECT DIS, V12, P859, DOI 10.1016/S1473-3099(12)70177-9
   Boyer CB, 2016, J HIV-AIDS SOC SERV, V15, P158, DOI 10.1080/15381501.2015.1074977
   Bush S, 2016, ASM MICROBE, P16
   Caccamo A, 2017, SEX TRANSM DIS, V44, P466, DOI 10.1097/OLQ.0000000000000633
   Collins J, 2011, J SOC WORK PRACT ADD, V11, P163, DOI 10.1080/1533256X.2011.570219
   Division of HIV/AIDS Prevention N.C.f.H.A, 2018, VIR HEP STD TB PREV
   Evans YN, 2014, J COMMUN HEALTH, V39, P521, DOI 10.1007/s10900-013-9789-3
   Ferguson KM, 2011, AM J ORTHOPSYCHIAT, V81, P401, DOI 10.1111/j.1939-0025.2011.01108.x
   Giedd JN, 2004, ANN NY ACAD SCI, V1021, P77, DOI 10.1196/annals.1308.009
   Golub SA, 2013, AIDS PATIENT CARE ST, V27, P248, DOI 10.1089/apc.2012.0419
   Heerde JA, 2016, TRAUMA VIOLENCE ABUS, V17, P468, DOI 10.1177/1524838015584371
   Heerde JA, 2015, ARCH SEX BEHAV, V44, P181, DOI 10.1007/s10508-014-0375-2
   Hosek S, 2016, J INT AIDS SOC, V19, DOI 10.7448/IAS.19.7.21107
   Hosek SG, 2017, JAMA PEDIATR, V171, P1063, DOI 10.1001/jamapediatrics.2017.2007
   Karris MY, 2014, CLIN INFECT DIS, V58, P704, DOI 10.1093/cid/cit796
   Khawcharoenporn T, 2012, AIDS PATIENT CARE ST, V26, P222, DOI 10.1089/apc.2011.0202
   Kidder DP, 2007, AM J PUBLIC HEALTH, V97, P2238, DOI 10.2105/AJPH.2006.090209
   Kryda AD, 2009, COMMUNITY MENT HLT J, V45, P144, DOI 10.1007/s10597-008-9163-6
   Leonard A, 2018, J ADOLESCENT HEALTH, V63, P513, DOI 10.1016/j.jadohealth.2018.07.021
   Mayer KH, 2018, JAIDS-J ACQ IMM DEF, V77, P119, DOI 10.1097/QAI.0000000000001579
   MURPHY PW, 1993, J READING, V37, P124
   Napper LE, 2012, AIDS BEHAV, V16, P1075, DOI 10.1007/s10461-011-0003-2
   National Center for HIV/AIDS V. H, 2016, HIV SO US
   National Center for HIV/AIDS Viral Hepatitis STD and TB Prevention, 2016, LIF RISK HIV DIAGN
   Ober AJ, 2012, AIDS EDUC PREV, V24, P350, DOI 10.1521/aeap.2012.24.4.350
   Pedersen ER, 2016, J ADOLESCENT HEALTH, V59, P144, DOI 10.1016/j.jadohealth.2016.03.035
   Pettifor A, 2013, JAIDS-J ACQ IMM DEF, V63, pS155, DOI 10.1097/QAI.0b013e31829871fb
   Pfeifer RW, 1997, J ADOLESCENT HEALTH, V20, P339, DOI 10.1016/S1054-139X(97)00038-4
   Phillips AE, 2010, INT J EPIDEMIOL, V39, P1541, DOI 10.1093/ije/dyq114
   Rice E, 2012, AM J PUBLIC HEALTH, V102, P141, DOI 10.2105/AJPH.2011.300295
   Riley ED, 2012, PLOS ONE, V7, DOI 10.1371/journal.pone.0035207
   Robertson MJ, 2004, AM J PUBLIC HEALTH, V94, P1207, DOI 10.2105/AJPH.94.7.1207
   Rotheram-Borus Mary Jane, 2003, Prev Sci, V4, P173, DOI 10.1023/A:1024697706033
   Rubtsova A, 2014, CURR HIV RES, V11, P543, DOI 10.2174/1570162X12666140129104952
   Seidman D, 2016, CONTRACEPTION, V93, P463, DOI 10.1016/j.contraception.2015.12.018
   Steinberg L, 2007, CURR DIR PSYCHOL SCI, V16, P55, DOI 10.1111/j.1467-8721.2007.00475.x
   Wenzel SL, 2012, AIDS EDUC PREV, V24, P270, DOI 10.1521/aeap.2012.24.3.270
   Young SD, 2011, AIDS BEHAV, V15, P253, DOI 10.1007/s10461-010-9810-0
NR 39
TC 12
Z9 12
U1 0
U2 3
PU ELSEVIER SCIENCE INC
PI NEW YORK
PA STE 800, 230 PARK AVE, NEW YORK, NY 10169 USA
SN 1054-139X
EI 1879-1972
J9 J ADOLESCENT HEALTH
JI J. Adolesc. Health
PD MAY
PY 2019
VL 64
IS 5
BP 574
EP 580
DI 10.1016/j.jadohealth.2018.06.023
PG 7
WC Psychology, Developmental; Public, Environmental & Occupational Health;
   Pediatrics
WE Science Citation Index Expanded (SCI-EXPANDED); Social Science Citation Index (SSCI)
SC Psychology; Public, Environmental & Occupational Health; Pediatrics
GA HU0QO
UT WOS:000464975900006
PM 30254009
DA 2022-08-26
ER

PT J
AU Mullins, TLK
   Idoine, CR
   Zimet, GD
   Kahn, JA
AF Mullins, Tanya L. Kowalczyk
   Idoine, Caitlyn R.
   Zimet, Gregory D.
   Kahn, Jessica A.
TI Primary Care Physician Attitudes and Intentions Toward the Use of HIV
   Pre-exposure Prophylaxis in Adolescents in One Metropolitan Region
SO JOURNAL OF ADOLESCENT HEALTH
LA English
DT Article
DE Adolescent; Prevention; Prophylaxis; Physicians; HIV
ID BONE-MINERAL DENSITY; HEALTH-CARE; ANTIRETROVIRAL PROPHYLAXIS;
   DOUBLE-BLIND; YOUNG; TENOFOVIR; SAFETY; WOMEN; MEN; EXPERIENCE
AB Purpose: Understanding the attitudes of physicians toward the use of pre-exposure prophylaxis (PrEP) for HIV prevention among youth is critical to improving access to PrEP. We examined PrEP-related attitudes among physicians who provide primary care to 13- to 21-year-old adolescents.
   Methods: Individual, in-depth, semistructured interviews were conducted with 38 physicians from adolescent medicine, family practice, internal medicine/medicine-pediatrics, obstetrics/gynecology, and pediatrics who care for any adolescents younger than 18 years. Interviews assessed familiarity with PrEP, perceived benefits and barriers to providing PrEP to adolescents, facilitating factors for prescribing PrEP, and likelihood of recommending and prescribing PrEP to adolescents.
   Results: Mean age was 44.6 years (standard deviation 10.9). Fourteen physicians (37%) reported being somewhat or very familiar with PrEP. Perceived benefits of prescribing PrEP included decreased acquisition/rates of HIV, improved provision of sexual health services, and improved patient awareness of HIV risk. Barriers to PrEP were reported at the patient (e.g., lack of acceptability to patients), provider (e.g., concerns about patient adherence, safety/side effects, parents as a barrier to PrEP use), and system (e.g., high cost) levels. Facilitating factors for prescribing PrEP included low cost/coverage by insurance, physician education about PrEP, patient educational materials, and clinical guidelines for PrEP use in youth. A higher proportion of physicians reported being highly or somewhat likely to recommend (N = 16, 42%) than prescribe PrEP (N = 13, 34%).
   Conclusions: In this study of primary care physician attitudes toward PrEP prescribing for adolescents, physicians identified numerous barriers to providing PrEP. Addressing these barriers may increase adolescents' access to PrEP. (C) 2018 Society for Adolescent Health and Medicine. All rights reserved.
C1 [Mullins, Tanya L. Kowalczyk; Idoine, Caitlyn R.; Kahn, Jessica A.] Cincinnati Childrens Hosp Med Ctr, Div Adolescent & Transit Med, MLC 4000,3333 Burnet Ave, Cincinnati, OH 45229 USA.
   [Mullins, Tanya L. Kowalczyk; Kahn, Jessica A.] Univ Cincinnati, Coll Med, Dept Pediat, Cincinnati, OH USA.
   [Zimet, Gregory D.] Indiana Univ, Div Adolescent Med, Indianapolis, IN 46204 USA.
   [Idoine, Caitlyn R.] Univ Cincinnati, Coll Law, Cincinnati, OH USA.
RP Mullins, TLK (通讯作者)，Cincinnati Childrens Hosp Med Ctr, Div Adolescent & Transit Med, MLC 4000,3333 Burnet Ave, Cincinnati, OH 45229 USA.
EM tanya.mullins@cchmc.org
OI Zimet, Gregory/0000-0003-3835-937X; Kahn, Jessica/0000-0002-6313-4976
FU National Institutes of Health (NICHD) [K23 HD072807]; EUNICE KENNEDY
   SHRIVER NATIONAL INSTITUTE OF CHILD HEALTH & HUMAN DEVELOPMENT
   [K23HD072807] Funding Source: NIH RePORTER
FX This work was supported by the National Institutes of Health (NICHD; K23
   HD072807; PI: Mullins).
CR Arnold EA, 2012, PLOS ONE, V7, DOI 10.1371/journal.pone.0040603
   Arrington-Sanders R, 2016, J ADOLESCENT HEALTH, V59, P725, DOI 10.1016/j.jadohealth.2016.08.006
   Baeten JM, 2012, NEW ENGL J MED, V367, P399, DOI 10.1056/NEJMoa1108524
   Blackstock OJ, 2017, J GEN INTERN MED, V32, P62, DOI 10.1007/s11606-016-3903-z
   Bloom Barbara, 2013, Vital Health Stat 10, P1
   Blumenthal J, 2015, AIDS BEHAV, V19, P802, DOI 10.1007/s10461-015-0996-z
   Centers for Disease Control and Prevention, 2017, PREEXP PROPH PREV HI
   Centers for Disease Control and Prevention, 2017, HIV SURV REP 2016, V28
   Choopanya K, 2013, LANCET, V381, P2083, DOI 10.1016/S0140-6736(13)61127-7
   Conard LAE, 2003, ARCH PEDIAT ADOL MED, V157, P361, DOI 10.1001/archpedi.157.4.361
   Culp L, 2013, AM J PREV MED, V44, pS119, DOI 10.1016/j.amepre.2012.09.044
   Fonner VA, 2016, AIDS, V30, P1973, DOI 10.1097/QAD.0000000000001145
   Frattarelli DAC, 2014, PEDIATRICS, V133, P563, DOI 10.1542/peds.2013-4060
   Fuzzell L, 2016, PATIENT EDUC COUNS, V99, P1467, DOI 10.1016/j.pec.2016.06.004
   Gilead Sciences Inc, 2018, PACK LAB TRUVADA EMT
   Glidden DV, 2017, JAIDS-J ACQ IMM DEF, V76, P177, DOI 10.1097/QAI.0000000000001475
   Goodreau SM, 2017, J ADOLESCENT HEALTH, V62, P311
   Grant RM, 2010, NEW ENGL J MED, V363, P2587, DOI 10.1056/NEJMoa1011205
   Hanscom B, 2016, JAIDS-J ACQ IMM DEF, V73, P606, DOI 10.1097/QAI.0000000000001160
   Hart-Cooper GD, 2018, J ADOLESCENT HEALTH, V63, P242, DOI 10.1016/j.jadohealth.2018.03.016
   Hoover KW, 2010, J ADOLESCENT HEALTH, V46, P324, DOI 10.1016/j.jadohealth.2009.09.002
   Hosek SG, 2017, JAMA PEDIATR, V171, P1063, DOI 10.1001/jamapediatrics.2017.2007
   Hosek SG, 2017, JAIDS-J ACQ IMM DEF, V74, P21, DOI 10.1097/QAI.0000000000001179
   Kibengo FM, 2013, PLOS ONE, V8, DOI 10.1371/journal.pone.0074314
   Krakower DS, 2015, PLOS ONE, V10, DOI 10.1371/journal.pone.0132398
   Kuzel A, 2009, DOING QUALITATIVE RE, P33
   Lehrer JA, 2007, J ADOLESCENT HEALTH, V40, P218, DOI 10.1016/j.jadohealth.2006.09.015
   Mirembe BG, 2016, JAIDS-J ACQ IMM DEF, V71, P287, DOI 10.1097/QAI.0000000000000858
   Montano DE, 2008, HLTH BEHAV HLTH ED T, V4, P67
   Mulligan K, 2015, CLIN INFECT DIS, V61, P572, DOI 10.1093/cid/civ324
   Mullins TLK, 2016, AIDS PATIENT CARE ST, V30, P339, DOI 10.1089/apc.2016.0048
   Oldenburg B., 2008, HLTH BEHAV HLTH ED T, V4, P313
   Petroll AE, 2017, AIDS BEHAV, V21, P1256, DOI 10.1007/s10461-016-1625-1
   Reddy DM, 2002, JAMA-J AM MED ASSOC, V288, P710, DOI 10.1001/jama.288.6.710
   Ritchie J., 1994, QUALITATIVE ANAL APP, P173, DOI DOI 10.4324/9780203413081_CHAPTER_9
   Sharma M, 2014, PLOS ONE, V9, DOI 10.1371/journal.pone.0105283
   Smith DK, 2016, PLOS ONE, V11, DOI 10.1371/journal.pone.0156592
   Thigpen MC, 2012, NEW ENGL J MED, V367, P423, DOI 10.1056/NEJMoa1110711
   U.S. Embassy Tanzania, 2017, US REN SUPP TANZ PEO
   Wilkinson TA, 2014, J ADOLESCENT HEALTH, V54, P14, DOI 10.1016/j.jadohealth.2013.10.002
NR 40
TC 10
Z9 10
U1 1
U2 6
PU ELSEVIER SCIENCE INC
PI NEW YORK
PA STE 800, 230 PARK AVE, NEW YORK, NY 10169 USA
SN 1054-139X
EI 1879-1972
J9 J ADOLESCENT HEALTH
JI J. Adolesc. Health
PD MAY
PY 2019
VL 64
IS 5
BP 581
EP 588
DI 10.1016/j.jadohealth.2018.10.300
PG 8
WC Psychology, Developmental; Public, Environmental & Occupational Health;
   Pediatrics
WE Science Citation Index Expanded (SCI-EXPANDED); Social Science Citation Index (SSCI)
SC Psychology; Public, Environmental & Occupational Health; Pediatrics
GA HU0QO
UT WOS:000464975900007
PM 30578115
OA Green Accepted
DA 2022-08-26
ER

PT J
AU Poteat, T
   Wirtz, A
   Malik, M
   Cooney, E
   Cannon, C
   Hardy, WD
   Arrington-Sanders, R
   Lujan, M
   Yamanis, T
AF Poteat, Tonia
   Wirtz, Andrea
   Malik, Mannat
   Cooney, Erin
   Cannon, Christopher
   Hardy, W. David
   Arrington-Sanders, Renata
   Lujan, Maren
   Yamanis, Thespina
TI A Gap Between Willingness and Uptake: Findings From Mixed Methods
   Research on HIV Prevention Among Black and Latina Transgender Women
SO JAIDS-JOURNAL OF ACQUIRED IMMUNE DEFICIENCY SYNDROMES
LA English
DT Article
DE transgender women; pre-exposure prophylaxis; HIV prevention
ID PREEXPOSURE PROPHYLAXIS PREP; INTIMATE-PARTNER VIOLENCE;
   HORMONE-THERAPY; RISK BEHAVIORS; AFRICAN WOMEN; UNITED-STATES;
   PRIMARY-CARE; HEALTH-CARE; SEX; BARRIERS
AB Background: Black and Latina transgender women (BLTW) face significant HIV disparities with estimated HIV prevalence up to 50% and annual incidence rates as high as 2.8 per 100 person-years. However, few studies have evaluated the acceptability and uptake of high-impact HIV prevention interventions among BLTW.
   Setting: Data collection took place in Baltimore, MD and Washington, DC from May 2015 to May 2017.
   Methods: This mixed methods study included quantitative interviewer-administered surveys, key informant interviews, and focus group discussions. Rapid HIV testing followed each survey. Logistic regression models tested associations between legal gender affirmation (ie, desired name and gender marker on identity documents), transgender pride, history of exchange sex, HIV risk perception, and willingness to take pre-exposure prophylaxis (PrEP). Transcripts of qualitative data were coded to identify common themes related to engagement in HIV prevention.
   Results: Among 201 BLTW, 56% tested HIV-positive and 87% had heard of PrEP. Only 18% who had heard of PrEP had ever taken it. Of the 72 self-reported HIV-negative or status-unknown BLTW who had never taken PrEP, 75% were willing to take it. In multivariable analyses, history of exchange sex was associated with willingness to take PrEP, whereas greater HIV knowledge and transgender pride were associated with lower likelihood of willingness to take PrEP. Concern about drug interactions with hormone therapy was the most frequently reported barrier to PrEP uptake.
   Conclusions: Noting the disconnect between PrEP willingness and uptake among BLTW, HIV prevention programs could bridge this gap by responding to identified access barriers and incorporating community-derived strategies.
C1 [Poteat, Tonia; Wirtz, Andrea; Malik, Mannat; Cooney, Erin] Johns Hopkins Bloomberg Sch Publ Hlth, Dept Epidemiol, Baltimore, MD USA.
   [Poteat, Tonia] Univ N Carolina, Dept Social Med, CB 7240,333 S Columbia St, Chapel Hill, NC 27599 USA.
   [Cannon, Christopher; Hardy, W. David] Whitman Walker Hlth, Res Dept, Washington, DC USA.
   [Hardy, W. David] Johns Hopkins Univ, Sch Med, Div Infect Dis, Baltimore, MD 21205 USA.
   [Arrington-Sanders, Renata] Johns Hopkins Univ, Sch Med, Div Pediat & Adolescent Med, Baltimore, MD USA.
   [Lujan, Maren; Yamanis, Thespina] Amer Univ, Sch Int Serv, Washington, DC 20016 USA.
RP Poteat, T (通讯作者)，Univ N Carolina, Dept Social Med, CB 7240,333 S Columbia St, Chapel Hill, NC 27599 USA.
EM tonia_poteat@med.unc.edu
RI Hardy, W. David/AHD-8960-2022
OI Cannon, Christopher M/0000-0003-1937-4283; Poteat,
   Tonia/0000-0001-6541-3787; Yamanis, Thespina/0000-0001-9611-1714
FU Johns Hopkins University Center for AIDS Research, an NIH [P30AI094189];
   District of Columbia Center for AIDS Research, an NIH [AI117970]; NIAID;
   NCI; NICHD; NHLBI; NIDA; NIMH; NIA; FIC; NIGMS; NIDDK; OAR; NATIONAL
   INSTITUTE OF ALLERGY AND INFECTIOUS DISEASES [P30AI094189] Funding
   Source: NIH RePORTER
FX Supported by the Johns Hopkins University Center for AIDS Research, an
   NIH funded program (P30AI094189), and by services from the District of
   Columbia Center for AIDS Research, an NIH-funded program (AI117970),
   which are both supported by the following NIH CoFunding and
   Participating Institutes and Centers: NIAID, NCI, NICHD, NHLBI, NIDA,
   NIMH, NIA, FIC, NIGMS, NIDDK, and OAR. The content is solely the
   responsibility of the authors and does not necessarily represent the
   official views of the NIH.
CR Andrasik MP, 2014, PREV SCI, V15, P268, DOI 10.1007/s11121-013-0371-0
   Auerbach JD, 2015, AIDS PATIENT CARE ST, V29, P102, DOI 10.1089/apc.2014.0142
   Bekker LG, 2018, LANCET HIV, V5, pE68, DOI 10.1016/S2352-3018(17)30156-X
   Blackstock OJ, 2017, J GEN INTERN MED, V32, P62, DOI 10.1007/s11606-016-3903-z
   Braksmajer A, 2019, AIDS CARE, V31, P475, DOI 10.1080/09540121.2018.1503634
   Braun HM, 2017, LGBT HEALTH, V4, P371, DOI 10.1089/lgbt.2017.0057
   Calabrese SK, 2019, AIDS PATIENT CARE ST, V33, P79, DOI 10.1089/apc.2018.0166
   Calabrese SK, 2018, AM J PUBLIC HEALTH, V108, P1284, DOI 10.2105/AJPH.2018.304656
   Calabrese SK, 2018, J INT AIDS SOC, V21, DOI 10.1002/jia2.25147
   Calabrese SK, 2016, PLOS ONE, V11, DOI 10.1371/journal.pone.0157324
   Calabrese SK, 2014, AIDS BEHAV, V18, P226, DOI 10.1007/s10461-013-0675-x
   Choopanya K, 2013, LANCET, V381, P2083, DOI 10.1016/S0140-6736(13)61127-7
   Collier KL, 2015, AIDS EDUC PREV, V27, P418, DOI 10.1521/aeap.2015.27.5.418
   De Santis Joseph P, 2014, J Assoc Nurses AIDS Care, V25, pS1, DOI 10.1016/j.jana.2013.10.006
   Deutsch MB, 2015, LANCET HIV, V2, pE512, DOI 10.1016/S2352-3018(15)00206-4
   Eaton LA, 2017, PREV SCI, V18, P505, DOI 10.1007/s11121-017-0756-6
   Eaton LA, 2017, AIDS BEHAV, V21, P1236, DOI 10.1007/s10461-017-1690-0
   Educacion. ACISy, 2018, GEND AFF TRANSG CAR
   Fay H, 2011, AIDS BEHAV, V15, P1088, DOI 10.1007/s10461-010-9861-2
   Fletcher JB, 2014, ARCH SEX BEHAV, V43, P1651, DOI 10.1007/s10508-014-0368-1
   Garnett M, 2018, AIDS CARE, V30, P9, DOI 10.1080/09540121.2017.1363364
   Gilbert L, 2015, JAIDS-J ACQ IMM DEF, V69, pS118, DOI 10.1097/QAI.0000000000000626
   Golub SA, 2013, AIDS PATIENT CARE ST, V27, P248, DOI 10.1089/apc.2012.0419
   Grant RM, 2014, LANCET INFECT DIS, V14, P820, DOI 10.1016/S1473-3099(14)70847-3
   Grant RM, 2010, NEW ENGL J MED, V363, P2587, DOI 10.1056/NEJMoa1011205
   Grinsztejn B, 2018, LANCET HIV, V5, pE136, DOI 10.1016/S2352-3018(18)30008-0
   Habarta N, 2015, AM J PUBLIC HEALTH, V105, P1917, DOI 10.2105/AJPH.2015.302659
   Hiransuthikul A, AIDS 2018 AMST NETH
   Hoagland B, 2017, AIDS BEHAV, V21, P1278, DOI 10.1007/s10461-016-1516-5
   Hood JE, 2018, SEX HEALTH, V15, P562, DOI 10.1071/SH18063
   Huang YLA, 2018, MMWR-MORBID MORTAL W, V67, P1147, DOI 10.15585/mmwr.mm6741a3
   Jalil EM, 2018, JAIDS-J ACQ IMM DEF, V79, P445, DOI 10.1097/QAI.0000000000001839
   James SE., 2016, REPORT 2015 US TRANS
   Jewkes RK, 2010, LANCET, V376, P41, DOI 10.1016/S0140-6736(10)60548-X
   Kuhns LM, 2016, AIDS BEHAV, V20, P1470, DOI 10.1007/s10461-015-1182-z
   Larkin Patricia Mary, 2014, Nurse Res, V21, P8, DOI 10.7748/nr2014.03.21.4.8.e1219
   Marks SJ, 2017, AIDS PATIENT CARE ST, V31, P470, DOI 10.1089/apc.2017.0171
   Marrazzo JM, 2015, NEW ENGL J MED, V372, P509, DOI 10.1056/NEJMoa1402269
   Mehrotra ML, 2018, AIDS BEHAV, V22, P3673, DOI 10.1007/s10461-018-2151-0
   Melendez RM, 2009, J ASSOC NURSE AIDS C, V20, P387, DOI 10.1016/j.jana.2009.06.002
   Meyers K, 2015, CURR OPIN HIV AIDS, V10, P290, DOI 10.1097/COH.0000000000000159
   Murnane PM, 2013, AIDS, V27, P2155, DOI 10.1097/QAD.0b013e3283629037
   Nunn AS, 2017, AIDS, V31, P731, DOI 10.1097/QAD.0000000000001385
   Nuttbrock L, 2013, AM J PUBLIC HEALTH, V103, P300, DOI 10.2105/AJPH.2011.300568
   Oldenburg CE, 2016, AIDS BEHAV, V20, pS365, DOI 10.1007/s10461-016-1483-x
   Perez-Brumer A, 2018, PLOS ONE, V13, DOI 10.1371/journal.pone.0202389
   Perez-Brumer AG, 2017, J INT AIDS SOC, V20, DOI 10.7448/IAS.20.1.21462
   Poteat T, 2015, TRANSGENDER PEOPLE H
   Poteat T, 2017, CURR HIV-AIDS REP, V14, P141, DOI 10.1007/s11904-017-0360-1
   Poteat T, 2016, GLOB PUBLIC HEALTH, V11, P835, DOI 10.1080/17441692.2015.1134615
   Poteat T, 2015, LANCET, V385, P274, DOI 10.1016/S0140-6736(14)60833-3
   Pronyk PM, 2006, LANCET, V368, P1973, DOI 10.1016/S0140-6736(06)69744-4
   Rael CT, 2018, AIDS BEHAV, V22, P3627, DOI 10.1007/s10461-018-2102-9
   Raiford JL, 2017, AIDS BEHAV, V21, P2215, DOI 10.1007/s10461-016-1440-8
   Raiford JL, 2016, AIDS BEHAV, V20, P2212, DOI 10.1007/s10461-016-1424-8
   Reback CJ, 2015, INT J TRANSGENDERISM, V16, P209, DOI 10.1080/15532739.2015.1081085
   Reisner SL, 2017, AIDS BEHAV, V21, P3312, DOI 10.1007/s10461-017-1938-8
   Reisner SL, 2017, AIDS BEHAV, V21, P3299, DOI 10.1007/s10461-017-1768-8
   Reisner SL, 2015, J URBAN HEALTH, V92, P584, DOI 10.1007/s11524-015-9947-2
   Restar AJ, 2018, AIDS BEHAV, V22, P3649, DOI 10.1007/s10461-018-2127-0
   Reyniers T, 2018, JAIDS-J ACQ IMM DEF, V79, P186, DOI [10.1097/QAI.0000000000001791, 10.1097/qai.0000000000001791]
   Roberts ST, 2016, JAIDS-J ACQ IMM DEF, V73, P313, DOI 10.1097/QAI.0000000000001093
   Salazar LF, 2017, INT J STD AIDS, P1
   Schwartz J, 2017, HEALTH COMMUN, V32, P509, DOI 10.1080/10410236.2016.1140271
   Sevelius J, 2019, CULT HEALTH SEX, V21, P543, DOI 10.1080/13691058.2018.1496277
   Sevelius JM, 2016, J INT AIDS SOC, V19, DOI 10.7448/IAS.19.7.21105
   Sevelius JM, 2016, GLOB PUBLIC HEALTH, V11, P1060, DOI 10.1080/17441692.2016.1154085
   Sevelius JM, 2013, SEX ROLES, V68, P675, DOI 10.1007/s11199-012-0216-5
   Sevelius JM, 2009, AIDS EDUC PREV, V21, P113, DOI 10.1521/aeap.2009.21.2.113
   Shieh E, HIV RES PREV 2018 MA
   Testa R.J., 2015, PSYCHOL SEX ORIENTAT, V2, P65, DOI [10.1037/sgd0000081, DOI 10.1037/SGD0000081]
   Vaismoradi M, 2013, NURS HEALTH SCI, V15, P398, DOI 10.1111/nhs.12048
   Van Damme L, 2012, NEW ENGL J MED, V367, P411, DOI 10.1056/NEJMoa1202614
   van Epps P, 2018, JAIDS-J ACQ IMM DEF, V77, P272, DOI [10.1097/QAI.0000000000001598, 10.1097/qai.0000000000001598]
   Wang ZX, 2017, AIDS BEHAV, V21, P3287, DOI 10.1007/s10461-017-1869-4
   Wirtz AL, 2020, TRAUMA VIOLENCE ABUS, V21, P227, DOI 10.1177/1524838018757749
   Wolf RC, 2016, J INT AIDS SOC, V19, P85, DOI 10.7448/IAS.19.3.20801
   World Health Organization, 2016, CONS GUID HIV PREV D
   Yamanis T, 2018, INT J ENV RES PUB HE, V15, DOI 10.3390/ijerph15061246
   Zalazar Virginia, 2016, Transgend Health, V1, P266, DOI 10.1089/trgh.2016.0033
NR 80
TC 39
Z9 39
U1 0
U2 3
PU LIPPINCOTT WILLIAMS & WILKINS
PI PHILADELPHIA
PA TWO COMMERCE SQ, 2001 MARKET ST, PHILADELPHIA, PA 19103 USA
SN 1525-4135
EI 1077-9450
J9 JAIDS-J ACQ IMM DEF
JI JAIDS
PD OCT 1
PY 2019
VL 82
IS 2
BP 131
EP 140
DI 10.1097/QAI.0000000000002112
PG 10
WC Immunology; Infectious Diseases
WE Science Citation Index Expanded (SCI-EXPANDED); Social Science Citation Index (SSCI)
SC Immunology; Infectious Diseases
GA KG1DN
UT WOS:000509681700014
PM 31180995
OA Bronze, Green Accepted
DA 2022-08-26
ER

PT J
AU Krakower, D
   Maloney, KM
   Powell, VE
   Levine, K
   Grasso, C
   Melbourne, K
   Marcus, JL
   Mayer, KH
AF Krakower, Douglas
   Maloney, Kevin M.
   Powell, Victoria E.
   Levine, Ken
   Grasso, Chris
   Melbourne, Kathy
   Marcus, Julia L.
   Mayer, Kenneth H.
TI Patterns and clinical consequences of discontinuing HIV preexposure
   prophylaxis during primary care
SO JOURNAL OF THE INTERNATIONAL AIDS SOCIETY
LA English
DT Article
DE HIV; PrEP; primary care; discontinuations; adherence; community health
   center; men who have sex with men
ID SCREENING TOOL; MEN; RISK; SEX; PREVENTION; INFECTION; ADHERENCE;
   SAFETY; COHORT; HEALTH
AB IntroductionDiscontinuations of HIV preexposure prophylaxis (PrEP) by at-risk individuals could decrease the effectiveness of PrEP. Our objective was to characterize patterns of, reasons for, and clinical outcomes associated with PrEP discontinuations in primary care.
   MethodsWe conducted medical chart reviews for patients prescribed PrEP during 2011 to 2014 at a Boston community health centre specializing in healthcare for sexual and gender minorities. Patients were followed through 2015. We characterized patients' sociodemographics, relationship status, behavioural health conditions, patterns of and reasons for PrEP discontinuations, and HIV seroconversions. Cox proportional hazards models were used to assess patient factors associated with PrEP discontinuations.
   ResultsOf the 663 patients prescribed PrEP, the median age was 33years, 96% were men who have sex with men (MSM) and 73% were non-Hispanic white; 40% were in committed relationships and 15% had HIV-infected partners. Patients either used PrEP continuously (60%), had 1 or more discontinuations (36%), or did not initiate PrEP (4%). Discontinuations were most often due to a decrease in HIV risk perception (33%), non-adherence to care plans (16%), or insurance barriers (12%). Of the 7 (1.1%) PrEP patients diagnosed with HIV, 1 was HIV-infected at baseline, 2 seroconverted while using PrEP, and 4 seroconverted after discontinuations. In a multivariable model adjusted for race/ethnicity, relationship status, substance use disorders, and insurance status, those who were less than 30years old (aHR 2.0, 95% CI 1.4 to 2.9 for ages 18 to 24, aHR 2.2, 95% CI 1.6 to 3.1 for ages 25 to 29, vs. ages 30 to 39years), who identified as transgender women (aHR 2.0, 95% CI 1.2 to 3.4, vs. cisgender men), and who had mental health disorders (aHR 1.2, 95% CI 1.1 to 1.4 for each additional disorder) were more likely to have discontinuations.
   ConclusionsDiscontinuations of PrEP use among this American sample of predominately MSM were common, particularly among patients who were younger, identified as transgender women, or had behavioural health issues. As HIV seroconversions occurred after discontinuations of PrEP, strategies to prevent inappropriate discontinuations are needed.
C1 [Krakower, Douglas; Powell, Victoria E.; Mayer, Kenneth H.] Beth Israel Deaconess Med Ctr, Div Infect Dis, 110 Francis St W LMOB,Suite GB, Boston, MA 02215 USA.
   [Krakower, Douglas; Levine, Ken; Grasso, Chris; Marcus, Julia L.; Mayer, Kenneth H.] Fenway Hlth, Fenway Inst, Boston, MA USA.
   [Krakower, Douglas; Marcus, Julia L.] Harvard Med Sch, Dept Populat Med, Boston, MA 02115 USA.
   [Krakower, Douglas; Marcus, Julia L.] Harvard Pilgrim Heath Care Inst, Boston, MA USA.
   [Maloney, Kevin M.] Emory Univ, Dept Epidemiol, Atlanta, GA 30322 USA.
   [Melbourne, Kathy] Gilead Sci, Foster City, CA USA.
RP Krakower, D (通讯作者)，Beth Israel Deaconess Med Ctr, Div Infect Dis, 110 Francis St W LMOB,Suite GB, Boston, MA 02215 USA.
EM dkrakowe@bidmc.harvard.edu
OI Krakower, Douglas/0000-0003-4027-472X; Mayer,
   Kenneth/0000-0001-7460-733X
FU Gilead Sciences; National Institutes of Health [NIMH MH098795, NIAID K01
   AI122853]; Harvard University Center for AIDS Research, an NIH funded
   programme [P30 AI060354]; NATIONAL INSTITUTE OF ALLERGY AND INFECTIOUS
   DISEASES [K01AI122853] Funding Source: NIH RePORTER
FX This work was made possible with support from an unrestricted research
   grant from Gilead Sciences; grants from the National Institutes of
   Health (NIMH MH098795, NIAID K01 AI122853); and the Harvard University
   Center for AIDS Research, an NIH funded programme (P30 AI060354).
CR Baeten JM, 2012, NEW ENGL J MED, V367, P399, DOI 10.1056/NEJMoa1108524
   Chan PA, 2016, J INT AIDS SOC, V19, DOI 10.7448/IAS.19.1.20903
   Doblecki-Lewis S, 2018, JAIDS-J ACQ IMM DEF, V79, P62, DOI [10.1097/qai.0000000000001724, 10.1097/QAI.0000000000001724]
   Flash CA, 2018, JAIDS-J ACQ IMM DEF, V77, P365, DOI 10.1097/QAI.0000000000001605
   Grant RM, 2010, NEW ENGL J MED, V363, P2587, DOI 10.1056/NEJMoa1011205
   Grulich AE, 2018, LANCET HIV, V5, pE629, DOI 10.1016/S2352-3018(18)30215-7
   Haberer JE, 2015, AIDS, V29, P1277, DOI 10.1097/QAD.0000000000000647
   Hoenigl M, 2015, CLIN INFECT DIS, V61, P468, DOI 10.1093/cid/civ335
   Hojilla JC, 2018, AIDS BEHAV, V22, P1096, DOI 10.1007/s10461-017-2009-x
   John SA, 2017, PLOS ONE, V12, DOI 10.1371/journal.pone.0189794
   Jones J, 2017, SEX TRANSM DIS, V44, P297, DOI [10.1097/olq.0000000000000596, 10.1097/OLQ.0000000000000596]
   Landovitz RJ, 2017, JAIDS-J ACQ IMM DEF, V76, P501, DOI [10.1097/QAI.0000000000001538, 10.1097/qai.0000000000001538]
   Lankowski AJ, 2018, AIDS BEHAV, P1
   Marcus JL, 2017, CLIN INFECT DIS, V65, P1768, DOI 10.1093/cid/cix593
   Marcus JL, 2016, JAIDS-J ACQ IMM DEF, V73, P540, DOI 10.1097/QAI.0000000000001129
   Marcus JL, 2016, CURR HIV-AIDS REP, V13, P116, DOI 10.1007/s11904-016-0308-x
   McCormack S, 2016, LANCET, V387, P53, DOI 10.1016/S0140-6736(15)00056-2
   Menza TW, 2009, SEX TRANSM DIS, V36, P547, DOI 10.1097/OLQ.0b013e3181a9cc41
   Mera GR, 2017, 9 INT AIDS SOC C HIV
   Mimiaga MJ, 2015, JAIDS-J ACQ IMM DEF, V68, P329, DOI 10.1097/QAI.0000000000000475
   Molina JM, 2015, NEW ENGL J MED, V373, P2237, DOI 10.1056/NEJMoa1506273
   Morgan E, 2018, AIDS BEHAV, V22, P3645, DOI 10.1007/s10461-018-2125-2
   Safren SA, 2010, JAIDS-J ACQ IMM DEF, V55, pS74, DOI 10.1097/QAI.0b013e3181fbc939
   Siegler AJ, 2019, CLIN INFECT DIS, V68, P501, DOI 10.1093/cid/ciy529
   Singh S, 2018, ANN INTERN MED, V168, P685, DOI 10.7326/M17-2082
   Smith DK, 2015, J ADDICT MED, V9, P226, DOI 10.1097/ADM.0000000000000123
   Smith DK, 2012, JAIDS-J ACQ IMM DEF, V60, P421, DOI 10.1097/QAI.0b013e318256b2f6
   Solomon MM, 2016, JAIDS-J ACQ IMM DEF, V71, P281, DOI 10.1097/QAI.0000000000000857
   The White House, 2015, NAT HIV AIDS STRAT U
   Thigpen MC, 2012, NEW ENGL J MED, V367, P423, DOI 10.1056/NEJMoa1110711
   Tung EL, 2018, SEX HEALTH, V15, P556, DOI 10.1071/SH18084
   US Centers for Disease Control and Prevention, 2017, HIV US GLANC
   US Centers for Disease Control and Prevention US Public Health Service, 2017, PREEXP PROPH PREV HI
   van Epps P, 2018, JAIDS-J ACQ IMM DEF, V77, P272, DOI [10.1097/QAI.0000000000001598, 10.1097/qai.0000000000001598]
   Volk JE, 2015, CLIN INFECT DIS, V61, P1601, DOI 10.1093/cid/civ778
   Wilton J, 2017, JAIDS-J ACQ IMM DEF, V76, pE58, DOI 10.1097/QAI.0000000000001472
NR 36
TC 50
Z9 50
U1 0
U2 4
PU JOHN WILEY & SONS LTD
PI CHICHESTER
PA THE ATRIUM, SOUTHERN GATE, CHICHESTER PO19 8SQ, W SUSSEX, ENGLAND
EI 1758-2652
J9 J INT AIDS SOC
JI J. Int. AIDS Soc.
PD FEB
PY 2019
VL 22
IS 2
AR e25250
DI 10.1002/jia2.25250
PG 9
WC Immunology; Infectious Diseases
WE Science Citation Index Expanded (SCI-EXPANDED)
SC Immunology; Infectious Diseases
GA HN5EV
UT WOS:000460207100008
PM 30768762
OA gold, Green Published
DA 2022-08-26
ER

PT J
AU Lane, W
   Heal, C
   Banks, J
AF Lane, William
   Heal, Clare
   Banks, Jennifer
TI HIV pre-exposure prophylaxis Knowledge and attitudes among general
   practitioners
SO AUSTRALIAN JOURNAL OF GENERAL PRACTICE
LA English
DT Article
ID SEXUALLY-TRANSMITTED INFECTIONS; EXPERIENCES; PHYSICIAN; PREP; CARE;
   MEN; GAY; SEX
AB Background and objective
   Human immunodeficiency virus (HIV) pre-exposure prophylaxis (PrEP) was accepted on the Australian Pharmaceutical Benefits Scheme on 1 April 2018, allowing general practitioners (GPs) to prescribe to patients in general practice. This study provides a timely assessment of GP knowledge and attitudes towards HIV PrEP.
   Methods
   An explanatory mixed method approach was used. A content-validated questionnaire was distributed to GPs in the Mackay region to assess knowledge and attitudes towards PrEP, followed by individual in-depth interviews.
   Results
   Forty-five of 109 GPs (41.1%) responded. One-third (15 of 45) had previously heard of PrEP; 71.4% (30 of 42) indicated a lack of comfort with its prescription while 60% (27 of 45) reported that provision of formalised guidelines was likely to increase prescription confidence. Ten GPs were interviewed until data saturation was achieved. Results supported the quantitative findings.
   Discussion
   GPs expressed positive attitudes towards HIV PrEP. Limited knowledge could be overcome through formalised guidelines and education.
C1 [Lane, William] James Cook Univ, Townsville, Qld, Australia.
   [Heal, Clare] James Cook Univ, Discipline Gen Practice & Rural Med, Townsville, Qld, Australia.
   [Banks, Jennifer] James Cook Univ, Senior Res Support, Townsville, Qld, Australia.
RP Banks, J (通讯作者)，James Cook Univ, Senior Res Support, Townsville, Qld, Australia.
EM jennifer.banks2@jcu.edu.au
RI Heal, Clare/D-3786-2015
OI Heal, Clare/0000-0002-5041-2666
CR Arnold EA, 2012, PLOS ONE, V7, DOI 10.1371/journal.pone.0040603
   Australasian Sexual Health and Medicine Positive Life NSW ACON, 2017, PREP ACC OPT
   Australasian Society for HIV Viral Hepatitis and Sexual Health Medicine [ASHM], 2019, UPD PREP HIV CLIN AU
   Bacon O, 2017, JAIDS-J ACQ IMM DEF, V74, P175, DOI 10.1097/QAI.0000000000001182
   Beymer MR, 2018, SEX TRANSM INFECT, V94, P457, DOI 10.1136/sextrans-2017-053377
   Buchbinder Susan P, 2018, Top Antivir Med, V25, P138
   Cornelisse V., 2018, PREP PBS OPPORTUNITY
   Creswell JohnW., 2011, DESIGNING CONDUCTING, V2nd
   Food and Drug Administration, 2012, TRUV PREP FACT SHEET
   Grant RM, 2010, NEW ENGL J MED, V363, P2587, DOI 10.1056/NEJMoa1011205
   Hakre S, 2016, MEDICINE, V95, DOI 10.1097/MD.0000000000004511
   Krakower DS, 2017, AIDS PATIENT CARE ST, V31, P297, DOI 10.1089/apc.2017.0031
   Loeb DF, 2011, J GEN INTERN MED, V26, P887, DOI 10.1007/s11606-011-1711-z
   Lurie P, 1998, JAMA-J AM MED ASSOC, V280, P1769, DOI 10.1001/jama.280.20.1769
   Mayer KH, 2012, LANCET, V380, P378, DOI 10.1016/S0140-6736(12)60835-6
   Mimiaga MJ, 2014, AIDS CARE, V26, P684, DOI 10.1080/09540121.2013.845289
   Obedin-Maliver J, 2011, JAMA-J AM MED ASSOC, V306, P971, DOI 10.1001/jama.2011.1255
   PHN Northern Queensland, 2016, PHN NO QUEENSL AUSTR
   Ross I, 2017, PLOS ONE, V12, DOI 10.1371/journal.pone.0173057
   Smith DK, 2016, PLOS ONE, V11, DOI 10.1371/journal.pone.0156592
   Spinner CD, 2016, INFECTION, V44, P151, DOI 10.1007/s15010-015-0850-2
   Terndrup C, 2019, J GEN INTERN MED, V34, P1258, DOI 10.1007/s11606-019-04947-2
   Therapeutic Goods Administration, 2016, AUSTR PUBL ASS REP T
   Traeger MW, 2019, JAMA-J AM MED ASSOC, V321, P1380, DOI 10.1001/jama.2019.2947
   Traeger MW, 2018, CLIN INFECT DIS, V67, P676, DOI 10.1093/cid/ciy182
   White JM, 2012, AIDS PATIENT CARE ST, V26, P395, DOI 10.1089/apc.2012.0030
   Wright E., 2018, J VIRUS ERAD, V4, P143
NR 27
TC 4
Z9 4
U1 1
U2 7
PU ROYAL AUSTRALIAN COLLEGE GENERAL PRACTITIONERS
PI SOUTH MELBOURNE
PA 1 PALMERSTON CRESCENT, SOUTH MELBOURNE, VICTORIA 3205, AUSTRALIA
SN 2208-794X
EI 2208-7958
J9 AUST J GEN PRACT
JI Aust. J. Gen. Pract.
PD OCT
PY 2019
VL 48
IS 10
BP 722
EP 727
DI 10.31128/AJGP-02-19-4860
PG 6
WC Medicine, General & Internal
WE Science Citation Index Expanded (SCI-EXPANDED)
SC General & Internal Medicine
GA JE2SF
UT WOS:000490544000012
PM 31569318
OA Bronze
DA 2022-08-26
ER

PT J
AU Holder, CL
   Perez-Gilbe, HR
   Fajardo, FJ
   Garcia, S
   Cyrus, E
AF Holder, Cheryl L.
   Perez-Gilbe, Hector R.
   Fajardo, Francisco J.
   Garcia, Stephanie
   Cyrus, Elena
TI Disparities of HIV risk and PrEP use among transgender women of color in
   South Florida
SO JOURNAL OF THE NATIONAL MEDICAL ASSOCIATION
LA English
DT Article
DE PrEP; HIV; Transgender women; South Florida
ID PREEXPOSURE PROPHYLAXIS PREP; UNITED-STATES; BEHAVIORS; SEX; PREVALENCE;
   MEN; AWARENESS
AB Background: The majority of the transgender female population in South Florida are Latina and Black, and are at greatest risk for acquiring HIV, yet there is limited research focused on South Florida transgender women of color. The study objective was to describe the disparities among racial/ethnic minority transgender women regarding HIV screening, pre exposure prophylaxis (PrEP) knowledge and PrEP utilization.
   Methods: Sixty transgender women, recruited from South Florida community-based organizations, completed a questionnaire on HIV prevention and PrEP awareness and use. Univariate statistics were generated to describe sexual risk behavior, PrEP awareness and use, and HIV screening by race/ethnicity.
   Results: Of the 60 participants, 50.0% were Latina, 35.0% African American/non-Hispanic Black (AA/NHB), 11.7% white and 3.3% other race/ethnicity. 75.0% reported being screened for HIV in the last 12 months, 15.3% of the participants reported living with HIV (PLWH), while 18.6% reported an unknown status. Compared to Latinas, AA/NHB demonstrated more risk (>= 2 sexual partners: 76.2% vs 53.3%; transactional sex: 47.6% vs. 26.7%; unprotected receptive anal sex: 42.9% v. 26.7%), and more engagement in routine care (81.0% vs. 76.7%) at least once a year. PrEP knowledge was 76.7% among Latinas, 71.4% among whites, 47.6% among Blacks, and 50.0% among other race/ethnicity. 65.0% of participants knew about PrEP. Of the 8.2% with current or previous PrEP use, none were AA/NHB.
   Conclusion: Findings suggest that education and public health campaigns in South Florida that promote HIV prevention should focus on increasing awareness and utilization of PrEP among racial/ethnic minority transgender, particularly among AA/NHB transgender women who are most at risk and had the lowest knowledge and use of PrEP.
C1 [Holder, Cheryl L.; Fajardo, Francisco J.] Florida Int Univ, HWCOM Dept Humanities Hlth & Soc, Miami, FL 33199 USA.
   [Perez-Gilbe, Hector R.] Univ Calif Irvine, Hlth Sci UCI Lib, Irvine, CA 92623 USA.
   [Garcia, Stephanie] Florida Int Univ, Integrated Biostat & Data Management Ctr, Dept Biostat, Miami, FL 33199 USA.
   [Cyrus, Elena] Florida Int Univ, Robert Stempel Coll Publ Hlth & Social Work, Dept Epidemiol, Miami, FL 33199 USA.
RP Holder, CL (通讯作者)，Florida Int Univ, HWCOM Dept Humanities Hlth & Soc, Miami, FL 33199 USA.; Perez-Gilbe, HR (通讯作者)，Univ Calif Irvine, Hlth Sci UCI Lib, Irvine, CA 92623 USA.
EM clholder@fiu.edu; perezhr@uci.edu
RI Perez-Gilbe, Hector R./AAZ-2366-2021; Fajardo, Francisco/H-5202-2017
OI Holder, Cheryl/0000-0001-9224-1175; Perez-Gilbe, Hector
   R./0000-0003-4900-1410; Fajardo, Francisco/0000-0003-2576-5715
FU GLBT Community Projects Fund at The Miami Foundation [PR-15-25569];
   National Institute of Drug Abuse/National Institutes of Health
   (NIDA/NIH) [K99DA046311]; NATIONAL INSTITUTE ON DRUG ABUSE [K99DA046311]
   Funding Source: NIH RePORTER
FX The study was supported by the GLBT Community Projects Fund at The Miami
   Foundation [grant number is PR-15-25569], and by the National Institute
   of Drug Abuse/National Institutes of Health (NIDA/NIH) [Award
   K99DA046311]. The authors will like to thank Michael Drusano, Chae Boyd,
   Nicolas Romano from FIU Herbert Wertheim College of Medicine for their
   help organizing the events, Gladys Ibanez, and Vukosava Pekovic from the
   FIU Robert Stempel College of Public Health for their contributions to
   the design of the assessment tool. Thanks to our partners Thomas
   Pietrogallo (Care Resource e Miami), Francesco Duberli (Survivors
   Pathway), Camile Lewis (Empower U), Juan Oves (Latinos Salud), Atticus
   Ranck (Sunserve), Jessmarie Gonzalez (Care Resource-Wilton Manors) and
   Bishop S. F. Makalani-Mahee (T-House). Special thanks to Aryah Lester
   and Ariana Lint for their collaboration.
CR Azar A, 2019, ENDING HIV EPIDEMIC
   Baral SD, 2013, LANCET INFECT DIS, V13, P214, DOI 10.1016/S1473-3099(12)70315-8
   Clark H. B., 2017, AIDS BEHAV, V21
   Clements-Nolle K, 2001, AM J PUBLIC HEALTH, V91, P915, DOI 10.2105/AJPH.91.6.915
   De Santis JP, 2009, J ASSOC NURSE AIDS C, V20, P362, DOI 10.1016/j.jana.2009.06.005
   Dilorio C, 1992, SAFE SEX BEHAV QUEST
   Dolezal C, 2015, AIDS EDUC PREV, V27, P289, DOI 10.1521/aeap.2015.27.4.289
   Eaton LA, 2017, AIDS BEHAV, V21, P1236, DOI 10.1007/s10461-017-1690-0
   Florida Department of H, 2016, 2015 COUNS TEST DAT
   Harris PA, 2009, J BIOMED INFORM, V42, P377, DOI 10.1016/j.jbi.2008.08.010
   Heckathorn DD, 2002, SOC PROBL, V49, P11, DOI 10.1525/sp.2002.49.1.11
   Herbst JH, 2008, AIDS BEHAV, V12, P1, DOI 10.1007/s10461-007-9299-3
   Hoagland B, 2017, AIDS BEHAV, V21, P1278, DOI 10.1007/s10461-016-1516-5
   Hoffman BR, 2014, SUBST USE MISUSE, V49, P1049, DOI 10.3109/10826084.2013.855787
   I. Corp, 2020, IBM SPSS STAT WINDOW
   James SE., 2016, REPORT 2015 US TRANS
   Keisling M., 2016, EXECUTIVE SUMMARY RE
   Kwakwa HA, 2016, AIDS BEHAV, V20, P1443, DOI 10.1007/s10461-016-1407-9
   Narinesingh R, 2018, LIVING RISK TRANSGEN
   Nemoto T, 2004, AM J PUBLIC HEALTH, V94, P1193, DOI 10.2105/AJPH.94.7.1193
   Operario D, 2011, AIDS BEHAV, V15, P674, DOI 10.1007/s10461-010-9795-8
   Poteat T, 2014, CURR OPIN HIV AIDS, V9, P168, DOI 10.1097/COH.0000000000000030
   Reback CJ, 2014, AIDS BEHAV, V18, P1359, DOI 10.1007/s10461-013-0657-z
   Salganik M. H, 2004, SOCIOL METHODOL, V34
   Statistical H. & Clinical Coordinating C., 1999, BAS RISK ASS BRA 1
   Wilson EC, 2015, PLOS ONE, V10, DOI 10.1371/journal.pone.0128971
   Wisconsin HIVPEWG, 2000, BEH RISK ASS TOOL BR
NR 27
TC 10
Z9 11
U1 0
U2 2
PU NATL MED ASSOC
PI WASHINGON
PA 1012 10TH ST, N W, WASHINGON, DC 20001 USA
SN 0027-9684
EI 1943-4693
J9 J NATL MED ASSOC
JI J. Natl. Med. Assoc.
PD DEC
PY 2019
VL 111
IS 6
BP 625
EP 632
DI 10.1016/j.jnma.2019.08.001
PG 8
WC Medicine, General & Internal
WE Science Citation Index Expanded (SCI-EXPANDED); Social Science Citation Index (SSCI)
SC General & Internal Medicine
GA JW9PC
UT WOS:000503376500008
PM 31526532
DA 2022-08-26
ER

PT J
AU Han, J
   Bouey, JZH
   Wang, LM
   Mi, GD
   Chen, ZH
   He, Y
   Viviani, T
   Zhang, FJ
AF Han, Jing
   Bouey, Jennifer Z. H.
   Wang, Liming
   Mi, Guodong
   Chen, Zihuang
   He, Ying
   Viviani, Tara
   Zhang, Fujie
TI PrEP uptake preferences among men who have sex with men in China:
   results from a National Internet Survey
SO JOURNAL OF THE INTERNATIONAL AIDS SOCIETY
LA English
DT Article
DE PrEP uptake; PrEP knowledge; young Chinese MSM; HIV risk behaviours; HIV
   prevention
ID HIV PREEXPOSURE PROPHYLAXIS; PREVENTION; PHARMACOKINETICS;
   ACCEPTABILITY; TENOFOVIR; ATTITUDES; SEEKING; APPS; MSM
AB IntroductionHIV incidence among men who have sex with men (MSM) is high in China. Pre-exposure prophylaxis (PrEP) is a promising mean to prevent HIV transmission but it is not widely available in China. We conducted a large Internet-based online survey to assess the willingness of Chinese MSM to take PrEP and associated factors to their uptake preferences.
   MethodsBetween 19 January and 6 February, 2017, 4581 MSM aged over 15years were recruited via a social networking app to take an online PrEP survey. HIV status at the time of the survey being conducted was not one of recruitment criteria. Participants were asked if they had heard of PrEP, if they had concerns about PrEP, and if they would be ready to uptake PrEP should it be provided. When asked if participants were willing to take PrEP, they were asked to select from the following responses: definitely not, probably not, not sure, probably yes, and definitely yes. In the final analysis, we grouped these five-level Likert scale responses into three-level responses as definitely yes, probably yes, and no (definitely not/probably not/not sure). Descriptive analysis and multinomial logistic regressions were conducted to assess the associations of PrEP adoption readiness and uptake concerns with HIV risk behaviours and demographic characteristics.
   ResultsMSM from 33 geographical regions of China participated in the survey. The majority were younger than 25 (65.2%) and had attended college (68.6%). HIV prevalence was high (6.8%) and 43.3% reported a history of unprotected anal sex. Only 22.4% of participants had heard of PrEP. When asked if they would uptake PrEP, 26.0% said definitely yes, 49.6% were probably yes, and 24.4% said no. PrEP adoption readiness was associated with having previously heard of PrEP and expressing concerns about accessibility and cost. Worries about side effects, low perceived HIV risk, preference for condoms, and never having received HIV testing were negatively associated with PrEP uptake willingness.
   ConclusionYoung and well-educated Chinese MSM reported a low willingness to uptake PrEP despite being high-risk for HIV. Effective education, especially through online mediums, will be critical to optimize this group's PrEP uptake.
C1 [Han, Jing; Wang, Liming; Zhang, Fujie] Capital Med Univ, Beijing Ditan Hosp, Beijing, Peoples R China.
   [Han, Jing; He, Ying; Zhang, Fujie] Capital Med Univ, Clin Ctr HIV AIDS, Beijing, Peoples R China.
   [Bouey, Jennifer Z. H.] Georgetown Univ, Dept Int Hlth, SNHS, Washington, DC USA.
   [Mi, Guodong; Chen, Zihuang] Blued, Beijing, Peoples R China.
   [Viviani, Tara] Georgetown Univ, Dept Biol, Washington, DC 20057 USA.
RP Zhang, FJ (通讯作者)，Capital Med Univ, Beijing Ditan Hosp, Clin Ctr HIV AIDS, 8 Jingshundong St, Beijing, Peoples R China.
EM treatment@chinaaids.cn
FU Beijing Municipal Administration of Hospitals' Youth Programme
   [QML20171802]; Major Project of Beijing Municipal Science and Technology
   Committee [D161100000416003]
FX This study was supported by Beijing Municipal Administration of
   Hospitals' Youth Programme, code: QML20171802 and the Major Project of
   Beijing Municipal Science and Technology Committee, code:
   D161100000416003.
CR Anderson GD, 2006, EXPERT OPIN DRUG MET, V2, P947, DOI 10.1517/17425255.2.6.947
   Anderson PL, 2012, SCI TRANSL MED, V4, DOI 10.1126/scitranslmed.3004006
   Baeten JM, 2013, JAIDS-J ACQ IMM DEF, V63, pS122, DOI 10.1097/QAI.0b013e3182986f69
   Beyrer C, 2013, AIDS, V27, P2665, DOI 10.1097/01.aids.0000432449.30239.fe
   Bien CH, 2015, AIDS BEHAV, V19, P941, DOI 10.1007/s10461-014-0994-6
   Bolding G, 2007, AIDS BEHAV, V11, P522, DOI 10.1007/s10461-007-9224-9
   China Internet Network Information Center, 2017, 39 CHIN INT NETW INF
   Ding YY, 2016, BIOSCI TRENDS, V10, P113, DOI 10.5582/bst.2016.01035
[truncated: 3,031,715 more chars]
