# Supplementary material for: Knowledge domain and emerging trends in HIV pre-exposure prophylaxis: A visualization analysis via CiteSpace
Source: Front Microbiol. 2023 Mar 16;14:1099132. doi: 10.3389/fmicb.2023.1099132 (PMC10060873; doi:10.3389/fmicb.2023.1099132)
Supplement: Supplementary file 1 [file Data_Sheet_1.ZIP › download2020u506pt1.txt]

PT J
AU Holt, M
   Lee, E
   Lea, T
   Bavinton, B
   Broady, T
   Mao, LM
   MacGibbon, J
   Keen, P
   Murphy, D
   Bear, B
   Crawford, D
   Ellard, J
   Kolstee, J
   Power, C
   Prestage, G
   Grulich, A
   Guy, R
   de Wit, J
AF Holt, Martin
   Lee, Evelyn
   Lea, Toby
   Bavinton, Benjamin
   Broady, Tim
   Mao, Limin
   MacGibbon, James
   Keen, Phillip
   Murphy, Dean
   Bear, Brandon
   Crawford, David
   Ellard, Jeanne
   Kolstee, Johann
   Power, Cherie
   Prestage, Garrett
   Grulich, Andrew
   Guy, Rebecca
   de Wit, John
TI HIV Preexposure Prophylaxis Cascades to Assess Implementation in
   Australia: Results From Repeated, National Behavioral Surveillance of
   Gay and Bisexual Men, 2014-2018
SO JAIDS-JOURNAL OF ACQUIRED IMMUNE DEFICIENCY SYNDROMES
LA English
DT Article
DE preexposure prophylaxis; prevention cascade; men who have sex with men;
   Australia; implementation; disparities
ID PREVENTION CASCADES; SEX; CARE; ACCEPTABILITY; FRAMEWORK; HEALTH;
   TRENDS; PREP
AB Background: HIV prevention cascades can assist in monitoring the implementation of prevention methods like preexposure prophylaxis (PrEP). We developed 2 PrEP cascades for Australia's primary HIV-affected population, gay and bisexual men. Methods: Data were drawn from 2 national, repeated, cross-sectional surveys (the Gay Community Periodic Surveys and PrEPARE Project). One cascade had 3 steps, and the other had 7 steps. Trends over time were assessed using logistic regression. For the most recent year, we identified the biggest drop between steps in each cascade and compared the characteristics of men between the 2 steps using multivariate logistic regression. Results: Thirty-nine thousand six hundred and seventy non-HIV-positive men participated in the Periodic Surveys during 2014-2018. PrEP eligibility increased from 28.1% (1901/6762) in 2014 to 37.3% (2935/7878) in 2018 (P < 0.001), awareness increased from 29.6% (563/1901) to 87.1% (2555/2935; P < 0.001), and PrEP use increased from 3.7% (21/563) to 45.2% (1155/2555; P < 0.001). Of 1038 non-HIV-positive men in the PrEPARE Project in 2017, 54.2% (n = 563) were eligible for PrEP, 97.2% (547/563) were aware, 67.6% (370/547) were willing to use PrEP, 73.5% (272/370) had discussed PrEP with a doctor, 78.3% (213/272) were using PrEP, 97.2% (207/213) had recently tested, and 75.8% (157/207) reported reduced HIV concern and increased pleasure because of PrEP. The break point analyses indicated that PrEP coverage was affected by geographical availability, education level, employment, and willingness to use PrEP. Conclusions: PrEP eligibility, awareness, and use have rapidly increased among Australian gay and bisexual men. The cascades identify disparities in uptake by eligible men as a result of socioeconomic factors and PrEP's acceptability.
C1 [Holt, Martin; Lee, Evelyn; Lea, Toby; Broady, Tim; Mao, Limin; MacGibbon, James; de Wit, John] Univ New South Wales, Ctr Social Res Hlth, Sydney, NSW, Australia.
   [Lee, Evelyn] Macquarie Univ, Ctr Econ Impacts Genom Med, Sydney, NSW, Australia.
   [Lea, Toby] Catholic Univ Appl Sci, German Inst Addict & Prevent Res, Cologne, Germany.
   [Bavinton, Benjamin; Keen, Phillip; Murphy, Dean; Kolstee, Johann; Prestage, Garrett; Grulich, Andrew; Guy, Rebecca] Univ New South Wales, Kirby Inst, Sydney, NSW, Australia.
   [Murphy, Dean] Univ Sydney, Dept Gender & Cultural Studies, Sydney, NSW, Australia.
   [Bear, Brandon] ACON, Sydney, NSW, Australia.
   [Crawford, David] Posit Life NSW, Sydney, NSW, Australia.
   [Ellard, Jeanne] Australian Federat AIDS Org, Sydney, NSW, Australia.
   [Power, Cherie] New South Wales Minist Hlth, Sydney, NSW, Australia.
   [de Wit, John] Univ Utrecht, Dept Interdisciplinary Social Sci, Utrecht, Netherlands.
RP Holt, M (通讯作者)，UNSW Sydney, Ctr Social Res Hlth, Sydney, NSW 2052, Australia.
EM m.holt@unsw.edu.au
RI Mao, Limin/B-2049-2013; Broady, Timothy/J-7362-2017
OI Mao, Limin/0000-0003-0995-5789; Broady, Timothy/0000-0002-4341-1868;
   Bavinton, Benjamin Robert/0000-0001-5834-8278; Lee,
   Evelyn/0000-0002-4434-1304; Murphy, Dean/0000-0003-2752-7091; MacGibbon,
   James/0000-0002-1359-9572
FU Australian Government Department of Health; New South Wales Ministry of
   Health; Humboldt Research Fellowship; National Health and Medical
   Research Council
FX The Gay Community Periodic Surveys are funded by state and territory
   health departments and the Australian Government Department of Health,
   enabling the conduct of the reported study. The PrEPARE Project is
   funded by the New South Wales Ministry of Health and the Australian
   Government Department of Health, enabling the conduct of the reported
   study. The Centre for Social Research in Health, Kirby Institute and
   Australian Federation of AIDS Organisations receive funding from the
   Australian Government Department of Health. T.L. is supported by a
   Humboldt Research Fellowship. B.B., A.G., and R.G. are supported by
   fellowships from the National Health and Medical Research Council.
CR Garnett GP, 2016, LANCET HIV, V3, pE297, DOI 10.1016/S2352-3018(16)30039-X
   Godfrey-Faussett P, 2016, LANCET HIV, V3, pE286, DOI 10.1016/S2352-3018(16)30062-5
   Grulich AE, 2018, LANCET HIV, V5, pE629, DOI 10.1016/S2352-3018(18)30215-7
   Grulich AE, 2014, SEX HEALTH, V11, P439, DOI 10.1071/SH14122
   Hammoud MA, 2019, JAIDS-J ACQ IMM DEF, V81, pE73, DOI 10.1097/QAI.0000000000002047
   Hargreaves JR, 2016, LANCET HIV, V3, pE318, DOI 10.1016/S2352-3018(16)30063-7
   Holt M, 2019, AIDS BEHAV, V23, P1939, DOI 10.1007/s10461-018-2368-y
   Holt M, 2017, SEX HEALTH, V14, P72, DOI 10.1071/SH16072
   Holt M, 2014, SEX HEALTH, V11, P166, DOI 10.1071/SH13060
   Holt M, 2012, SEX TRANSM INFECT, V88, P258, DOI 10.1136/sextrans-2011-050312
   Kelley CF, 2015, CLIN INFECT DIS, V61, P1590, DOI 10.1093/cid/civ664
   Lazarus JV, 2016, BMC MED, V14, DOI 10.1186/s12916-016-0640-4
   Levi J, 2016, BMJ GLOB HEALTH, V1, DOI 10.1136/bmjgh-2015-000010
   Medland NA, 2015, J INT AIDS SOC, V18, DOI 10.7448/IAS.18.1.20634
   Newman C, 2019, AIDS BEHAV, V23, P1846, DOI 10.1007/s10461-018-2311-2
   Newman PA, 2018, J INT AIDS SOC, V21, DOI 10.1002/jia2.25211
   Nunn AS, 2017, AIDS, V31, P731, DOI 10.1097/QAD.0000000000001385
   Paquette D, 2010, AIDS BEHAV, V14, P1252, DOI 10.1007/s10461-010-9743-7
   Parsons JT, 2017, JAIDS-J ACQ IMM DEF, V74, P285, DOI 10.1097/QAI.0000000000001251
   Peng P, 2018, AIDS BEHAV, V22, P1063, DOI 10.1007/s10461-017-1675-z
   Ryan KE, 2018, FRONT PUBLIC HEALTH, V6, DOI 10.3389/fpubh.2018.00151
   Schaefer R, 2019, LANCET HIV, V6, pE60, DOI 10.1016/S2352-3018(18)30327-8
   The Kirby Institute, 2020, NAT UPD HIV VIR HEP
   Traeger MW, 2018, CLIN INFECT DIS, V67, P676, DOI 10.1093/cid/ciy182
   UNAIDS, 2018, JOINT UN PROGR HIV A, P268
   UNAIDS/WHO working group on global HIV/AIDS and STI surveillance, 2000, GUID 2 GEN HIV SURV
   van Griensven F, 2017, SEX TRANSM INFECT, V93, P356, DOI 10.1136/sextrans-2016-052669
   Wilton J, 2016, J INT AIDS SOC, V19, DOI 10.7448/IAS.19.1.20777
   Wright E, 2017, J VIRUS ERAD, V3, P168
   Young I, 2014, AIDS BEHAV, V18, P195, DOI 10.1007/s10461-013-0560-7
NR 30
TC 18
Z9 18
U1 1
U2 3
PU LIPPINCOTT WILLIAMS & WILKINS
PI PHILADELPHIA
PA TWO COMMERCE SQ, 2001 MARKET ST, PHILADELPHIA, PA 19103 USA
SN 1525-4135
EI 1077-9450
J9 JAIDS-J ACQ IMM DEF
JI JAIDS
PD MAR 1
PY 2020
VL 83
IS 3
BP E16
EP E22
DI 10.1097/QAI.0000000000002243
PG 7
WC Immunology; Infectious Diseases
WE Science Citation Index Expanded (SCI-EXPANDED)
SC Immunology; Infectious Diseases
GA LB1DR
UT WOS:000524376900001
PM 31913993
OA Bronze
DA 2022-08-26
ER

PT J
AU Jewell, BL
   Smith, JA
   Hallett, TB
AF Jewell, Britta L.
   Smith, Jennifer A.
   Hallett, Timothy B.
TI Understanding the impact of interruptions to HIV services during the
   COVID-19 pandemic: A modelling study
SO ECLINICALMEDICINE
LA English
DT Article
DE HIV; Mathematical modelling; Antiretroviral therapy; COVID-19
ID PREVENTION
AB Background: There is concern that the COVID-19 pandemic could severely disrupt HIV services in sub-Saharan Africa. However, it is difficult to determine priorities for maintaining different elements of existing HIV services given widespread uncertainty.
   Methods: We explore the impact of disruptions on HIV outcomes in South Africa, Malawi, Zimbabwe, and Uganda using a mathematical model, examine how impact is affected by model assumptions, and compare potential HIV deaths to those that may be caused by COVID-19 in the same settings.
   Findings: The most important determinant of HIV-related mortality is an interruption to antiretroviral treatment (ART) supply. A three-month interruption for 40% of those on ART could cause a similar number of additional deaths as those that might be saved from COVID-19 through social distancing. An interruption for more than 6-90% of individuals on ART for nine months could cause the number of HIV deaths to exceed the number of COVID-19 deaths, depending on the COVID-19 projection. However, if ART supply is maintained, but new treatment, voluntary medical male circumcision, and pre-exposure prophylaxis initiations cease for 3 months and condom use is reduced, increases in HIV deaths would be limited to <2% over five years, although this could still be accompanied by a 7% increase in new HIV infections.
   Interpretation: HIV deaths could increase substantially during the COVID-19 pandemic under reasonable worst-case assumptions about interruptions to HIV services. It is a priority in high-burden countries to ensure continuity of ART during the pandemic. (C) 2020 The Authors. Published by Elsevier Ltd.
C1 [Jewell, Britta L.; Smith, Jennifer A.; Hallett, Timothy B.] Imperial Coll London, MRC, Dept Infect Dis Epidemiol, Ctr Global Infect Dis Anal, London, England.
RP Jewell, BL (通讯作者)，Imperial Coll London, MRC, Dept Infect Dis Epidemiol, Ctr Global Infect Dis Anal, London, England.
EM b.jewell@imperial.ac.uk
OI Hallett, Timothy/0000-0002-9681-0424; Smith,
   Jennifer/0000-0002-8809-8553
FU Bill & Melinda Gates Foundation; UK Medical Research Council (MRC); UK
   Department for International Development (DFID); European Union
FX BLJ, JAS, and TBH acknowledge funding from the Bill & Melinda Gates
   Foundation. The MRC Centre for Global Infectious Disease Analysis is
   supported by the UK Medical Research Council (MRC) and the UK Department
   for International Development (DFID) under the MRC/DFID Concordat
   agreement and is also part of the EDCTP2 programme supported by the
   European Union.
CR Adepoju P, 2020, LANCET HIV, V7, pE319, DOI 10.1016/S2352-3018(20)30109-0
   [Anonymous], 2020, LANCET HIV, V7, pE301, DOI 10.1016/S2352-3018(20)30113-2
   Beacroft L, 2019, J INT AIDS SOC, V22, DOI 10.1002/jia2.25414
   Cabore JW, 2020, BMJ GLOB HEALTH, V5, DOI 10.1136/bmjgh-2020-002647
   Cremin I, 2013, AIDS, V27, P447, DOI 10.1097/QAD.0b013e32835ca2dd
   El-Sadr WM, 2006, NEW ENGL J MED, V355, P2283, DOI 10.1056/NEJMoa062360
   Hogan AB, 2020, LANCET GLOB HEALTH, V8, pE1132, DOI 10.1016/S2214-109X(20)30288-6
   Jewell BL, 2020, LANCET HIV, V7, pE629, DOI 10.1016/S2352-3018(20)30211-3
   Kaysen D, 2021, COVID 19 Q A INDIVID
   Lewnard JA, 2020, BMJ-BRIT MED J, V369, DOI 10.1136/bmj.m1923
   Pearson CA, 2020, PROJECTIONS COVID 19
   Plucinski MM, 2015, LANCET INFECT DIS, V15, P1017, DOI 10.1016/S1473-3099(15)00061-4
   Smith JA, 2016, LANCET HIV, V3, pE289, DOI 10.1016/S2352-3018(16)30036-4
   The U.S. Presidents Emergency Plan for AIDS relief, 2020, PEPFAR TECHN GUID CO
   Todd J, 2007, AIDS, V21, pS55, DOI 10.1097/01.aids.0000299411.75269.e8
   UNAIDS, 2020, AIDSINFO
   Verity R, 2020, LANCET INFECT DIS, V20, P669, DOI 10.1016/S1473-3099(20)30243-7
   Walker PGT, 2020, SCIENCE, V369, P413, DOI 10.1126/science.abc0035
   Zimbabwe Ministry of Health and Child Care, 2020, RAP GUID HIV SERV DE
NR 19
TC 15
Z9 15
U1 2
U2 4
PU ELSEVIER
PI AMSTERDAM
PA RADARWEG 29, 1043 NX AMSTERDAM, NETHERLANDS
EI 2589-5370
J9 ECLINICALMEDICINE
JI EClinicalMedicine
PD SEP
PY 2020
VL 26
AR 100483
DI 10.1016/j.eclinm.2020.100483
PG 7
WC Medicine, General & Internal
WE Science Citation Index Expanded (SCI-EXPANDED)
SC General & Internal Medicine
GA RV5ZK
UT WOS:000645910400003
PM 33089116
OA Green Published, gold
DA 2022-08-26
ER

PT J
AU Cattaneo, D
   Gervasoni, C
   Vinti, P
   Baldelli, S
   Fusi, M
   Zagato, D
   De Bona, A
   Suardi, E
   Bossolasco, S
   Ancona, G
   Rossotti, R
   Cernuschi, M
AF Cattaneo, Dario
   Gervasoni, Cristina
   Vinti, Pietro
   Baldelli, Sara
   Fusi, Marta
   Zagato, Donatello
   De Bona, Anna
   Suardi, Elisa
   Bossolasco, Simona
   Ancona, Giuseppe
   Rossotti, Roberto
   Cernuschi, Massimo
TI A Comparison of Tenofovir Predose Concentrations in Generic Pre-exposure
   Prophylaxis Formulations: A Short Communication
SO THERAPEUTIC DRUG MONITORING
LA English
DT Article
DE pre-exposure prophylaxis; tenofovir; pharmacokinetics; generics; HIV
   prevention
ID DISOPROXIL FUMARATE; HIV; PREVENTION; PREP
AB Background: There is extensive evidence to show that preexposure prophylaxis (PrEP) using tenofovir disoproxil fumarate (TDF)-based formulations dramatically reduces the risk of HIV acquisition among individuals without HIV infection. Here, the authors aim to compare tenofovir plasma predose concentrations in subjects taking PrEP daily versus on demand and using different TDF-based generic formulations.
   Methods: Subjects providing informed signed consent for the measurement of tenofovir plasma levels were included in the study. Predose drug concentrations were stratified according to PrEP administration and the type of TDF-based formulation. The control group consisted of patients with HIV infection who were matched for renal function and were administered branded TDF that was not combined with boosted-antiretroviral drugs.
   Results: The study consisted of 100 subjects (mean age, 39 +/- 10 years; body weight, 77 +/- 11 kg). A wide distribution in tenofovir predose concentrations was observed, with values ranging from 17 to 297 ng/mL (coefficient of variation 77%). No significant differences were noted in tenofovir predose concentrations between subjects who were administered PrEP daily (n = 75) or on demand (n = 25) [94 (35-255) versus 104 (37-287) ng/mL; P = 0.476]. Comparable tenofovir predose concentrations were found between patients with HIV infection (n = 220) who were administered branded TDF and those without HIV infection who were treated with 5 different generic TDF-based formulations with generics-to-branded ratios. These were always within the range of 80%-125% and were used to define bioequivalence.
   Conclusions: The marketed generic formulations of TDF delivered tenofovir plasma predose concentrations comparable with those delivered by branded formulations.
C1 [Cattaneo, Dario; Gervasoni, Cristina; Baldelli, Sara; Fusi, Marta] ASST Fatebenefratelli Sacco Univ Hosp, Milan, Italy.
   [Vinti, Pietro; Zagato, Donatello; Cernuschi, Massimo] Assoc Solidarieta AIDS Onlus, Milan, Italy.
   [Vinti, Pietro; Cernuschi, Massimo] Milano Checkpoint, Milan, Italy.
   [De Bona, Anna; Suardi, Elisa; Ancona, Giuseppe] ASST Santi Paolo & Carlo, Milan, Italy.
   [Bossolasco, Simona; Cernuschi, Massimo] IRCCS San Raffaele Sci Inst, Milan, Italy.
   [Rossotti, Roberto] ASST Grande Osped Metropolitano Niguarda, Milan, Italy.
RP Cattaneo, D (通讯作者)，ASST Fatebenefratelli Sacco Univ Hosp, Unit Clin Pharmacol, Via GB Grassi 74, I-20157 Milan, Italy.
EM dario.cattaneo@asst-fbf-sacco.it
RI ANCONA, GIUSEPPE/AAC-6450-2022
OI Vinti, Pietro Leone Giovanni/0000-0002-0863-6746
FU Merck Sharp Dome; Janssen-Cilag; ViiV Healthcare; Bristol Myers Squibb;
   Boehringer Ingelheim; Gilead; Abbvie
FX The authors have not received any compensation for the present paper.
   Not related to the present investigation, C. Gervasoni has received
   educational grants from Merck Sharp & Dome, Janssen-Cilag, ViiV
   Healthcare, Bristol Myers Squibb, Boehringer Ingelheim, Gilead and
   Abbvie. D. Cattaneo has received educational grants from Janssen-Cilag
   and ViiV Healthcare. The remaining authors declare no conflict of
   interest.
CR Anderson PL, 2012, SCI TRANSL MED, V4, DOI 10.1126/scitranslmed.3004006
   Bailey JL, 2017, INFECT DIS THER, V6, P363, DOI 10.1007/s40121-017-0159-9
   Baxi SM, 2018, PLOS ONE, V13, DOI 10.1371/journal.pone.0190118
   Cattaneo D, 2018, JAIDS-J ACQ IMM DEF, V77, P86, DOI 10.1097/QAI.0000000000001558
   Cattaneo D, 2017, INT J CLIN PHARM TH, V55, P381, DOI 10.5414/CP202775
   Drain PK, 2020, CLIN INFECT DIS, V70, P2143, DOI 10.1093/cid/ciz645
   Durand-Zaleski I, 2018, AIDS, V32, P95, DOI [10.1097/QAD.0000000000001658, 10.1097/qad.0000000000001658]
   Gervasoni C, 2016, THER DRUG MONIT, V38, P420, DOI 10.1097/FTD.0000000000000273
   Hodges-Mameletzis I, 2018, SEX HEALTH, V15, P489, DOI 10.1071/SH18125
   Leech AA, 2018, AIDS, V32, P2787, DOI 10.1097/QAD.0000000000002014
   Nichols BE, 2016, LANCET INFECT DIS, V16, P1423, DOI 10.1016/S1473-3099(16)30311-5
   Noret M, 2018, AIDS, V32, P2161, DOI 10.1097/QAD.0000000000001939
   Pialoux G, 2016, CLIN MICROBIOL INFEC, V22, P757, DOI 10.1016/j.cmi.2016.08.029
   Plosker GL, 2013, DRUGS, V73, P279, DOI 10.1007/s40265-013-0024-4
   Reyniers T, 2017, SEX TRANSM INFECT, V93, P363, DOI 10.1136/sextrans-2016-052699
   Spinner CD, 2016, INFECTION, V44, P151, DOI 10.1007/s15010-015-0850-2
   Walmsley B, 2019, J MED INTERNET RES, V21, DOI 10.2196/12076
   Wang X, 2018, HIV MED, V19, P1, DOI 10.1111/hiv.12528
   Wang XZ, 2019, INT J STD AIDS, V30, P765, DOI 10.1177/0956462419841144
   Zucman D, 2014, AIDS, V28, P607, DOI 10.1097/QAD.0000000000000170
NR 20
TC 2
Z9 2
U1 0
U2 1
PU LIPPINCOTT WILLIAMS & WILKINS
PI PHILADELPHIA
PA TWO COMMERCE SQ, 2001 MARKET ST, PHILADELPHIA, PA 19103 USA
SN 0163-4356
EI 1536-3694
J9 THER DRUG MONIT
JI Ther. Drug Monit.
PD AUG
PY 2020
VL 42
IS 4
BP 643
EP 647
PG 5
WC Medical Laboratory Technology; Pharmacology & Pharmacy; Toxicology
WE Science Citation Index Expanded (SCI-EXPANDED)
SC Medical Laboratory Technology; Pharmacology & Pharmacy; Toxicology
GA MZ7YZ
UT WOS:000559344000019
PM 32701254
DA 2022-08-26
ER

PT J
AU Jin, X
   Wang, HY
   Li, H
   Chu, ZX
   Zhang, J
   Hu, QH
   Lv, W
   Huang, XJ
   Chen, YK
   Wang, H
   He, XQ
   Zhang, LK
   Hu, ZL
   Bao, RT
   Li, SC
   Ding, HB
   Geng, WQ
   Jiang, YJ
   Shang, H
   Xu, JJ
AF Jin, Xia
   Wang, Hongyi
   Li, Hang
   Chu, Zhenxing
   Zhang, Jing
   Hu, Qinghai
   Lv, Wei
   Huang, Xiaojie
   Chen, Yaokai
   Wang, Hui
   He, Xiaoqing
   Zhang, Lukun
   Hu, Zhili
   Bao, Rantong
   Li, Shangcao
   Ding, Haibo
   Geng, Wenqing
   Jiang, Yongjun
   Shang, Hong
   Xu, Junjie
CA CROPrEP Study Team
TI Real-time monitoring and just-in-time intervention for adherence to
   pre-exposure prophylaxis among men who have sex with men in China: a
   multicentre RCT study protocol
SO BMC PUBLIC HEALTH
LA English
DT Article
DE HIV; men who have sex with men; Medication adherence; Pre-exposure
   prophylaxis; Internet of things; Electronic drug monitors
ID HIV-INFECTION; ANTIRETROVIRAL PROPHYLAXIS; TENOFOVIR; THERAPY
AB BackgroundPre-exposure prophylaxis (PrEP) is an effective biomedical strategy to prevent transmission of HIV infection, although medication adherence remains a challenge. We present the protocol for a multicentre randomised controlled trial to measure the effectiveness of a real-time monitoring and just-in-time intervention on medication adherence among PrEP users in China.MethodsStudy participants will include 1000 men who have sex with men (MSM) from four cites in China (Shenyang, Beijing, Chongqing and Shenzhen) attending a tenofovir disoproxil fumarate/emtricitabine (TDF/FTC) PrEP project as part of a real-world, prospective multicentre cohort study (CROPrEP). Participants will be randomised into the intervention and control arms in a 1:1 ratio. Participants in the intervention arm will be provided with remote real-time monitoring equipment that triggers twice just-in-time SMS (Short Messaging Service) medication reminders to PrEP users every half an hour when a scheduled dosage is missed, and followed with just-in-time SMS medication reminders to clinicians half an hour when there is no supplement after the second just-in-time SMS reminder to PrEP users. Clinicians will initiate individualised telephone intervention as soon as possible upon receipt of the just-in-time SMS missed dose alert. Those in the control arm will only receive generic weekly SMS reminders. The study will last 6months. Participants will be seen at follow-up visits at three and 6 months. Trial outcomes to be measured include self-reported adherence assessed via questionnaire and pill counts, as well as drug concentration test results.DiscussionMedication adherence is critical to achieve optimal benefits from PrEP. This study will be the first individualised behaviour intervention using real-time technology to increase adherence among MSM PrEP users globally. If found effective, a real-time monitoring and just-in-time intervention system may be utilized for improving adherence and thus effectiveness of global PrEP application.Trial registrationThis study registered at ClinicalTrials.gov (ChiCTR1900025604) on September 2, 2019.
C1 [Jin, Xia; Wang, Hongyi; Li, Hang; Chu, Zhenxing; Zhang, Jing; Hu, Qinghai; Hu, Zhili; Bao, Rantong; Li, Shangcao; Ding, Haibo; Geng, Wenqing; Jiang, Yongjun; Shang, Hong; Xu, Junjie] China Med Univ, NHC Key Lab AIDS Immunol, Natl Clin Res Ctr Lab Med, Affiliated Hosp 1, Shenyang 110001, Peoples R China.
   [Jin, Xia; Wang, Hongyi; Li, Hang; Chu, Zhenxing; Zhang, Jing; Hu, Qinghai; Hu, Zhili; Bao, Rantong; Li, Shangcao; Ding, Haibo; Geng, Wenqing; Jiang, Yongjun; Shang, Hong; Xu, Junjie] Chinese Acad Med Sci, Key Lab AIDS Immunol, Shenyang 110001, Peoples R China.
   [Jin, Xia; Wang, Hongyi; Li, Hang; Chu, Zhenxing; Zhang, Jing; Hu, Qinghai; Hu, Zhili; Bao, Rantong; Li, Shangcao; Ding, Haibo; Geng, Wenqing; Jiang, Yongjun; Shang, Hong; Xu, Junjie] Key Lab AIDS Immunol Liaoning Prov, Shenyang 110001, Peoples R China.
   [Jin, Xia; Wang, Hongyi; Li, Hang; Chu, Zhenxing; Zhang, Jing; Hu, Qinghai; Hu, Zhili; Bao, Rantong; Li, Shangcao; Ding, Haibo; Geng, Wenqing; Jiang, Yongjun; Shang, Hong; Xu, Junjie] Collaborat Innovat Ctr Diag & Treatment Infect Di, 79 Qingchun St, Hangzhou 310003, Zhejiang, Peoples R China.
   [Lv, Wei] Chinese Acad Med Sci, Peking Union Med Coll Hosp, Beijing 100730, Peoples R China.
   [Huang, Xiaojie] Capital Med Univ, Beijing Youan Hosp, Beijing 100069, Peoples R China.
   [Chen, Yaokai; He, Xiaoqing] Chongqing Publ Hlth Med Ctr, Chongqing 400036, Peoples R China.
   [Wang, Hui; Zhang, Lukun] Shenzhen Third Peoples Hosp, Shenzhen 518000, Guangdong, Peoples R China.
RP Shang, H; Xu, JJ (通讯作者)，China Med Univ, NHC Key Lab AIDS Immunol, Natl Clin Res Ctr Lab Med, Affiliated Hosp 1, Shenyang 110001, Peoples R China.; Shang, H; Xu, JJ (通讯作者)，Chinese Acad Med Sci, Key Lab AIDS Immunol, Shenyang 110001, Peoples R China.; Shang, H; Xu, JJ (通讯作者)，Key Lab AIDS Immunol Liaoning Prov, Shenyang 110001, Peoples R China.; Shang, H; Xu, JJ (通讯作者)，Collaborat Innovat Ctr Diag & Treatment Infect Di, 79 Qingchun St, Hangzhou 310003, Zhejiang, Peoples R China.
EM hongshang100@hotmail.com; xjjcmu@163.com
FU Mega-Projects of National Science Research for the 13th Five-Year Plan
   [2017ZX10201101]; National Natural Science Foundation of China
   [81872674]; National Science and Technology Major Project
   [2018ZX10101-001-001-003]
FX This work was supported by the Mega-Projects of National Science
   Research for the 13th Five-Year Plan (2017ZX10201101); the National
   Natural Science Foundation of China (81872674); National Science and
   Technology Major Project (2018ZX10101-001-001-003). None of the funders
   have had input into data collection, analysis, interpretation of the
   study results, or preparation of the manuscript.
CR Audet CM, 2017, IMPLEMENT SCI, V12, DOI 10.1186/s13012-017-0582-z
   Baeten JM, 2012, NEW ENGL J MED, V367, P399, DOI 10.1056/NEJMoa1108524
   Chaiyachati KH, 2014, AIDS, V28, pS187, DOI 10.1097/QAD.0000000000000252
   Choopanya K, 2013, LANCET, V381, P2083, DOI 10.1016/S0140-6736(13)61127-7
   Garrison LE, 2017, CURR OPIN HIV AIDS, V12, P467, DOI 10.1097/COH.0000000000000393
   Grant RM, 2010, NEW ENGL J MED, V363, P2587, DOI 10.1056/NEJMoa1011205
   Haberer JE, 2010, AIDS BEHAV, V14, P1340, DOI 10.1007/s10461-010-9799-4
   Hughes DA, 2001, HEALTH ECON, V10, P601, DOI 10.1002/hec.609
   Marrazzo JM, 2015, NEW ENGL J MED, V372, P509, DOI 10.1056/NEJMoa1402269
   McCormack S, 2016, LANCET, V387, P53, DOI 10.1016/S0140-6736(15)00056-2
   Mills EJ, 2014, LANCET HIV, V1, pE104, DOI 10.1016/S2352-3018(14)00003-4
   Molina J, 2015, C RETR OPP INF SEATT
   Molina JM, 2015, NEW ENGL J MED, V373, P2237, DOI 10.1056/NEJMoa1506273
   Molina JM, 2017, LANCET HIV, V4, pE402, DOI 10.1016/S2352-3018(17)30089-9
   Mugo PM, 2015, AIDS BEHAV, V19, P794, DOI 10.1007/s10461-014-0958-x
   Robiner WN, 2005, CONTEMP CLIN TRIALS, V26, P59, DOI 10.1016/j.cct.2004.11.015
   Sidebottom D, 2018, BMC INFECT DIS, V18, DOI 10.1186/s12879-018-3463-4
   Thigpen MC, 2012, NEW ENGL J MED, V367, P423, DOI 10.1056/NEJMoa1110711
   Van Damme L, 2012, NEW ENGL J MED, V367, P411, DOI 10.1056/NEJMoa1202614
   Wang HY, 2019, BMC INFECT DIS, V19, DOI 10.1186/s12879-019-4355-y
NR 20
TC 3
Z9 3
U1 3
U2 6
PU BMC
PI LONDON
PA CAMPUS, 4 CRINAN ST, LONDON N1 9XW, ENGLAND
EI 1471-2458
J9 BMC PUBLIC HEALTH
JI BMC Public Health
PD JUL 24
PY 2020
VL 20
IS 1
AR 1160
DI 10.1186/s12889-020-08709-2
PG 7
WC Public, Environmental & Occupational Health
WE Science Citation Index Expanded (SCI-EXPANDED)
SC Public, Environmental & Occupational Health
GA MU7IX
UT WOS:000555844200004
PM 32709230
OA Green Published, gold
DA 2022-08-26
ER

PT J
AU Yoshioka, E
   Giovenco, D
   Kuo, C
   Underhill, K
   Hoare, J
   Operario, D
AF Yoshioka, Emily
   Giovenco, Danielle
   Kuo, Caroline
   Underhill, Kristen
   Hoare, Jackie
   Operario, Don
TI "I'm doing this test so I can benefit from PrEP": exploring HIV testing
   barriers/facilitators and implementation of pre-exposure prophylaxis
   among South African adolescents
SO AJAR-AFRICAN JOURNAL OF AIDS RESEARCH
LA English
DT Article
DE adolescent engagement; HIV testing barriers; PrEP implementation;
   qualitative methods
ID MEN; STIGMA; SAFETY; CARE; PREVENTION; BEHAVIORS; FRAMEWORK; GENDER
AB In South Africa, adolescents are a key population in the HIV epidemic that can benefit from increased access to oral pre-exposure prophylaxis (PrEP). HIV testing is an integral component of the PrEP care continuum but adolescents in South Africa have generally low HIV testing rates; therefore, adolescents' HIV testing attitudes and behaviours must be understood to develop strategies for effective PrEP implementation. Ten focus groups were conducted with adolescents living with HIV and HIV-uninfected adolescents (n = 55), and in-depth interviews were conducted with service providers (n = 25), adolescents living with HIV (n = 10) and HIV-uninfected adolescents (n = 25). Data were collected in the Western Cape province of South Africa from 2015-2016. Thematic framework analysis was used to understand dynamics by which South African adolescents' attitudes toward HIV testing might influence intended uptake of PrEP and, reciprocally, to explore the implications of adolescents' perceptions about PrEP availability for their willingness to engage in HIV testing. While South African adolescents' current HIV testing attitudes and behaviours present barriers to intended PrEP implementation in this population, increased access to PrEP has the potential to improve their initial HIV testing rates and decrease stigma and fear around HIV testing. However, implementation of PrEP must consider specific HIV testing barriers for adolescent boys and girls, respectively. As PrEP becomes more widely available for adolescents, possible challenges noted by participants may include the potential for adolescents to reduce continued HIV testing behaviours while on PrEP and to share/use unprescribed PrEP medications among peers.
C1 [Yoshioka, Emily; Kuo, Caroline; Operario, Don] Brown Univ, Sch Publ Hlth, Dept Behav & Social Sci, Providence, RI 02912 USA.
   [Giovenco, Danielle] Univ N Carolina, Dept Epidemiol, Chapel Hill, NC 27515 USA.
   [Kuo, Caroline] Brown Univ, Ctr Alcohol & Addict Studies, Sch Publ Hlth, Providence, RI 02912 USA.
   [Kuo, Caroline; Hoare, Jackie] Univ Cape Town, Dept Psychiat & Mental Hlth, Cape Town, South Africa.
   [Underhill, Kristen] Columbia Law Sch, New York, NY USA.
RP Yoshioka, E (通讯作者)，Brown Univ, Sch Publ Hlth, Dept Behav & Social Sci, Providence, RI 02912 USA.
EM emily_yoshioka@brown.edu
OI Hoare, Jacqueline/0000-0002-6963-3557; Giovenco,
   Danielle/0000-0002-2137-5309; Yoshioka, Emily/0000-0003-1491-4586;
   Operario, Don/0000-0003-2467-5048
FU NIH [R21AI116309, K01MH096646, R24HD077976]
FX This research was supported by NIH grants R21AI116309, K01MH096646 and
   R24HD077976.
CR Abbas UL, 2011, PLOS ONE, V6, DOI 10.1371/journal.pone.0018165
   Baeten JM, 2016, NEW ENGL J MED, V375, P2121, DOI 10.1056/NEJMoa1506110
   Baeten JM, 2012, NEW ENGL J MED, V367, P399, DOI 10.1056/NEJMoa1108524
   Bekker LG, 2015, SAMJ S AFR MED J, V105, P907, DOI [10.7196/SAMJ.2015.v105i11.10222, 10.7196/SAMJ.2015.V105I11.10222]
   Braun V., 2006, QUAL RES PSYCHOL, V3, P77, DOI [10.1191/1478088706qp063oa, https://doi.org/10.1191/1478088706qp063oa]
   Cohen J, 2018, SCIENCE, V361, P740, DOI 10.1126/science.361.6404.740
   Cowan FM, 2016, J INT AIDS SOC, V19, DOI 10.7448/IAS.19.7.21101
   Dimitrov D, 2012, J AIDS CLIN RES, V5, P2
   Fleming PJ, 2016, CULT HEALTH SEX, V18, P1251, DOI 10.1080/13691058.2016.1183045
   Fonner VA, 2016, AIDS, V30, P1973, DOI 10.1097/QAD.0000000000001145
   Gill K., 2017, IAS 2017 PAR, V2017, P15
   Giovenco D, 2018, AIDS EDUC PREV, V30, P463, DOI 10.1521/aeap.2018.30.6.463
   Grant RM, 2010, NEW ENGL J MED, V363, P2587, DOI 10.1056/NEJMoa1011205
   Hosek SG, 2017, JAMA PEDIATR, V171, P1063, DOI 10.1001/jamapediatrics.2017.2007
   Jackson A, 2015, CURR OPIN HIV AIDS, V10, P253, DOI 10.1097/COH.0000000000000160
   Kurtz SP, 2014, AIDS CARE, V26, P411, DOI 10.1080/09540121.2013.837139
   Lovette A., 2019, INVESTING HEALTHIER
   Mahajan AP, 2008, AIDS, V22, pS67, DOI 10.1097/01.aids.0000327438.13291.62
   Mullins TLK, 2016, AIDS PATIENT CARE ST, V30, P339, DOI 10.1089/apc.2016.0048
   Myers JE, 2018, OPEN FORUM INFECT DI, V5, DOI 10.1093/ofid/ofy097
   Nunn AS, 2017, AIDS, V31, P731, DOI 10.1097/QAD.0000000000001385
   Pantelic M, 2017, J INT AIDS SOC, V20, DOI 10.7448/IAS.20.1.21771
   Parker R, 2003, SOC SCI MED, V57, P13, DOI 10.1016/S0277-9536(02)00304-0
   Peltzer K, 2013, AFR HEALTH SCI, V13, P1012, DOI 10.4314/ahs.v13i4.22
   Pettifor AE, 2005, AIDS, V19, P1525, DOI 10.1097/01.aids.0000183129.16830.06
   Ramirez-Avila L, 2012, PLOS ONE, V7, DOI 10.1371/journal.pone.0045507
   Ryom L, 2016, AIDS, V30, P1731, DOI 10.1097/QAD.0000000000001018
   SANAC, 2015, S AFR GLOB AIDS RESP
   Shisana O, 2014, S AFRICAN NATL HIV P
   South African National AIDS Council (SANAC), 2017, S AFR NAT STRAT PLAN
   Strauss M, 2015, BMC HEALTH SERV RES, V15, DOI 10.1186/s12913-015-0922-0
   Tetteh RA, 2017, DRUG SAFETY, V40, P273, DOI 10.1007/s40264-017-0505-6
   Thigpen MC, 2012, NEW ENGL J MED, V367, P423, DOI 10.1056/NEJMoa1110711
   Treves-Kagan S, 2017, AIDS BEHAV, V21, P2579, DOI 10.1007/s10461-016-1671-8
   Trezza C, 2015, CURR OPIN HIV AIDS, V10, P239, DOI 10.1097/COH.0000000000000168
   UNAIDS, 2017, UNAIDS DAT 2017
   UNAIDS, 2017, S AFRICA
   Underhill K, 2010, JAIDS-J ACQ IMM DEF, V55, P8, DOI 10.1097/QAI.0b013e3181e8efe4
   UNICEF, 2019, AD HIV PREV
   Venter WDF, 2018, FRONT PUBLIC HEALTH, V6, DOI 10.3389/fpubh.2018.00188
   WHO, 2017, ADOLESCENT HEALTH
NR 41
TC 3
Z9 3
U1 0
U2 1
PU NATL INQUIRY SERVICES CENTRE PTY LTD
PI GRAHAMSTOWN
PA 19 WORCESTER STREET, PO BOX 377, GRAHAMSTOWN 6140, SOUTH AFRICA
SN 1608-5906
EI 1727-9445
J9 AJAR-AFR J AIDS RES
JI AJAR-Afr. J. Aids Res.
PD APR 2
PY 2020
VL 19
IS 2
BP 101
EP 108
DI 10.2989/16085906.2020.1743726
EA APR 2020
PG 8
WC Public, Environmental & Occupational Health
WE Science Citation Index Expanded (SCI-EXPANDED); Social Science Citation Index (SSCI)
SC Public, Environmental & Occupational Health
GA NA2ZP
UT WOS:000531931900001
PM 32326813
OA Green Accepted
DA 2022-08-26
ER

PT J
AU Abou Ghayda, R
   Hong, SH
   Yang, JW
   Jeong, GH
   Lee, KH
   Kronbichler, A
   Solmi, M
   Stubbs, B
   Koyanagi, A
   Jacob, L
   Oh, H
   Kim, JY
   Shin, JI
   Smith, L
AF Abou Ghayda, Ramy
   Hong, Sung Hwi
   Yang, Jae Won
   Jeong, Gwang Hun
   Lee, Keum Hwa
   Kronbichler, Andreas
   Solmi, Marco
   Stubbs, Brendon
   Koyanagi, Ai
   Jacob, Louis
   Oh, Hans
   Kim, Jong Yeob
   Shin, Jae Il
   Smith, Lee
TI A Review of Pre-Exposure Prophylaxis Adherence among Female Sex Workers
SO YONSEI MEDICAL JOURNAL
LA English
DT Review
DE Human immunodeficiency virus infection and acquired immune deficiency
   syndrome prevention; pre-exposure prophylaxis; drug adherence; female
   sex workers
ID HIV PREVENTION; ANTIRETROVIRAL PROPHYLAXIS; COST-EFFECTIVENESS; PREP;
   WOMEN; ACCEPTABILITY; INTERVENTIONS; IMPACT; MEN; PERSPECTIVES
AB Globally and in Africa specifically, female sex workers (FSWs) are at an extraordinarily high risk of contracting human immunodeficiency virus (HIV). Pre-exposure prophylaxis (PrEP) has emerged as an effective and ethical method with which to prevent HIV infection among FSWs. PrEP efficacy is, however, closely linked to adherence, and adherence to PrEP among FSWs is a complex and interrelated process that has been shown to be of importance to public health policies and HIV control and intervention programs. This comprehensive review categorizes barriers to and facilitators of adherence to HIV PrEP for FSWs, and describes five strategies for promoting PrEP adherence among FSWs. These strategies encompass 1) a long-term educational effort to decrease the stigma associated with sex work and PrEP use, 2) education on how PrEP works, 3) lifestyle modification, 4) research on next-generation PrEP products to address the inconvenience of taking daily pills, and 5) integration of PrEP into existing services, such as social services and routine primary care visits, to reduce the economic burden of seeking the medication. Our review is expected to be useful for the design of future PrEP intervention programs. Multidisciplinary intervention should be considered to promote PrEP adherence among FSWs in order to help control the HIV epidemic.
C1 [Abou Ghayda, Ramy] Brigham & Womens Hosp, Div Urol, 75 Francis St, Boston, MA 02115 USA.
   [Abou Ghayda, Ramy] Harvard Med Sch, Boston, MA 02115 USA.
   [Abou Ghayda, Ramy; Hong, Sung Hwi] Harvard TH Chan Sch Publ Hlth, Dept Global Hlth & Populat, Boston, MA USA.
   [Hong, Sung Hwi; Kim, Jong Yeob] Yonsei Univ, Coll Med, Seoul, South Korea.
   [Yang, Jae Won] Yonsei Univ, Wonju Coll Med, Dept Internal Med, Wonju, South Korea.
   [Jeong, Gwang Hun] Gyeongsang Natl Univ, Coll Med, Jinju, South Korea.
   [Lee, Keum Hwa; Shin, Jae Il] Yonsei Univ, Coll Med, Dept Pediat, 50-1 Yonsei Ro, Seoul 03722, South Korea.
   [Kronbichler, Andreas] Med Univ Innsbruck, Dept Internal Med Nephrol & Hypertens 4, Innsbruck, Austria.
   [Solmi, Marco] Univ Padua, Padova Neurosci Ctr PNC, Dept Neurosci, Padua, Italy.
   [Stubbs, Brendon] Kings Coll London, Inst Psychiat Psychol & Neurosci, De Crespigny Pk, London, England.
   [Stubbs, Brendon] South London & Maudsley NHS Fdn Trust, Denmark Hill, London, England.
   [Stubbs, Brendon] Anglia Ruskin Univ, Fac Hlth Social Care & Educ, Chelmsford, Essex, England.
   [Koyanagi, Ai; Jacob, Louis] Univ Barcelona, Fundacio St Joan Deu, CIBERSAM, Parc Sanitari St Joan Deu, Barcelona, Spain.
   [Koyanagi, Ai] ICREA, Pg Lluis Co 23, Barcelona, Spain.
   [Jacob, Louis] Univ Versailles St Quentin En Yvelines, Fac Med, Montigny Le Bretonneux, France.
   [Oh, Hans] Univ Southern Calif, Sch Social Work, Los Angeles, CA 90007 USA.
   [Smith, Lee] Anglia Ruskin Univ, Cambridge Ctr Sport & Exercise Sci, Cambridge, England.
RP Shin, JI (通讯作者)，Yonsei Univ, Coll Med, Dept Pediat, 50-1 Yonsei Ro, Seoul 03722, South Korea.
EM shinji@yuhs.ac
RI SHIN, JAE IL/J-6922-2017; Koyanagi, Ai/D-3833-2018; Jacob,
   Louis/AAL-3956-2020; Stubbs, Brendon/X-1904-2018; Kronbichler,
   Andreas/ABD-1235-2021; SHIN, JAE IL/ABD-9660-2021; Solmi,
   Marco/K-3906-2018
OI SHIN, JAE IL/0000-0003-2326-1820; Koyanagi, Ai/0000-0002-9565-5004;
   Jacob, Louis/0000-0003-1071-1239; Stubbs, Brendon/0000-0001-7387-3791;
   Kronbichler, Andreas/0000-0002-2945-2946; SHIN, JAE
   IL/0000-0003-2326-1820; Solmi, Marco/0000-0003-4877-7233; Hong, Sung
   Hwi/0000-0002-9781-4822; Lee, Keum Hwa/0000-0002-1511-9587; Jeong, Gwang
   Hun/0000-0003-0009-8434; Kim, Jong Yeob/0000-0003-4756-9440
CR Aaron E, 2018, AIDS PATIENT CARE ST, V32, P16, DOI 10.1089/apc.2017.0201
   Abdool Karim Quarraisha, 2010, Science, V329, P1168, DOI 10.1126/science.1193748
   Anderson PL, 2012, SCI TRANSL MED, V4, DOI 10.1126/scitranslmed.3004006
   Awungafac G, 2017, TROP MED INT HEALTH, V22, P971, DOI 10.1111/tmi.12890
   Baeten JM, 2016, NEW ENGL J MED, V375, P2121, DOI 10.1056/NEJMoa1506110
   Baeten JM, 2012, NEW ENGL J MED, V367, P399, DOI 10.1056/NEJMoa1108524
   Baral S, 2012, LANCET INFECT DIS, V12, P538, DOI 10.1016/S1473-3099(12)70066-X
   Beyrer C, 2015, LANCET, V385, P287, DOI 10.1016/S0140-6736(14)60933-8
   Camlin CS, 2013, AIDS EDUC PREV, V25, P216, DOI 10.1521/aeap.2013.25.3.216
   Campbell JD, 2013, AM J PREV MED, V44, pS63, DOI 10.1016/j.amepre.2012.09.045
   Celum C, 2012, ANTIVIR THER, V17, P1483, DOI 10.3851/IMP2492
   Centers for Disease Control and Prevention, 2018, US PUBL HLTH SERV PR
   Centers for Disease Control and Prevention, PREP PREEXP SUR PROP
   Cohen DA, 2004, JAIDS-J ACQ IMM DEF, V37, P1404, DOI 10.1097/01.qai.0000123271.76723.96
   Cohen MS, 2012, NEW ENGL J MED, V367, P459, DOI 10.1056/NEJMe1207438
   Cottrell ML, 2016, J INFECT DIS, V214, P55, DOI 10.1093/infdis/jiw077
   Dixon S, 2002, BRIT MED J, V324, P232, DOI 10.1136/bmj.324.7331.232
   Eakle R, 2018, BMJ OPEN, V8, DOI 10.1136/bmjopen-2017-019292
   Eakle R, 2018, J INT AIDS SOC, V21, DOI 10.1002/jia2.25081
   Eakle R, 2017, PLOS MED, V14, DOI 10.1371/journal.pmed.1002444
   Eakle R, 2014, AIDS RES HUM RETROV, V30, pA269, DOI 10.1089/aid.2014.5606.abstract
   Eisingerich AB, 2012, PLOS ONE, V7, DOI 10.1371/journal.pone.0028238
   Galea JT, 2011, INT J STD AIDS, V22, P256, DOI 10.1258/ijsa.2009.009255
   Hallett T B, 2006, Sex Transm Infect, V82 Suppl 1, pi1
   Hensen B, 2018, BMC PUBLIC HEALTH, V18, DOI 10.1186/s12889-018-5085-6
   Hilber AM, 2007, SEX TRANSM INFECT, V83, P505, DOI 10.1136/sti.2007.028597
   Izulla P, 2016, AIDS BEHAV, V20, P1549, DOI 10.1007/s10461-015-1091-1
   Joint United Nations Program on HIV/AIDS (UNAIDS), 2019, UNAIDS DAT
   Joint United Nations Program on HIV/AIDS (UNAIDS), 2018, UNAIDS DAT
   Kar SB, 1999, SOC SCI MED, V49, P1431, DOI 10.1016/S0277-9536(99)00200-2
   Karim QA, 2012, BEST PRACT RES CL OB, V26, P487, DOI 10.1016/j.bpobgyn.2012.01.006
   Krakower D, 2012, CURR OPIN HIV AIDS, V7, P593, DOI 10.1097/COH.0b013e3283590446
   Kumwenda NI, 2008, NEW ENGL J MED, V359, P119, DOI 10.1056/NEJMoa0801941
   Linguissi LSG, 2018, INT J INFECT DIS, V77, P107, DOI 10.1016/j.ijid.2018.10.009
   Marrazzo Jeanne M, 2017, Top Antivir Med, V24, P123
   Moitra E, 2020, AIDS CARE, V32, P406, DOI 10.1080/09540121.2019.1622644
   Montgomery ET, 2017, AIDS, V31, P1159, DOI 10.1097/QAD.0000000000001452
   Mugo PM, 2015, AIDS BEHAV, V19, P794, DOI 10.1007/s10461-014-0958-x
   Mutua G, 2012, PLOS ONE, V7, DOI 10.1371/journal.pone.0033103
   Nachega JB, 2009, JAIDS-J ACQ IMM DEF, V51, P65, DOI 10.1097/QAI.0b013e318199072e
   National Institute of Allergy and Infectious Diseases (NIAID), NIAID STAT NIH MOD V
   Nunn A, 2018, ETHNIC DIS, V28, P85, DOI 10.18865/ed.28.2.85
   Okafor Uchenna, 2017, Pilot Feasibility Stud, V3, P10, DOI 10.1186/s40814-017-0124-0
   Pines HA, 2019, INT J STD AIDS, V30, P45, DOI 10.1177/0956462418793038
   Pines HA, 2018, BMC PUBLIC HEALTH, V18, DOI 10.1186/s12889-018-5946-z
   Pop-Eleches C, 2011, AIDS, V25, P825, DOI 10.1097/QAD.0b013e32834380c1
   Prinja S, 2011, SEX TRANSM INFECT, V87, P354, DOI 10.1136/sti.2010.047829
   Ransome Y, 2018, BMC PUBLIC HEALTH, V18, DOI 10.1186/s12889-018-6301-0
   Restar AJ, 2017, AIDS EDUC PREV, V29, P141, DOI 10.1521/aeap.2017.29.2.141
   Reynolds EE, 2015, ANN INTERN MED, V163, P941, DOI 10.7326/M15-1993
   Reza-Paul S, 2016, PLOS ONE, V11, DOI 10.1371/journal.pone.0166889
   Rinaldi G, 2018, COST EFFECT RESOUR A, V16, DOI 10.1186/s12962-018-0165-0
   Robertson Angela M, 2013, Glob Public Health, V8, P619, DOI 10.1080/17441692.2012.762412
   Rueda S, 2006, COCHRANE DB SYST REV, DOI 10.1002/14651858.CD001442.pub2
   Scorgie F, 2012, AIDS BEHAV, V16, P920, DOI 10.1007/s10461-011-9985-z
   Selinger C, 2017, C RETR OPP INF FEBR
   Shannon K, 2014, CURR OPIN HIV AIDS, V9, P174, DOI 10.1097/COH.0000000000000042
   Sidebottom D, 2018, BMC INFECT DIS, V18, DOI 10.1186/s12879-018-3463-4
   Silapaswan A, 2017, J GEN INTERN MED, V32, P192, DOI 10.1007/s11606-016-3899-4
   Simoni Jane M, 2010, Curr HIV/AIDS Rep, V7, P44, DOI 10.1007/s11904-009-0037-5
   Starks TJ, 2019, JMIR RES PROTOC, V8, DOI 10.2196/13015
   Stover J, 2006, SEX TRANSM INFECT, V82, pIII45, DOI 10.1136/sti.2006.020172
   Syvertsen JL, 2014, AFR J REPROD HEALTH, V18, P74
   Thigpen MC, 2012, NEW ENGL J MED, V367, P423, DOI 10.1056/NEJMoa1110711
   Van Damme L, 2012, NEW ENGL J MED, V367, P411, DOI 10.1056/NEJMoa1202614
   Van der Elst EM, 2013, AIDS BEHAV, V17, P2162, DOI 10.1007/s10461-012-0317-8
   van der Straten A, 2012, AIDS, V26, pF13, DOI 10.1097/QAD.0b013e3283522272
   Ware NC, 2012, JAIDS-J ACQ IMM DEF, V59, P463, DOI 10.1097/QAI.0b013e31824a060b
   Wechsberg WM, 2005, AIDS CARE, V17, pS55, DOI 10.1080/09540120500120419
   Weller S, 2002, Cochrane Database Syst Rev, pCD003255
   Wilson D, 2015, PLOS MED, V12, DOI 10.1371/journal.pmed.1001808
   World Health Organization, 2016, CONSOLIDATED GUIDELI
   Ye L, 2014, PLOS ONE, V9, DOI 10.1371/journal.pone.0086200
NR 73
TC 6
Z9 6
U1 1
U2 4
PU YONSEI UNIV COLL MEDICINE
PI SEOUL
PA 50-1 YONSEI-RO, SEODAEMUN-GU, SEOUL 120-752, SOUTH KOREA
SN 0513-5796
EI 1976-2437
J9 YONSEI MED J
JI Yonsei Med. J.
PD MAY
PY 2020
VL 61
IS 5
BP 349
EP 358
DI 10.3349/ymj.2020.61.5.349
PG 10
WC Medicine, General & Internal
WE Science Citation Index Expanded (SCI-EXPANDED); Social Science Citation Index (SSCI)
SC General & Internal Medicine
GA LJ3RE
UT WOS:000530084400001
PM 32390358
OA Green Accepted, Green Published, gold
DA 2022-08-26
ER

PT J
AU Rendina, HJ
   Cienfuegos-Szalay, J
   Talan, A
   Jones, SS
   Jimenez, RH
AF Rendina, H. Jonathon
   Cienfuegos-Szalay, Jorge
   Talan, Ali
   Jones, Stephen Scott
   Jimenez, Ruben H.
TI Growing Acceptability of Undetectable = Untransmittable but Widespread
   Misunderstanding of Transmission Risk: Findings From a Very Large Sample
   of Sexual Minority Men in the United States
SO JAIDS-JOURNAL OF ACQUIRED IMMUNE DEFICIENCY SYNDROMES
LA English
DT Article
DE treatment as prevention; men who have sex with men; viral load; public
   health; risk factors
ID PREVENTION; BELIEF
AB Background: Several studies have demonstrated no linked HIV transmissions in serodifferent sexual encounters where the partner with HIV has an undetectable viral load. As a result, awareness and dissemination of treatment as prevention, and movements such as "Undetectable = Untransmittable" (U = U), has grown. Setting: We conducted an online cross-sectional survey from November 2017 through September 2018 to gather data from a total of 111,747 sexual minority men (SMM) in the United States. Methods: Participants provided sociodemographic data and answered questions regarding biomedical status, HIV and STI prevention behaviors, drug use, condomless anal sex, and perceived accuracy of the U = U message. We conducted analyses to understand factors associated with perceived accuracy of U = U stratified by HIV status. Results: Overall, 53.2% of the sample perceived U = U as accurate, with the highest rates among HIV-positive SMM (83.9%), followed by HIV-negative (53.8%) and status-unknown (39.0%) SMM. Multivariable models showed accuracy beliefs were, on average, 1-2% higher for each consecutive month of recruitment. Consistent with previous work, there was greater heterogeneity among HIV-negative and unknown men, with several factors differentiating perceived accuracy, compared with SMM with HIV. Perceived transmission risk levels with undetectable partners were skewed well above accurate levels, and greater perceived transmission risk was associated with lower perceived accuracy of U = U. Conclusions: Public confidence in treatment as prevention and U = U is growing, but clear, unequivocal messaging about the effectiveness of U = U is critical. Owing to misunderstandings of risk, language that focuses on protective benefits rather than transmission risks may reach more people and allow for better comparisons with PrEP and condoms.
C1 [Rendina, H. Jonathon; Cienfuegos-Szalay, Jorge; Talan, Ali; Jones, Stephen Scott; Jimenez, Ruben H.] CUNY Hunter Coll, Dept Psychol, 695 Pk Ave, New York, NY 10065 USA.
   [Rendina, H. Jonathon; Cienfuegos-Szalay, Jorge] CUNY Grad Sch & Univ Ctr, Hlth Psychol & Clin Sci PhD Program, New York, NY 10036 USA.
RP Rendina, HJ (通讯作者)，CUNY Hunter Coll, Dept Psychol, 695 Pk Ave, New York, NY 10065 USA.
EM hrendina@hunter.cuny.edu
FU National Institute on Allergy and Infectious Diseases, National
   Institute on Mental Health, Eunice Kennedy Shriver National Institute on
   Child Health and Human Development; National Institute on Drug Abuse
   [UG3-AI133674, R01-MH114735, R01-DA041262, R34-DA043422, R01-DA045613,
   U19-HD089875, K01-DA039030]; Eunice Kennedy Shriver National Institute
   on Child Health and Human Development [U19-HD089875-03S2: Naar]
FX Supported by grants from the National Institute on Allergy and
   Infectious Diseases, National Institute on Mental Health, Eunice Kennedy
   Shriver National Institute on Child Health and Human Development, and
   National Institute on Drug Abuse (UG3-AI133674, PI: Rendina;
   R01-MH114735, PI: Rendina; R01-DA041262, PI: Starks; R34-DA043422, PI:
   Starks; R01-DA045613, PI: Starks; U19-HD089875, PI: Naar). H.J.R. was
   supported in part by a career development award from the National
   Institute on Drug Abuse (K01-DA039030, PI: Rendina), and J.C.-S. was
   supported in part by a diversity supplement from the Eunice Kennedy
   Shriver National Institute on Child Health and Human Development
   (U19-HD089875-03S2: Naar).
CR Card KG, 2018, JAIDS-J ACQ IMM DEF, V77, P8, DOI 10.1097/QAI.0000000000001557
   Carter A, 2015, J INT AIDS SOC, V18, DOI 10.7448/IAS.18.1.20039
   CDC, 2018, HIV TREATM CAN PREV
   Cohen MS, 2016, NEW ENGL J MED, V375, P830, DOI [10.1056/NEJMoa1105243, 10.1056/NEJMoa1600693]
   Das M, 2010, PLOS ONE, V5, DOI 10.1371/journal.pone.0011068
   Eisinger RW, 2019, JAMA-J AM MED ASSOC, V321, P451, DOI 10.1001/jama.2018.21167
   Eshleman SH, 2017, JAIDS-J ACQ IMM DEF, V74, P112, DOI 10.1097/QAI.0000000000001158
   Feldman BJ, 2013, AIDS BEHAV, V17, P307, DOI 10.1007/s10461-012-0326-7
   FORROW L, 1992, AM J MED, V92, P121, DOI 10.1016/0002-9343(92)90100-P
   Grulich AE, 2015, 22 C RETR OPP INF
   Health Resources and Services Administration, END HIV EP PLAN AM
   Holt M, 2018, AIDS BEHAV, V22, P3617, DOI 10.1007/s10461-018-2097-2
   Holt M, 2016, AIDS BEHAV, V20, P1564, DOI 10.1007/s10461-016-1306-0
   Mascolini Mark, 2009, J Int AIDS Soc, V12 Suppl 1, pS4, DOI 10.1186/1758-2652-12-S1-S4
   Nguyen VK, 2011, AIDS, V25, P291, DOI 10.1097/QAD.0b013e3283402c3e
   Prati G, 2016, PLOS ONE, V11, DOI 10.1371/journal.pone.0157339
   Prevention Access Campaign, U U COMM PARTN 2019
   Rendina HJ, 2018, J INT AIDS SOC, V21, DOI 10.1002/jia2.25055
   Reyna VF, 2009, PSYCHOL BULL, V135, P943, DOI 10.1037/a0017327
   Rodger AJ, 2019, LANCET, V393, P2428, DOI 10.1016/S0140-6736(19)30418-0
   Rodger AJ, 2016, JAMA-J AM MED ASSOC, V316, P171, DOI 10.1001/jama.2016.5148
   Seckinelgin H, 2019, J INT AIDS SOC, V22, DOI 10.1002/jia2.25259
   Siegel K, 2019, AIDS BEHAV, V23, P1974, DOI 10.1007/s10461-019-02405-y
   Smith K, 2011, CURR OPIN HIV AIDS, V6, P315, DOI 10.1097/COH.0b013e32834788e7
   Vernazza P, 2008, B MED SUISSES, V89, P165, DOI [DOI 10.4414/bms.2008.13252, 10.4414/bms.2008.13252]
   Wilkinson AL, 2018, SEX TRANSM INFECT, V94, P308, DOI 10.1136/sextrans-2017-053375
NR 26
TC 25
Z9 25
U1 0
U2 3
PU LIPPINCOTT WILLIAMS & WILKINS
PI PHILADELPHIA
PA TWO COMMERCE SQ, 2001 MARKET ST, PHILADELPHIA, PA 19103 USA
SN 1525-4135
EI 1077-9450
J9 JAIDS-J ACQ IMM DEF
JI JAIDS
PD MAR 1
PY 2020
VL 83
IS 3
BP 215
EP 222
DI 10.1097/QAI.0000000000002239
PG 8
WC Immunology; Infectious Diseases
WE Science Citation Index Expanded (SCI-EXPANDED)
SC Immunology; Infectious Diseases
GA LB1DR
UT WOS:000524376900006
PM 31809309
OA Green Accepted, Bronze
DA 2022-08-26
ER

PT J
AU Cerqueira, NB
   Vasconcelos, R
   Hojilla, JC
   Kallas, EG
   Avelino-Silva, VI
AF Cerqueira, Natalia Barros
   Vasconcelos, Ricardo
   Hojilla, J. Carlo
   Kallas, Esper Georges
   Avelino-Silva, Vivian, I
TI Attitudes and Knowledge About Human Immunodeficiency Virus Pre-Exposure
   Prophylaxis Among Brazilian Infectious Disease Physicians
SO AIDS RESEARCH AND HUMAN RETROVIRUSES
LA English
DT Article
DE health knowledge; attitudes; practice; pre-exposure prophylaxis;
   implementation science; HIV infections
ID HEALTH-CARE PROVIDERS; HIV; PREP; AWARENESS; PRESCRIPTION; STIGMA; MEN;
   SEX
AB The objective was to describe levels and predictors of knowledge, attitudes, and willingness to prescribe pre-exposure prophylaxis (PrEP) among Brazilian Infectious Disease (ID) Physicians. The design was a cross-sectional study. We collected information on demographics and attitudes/knowledge about PrEP using an anonymous electronic survey. Willingness to prescribe PrEP, fear of adherence issues, and concerns about risk compensation were addressed in three case vignettes that varied by a single characteristic (i.e., by gender identity, drug use, and socioeconomic status) randomly assigned to physicians. Three hundred seventy ID physicians responded to the survey. Although most identified as informed/well informed about PrEP (75%) and believed PrEP availability to be necessary (38%), concerns with adherence (49%), side effects (38%), risk compensation (28%), and increase in sexually transmitted infection incidence (38%) were raised. We found no statistically significant differences in willingness to prescribe PrEP and concerns around risk compensation across the three case vignettes. ID physicians who declared having a religion reported more concerns about risk compensation compared to those self-identified as atheists (72% vs. 46%,p < .001). Most Brazilian ID physicians reported a positive attitude toward PrEP. Patients' gender identity, drug use, and socioeconomic status were not associated with willingness to prescribe PrEP. However, ID physicians who declared having a religion were more frequently concerned about risk compensation among PrEP users, suggesting that personal beliefs can influence PrEP implementation.
C1 [Cerqueira, Natalia Barros; Vasconcelos, Ricardo; Kallas, Esper Georges; Avelino-Silva, Vivian, I] Univ Sao Paulo, Dept Infect & Parasit Dis, Sch Med, Sao Paulo, Brazil.
   [Hojilla, J. Carlo; Avelino-Silva, Vivian, I] Univ Calif San Francisco, Dept Psychiat, Weill Inst Neurosci, San Francisco, CA USA.
   [Kallas, Esper Georges] Univ Sao Paulo, Div Clin Immunol & Allergy, Sch Med, Sao Paulo, Brazil.
RP Cerqueira, NB (通讯作者)，Lab Invest Med 60, Av Dr Arnaldo 455,Sala 3205, BR-01246903 Sao Paulo, SP, Brazil.
EM natalia.b.cerqueira@gmail.com
CR Adams LM, 2016, AIDS CARE, V28, P1154, DOI 10.1080/09540121.2016.1153595
   Blackstock OJ, 2017, J GEN INTERN MED, V32, P62, DOI 10.1007/s11606-016-3903-z
   Blumenthal J, 2015, AIDS BEHAV, V19, P802, DOI 10.1007/s10461-015-0996-z
   Calabrese SK, 2019, AIDS PATIENT CARE ST, V33, P79, DOI 10.1089/apc.2018.0166
   Calabrese SK, 2014, AIDS BEHAV, V18, P226, DOI 10.1007/s10461-013-0675-x
   Chariyalertsak S, 2011, PLOS ONE, V6, DOI 10.1371/journal.pone.0024295
   Desai M, 2016, HIV MED, V17, P133, DOI 10.1111/hiv.12285
   ephtracy, 2018, MAGICAVOXEL 0 99 1A
   Goodman-Meza D, 2019, AIDS CARE, V31, P1228, DOI 10.1080/09540121.2019.1595523
   Grinsztejn B, 2018, LANCET HIV, V4, P1
   Grov C, 2019, AIDS BEHAV, V23, P1277, DOI 10.1007/s10461-018-2309-9
   Hojilla JC, 2018, J INT AIDS SOC, V21, DOI 10.1002/jia2.25103
   Kerr LRFS, 2013, AIDS, V27, P427, DOI 10.1097/QAD.0b013e32835ad504
   Krakower D, 2012, CURR OPIN HIV AIDS, V7, P593, DOI 10.1097/COH.0b013e3283590446
   McGowan CC, 2011, PLOS ONE, V6, DOI 10.1371/journal.pone.0018462
   Mimiaga MJ, 2014, AIDS CARE, V26, P684, DOI 10.1080/09540121.2013.845289
   Ministerio da Saude: Secretaria de Vigilancia em Saude, 2018, B EP HIV AIDS 2018
   Ministerio da Saude: Secretaria de Vigilancia em Saude . Departamento de IST Aids e Hepatites Virais, 2017, PROT CLIN DIR TER PR
   Mullins TLK, 2017, AIDS PATIENT CARE ST, V31, P504, DOI 10.1089/apc.2017.0147
   Nunn AC, 2017, PLOS ONE, V12, pe0173057
   Page K, 2017, LANCET HIV, V4, pE52, DOI 10.1016/S2352-3018(16)30208-9
   Petroll AE, 2017, AIDS BEHAV, V21, P1256, DOI 10.1007/s10461-016-1625-1
   Petroll AE, 2011, SEX TRANSM DIS, V38, P63, DOI 10.1097/OLQ.0b013e3181ebd50f
   Puro V, 2013, BMC INFECT DIS, V13, DOI 10.1186/1471-2334-13-217
   Reyniers T, 2018, SEX HEALTH, V15, P606, DOI 10.1071/SH18072
   Seidman D, 2016, CONTRACEPTION, V93, P463, DOI 10.1016/j.contraception.2015.12.018
   Sharma M, 2014, PLOS ONE, V9, DOI 10.1371/journal.pone.0105283
   Silverman T, 2018, POLYMERS-BASEL, V10, DOI 10.3390/polym10020166
   Tripathi A, 2012, SOUTH MED J, V105, P199, DOI 10.1097/SMJ.0b013e31824f1a1b
   Varas-Diaz N., 2014, Journal of the International Association of Providers of AIDS Care, V13, P305, DOI 10.1177/2325957412472935
   Varas-Diaz N, 2010, GLOB PUBLIC HEALTH, V5, P295, DOI 10.1080/17441690903436581
   Westergaard RP, 2012, J INT AIDS SOC, V15, DOI 10.1186/1758-2652-15-10
   Woolf-King SE, 2013, J URBAN HEALTH, V90, P948, DOI 10.1007/s11524-013-9820-0
NR 33
TC 1
Z9 1
U1 0
U2 4
PU MARY ANN LIEBERT, INC
PI NEW ROCHELLE
PA 140 HUGUENOT STREET, 3RD FL, NEW ROCHELLE, NY 10801 USA
SN 0889-2229
EI 1931-8405
J9 AIDS RES HUM RETROV
JI Aids Res. Hum. Retrovir.
PD DEC 1
PY 2020
VL 36
IS 12
BP 1047
EP 1053
DI 10.1089/aid.2019.0281
EA AUG 2020
PG 7
WC Immunology; Infectious Diseases; Virology
WE Science Citation Index Expanded (SCI-EXPANDED); Social Science Citation Index (SSCI)
SC Immunology; Infectious Diseases; Virology
GA PA8MS
UT WOS:000556942100001
PM 32657136
DA 2022-08-26
ER

PT J
AU Stephenson, R
   Bratcher, A
   Mimiaga, MJ
   Garofalo, R
   Hidalgo, MA
   Hoehnle, S
   Sullivan, PS
AF Stephenson, Rob
   Bratcher, Anna
   Mimiaga, Matthew J.
   Garofalo, Robert
   Hidalgo, Marco A.
   Hoehnle, Samuel
   Sullivan, Patrick S.
TI Brief Report: Accuracy in Self-Report of Viral Suppression Among
   HIV-Positive Men With HIV-Negative Male Partners
SO JAIDS-JOURNAL OF ACQUIRED IMMUNE DEFICIENCY SYNDROMES
LA English
DT Article
DE viral suppression; accuracy; couples
ID ANTIRETROVIRAL THERAPY; SEXUAL-BEHAVIOR; LOAD; PREVENTION; ADHERENCE;
   PEOPLE
AB Background: Among men who have sex with men, there is now clear evidence that the risk of HIV transmission through condomless sex when the HIV-positive partner is virally suppressed is effectively zero. However, an understanding of the accuracy of reporting of viral load among serodiscordant same-sex male couples is missing from the literature. Setting: This analysis uses data from the baseline sample of Stronger Together, a randomized controlled efficacy trial of an innovative dyadic intervention to enhance antiretroviral therapy adherence for HIV serodiscordant male couples in 3 US cities (Atlanta, Boston, and Chicago). Methods: Biomarker-confirmed and self-reported measures of viral load were used to assess the accuracy of self-report of viral suppression. In this descriptive analysis, the percentage of men who inaccurately reported being virally suppressed is compared across demographic, relationship, and HIV care characteristics. Results: Results confirm those of other recent studies that have shown relatively high levels of inaccuracy in reporting of viral suppression. Although 72.5% of men could accurately report their viral load status, 20% reported that they were virally suppressed when they did not have a biomarker-confirmed measure of viral suppression. Conclusion: These results highlight the need to provide interventions to men who have sex with men living with HIV to support access to care and ensure current knowledge of viral load and to continue to support primary prevention of HIV through condom use and pre-exposure prophylaxis. For couples, particularly serodiscordant male couples, interventions that can teach the couple how to collaborate to achieve and maintain viral suppression for the positive partner are an urgent and pragmatic programmatic priority that can equip couples with the knowledge required to correctly implement U = U strategies.
C1 [Stephenson, Rob] Univ Michigan, Sch Nursing, Dept Syst Populat & Leadership, Ctr Sexual & Hlth Dispar, Ann Arbor, MI 48109 USA.
   [Bratcher, Anna] Univ Calif Los Angeles, Dept Epidemiol, Fielding Sch Publ Hlth, Los Angeles, CA USA.
   [Mimiaga, Matthew J.] Brown Univ, Ctr Hlth Equ Res, Sch Publ Hlth, Providence, RI 02912 USA.
   [Mimiaga, Matthew J.] Brown Univ, Sch Publ Hlth, Dept Behav & Social Hlth Sci, Providence, RI 02912 USA.
   [Mimiaga, Matthew J.] Brown Univ, Sch Publ Hlth, Dept Epidemiol, Providence, RI 02912 USA.
   [Mimiaga, Matthew J.] Brown Univ, Dept Psychiat & Human Behav, Alpert Med Sch, Providence, RI 02912 USA.
   [Mimiaga, Matthew J.] Fenway Hlth, Fenway Inst, Boston, MA USA.
   [Garofalo, Robert; Hoehnle, Samuel] Ann & Robert H Lurie Childrens Hosp Chicago, Chicago, IL 60611 USA.
   [Garofalo, Robert; Hoehnle, Samuel] Northwestern Univ, Dept Pediat, Feinberg Sch Med, Chicago, IL 60611 USA.
   [Hidalgo, Marco A.] Childrens Hosp Los Angeles, Div Adolescent & Young Adult Med, Los Angeles, CA 90027 USA.
   [Hidalgo, Marco A.] Univ Southern Calif, Keck Sch Med, Dept Pediat, Los Angeles, CA 90007 USA.
   [Sullivan, Patrick S.] Emory Univ, Dept Epidemiol, Rollins Sch Publ Hlth, Atlanta, GA 30322 USA.
RP Stephenson, R (通讯作者)，Ctr Sexual & Hlth Dispar, 400 North Ingalls,Rm 4170A, Ann Arbor, MI 48109 USA.
EM rbsteph@umich.edu
OI Garofalo, Robert/0000-0001-9513-9416; Bratcher, Anna/0000-0001-5972-1249
FU Eunice Kennedy Shriver National Institute of Child Health & Human
   Development of the National Institutes of Health [R01HD075655]
FX Supported by the Eunice Kennedy Shriver National Institute of Child
   Health & Human Development of the National Institutes of Health under
   Award Number R01HD075655 (mPIs: R.G., M.J.M., and R.S.).
CR Attia S, 2009, AIDS, V23, P1397, DOI 10.1097/QAD.0b013e32832b7dca
   Bavinton BR, 2015, SEX TRANSM INFECT, V91, pA70, DOI 10.1136/sextrans-2015-052270.189
   Bavinton BR, 2018, LANCET HIV, V5, pE438, DOI 10.1016/S2352-3018(18)30132-2
   Cohen MS, 2016, NEW ENGL J MED, V375, P830, DOI [10.1056/NEJMoa1105243, 10.1056/NEJMoa1600693]
   Conroy AA, 2016, JAIDS-J ACQ IMM DEF, V73, pE31, DOI 10.1097/QAI.0000000000001121
   Giordano TP, 2004, HIV CLIN TRIALS, V5, P74, DOI 10.1310/JFXH-G3X2-EYM6-D6UG
   Kalichman SC, 2000, AM J PREV MED, V18, P325, DOI 10.1016/S0749-3797(00)00121-5
   Lampe FC, 2016, AIDS, V30, P1745, DOI 10.1097/QAD.0000000000001104
   Liu HH, 2001, ANN INTERN MED, V134, P968, DOI 10.7326/0003-4819-134-10-200105150-00011
   Mustanski B, 2018, AIDS BEHAV, V22, P2360, DOI 10.1007/s10461-018-2112-7
   Patterson S, 2017, JAIDS-J ACQ IMM DEF, V76, P372, DOI 10.1097/QAI.0000000000001528
   Prestage G, 2009, AIDS BEHAV, V13, P645, DOI 10.1007/s10461-009-9527-0
   Rodger A, 2012, BMC PUBLIC HEALTH, V12, DOI 10.1186/1471-2458-12-296
   Rodger AJ, 2019, LANCET, V393, P2428, DOI 10.1016/S0140-6736(19)30418-0
   Rodger AJ, 2016, JAMA-J AM MED ASSOC, V316, P171, DOI 10.1001/jama.2016.5148
   Sewell J, 2017, HIV MED, V18, P463, DOI 10.1111/hiv.12477
   Stephenson Rob, 2017, JMIR Res Protoc, V6, pe170, DOI 10.2196/resprot.7884
   Stephenson R, 2013, PLOS ONE, V8, DOI 10.1371/journal.pone.0062592
   Van de Ven P, 2005, AIDS, V19, P179, DOI 10.1097/00002030-200501280-00010
   Van Den Boom W, 2013, AIDS BEHAV, V17, P2136, DOI 10.1007/s10461-013-0453-9
NR 20
TC 6
Z9 6
U1 0
U2 8
PU LIPPINCOTT WILLIAMS & WILKINS
PI PHILADELPHIA
PA TWO COMMERCE SQ, 2001 MARKET ST, PHILADELPHIA, PA 19103 USA
SN 1525-4135
EI 1077-9450
J9 JAIDS-J ACQ IMM DEF
JI JAIDS
PD MAR 1
PY 2020
VL 83
IS 3
BP 210
EP 214
DI 10.1097/QAI.0000000000002240
PG 5
WC Immunology; Infectious Diseases
WE Science Citation Index Expanded (SCI-EXPANDED)
SC Immunology; Infectious Diseases
GA LB1DR
UT WOS:000524376900005
PM 31917748
OA Green Accepted, Bronze
DA 2022-08-26
ER

PT J
AU Tseng, CW
   Dudley, RA
   Chen, RD
   Walensky, RP
AF Tseng, Chien-Wen
   Dudley, R. Adams
   Chen, Randi
   Walensky, Rochelle P.
TI Medicare Part D and Cost-Sharing for Antiretroviral Therapy and
   Preexposure Prophylaxis
SO JAMA NETWORK OPEN
LA English
DT Article
ID UNITED-STATES; HIV; DRUGS
AB Importance The 2019 federal Ending the HIV Epidemic initiative requires a vast expansion of access to antiretroviral therapy (ART) and preexposure prophylaxis (PrEP) for HIV treatment and prevention. However, high prices for ART and PrEP can reduce their affordability and use. Medicare covers 1 in 4 persons living with HIV, and the Medicare Part D drug benefit imposes complicated cost-sharing between patients and other stakeholders.
   Objective To determine how the Medicare Part D design distributes the cost burden for ART and PrEP between patients, insurance plans, manufacturers, and Medicare.
   Design and Setting Nationwide cross-sectional analyses of first quarter 2019 Medicare formulary and pricing files for 3326 Part D plans were performed. These files contain drug benefit data, including prices and cost-sharing requirements.
   Main Outcomes and Measures For 18 ART and 2 PrEP regimens, the out-of-pocket costs for patients and the cost borne by plans, manufacturers, and Medicare were projected for 1 year of treatment or prevention under a 2019 standard Medicare Part D insurance plan. Analyses assumed that patients used the ART or PrEP regimen and no other medications.
   Results In 2019, ART prices ranged from $24 010 to $46 770 annually (median price, $35 780), with patients projected to pay 9% to 14% of the cost ($3270-$4350), insurance plans 18% to 24% ($5340-$8450), manufacturers 6% to 11% ($2370-$2750), and Medicare 53% to 67% ($12 770-$31 270). The price of PrEP was $20 570 annually, with patients contributing 15% ($2990), insurance plans 22% ($4570), manufacturers 13% ($2750), and Medicare 50% ($10 260). For beneficiaries with low-income subsidies that cover all patient cost-sharing, Medicare would assume 67% to 76% of ART costs and 65% of PrEP costs.
   Conclusions and Relevance Medicare Part D mandates universal ART and PrEP coverage, but high prices (>$35 000 annually for ART and>$20 000 annually for PrEP) and the design of Part D can jeopardize affordability for patients and place most of the cost burden on taxpayers. Under a standard Medicare Part D benefit, patients pay $3000 to $4000 out-of-pocket yearly, unless they qualify for low-income subsidies, and half to two-thirds of the cost of ART and PrEP is borne by Medicare rather than insurance plans or manufacturers. To end the HIV epidemic by 2030, it appears that policies must address both high drug prices and revamp Medicare Part D cost-sharing.
C1 [Tseng, Chien-Wen] Univ Hawaii, John A Burns Sch Med, Dept Family Med & Community Hlth, 651 Ilalo St, Honolulu, HI 96813 USA.
   [Tseng, Chien-Wen; Chen, Randi] Pacific Hlth Res & Educ Inst, Honolulu, HI USA.
   [Dudley, R. Adams] Univ Minnesota, Sch Med, Inst Hlth Informat, Minneapolis, MN 55455 USA.
   [Dudley, R. Adams] Univ Minnesota, Sch Publ Hlth, Minneapolis, MN USA.
   [Dudley, R. Adams] Minneapolis Vet Affairs Med Ctr, Ctr Care Delivery & Outcomes Res, Minneapolis, MN USA.
   [Walensky, Rochelle P.] Massachusetts Gen Hosp, Med Practice Evaluat Ctr, Div Infect Dis, Boston, MA 02114 USA.
   [Walensky, Rochelle P.] Harvard Univ, Harvard Med Sch, Ctr AIDS Res, Boston, MA 02115 USA.
RP Tseng, CW (通讯作者)，Univ Hawaii, John A Burns Sch Med, Dept Family Med & Community Hlth, 651 Ilalo St, Honolulu, HI 96813 USA.
EM cwtseng@hawaii.edu
FU Hawaii Medical Service Association Endowed Chair in Health Services and
   Quality Research; National Institutes of Health (National Institute of
   Allergy and Infectious Diseases) [R01 AI042006, R37 AI093269]; Steve and
   Deborah Gorlin MGH Research Scholars Award
FX This study was funded by the Hawaii Medical Service Association Endowed
   Chair in Health Services and Quality Research (Dr Tseng and Mr Chen).
   DrWalensky was supported by grants R01 AI042006 and R37 AI093269 from
   the National Institutes of Health (National Institute of Allergy and
   Infectious Diseases) and the Steve and Deborah Gorlin MGH Research
   Scholars Award.
CR [Anonymous], GUID US ANT AG AD AD
   Beer L, 2019, MMWR-MORBID MORTAL W, V68, P1129, DOI 10.15585/mmwr.mm6849a1
   Belenky N, 2018, MED CARE, V56, P47, DOI 10.1097/MLR.0000000000000843
   Center for Benefits Access, FULL LOW INC SUBS LI
   Centers for Disease Control and Prevention, HIV SURV REP
   Centers for Disease Control and Prevention, PREP
   Centers for Disease Control and Prevention, HIV PEOPL AG 50 OLD
   Centers for Medicare and Medicaid Services, MED D
   Centers for Medicare & Medicaid Services, PRESCR DRUG PLAN FOR
   Cubanski J, 2019, WILL MED B
   Dusetzina SB, 2019, NEW ENGL J MED, V381, P1401, DOI 10.1056/NEJMp1908688
   Dusetzina SB, 2019, JAMA-J AM MED ASSOC, V321, P2025, DOI 10.1001/jama.2019.4492
   Frank RG, 2019, NEW ENGL J MED, V381, P1404, DOI 10.1056/NEJMp1909798
   Gellad WF, 2019, NEW ENGL J MED, V380, P1688, DOI 10.1056/NEJMp1902692
   Golub SA, 2019, AIDS PATIENT CARE ST, V33, P253, DOI 10.1089/apc.2018.0290
   Harris NS, 2019, MMWR-MORBID MORTAL W, V68, P1117, DOI 10.15585/mmwr.mm6848e1
   HIV.gov, WHAT IS END HIV EP P
   HIV.gov, US STAT
   Huang YLA, 2018, MMWR-MORBID MORTAL W, V67, P1147, DOI 10.15585/mmwr.mm6741a3
   Hwang TJ, 2019, JAMA-J AM MED ASSOC, V322, P267, DOI 10.1001/jama.2019.7521
   Kaiser Family Foundation, 2016, MED HIV
   Kaiser Family Foundation, 2017, AIDS DRUG ASS PROGR
   Kaiser Family Foundation, 2019, OV MED D
   Kates J, 2019, QUICK LOOK ANTIRET D
   McCann NC, 2020, JAMA INTERN MED, DOI 10.1001/jamainternmed.2019.7108 32011622
   US Department of Health and Human Services, 2019, US FIL PAT INFR LAWS
   Whitfield THF, 2018, AIDS BEHAV, V22, P3566, DOI 10.1007/s10461-018-2045-1
   Yazdany J, 2018, JAMA-J AM MED ASSOC, V320, P931, DOI 10.1001/jama.2018.7316
NR 28
TC 4
Z9 4
U1 1
U2 1
PU AMER MEDICAL ASSOC
PI CHICAGO
PA 330 N WABASH AVE, STE 39300, CHICAGO, IL 60611-5885 USA
SN 2574-3805
J9 JAMA NETW OPEN
JI JAMA Netw. Open
PD APR 14
PY 2020
VL 3
IS 4
AR e202739
DI 10.1001/jamanetworkopen.2020.2739
PG 9
WC Medicine, General & Internal
WE Science Citation Index Expanded (SCI-EXPANDED)
SC General & Internal Medicine
GA LH5OL
UT WOS:000528834200002
PM 32286656
OA Green Published, gold
DA 2022-08-26
ER

PT J
AU Nsanzimana, S
   Mills, EJ
   Harari, O
   Mugwaneza, P
   Karita, E
   Uwizihiwe, JP
   Park, JJH
   Dron, L
   Condo, J
   Bucher, H
   Thorlund, K
AF Nsanzimana, Sabin
   Mills, Edward J.
   Harari, Ofir
   Mugwaneza, Placidie
   Karita, Etienne
   Uwizihiwe, Jean Paul
   Park, Jay J. H.
   Dron, Louis
   Condo, Jeanine
   Bucher, Heiner
   Thorlund, Kristian
TI Prevalence and incidence of HIV among female sex workers and their
   clients: modelling the potential effects of intervention in Rwanda
SO BMJ GLOBAL HEALTH
LA English
DT Article
DE epidemiology; health economics; HIV
ID TRANSMITTED INFECTIONS; COST-EFFECTIVENESS; CONDOM USE; CARE; IMPACT
AB Background Rwanda has identified several targeted HIV prevention strategies, such as promotion of condom use and provision of antiretroviral therapy (ART) and pre-exposure prophylaxis (PrEP) for female sex workers (FSWs). Given this country's limited resources, understanding how the HIV epidemic will be affected by these strategies is crucial. Methods We developed a Markov model to estimate the effects of targeted strategies to FSWs on the HIV prevalence/incidence in Rwanda from 2017 to 2027. Our model consists of the six states: HIV-; HIV+ undiagnosed/diagnosed pre-ART; HIV+ diagnosed with/without ART; and death. We considered three populations: FSWs, sex clients and the general population. For the period 2017-2027, the HIV epidemic among each of these population was estimated using Rwanda's demographic, sexual risk behaviour and HIV-associated morbidity and mortality data. Results Between 2017 and 2027, with no changes in the current condom and ART use, the overall number of people living with HIV is expected to increase from 344,971 to 402,451. HIV incidence will also decrease from 1.36 to 1.20 100 person-years. By 2027, a 30% improvement in consistent condom use among FSWs will result in absolute reduction of HIV prevalence among FSWs, sex clients and the general population by 7.86%, 5.97% and 0.17%, respectively. While recurring HIV testing and improving the ART coverage mildly reduced the prevalence/incidence among FSWs and sex clients, worsening the two (shown by our worst-case scenario) will result in an increase in the HIV prevalence/incidence among FSWs and sex clients. Introduction of PrEP to FSWs in 2019 will reduce the HIV incidence among FSWs by 1.28%. Conclusions Continued efforts toward improving condom and ART use will be critical for Rwanda to continue their HIV epidemic control. Implementing a targeted intervention strategy in PrEP for FSWs will reduce the HIV epidemic in this high-risk population.
C1 [Nsanzimana, Sabin] Rwanda Biomed Ctr, Kigali, Rwanda.
   [Nsanzimana, Sabin; Bucher, Heiner] Univ Basel, Basel Inst Clin Epidemiol & Biostat, Basel, Switzerland.
   [Mills, Edward J.; Thorlund, Kristian] McMaster Univ, Dept Hlth Res Methods Evidence & Impact, Hamilton, ON, Canada.
   [Mills, Edward J.; Thorlund, Kristian] McMaster Univ, Hamilton, ON, Canada.
   [Mills, Edward J.; Harari, Ofir; Park, Jay J. H.; Dron, Louis; Thorlund, Kristian] Cytel Inc, Real World & Adv Analyt, Vancouver, BC, Canada.
   [Mugwaneza, Placidie] Rwanda Biomed Ctr, Inst HIV Dis Prevent & Control, Kigali, Rwanda.
   [Karita, Etienne] Emory Univ, Sch Med, Rollins Sch Publ Hlth, Atlanta, GA USA.
   [Karita, Etienne] Emory Univ, Hubert Dept Global Hlth, Rollins Sch Publ Hlth, Atlanta, GA USA.
   [Uwizihiwe, Jean Paul] Univ Rwanda, Sch Med & Pharm, Dept Primary Hlth Care, Kigali, Rwanda.
   [Uwizihiwe, Jean Paul] Aarhus Univ, Ctr Global Hlth, Dept Publ Hlth, Aarhus, Denmark.
   [Park, Jay J. H.] Univ British Columbia, Dept Med, Expt Med, Vancouver, BC, Canada.
   [Condo, Jeanine] Univ Rwanda, Sch Publ Hlth, Kigali, Rwanda.
RP Nsanzimana, S (通讯作者)，Rwanda Biomed Ctr, Kigali, Rwanda.; Nsanzimana, S (通讯作者)，Univ Basel, Basel Inst Clin Epidemiol & Biostat, Basel, Switzerland.
EM nsabinco@gmail.com
RI Park, Jay/AAH-7002-2021
OI Park, Jay/0000-0001-5454-014X; Dron, Louis/0000-0002-3276-3948
FU Rwanda Biomedical CenterCentre (RBC)
FX This study was funded by the Rwanda Biomedical CenterCentre (RBC).
CR [Anonymous], 2017, R LANG ENV STAT COMP
   Binagwaho A, 2014, LANCET, V384, P371, DOI 10.1016/S0140-6736(14)60574-2
   Braunstein SL, 2011, SEX TRANSM DIS, V38, P385, DOI 10.1097/OLQ.0b013e31820b8eba
   Briggs AH., 2006, DECISION MODELLING H
   Institute of HIV/AIDS Disease Prevention and Control HIV-AIDS,, 2016, BEH BIOL SURV SURV F
   Kennedy CE, 2014, AIDS CARE, V26, P659, DOI 10.1080/09540121.2013.845287
   Kim J, 2008, AIDS, V22, pS57, DOI 10.1097/01.aids.0000341777.78876.40
   Kouta C, 2015, HEALTH EDUC RES, V30, P971, DOI 10.1093/her/cyv053
   Mukandavire Z, 2016, EPIDEMICS-NETH, V14, P62, DOI 10.1016/j.epidem.2015.10.002
   Mutagoma M, 2015, INT J STD AIDS, V26, P810, DOI 10.1177/0956462414555931
   National Institute of Statistics of Rwanda (NISR) [Rwanda] Ministry of Health (MOH) [Rwanda] and ICF International, 2015, RWAND DEM HLTH SURV
   Ngugi EN, 2012, SAHARA J-J SOC ASP H, V9, P148, DOI 10.1080/17290376.2012.743825
   Nsanzimana S, 2017, LANCET HIV, V4, pE457, DOI 10.1016/S2352-3018(17)30124-8
   Nsanzimana S, 2015, LANCET HIV, V2, pE376, DOI 10.1016/S2352-3018(15)00112-5
   Nsanzimana S, 2015, LANCET HIV, V2, pE208, DOI 10.1016/S2352-3018(15)00024-7
   Nsanzimana S, 2015, LANCET GLOB HEALTH, V3, pE169, DOI 10.1016/S2214-109X(14)70364-X
   Pickles M, 2010, SEX TRANSM INFECT, V86, pI33, DOI 10.1136/sti.2009.038950
   Prinja S, 2011, SEX TRANSM INFECT, V87, P354, DOI 10.1136/sti.2010.047829
   Republic of Rwanda Ministry of Health, 2010, BEH BIOL SURV SURV F
   Republic of Rwanda Ministry of Health, 2014, RWAND HIV AIDS NAT S
   Rwanda Biomedical Center/Institute of HIV/AIDS Disease Prevention and Control Department (RBC/IHDPC) School of Public Health (SPH) UNAIDS and ICF International, 2012, EST SIZ POP HOUS SUR
   Stover J, 2017, AIDS, V31, pS5, DOI 10.1097/QAD.0000000000001322
   UNAIDS, 2016, COUNTR FACTSH RWAND
   UNAIDS, NAT HIV EST FIL UNAI
   Vickerman P, 2006, SEX TRANSM INFECT, V82, P403, DOI 10.1136/sti.2006.020107
   Vickerman P, 2006, SEX TRANSM DIS, V33, pS122, DOI 10.1097/01.olq.0000221351.55097.36
   WHO, 2011, PREV HIV SEX WORK SE
   Wickham H., 2008, GGPLOT2 IMPLEMENTATI
NR 29
TC 2
Z9 2
U1 2
U2 4
PU BMJ PUBLISHING GROUP
PI LONDON
PA BRITISH MED ASSOC HOUSE, TAVISTOCK SQUARE, LONDON WC1H 9JR, ENGLAND
SN 2059-7908
J9 BMJ GLOB HEALTH
JI BMJ Glob. Health
PD AUG
PY 2020
VL 5
IS 8
AR e002300
DI 10.1136/bmjgh-2020-002300
PG 9
WC Public, Environmental & Occupational Health
WE Science Citation Index Expanded (SCI-EXPANDED); Social Science Citation Index (SSCI)
SC Public, Environmental & Occupational Health
GA ND3IF
UT WOS:000561796700005
PM 32764126
OA gold, Green Published
DA 2022-08-26
ER

PT J
AU Nakasone, SE
   Young, I
   Estcourt, CS
   Calliste, J
   Flowers, P
   Ridgway, J
   Shahmanesh, M
AF Nakasone, Sarah E.
   Young, Ingrid
   Estcourt, Claudia S.
   Calliste, Josina
   Flowers, Paul
   Ridgway, Jessica
   Shahmanesh, Maryam
TI Risk perception, safer sex practices and PrEP enthusiasm: barriers and
   facilitators to oral HIV pre-exposure prophylaxis in Black African and
   Black Caribbean women in the UK
SO SEXUALLY TRANSMITTED INFECTIONS
LA English
DT Article
DE ethnicity; gender; HIV; HIV women; PREP
ID LITERACY
AB Objectives UK Black African/Black Caribbean women remain disproportionately affected by HIV. Although oral pre-exposure prophylaxis (PrEP) could offer them an effective HIV prevention method, uptake remains limited. This study examined barriers and facilitators to PrEP awareness and candidacy perceptions for Black African/Black Caribbean women to help inform PrEP programmes and service development. Methods Using purposive sampling through community organisations, 32 in-depth, semi-structured interviews were conducted with Black African/Black Caribbean women living in London and Glasgow between June and August 2018. Participants (aged 19-63) included women of varied HIV statuses to explore perceptions of sexual risk and safer sex, sexual health knowledge and PrEP attitudes. A thematic analysis guided by the Social Ecological Model was used to explore how PrEP perceptions intersected with wider safer sex understandings and practices. Results Four key levels of influence shaping safer sex notions and PrEP candidacy perceptions emerged: personal, interpersonal, perceived environment and policy. PrEP-specific knowledge was low and some expressed distrust in PrEP. Many women were enthusiastic about PrEP for others but did not situate PrEP within their own safer sex understandings, sometimes due to difficulty assessing their own HIV risk. Many felt that PrEP could undermine intimacy in their relationships by disrupting the shared responsibility implicit within other HIV prevention methods. Women described extensive interpersonal networks that supported their sexual health knowledge and shaped their interactions with health services, though these networks were influenced by prevailing community stigmas. Conclusions Difficulty situating PrEP within existing safer sex beliefs contributes to limited perceptions of personal PrEP candidacy. To increase PrEP uptake in UK Black African/Black Caribbean women, interventions will need to enable women to advance their knowledge of PrEP within the broader context of their sexual health and relationships. PrEP service models will need to include trusted 'non-sexual health-specific' community services such as general practice.
C1 [Nakasone, Sarah E.] Univ Chicago, Chicago, IL 60637 USA.
   [Young, Ingrid] Univ Edinburgh, Usher Inst, Ctr Biomed Self & Soc, Edinburgh, Midlothian, Scotland.
   [Estcourt, Claudia S.] Glasgow Caledonian Univ, Sch Hlth & Life Sci, Glasgow, Lanark, Scotland.
   [Calliste, Josina] PrEPster, London, England.
   [Flowers, Paul] Univ Glasgow, MRC CSO Social & Publ Hlth Sci Unit, Glasgow, Lanark, Scotland.
   [Ridgway, Jessica] Univ Chicago, Dept Med, 5841 S Maryland Ave, Chicago, IL 60637 USA.
   [Shahmanesh, Maryam] UCL, Inst Global Hlth, London, England.
   [Shahmanesh, Maryam] Africa Hlth Res Inst, Durban, South Africa.
RP Nakasone, SE (通讯作者)，Univ Chicago, Chicago, IL 60637 USA.
EM sarah.e.nakasone@gmail.com
OI Nakasone, Sarah/0000-0003-1720-2365; Young, Ingrid/0000-0002-1242-5992;
   Flowers, Paul/0000-0001-6239-5616
CR Anaebere AK, 2013, SEX CULT, V17, P113, DOI 10.1007/s12119-012-9142-5
   ATLAS.ti, 2019, ATLAS TI 8
   Auerbach JD, 2015, AIDS PATIENT CARE ST, V29, P102, DOI 10.1089/apc.2014.0142
   Baral S, 2013, BMC PUBLIC HEALTH, V13, DOI 10.1186/1471-2458-13-482
   Blair TR, 2017, AM J PUBLIC HEALTH, V107, P872, DOI 10.2105/AJPH.2017.303704
   Bond Keosha T, 2016, J Black Sex Relatsh, V3, P1, DOI 10.1353/bsr.2016.0019
   Braun V., 2006, QUAL RES PSYCHOL, V3, P77, DOI [10.1191/1478088706qp063oa, https://doi.org/10.1191/1478088706qp063oa]
   Brown A, 2017, HIV TESTING ENGLAND
   Centers for Disease Control and Prevention, 2019, SOC EC MOD FRAM PREV
   Doyal L, 2009, CULT HEALTH SEX, V11, P173, DOI 10.1080/13691050802560336
   Fonner VA, 2016, AIDS, V30, P1973, DOI 10.1097/QAD.0000000000001145
   Green J, 2007, LIT NUMER STUD, V15, P19
   Liu A, 2014, PLOS MED, V11, DOI 10.1371/journal.pmed.1001613
   Nash S., 2018, PROGR ENDING HIV EPI
   National HIV PrEP Coordinating Group, 2019, IMPL HIV PREP SCOTL
   Ridgway J, 2018, AIDS EDUC PREV, V30, P382, DOI 10.1521/aeap.2018.30.5.382
   Stokes P, 2013, 2011 CENSUS KEY ST 1
   Sullivan A, 2019, PREP IMPACT TRIAL PR
   Tariq S, 2016, SEX TRANSM INFECT, V92, P331, DOI 10.1136/sextrans-2015-052224
   The Lancet HIV, 2017, LANCET HIV, V4, pe51
   Women and PrEP, SOPH FOR
   Young I, BMJ OPEN
   Young I, 2019, MAKING CASE HIV LITE
   Young I, 2014, BMJ OPEN, V4, DOI 10.1136/bmjopen-2014-005717
   Zarcadoolas C, 2005, HEALTH PROMOT INT, V20, P195, DOI 10.1093/heapro/dah609
NR 25
TC 8
Z9 8
U1 1
U2 3
PU BMJ PUBLISHING GROUP
PI LONDON
PA BRITISH MED ASSOC HOUSE, TAVISTOCK SQUARE, LONDON WC1H 9JR, ENGLAND
SN 1368-4973
EI 1472-3263
J9 SEX TRANSM INFECT
JI Sex. Transm. Infect.
PD AUG
PY 2020
VL 96
IS 5
BP 349
EP 354
DI 10.1136/sextrans-2020-054457
PG 6
WC Infectious Diseases
WE Science Citation Index Expanded (SCI-EXPANDED); Social Science Citation Index (SSCI)
SC Infectious Diseases
GA ND2OE
UT WOS:000561743700009
PM 32532928
OA hybrid, Green Accepted, Green Published
DA 2022-08-26
ER

PT J
AU Wanga, V
   Omollo, V
   Bukusi, EA
   Odoyo, JB
   Morton, JF
   Kidoguchi, L
   Johnson, R
   Hughes, JP
   Celum, C
   Baeten, JM
AF Wanga, Valentine
   Omollo, Victor
   Bukusi, Elizabeth A.
   Odoyo, Josephine B.
   Morton, Jennifer F.
   Kidoguchi, Lara
   Johnson, Rachel
   Hughes, James P.
   Celum, Connie
   Baeten, Jared M.
TI Uptake and impact of facility-based HIV self-testing on PrEP delivery: a
   pilot study among young women in Kisumu, Kenya
SO JOURNAL OF THE INTERNATIONAL AIDS SOCIETY
LA English
DT Article
DE PrEP; HIV testing; self-testing; counselling; standard of care;
   satisfaction
ID FEMALE SEX WORKERS; PREEXPOSURE PROPHYLAXIS; ACCEPTABILITY; CARE
AB IntroductionHIV testing is a required part of delivery of pre-exposure prophylaxis (PrEP) for HIV prevention. However, repeat testing can be challenging in busy, under-staffed clinical settings, which could negatively impact PrEP uptake and continuation. We prospectively evaluated optional facility-based HIV self-testing (HIVST) among young women using PrEP in an implementation programme.
   MethodsBetween February and November 2019, we collected data from young women receiving PrEP at two family planning facilities in Kisumu, Kenya. At each PrEP follow-up visit, women were given the option to choose between provider-initiated testing and HIVST. We assessed factors associated with HIVST uptake and compared satisfaction with HIV testing and clinic experience between acceptors and decliners of HIVST.
   ResultsA total of 172 women were offered HIVST at 202 PrEP follow-up visits. The median age was 21 years, 27% had multiple partners and 15% reported previously using HIVST. HIVST was accepted at 34.7% (70/202) of visits. Age (adjusted relative risk (aRR) 1.09 per year, 95% CI (confidence interval) 1.01 to 1.18), never being married (aRR 1.81, 95% CI 1.11 to 2.95) and having more PrEP follow-up visits (aRR 1.13 per visit, 95% CI 1.04 to 1.23) were associated with HIVST uptake. Compared to HIVST decliners, HIVST acceptors were more likely to be very happy with their overall testing experience (73% vs. 47% of visits, p = 0.003) and were more likely to say they would use HIVST in the future (96% vs. 76%, p < 0.001). Women who accepted HIVST had shorter visits than those choosing standard provider-initiated HIV testing (median [IQR]: 33 [32, 38] vs. 54 [41.5, 81] minutes, p = 0.003).
   ConclusionsIn this pilot evaluation in Kenya, about one-third of women using PrEP opted for HIVST over provider-initiated testing, and those choosing HIVST spent less time in the clinic and were generally satisfied with their experience. HIVST in PrEP delivery is feasible and has the potential to simplify PrEP delivery and give clients testing autonomy. Additional studies are needed to explore optimal HIV retesting strategies in PrEP delivery, including the use of HIVST in PrEP at a larger scale and in different settings.
C1 [Wanga, Valentine; Baeten, Jared M.] Univ Washington, Dept Epidemiol, Seattle, WA 98195 USA.
   [Wanga, Valentine; Bukusi, Elizabeth A.; Morton, Jennifer F.; Kidoguchi, Lara; Johnson, Rachel; Celum, Connie; Baeten, Jared M.] Univ Washington, Dept Global Hlth, Seattle, WA 98195 USA.
   [Omollo, Victor; Bukusi, Elizabeth A.; Odoyo, Josephine B.] Kenya Govt Med Res Ctr, Ctr Microbiol Res, Nairobi, Kenya.
   [Bukusi, Elizabeth A.] Univ Washington, Dept Obstet, Seattle, WA 98195 USA.
   [Bukusi, Elizabeth A.] Univ Washington, Dept Gynecol, Seattle, WA 98195 USA.
   [Hughes, James P.] Univ Washington, Dept Biostat, Seattle, WA 98195 USA.
   [Baeten, Jared M.] Univ Washington, Dept Med, Seattle, WA USA.
RP Wanga, V (通讯作者)，325 Ninth Ave, Seattle, WA 98104 USA.
EM wangav@uw.edu
RI Wanga, Valentine/W-8553-2019
OI Wanga, Valentine/0000-0002-9104-0125
FU USAID [ID-OAA-A-15-0034]
FX The POWER Project is funded by USAID, made possible by PEPFAR, under
   Cooperative Agreement ID-OAA-A-15-0034.
CR Agot K, 2017, 11 INT WORKSH HIV TR, P80
   AIDS Vaccine Advocacy Coalition, 2019, ONG PLANN PREP OP LA
   Calabrese SK, 2017, AM J PUBLIC HEALTH, V107, P1883, DOI 10.2105/AJPH.2017.304061
   Choko AT, 2015, PLOS MED, V12, DOI 10.1371/journal.pmed.1001873
   Curran K, 2014, 20 INT AIDS C JUL 20
   Delaugerre C, 2017, J INFECT DIS, V216, P382, DOI 10.1093/infdis/jix297
   Dovel K, 2020, LANCET GLOB HEALTH, V8, pE276, DOI 10.1016/S2214-109X(19)30534-0
   Eakle R, 2019, J INT AIDS SOC, V22, DOI 10.1002/jia2.25306
   Fransen K, 2017, J CLIN VIROL, V93, P76, DOI 10.1016/j.jcv.2017.03.013
   Genberg Becky, 2019, J Int Assoc Provid AIDS Care, V18, p2325958218823285, DOI 10.1177/2325958218823285
   Gibas KM, 2019, DRUGS, V79, P609, DOI 10.1007/s40265-019-01108-x
   Gresenguet Gerard, 2017, Open AIDS J, V11, P101, DOI 10.2174/1874613601711010101
   Guanira JV, 2015, J CLIN MICROBIOL, V53, P179, DOI 10.1128/JCM.01540-14
   Harichund C, 2019, AIDS CARE, V31, P186, DOI 10.1080/09540121.2018.1503638
   Hector J, 2018, PLOS ONE, V13, DOI 10.1371/journal.pone.0195391
   Kalibala S, 2014, AIDS BEHAV, V18, pS405, DOI 10.1007/s10461-014-0830-z
   Kelvin EA, 2018, AIDS BEHAV, V22, P580, DOI 10.1007/s10461-017-1783-9
   Kurth AE, 2016, AIDS BEHAV, V20, P870, DOI 10.1007/s10461-015-1213-9
   Lippman SA, 2018, JAIDS-J ACQ IMM DEF, V77, P279, DOI [10.1097/QAI.0000000000001601, 10.1097/qai.0000000000001601]
   Little K, UPDATE KENYA HIVST L
   Livant E, 2017, J CLIN VIROL, V94, P15, DOI 10.1016/j.jcv.2017.06.006
   Masters SH, 2016, PLOS MED, V13, DOI 10.1371/journal.pmed.1002166
   Mavedzenge SSE, 2017, 9 INT AIDS SOC C HIV
   Ministry of Health National AIDS & STI Control Programme, 2018, GUID US ANT DRUG TRE
   Moyo T., 2017, PULA BOTSWANA J AFRI, V31, P6
   Mugo PM, 2017, PLOS ONE, V12, DOI 10.1371/journal.pone.0170868
   Mugwanya KK, 2019, PLOS MED, V16, DOI 10.1371/journal.pmed.1002885
   Ndase P, 2015, PLOS ONE, V10, DOI 10.1371/journal.pone.0123005
   Ngure K, 2017, J INT AIDS SOC, V20, DOI 10.7448/IAS.20.1.21234
   Nhassengo P, 2018, PLOS ONE, V13, DOI 10.1371/journal.pone.0205919
   Njau B, 2019, BMC PUBLIC HEALTH, V19, DOI 10.1186/s12889-019-7685-1
   Ortblad KF, 2018, BMC INFECT DIS, V18, DOI 10.1186/s12879-018-3415-z
   Pinto RM, 2018, AIDS BEHAV, V22, P3681, DOI 10.1007/s10461-018-2184-4
   Tafuma Taurayi A., 2018, South. Afr. j. HIV med. (Online), V19, P1, DOI [10.4102/sajhivmed.v19i1.721, 10.4102/hivmed.v19i1.721]
   Thayaparan AJ, 2013, MED EDUC ONLINE, V18, DOI 10.3402/meo.v18i0.21747
   Thirumurthy H, 2016, LANCET HIV, V3, pE266, DOI 10.1016/S2352-3018(16)00041-2
   Venter WDF, 2018, FRONT PUBLIC HEALTH, V6, DOI 10.3389/fpubh.2018.00188
   World Health Organization, POL BRIEF WHO REC HI
NR 38
TC 7
Z9 7
U1 0
U2 0
PU JOHN WILEY & SONS LTD
PI CHICHESTER
PA THE ATRIUM, SOUTHERN GATE, CHICHESTER PO19 8SQ, W SUSSEX, ENGLAND
EI 1758-2652
J9 J INT AIDS SOC
JI J. Int. AIDS Soc.
PD AUG
PY 2020
VL 23
IS 8
AR e25561
DI 10.1002/jia2.25561
PG 9
WC Immunology; Infectious Diseases
WE Science Citation Index Expanded (SCI-EXPANDED); Social Science Citation Index (SSCI)
SC Immunology; Infectious Diseases
GA PF2FD
UT WOS:000598875500002
PM 32820597
OA gold, Green Published
DA 2022-08-26
ER

PT J
AU Hall, MT
   Smith, MA
   Simms, KT
   Barnabas, RV
   Canfell, K
   Murray, JM
AF Hall, Michaela T.
   Smith, Megan A.
   Simms, Kate T.
   Barnabas, Ruanne, V
   Canfell, Karen
   Murray, John M.
TI The past, present and future impact of HIV prevention and control on HPV
   and cervical disease in Tanzania: A modelling study
SO PLOS ONE
LA English
DT Article
ID HUMAN-PAPILLOMAVIRUS INFECTION; SEXUALLY-TRANSMITTED DISEASES; ACTIVE
   ANTIRETROVIRAL THERAPY; MALE CIRCUMCISION; RISK BEHAVIOR; MEN; WOMEN;
   SEX; POPULATION; PREVALENCE
AB Background
   Women with HIV have an elevated risk of HPV infection, and eventually, cervical cancer. Tanzania has a high burden of both HIV and cervical cancer, with an HIV prevalence of 5.5% in women in 2018, and a cervical cancer incidence rate among the highest globally, at 59.1 per 100,000 per year, and an estimated 9,772 cervical cancers diagnosed in 2018. We aimed to quantify the impact that interventions intended to control HIV have had and will have on cervical cancer in Tanzania over a period from 1995 to 2070.
   Methods
   A deterministic transmission-dynamic compartment model of HIV and HPV infection and natural history was used to simulate the impact of voluntary medical male circumcision (VMMC), anti-retroviral therapy (ART), and targeted pre-exposure prophylaxis (PrEP) on cervical cancer incidence and mortality from 1995-2070.
   Findings
   We estimate that VMMC has prevented 2,843 cervical cancer cases and 1,039 cervical cancer deaths from 1995-2020; by 2070 we predict that VMMC will have lowered cervical cancer incidence and mortality rates by 28% (55.11 cases per 100,000 women in 2070 without VMMC, compared to 39.93 with VMMC only) and 26% (37.31 deaths per 100,000 women in 2070 without VMMC compared to 27.72 with VMMC), respectively. We predict that ART will temporarily increase cervical cancer diagnoses and deaths, due to the removal of HIV death as a competing risk, but will ultimately further lower cervical cancer incidence and mortality rates by 7% (to 37.31 cases per 100,000 women in 2070) and 5% (to 26.44 deaths per 100,000 women in 2070), respectively, relative to a scenario with VMMC but no ART. A combination of ART and targeted PrEP use is anticipated to lower cervical cancer incidence and mortality rates to 35.82 and 25.35 cases and deaths, respectively, per 100,000 women in 2070.
   Conclusions
   HIV treatment and control measures in Tanzania will result in long-term reductions in cervical cancer incidence and mortality. Although, in the near term, the life-extending capability of ART will result in a temporary increase in cervical cancer rates, continued efforts towards HIV prevention will reduce cervical cancer incidence and mortality over the longer term. These findings are critical background to understanding the longer-term impact of achieving cervical cancer elimination targets in Tanzania.
C1 [Hall, Michaela T.; Murray, John M.] UNSW Sydney, Sch Math & Stat, Kensington, NSW, Australia.
   [Hall, Michaela T.; Smith, Megan A.; Simms, Kate T.; Canfell, Karen] Canc Council NSW, Canc Res Div, Woolloomooloo, Australia.
   [Smith, Megan A.; Simms, Kate T.; Canfell, Karen] Univ Sydney, Sch Publ Hlth, Sydney, NSW, Australia.
   [Barnabas, Ruanne, V] Univ Washington, Seattle, WA 98195 USA.
RP Hall, MT (通讯作者)，UNSW Sydney, Sch Math & Stat, Kensington, NSW, Australia.; Hall, MT (通讯作者)，Canc Council NSW, Canc Res Div, Woolloomooloo, Australia.
EM michaela.hall@nswcc.org.au
RI Hall, Michaela/S-1996-2019; Murray, John/B-5481-2009
OI Hall, Michaela/0000-0002-8989-1449; Smith, Megan/0000-0002-0401-2653;
   Canfell, Karen/0000-0002-6443-6618; Murray, John/0000-0001-9314-2283;
   Simms, Kate/0000-0003-2568-7956
FU Australian Government Research Training Program (RTP) Scholarship
FX This work was funded by an Australian Government Research Training
   Program (RTP) Scholarship (Ms Michaela Hall 5045590). The funders had no
   role in study design, data collection and analysis, decision to publish,
   or preparation of the manuscript.
CR Anderson PL, 2012, SCI TRANSL MED, V4, DOI 10.1126/scitranslmed.3004006
   [Anonymous], 2019, DRAFT GLOB STRAT EL
   Auvert B, 2005, PLOS MED, V2, P1112, DOI 10.1371/journal.pmed.0020298
   AVERT, 2019, HIV AIDS E SO AFR RE
   Bailey RC, 2007, LANCET, V369, P643, DOI 10.1016/S0140-6736(07)60312-2
   Blower S., 2003, AIDS Reviews, V5, P113
   Bray F, 2018, CA-CANCER J CLIN, V68, P394, DOI 10.3322/caac.21492
   Campos NG, 2018, JAIDS-J ACQ IMM DEF, V79, P195, DOI [10.1097/QAI.0000000000001778, 10.1097/qai.0000000000001778]
   Castellsague X, 2002, NEW ENGL J MED, V346, P1105, DOI 10.1056/NEJMoa011688
   Chen SY, 2002, AM J PUBLIC HEALTH, V92, P1387, DOI 10.2105/AJPH.92.9.1387-a
   Dartell M, 2012, SEX TRANSM DIS, V39, P201, DOI 10.1097/OLQ.0b013e31823b50ad
   Drain PK, 2006, BMC INFECT DIS, V6, DOI 10.1186/1471-2334-6-172
   Dukers NHTM, 2001, AIDS, V15, P369, DOI 10.1097/00002030-200102160-00010
   endinghiv.org, 2019, END HIV 2020
   Forbes HJ, 2012, PLOS ONE, V7, DOI 10.1371/journal.pone.0040507
   Gray RH, 2007, LANCET, V369, P657, DOI 10.1016/S0140-6736(07)60313-4
   Grund JM, 2017, LANCET GLOB HEALTH, V5, pE1113, DOI [10.1016/S2214-109X(17)30369-8, 10.1016/s2214-109x(17)30369-8]
   Herbeck JT, 2016, VIRUS EVOL, V2, DOI 10.1093/ve/vew028
   Hontelez JAC, 2013, PLOS MED, V10, DOI 10.1371/journal.pmed.1001534
   Hoornenborg E, 2019, LANCET HIV
   Joint United Nations Programme on HIV/AIDS, 2017, 90 90 90 AMB TREATM
   Joint United Nations Programme on HIV/AIDS (UNAIDS), 2009, MAK DEC MAL CIRC HIV
   Kaldor JM, 2010, AIDS, V24, P2564, DOI 10.1097/QAD.0b013e32833ead96
   Katz MH, 2002, AM J PUBLIC HEALTH, V92, P388, DOI 10.2105/AJPH.92.3.388
   Kharsany Ayesha B M, 2016, Open AIDS J, V10, P34, DOI 10.2174/1874613601610010034
   Lew JB, 2017, LANCET PUBLIC HEALTH, V2, pE96, DOI 10.1016/S2468-2667(17)30007-5
   Liu G, 2018, AIDS, V32, P795, DOI [10.1097/QAD.0000000000001765, 10.1097/qad.0000000000001765]
   Mbulawa ZZA, 2018, PLOS ONE, V13, DOI 10.1371/journal.pone.0190166
   Mbulawa ZZA, 2017, AM J CLIN PATHOL, V148, P148, DOI [10.1093/AJCP/AQX050, 10.1093/ajcp/aqx050]
   Ministry of Health CD Gender Elderly and Children (MoHCDGEC), 2019, NAT GUID MAN AG HIV
   Ministry of Health CD Gender Elderly and Children (MoHCDGEC) Government of Tanzania Ministry of Health Zanzibar (MoH) National Bureau of Statistics (NBS) Office of Chief Government Statistician (OCGS), 2017, TANZ HIV IMP SURV TH
   Minkoff H, 2010, J INFECT DIS, V201, P681, DOI 10.1086/650467
   Mishra S, 2012, PLOS ONE, V7, DOI 10.1371/journal.pone.0050691
   MoHCDGEC MoH NBS, 2016, TANZ DEM HLTH SURV M
   Munguti K, 1997, SOC SCI MED, V44, P1553, DOI 10.1016/S0277-9536(97)00014-2
   National Bureau of Statistics, 2015, MORT HLTH
   Palk L, 2018, SCI REP-UK, V8, DOI 10.1038/s41598-018-33570-0
   PrEP Watch, 2019, NAT POL GUID PREP 20
   Prodger JL, 2017, AIDS RES THER, V14, DOI 10.1186/s12981-017-0167-6
   Quinn TC, 2000, NEW ENGL J MED, V342, P921, DOI 10.1056/NEJM200003303421303
   Ramchandani MS, 2019, CURR HIV-AIDS REP, V16, P244, DOI 10.1007/s11904-019-00446-5
   Scheer S, 2001, LANCET, V357, P432, DOI 10.1016/S0140-6736(00)04007-1
   Tan N, 2018, VACCINE, V36, P4830, DOI 10.1016/j.vaccine.2018.02.023
   Tanzania Commission for AIDS, 2013, TANZ HIV AIDS MAL IN
   The United Republic of Tanzania Ministry of Health and Social Welfare, 2013, 23 UN REP TANZ MIN H
   The World Bank, 2017, SEX RAT BIRTH MAL BI
   Tobian AAR, 2014, ANNU REV MED, V65, P293, DOI 10.1146/annurev-med-092412-090539
   UNAIDS, 90 90 90 AMB TREATM
   UNAIDS, 2018, UN REP TANZ
   UNAIDS, 2018, DAT SHEET HIV PREV P
   UNAIDS, 2018, DAT SHEET HIV INC 10
   UNAIDS, 2018, DAT SHEET PEOPL LIV
   UNAIDS Joint United Nations Programme on HIV/AIDS, MIL GO RESP HIV E SO
   United Nations Department of Economic and Social Affairs, 2019, WORLD POPULATION AGE
   United Nations DESA / Population Division, 2017, WORLD POP PROSP 2015
   Van der Ploeg CPB, 1998, INTERFACES, V28, P84, DOI 10.1287/inte.28.3.84
   Vissers DCJ, 2011, EPIDEMIOL INFECT, V139, P1845, DOI 10.1017/S0950268811000069
   Weinberg Jennifer L, 2010, Virtual Mentor, V12, P202, DOI 10.1001/virtualmentor.2010.12.3.cprl1-1003
   World Bank, 2017, FERT RAT TOT BIRTHS
   World Health Organization, 2019, MAL CIRC HIV PREV
   World Health Organization, 2018, WHO LEADS WAY ELIM C
   World Health Organization, 2013, ANN 1 WHO CLIN STAG
   Yuan TW, 2019, LANCET GLOB HEALTH, V7, pE436, DOI 10.1016/S2214-109X(18)30567-9
NR 63
TC 9
Z9 9
U1 0
U2 2
PU PUBLIC LIBRARY SCIENCE
PI SAN FRANCISCO
PA 1160 BATTERY STREET, STE 100, SAN FRANCISCO, CA 94111 USA
SN 1932-6203
J9 PLOS ONE
JI PLoS One
PD MAY 6
PY 2020
VL 15
IS 5
AR e0231388
DI 10.1371/journal.pone.0231388
PG 23
WC Multidisciplinary Sciences
WE Science Citation Index Expanded (SCI-EXPANDED); Social Science Citation Index (SSCI)
SC Science & Technology - Other Topics
GA LT7ZB
UT WOS:000537283500007
PM 32374729
OA Green Published, gold
DA 2022-08-26
ER

PT J
AU Kulie, P
   Castel, AD
   Zheng, ZN
   Powell, NN
   Srivastava, A
   Chandar, S
   McCarthy, ML
AF Kulie, Paige
   Castel, Amanda D.
   Zheng, Zhaonian
   Powell, Natasha N.
   Srivastava, Aneil
   Chandar, Sandhya
   McCarthy, Melissa L.
TI Targeted Screening for HIV Pre-Exposure Prophylaxis Eligibility in Two
   Emergency Departments in Washington, DC
SO AIDS PATIENT CARE AND STDS
LA English
DT Article
DE pre-exposure prophylaxis; prevention; screening; HIV; emergency medicine
ID UNITED-STATES; BEHAVIORAL SURVEILLANCE; WOMEN; AWARENESS; PREP; RISK;
   MEN; SEX; ACQUISITION; PREVENTION
AB Pre-exposure prophylaxis (PrEP) is an effective method to prevent HIV acquisition in high-risk individuals. This cross-sectional survey study estimated the proportion of patients who were PrEP eligible among a targeted sample of emergency department (ED) patients with chief complaints indicative of HIV risk. Research assistants screened a convenience sample of adult patients who presented to two hospital EDs in Washington, DC, during a 6-month period with genitourinary, substance use, or intentional injury-related complaints. Patients with these complaints who reported being sexually active within the past 6 months and HIV negative completed a computer-assisted survey that included questions on sexual practices and partners, substance use, and attitudes and knowledge about PrEP. We used the Centers for Disease Control and Prevention (CDC) clinical guidelines to determine whether PrEP use was indicated. We report differences in PrEP eligibility by demographic characteristics, knowledge, and attitudes. Of the 410 participants, the majority were black (85%), and heterosexual females (72%). PrEP use was indicated in 20% (N = 84), most commonly because of condomless sex with a person of unknown HIV status (82%) and/or a sexually transmitted infection (STI) diagnosis (41%). One-third (34%) of participants had heard of PrEP. Overall, 36% of the sample (N = 148) wanted to learn more about PrEP while in the ED. The percentage who wanted to learn more about PrEP was higher among PrEP-eligible patients (52%) compared with PrEP-ineligible patients (32%). Using CDC criteria, targeted screening identified that a substantial proportion of ED patients are PrEP eligible based on their self-reported behaviors.
C1 [Kulie, Paige; Powell, Natasha N.; Srivastava, Aneil; Chandar, Sandhya; McCarthy, Melissa L.] George Washington Univ, Med Fac Associates, Dept Emergency Med, 2120 L St NW Suite 450, Washington, DC 20037 USA.
   [Castel, Amanda D.] George Washington Univ, Milken Inst, Sch Publ Hlth, Dept Epidemiol, Washington, DC 20037 USA.
   [Zheng, Zhaonian; McCarthy, Melissa L.] George Washington Univ, Milken Inst, Dept Hlth Policy & Management, Sch Publ Hlth, Washington, DC 20037 USA.
RP Kulie, P (通讯作者)，George Washington Univ, Med Fac Associates, Dept Emergency Med, 2120 L St NW Suite 450, Washington, DC 20037 USA.
EM pkulie2@gwu.edu
FU NCATS NIH HHS [UL1 TR001876] Funding Source: Medline
CR Aaron E, 2018, AIDS PATIENT CARE ST, V32, P16, DOI 10.1089/apc.2017.0201
   [Anonymous], 2019, PREP WATCH US
   Atashili J, 2008, AIDS, V22, P1493, DOI 10.1097/QAD.0b013e3283021a37
   Auerbach JD, 2015, AIDS PATIENT CARE ST, V29, P102, DOI 10.1089/apc.2014.0142
   Bradley E, 2019, J WOMENS HEALTH, V28, P1272, DOI 10.1089/jwh.2018.7353
   Calabrese SK, 2019, JAIDS-J ACQ IMM DEF, V81, P395, DOI 10.1097/QAI.0000000000002042
   Finlayson T, 2019, MMWR-MORBID MORTAL W, V68, P597, DOI 10.15585/mmwr.mm6827a1
   Gallagher KM, 2007, PUBLIC HEALTH REP, V122, P32, DOI 10.1177/00333549071220S106
   Harris PA, 2009, J BIOMED INFORM, V42, P377, DOI 10.1016/j.jbi.2008.08.010
   Hepatitis ST, 2019, ANN EP SURV REP DAT
   Hess KM, 2019, AIDS PATIENT CARE ST, V33, P449, DOI 10.1089/apc.2019.0150
   Huang YLA, 2018, MMWR-MORBID MORTAL W, V67, P1147, DOI 10.15585/mmwr.mm6741a3
   Hugo JM, 2016, AIDS BEHAV, V20, pS350, DOI 10.1007/s10461-016-1520-9
   Kissinger P, 2013, SEX TRANSM INFECT, V89, P426, DOI 10.1136/sextrans-2012-051005
   Koechlin FM, 2017, AIDS BEHAV, V21, P1325, DOI 10.1007/s10461-016-1627-z
   Koren DE, 2018, AIDS PATIENT CARE ST, V32, P490, DOI 10.1089/apc.2018.0030
   National Center for HIV/AIDS, 2019, PREP 101
   Patel AS, 2019, JAIDS-J ACQ IMM DEF, V80, P527, DOI 10.1097/QAI.0000000000001950
   Patrick R, 2017, JAIDS-J ACQ IMM DEF, V75, pS375, DOI 10.1097/qai.0000000000001414
   Ridgway JP, 2018, AIDS PATIENT CARE ST, V32, P202, DOI 10.1089/apc.2018.0011
   Shover CL, 2019, AIDS BEHAV, V23, P2730, DOI 10.1007/s10461-019-02493-w
   Siegler AJ, 2018, ANN EPIDEMIOL, V28, P841, DOI 10.1016/j.annepidem.2018.06.005
   Smith DK, 2019, CLIN INFECT DIS, V68, P37, DOI 10.1093/cid/ciy441
   Smith DK, 2015, MMWR-MORBID MORTAL W, V64, P1291, DOI 10.15585/mmwr.mm6446a4
   Stanley K, 2017, ANN EMERG MED, V70, P562, DOI 10.1016/j.annemergmed.2017.01.018
   Sullivan PS, 2018, ANN EPIDEMIOL, V28, P833, DOI 10.1016/j.annepidem.2018.06.009
   Tims-Cook Z, 2019, AIDS PATIENT CARE ST, V33, P384, DOI 10.1089/apc.2019.0046
   Wilson EC, 2015, PLOS ONE, V10, DOI 10.1371/journal.pone.0128971
NR 28
TC 9
Z9 9
U1 0
U2 0
PU MARY ANN LIEBERT, INC
PI NEW ROCHELLE
PA 140 HUGUENOT STREET, 3RD FL, NEW ROCHELLE, NY 10801 USA
SN 1087-2914
EI 1557-7449
J9 AIDS PATIENT CARE ST
JI Aids Patient Care STDS
PD DEC 1
PY 2020
VL 34
IS 12
BP 516
EP 522
DI 10.1089/apc.2020.0228
PG 7
WC Public, Environmental & Occupational Health; Infectious Diseases
WE Science Citation Index Expanded (SCI-EXPANDED); Social Science Citation Index (SSCI)
SC Public, Environmental & Occupational Health; Infectious Diseases
GA PC0XM
UT WOS:000596733400004
PM 33296271
OA Green Published
DA 2022-08-26
ER

PT J
AU Jansen, K
   Steffen, G
   Potthoff, A
   Schuppe, AK
   Beer, D
   Jessen, H
   Scholten, S
   Spornraft-Ragaller, P
   Bremer, V
   Tiemann, C
   Knechten, H
   Panstruga, P
   Cordes, C
   Lieb, C
   Rodriguez, E
   Hillenbrand, H
   Krznaric, I
   Brockmeyer
   Hower, M
   Spornraft-Ragailer, P
   Schneeweiss, S
   Meurer, A
   Pauli, R
   Tomesch, A
   Trein, A
AF Jansen, Klaus
   Steffen, Gyde
   Potthoff, Anja
   Schuppe, Ann-Kathrin
   Beer, Daniel
   Jessen, Heiko
   Scholten, Stefan
   Spornraft-Ragaller, Petra
   Bremer, Viviane
   Tiemann, Carsten
   Knechten, Heribert
   Panstruga, Petra
   Cordes, Christiane
   Lieb, Christian
   Rodriguez, Elena
   Hillenbrand, Heribert
   Krznaric, Ivanka
   Brockmeyer
   Hower, Martin
   Spornraft-Ragailer, Petra
   Schneeweiss, Stephan
   Meurer, Anja
   Pauli, Ramona
   Tomesch, Andrea
   Trein, Andreas
CA MSM Screening Study Grp
TI STI in times of PrEP: high prevalence of chlamydia, gonorrhea, and
   mycoplasma at different anatomic sites in men who have sex with men in
   Germany
SO BMC INFECTIOUS DISEASES
LA English
DT Article
DE MSM; Prevalence; PrEP; HIV; Chlamydia trachomatis; Neisseria
   gonorrhoeae; Mycoplasma genitalium
ID SEXUALLY-TRANSMITTED INFECTIONS; HIV PREEXPOSURE PROPHYLAXIS;
   NEISSERIA-GONORRHOEAE; EXTRAGENITAL CHLAMYDIA; GONOCOCCAL INFECTIONS;
   TRICHOMONAS-VAGINALIS; TRANSGENDER WOMEN; GENITALIUM; TRACHOMATIS;
   PHARYNGEAL
AB Background Men who have sex with men (MSM) are disproportionally affected by sexually transmitted infections (STI). STI are often extragenital and asymptomatic. Both can delay diagnosis and treatment. Approval of HIV pre-exposure prophylaxis (PrEP) might have influenced sexual behaviour and STI-prevalence of HIV- MSM. We estimated STI-prevalence and risk factors amongst HIV- and HIV+ MSM in Germany to plan effective interventions. Methods We conducted a nationwide, cross-sectional study between February and July 2018. Thirteen MSM-friendly STI-practices screened MSM for Chlamydia trachomatis (CT), Mycoplasma genitalium (MG), Neisseria gonorrhea (NG), and Trichomonas vaginalis (TV) using self-collected rectal and pharyngeal swabs, and urine samples. APTIMA (TM) STI-assays (Hologic (TM) Inc., San Diego, USA) were used for diagnostics, and samples were not pooled. We collected information on socio-demographics, HIV-status, clinical symptoms, sexual behaviour within the last 6 months, and PrEP use. We combined HIV status and PrEP use for defining risk groups, and used directed acyclic graphs and multivariable logistic regression to identify risk factors for STI. Results Two thousand three hundred three MSM were included: 50.5% HIV+, median age 39 [18-79] years. Median number of male sex partners within the last 6 months was five. Sex without condom was reported by 73.6%, use of party drugs by 44.6%. 80.3% had a STI history, 32.2% of STI+ MSM reported STI-related symptoms. 27.6% of HIV- MSM used PrEP. Overall STI-prevalence was 30.1, 25.0% in HIV-/PrEP- MSM (CT:7.2%; MG:14.2%; NG:7.4%; TV:0%), 40.3% in HIV-/PrEP+ MSM (CT:13.8%; MG:19.4%; NG:14.8%; TV:0.4%), and 30.8% in HIV+ MSM (CT:10.1%; MG:18.4%; NG:8.6%; TV:0.1%). Being HIV+ (OR 1.7, 95%-CI 1.3-2.2), using PrEP (OR 2.0, 95%-CI 1.5-2.7), having > 5 sex partners (OR:1.65; 95%-CI:1.32-2.01.9), having condomless sex (OR:2.11.9; 95%-CI:1.65-2.86), and using party drugs (OR:1.65; 95%-CI:1.32-2.0) were independent risk factors for being tested positive for at least one STI. Conclusions We found a high STI-prevalence in MSM in Germany, especially in PrEP users, frequently being asymptomatic. As a relevant proportion of PrEP users will not use a condom, counselling and comprehensive STI screening is essential and should be low threshold and preferably free of cost. Counselling of PrEP users should also address use of party drugs.
C1 [Jansen, Klaus; Steffen, Gyde; Bremer, Viviane] Robert Koch Inst, Dept Infect Dis Epidemiol, Unit HIV AIDS STI & Blood Borne Infect, Seestr 10, D-13353 Berlin, Germany.
   [Steffen, Gyde] Robert Koch Inst, Postgrad Training Appl Epidemiol PAE, Berlin, Germany.
   [Steffen, Gyde] European Ctr Dis Prevent & Control ECDC, European Programme Intervent Epidemiol Training E, Stockholm, Sweden.
   [Potthoff, Anja] Ruhr Univ, Ctr Sexual Hlth & Med, WIR, Bochum, Germany.
   [Schuppe, Ann-Kathrin; Tiemann, Carsten] Labcon OWL, Lab Krone, Bad Salzuflen, Germany.
   [Beer, Daniel] Praxis Lab Dr Med Heribert Knechten, Aachen, Germany.
   [Jessen, Heiko] Praxis Jessen2, Berlin, Germany.
   [Scholten, Stefan] Praxis Hohenstaufenring, Cologne, Germany.
   [Spornraft-Ragaller, Petra] Tech Univ Dresden, Univ Hosp Carl Gustav Carus, Dept Dermatol, Dresden, Germany.
RP Jansen, K (通讯作者)，Robert Koch Inst, Dept Infect Dis Epidemiol, Unit HIV AIDS STI & Blood Borne Infect, Seestr 10, D-13353 Berlin, Germany.
EM jansenk@rki.de
OI Jansen, Klaus/0000-0002-4878-9421
CR Allan-Blitz LT, 2017, INT J STD AIDS, V28, P138, DOI 10.1177/0956462416630909
   An Q, 2017, JAIDS-J ACQ IMM DEF, V75, pS363, DOI 10.1097/qai.0000000000001412
   Anderson PL, 2012, SCI TRANSL MED, V4, DOI 10.1126/scitranslmed.3004006
   [Anonymous], 2019, BESCHLUSS BEWERTUNGS
   Baeten JM, 2012, NEW ENGL J MED, V367, P399, DOI 10.1056/NEJMoa1108524
   Baumann L, 2018, SEX TRANSM INFECT, V94, P254, DOI 10.1136/sextrans-2017-053384
   Bercot B, 2019, HIGH PREVALENCE ANTI
   Beymer MR, 2018, SEX TRANSM INFECT, V94, P457, DOI 10.1136/sextrans-2017-053377
   Bremer V, 2015, S1 LEITLINIE STI STD
   Budkaew J, 2019, PLOS ONE, V14, DOI 10.1371/journal.pone.0211682
   Centers for Disease Control and Prevention, 2018, SEX TRANSM DIS SURBV
   Chan Philip A, 2016, Infect Dis Obstet Gynecol, V2016, P5758387, DOI 10.1155/2016/5758387
   Chow EPF, 2019, SEX HEALTH, V16, P433, DOI 10.1071/SH18237
   Chow EPF, 2017, SEX TRANSM DIS, V44, P593, DOI [10.1097/OLQ.0000000000000654, 10.1097/olq.0000000000000654]
   Clarivet B, 2014, EUR J DERMATOL, V24, P611, DOI 10.1684/ejd.2014.2413
   Couldwell DL, 2018, SEX TRANSM INFECT, V94, P406, DOI 10.1136/sextrans-2017-053480
   Cunha CB, 2015, BMC PUBLIC HEALTH, V15, DOI 10.1186/s12889-015-2002-0
   Danby CS, 2016, SEX TRANSM DIS, V43, P105, DOI 10.1097/OLQ.0000000000000384
   Deguchi T, 2009, J INFECT CHEMOTHER, V15, P410, DOI 10.1007/s10156-009-0726-4
   Deutsche AIDS Gesellschaft (DAIG), 2018, DTSCH OST LEITL HIV
   Dewart CM, 2018, SEX TRANSM DIS, V45, P287, DOI 10.1097/OLQ.0000000000000754
   Dubourg G, 2016, CLIN MICROBIOL INFEC, V22, P753, DOI 10.1016/j.cmi.2016.08.022
   Dudareva-Vizule S, 2014, SEX TRANSM INFECT, V90, P46, DOI 10.1136/sextrans-2012-050929
   Dumke R, 2019, J GLOB ANTIMICROB RE, V18, P118, DOI 10.1016/j.jgar.2019.06.015
   European Centre for Disease Prevention and Control, 2018, HEALTHCARE ASS INFEC, P1
   European Centre for Disease Prevention and Control, 2015, HIV STI PREV MEN WHO
   Francino MP, 2016, FRONT MICROBIOL, V6, DOI 10.3389/fmicb.2015.01543
   Francis SC, 2008, SEX TRANSM DIS, V35, P797, DOI 10.1097/OLQ.0b013e318177ec39
   Fuchs W, 2016, BRIT J DERMATOL, V174, P831, DOI 10.1111/bjd.14288
   Gerbase A, 2011, PREVENTION TREATMENT
   Grant RM, 2014, LANCET INFECT DIS, V14, P820, DOI 10.1016/S1473-3099(14)70847-3
   Grant RM, 2010, NEW ENGL J MED, V363, P2587, DOI 10.1056/NEJMoa1011205
   Heiligenberg M, 2012, SEX TRANSM DIS, V39, P8, DOI 10.1097/OLQ.0b013e3182354e81
   Hocking JS, 2013, BMC INFECT DIS, V13, DOI 10.1186/1471-2334-13-379
   Jansen K, 2016, EUROSURVEILLANCE, V21, P2, DOI 10.2807/1560-7917.ES.2016.21.43.30382
   Jenness SM, 2017, CLIN INFECT DIS, V65, P712, DOI 10.1093/cid/cix439
   Jensen JS, 2016, J EUR ACAD DERMATOL, V30, P1650, DOI 10.1111/jdv.13849
   Jernberg C, 2010, MICROBIOL-SGM, V156, P3216, DOI 10.1099/mic.0.040618-0
   Kenyon C, 2019, AIDS, V33, P155, DOI 10.1097/QAD.0000000000002020
   Lal L, 2017, AIDS, V31, P1709, DOI [10.1097/QAD.0000000000001519, 10.1097/qad.0000000000001519]
   Lallemand A, 2015, SEX TRANSM INFECT, V91, pA150, DOI 10.1136/sextrans-2015-052270.391
   Leon SR, 2016, BMJ OPEN, V6, DOI 10.1136/bmjopen-2015-008245
   Marcus U, 2015, BMC INFECT DIS, V15, DOI 10.1186/s12879-014-0738-2
   Mayer Kenneth H, 2018, Sex Transm Dis, V45, pS38, DOI [10.1097/olq.0000000000000815, 10.1097/OLQ.0000000000000815]
   Mayer KH, 2012, SEX TRANSM DIS, V39, P1, DOI 10.1097/OLQ.0b013e31823b1922
   Mayer KH, 2019, TRENDS BACTERIAL STI
   McCormack S, 2016, LANCET, V387, P53, DOI 10.1016/S0140-6736(15)00056-2
   McIver R, 2019, SEX TRANSM DIS, V46, P513, DOI 10.1097/OLQ.0000000000001009
   Mena L, 2018, SEX TRANSM DIS, V45, P307, DOI [10.1097/OLQ.0000000000000746, 10.1097/olq.0000000000000721]
   Mercer CH, 2016, BMC PUBLIC HEALTH, V16, DOI 10.1186/s12889-016-3149-z
   Molina JM, 2017, LANCET HIV, V4, pE402, DOI 10.1016/S2352-3018(17)30089-9
   Nakashima K, 2014, BMC INFECT DIS, V14, DOI 10.1186/1471-2334-14-43
   Phillips T, 2019, SEX HEALTH, V16, P473, DOI 10.1071/SH18131
   Read TRH, 2019, EMERG INFECT DIS, V25, P719, DOI 10.3201/eid2504.181258
   Refugio ON, 2017, SEX HEALTH, V14, P126, DOI 10.1071/SH16038
   Reinton N, 2013, SEX HEALTH, V10, P199, DOI 10.1071/SH12092
   Scott HM, 2016, AIDS RES THER, V13, DOI 10.1186/s12981-016-0089-8
   Shrier I, 2008, BMC MED RES METHODOL, V8, DOI 10.1186/1471-2288-8-70
   Spicknall IH, 2017, SEX TRANSM INFECT, V93, P307, DOI 10.1136/sextrans-2016-052676
   Sprenger K, 2014, PEERJ, V2, DOI 10.7717/peerj.537
   survey, 2016, SEX REPR HEALTHC, V7, P27, DOI [10.1016/j, DOI 10.1016/J]
   Tongtoyai J, 2015, SEX TRANSM DIS, V42, P440, DOI 10.1097/OLQ.0000000000000311
   Traeger MW, 2019, JAMA-J AM MED ASSOC, V321, P1380, DOI 10.1001/jama.2019.2947
   Traeger MW, 2018, CLIN INFECT DIS, V67, P676, DOI 10.1093/cid/ciy182
   Unemo M, 2014, CLIN MICROBIOL REV, V27, P587, DOI 10.1128/CMR.00010-14
   van der Veer C, 2016, SEX TRANSM INFECT, V92, P83, DOI 10.1136/sextrans-2015-052118
   van Liere GAFS, 2019, SEX TRANSM INFECT, V95, P505, DOI 10.1136/sextrans-2018-053825
   van Liere GAFS, 2015, PLOS ONE, V10, DOI 10.1371/journal.pone.0140297
   Nguyen VK, 2018, AIDS, V32, P523, DOI 10.1097/QAD.0000000000001718
   World Health Organization, 2015, GUID WHEN STAT ANT T
   Yang LG, 2018, BMC INFECT DIS, V18, DOI 10.1186/s12879-018-3579-6
   Zhao N, 2019, BMC INFECT DIS, V19, DOI 10.1186/s12879-019-4138-5
   Zheng BJ, 2014, BMC PUBLIC HEALTH, V14, DOI 10.1186/1471-2458-14-195
NR 73
TC 31
Z9 32
U1 1
U2 10
PU BMC
PI LONDON
PA CAMPUS, 4 CRINAN ST, LONDON N1 9XW, ENGLAND
EI 1471-2334
J9 BMC INFECT DIS
JI BMC Infect. Dis.
PD FEB 7
PY 2020
VL 20
IS 1
AR 110
DI 10.1186/s12879-020-4831-4
PG 14
WC Infectious Diseases
WE Science Citation Index Expanded (SCI-EXPANDED)
SC Infectious Diseases
GA KK4XG
UT WOS:000512746200003
PM 32033533
OA Green Published, gold
DA 2022-08-26
ER

PT J
AU Hwang, C
   Lai, MT
   Hazuda, D
AF Hwang, Carey
   Lai, Ming-Tain
   Hazuda, Daria
TI Rational Design of Doravirine: From Bench to Patients
SO ACS INFECTIOUS DISEASES
LA English
DT Article
DE doravirine; human immunodeficiency virus; non-nucleoside reverse
   transcriptase inhibitor; resistance
ID REVERSE-TRANSCRIPTASE INHIBITORS; TREATMENT-NAIVE; HIV-1-INFECTED
   PATIENTS; VIROLOGICAL FAILURE; EFAVIRENZ; DRUG; RILPIVIRINE; RESISTANCE;
   NNRTIS; DISCOVERY
AB Since the approval of nevirapine, the first HIV-1 nonnucleoside reverse transcriptase inhibitor (NNRTI) in 1996, NNRTIs have helped play a critical role in maintaining viral suppression in people living with HIV. The many positive attributes of the class, including potency and long plasma half-life, make them attractive drug discovery targets. Given the availability of multiple once-daily integrase-based treatments for HIV-1 infection, the challenge to develop a new antiretroviral agent that addresses the needs of today's patients is formidable. However, with the increased availability of antiretrovirals for treatment and new pre-exposure prophylaxis guidelines, which should globally expand the use of antiretrovirals in prevention, it will be increasingly important to have access to multiple regimens with options from different classes that are well tolerated and convenient to ensure a sustained impact on the global epidemic. Many attempts to improve upon the NNRTI class have failed to deliver a desirable clinical profile consistent with the current landscape of treatment options. Doravirine is the only NNRTI to successfully advance through phase 3 clinical development and approval in recent years. Learning from the liabilities of approved NNRTIs, as well as past development failures, facilitated a rational approach to the discovery of doravirine by focusing on addressing the known safety/tolerability issues of commonly prescribed NNRTIs, such as central nervous system toxicity with efavirenz and potential cardiotoxicity due to off-target effects on cardiac ion channels with rilpivirine, using structural biology and characterization of resistance in vitro to address resistance liabilities and concentrating on the metabolic profile to limit the potential for drug drug interactions. These preclinical efforts were critical to the design and selection of doravirine as a novel NNRTI that possessed the desired next generation profile with the ultimate proof that these attributes translate to patients derived from clinical trials.
C1 [Hwang, Carey; Lai, Ming-Tain; Hazuda, Daria] Merck Co Inc, Kenilworth, NJ 07033 USA.
RP Hazuda, D (通讯作者)，Merck Co Inc, Kenilworth, NJ 07033 USA.
EM daria_hazuda@merck.com
FU Merck Sharp Dohme
FX The authors wish to thank Jose Walewski, Ph.D., and Meredith Rogers,
   M.S., CMPP, of The Lockwood Group (Stamford, CT) for writing assistance,
   funded by Merck Sharp & Dohme. Writing assistance was funded by Merck
   Sharp and Dohme.
CR Adams J, 2010, ANN PHARMACOTHER, V44, P157, DOI 10.1345/aph.1M359
   Anderson M. S., 2016, 6 INT WORKSH HIV WOM
   Anderson MS, 2015, ANTIVIR THER, V20, P397, DOI 10.3851/IMP2920
   Annan NT, 2009, JAIDS-J ACQ IMM DEF, V51, P140, DOI 10.1097/QAI.0b013e3181a56e81
   [Anonymous], 2019, GUIDELINES USE ANTIR
   Arts EJ, 2012, CSH PERSPECT MED, V2, DOI 10.1101/cshperspect.a007161
   Asahchop EL, 2012, ANTIMICROB AGENTS CH, V56, P5000, DOI 10.1128/AAC.00591-12
   Behm MO, 2017, ANTIVIR THER, V22, P337, DOI 10.3851/IMP3142
   Behm MO, 2017, CLIN DRUG INVEST, V37, P571, DOI 10.1007/s40261-017-0512-5
   Boehringer Ingelheim Pharmaceuticals Inc, 2018, VIRAMUNE NEV PRESCR
   Briggs R, 2012, Ir Med J, V105, P311
   Bristol-Myers Squibb Company, 2017, SUSTIVA EF PRESCR IN
   Cohen CJ, 2011, LANCET, V378, P229, DOI 10.1016/S0140-6736(11)60983-5
   Colombier MA, 2018, CURR OPIN HIV AIDS, V13, P308, DOI 10.1097/COH.0000000000000471
   Cote B, 2014, BIOORG MED CHEM LETT, V24, P917, DOI 10.1016/j.bmcl.2013.12.070
   Curno MJ, 2016, JAIDS-J ACQ IMM DEF, V71, P181, DOI 10.1097/QAI.0000000000000842
   Das K, 2004, J MED CHEM, V47, P2550, DOI 10.1021/jm030558s
   Das K, 2008, P NATL ACAD SCI USA, V105, P1466, DOI 10.1073/pnas.0711209105
   De Clercq E, 2005, ANTIVIR RES, V67, P56, DOI 10.1016/j.antiviral.2005.05.001
   De Clercq E, 2004, CHEM BIODIVERS, V1, P44, DOI 10.1002/cbdv.200490012
   De Clercq E, 1998, ANTIVIR RES, V38, P153, DOI 10.1016/S0166-3542(98)00025-4
   Dickinson L, 2015, CLIN PHARMACOL THER, V98, P406, DOI 10.1002/cpt.156
   Feng MZ, 2016, ANTIMICROB AGENTS CH, V60, P2241, DOI 10.1128/AAC.02650-15
   Feng MZ, 2015, ANTIMICROB AGENTS CH, V59, P590, DOI 10.1128/AAC.04201-14
   Food and Drug Administration, 1997, AIDS ALERT, V12, P70
   Gallego L, 2004, CLIN INFECT DIS, V38, P430, DOI 10.1086/380791
   Gallien S, 2017, HIV MED, V18, P537, DOI 10.1111/hiv.12488
   Gilead Sciences Inc., 2015, VITEKTA ELV PRESCR I
   Gilead Sciences Inc., 2018, COMPLERA EMTR RILP T
   Gilead Sciences Inc., 2019, BIKTARVY BICT EMTR T
   GlaxoSmithKline, 2019, TIVICAY DOL PRESCR I
   Gomez R, 2011, J MED CHEM, V54, P7920, DOI 10.1021/jm2010173
   Gunthard HF, 2016, JAMA-J AM MED ASSOC, V316, P191, DOI 10.1001/jama.2016.8900
   Janssen PAJ, 2005, J MED CHEM, V48, P1901, DOI 10.1021/jm040840e
   Janssen Therapeutics, 2019, EDURANT RILP PRESCR
   Janssen Therapeutics, 2019, INTELENCE ETR PRESCR
   Johnson BC, 2012, RETROVIROLOGY, V9, DOI 10.1186/1742-4690-9-99
   Khalilieh S., 2017, 9 INT AIDS SOC IAS C
   Khalilieh S, 2017, ANTIMICROB AGENTS CH, V61, DOI 10.1128/AAC.01364-16
   Khalilieh SG, 2017, CLIN DRUG INVEST, V37, P975, DOI 10.1007/s40261-017-0552-x
   KOHLSTAEDT LA, 1992, SCIENCE, V256, P1783, DOI 10.1126/science.1377403
   Kumar P., 2018, IDWEEK 2018 SAN FRAN
   Lai M. T., 2016, C RETR OPP INF BOST
   Lai MT, 2014, ANTIMICROB AGENTS CH, V58, P1652, DOI 10.1128/AAC.02403-13
   Lai MT, 2009, ANTIMICROB AGENTS CH, V53, P2424, DOI 10.1128/AAC.01559-08
   Merck & Co. Inc, 2019, DELSTRIGO DOR LAM TE
   Merck & Co. Inc, 2019, PIFELTRO DOR PRESCR
   Merck & Co. Inc, 2019, ISENTRESS RALT PRESC
   Mills AM, 2013, HIV CLIN TRIALS, V14, P216, DOI 10.1310/hct1405-216
   Mills AM, 2009, AIDS, V23, P1679, DOI 10.1097/QAD.0b013e32832d7350
   Molina JM, 2018, LANCET HIV, V5, pE211, DOI 10.1016/S2352-3018(18)30021-3
   Orkin C, 2019, CLIN INFECT DIS, V68, P535, DOI 10.1093/cid/ciy540
   Owens DK, 2019, JAMA-J AM MED ASSOC, V321, P2203, DOI 10.1001/jama.2019.6390
   Rhee SY, 2015, PLOS MED, V12, DOI 10.1371/journal.pmed.1001810
   Rimsky L, 2012, JAIDS-J ACQ IMM DEF, V59, P39, DOI 10.1097/QAI.0b013e31823df4da
   Ripamonti D, 2014, EXPERT REV ANTI-INFE, V12, P13, DOI 10.1586/14787210.2014.863708
   Sanchez RI, 2019, XENOBIOTICA, V49, P422, DOI 10.1080/00498254.2018.1451667
   Sax P. E., 2015, NEJM J WATCH
   Schauer GD, 2014, NUCLEIC ACIDS RES, V42, P11687, DOI 10.1093/nar/gku819
   Simen AA, 2015, J SLEEP RES, V24, P66, DOI 10.1111/jsr.12196
   Singh R, 2017, INT J PHARM SCI RES, V8, P29, DOI 10.13040/IJPSR.0975-8232.8(1).29-34
   Sluis-Cremer N, 2004, CURR HIV RES, V2, P323, DOI 10.2174/1570162043351093
   SPENCE RA, 1995, SCIENCE, V267, P988, DOI 10.1126/science.7532321
   Tambuyzer L, 2010, AIDS RES HUM RETROV, V26, P1197, DOI 10.1089/aid.2009.0302
   Tannenbaum P., 2015, 22 C RETR OPP INF SE
   TANTILLO C, 1994, J MOL BIOL, V243, P369, DOI 10.1006/jmbi.1994.1665
   Tucker TJ, 2008, BIOORG MED CHEM LETT, V18, P2959, DOI 10.1016/j.bmcl.2008.03.064
   U.S. Food and Drug Administration Center for Drug Evaluation and Research, 2015, HUM IMM VIR 1 INF DE
NR 68
TC 9
Z9 9
U1 0
U2 7
PU AMER CHEMICAL SOC
PI WASHINGTON
PA 1155 16TH ST, NW, WASHINGTON, DC 20036 USA
SN 2373-8227
J9 ACS INFECT DIS
JI ACS Infect. Dis.
PD JAN
PY 2020
VL 6
IS 1
BP 64
EP 73
DI 10.1021/acsinfecdis.9b00178
PG 19
WC Chemistry, Medicinal; Infectious Diseases
WE Science Citation Index Expanded (SCI-EXPANDED)
SC Pharmacology & Pharmacy; Infectious Diseases
GA KC4JK
UT WOS:000507146000009
PM 31621289
DA 2022-08-26
ER

PT J
AU Glidden, DV
   Stirrup, OT
   Dunn, DT
AF Glidden, David, V
   Stirrup, Oliver T.
   Dunn, David T.
TI A Bayesian averted infection framework for PrEP trials with low numbers
   of HIV infections: application to the results of the DISCOVER trial
SO LANCET HIV
LA English
DT Review
ID PREEXPOSURE PROPHYLAXIS
AB Trials of candidate agents for HIV pre-exposure prophylaxis (PrEP) might randomly assign participants to be given a new PrEP agent or oral coformulated tenofovir disoproxil fumarate plus emtricitabine. This design presents unique challenges in interpretation. First, with two active arms, HIV incidence might be low. Second, the effectiveness of tenofovir disoproxil fumarate plus emtricitabine varies across populations; thus, similar HIV incidence between groups could be consistent with a wide range of effectiveness for the new PrEP. We propose a two-part approach to trial results. First, we use Bayesian methods to incorporate assumptions about the background incidence of HIV in the trial in the absence of PrEP, possibly augmented by external data. On the basis of the estimated background incidence, we estimate and compare the number of averted (or prevented) HIV infections in each of the two trial groups, calculating the averted infections ratio. We apply these methods to a completed trial of tenofovir alafenamide plus emtricitabine for PrEP. Our framework shows that leveraging external information to estimate averted infections and the averted infections ratio enhances the efficiency and interpretation of active-controlled PrEP trials.
C1 [Glidden, David, V] Univ Calif San Francisco, Dept Epidemiol & Biostat, San Francisco, CA 94158 USA.
   [Stirrup, Oliver T.] UCL, Inst Global Hlth, London, England.
   [Dunn, David T.] UCL, MRC Clin Trials Unit, London, England.
RP Glidden, DV (通讯作者)，Univ Calif San Francisco, Dept Epidemiol & Biostat, San Francisco, CA 94158 USA.
EM david.glidden@ucsf.edu
RI Stirrup, Oliver/AAE-2290-2022; Glidden, David/AAD-4730-2020
OI Stirrup, Oliver/0000-0002-8705-3281; Glidden, David/0000-0001-5888-1419;
   Dunn, David/0000-0003-1836-4446
FU US National Institutes of Health [R01A1143357]; UK Medical Research
   Council [MR UU 12023/23]
FX DVG was supported by US National Institutes of Health grant R01A1143357
   DTD was supported by UK Medical Research Council grant MR UU 12023/23.
   We thank Sheena McCormack and Julia Marcus for their insights and
   critical reading of the manuscript.
CR Carpenter B, 2017, J STAT SOFTW, V76, P1, DOI 10.18637/jss.v076.i01
   Donnell D., 2019, STAT COMMUN INFECT D, V11
   Dunn David T, 2019, Stat Commun Infect Dis, V11, P20190006, DOI 10.1515/scid-2019-0006
   Dunn DT, 2018, LANCET HIV, V5, pE329, DOI 10.1016/S2352-3018(18)30045-6
   Fleming TR, 2011, CLIN TRIALS, V8, P432, DOI 10.1177/1740774511410994
   Gilead Sciences, 2019, DESCOVY HIV PREEXP P
   Glidden DV, 2019, LANCET HIV, V6, pE800, DOI 10.1016/S2352-3018(19)30227-9
   Goldstein RH, 2019, NEW ENGL J MED, V381, P2491, DOI 10.1056/NEJMp1913547
   Grant RM, 2010, NEW ENGL J MED, V363, P2587, DOI 10.1056/NEJMoa1011205
   Gupta SK, 2019, AIDS, V33, P1455, DOI 10.1097/QAD.0000000000002223
   Hanscom B, 2019, STAT METHODS MED RES, V28, P3318, DOI 10.1177/0962280218801134
   Hare CB, 2019, C RETR OPP INF SEATT
   Hill A, 2018, J VIRUS ERAD, V4, P72
   Janes H, 2019, LANCET HIV, V6, pE475, DOI 10.1016/S2352-3018(19)30133-X
   Mayer KH, 2020, LANCET, V396, P239, DOI 10.1016/S0140-6736(20)31065-5
   McCormack S, 2016, LANCET, V387, P53, DOI 10.1016/S0140-6736(15)00056-2
   Molina JM, 2015, NEW ENGL J MED, V373, P2237, DOI 10.1056/NEJMoa1506273
   Mullick C, 2020, J INFECT DIS, V221, P214, DOI 10.1093/infdis/jiz037
   Spiegelhalter D, 2004, BAYESIAN APPROACHES
   Sugarman J, 2019, LANCET HIV, V6, pE489, DOI 10.1016/S2352-3018(19)30184-5
   Voelker R, 2019, JAMA-J AM MED ASSOC, V322, P1644, DOI 10.1001/jama.2019.17814
   Walensky RP, 2016, CLIN INFECT DIS, V62, P915, DOI 10.1093/cid/civ1000
NR 22
TC 1
Z9 1
U1 0
U2 1
PU ELSEVIER INC
PI SAN DIEGO
PA 525 B STREET, STE 1900, SAN DIEGO, CA 92101-4495 USA
SN 2352-3018
J9 LANCET HIV
JI Lancet HIV
PD NOV
PY 2020
VL 7
IS 11
BP E791
EP E796
PG 6
WC Immunology; Infectious Diseases
WE Science Citation Index Expanded (SCI-EXPANDED)
SC Immunology; Infectious Diseases
GA OJ0ZX
UT WOS:000583698300013
PM 33128906
OA Green Submitted, Green Accepted
DA 2022-08-26
ER

PT J
AU Jonas, A
   Patel, SV
   Katuta, F
   Maher, AD
   Banda, KM
   Gerndt, K
   Pietersen, I
   de Prata, NM
   Mutenda, N
   Nakanyala, T
   Kisting, E
   Kawana, B
   Nietschke, AM
   Prybylski, D
   McFarland, W
   Lowrance, DW
AF Jonas, Anna
   Patel, Sadhna, V
   Katuta, Frieda
   Maher, Andrew D.
   Banda, Karen M.
   Gerndt, Krysta
   Pietersen, Ismelda
   de Prata, Neia Menezes
   Mutenda, Nicholus
   Nakanyala, Tuli
   Kisting, Esme
   Kawana, Brown
   Nietschke, Ann-Marie
   Prybylski, Dimitri
   McFarland, Willi
   Lowrance, David W.
TI HIV Prevalence, Risk Factors for Infection, and Uptake of Prevention,
   Testing, and Treatment among Female Sex Workers in Namibia
SO JOURNAL OF EPIDEMIOLOGY AND GLOBAL HEALTH
LA English
DT Article
DE Sex workers; HIV prevalence; key populations; respondent-driven
   sampling; biobehavioral surveillance; Namibia
ID SEXUALLY-TRANSMITTED INFECTIONS; CONSISTENT CONDOM USE; DETERMINANTS
AB Background: In most settings, Female Sex Workers (FSW) bear a disproportionate burden of Human Immunodeficiency Virus (HIV) disease worldwide. Representative data to inform the development of behavioral and biomedical interventions for FSW in Namibia have not been published.
   Objectives: Our objectives were to measure HIV prevalence, identify risk factors for infection, and describe uptake of prevention, testing, and treatment among FSW in Namibia.
   Methods: We conducted cross-sectional surveys using Respondent-driven Sampling (RDS) in the Namibian cities of Katima Mulilo, Oshikango, Swakopmund/Walvis Bay, and Windhoek. Participating FSW completed behavioral questionnaires and rapid HIV testing.
   Results: City-specific ranges of key indicators were: HIV prevalence (31.0-52.3%), reached by prevention programs in the past 12 months (46.9-73.6%), condom use at last sex with commercial (82.1-91.1%) and non-commercial (87.0-94.2%) partners, and tested for HIV within past 12 months or already aware of HIV-positive serostatus (56.9-82.1%). Factors associated with HIV infection varied by site and included: older age, having multiple commercial or non-commercial sex partners, unemployment, being currently out of school, and lower education level. Among HIV-positive FSW, 57.1% were aware of their HIV-positive serostatus and 33.7% were on antiretroviral treatment.
   Discussion: Our results indicate extremely high HIV prevalence and low levels of case identification and treatment among FSW in Namibia. Our results, which are the first representative community-based estimates among FSW in Namibia, can inform the scale-up of interventions to reduce the risk for HIV acquisition and onward transmission, including treatment as prevention and pre-exposure prophylaxis. (C) 2020 The Authors. Published by Atlantis Press International B.V.
C1 [Jonas, Anna; Katuta, Frieda; Banda, Karen M.; Pietersen, Ismelda; Mutenda, Nicholus; Nakanyala, Tuli; Kisting, Esme; Nietschke, Ann-Marie] Minist Hlth & Social Serv, Windhoek, Namibia.
   [Patel, Sadhna, V; de Prata, Neia Menezes; Prybylski, Dimitri; Lowrance, David W.] US Ctr Dis Control & Prevent, Div Global HIV & TB, Windhoek, Namibia.
   [Patel, Sadhna, V; de Prata, Neia Menezes; Prybylski, Dimitri; Lowrance, David W.] US Ctr Dis Control & Prevent, Div Global HIV & TB, Atlanta, GA USA.
   [Maher, Andrew D.; Gerndt, Krysta; Kawana, Brown; McFarland, Willi] Univ Calif San Francisco, Inst Global Hlth Sci, San Francisco, CA 94143 USA.
RP Maher, AD (通讯作者)，Univ Calif San Francisco, Inst Global Hlth Sci, San Francisco, CA 94143 USA.
EM Andrew.maher@ucsf.edu
OI Prata Menezes, Neia/0000-0001-9597-7348; Gerndt,
   Krysta/0000-0002-3707-3014
FU President's Emergency Plan for AIDS Relief (PEPFAR) through the U.S.
   Department of Health and Human Services; Centers for Disease Control and
   Prevention (CDC) [5U2GPS001468]
FX This research has been supported by the President's Emergency Plan for
   AIDS Relief (PEPFAR) through the U.S. Department of Health and Human
   Services and the Centers for Disease Control and Prevention (CDC) under
   the terms of Cooperative Agreement number 5U2GPS001468. The findings and
   conclusions presented in this manuscript are those of the authors and do
   not necessarily represent the official position of the CDC. The
   manuscript underwent internal review by the funders before being
   authorized for submission.
CR Adu-Oppong A, 2007, AIDS EDUC PREV, V19, P160, DOI 10.1521/aeap.2007.19.2.160
   Aklilu M, 2001, AIDS, V15, P87, DOI 10.1097/00002030-200101050-00013
   [Anonymous], 2014, SURV REP 2014 NAT HI
   Augusto AD, 2016, AIDS BEHAV, V20, P799, DOI 10.1007/s10461-015-1140-9
   Baeten JM, 2012, NEW ENGL J MED, V367, P399, DOI 10.1056/NEJMoa1108524
   Baral S, 2012, LANCET INFECT DIS, V12, P538, DOI 10.1016/S1473-3099(12)70066-X
   Behets FMTF, 2003, TROP MED INT HEALTH, V8, P251, DOI 10.1046/j.1365-3156.2003.01017.x
   Bush K, 1998, ARCH INTERN MED, V158, P1789, DOI 10.1001/archinte.158.16.1789
   Cohen MS, 2016, NEW ENGL J MED, V375, P830, DOI [10.1056/NEJMoa1105243, 10.1056/NEJMoa1600693]
   Dada AJ, 1998, SEX TRANSM DIS, V25, P237, DOI 10.1097/00007435-199805000-00004
   Diaz T, 2005, AIDS, V19, pS1, DOI 10.1097/01.aids.0000172871.80723.3e
   Dunkle KL, 2005, INT J STD AIDS, V16, P256, DOI 10.1258/0956462053420220
   Eakle R, 2017, PLOS MED, V14, DOI 10.1371/journal.pmed.1002444
   Ghys PD, 2018, PLOS MED, V15, DOI 10.1371/journal.pmed.1002678
   International Organization for Migration (IOM), 2012, BEH STUD FEM SEX WOR
   Kayembe PK, 2008, SEX TRANSM INFECT, V84, P202, DOI 10.1136/sti.2007.028324
   Luchters S, 2008, BMC PUBLIC HEALTH, V8, DOI 10.1186/1471-2458-8-143
   MOHSS Namibia, 2019, NAM POP BAS HIV IMP
   MOHSS Namibia, 2011, GUID VOL COUNS TEST
   Ntumbanzondo M, 2006, AIDS CARE, V18, P777, DOI 10.1080/09540120500412824
   PICKERING H, 1993, AIDS, V7, P1093, DOI 10.1097/00002030-199308000-00011
   Riedner G, 2003, SEX TRANSM INFECT, V79, P382, DOI 10.1136/sti.79.5.382
   The Nambia Ministry of Health and Social Services (MoHSS) and ICF International, 2014, NAM DEM HLTH SURV 20
   Umar U S, 2001, Afr J Med Med Sci, V30, P285
   UNAIDS, 2012, REP GLOB AIDS EP
   UNAIDS, 2014, GLOB AIDS PROGR REP
   UNAIDS, 2009, GUID NOT HIV SEX WOR
   Volz E, 2008, J OFF STAT, V24, P79
   World Health Organisation, 2015, GLOB AIDS RESP PROGR
   World Health Organization, 2014, POL BRIEF CONS GUID
NR 30
TC 3
Z9 3
U1 1
U2 2
PU SPRINGERNATURE
PI LONDON
PA CAMPUS, 4 CRINAN ST, LONDON, N1 9XW, ENGLAND
SN 2210-6006
EI 2210-6014
J9 J EPIDEMIOL GLOB HEA
JI J. Epidemiol. Glob. Health
PD DEC
PY 2020
VL 10
IS 4
BP 351
EP 358
DI 10.2991/jegh.k.200603.001
PG 8
WC Public, Environmental & Occupational Health
WE Science Citation Index Expanded (SCI-EXPANDED); Social Science Citation Index (SSCI)
SC Public, Environmental & Occupational Health
GA PT2XD
UT WOS:000608480800017
PM 32959617
OA gold, Green Published
DA 2022-08-26
ER

PT J
AU Kagaayi, J
   Batte, J
   Nakawooya, H
   Kigozi, B
   Nakigozi, G
   Stromdahl, S
   Ekstrom, AM
   Chang, LW
   Gray, R
   Reynolds, SJ
   Komaketch, P
   Alamo, S
   Serwadda, D
AF Kagaayi, Joseph
   Batte, James
   Nakawooya, Hadijja
   Kigozi, Boniface
   Nakigozi, Gertrude
   Stromdahl, Susanne
   Ekstrom, Anna Mia
   Chang, Larry W.
   Gray, Ron
   Reynolds, Steven J.
   Komaketch, Patrick
   Alamo, Stella
   Serwadda, David
TI Uptake and retention on HIV pre-exposure prophylaxis among key and
   priority populations in South-Central Uganda
SO JOURNAL OF THE INTERNATIONAL AIDS SOCIETY
LA English
DT Article
DE PrEP; retention; HIV prevention; sex workers; risk factors; LMIC
ID SERODISCORDANT COUPLES; PREVENTION; ADHERENCE; MEN; SEX
AB IntroductionPre-exposure prophylaxis (PrEP) programmes have been initiated in sub-Saharan Africa to prevent HIV acquisition in key populations at increased risk. However, data on PrEP uptake and retention in high-risk African communities are limited. We evaluated PrEP uptake and retention in HIV hyperendemic fishing villages and trading centres in south-central Uganda between April 2018 and March 2019.
   MethodsPrEP eligibility was assessed using a national risk screening tool. Programme data were used to evaluate uptake and retention over 12 months. Multivariable modified Poisson regression estimated adjusted prevalence ratios (aPR) and 95% Confidence intervals (CIs) of uptake associated with covariates. We used Kaplan-Meier analysis to estimate retention and multivariable Cox regression to estimate adjusted relative hazards (aRH) and 95% CIs of discontinuation associated with covariates.
   Results and discussionOf the 2985 HIV-negative individuals screened; 2750 (92.1 %) were eligible; of whom 2,536 (92.2%) accepted PrEP. Male (aPR = 0.91, 95% CI = 0.85 to 0.97) and female (aPR = 0.85, 95% CI = 0.77 to 0.94) fisher folk were less likely to accept compared to HIV-discordant couples. Median retention was 45.4 days for both men and women, whereas retention was higher among women (log rank, p < 0.001) overall. PrEP discontinuation was higher among female sex workers (aRH = 1.42, 95% CI = 1.09 to 1.83) and female fisher folk (aRH = 1.99, 95% CI = 1.46 to 2.72), compared to women in discordant couples. Male fisher folk (aRH = 1.37, 95% CI = 1.07 to 1.76) and male truck drivers (aRH = 1.49, 95% CI = 1.14 to 1.94) were more likely to discontinue compared to men in discordant couples. Women 30 to 34 years tended to have lower discontinuation rates compared to adolescents 15 to 19 years (RH = 0.78 [95% CI = 0.63 to 0.96]).
   ConclusionsPrEP uptake was high, but retention was very low especially among those at the highest risk of HIV: fisher folk, sex workers and truck drivers and adolescent girls. Research on reasons for PrEP discontinuation could help optimize retention.
C1 [Kagaayi, Joseph; Batte, James; Nakawooya, Hadijja; Kigozi, Boniface; Nakigozi, Gertrude; Chang, Larry W.; Reynolds, Steven J.; Serwadda, David] Rakai Hlth Sci Program, Kalisizo, Uganda.
   [Kagaayi, Joseph; Serwadda, David] Makerere Univ, Sch Publ Hlth, New Mulago Hill Rd,POB 7062, Kampala, Uganda.
   [Chang, Larry W.; Gray, Ron] Johns Hopkins Bloomberg Sch Publ Hlth, Baltimore, MD USA.
   [Chang, Larry W.; Reynolds, Steven J.] Johns Hopkins Sch Med, Baltimore, MD USA.
   [Stromdahl, Susanne; Ekstrom, Anna Mia] Dept Global Publ Hlth, Stockholm, Sweden.
   [Stromdahl, Susanne; Ekstrom, Anna Mia] Karolinska Inst, Karolinska Univ Hosp, Dept Infect Dis, Stockholm, Sweden.
   [Reynolds, Steven J.] NIAID, Div Intramural Res, NIH, 9000 Rockville Pike, Bethesda, MD 20892 USA.
   [Komaketch, Patrick; Alamo, Stella] Ctr Dis Control & Prevent, Kampala, Uganda.
   [Stromdahl, Susanne] Uppsala Univ, Dept Med Sci, Sect Infect Dis, Stockholm, Sweden.
RP Kagaayi, J (通讯作者)，Makerere Univ, Sch Publ Hlth, New Mulago Hill Rd,POB 7062, Kampala, Uganda.
EM jkagaayi@musph.ac.ug
OI Ekstrom, Anna Mia/0000-0002-3912-1171; Reynolds,
   Steven/0000-0002-5403-2759
FU Johns Hopkins University Center for AIDS Research [P30AI094189];
   National Institute of Mental Health [R01MH107275]; Division of
   Intramural Research, National Institute of Allergy and Infectious
   Diseases, Fogarty International Center [D43TW01055]; Karolinska
   Institutet; Swedish Physicians Against AIDS Research Foundation; Rakai
   Health Sciences Program; President's Emergency Plan for AIDS Relief
   (PEPFAR) through the Centers for Disease Control and Prevention (CDC)
   [NU2GGH000817]
FX The study was funded by the Johns Hopkins University Center for AIDS
   Research (P30AI094189), the National Institute of Mental Health
   (R01MH107275), the Division of Intramural Research, National Institute
   of Allergy and Infectious Diseases, Fogarty International Center
   (D43TW01055), Karolinska Institutet, The Swedish Physicians Against AIDS
   Research Foundation, Rakai Health Sciences Program and the President's
   Emergency Plan for AIDS Relief (PEPFAR) through the Centers for Disease
   Control and Prevention (CDC) (cooperative agreement number
   NU2GGH000817). Implementation of the service programme was done by the
   district health workers with the support and guidance of Rakai Health
   Sciences Program PrEP team, CDC-Uganda, Uganda Ministry of Health and
   ICAP at Columbia University.
CR Baeten JM, 2012, NEW ENGL J MED, V367, P399, DOI 10.1056/NEJMoa1108524
   Baeten JM, 2016, PLOS MED, V13, DOI 10.1371/journal.pmed.1002099
   Dunbar MS, 2018, SEX HEALTH, V15, P513, DOI 10.1071/SH18061
   Eisingerich AB, 2012, PLOS ONE, V7, DOI 10.1371/journal.pone.0028238
   Grant RM, 2010, NEW ENGL J MED, V363, P2587, DOI 10.1056/NEJMoa1011205
   Haberer JE, 2015, AIDS, V29, P1277, DOI 10.1097/QAD.0000000000000647
   Heffron Renee, 2017, Gates Open Res, V1, P3, DOI 10.12688/gatesopenres.12752.2
   Heffron R, 2012, JAIDS-J ACQ IMM DEF, V61, P116, DOI 10.1097/QAI.0b013e31825da73f
   Karuga RN, 2016, PLOS ONE, V11, DOI 10.1371/journal.pone.0151716
   Koss CA, 2018, CLIN INFECT DIS, V67, P1853, DOI 10.1093/cid/ciy390
   Lancaster KE, 2020, AIDS BEHAV, V24, P1294, DOI 10.1007/s10461-019-02705-3
   Mack Natasha, 2014, J Int AIDS Soc, V17, P19157, DOI 10.7448/IAS.17.3.19157
   Mugo PM, 2015, AIDS BEHAV, V19, P794, DOI 10.1007/s10461-014-0958-x
   Muwonge TR, 2019, AIDS BEHAV, V23, P1267, DOI 10.1007/s10461-018-2326-8
   Ngure K, 2017, J INT AIDS SOC, V20, DOI 10.7448/IAS.20.1.21234
   Psaros C, 2014, JAIDS-J ACQ IMM DEF, V66, P522, DOI 10.1097/QAI.0000000000000212
   Restar AJ, 2017, AIDS EDUC PREV, V29, P141, DOI 10.1521/aeap.2017.29.2.141
   Thigpen MC, 2012, NEW ENGL J MED, V367, P423, DOI 10.1056/NEJMoa1110711
   Uganda Ministry of Health, 2016, CONSOLIDATED GUIDELI
   Van Damme L, 2012, NEW ENGL J MED, V367, P411, DOI 10.1056/NEJMoa1202614
   Zou GY, 2013, STAT METHODS MED RES, V22, P661, DOI 10.1177/0962280211427759
   Zou GY, 2004, AM J EPIDEMIOL, V159, P702, DOI 10.1093/aje/kwh090
NR 22
TC 12
Z9 12
U1 0
U2 4
PU JOHN WILEY & SONS LTD
PI CHICHESTER
PA THE ATRIUM, SOUTHERN GATE, CHICHESTER PO19 8SQ, W SUSSEX, ENGLAND
EI 1758-2652
J9 J INT AIDS SOC
JI J. Int. AIDS Soc.
PD AUG
PY 2020
VL 23
IS 8
AR e25588
DI 10.1002/jia2.25588
PG 6
WC Immunology; Infectious Diseases
WE Science Citation Index Expanded (SCI-EXPANDED)
SC Immunology; Infectious Diseases
GA PF2FD
UT WOS:000598875500010
PM 32785976
OA Green Published, gold
DA 2022-08-26
ER

PT J
AU Olanrewaju, AO
   Sullivan, BP
   Zhang, JY
   Bender, AT
   Sevenler, D
   Lo, TJ
   Fernandez-Suarez, M
   Drain, PK
   Posner, JD
AF Olanrewaju, Ayokunle O.
   Sullivan, Benjamin P.
   Zhang, Jane Y.
   Bender, Andrew T.
   Sevenler, Derin
   Lo, Tiffany J.
   Fernandez-Suarez, Marta
   Drain, Paul K.
   Posner, Jonathan D.
TI Enzymatic Assay for Rapid Measurement of Antiretroviral Drug Levels
SO ACS SENSORS
LA English
DT Article
DE human immunodeficiency virus (HIV); pre-exposure prophylaxis (PrEP);
   adherence; enzymatic assay; drug-level measurement; antiretroviral
ID BLOOD MONONUCLEAR-CELLS; REVERSE-TRANSCRIPTASE; REAL-TIME; PREEXPOSURE
   PROPHYLAXIS; ADHERENCE; HIV; THERAPY; TRIPHOSPHATE; TENOFOVIR;
   RECOMMENDATIONS
AB Poor adherence to pre-exposure prophylaxis (PrEP) and antiretroviral therapy (ART) can lead to human immunodeficiency virus (HIV) acquisition and emergence of drug-resistant infections, respectively. Measurement of antiviral drug levels provides objective adherence information that may help prevent adverse health outcomes. Gold-standard drug-level measurement by liquid chromatography/mass spectrometry is centralized, heavily instrumented, and expensive and is thus unsuitable and unavailable for routine use in clinical settings. We developed the REverSe TRanscrIptase Chain Termination (RESTRICT) assay as a rapid and accessible measurement of drug levels indicative of long-term adherence to PrEP and ART. The assay uses designer single-stranded DNA templates and intercalating fluorescent dyes to measure complementary DNA (cDNA) formation by reverse transcriptase in the presence of nucleotide reverse transcriptase inhibitor drugs. We optimized the RESTRICT assay using aqueous solutions of tenofovir diphosphate (TFV-DP), a metabolite that indicates long-term adherence to ART and PrEP, at concentrations over 2 orders of magnitude above and below the clinically relevant range. We used dilution in water as a simple sample preparation strategy to detect TFV-DP spiked into whole blood and accurately distinguished TFV-DP drug levels corresponding to low and high PrEP adherences. The RESTRICT assay is a fast and accessible test that could be useful for patients and clinicians to measure and improve ART and PrEP adherence.
C1 [Posner, Jonathan D.] Univ Washington, Dept Mech Engn, Dept Chem Engn, Seattle, WA 98195 USA.
   [Posner, Jonathan D.] Univ Washington, Dept Family Med, Seattle, WA 98195 USA.
   [Olanrewaju, Ayokunle O.; Sullivan, Benjamin P.; Zhang, Jane Y.; Bender, Andrew T.] Univ Washington, Dept Mech Engn, Seattle, WA 98195 USA.
   [Sevenler, Derin] Harvard Med Sch, Massachusetts Gen Hosp, Ctr Engn Med, Boston, MA 02114 USA.
   [Lo, Tiffany J.] Univ Washington, Dept Mat Sci & Engn, Seattle, WA 98195 USA.
   [Drain, Paul K.] Univ Washington, Dept Epidemiol, Dept Global Hlth, Seattle, WA 98195 USA.
   [Drain, Paul K.] Univ Washington, Dept Med, Seattle, WA 98195 USA.
RP Posner, JD (通讯作者)，Univ Washington, Dept Mech Engn, Dept Chem Engn, Seattle, WA 98195 USA.; Posner, JD (通讯作者)，Univ Washington, Dept Family Med, Seattle, WA 98195 USA.
EM jposner@uw.edu
OI Sullivan, Benjamin P./0000-0002-3520-1684; Olanrewaju, Ayokunle
   Oluwafemi/0000-0003-4776-1774; Bender, Andrew/0000-0003-4349-4488;
   Sevenler, Derin/0000-0002-0327-5638
FU NIH [R01AI136648, R21AI127200, R01EB022630]; Mistletoe Research
   Foundation; M.J Murdock Charitable Trust; University of Washington/Fred
   Hutch Center for AIDS Research, an NIH [AI027757]; NIAID; NIMH; NHLBI;
   NIA; NIGMS; NIDDK; NCI; NIDA; NICHD
FX The authors are grateful for funding from the NIH (R01AI136648,
   R21AI127200, R01EB022630). Dr. Olanrewaju thanks the Mistletoe Research
   Foundation for funding and support. Part of this work was conducted
   using equipment in the Biochemical Diagnostics Foundry for Translational
   Research supported by the M.J Murdock Charitable Trust. The authors are
   also grateful for helpful conversations with Jay Rutherford, Bob
   Atkinson, and Enos Kline at the University of Washington, as well as
   Rebecca Sandlin and Mehmet Toner at Harvard Medical School. The research
   reported in this publication was supported by the University of
   Washington/Fred Hutch Center for AIDS Research, an NIH-funded program
   under award number AI027757, which is supported by the following NIH
   Institutes and Centers: NIAID, NCI, NIMH, NIDA, NICHD, NHLBI, NIA,
   NIGMS, and NIDDK. Figure 1 was created with BioRender.com.
CR Abaasa A, 2018, AIDS BEHAV, V22, P1165, DOI 10.1007/s10461-017-1951-y
   Amico KR, 2014, CLIN INFECT DIS, V59, pS55, DOI 10.1093/cid/ciu266
   Anderson PL, 2018, ECLINICALMEDICINE, V2-3, P5, DOI 10.1016/j.eclinm.2018.09.003
   Anderson PL, 2018, ANTIMICROB AGENTS CH, V62, DOI 10.1128/AAC.01710-17
   Anderson PL, 2012, SCI TRANSL MED, V4, DOI 10.1126/scitranslmed.3004006
   BALZARINI J, 1992, J BIOL CHEM, V267, P11831
   BOYER PL, 1994, P NATL ACAD SCI USA, V91, P4882, DOI 10.1073/pnas.91.11.4882
   Castillo-Mancilla J.R., 2012, AIDS RES HUM RETROVI
   Castillo-Mancilla JR, 2019, CLIN INFECT DIS, V68, P1335, DOI 10.1093/cid/ciy708
   Castillo-Mancilla JR, 2018, CURR HIV-AIDS REP, V15, P49, DOI 10.1007/s11904-018-0377-0
   Chai PR, 2015, J MED TOXICOL, V11, P439, DOI 10.1007/s13181-015-0494-8
   CHENG YC, 1987, J BIOL CHEM, V262, P2187
   Dorward P, 2018, LANCET HIV, V5, pE400, DOI 10.1016/S2352-3018(18)30093-6
   Durand-Gasselin L, 2007, ANTIMICROB AGENTS CH, V51, P2105, DOI 10.1128/AAC.00831-06
   Eholie SP, 2019, LANCET HIV, V6, pE750, DOI 10.1016/S2352-3018(19)30228-0
   Fonner VA, 2016, AIDS, V30, P1973, DOI 10.1097/QAD.0000000000001145
   Frezza C, 2014, J MED VIROL, V86, P1, DOI 10.1002/jmv.23748
   Gandhi M, 2018, ECLINICAL MED, V2, P22, DOI [DOI 10.1016/J.ECLINM.2018.08.004, 10.1016/j.eclinm.2018.08.004, DOI 10.1016/j.eclinm.2018.08.004]
   Gandhi M, 2019, JAIDS-J ACQ IMM DEF, V81, P72, DOI 10.1097/QAI.0000000000001971
   Garrison LE, 2017, CURR OPIN HIV AIDS, V12, P467, DOI 10.1097/COH.0000000000000393
   Grant RM, 2014, LANCET INFECT DIS, V14, P820, DOI 10.1016/S1473-3099(14)70847-3
   Haberer JE, 2010, AIDS BEHAV, V14, P1340, DOI 10.1007/s10461-010-9799-4
   Hamers RL, 2012, BMJ-BRIT MED J, V344, DOI 10.1136/bmj.e4159
   Higuchi R, 1989, PCR TECHNOLOGY PRINC, P31
   HUBER HE, 1989, J BIOL CHEM, V264, P4669
   Kearney BP, 2004, CLIN PHARMACOKINET, V43, P595, DOI 10.2165/00003088-200443090-00003
   Kewn S, 2002, ANTIMICROB AGENTS CH, V46, P135, DOI 10.1128/AAC.46.1.135-143.2002
   Kewn S, 2003, ANTIMICROB AGENTS CH, V47, P255, DOI 10.1128/AAC.47.1.255-261.2003
   Koenig HC, 2017, HIV MED, V18, P412, DOI 10.1111/hiv.12518
   Kokkula C, 2016, MOL BIOTECHNOL, V58, P619, DOI 10.1007/s12033-016-9961-y
   LeGrice SFJ, 1995, METHOD ENZYMOL, V262, P130, DOI 10.1016/0076-6879(95)62015-X
   Marino-Merlo F, 2018, APPL MICROBIOL BIOT, V102, P9925, DOI 10.1007/s00253-018-9390-x
   Marino-Merlo F, 2017, APPL MICROBIOL BIOT, V101, P8249, DOI 10.1007/s00253-017-8544-6
   McMahon JH, 2011, CLIN INFECT DIS, V52, P493, DOI 10.1093/cid/ciq167
   Mills EJ, 2006, JAMA-J AM MED ASSOC, V296, P679, DOI 10.1001/jama.296.6.679
   O'Connor JL, 2013, J INFECT DIS, V208, P40, DOI 10.1093/infdis/jis731
   Ortego C, 2011, AIDS BEHAV, V15, P1381, DOI 10.1007/s10461-011-9942-x
   Osterberg L, 2005, NEW ENGL J MED, V353, P487, DOI 10.1056/NEJMra050100
   PORSTMANN T, 1991, J VIROL METHODS, V31, P181, DOI 10.1016/0166-0934(91)90156-T
   Pratt GW, 2018, ANAL CHIM ACTA, V1017, P34, DOI 10.1016/j.aca.2018.02.039
   ROBBINS BL, 1994, ANTIMICROB AGENTS CH, V38, P115, DOI 10.1128/AAC.38.1.115
   Saag MS, 2018, JAMA-J AM MED ASSOC, V320, P379, DOI 10.1001/jama.2018.8431
   Shavadia J, 2009, East Afr Med J, V86, P186
   Simoni JM, 2006, AIDS BEHAV, V10, P227, DOI 10.1007/s10461-006-9078-6
   Spinelli MA, 2019, JAIDS-J ACQ IMM DEF, V81, P158, DOI 10.1097/QAI.0000000000002005
   Spinelli MA, 2019, AIDS, V33, P867, DOI 10.1097/QAD.0000000000002135
   United Nations Joint Programme on HIV/AIDS (UNAIDS), 2019, UNAIDS DAT 2019, P476
   World Health Organization, 2015, WHOHIV201548
   Yager J.L., 2019, J INT ASS PROVID AID, V18, P1
   Zadeh JN, 2011, J COMPUT CHEM, V32, P170, DOI 10.1002/jcc.21596
NR 51
TC 4
Z9 4
U1 1
U2 4
PU AMER CHEMICAL SOC
PI WASHINGTON
PA 1155 16TH ST, NW, WASHINGTON, DC 20036 USA
SN 2379-3694
J9 ACS SENSORS
JI ACS Sens.
PD APR 24
PY 2020
VL 5
IS 4
BP 952
EP 959
DI 10.1021/acssensors.9b02198
PG 8
WC Chemistry, Multidisciplinary; Chemistry, Analytical; Nanoscience &
   Nanotechnology
WE Science Citation Index Expanded (SCI-EXPANDED)
SC Chemistry; Science & Technology - Other Topics
GA LI0DQ
UT WOS:000529155400009
PM 32248685
OA Green Accepted
DA 2022-08-26
ER

PT J
AU Schumacher, C
   Wu, LX
   Chandran, A
   Fields, E
   Price, A
   Greenbaum, A
   Jennings, JM
AF Schumacher, Christina
   Wu, Linxuan
   Chandran, Aruna
   Fields, Errol
   Price, Ashley
   Greenbaum, Adena
   Jennings, Jacky M.
CA IMPACT Partner Collaborative
TI Sexually Transmitted Infection Screening Among Gay, Bisexual, and Other
   Men Who Have Sex With Men Prescribed Pre-exposure Prophylaxis in
   Baltimore City, Maryland
SO CLINICAL INFECTIOUS DISEASES
LA English
DT Article
DE pre-exposure prophylaxis; HIV; sexually transmitted infections; men who
   have sex with men
ID IMMUNODEFICIENCY-VIRUS DIAGNOSIS; SURVEILLANCE NETWORK; RECTAL
   GONORRHEA; HIGH-RISK; HIV; CHLAMYDIA; SYPHILIS; DISEASES; PREP
AB Background. Human immunodeficiency virus pre-exposure prophylaxis (PrEP) clinical guidelines recommend men who have sex with men (MSM) PrEP users be screened biannually for syphilis and gonorrhea/chlamydia at all anatomic sites. We sought to determine the proportion screened and positive by STI and anatomic site at PrEP initiation and PrEP-care visits and patient-level characteristics associated with screening among MSM PrEP users in Baltimore City, Maryland.
   Methods. Medical records among MSM initiating PrEP between 30 September 2015 and 31 March 2018 were abstracted. STI screening (syphilis and gonorrhea/chlamydia at all anatomic sites) and positivity at PrEP visits <= 12 months following initiation were calculated. Poisson regression with cluster robust SEs was used to assess associations with STI screening.
   Results. Among 290 MSM initiating PrEP, 43.1% (n = 125) were screened per guidelines at PrEP initiation; 79.3% (230), 69.3% (201), 55.9% (162), and 69.3% (201) were screened for syphilis, urogenital, rectal, and oropharyngeal gonorrhea/chlamydia, respectively. Positivity among those screened was syphilis, 7.8% (n = 18/230); gonorrhea, 5.0% urogenital (10/201), 11.1% rectal (18/162), and 7.5% oropharyngeal (15/201); chlamydia, 5.0% urogenital (10/201), 11.7% rectal (1 9 / 1 62), and 1.5% oropharyngeal (3/201). Reported anal and oral sex (vs neither) was independently associated with STI screening (aPR, 2.11; 1.05-4.27) at PrEP initiation. At biannual PrEP-care visits, STI screening was lower and syphilis and rectal gonorrhea/chlamydia positivity was higher.
   Conclusions. Observed STI screening levels and disease burden suggest the effectiveness of STI screening in PrEP care for STI prevention may be limited. Our results suggest providers may be offering screening based on sexual practices; clarification of STI screening guidelines for PrEP users is needed.
C1 [Schumacher, Christina; Wu, Linxuan; Fields, Errol; Jennings, Jacky M.] Johns Hopkins Sch Med, Dept Pediat, Ctr Child & Community Hlth Res, Baltimore, MD USA.
   [Chandran, Aruna; Jennings, Jacky M.] Johns Hopkins Bloomberg Sch Publ Hlth, Dept Epidemiol, Baltimore, MD USA.
   [Price, Ashley; Greenbaum, Adena] Baltimore City Dept Hlth, Baltimore, MD USA.
RP Schumacher, C (通讯作者)，Johns Hopkins Univ, Ctr Child & Community Hlth Res, Johns Hopkins Sch Med, Dept Pediat,Bayview Med Ctr, 5200 Eastern Ave,Mason F Lord Bldg Ctr Towers, Baltimore, MD 21224 USA.
EM cschuma3@jhmi.edu
OI jennings, jacky/0000-0002-3789-5122
FU Centers for Disease Control and Prevention [1U01PS005171-01, PS151509,
   15-1506, PS13-1306]
FX This study was supported by the Centers for Disease Control and
   Prevention grant entitled Understanding Syphilis Transmission in the
   United States (grant number 1U01PS005171-01) (co-Principal
   Investigators: J. M. J., A. G.); Centers for Disease Control and
   Prevention Grant entitled Health Department Demonstration Projects for
   Comprehensive Prevention, Care, Behavioral Health, and Social Services
   for Men Who Have Sex with Men of Color at Risk for and Living with human
   immunodeficiencyvirus (HIV) Infection (grant number PS151509); Centers
   for Disease Control and Prevention grant entitled Health Department
   Demonstration Projects to Reduce HIV Infections and Improve Health
   Outcomes for Men Who Have Sex with Men of Color at Risk for and Living
   with HIV Infection (grant number 15-1506); and the Centers for Disease
   Control and Prevention grant entitled STD Surveillance Network (grant
   number PS13-1306) (co-Principal Investigators: C. S., A. G.)
CR Abara WE, 2016, PLOS ONE, V11, DOI 10.1371/journal.pone.0159309
   Barbee LA, 2017, SEX TRANSM DIS, V44, P385, DOI 10.1097/OLQ.0000000000000614
   Bernstein KT, 2010, JAIDS-J ACQ IMM DEF, V53, P537, DOI 10.1097/QAI.0b013e3181c3ef29
   Beymer MR, 2018, SEX TRANSM INFECT, V94, P457, DOI 10.1136/sextrans-2017-053377
   Beyrer C, 2022, J LAW MED ETHICS, V50, P24, DOI 10.1017/jme.2022.31
   Cantor AG, 2016, JAMA-J AM MED ASSOC, V315, P2328, DOI 10.1001/jama.2016.4114
   Centers for Disease Control and Prevention, 2018, SEX TRANSM DIS SURV
   Chan Philip A, 2016, Infect Dis Obstet Gynecol, V2016, P5758387, DOI 10.1155/2016/5758387
   Danby CS, 2016, SEX TRANSM DIS, V43, P105, DOI 10.1097/OLQ.0000000000000384
   Dewart CM, 2018, SEX TRANSM DIS, V45, P287, DOI 10.1097/OLQ.0000000000000754
   Fleming DT, 1999, SEX TRANSM INFECT, V75, P3, DOI 10.1136/sti.75.1.3
   Hevey MA, 2018, AIDS EDUC PREV, V30, P393, DOI 10.1521/aeap.2018.30.5.393
   Hightow-Weidman LB, 2019, CLIN INFECT DIS, V69, P1597, DOI 10.1093/cid/ciy1141
   Jenness SM, 2017, CLIN INFECT DIS, V65, P712, DOI 10.1093/cid/cix439
   Marcus JL, 2013, PLOS ONE, V8, DOI 10.1371/journal.pone.0081997
   Montano MA, 2019, AIDS, V33, P1773, DOI 10.1097/QAD.0000000000002281
   Panel on Opportunistic Infections in Adults and Adolescents with HIV, GUID PREV TREATM OPP
   Parsons JT, 2017, JAIDS-J ACQ IMM DEF, V74, P285, DOI 10.1097/QAI.0000000000001251
   Patel P, 2012, SEX TRANSM DIS, V39, P470, DOI 10.1097/OLQ.0b013e31824b3110
   Pathela P, 2015, CLIN INFECT DIS, V61, P281, DOI 10.1093/cid/civ289
   Pathela P, 2013, CLIN INFECT DIS, V57, P1203, DOI 10.1093/cid/cit437
   Patton ME, 2014, CLIN INFECT DIS, V58, P1564, DOI 10.1093/cid/ciu184
   Spinelli MA, 2018, OPEN FORUM INFECT DI, V5, DOI 10.1093/ofid/ofy099
   Stenger MR, 2017, SEX TRANSM DIS, V44, P393, DOI 10.1097/OLQ.0000000000000623
   Tilchin C, 2019, SEX TRANSM DIS, V46, P271, DOI 10.1097/OLQ.0000000000000964
   Traeger MW, 2019, JAMA-J AM MED ASSOC, V321, P1380, DOI 10.1001/jama.2019.2947
   Traeger MW, 2018, CLIN INFECT DIS, V67, P676, DOI 10.1093/cid/ciy182
   Tuite A, 2016, SEX TRANSM INFECT, V92, P49, DOI 10.1136/sextrans-2014-052001
   Wolitski RJ, 2001, AM J PUBLIC HEALTH, V91, P883, DOI 10.2105/AJPH.91.6.883
   Workowski KA, 2015, MMWR RECOMM REP, V64, P1
NR 30
TC 4
Z9 4
U1 1
U2 2
PU OXFORD UNIV PRESS INC
PI CARY
PA JOURNALS DEPT, 2001 EVANS RD, CARY, NC 27513 USA
SN 1058-4838
EI 1537-6591
J9 CLIN INFECT DIS
JI Clin. Infect. Dis.
PD NOV 15
PY 2020
VL 71
IS 10
BP 2637
EP 2644
DI 10.1093/cid/ciz1145
PG 8
WC Immunology; Infectious Diseases; Microbiology
WE Science Citation Index Expanded (SCI-EXPANDED); Social Science Citation Index (SSCI)
SC Immunology; Infectious Diseases; Microbiology
GA PQ4SE
UT WOS:000606534600038
PM 31761944
DA 2022-08-26
ER

PT J
AU Zheng, M
   He, JY
   Yuan, Z
   Zhang, XH
   Yao, YM
   Fang, X
   Fu, L
   Ding, YY
   He, N
   Zhang, YQ
AF Zheng, Min
   He, Jiayu
   Yuan, Zhi
   Zhang, Xinhui
   Yao, Yongming
   Fang, Xing
   Fu, Lin
   Ding, Yingying
   He, Na
   Zhang, Yuqiong
TI Risk assessment and identification of HIV infection among men who have
   sex with men: a cross-sectional study in Southwest China
SO BMJ OPEN
LA English
DT Article
DE epidemiology; HIV & AIDS; public health
ID PREVALENCE; SCORE; VALIDATION; MSM; EPIDEMIOLOGY; TRANSMISSION;
   PREDICTORS; PREP
AB ObjectivesThe HIV epidemic is around 7%-20% among men who have sex with men (MSM) in Southwest China. The low HIV-testing rate highlights the need for tools to identify high-risk MSM in resource-limited regions. Our aim was, therefore, to evaluate the HIV RISK Assessment Tool for HIV prediction and to characterise the primary infection among MSM in Southwest China.DesignA cross-sectional survey was conducted in Guizhou province between January and December 2018. Participants were recruited from gay communities, among whom the HIV RISK Assessment Tool was evaluated. Logistic regression was used to analyse items associated with HIV and the area under the curve (AUC) of the receiver operating curve was calculated to quantify discrimination performance.Participants1330 MSM participants, of which 83 (6.2%) tested as HIV positive.ResultsA higher composite score of the tool (adjusted OR (aOR) 9.33, 95%CI 4.57 to 19.05) was independently associated with HIV infection. Items positively associated with HIV infection included having 2-5 same sex partners (aOR 2.43, 95%CI 1.28 to 4.64), always (aOR 5.93, 95%CI 1.59 to 22.13) or sometimes (aOR 4.25, 95%CI 2.09 to 8.64) having unprotected anal intercourse, taking both insertive and receptive sex roles (aOR 4.95, 95%CI 2.57 to 9.53) or only the receptive sex role (aOR 2.26, 95%CI 1.21 to 4.24). The tool showed an optimal discrimination ability (AUC=0.827), with a specificity of 0.747 and sensitivity of 0.785. Five MSM were identified with primary infection and had similar sexual risk behaviors as HIV-positive participants.ConclusionsThe HIV RISK Assessment Tool showed an overall good performance in predicting HIV risk among MSM in Guizhou province where the prevalence is still severe. This tool also demonstrated a potential to identify primary infection and is worth being promoted in resource-limited regions.
C1 [Zheng, Min; Yuan, Zhi; Zhang, Xinhui; Yao, Yongming; Fang, Xing; Fu, Lin; Zhang, Yuqiong] Guizhou Ctr Dis Control & Prevent, Guiyang, Peoples R China.
   [He, Jiayu; Ding, Yingying; He, Na] Fudan Univ, Sch Publ Hlth, Dept Epidemiol, Shanghai, Peoples R China.
RP Zhang, YQ (通讯作者)，Guizhou Ctr Dis Control & Prevent, Guiyang, Peoples R China.
EM zhangyq_66@163.com
FU Guizhou Provincial Bureau of Science Technology [2017-2886]; Shanghai
   Municipal Health Bureau [GWTD2015S05]; Natural Science Foundation of
   China [81361120385]
FX This study was supported by Guizhou Provincial Bureau of Science &
   Technology (grant no: 2017-2886) and Shanghai Municipal Health Bureau
   (grant no: GWTD2015S05) and Natural Science Foundation of China (grant
   no: 81361120385).
CR Bassett IV, 2011, HIV MED, V12, P46, DOI 10.1111/j.1468-1293.2010.00850.x
   Cao Y, 2016, Zhonghua Liu Xing Bing Xue Za Zhi, V37, P1021, DOI 10.3760/cma.j.issn.0254-6450.2016.07.023
   Chen M, 2016, BIOMED RES INT, V2016, DOI 10.1155/2016/8175921
   Clifton S, 2016, AIDS, V30, P943, DOI 10.1097/QAD.0000000000001006
   D GL L., 2014, ZHONGHUA LIU XING BI, V5, P542
   Dijkstra M, 2017, BMC INFECT DIS, V17, DOI 10.1186/s12879-017-2508-4
   Dong MJ, 2019, BMC INFECT DIS, V19, DOI 10.1186/s12879-019-4559-1
   Garnett GP, 2016, LANCET HIV, V3, pE297, DOI 10.1016/S2352-3018(16)30039-X
   Gomez GB, 2013, PLOS MED, V10, DOI 10.1371/journal.pmed.1001401
   Haukoos JS, 2012, AM J EPIDEMIOL, V175, P838, DOI 10.1093/aje/kwr389
   Hoenigl M, 2015, CLIN INFECT DIS, V61, P468, DOI 10.1093/cid/civ335
   Kirby T, 2014, LANCET, V383, P399, DOI 10.1016/S0140-6736(14)60137-9
   Lan GH, 2018, MEDICINE, V97, DOI 10.1097/MD.0000000000010404
   Li L L, 2018, Zhonghua Yu Fang Yi Xue Za Zhi, V52, P862, DOI 10.3760/cma.j.issn.0253-9624.2018.08.016
   Li YZ, 2013, PLOS ONE, V8, DOI 10.1371/journal.pone.0069137
   Logie CH, 2017, J INT AIDS SOC, V20, DOI [10.7448/IAS.20.1.21422, 10.7448/IAS.20.1.21385, 10.7448/IAS.20.01/21422]
   Luo QQ, 2019, MEDICINE, V98, DOI 10.1097/MD.0000000000016375
   Ma QQ, 2015, BMJ OPEN, V5, DOI 10.1136/bmjopen-2015-008661
   Manak MM, 2017, J CLIN MICROBIOL, V55, P2064, DOI [10.1128/JCM.00431-17, 10.1128/jcm.00431-17]
   Molina JM, 2015, NEW ENGL J MED, V373, P2237, DOI 10.1056/NEJMoa1506273
   Pan S, 2016, BIOMED RES INT, V2016, DOI 10.1155/2016/2860346
   Pan SW, 2016, LANCET, V388, P1052, DOI 10.1016/S0140-6736(16)31541-0
   Peduzzi P, 1996, J CLIN EPIDEMIOL, V49, P1373, DOI 10.1016/S0895-4356(96)00236-3
   Phanuphak N, 2018, J INT AIDS SOC, V21, DOI 10.1002/jia2.25118
   Pilcher CD, 2002, JAMA-J AM MED ASSOC, V288, P216, DOI 10.1001/jama.288.2.216
   Pilcher CD, 2007, AIDS, V21, P1723, DOI 10.1097/QAD.0b013e3281532c82
   Seekaew P, 2019, J INT AIDS SOC, V22, DOI 10.1002/jia2.25430
   Song W., 2017, ZHONGHUA LIU XING BI, V10, P1426
   Tang SY, 2016, BMC INFECT DIS, V16, DOI 10.1186/s12879-016-1904-5
   UNAIDS, CHINAS EPIDEMIC RESP
   Wahome E, 2013, AIDS, V27, P2163, DOI 10.1097/QAD.0b013e3283629095
   Wang K R, 2018, Zhonghua Liu Xing Bing Xue Za Zhi, V39, P1507, DOI 10.3760/cma.j.issn.0254-6450.2018.11.017
   Wang L., 2014, CHIN J HLTH STAT, V6, P1064
   Wilton J, 2016, J INT AIDS SOC, V19, DOI 10.7448/IAS.19.1.20777
   Wiwattanacheewin K, 2015, AIDS EDUC PREV, V27, P139, DOI 10.1521/aeap.2015.27.2.139
   Xu WJ, 2018, AIDS PATIENT CARE ST, V32, P408, DOI 10.1089/apc.2018.0061
   Yang ZR, 2015, BMC PUBLIC HEALTH, V15, DOI 10.1186/s12889-015-2614-4
   Yin L, 2018, AIDS BEHAV, V22, P2267, DOI 10.1007/s10461-018-2129-y
   Yin YQ, 2019, EPIDEMIOL INFECT, V147, DOI [10.1017/s0950268818003400, 10.1017/S0950268818003400]
   Zeng X, 2016, INT J INFECT DIS, V49, P111, DOI 10.1016/j.ijid.2016.06.009
   Zhang X, 2017, HIV MED, V18, P141, DOI 10.1111/hiv.12408
   Zhang XJ, 2017, INT J STD AIDS, V28, P1115, DOI 10.1177/0956462416688818
   Zou HC, 2012, AIDS BEHAV, V16, P1717, DOI 10.1007/s10461-012-0225-y
NR 43
TC 0
Z9 0
U1 2
U2 6
PU BMJ PUBLISHING GROUP
PI LONDON
PA BRITISH MED ASSOC HOUSE, TAVISTOCK SQUARE, LONDON WC1H 9JR, ENGLAND
SN 2044-6055
J9 BMJ OPEN
JI BMJ Open
PY 2020
VL 10
IS 11
AR e039557
DI 10.1136/bmjopen-2020-039557
PG 9
WC Medicine, General & Internal
WE Science Citation Index Expanded (SCI-EXPANDED); Social Science Citation Index (SSCI)
SC General & Internal Medicine
GA RU2TL
UT WOS:000645002700020
PM 33275116
OA Green Published, gold
DA 2022-08-26
ER

PT J
AU Nutor, JJ
   Duah, HO
   Agbadi, P
   Duodu, PA
   Gondwe, KW
AF Nutor, Jerry John
   Duah, Henry Ofori
   Agbadi, Pascal
   Duodu, Precious Adade
   Gondwe, Kaboni W.
TI Spatial analysis of factors associated with HIV infection in Malawi:
   indicators for effective prevention
SO BMC PUBLIC HEALTH
LA English
DT Article
DE Pre-exposure prophylaxis; Risk behavior; Rural; Gender; HIV
ID SUB-SAHARAN AFRICA; KNOWLEDGE
AB BackgroundThe objective of this study was to model the predictors of HIV prevalence in Malawi through a complex sample logistic regression and spatial mapping approach using the national Demographic and Health Survey datasets.MethodsWe conducted a secondary data analysis using the 2015-2016 Malawi Demographic and Health Survey and AIDS Indicator Survey. The analysis was performed in three stages while incorporating population survey sampling weights to: i) interpolate HIV data, ii) identify the spatial clusters with the high prevalence of HIV infection, and iii) perform a multivariate complex sample logistic regression.ResultsIn all, 14,779 participants were included in the analysis with an overall HIV prevalence of 9% (7.0% in males and 10.8% in females). The highest prevalence was found in the southern region of Malawi (13.2%), and the spatial interpolation revealed that the HIV epidemic is worse at the south-eastern part of Malawi. The districts in the high HIV prevalent zone of Malawi are Thyolo, Zomba, Mulanje, Phalombe and Blantyre. In central and northern region, the district HIV prevalence map identified Lilongwe in the central region and Karonga in the northern region as districts that equally deserve attention. People residing in urban areas had a 2.2 times greater risk of being HIV-positive compared to their counterparts in the rural areas (AOR=2.16; 95%CI=1.57-2.97). Other independent predictors of HIV prevalence were gender, age, marital status, number of lifetime sexual partners, extramarital partners, the region of residence, condom use, history of STI in the last 12months, and household wealth index. Disaggregated analysis showed in-depth sociodemographic regional variations in HIV prevalence.ConclusionThese findings identify high-risk populations and regions to be targeted for Pre-Exposure Prophylaxis (PrEP) campaigns, HIV testing, treatment and education to decrease incidence, morbidity, and mortality related to HIV infection in Malawi.
C1 [Nutor, Jerry John] Univ Calif San Francisco, Sch Nursing, Dept Family Hlth Care Nursing, San Francisco, CA 94143 USA.
   [Duah, Henry Ofori] FOCOS Orthopaed Hosp, Res Dept, Accra, Ghana.
   [Agbadi, Pascal] Kwame Nkrumah Univ Sci & Technol, Coll Hlth Sci, Fac Allied Hlth Sci, Dept Nursing, Kumasi, Ghana.
   [Duodu, Precious Adade] East Surrey Hosp, Canada Ave, Redhill, Surrey, England.
   [Gondwe, Kaboni W.] Univ Wisconsin, Coll Nursing, Milwaukee, WI 53201 USA.
   [Gondwe, Kaboni W.] Med Coll Wisconsin, Ctr Adv Populat Sci, Milwaukee, WI 53226 USA.
RP Nutor, JJ (通讯作者)，Univ Calif San Francisco, Sch Nursing, Dept Family Hlth Care Nursing, San Francisco, CA 94143 USA.
EM jerry.nutor@ucsf.edu
RI Agbadi, Pascal/AAS-6842-2020; Duodu, Precious Adade/AAM-1789-2020
OI Agbadi, Pascal/0000-0001-5297-2512; Duodu, Precious
   Adade/0000-0003-4965-6302; Nutor, Jerry John/0000-0002-7562-6281; DUAH,
   HENRY OFORI/0000-0002-4842-6006; Gondwe, Kaboni/0000-0001-7333-0930
FU University of California, San Francisco Population Health and Health
   Equity Scholar program [7504575]
FX This work was supported by University of California, San Francisco
   Population Health and Health Equity Scholar program under Grant number
   7504575.
CR Acri T, 2005, AIDS PATIENT CARE ST, V19, P167, DOI 10.1089/apc.2005.19.167
   Agot KE, 2010, PLOS ONE, V5, DOI 10.1371/journal.pone.0014028
   Agunga R, 2012, J DEV COMMUN STUD, V2, P1
   Anand A, 2009, AIDS, V23, P1565, DOI 10.1097/QAD.0b013e32832cb10c
   [Anonymous], 2015, INQUERITO IND IM MAL
   [Anonymous], 2018, MALAWI POPULATION HO
   [Anonymous], 2013, R LANG ENV STAT COMP
   Aral SO, 2015, CURR OPIN HIV AIDS, V10, P477, DOI 10.1097/COH.0000000000000195
   Barankanira E, 2016, BMC PUBLIC HEALTH, V16, DOI 10.1186/s12889-016-2760-3
   Chimoyi LA, 2014, BMC PUBLIC HEALTH, V14, DOI 10.1186/1471-2458-14-555
   Cuadros DF, 2017, SCI REP-UK, V7, DOI 10.1038/s41598-017-09464-y
   Cuadros DF, 2013, INT J HEALTH GEOGR, V12, DOI 10.1186/1476-072X-12-28
   Dube BNR, 2018, SYST REV-LONDON, V7, DOI 10.1186/s13643-018-0744-3
   Dwyer-Lindgren L, 2019, NATURE, V570, P189, DOI 10.1038/s41586-019-1200-9
   Emina JBO, 2013, BMJ OPEN, V3, DOI 10.1136/bmjopen-2012-002459
   Feldacker C, 2010, HEALTH PLACE, V16, P996, DOI 10.1016/j.healthplace.2010.06.004
   Fortson JG, 2011, REV ECON STAT, V93, P1, DOI 10.1162/REST_a_00067
   Foster C, 2000, AIDS, V14, pS275
   GADM, DAT GLOB ADM AR VERS
   Geubbels Eveline, 2006, Malawi Med J, V18, P111
   Gonzalez R, 2015, PLOS ONE, V10, DOI 10.1371/journal.pone.0132053
   Inungu Joseph, 2006, MedGenMed, V8, P30
   Kharsany ABM, 2018, LANCET HIV, V5, pE427, DOI 10.1016/S2352-3018(18)30104-8
   Kharsany Ayesha B M, 2016, Open AIDS J, V10, P34, DOI 10.2174/1874613601610010034
   Larmarange J, 2011, EUROPEAN J GEOGRAPHY
   Manda S, 2015, POPUL HEALTH METR, V13, DOI 10.1186/s12963-015-0055-z
   Nutor JJ, 2020, PLOS ONE, V15, DOI 10.1371/journal.pone.0234034
   Palk L, 2018, BMC MED, V16, DOI 10.1186/s12916-018-1006-x
   Parkhurst JO, 2010, B WORLD HEALTH ORGAN, V88, P519, DOI 10.2471/BLT.09.070185
   Peterman A, 2012, DEV POLICY REV, V30, P543, DOI 10.1111/j.1467-7679.2012.00588.x
   Poulin M, 2011, DEMOGR RES, V25, P869, DOI 10.4054/DemRes.2011.25.28
   QGIS Geographic information system, OP SOURC GEOSP FDN P
   Schaefer R, 2017, J INT AIDS SOC, V20, DOI 10.7448/IAS.20.1.21409
   Schwitters A, 2015, GLOB HEALTH-SCI PRAC, V3, P109, DOI 10.9745/GHSP-D-14-00145
   Stockl H, 2013, AM J REPROD IMMUNOL, V69, P27, DOI 10.1111/aji.12043
   Tanser F, 2009, INT J EPIDEMIOL, V38, P1008, DOI 10.1093/ije/dyp148
   Warria A, 2018, CHILD YOUTH SERV REV, V91, P298, DOI 10.1016/j.childyouth.2018.06.011
   Zulu LC, 2014, BMC INFECT DIS, V14, DOI 10.1186/1471-2334-14-285
NR 38
TC 20
Z9 20
U1 1
U2 6
PU BMC
PI LONDON
PA CAMPUS, 4 CRINAN ST, LONDON N1 9XW, ENGLAND
EI 1471-2458
J9 BMC PUBLIC HEALTH
JI BMC Public Health
PD JUL 25
PY 2020
VL 20
IS 1
AR 1167
DI 10.1186/s12889-020-09278-0
PG 14
WC Public, Environmental & Occupational Health
WE Science Citation Index Expanded (SCI-EXPANDED)
SC Public, Environmental & Occupational Health
GA MU8JX
UT WOS:000555914900007
PM 32711500
OA Green Published, gold
DA 2022-08-26
ER

PT J
AU Siegler, AJ
   Mehta, CC
   Mouhanna, F
   Giler, RM
   Castel, A
   Pembleton, E
   Jaggi, C
   Jones, J
   Kramer, MR
   McGuinness, P
   McCallister, S
   Sullivan, PS
AF Siegler, Aaron J.
   Mehta, C. Christina
   Mouhanna, Farah
   Giler, Robertino Mera
   Castel, Amanda
   Pembleton, Elizabeth
   Jaggi, Chandni
   Jones, Jeb
   Kramer, Michael R.
   McGuinness, Pema
   McCallister, Scott
   Sullivan, Patrick S.
TI Policy- and county-level associations with HIV pre-exposure prophylaxis
   use, the United States, 2018
SO ANNALS OF EPIDEMIOLOGY
LA English
DT Article
DE Pre-exposure prophylaxis; HIV; Prevention
ID MEN; SEX; GUIDELINES; IMPACT; CARE
AB Purpose: HIV pre-exposure prophylaxis (PrEP) is highly efficacious, and yet most individuals indicated for it are not currently using it. To provide guidance for health policymakers, researchers, and community advocates, we developed county-level PrEP use estimates and assessed locality and policy associations.
   Methods: Using data from a national aggregator, we applied a validated crosswalk procedure to generate county-level estimates of PrEP users in 2018. A multilevel Poisson regression explored associations between PrEP use and (1) state policy variables of Medicaid expansion and state Drug Assistance Programs (PrEP-DAPS) and (2) county-level characteristics from the U.S. Census Bureau. Outcomes were PrEP per population (prevalence) and PrEP-to-need ratio (PnR), defined as the ratio of PrEP users per new HIV diagnosis. Higher levels of PrEP prevalence or PnR indicate more PrEP users relative to the total population or estimated need, respectively.
   Results: Our 2018 county-level data set included a total of 188,546 PrEP users in the United States. Nationally, PrEP prevalence was 70.3/100,000 population and PnR was 4.9. In an adjusted model, counties with a 5% higher proportion of black residents had 5% lower PnR (rate ratio (RR): 0.95, 95% confidence interval (CI): 0.93, 0.96). Similarly, counties with higher concentration of residents uninsured or living in poverty had lower PnR. Relative to states without Medicaid expansion or PrEP-DAPs, states with only one of those programs had 25% higher PrEP prevalence (RR: 1.25, 95% CI: 1.09, 1.45), and states with both programs had 99% higher PrEP prevalence (RR: 1.99, 95% CI: 1.60, 2.48). There was a significant linear trend across the three policy groups, and similar findings for the relation between PnR and the policy groups.
   Conclusions: In a data set comprising approximately 80% of PrEP users in the United States, we found that Medicaid expansion and PrEP-DAPs were associated with higher PrEP use in states that adopted those policies, after controlling for potential confounders. Future research should identify which components of PrEP support programs have the most success and how to best promote PrEP among groups most impacted by the epidemic. States should support the admirable health decisions of their residents to get on PrEP by implementing policies that facilitate access. (C) 2020 The Author(s). Published by Elsevier Inc.
C1 [Siegler, Aaron J.; Mouhanna, Farah] Emory Univ, Rollins Sch Publ Hlth, Dept Behav Sci & Hlth Educ, Atlanta, GA 30322 USA.
   [Mehta, C. Christina] Emory Univ, Rollins Sch Publ Hlth, Dept Biostat & Bioinformat, Atlanta, GA 30322 USA.
   [Mouhanna, Farah; Castel, Amanda] George Washington Univ, Milken Inst Sch Publ Hlth, Dept Epidemiol, Washington, DC USA.
   [Giler, Robertino Mera; McGuinness, Pema; McCallister, Scott] Gilead Sci, Dept Epidemiol, Foster City, CA 94404 USA.
   [Pembleton, Elizabeth; Jaggi, Chandni; Jones, Jeb; Kramer, Michael R.; Sullivan, Patrick S.] Emory Univ, Rollins Sch Publ Hlth, Dept Epidemiol, Atlanta, GA 30322 USA.
RP Siegler, AJ (通讯作者)，Rollins Sch Publ Hlth, Dept Behav Sci & Hlth Educ, 1518 Clifton Rd NE, Atlanta, GA 30322 USA.
EM asiegle@emory.edu
RI Jones, Jeb/AAN-7584-2021
OI Jones, Jeb/0000-0001-9165-1658; Siegler, Aaron/0000-0001-5553-7540
FU National Institute of Mental Health [R01MH114692]; National Institute of
   Allergy and Infectious Diseases [R01AI143875]; Adolescent Medicine
   Trials Network for HIV/AIDS Interventions (ATN) from the National
   Institutes of Health [159, U19HD089881]; Emory Center for AIDS Research
   [P30AI050409]
FX This work was supported in part by the National Institute of Mental
   Health (R01MH114692) and by the National Institute of Allergy and
   Infectious Diseases (R01AI143875). Support also provided by the
   Adolescent Medicine Trials Network for HIV/AIDS Interventions (ATN,
   protocol 159) from the National Institutes of Health (U19HD089881), and
   by the Emory Center for AIDS Research (P30AI050409). The content is
   solely the responsibility of the authors and does not necessarily
   represent the official views of the National Institutes of Health.
CR Centers for Disease Control and Prevention, 2019, HIV SURV REP 2017
   Chan PA, 2016, J INT AIDS SOC, V19, DOI 10.7448/IAS.19.1.20903
   Coy KC, 2019, J INT AIDS SOC, V22, DOI 10.1002/jia2.25252
   Finlayson T, 2019, MMWR-MORBID MORTAL W, V68, P597, DOI 10.15585/mmwr.mm6827a1
   Garfield Rachel, 2018, EFFECTS MEDICAID EXP
   Golden MR, 2016, SEX TRANSM DIS, V43, P264, DOI 10.1097/OLQ.0000000000000427
   Grant RM, 2014, LANCET INFECT DIS, V14, P820, DOI 10.1016/S1473-3099(14)70847-3
   Grulich AE, 2018, LANCET HIV, V5, pE629, DOI 10.1016/S2352-3018(18)30215-7
   Hanna DB, 2013, PLOS ONE, V8, DOI 10.1371/journal.pone.0078952
   Holtgrave DR, 2016, AIDS BEHAV, V20, P1, DOI 10.1007/s10461-015-1193-9
   Jenness SM, 2016, J INFECT DIS, V214, P1800, DOI 10.1093/infdis/jiw223
   Kaiser Family Foundation, 2019, CURR STAT STAT MED E
   Kaiser Permanente, 2019, WHO WE AR FAST FACT
   Liu AY, 2016, JAMA INTERN MED, V176, P75, DOI 10.1001/jamainternmed.2015.4683
   Manson S., 2017, IPUMS National Historical Geographic Information System: Version 12.0 [database], P39
   Marcus JL, 2016, JAIDS-J ACQ IMM DEF, V73, P540, DOI 10.1097/QAI.0000000000001129
   Marcus JL, 2016, CURR HIV-AIDS REP, V13, P116, DOI 10.1007/s11904-016-0308-x
   Mugavero MJ, 2013, CLIN INFECT DIS, V57, P1164, DOI 10.1093/cid/cit420
   NASTAD: National Alliance of State and Territorial AIDS Directors, 2019, PREP ASS PROGR 2019
   National Center for Health Statistics, URB RUR CLASS SCHEM
   Patel RR, 2017, PLOS ONE, V12, DOI 10.1371/journal.pone.0178737
   Siegler AJ, 2019, AM J PUBLIC HEALTH, V109, P1216, DOI [10.2105/ajph.2019.305172, 10.2105/AJPH.2019.305172]
   Siegler AJ, 2018, ANN EPIDEMIOL, V28, P858, DOI 10.1016/j.annepidem.2018.05.006
   Siegler AJ, 2018, ANN EPIDEMIOL, V28, P841, DOI 10.1016/j.annepidem.2018.06.005
   Smith DK, 2015, MMWR-MORBID MORTAL W, V64, P1291, DOI 10.15585/mmwr.mm6446a4
   Snider JT, 2016, MED CARE RES REV, V73, P329, DOI 10.1177/1077558715614479
   Sullivan PS, 2020, ANN EPIDEMIOL, V44, P16, DOI 10.1016/j.annepidem.2020.01.004
   Sullivan PS, 2019, CURR HIV-AIDS REP, V16, P259, DOI 10.1007/s11904-019-00447-4
   Sullivan PS, 2018, ANN EPIDEMIOL, V28, P833, DOI 10.1016/j.annepidem.2018.06.009
NR 29
TC 33
Z9 33
U1 1
U2 1
PU ELSEVIER SCIENCE INC
PI NEW YORK
PA STE 800, 230 PARK AVE, NEW YORK, NY 10169 USA
SN 1047-2797
EI 1873-2585
J9 ANN EPIDEMIOL
JI Ann. Epidemiol.
PD MAY
PY 2020
VL 45
BP 24
EP +
DI 10.1016/j.annepidem.2020.03.013
PG 11
WC Public, Environmental & Occupational Health
WE Science Citation Index Expanded (SCI-EXPANDED); Social Science Citation Index (SSCI)
SC Public, Environmental & Occupational Health
GA LR1CM
UT WOS:000535433400004
PM 32336655
OA hybrid, Green Accepted
DA 2022-08-26
ER

PT J
AU Mouhanna, F
   Castel, AD
   Sullivan, PS
   Kuo, I
   Hoffman, HJ
   Siegler, AJ
   Jones, JS
   Giler, RM
   McGuinness, P
   Kramer, MR
AF Mouhanna, Farah
   Castel, Amanda D.
   Sullivan, Patrick S.
   Kuo, Irene
   Hoffman, Heather J.
   Siegler, Aaron J.
   Jones, Jeb S.
   Giler, Robertino Mera
   McGuinness, Pema
   Kramer, Michael R.
TI Small-area spatial-temporal changes in pre-exposure prophylaxis (PrEP)
   use in the general population and among men who have sex with men in the
   United States between 2012 and 2018
SO ANNALS OF EPIDEMIOLOGY
LA English
DT Article
DE Men who have sex with men (MSM); Spatioetemporal change; Pre-exposure
   prophylaxis (PrEP); Hierarchical Bayesian modeling; HIV
ID HIV PREVENTION; AWARENESS; MODEL
AB Purpose: Oral emtricitabine/tenofovir disoproxil fumarate was approved for use as pre-exposure prophylaxis (PrEP) by the U.S. Food and Drug Administration in 2012. We used national pharmacy data to examine trends of PrEP use in U.S. counties from 2012 to 2018.
   Methods: Using multi-level small-area spatio-temporal modeling, we calculated the estimated annual percentage change (EAPC) in prevalence of PrEP use in the general population from 2012 to 2018. We also used a proxy measure for prevalence of PrEP use among men who have sex with men (MSM) to evaluate trends of use among MSM, the PrEP use-to-MSM ratio (PmR) or number of male PrEP users per 1000 MSM population.
   Results: The prevalence of PrEP use and PmR increased (EAPC range: (+26.9%, +71.0%) and (+28.4%, +158.7%), respectively) in all counties with varying magnitude of increase. Counties of the Midwest and the upper South and upper West had the slowest increase in prevalence of PrEP use (EAPC range: (+26.9%; +52.9%)). Counties of the northern part of the South had the lowest PmR (EAPC range: (+28.4%; +76.0%)). Counties of the most populous core-based statistical areas had a relatively faster increase in population prevalence of PrEP use but slower increase in PmR.
   Conclusions: All counties in the U.S. have witnessed an increase in PrEP use with important geographic variabilities. Identifying areas with slow improvement in PrEP use, as well as "model counties" with the fastest pace of progress in PrEP coverage, is critical to inform local and state-level policies and program evaluation for PrEP scale up, particularly among MSM at higher risk for HIV. (C) 2020 Elsevier Inc. All rights reserved.
C1 [Mouhanna, Farah; Siegler, Aaron J.] Emory Univ, Rollins Sch Publ Hlth, Dept Behav Social & Hlth Educ Sci, Atlanta, GA 30322 USA.
   [Mouhanna, Farah; Castel, Amanda D.; Kuo, Irene] George Washington Univ, Dept Epidemiol, Milken Inst Sch Publ Hlth, Washington, DC USA.
   [Sullivan, Patrick S.; Jones, Jeb S.; Kramer, Michael R.] Emory Univ, Dept Epidemiol, Rollins Sch Publ Hlth, 1518 Clifton Rd NE,Room 3043, Atlanta, GA 30322 USA.
   [Hoffman, Heather J.] George Washington Univ, Dept Biostast & Bioinformat, Milken Inst Sch Publ Hlth, Washington, DC USA.
   [Giler, Robertino Mera; McGuinness, Pema] Gilead Sci, Data Sci & RWD, Foster City, CA USA.
RP Kramer, MR (通讯作者)，Emory Univ, Dept Epidemiol, Rollins Sch Publ Hlth, 1518 Clifton Rd NE,Room 3043, Atlanta, GA 30322 USA.
EM mkram02@emory.edu
RI Jones, Jeb/AAN-7584-2021
OI Jones, Jeb/0000-0001-9165-1658; Siegler, Aaron/0000-0001-5553-7540
FU Center for AIDS Research, Emory University, United States [P30AI050409]
FX This work was supported by the Center for AIDS Research, Emory
   University, United States (P30AI050409). PrEP use data were obtained
   from www.aidsvu.org.
CR Adams JL, 2019, PHARMACOTHERAPY, V39, P486, DOI 10.1002/phar.2240
   Adams LM, 2016, AIDS CARE, V28, P1154, DOI 10.1080/09540121.2016.1153595
   Anderson C, 2017, INT J ENV RES PUB HE, V14, DOI 10.3390/ijerph14020146
   [Anonymous], 2017, IPUMS NATL HIST GEOG
   Bauermeister JA, 2014, CURR HIV RES, V11, P520, DOI 10.2174/1570162X12666140129100411
   Blangiardo M, 2015, SPATIAL AND SPATIO-TEMPORAL BAYESIAN MODELS WITH R-INLA, P1, DOI 10.1002/9781118950203
   Brooks RA, 2005, AIDS PATIENT CARE ST, V19, P737, DOI 10.1089/apc.2005.19.737
   Carlin BP, 1999, SPATIO TEMPORAL HIER
   Centers for Disease Control and Prevention, 2018, DIAGN HIV INF US DEP
   Choi JS, 2012, STAT METHODS MED RES, V21, P445, DOI 10.1177/0962280212446318
   Eaton LA, 2017, PREV SCI, V18, P505, DOI 10.1007/s11121-017-0756-6
   Furukawa NW, 2020, PUBLIC HEALTH REP, V135, P202, DOI 10.1177/0033354920904085
   Grant RM, 2010, NEW ENGL J MED, V363, P2587, DOI 10.1056/NEJMoa1011205
   Grey Jeremy A, 2016, JMIR Public Health Surveill, V2, pe14, DOI 10.2196/publichealth.5365
   Harrison KM, 2008, ANN EPIDEMIOL, V18, P919, DOI 10.1016/j.annepidem.2008.09.003
   Hess K, 2016, C RETR OPP INF CROI
   Hood JE, 2016, AIDS, V30, P515, DOI 10.1097/QAD.0000000000000937
   Hoth AB, 2019, SEX TRANSM DIS, V46, P507, DOI 10.1097/OLQ.0000000000001017
   Iowa Department of Public Health, 2016, DRAFT IOW COMPR HIV
   Kamitani E, 2018, AIDS, V32, P2633, DOI [10.1097/QAD.0000000000001983, 10.1097/qad.0000000000001983]
   Kaufman MR, 2014, JAIDS-J ACQ IMM DEF, V66, pS250, DOI 10.1097/QAI.0000000000000236
   Khana Diba, 2018, J Data Sci, V16, P147
   Laufer FN, 2015, MMWR-MORBID MORTAL W, V64, P1296, DOI 10.15585/mmwr.mm6446a5
   Lee D, 2018, J STAT SOFTW, V84, P1, DOI 10.18637/jss.v084.i09
   Li JJ, 2019, AIDS BEHAV, V23, P1721, DOI 10.1007/s10461-018-2334-8
   McCormack S, 2016, LANCET, V387, P53, DOI 10.1016/S0140-6736(15)00056-2
   National Center for HIV/AIDS V.H. STD and TB Prevention, 2016, 2016 C RETR OPP INF
   Oster AM, 2015, J URBAN HEALTH, V92, P733, DOI 10.1007/s11524-015-9970-3
   Purcell David W, 2012, Open AIDS J, V6, P98, DOI 10.2174/1874613601206010098
   Rue H, 2017, ANNU REV STAT APPL, V4, P395, DOI 10.1146/annurev-statistics-060116-054045
   Siegler AJ, 2020, ANN EPIDEMIOL, V45, P24, DOI 10.1016/j.annepidem.2020.03.013
   Siegler AJ, 2019, JMIR RES PROTOC, V8, DOI 10.2196/13982
   Siegler AJ, 2018, ANN EPIDEMIOL, V28, P858, DOI 10.1016/j.annepidem.2018.05.006
   Siegler AJ, 2018, ANN EPIDEMIOL, V28, P841, DOI 10.1016/j.annepidem.2018.06.005
   Siegler AJ, 2019, CLIN INFECT DIS, V68, P501, DOI 10.1093/cid/ciy529
   Smith DK, 2018, ANN EPIDEMIOL, V28, P850, DOI 10.1016/j.annepidem.2018.05.003
   Spinner CD, 2016, INFECTION, V44, P151, DOI 10.1007/s15010-015-0850-2
   Sullivan PS, 2020, ANN EPIDEMIOL, V44, P16, DOI 10.1016/j.annepidem.2020.01.004
   Sullivan PS, 2019, CURR HIV-AIDS REP, V16, P259, DOI 10.1007/s11904-019-00447-4
   Sullivan Patrick S, 2018, Ann Epidemiol, V28, P833, DOI 10.1016/j.annepidem.2018.06.009
   Sullivan PS, 2018, 22 INT AIDS C AMST N
   Torrieri N, 2014, DECENNIAL STAT STUDI
   US Census Bureau, 2019, EXPL 2010 ZIP COD TA
   Walker K., 2019, TIDYCENSUS LOAD US C
   Weiss K, 2018, CROI 2018, P4
   Wilson R, 2018, CITYSCAPE, V20, P277
NR 46
TC 5
Z9 5
U1 1
U2 2
PU ELSEVIER SCIENCE INC
PI NEW YORK
PA STE 800, 230 PARK AVE, NEW YORK, NY 10169 USA
SN 1047-2797
EI 1873-2585
J9 ANN EPIDEMIOL
JI Ann. Epidemiol.
PD SEP
PY 2020
VL 49
BP 1
EP 7
DI 10.1016/j.annepidem.2020.07.001
PG 7
WC Public, Environmental & Occupational Health
WE Science Citation Index Expanded (SCI-EXPANDED); Social Science Citation Index (SSCI)
SC Public, Environmental & Occupational Health
GA OG1QS
UT WOS:000581668200001
PM 32951802
DA 2022-08-26
ER

PT J
AU Sullivan, K
   Mtande, T
   Jaffe, E
   Rosenberg, N
   Zimba, C
   Hoffman, I
   Little, M
   Faden, R
   Lyerly, AD
AF Sullivan, Kristen
   Mtande, Tiwonge
   Jaffe, Elana
   Rosenberg, Nora
   Zimba, Chifundo
   Hoffman, Irving
   Little, Maggie
   Faden, Ruth
   Lyerly, Anne Drapkin
TI Views among Malawian women about joining HIV prevention clinical trials
   when pregnant
SO AIDS RESEARCH AND THERAPY
LA English
DT Article
DE Pregnancy; Women's views; HIV prevention; Clinical trials; Qualitative
   methods; Research ethics
ID PREEXPOSURE PROPHYLAXIS; PERINATAL TRANSMISSION; UNDUE INDUCEMENT;
   ANCILLARY CARE; PARTICIPATION; INFECTION; COUNTRIES
AB Background The pressing need to expand the biomedical HIV prevention evidence base during pregnancy is now increasingly recognized. Women's views regarding participation in such trials and initiating PrEP while pregnant are critical to inform evolving policy and best practices aimed at responsibly expanding evidence-based access for this population. Methods We conducted 35 semi-structured interviews with reproductive-aged women in Malawi in the local language, Chichewa. Participants were HIV-negative and purposively sampled to capture a range of experience with research during pregnancy. Women's perspectives on enrolling in three hypothetical HIV prevention trial vignettes while pregnant were explored, testing: (1) oral PrEP (Truvada) (2) a vaginal ring (dapivirine), and (3) a randomized trial comparing the two. The vignettes were read aloud to participants and a simple visual was provided. Interviews were audio-recorded, transcribed, translated, and coded using NVivo 11. Thematic analysis informed the analytic approach. Results A majority of women accepted participation in all trials. Women's views on research participation varied largely based on their assessment of whether participation or nonparticipation would best protect their own health and that of their offspring. Women interested in participating described power dynamics with their partner as fueling their HIV exposure concerns and highlighted health benefits of participation-principally, HIV protection and access to testing/treatment and ancillary care, and perceived potential risks of the vignettes as low. Women who were uninterested in participating highlighted potential maternal and fetal health risks of the trial, challenges of justifying prevention use to their partner, and raised some modality-specific concerns. Women also described ways their social networks, sense of altruism and adherence requirements would influence participation decisions. Conclusions The majority of participants conveyed strong interest in participating in biomedical HIV prevention research during pregnancy, largely motivated by a desire to protect themselves and their offspring. Our results are consistent with other studies that found high acceptance of HIV prevention products during pregnancy, and support the current direction of HIV research policies and practices that are increasingly aimed at protecting the health of pregnant women and their offspring through responsible research, rather than defaulting to their exclusion.
C1 [Sullivan, Kristen; Jaffe, Elana; Lyerly, Anne Drapkin] Univ North Carolina Chapel Hill, Ctr Bioeth, 333 S Columbia St,Campus Box 7240, Chapel Hill, NC 27599 USA.
   [Sullivan, Kristen; Jaffe, Elana; Lyerly, Anne Drapkin] Univ North Carolina Chapel Hill, Dept Social Med, 333 S Columbia St,Campus Box 7240, Chapel Hill, NC 27599 USA.
   [Mtande, Tiwonge; Zimba, Chifundo] Tidziwe Ctr, UNC Project Malawi, Private Bag A-104, Lilongwe, Malawi.
   [Rosenberg, Nora] Univ North Carolina Chapel Hill, UNC Gillings Sch Global Publ Hlth, Dept Hlth Behav, 170 Rosenau Hall,135 Dauer Dr, Chapel Hill, NC 27599 USA.
   [Hoffman, Irving] Univ North Carolina Chapel Hill, Inst Global Hlth & Infect Dis, Bioinformat Bldg,130 Mason Farm Rd, Chapel Hill, NC 27599 USA.
   [Little, Maggie] Georgetown Univ, Kennedy Inst Eth, 3700 O St Northwest, Washington, DC 20057 USA.
   [Faden, Ruth] Johns Hopkins Univ, Berman Inst Bioeth, 1809 Ashland Ave, Baltimore, MD 21205 USA.
RP Sullivan, K (通讯作者)，Univ North Carolina Chapel Hill, Ctr Bioeth, 333 S Columbia St,Campus Box 7240, Chapel Hill, NC 27599 USA.; Sullivan, K (通讯作者)，Univ North Carolina Chapel Hill, Dept Social Med, 333 S Columbia St,Campus Box 7240, Chapel Hill, NC 27599 USA.
EM ksullivan@med.unc.edu
OI Jaffe, Elana/0000-0003-1917-2278
FU National Institute of Allergy and Infectious Diseases of the National
   Institutes of Health [R01AI108368]
FX This work was supported by the National Institute of Allergy and
   Infectious Diseases of the National Institutes of Health under Award
   number R01AI108368 (Lyerly, PI). The content is solely the
   responsibility of the authors and does not necessarily represent the
   official views of the National Institutes of Health.
CR [Anonymous], 2008, MTN003 US NAT I MENT
   Baeten JM, 2012, NEW ENGL J MED, V367, P399, DOI 10.1056/NEJMoa1108524
   Barr BAT, 2018, LANCET HIV, V5, pE688, DOI 10.1016/S2352-3018(18)30316-3
   Blehar MC, 2013, WOMEN HEALTH ISS, V23, pE39, DOI 10.1016/j.whi.2012.10.003
   Corbin J., 1998, BASICS QUALITATIVE R, P10
   Davey DJ, 2018, PLOS ONE, V13, DOI 10.1371/journal.pone.0197143
   Davies N, 2018, SEX HEALTH, V15, P501, DOI 10.1071/SH18067
   De Schacht C, 2014, PLOS ONE, V9, DOI 10.1371/journal.pone.0115014
   Drake AL, 2014, PLOS MED, V11, DOI 10.1371/journal.pmed.1001608
   Emanuel EJ, 2005, LANCET, V366, P336, DOI 10.1016/S0140-6736(05)66992-9
   Frew PM, 2014, CLIN INFECT DIS, V59, pS400, DOI 10.1093/cid/ciu726
   Gray RH, 2005, LANCET, V366, P1182, DOI 10.1016/S0140-6736(05)67481-8
   Haire BG, 2014, AFR J REPROD HEALTH, V18, P135
   Karim QA, 2010, SCIENCE, V329, P1168, DOI 10.1126/science.1193748
   Karim SSA, 1998, AM J PUBLIC HEALTH, V88, P564, DOI 10.2105/AJPH.88.4.564
   Kovarova M, 2018, NAT COMMUN, V9, DOI 10.1038/s41467-018-06490-w
   Krubiner CB, 2021, VACCINE, V39, P85, DOI 10.1016/j.vaccine.2019.01.011
   Krubiner CB, 2016, AIDS, V30, P2261, DOI 10.1097/QAD.0000000000001214
   Lurie P, 1997, NEW ENGL J MED, V337, P853, DOI 10.1056/NEJM199709183371212
   Lyerly Anne Drapkin, 2012, IRB, V34, P1
   Makanani B, 2018, JAIDS-J ACQ IMM DEF, V79, P566, DOI 10.1097/QAI.0000000000001861
   Marrazzo JM, 2015, NEW ENGL J MED, V372, P509, DOI 10.1056/NEJMoa1402269
   McCullough LB, 2005, AM J OBSTET GYNECOL, V193, P901, DOI 10.1016/j.ajog.2005.06.020
   Merritt MW, 2011, KENNEDY INST ETHIC J, V21, P311, DOI 10.1353/ken.2011.0019
   Mfutso-Bengo J, 2015, J EMPIR RES HUM RES, V10, P59, DOI 10.1177/1556264614559888
   Mfutso-Bengo J, 2008, MALAWI MED J, V20, P37, DOI 10.4314/mmj.v20i2.10898
   Mitchell Marilyn L., 2013, AASM MANUAL SCORING, DOI DOI 10.1093/jue/jux009
   Mngadi KT, 2017, J MED ETHICS, V43, P824, DOI 10.1136/medethics-2016-103414
   Moodley D, 2009, AIDS, V23, P1255, DOI 10.1097/QAD.0b013e32832a5934
   Mugo NR, 2011, AIDS, V25, P1887, DOI 10.1097/QAD.0b013e32834a9338
   Ngure K, 2017, REPROD HEALTH, V14, DOI 10.1186/s12978-017-0424-0
   Participants in 2006 Georgetown University Workshop on Ancillary-Care Obligations of Medical Researchers Working in Developing Countries, 2008, PLoS Med, V5, pe90, DOI 10.1371/journal.pmed.0050090
   Peltzer K, 2013, BMC PREGNANCY CHILDB, V13, DOI 10.1186/1471-2393-13-57
   Pintye J, 2018, AIDS PATIENT CARE ST, V32, P538, DOI 10.1089/apc.2018.0058
   Pintye J, 2017, JAIDS-J ACQ IMM DEF, V76, P259, DOI 10.1097/QAI.0000000000001516
   Rengerink KO, 2015, BMC PREGNANCY CHILDB, V15, DOI 10.1186/s12884-015-0641-x
   Rennie S, 2009, HPTN ETHICS WORKING
   Roberts Laura Weiss, 2017, AJOB Empir Bioeth, V8, P89, DOI 10.1080/23294515.2016.1271062
   Rodger MA, 2003, AM J PERINAT, V20, P69, DOI 10.1055/s-2003-38318
   Schreiber CA, 2011, CONTRACEPTION, V83, P74, DOI 10.1016/j.contraception.2010.06.012
   Seidman DL, 2017, J INT AIDS SOC, V20, DOI 10.7448/IAS.20.2.21295
   Sibeko S, 2012, BEST PRACT RES CL OB, V26, P473, DOI 10.1016/j.bpobgyn.2012.01.005
   Sidebottom D, 2018, BMC INFECT DIS, V18, DOI 10.1186/s12879-018-3463-4
   Sullivan KA, 2018, J EMPIR RES HUM RES, V13, P349, DOI 10.1177/1556264618783834
   The Joint United Nations Programme on HIV/AIDS (UNAIDS), 2013, INTEGRATION MENTAL H
   Thomson KA, 2018, J INFECT DIS, V218, P16, DOI 10.1093/infdis/jiy113
   Trezza C, 2015, CURR OPIN HIV AIDS, V10, P239, DOI 10.1097/COH.0000000000000168
   UNAIDS, MAL RES
   Van Damme L, 2012, NEW ENGL J MED, V367, P411, DOI 10.1056/NEJMoa1202614
   van der Zande ISE, 2018, WOMEN BIRTH, V31, P350, DOI 10.1016/j.wombi.2017.12.009
   WHO, 2012, PROGR UPD US ANT DRU
   World Bank, FERT RAT TOT BIRTHS
NR 52
TC 3
Z9 3
U1 1
U2 1
PU BMC
PI LONDON
PA CAMPUS, 4 CRINAN ST, LONDON N1 9XW, ENGLAND
SN 1742-6405
J9 AIDS RES THER
JI Aids Res. Ther.
PD MAY 27
PY 2020
VL 17
IS 1
AR 27
DI 10.1186/s12981-020-00271-6
PG 12
WC Infectious Diseases
WE Science Citation Index Expanded (SCI-EXPANDED); Social Science Citation Index (SSCI)
SC Infectious Diseases
GA LU8QS
UT WOS:000538014000001
PM 32460804
OA Green Published, gold
DA 2022-08-26
ER

PT J
AU Chu, BA
   Castellanos, ER
   Gonzales, MM
   Gaither, TW
AF Chu, Brian A.
   Castellanos, Erick R.
   Gonzales, Manuel M.
   Gaither, Thomas W.
TI Social determinants of self-reported pre-exposure prophylaxis use among
   a national sample of US men who have sex with men
SO SEXUALLY TRANSMITTED INFECTIONS
LA English
DT Article
DE HIV pre-exposure prophylaxis; gay men; men; HIV; PrEP
ID BODY-MASS INDEX; HIV-INFECTION; BISEXUAL MEN; CONDOM USE; PREP; GAY;
   WILLINGNESS; AWARENESS
AB Purpose Various disparities exist in HIV transmission among men who have sex with men (MSM). Pre-exposure prophylaxis (PrEP) has been shown to decrease the acquisition of HIV, but there is variation in uptake within the MSM population. We aim to characterise PrEP use and correlates of self-reported PrEP use in a large national sample of urban MSM in the USA. Methods Using data from a geosocial-networking application, a national sample (n=3744) from the largest 50 metropolitan centres in the USA was obtained. Results We found 18.1% (95% CI 16.8 to 19.3) of profiles reported using PrEP, with decreased reported PrEP use in younger MSM aged 18-24 years (adjusted OR (aOR)=0.5, 95% CI 0.3 to 0.7), obese MSM (aOR=0.5, 95% CI 0.3 to 0.9), black MSM (aOR=0.6, 95% CI 0.4 to 0.9) and MSM in the South (aOR=0.7, 95% CI 0.5 to 0.9). Conclusion Significant disparities exist in PrEP reporting by age and among black, Southern US and obese MSM. More research is needed to better understand these disparities.
C1 [Chu, Brian A.; Castellanos, Erick R.] David Geffen Sch Med, Los Angeles, CA USA.
   [Gonzales, Manuel M.] UCSF, Pediat, San Francisco, CA USA.
   [Gaither, Thomas W.] UCLA, Urol, Los Angeles, CA 90095 USA.
RP Gaither, TW (通讯作者)，UCLA, Urol, Los Angeles, CA 90095 USA.
EM tgaithercastellanos@mednet.ucla.edu
CR Adimora AA, 2014, AIDS, V28, P1393, DOI 10.1097/QAD.0000000000000225
   Blackwell C, 2015, NEW MEDIA SOC, V17, P1117, DOI 10.1177/1461444814521595
   Blashill AJ, 2014, ARCH SEX BEHAV, V43, P729, DOI 10.1007/s10508-013-0155-4
   Brennan DJ, 2012, CULT HEALTH SEX, V14, P1, DOI 10.1080/13691058.2011.619578
   Cahill S, 2017, AIDS CARE, V29, P1351, DOI 10.1080/09540121.2017.1300633
   Centers for Disease Control and Prevention, 2018, HIV US
   Goedel WC, 2018, JAIDS-J ACQ IMM DEF, V79, P323, DOI 10.1097/QAI.0000000000001817
   Goedel WC, 2016, AIDS BEHAV, V20, P1435, DOI 10.1007/s10461-016-1353-6
   Goedel William C, 2015, JMIR Public Health Surveill, V1, pe4, DOI 10.2196/publichealth.4353
   Grant RM, 2014, LANCET INFECT DIS, V14, P820, DOI 10.1016/S1473-3099(14)70847-3
   Grant RM, 2010, NEW ENGL J MED, V363, P2587, DOI 10.1056/NEJMoa1011205
   Halkitis PN, 2018, AIDS BEHAV, V22, P3705, DOI 10.1007/s10461-018-2218-y
   Hammack PL, 2018, PLOS ONE, V13, DOI 10.1371/journal.pone.0202806
   Hess KL, 2017, ANN EPIDEMIOL, V27, P238, DOI 10.1016/j.annepidem.2017.02.003
   Hoots BE, 2016, CLIN INFECT DIS, V63, P672, DOI 10.1093/cid/ciw367
   Janssen KJM, 2010, J CLIN EPIDEMIOL, V63, P721, DOI 10.1016/j.jclinepi.2009.12.008
   Kelley CF, 2015, CLIN INFECT DIS, V61, P1590, DOI 10.1093/cid/civ664
   Kovesdy Csaba P, 2017, Can J Kidney Health Dis, V4, p2054358117698669, DOI 10.1177/2054358117698669
   Krakower DS, 2012, PLOS ONE, V7, DOI 10.1371/journal.pone.0033119
   Landovitz RJ, 2013, J URBAN HEALTH, V90, P729, DOI 10.1007/s11524-012-9766-7
   Liu A, 2014, PLOS MED, V11, DOI 10.1371/journal.pmed.1001613
   Meanley S, 2014, ARCH SEX BEHAV, V43, P735, DOI 10.1007/s10508-013-0159-0
   Moskowitz DA, 2010, ARCH SEX BEHAV, V39, P761, DOI 10.1007/s10508-009-9478-6
   Newport F., 2015, SAN FRANCISCO METRO
   Parsons JT, 2017, JAIDS-J ACQ IMM DEF, V74, P285, DOI 10.1097/QAI.0000000000001251
   Program CAPaMWA-O, 2016, PRESCR PREEXP PROPH
   Rosenberg ES, 2018, ANN EPIDEMIOL, V28, P865, DOI 10.1016/j.annepidem.2018.04.008
   Siegler AJ, 2018, ANN EPIDEMIOL, V28, P841, DOI 10.1016/j.annepidem.2018.06.005
   Smith DK, 2015, MMWR-MORBID MORTAL W, V64, P1291, DOI 10.15585/mmwr.mm6446a4
   Strauss BB, 2017, AIDS BEHAV, V21, P1288, DOI 10.1007/s10461-016-1480-0
   Zou HC, 2017, ARCH SEX BEHAV, V46, P885, DOI 10.1007/s10508-016-0709-3
NR 31
TC 3
Z9 3
U1 1
U2 4
PU BMJ PUBLISHING GROUP
PI LONDON
PA BRITISH MED ASSOC HOUSE, TAVISTOCK SQUARE, LONDON WC1H 9JR, ENGLAND
SN 1368-4973
EI 1472-3263
J9 SEX TRANSM INFECT
JI Sex. Transm. Infect.
PD AUG
PY 2020
VL 96
IS 5
BP 368
EP 374
DI 10.1136/sextrans-2019-054177
PG 7
WC Infectious Diseases
WE Science Citation Index Expanded (SCI-EXPANDED); Social Science Citation Index (SSCI)
SC Infectious Diseases
GA ND2OE
UT WOS:000561743700013
PM 31601642
DA 2022-08-26
ER

PT J
AU Maxwell, S
   Gafos, M
   Moncrieff, M
   Shahmanesh, M
   Stirrup, O
AF Maxwell, Steven
   Gafos, Mitzy
   Moncrieff, Monty
   Shahmanesh, Maryam
   Stirrup, Oliver
TI Pre-exposure prophylaxis use among men who have sex with men who have
   experienced problematic chemsex
SO INTERNATIONAL JOURNAL OF STD & AIDS
LA English
DT Article
DE Men who have sex with men; chemsex; pre-exposure prophylaxis; HIV
ID RISK BEHAVIOR; DRUG-USE; PREP; ADHERENCE
AB Men who have sex with men (MSM) who experience problematic chemsex are at high risk of acquiring HIV due to combined drug use and sexual behaviours. Pre-exposure prophylaxis (PrEP) could substantially reduce the risk of HIV transmission in this group of men. The aim of this study was to examine the biopsychosocial characteristics associated with PrEP use among HIV-negative MSM who have experienced problematic chemsex. This was a cross-sectional analysis of secondary data collected during client assessments at a specialist alcohol and drug service based within the United Kingdom. We compared the socio-demographics, substance use, sexual behaviours and mental health of MSM who reported ever using PrEP to those who reported never using PrEP. Statistical analysis was conducted using the Mann-Whitney U-test for continuous variables and Fisher's exact test for categorical variables. Between August 2016 and July 2018, 165 HIV-negative MSM who engaged in chemsex had an assessment completed. Thirty-four per cent (n = 50/145) had ever used PrEP. The median age was 36 years (IQR: 30-42), 92% identified as gay (n = 152/165) and 79% were of white ethnicity (n = 130/164). The use of crystal methamphetamine was associated with higher levels of men ever using PrEP (40% versus 21%) (p= 0.047). Men who had ever used PrEP had a higher median number of sexual partners in the previous three months (20 versus 10) (p= 0.004) and had lower level of condom use in their sex lives (median reported 5% versus 50%) (p= 0.010) in comparison to men who had never used PrEP. It is encouraging that men having higher-risk sex had been accessing PrEP. However, further research is required to explore PrEP uptake, retention and adherence in this high-risk group.
C1 [Maxwell, Steven] Univ Edinburgh, Sch Hlth Social Sci, 24 Buccleuch Pl, Edinburgh EH8 9LH, Midlothian, Scotland.
   [Gafos, Mitzy] London Sch Hyg & Trop Med, London, England.
   [Moncrieff, Monty] London Friend, London, England.
   [Shahmanesh, Maryam; Stirrup, Oliver] UCL, London, England.
RP Maxwell, S (通讯作者)，Univ Edinburgh, Sch Hlth Social Sci, 24 Buccleuch Pl, Edinburgh EH8 9LH, Midlothian, Scotland.
EM steven.maxwell@ed.ac.uk
RI Stirrup, Oliver/AAE-2290-2022
OI Stirrup, Oliver/0000-0002-8705-3281; Gafos, Mitzy/0000-0002-7894-1498
CR Amico KR, 2014, JAIDS-J ACQ IMM DEF, V66, P530, DOI 10.1097/QAI.0000000000000216
   Bevan G, 2009, SUBST ABUSE TREAT PR, V4, DOI 10.1186/1747-597X-4-21
   Bourne A, 2015, SEX TRANSM INFECT, V91, P564, DOI 10.1136/sextrans-2015-052052
   Bourne A., 2014, CHEMSEX STUDY DRUG U
   Bowden-Jones O, 2017, DRUGS ALCOHOL TODAY, V17, P50, DOI 10.1108/DAT-01-2017-0001
   Collins SP, 2017, INT J SEX HEALTH, V29, P55, DOI 10.1080/19317611.2016.1206051
   Dolling DI, 2016, TRIALS, V17, DOI 10.1186/s13063-016-1286-4
   Huang XJ, 2018, FRONT PHARMACOL, V9, DOI 10.3389/fphar.2018.00799
   Kuhns LM, 2017, AIDS BEHAV, V21, P1376, DOI 10.1007/s10461-017-1739-0
   Maxwell S, 2019, J ASSOC NURSE AIDS C, V30, pE38, DOI 10.1097/JNC.0000000000000105
   Maxwell S, 2019, INT J DRUG POLICY, V63, P74, DOI 10.1016/j.drugpo.2018.11.014
   O'Halloran C, 2019, INT J DRUG POLICY, V74, P246, DOI 10.1016/j.drugpo.2019.10.007
   Roux P, 2017, J INT AIDS SOC, V20, P41
   Tomkins A, 2019, PERSPECT PUBLIC HEAL, V139, P23, DOI 10.1177/1757913918778872
NR 14
TC 4
Z9 4
U1 2
U2 11
PU SAGE PUBLICATIONS LTD
PI LONDON
PA 1 OLIVERS YARD, 55 CITY ROAD, LONDON EC1Y 1SP, ENGLAND
SN 0956-4624
EI 1758-1052
J9 INT J STD AIDS
JI Int. J. STD AIDS
PD APR
PY 2020
VL 31
IS 5
BP 474
EP 480
AR 0956462420906927
DI 10.1177/0956462420906927
EA FEB 2020
PG 7
WC Immunology; Infectious Diseases
WE Science Citation Index Expanded (SCI-EXPANDED)
SC Immunology; Infectious Diseases
GA KZ1PR
UT WOS:000514771300001
PM 32075538
OA Green Published, Green Submitted, hybrid
DA 2022-08-26
ER

PT J
AU Hibbert, MP
   Wolton, A
   Weeks, H
   Ross, M
   Brett, CE
   Porcellato, LA
   Hope, VD
AF Hibbert, Matthew Peter
   Wolton, Aedan
   Weeks, Harri
   Ross, Michelle
   Brett, Caroline E.
   Porcellato, Lorna A.
   Hope, Vivian D.
TI Psychosocial and sexual factors associated with recent sexual health
   clinic attendance and HIV testing among trans people in the UK
SO BMJ SEXUAL & REPRODUCTIVE HEALTH
LA English
DT Article
ID RISK BEHAVIORS; TRANSGENDER; SCALE
AB Objectives Trans people remain an understudied population in the UK, with unmet sexual health needs. The aim of this research was to identify possible barriers and facilitators for sexual health clinic attendance and HIV testing among trans people.
   Methods Lesbian, gay, bisexual and transgender (LGBT) participants from across the UK were invited to take part in a cross-sectional online survey through Facebook advertising (April-June 2018). Psychosocial and sexual factors associated with recent sexual health clinic attendance, and ever having an HIV test were examined using multivariate logistic regression.
   Results A total of 3007 cisgender and 500 trans participants completed the survey. Trans participants were less likely to attend a sexual health clinic than cisgender participants (27% vs 36%, p<0.001) and report ever having an HIV test (49% vs 64%, p<0.001). One trans participant reported living with HIV and three reported currently taking pre-exposure prophylaxis. Factors associated with trans sexual health clinic attendance were: living in London, having a relationship with multiple partners, engaging in condomless anal intercourse, greater life satisfaction, and having alcohol and/or drugs before sex. Being a person of colour, aged 25-49 years, in a relationship with multiple partners, condomless anal intercourse, lower body dissatisfaction, and having drugs before sex were associated with ever having an HIV test among trans participants.
   Conclusions Trans people were less likely to attend sexual health services than cisgender people, and half of trans participants who reported condomless anal intercourse had never had an HIV test. Further research is needed to understand and improve uptake of sexual health services among trans people.
C1 [Hibbert, Matthew Peter; Porcellato, Lorna A.; Hope, Vivian D.] Liverpool John Moores Univ, Publ Hlth Inst, Liverpool L3 5UG, Merseyside, England.
   [Wolton, Aedan] Chelsea & Westminster Hosp NHS Fdn Trust, HIV GUM, London, England.
   [Weeks, Harri] Natl LGB&T Partnership, London, England.
   [Ross, Michelle] CliniQ, London, England.
   [Brett, Caroline E.] Liverpool John Moores Univ, Dept Psychol, Liverpool, Merseyside, England.
RP Hibbert, MP (通讯作者)，Liverpool John Moores Univ, Publ Hlth Inst, Liverpool L3 5UG, Merseyside, England.
EM m.p.hibbert@2017.ljmu.ac.uk
RI Brett, Caroline E/AAG-7234-2021; Hope, Vivian/ABD-1409-2021
OI Brett, Caroline E/0000-0002-5680-2948; Hope, Vivian/0000-0001-5712-5734;
   Hibbert, Matthew/0000-0002-1759-455X
FU Liverpool John Moores University
FX This study was funded as a PhD project from Liverpool John Moores
   University.
CR Andrews G, 2001, AUST NZ J PUBL HEAL, V25, P494, DOI 10.1111/j.1467-842X.2001.tb00310.x
   Baral SD, 2013, LANCET INFECT DIS, V13, P214, DOI 10.1016/S1473-3099(12)70315-8
   Bauer GR, 2013, INT J TRANSGENDERISM, V14, P66, DOI 10.1080/15532739.2013.791650
   Brady M, 2018, BHIVA BASHH GUIDELIE
   Burgess Diana, 2007, J LGBT Health Res, V3, P1
   Cole Elaine, 2015, Nurs Stand, V29, P19, DOI 10.7748/ns.29.23.19.s26
   DIENER E, 1985, J PERS ASSESS, V49, P71, DOI 10.1207/s15327752jpa4901_13
   Government Equalities Office, 2018, NAT LGBT SURV RES RE
   Herbst JH, 2008, AIDS BEHAV, V12, P1, DOI 10.1007/s10461-007-9299-3
   Hibbert M, 2018, AIDS CARE, V30, P836, DOI 10.1080/09540121.2018.1436687
   Hibbert MP, 2019, INT J DRUG POLICY, V74, P292, DOI 10.1016/j.drugpo.2019.07.034
   Hibbert MP, 2019, SEX TRANSM INFECT, V95, P342, DOI 10.1136/sextrans-2018-053933
   Hughes ME, 2004, RES AGING, V26, P655, DOI 10.1177/0164027504268574
   Hughto JMW, 2015, SOC SCI MED, V147, P222, DOI 10.1016/j.socscimed.2015.11.010
   Jaspal Rusi, 2018, Transgend Health, V3, P239, DOI 10.1089/trgh.2018.0005
   Jaspal R, 2018, SEX TRANSM INFECT, V94, P318, DOI 10.1136/sextrans-2018-053570
   Lindberg SM, 2006, PSYCHOL WOMEN QUART, V30, P65, DOI 10.1111/j.1471-6402.2006.00263.x
   McNeil J BL., 2012, T MENTAL HLTH STUDY
   Mercer CH, 2016, BMC PUBLIC HEALTH, V16, DOI 10.1186/s12889-016-3149-z
   Mizock L., 2014, PSYCHOL SEX ORIENTAT, V1, P146, DOI [10.1037/sgd0000029, DOI 10.1037/SGD0000029]
   Poteat T, 2016, JAIDS-J ACQ IMM DEF, V72, pS210, DOI 10.1097/QAI.0000000000001087
   Rood BA, 2018, AIDS BEHAV, V22, P3111, DOI 10.1007/s10461-018-2054-0
   Scheim AI, 2017, AIDS CARE, V29, P990, DOI 10.1080/09540121.2016.1271937
   Schulden JD, 2008, PUBLIC HEALTH REP, V123, P101, DOI 10.1177/00333549081230S313
   Sevelius JM, 2009, AIDS EDUC PREV, V21, P113, DOI 10.1521/aeap.2009.21.2.113
   Weatherburn P, 2013, SEX RES SOC POLICY, V10, P243, DOI 10.1007/s13178-013-0119-4
   Wolton A, 2018, HIV MED, V19, pS14
NR 27
TC 11
Z9 11
U1 0
U2 8
PU BMJ PUBLISHING GROUP
PI LONDON
PA BRITISH MED ASSOC HOUSE, TAVISTOCK SQUARE, LONDON WC1H 9JR, ENGLAND
SN 2515-1991
EI 2515-2009
J9 BMJ SEX REPROD HEAL
JI BMJ Sex. Reprod. Health
PD APR
PY 2020
VL 46
IS 2
BP 116
EP 125
DI 10.1136/bmjsrh-2019-200375
PG 10
WC Family Studies; Obstetrics & Gynecology; Social Sciences, Biomedical
WE Science Citation Index Expanded (SCI-EXPANDED); Social Science Citation Index (SSCI)
SC Family Studies; Obstetrics & Gynecology; Biomedical Social Sciences
GA LM7LT
UT WOS:000532430600005
PM 31666303
OA Green Submitted
DA 2022-08-26
ER

PT J
AU Gras, J
   Mahjoub, N
   Charreau, I
   Cotte, L
   Tremblay, C
   Chas, J
   Raffi, F
   Cua, E
   Guillon, B
   Guigue, N
   Chaix, ML
   Meyer, L
   Molina, JM
   Delaugerre, C
AF Gras, Julien
   Mahjoub, Nadia
   Charreau, Isabelle
   Cotte, Laurent
   Tremblay, Cecile
   Chas, Julie
   Raffi, Francois
   Cua, Eric
   Guillon, Brigitte
   Guigue, Nicolas
   Chaix, Marie L.
   Meyer, Laurence
   Molina, Jean M.
   Delaugerre, Constance
CA IPERGAY Study Grp
TI Early diagnosis and risk factors of acute hepatitis C in high-risk MSM
   on preexposure prophylaxis
SO AIDS
LA English
DT Article
DE acute hepatitis C; diagnosis; MSM; preexposure prophylaxis; risk factors
ID VIRUS-INFECTION; MEN; SEX; HIV
AB Background: A high incidence of acute hepatitis C virus (HCV) (AHCV) infection has been reported among at-risk HIV-negative MSM. The optimal strategy for early diagnosis of AHCV in this population is not clearly defined. Methods: In the ANRS IPERGAY PrEP trial, among high-risk HIV-negative MSM, HCV serology and serum alanine aminotransferase (ALT) were used for screening at enrollment and during follow-up. Behavioral risk factors were compared at baseline between participants who were diagnosed with AHCV during the study compared with those who did not. In participants with a positive HCV serology, we used stored sera to perform the following tests at diagnosis and on previous visits: HCV-antibodies rapid tests, plasma HCV viral load and HCV antigen immunoassay. We evaluated the sensitivity of each test for AHCV diagnosis. Results: Among 429 enrolled participants, 14 were diagnosed with AHCV infection, with a median follow-up of 2.1 (interquartile range, 1.5-2.8) years. AHCV incidence was 1.40 per 100 person-years (95% confidence interval, 0.74-2.39). Patients with AHCV reported a significantly higher number of sexual acts and/or partners, and more frequent recreational drug use at baseline. At the prior visit before AHCV diagnosis (median of 2 months earlier), sensitivities of HCV RNA and HCV antigen tests were, respectively, 100 and 89%, whereas none of the patients had a positive serology, and only 25% had elevated ALT. Conclusion: HCV antigen and RNA tests were positive within a median of 2 months before the detection of antibodies and ALT elevation. These tests could be considered for HCV screening in high-risk MSM.
C1 [Gras, Julien; Molina, Jean M.] St Louis Hosp, AP HP, Infect Dis Dept, 1 Ave Claude Vellefaux, Paris, France.
   [Mahjoub, Nadia; Guigue, Nicolas; Chaix, Marie L.; Delaugerre, Constance] St Louis Hosp, AP HP, Virol Dept, Paris, France.
   [Charreau, Isabelle; Meyer, Laurence] INSERM, SC10 US19, Villejuif, France.
   [Cotte, Laurent] Hosp Civils Lyon, Infect Dis Dept, Lyon, France.
   [Tremblay, Cecile] Univ Montreal, Montreal, PQ, Canada.
   [Chas, Julie] Tenon Hosp, AP HP, Infect Dis Dept, Paris, France.
   [Raffi, Francois] Nantes Univ, CHU Hotel Dieu, Infect Dis Dept, Nantes, France.
   [Raffi, Francois] Nantes Univ, INSERM, UIC 1413, Nantes, France.
   [Cua, Eric] CHU Nice, Infect Dis Dept, Nice, France.
   [Guillon, Brigitte] Univ Paris Sud, Paris, France.
   [Chaix, Marie L.; Molina, Jean M.; Delaugerre, Constance] Univ Paris, Hop St Louis, Inst Rech St Louis, U944,INSERM,CNRS,UMR 7212 Cell Biol Virus Infect, Paris, France.
RP Gras, J (通讯作者)，St Louis Hosp, AP HP, Infect Dis Dept, 1 Ave Claude Vellefaux, Paris, France.
EM julien.gras@aphp.fr
RI Gras, Julien/ABA-1665-2021
CR Boerekamps A, 2018, CLIN INFECT DIS, V66, P1360, DOI 10.1093/cid/cix1007
   Braun DL, 2019, CLIN INFECT DIS, V68, P561, DOI 10.1093/cid/ciy545
   Charre C, 2018, PLOS ONE, V13, DOI 10.1371/journal.pone.0190340
   Chung RT, 2018, CLIN INFECT DIS, V67, P1477, DOI 10.1093/cid/ciy585
   Cotte L, 2018, LIVER INT, V38, P1736, DOI 10.1111/liv.13922
   European AIDS Treatment Network (NEAT) Acute Hepatitis C Infection Consensus Panel, 2011, AIDS, V25, P399, DOI 10.1097/QAD.0b013e328343443b
   European Ass Study Liver, 2017, J HEPATOL, V66, P153, DOI 10.1016/j.jhep.2016.09.001
   Gupta E, 2017, J CLIN VIROL, V88, P46, DOI 10.1016/j.jcv.2017.01.006
   Hagan H, 2015, AIDS, V29, P2335, DOI 10.1097/QAD.0000000000000834
   Hoornenborg E, 2017, AIDS, V31, P1603, DOI 10.1097/QAD.0000000000001522
   Hullegie SJ, 2017, J INT AIDS SOC, V20, DOI 10.7448/IAS.20.1.21621
   Ireland G, 2017, SEX TRANSM INFECT, V93, P404, DOI 10.1136/sextrans-2016-052876
   Larsen C, 2011, PLOS ONE, V6, DOI 10.1371/journal.pone.0029322
   Lockart I, 2019, CURR OPIN INFECT DIS, V32, P31, DOI [10.1097/QCO.0000000000000515, 10.1097/qco.0000000000000515]
   Molina JM, 2015, NEW ENGL J MED, V373, P2237, DOI 10.1056/NEJMoa1506273
   Molina JM, 2017, LANCET HIV, V4, pE402, DOI 10.1016/S2352-3018(17)30089-9
   Morlat P, GROUPE EXPERTS PRISE
   Newsum AM, 2017, EUROSURVEILLANCE, V22, DOI 10.2807/1560-7917.ES.2017.22.21.30540
   Owens DK, 2019, JAMA-J AM MED ASSOC, V321, P2203, DOI 10.1001/jama.2019.6390
   Pavie J, 2010, PLOS ONE, V5, DOI 10.1371/journal.pone.0011581
   Pradat P, 2018, AIDS, V32, P1077, DOI [10.1097/QAD.0000000000001789, 10.1097/qad.0000000000001789]
   Nguyen T, 2019, JAIDS-J ACQ IMM DEF, V82, P105, DOI 10.1097/QAI.0000000000002099
   van de Laar TJW, 2007, J INFECT DIS, V196, P230, DOI 10.1086/518796
   Vanhommerig JW, 2015, OPEN FORUM INFECT DI, V2, DOI 10.1093/ofid/ofv115
   Vanhommerig JW, 2015, J VIROL METHODS, V213, P147, DOI 10.1016/j.jviromet.2014.11.026
   Volk JE, 2015, CLIN INFECT DIS, V60, P1728, DOI 10.1093/cid/civ129
   Yaphe S, 2012, SEX TRANSM INFECT, V88, P558, DOI 10.1136/sextrans-2012-050566
NR 27
TC 10
Z9 10
U1 1
U2 4
PU LIPPINCOTT WILLIAMS & WILKINS
PI PHILADELPHIA
PA TWO COMMERCE SQ, 2001 MARKET ST, PHILADELPHIA, PA 19103 USA
SN 0269-9370
EI 1473-5571
J9 AIDS
JI Aids
PD JAN 1
PY 2020
VL 34
IS 1
BP 47
EP 52
DI 10.1097/QAD.0000000000002364
PG 6
WC Immunology; Infectious Diseases; Virology
WE Science Citation Index Expanded (SCI-EXPANDED)
SC Immunology; Infectious Diseases; Virology
GA NF4XQ
UT WOS:000563301500006
PM 31789889
DA 2022-08-26
ER

PT J
AU Charre, C
   Icard, V
   Pradat, P
   Brochier, C
   Lina, B
   Chidiac, C
   Cotte, L
AF Charre, Caroline
   Icard, Vinca
   Pradat, Pierre
   Brochier, Corinne
   Lina, Bruno
   Chidiac, Christian
   Cotte, Laurent
TI Coronavirus disease 2019 attack rate in HIV-infected patients and in
   preexposure prophylaxis users
SO AIDS
LA English
DT Article
DE attack rate; coronavirus disease 2019; France; HIV; preexposure
   prophylaxis; severe acute respiratory syndrome coronavirus 2
AB Objective: A new coronavirus severe acute respiratory syndrome coronavirus 2 (SARS-Cov-2) emerged in China during late 2019 and resulted in the coronavirus disease 2019 (COVID-19) pandemic which peaked in France in March-April 2020. Immunodeficiency, precariousness and promiscuity could increase the risk of COVID-19 in HIV-infected patients and in preexposure prophylaxis (PrEP) users. No epidemiological data are available in these two populations. We report COVID-19 attack rate in HIV-infected patients and in PrEP users in the Rhone department, France, and compared it with the general population.
   Design: Retrospective analysis of a laboratory database.
   Methods: COVID-19 testing strategy in France was centered on symptomatic infections, hospitalized patients and symptomatic healthcare workers while most asymptomatic cases were not confirmed. SARS-CoV-2 positivity rate on PCR assays and COVID-19 attack rate were determined in HIV-infected patients and in PrEP users. COVID-19 attack rate in the general population was estimated from health authorities' database and demographic data. A corrected attack rate taking into account the laboratory representativeness was calculated.
   Results: From March to April 2020, 24 860 samples from 19 113 patients (HIV-infected 77, PrEP users 27, others 19 009) were assessed for SARS-CoV-2 PCR assay. The positivity rate appeared similar in HIV-infected patients (15.6%), in PrEP users (14.8%) and in other patients (19.1%). The crude/corrected COVID-19 attack rate appeared similar in HIV-infected patients (0.31/0.38%) and in PrEP users (0.38/0.42%), and of the same order as the estimated attack rate in the general population (0.24%).
   Conclusion: The risk of symptomatic COVID-19 in France appeared similar in HIV-infected patients and in PrEP users compared with the general population. Copyright (C) 2020 Wolters Kluwer Health, Inc. All rights reserved.
C1 [Charre, Caroline; Icard, Vinca; Lina, Bruno] Hosp Civils Lyon, Ctr Natl Reference Virus Infect Resp, Inst Agents Infect, Lab Virol,Hop Croix Rousse, 103 Grande Rue Croix Rousse, F-69004 Lyon, France.
   [Charre, Caroline; Lina, Bruno; Chidiac, Christian] Univ Claude Bernard, Lyon, France.
   [Charre, Caroline] INSERM, U1052, CRCL Ctr Rech Cancerol, Lyon, France.
   [Pradat, Pierre; Brochier, Corinne] Hosp Civils Lyon, Ctr Rech Clin CRC, Lyon, France.
   [Chidiac, Christian; Cotte, Laurent] Hosp Civils Lyon, Serv Malad Infect & Trop, Hop Croix Rousse, Lyon, France.
RP Charre, C (通讯作者)，Hosp Civils Lyon, Ctr Natl Reference Virus Infect Resp, Inst Agents Infect, Lab Virol,Hop Croix Rousse, 103 Grande Rue Croix Rousse, F-69004 Lyon, France.
EM caroline.charre@chu-lyon.fr
RI Charre, Caroline/AAY-9326-2020
OI Charre, Caroline/0000-0002-4356-5146; Reis,
   AlessanRSS/0000-0001-8486-7469
CR [Anonymous], 2002, Bull World Health Organ, V80, P983
   Cao B, 2020, NEW ENGL J MED, V382, P1787, DOI 10.1056/NEJMoa2001282
   Elfiky AA, 2020, LIFE SCI, V253, DOI 10.1016/j.lfs.2020.117592
   Gervasoni C, 2020, CLIN INFECT DIS, DOI [10.1093/cid/ciaa579/5837155.[Cited16June, DOI 10.1093/CID/CIAA579/5837155.[CITED16JUNE]
   Gralinski LE, 2018, MBIO, V9
   Guan W, 2020, NEW ENGL J MED, V382, P1708, DOI 10.1056/NEJMoa2002032
   Guillamet CV, 2020, JAMA, DOI [10.1001/jama.2020.6775, DOI 10.1001/JAMA.2020.6775, 10.1101/2020.04.15.20066860]
   Harter G, 2020, INFECTION, V48, P681, DOI 10.1007/s15010-020-01438-z
   Harrison EM, FEATURES 16749 HOSP, DOI [10.1101/2020.04.23.20076042, DOI 10.1101/2020.04.23.20076042]
   Joint FAO/WHO Expert Committee on Food Additives, 2006, World Health Organ Tech Rep Ser, V930, P1
   Laurence J, 2020, AIDS PATIENT CARE ST, V34, P247, DOI 10.1089/apc.2020.29005.com
   Poljak M, 2020, J CLIN MICROBIOL, V58
   Shalev N, 2020, CLIN INFECT DIS, DOI [10.1093/cid/ciaa635/5848754.[Cited16, DOI 10.1093/CID/CIAA635/5848754.[CITED16]
   Vizcarra P, 2020, LANCET HIV, V7, pE554, DOI 10.1016/S2352-3018(20)30164-8
   Wang Dawei, 2020, JAMA, V323, P1061, DOI [10.1001/jama.2020.1585, 10.2112/JCR-SI109-001.1]
   Zhu N, 2020, NEW ENGL J MED, V382, P727, DOI 10.1056/NEJMoa2001017
NR 16
TC 12
Z9 12
U1 0
U2 2
PU LIPPINCOTT WILLIAMS & WILKINS
PI PHILADELPHIA
PA TWO COMMERCE SQ, 2001 MARKET ST, PHILADELPHIA, PA 19103 USA
SN 0269-9370
EI 1473-5571
J9 AIDS
JI Aids
PD OCT 1
PY 2020
VL 34
IS 12
BP 1765
EP 1770
DI 10.1097/QAD.0000000000002639
PG 6
WC Immunology; Infectious Diseases; Virology
WE Science Citation Index Expanded (SCI-EXPANDED)
SC Immunology; Infectious Diseases; Virology
GA QI7SU
UT WOS:000619184400009
PM 32889852
OA Bronze, Green Published
DA 2022-08-26
ER

PT J
AU Cui, Z
   Huang, HJ
   Zhang, TT
   Yu, ZY
   Zhang, HL
   Yao, TT
   Song, DS
   Chen, Y
   Peixoto, E
   Wang, C
   Wang, XM
   Yang, J
   Liu, YY
   Li, CP
   Ma, J
AF Cui, Zhuang
   Huang, Huijie
   Zhang, Tiantian
   Yu, Zeyang
   Zhang, Honglu
   Yao, Tingting
   Song, Desheng
   Chen, Yang
   Peixoto, Elissa
   Wang, Chun
   Wang, Xiaomeng
   Yang, Jie
   Liu, Yuanyuan
   Li, Changping
   Ma, Jun
TI Low awareness of and willingness to use PrEP in the Chinese YMSM: An
   alert in YMSM HIV prevention
SO HIV MEDICINE
LA English
DT Article
DE Chinese YMSM; partner&#8208; seeking route; PrEP awareness; PrEP
   willingness
ID PREEXPOSURE PROPHYLAXIS; YOUNG MEN; BLACK-MEN; SEX; BARRIERS; SAFETY;
   RISK; GAY
AB Objectives Despite being a key population in whom to initiate pre-exposure prophylaxis (PrEP), the awareness of and willingness to use PrEP are still unclear in Chinese young men who have sex with men (YMSM). We report factors associated with PrEP awareness and willingness in the population.
   Methods From 1 August to 31 December 2018, 495 participants aged 15-24 years were included in a cross-sectional study about awareness of and willingness to use PrEP among YMSM. Logistic regression models were used to identify factors associated with two outcomes: awareness of PrEP; and willingness to use PrEP.
   Results Among 495 eligible participants, 129 participants (26.1%) knew about PrEP. PrEP awareness among YMSM was associated with higher education level [adjusted odds ratio (aOR) = 1.812, 95% CI: 1.113-2.951] and previous HIV testing (aOR = 3.507, 95% CI: 1.261-9.752). YMSM with shorter local residence time (aOR = 0.317, 95% CI: 0.101-0.992) and internet-based partner-seeking (aOR = 0.171, 95% CI: 0.096-0.305) were less likely to be aware of PrEP. In those with previous knowledge of PrEP, 36 (27.9%) conveyed their willingness to use it. PrEP willingness was associated with internet-based partner-seeking (aOR = 9.593, 95% CI: 1.965-46.844). The main barriers influencing those who knew about PrEP but refused to use it were the high price of PrEP (69.9%), the need to use condoms consistently (52.7%), and concerns about side effects (39.8%) and effectiveness of prevention (22.6%).
   Conclusions Chinese YMSM have low awareness of and willingness to use PrEP. Adequate PrEP promotions should be implemented, especially on the Internet and dating software.
C1 [Cui, Zhuang; Huang, Huijie; Zhang, Tiantian; Yu, Zeyang; Zhang, Honglu; Yao, Tingting; Song, Desheng; Chen, Yang; Peixoto, Elissa; Wang, Chun; Wang, Xiaomeng; Liu, Yuanyuan; Li, Changping; Ma, Jun] Tianjin Med Univ, Epidemiol & Biostat Inst, Sch Publ Hlth, 22 Qixiangtai Rd, Tianjin 300070, Peoples R China.
   [Yang, Jie] Tianjin Shenlan Community Based Org, Tianjin, Peoples R China.
RP Li, CP (通讯作者)，Tianjin Med Univ, Epidemiol & Biostat Inst, Sch Publ Hlth, 22 Qixiangtai Rd, Tianjin 300070, Peoples R China.
EM ChangpingLi417@126.com
FU Outcome Evaluation of the Tianjin Bathhouse-based Health Center Program,
   2011-2017, PEPFAR (President's Emergency Plan For Aids Relief, PEPFAR,
   USA) [NU2GGH001153]; Humanities and Social Science Fund of the Ministry
   of Education, China [20YJAZH021]
FX This work was supported by Outcome Evaluation of the Tianjin
   Bathhouse-based Health Center Program, 2011-2017, PEPFAR (President's
   Emergency Plan For Aids Relief, PEPFAR, USA), NU2GGH001153. It is also
   supported by The Humanities and Social Science Fund of the Ministry of
   Education, China, 20YJAZH021.
CR Baeten JM, 2012, NEW ENGL J MED, V367, P399, DOI 10.1056/NEJMoa1108524
   Bauermeister JA, 2014, CURR HIV RES, V11, P520, DOI 10.2174/1570162X12666140129100411
   Cao Y, 2016, Zhonghua Liu Xing Bing Xue Za Zhi, V37, P1021, DOI 10.3760/cma.j.issn.0254-6450.2016.07.023
   Chen YT, 2019, SEX TRANSM INFECT, V95, P228, DOI 10.1136/sextrans-2018-053639
   DESAI M, 2017, BMJ-BRIT MED J, V359, DOI DOI 10.1136/BMJ.J5011
   Ding YY, 2016, BIOSCI TRENDS, V10, P113, DOI 10.5582/bst.2016.01035
   Frankis J, 2016, PLOS ONE, V11, DOI 10.1371/journal.pone.0151385
   Garnett M, 2018, AIDS CARE, V30, P9, DOI 10.1080/09540121.2017.1363364
   Gilead Sciences, CHIN NAT MED PROD AD
   Grant RM, 2010, NEW ENGL J MED, V363, P2587, DOI 10.1056/NEJMoa1011205
   Grov C, 2016, LGBT HEALTH, V3, P252, DOI 10.1089/lgbt.2015.0123
   Han J, 2019, J INT AIDS SOC, V22, DOI 10.1002/jia2.25242
   Hess KM, 2019, AIDS PATIENT CARE ST, V33, P449, DOI 10.1089/apc.2019.0150
   Holloway IW, 2017, AIDS PATIENT CARE ST, V31, P517, DOI 10.1089/apc.2017.0082
   Hosek SG, 2017, JAMA PEDIATR, V171, P1063, DOI 10.1001/jamapediatrics.2017.2007
   Hosek SG, 2017, JAIDS-J ACQ IMM DEF, V74, P21, DOI 10.1097/QAI.0000000000001179
   Iniesta C, 2018, PLOS ONE, V13, DOI 10.1371/journal.pone.0204738
   Lewnard JA, 2014, SEX TRANSM INFECT, V90, P290, DOI 10.1136/sextrans-2013-051332
   Macapagal K, 2020, ARCH SEX BEHAV, V49, P113, DOI 10.1007/s10508-019-1429-2
   Mao X, 2018, HIV MED, V19, P513, DOI 10.1111/hiv.12623
   Mayer Kenneth H, 2015, J Int AIDS Soc, V18, P19980, DOI 10.7448/IAS.18.4.19980
   McCormack S, 2016, LANCET, V387, P53, DOI 10.1016/S0140-6736(15)00056-2
   Newcomb ME, 2016, JAIDS-J ACQ IMM DEF, V71, P200, DOI 10.1097/QAI.0000000000000819
   NHCDCB, 2019, IMPL PLAN CURB SPREA
   Peng LP, 2019, INT J ENV RES PUB HE, V16, DOI 10.3390/ijerph16142620
   Rolle CP, 2017, INT J STD AIDS, V28, P849, DOI 10.1177/0956462416675095
   Scheer S, 2018, CLIN INFECT DIS, V66, P1027, DOI 10.1093/cid/cix940
   Sowell RL, 2010, PUBLIC HEALTH REP, V125, P21, DOI 10.1177/00333549101250S104
   Storholm ED, 2021, BEHAV MED, V47, P111, DOI 10.1080/08964289.2019.1661822
   Strauss BB, 2017, AIDS BEHAV, V21, P1288, DOI 10.1007/s10461-016-1480-0
   Tang SY, 2016, BMC INFECT DIS, V16, DOI 10.1186/s12879-016-1904-5
   UNAIDS, 2019, UNAIDS DAT 2019 JOIN
   UNAIDS, 2019, AIDSINFO DATA
   Wang HY, 2019, BMC INFECT DIS, V19, DOI 10.1186/s12879-019-4355-y
   Yu YQ, 2018, SEX TRANSM INFECT, V94, P51, DOI 10.1136/sextrans-2016-052744
   Zhang Y, 2013, AIDS PATIENT CARE ST, V27, P137, DOI 10.1089/apc.2012.0412
   Zhou F, 2012, PLOS ONE, V7, DOI 10.1371/journal.pone.0032329
   Zou HC, 2017, ARCH SEX BEHAV, V46, P885, DOI 10.1007/s10508-016-0709-3
NR 38
TC 4
Z9 6
U1 2
U2 12
PU WILEY
PI HOBOKEN
PA 111 RIVER ST, HOBOKEN 07030-5774, NJ USA
SN 1464-2662
EI 1468-1293
J9 HIV MED
JI HIV Med.
PD MAR
PY 2021
VL 22
IS 3
BP 185
EP 193
DI 10.1111/hiv.12990
EA NOV 2020
PG 9
WC Infectious Diseases
WE Science Citation Index Expanded (SCI-EXPANDED); Social Science Citation Index (SSCI)
SC Infectious Diseases
GA QH6NO
UT WOS:000589590200001
PM 33197141
DA 2022-08-26
ER

PT J
AU Yager, JL
   Anderson, PL
AF Yager, Jenna L.
   Anderson, Peter L.
TI Pharmacology and drug interactions with HIV PrEP in transgender persons
   receiving gender affirming hormone therapy
SO EXPERT OPINION ON DRUG METABOLISM & TOXICOLOGY
LA English
DT Review
DE Preexposure prophylaxis; HIV; tenofovir; transgender; hormone;
   estradiol; testosterone; spironolactone; progesterone
ID TENOFOVIR DISOPROXIL FUMARATE; PREEXPOSURE PROPHYLAXIS;
   CYPROTERONE-ACETATE; P-GLYCOPROTEIN; INTRACELLULAR TENOFOVIR;
   SEX-DIFFERENCES; PHARMACOKINETICS; EMTRICITABINE; WOMEN; EXPRESSION
AB Introduction: Transgender persons are at increased risk of HIV infection and would benefit from pre-exposure prophylaxis (PrEP) use. However, barriers to healthcare and a lack of data regarding PrEP efficacy among transgender persons limits use. A related issue is whether a drug-drug interaction (DDI) exists between gender affirming hormone therapy (GAHT) and PrEP. Recently, small pharmacokinetic studies were conducted to assess this interaction. Areas covered: This review will assess the pharmacology of PrEP agents, existing data regarding potential DDIs between GAHT and PrEP, and hypothetical mechanisms for these DDIs. A summary will be provided on implications for PrEP use among transgender persons. Expert opinion: Theoretically, DDIs are not expected between GAHT and PrEP. However, among transgender women (TGW) on GAHT, small studies identified a minor DDI between GAHT and tenofovir/emtricitabine (TFV/FTC), with TFV/FTC exposures similar to 12-27% lower among TGW vs. cisgender men. The mechanism of DDIs is unclear and requires further study. For perspective, median TFV/FTC concentrations were still within the range of median concentrations reported across controlled pharmacokinetic studies. TFV-disphosphate/FTC-triphosphate concentrations were similar between TGW and cisgender men. In summary, TDF/FTC likely reaches protective concentrations and should continue to be offered as PrEP for transgender persons.
C1 [Yager, Jenna L.; Anderson, Peter L.] Univ Colorado, Dept Pharmaceut Sci, Skaggs Sch Pharm & Pharmaceut Sci, Anschutz Med Campus, Aurora, CO USA.
RP Yager, JL (通讯作者)，Univ Colorado Denver, Pharmaceut Sci, Anschutz Med Campus,12850 E Montview Blvd, Aurora, CO 80045 USA.
EM jenna.yager@cuanschutz.edu
OI Yager, Jenna/0000-0001-7841-1465
FU NIH [R01 MH114753]
FX This paper was supported by NIH R01 MH114753
CR Abuznait AH, 2011, J PHARM PHARM SCI, V14, P236, DOI 10.18433/J36016
   Ahmed SB, 2008, KIDNEY INT, V74, P370, DOI 10.1038/ki.2008.205
   Anderson PL, 2018, ANTIMICROB AGENTS CH, V62, DOI 10.1128/AAC.01710-17
   Anderson PL, 2012, SCI TRANSL MED, V4, DOI 10.1126/scitranslmed.3004006
   Anderson PL, 2011, J ANTIMICROB CHEMOTH, V66, P240, DOI 10.1093/jac/dkq447
   [Anonymous], 2013, ANDR TEST GEL PACK I
   [Anonymous], 2018, ALD SPIR PACK INS
   [Anonymous], 2004, TENOFOVIR DISOPROXIL
   [Anonymous], 2019, JAT TEST UND PACK IN
   [Anonymous], 2018, DEPO TEST TEST CYP P
   Armando I, 2002, AM J PHYSIOL-RENAL, V283, pF934, DOI 10.1152/ajprenal.00145.2002
   Baral SD, 2013, LANCET INFECT DIS, V13, P214, DOI 10.1016/S1473-3099(12)70315-8
   Basit A, 2018, CTS-CLIN TRANSL SCI, V11, P513, DOI 10.1111/cts.12569
   Baxi SM, 2014, AIDS, V28, P59, DOI 10.1097/QAD.0000000000000033
   Bousquet L, 2008, EUR J PHARM SCI, V35, P247, DOI 10.1016/j.ejps.2008.06.017
   Brooks KM, 2019, J ANTIMICROB CHEMOTH, V74, P2360, DOI 10.1093/jac/dkz184
   Carone L, 2017, J PAIN SYMPTOM MANAG, V53, P288, DOI 10.1016/j.jpainsymman.2016.12.320
   Castillo-Mancilla JR, 2019, CLIN INFECT DIS, V68, P1335, DOI 10.1093/cid/ciy708
   Cattaneo D, 2018, JAIDS-J ACQ IMM DEF, V77, P86, DOI 10.1097/QAI.0000000000001558
   Cerrone M, 2018, C RETR OPP INF MAR 4
   Cespedes MS., 2020, C RETROVIRUSES OPPOR
   Ciccone GK, 1999, BRIT J ANAESTH, V82, P255, DOI 10.1093/bja/82.2.255
   Cirrincione LR, 2020, J ANTIMICROB CHEMOTH, V75, P1242, DOI 10.1093/jac/dkaa016
   Clement ME, 2020, CURR OPIN HIV AIDS, V15, P19, DOI 10.1097/COH.0000000000000597
   Coles LD, 2009, MOL PHARMACEUT, V6, P1816, DOI 10.1021/mp900077q
   Cottrell ML, 2019, CLIN INFECT DIS, V69, P2201, DOI 10.1093/cid/ciz290
   Cyprone (Cyproterone acetate) [Product Information], 2018, CYPR CYPR AC PROD IN
   Descovy (emtricitabine/tenofovir alafenamide) [package insert], 2019, DESC EMTR TEN AL PAC
   Deutsch MB, 2015, LANCET HIV, V2, pE512, DOI 10.1016/S2352-3018(15)00206-4
   Deutsch MB, 2015, OBSTET GYNECOL, V125, P605, DOI 10.1097/AOG.0000000000000692
   Emtriva (emtricitabine) [package insert], 2018, EMTR EMTR PACK INS
   Escudero DJ, 2015, AIDS CARE, V27, P637, DOI 10.1080/09540121.2014.986051
   Estrace (estradiol) [package insert], 2005, ESTR ESTR PACK INS
   European Medicines Agency, 2019, TRUV EPAR SCI DISC 2
   Fernandez JD, 2016, ENDOCR PRACT, V22, P383, DOI 10.4158/EP15950.OR
   Fonsart J, 2017, J ANTIMICROB CHEMOTH, V72, P478, DOI 10.1093/jac/dkw412
   Ford SL, 2017, ANTIMICROB AGENTS CH, V61, DOI [10.1128/AAC.00487-17, 10.1128/aac.00487-17]
   Freire AC, 2011, INT J PHARMACEUT, V415, P15, DOI 10.1016/j.ijpharm.2011.04.069
   GARDINER P, 1989, J CLIN PHARMACOL, V29, P342, DOI 10.1002/j.1552-4604.1989.tb03339.x
   German P YJ, 2014, 15 INT WORKSH CLIN P
   Gervasoni C, 2013, PLOS ONE, V8, DOI 10.1371/journal.pone.0080242
   Golub SA, 2019, JAIDS-J ACQ IMM DEF, V82, pE1, DOI 10.1097/QAI.0000000000002116
   Gooren LJ, 2014, ANDROLOGIA, V46, P570, DOI 10.1111/and.12111
   Groves CE, 2006, J PHARMACOL EXP THER, V316, P743, DOI 10.1124/jpet.105.094979
   Gutierrez F, 2014, AIDS REV, V16, P199
   Hadgraft J, 2015, EUR J PHARM BIOPHARM, V92, P42, DOI 10.1016/j.ejpb.2015.02.015
   He R, 2016, J CELL MOL MED, V20, P2309, DOI 10.1111/jcmm.12922
   Hembree WC, 2018, J CLIN ENDOCR METAB, V103, P699, DOI [10.1210/jc.2017-02548, 10.1210/jc.2017-01658]
   Hendrix CW, 2016, AIDS RES HUM RETROV, V32, P32, DOI [10.1089/aid.2015.0182, 10.1089/AID.2015.0182]
   Hiransuthikul A, 2021, CLIN INFECT DIS, V72, P396, DOI 10.1093/cid/ciaa038
   Hiransuthikul A, 2019, J INT AIDS SOC, V22, DOI 10.1002/jia2.25338
   Hoagland B, 2017, AIDS BEHAV, V21, P1278, DOI 10.1007/s10461-016-1516-5
   HUMPEL M, 1977, CONTRACEPTION, V15, P579, DOI 10.1016/0010-7824(77)90108-1
   Johannsson G, 2005, J CLIN ENDOCR METAB, V90, P3989, DOI 10.1210/jc.2005-0553
   Jung N, 2008, DRUG METAB DISPOS, V36, P1616, DOI 10.1124/dmd.108.020826
   Kearney BP, 2004, CLIN PHARMACOKINET, V43, P595, DOI 10.2165/00003088-200443090-00003
   Kearney BP, 2009, PHARMACOTHERAPY, V29, P924, DOI 10.1592/phco.29.8.924
   Kim WY, 2004, PHARM RES-DORDR, V21, P1284, DOI 10.1023/B:PHAM.0000033017.52484.81
   Kobayashi K, 2000, CLIN CANCER RES, V6, P3297
   KUHL H, 1990, MATURITAS, V12, P171, DOI 10.1016/0378-5122(90)90003-O
   Kuhns LM, 2016, AIDS BEHAV, V20, P1470, DOI 10.1007/s10461-015-1182-z
   Kuhnz W, 1997, EUR J CLIN PHARMACOL, V53, P75, DOI 10.1007/s002280050340
   KUHNZ W, 1993, CONTRACEPTION, V48, P557, DOI 10.1016/0010-7824(93)90118-Q
   Landovitz RJ, 2018, PLOS MED, V15, DOI 10.1371/journal.pmed.1002690
   Ljubojevic M, 2004, AM J PHYSIOL-RENAL, V287, pF124, DOI 10.1152/ajprenal.00029.2004
   Los LE, 1996, DRUG METAB DISPOS, V24, P28
   MacBrayne CE, 2018, J ANTIMICROB CHEMOTH, V73, P2112, DOI 10.1093/jac/dky146
   Maher JM, 2006, BIOCHEM PHARMACOL, V71, P1470, DOI 10.1016/j.bcp.2006.02.005
   McClellan KJ, 1998, DRUGS, V55, P253, DOI 10.2165/00003495-199855020-00006
   McPherson TD, 2018, EXPERT OPIN INV DRUG, V27, P413, DOI 10.1080/13543784.2018.1460357
   Mendes MD, 2019, DRUGS R&D, V19, P339, DOI 10.1007/s40268-019-00285-0
   Mishra JS, 2016, J RENIN-ANGIO-ALDO S, V17, DOI 10.1177/1470320316674875
   Muller F, 2011, ANTIMICROB AGENTS CH, V55, P3091, DOI 10.1128/AAC.01835-10
   Mulak A, 2014, WORLD J GASTROENTERO, V20, P2433, DOI 10.3748/wjg.v20.i10.2433
   Nakatani-Freshwater T, 2008, J PHARM SCI-US, V97, P5411, DOI 10.1002/jps.21369
   Nakatani-Freshwater T, 2008, J PHARM SCI-US, V97, P5401, DOI 10.1002/jps.21370
   Naunton M, 2006, MENOPAUSE, V13, P517, DOI 10.1097/01.gme.0000191881.52175.8c
   OCONNELL MB, 1995, J CLIN PHARMACOL, V35, pS18, DOI 10.1002/j.1552-4604.1995.tb04143.x
   Parasrampuria R, 2019, CLIN PHARM DRUG DEV, V8, P674, DOI 10.1002/cpdd.664
   Poteat T, 2019, JAIDS-J ACQ IMM DEF, V82, P131, DOI 10.1097/QAI.0000000000002112
   Ray AS, 2006, ANTIMICROB AGENTS CH, V50, P3297, DOI 10.1128/AAC.00251-06
   Ray AS, 2016, ANTIVIR RES, V125, P63, DOI 10.1016/j.antiviral.2015.11.009
   Reese MJ, 2016, XENOBIOTICA, V46, P445, DOI 10.3109/00498254.2015.1081993
   Reisner SL, 2019, J INT AIDS SOC, V22, DOI 10.1002/jia2.25391
   Reznicek J, 2017, XENOBIOTICA, V47, P77, DOI 10.3109/00498254.2016.1158886
   Safari T, 2015, ADV PHARMACOL SCI, V2015, DOI 10.1155/2015/682745
   Scarsi KK, 2016, DRUG SAFETY, V39, P1053, DOI 10.1007/s40264-016-0452-7
   Schindler AE, 2003, MATURITAS, V46, pS7, DOI 10.1016/j.maturitas.2003.09.014
   SCHUETZ EG, 1995, J PHARMACOL EXP THER, V275, P1011
   Seifert SM, 2016, AIDS RES HUM RETROV, V32, P981, DOI 10.1089/aid.2016.0008
   Sevelius J. M., 2016, J INT AIDS SOC, V19, P1
   Sevelius JM, 2016, GLOB PUBLIC HEALTH, V11, P1060, DOI 10.1080/17441692.2016.1154085
   Shen YJ, 2018, DRUG METAB PHARMACOK, V33, pS53, DOI 10.1016/j.dmpk.2017.11.182
   Shen YJ, 2017, J HEPATOL, V66, P660, DOI 10.1016/j.jhep.2016.11.025
   SHEN ZZ, 2014, PLOS ONE, V9, P1
   Shieh E, 2019, J INT AIDS SOC, V22, DOI 10.1002/jia2.25405
   Shoskes JJ, 2016, TRANSL ANDROL UROL, V5, P834, DOI 10.21037/tau.2016.07.10
   Sitruk-Ware R, 2004, MATURITAS, V47, P277, DOI 10.1016/j.maturitas.2004.01.001
   Szekacs B, 2000, BRIT J OBSTET GYNAEC, V107, P1017, DOI 10.1111/j.1471-0528.2000.tb10406.x
   TAUBER U, 1986, EUR J DRUG METAB PH, V11, P145
   Trezza C, 2015, CURR OPIN HIV AIDS, V10, P239, DOI 10.1097/COH.0000000000000168
   Truvada (emtricitabine and tenofovir disoproxil fumarate) [package insert], 2018, TRUV EMTR TEN DIS FU
   UCSF Transgender Care, 2016, GUID PRIM GEND AFF C
   Unger CA, 2016, TRANSL ANDROL UROL, V5, P877, DOI 10.21037/tau.2016.09.04
   Valade E, 2014, ANTIMICROB AGENTS CH, V58, P2256, DOI 10.1128/AAC.02058-13
   Vemlidy (tenofovir alafenamide) [package insert], 2019, VEML TEN AL PACK INS
   Vita R, 2018, MATURITAS, V107, P92, DOI 10.1016/j.maturitas.2017.10.012
   Wang LH, 2004, AIDS RES HUM RETROV, V20, P1173, DOI 10.1089/aid.2004.20.1173
   Watkins ME, 2017, J PHARM SCI-US, V106, P906, DOI 10.1016/j.xphs.2016.12.003
   Wilson EC, 2015, PLOS ONE, V10, DOI 10.1371/journal.pone.0128971
   Wu L, 2017, EUR J PHARMACOL, V819, P98
   Xu L, 2013, PLOS ONE, V8, DOI [10.1371/journal.pone.0054520, 10.1371/journal.pone.0079443]
   Yager J, 2020, JAIDS-J ACQ IMM DEF, V84, P323, DOI 10.1097/QAI.0000000000002354
NR 113
TC 9
Z9 9
U1 0
U2 8
PU TAYLOR & FRANCIS LTD
PI ABINGDON
PA 2-4 PARK SQUARE, MILTON PARK, ABINGDON OR14 4RN, OXON, ENGLAND
SN 1742-5255
EI 1744-7607
J9 EXPERT OPIN DRUG MET
JI Expert Opin. Drug Metab. Toxicol.
PD JUN 2
PY 2020
VL 16
IS 6
BP 463
EP 474
DI 10.1080/17425255.2020.1752662
EA APR 2020
PG 12
WC Biochemistry & Molecular Biology; Pharmacology & Pharmacy; Toxicology
WE Science Citation Index Expanded (SCI-EXPANDED)
SC Biochemistry & Molecular Biology; Pharmacology & Pharmacy; Toxicology
GA NG2PL
UT WOS:000528170900001
PM 32250177
DA 2022-08-26
ER

PT J
AU Abbas, UL
   Hallmark, CJ
   McNeese, M
   Hemmige, V
   Gathe, J
   Williams, V
   Wolf, B
   Rodriguez-Barradas, MC
AF Abbas, Ume L.
   Hallmark, Camden J.
   McNeese, Marlene
   Hemmige, Vagish
   Gathe, Joseph
   Williams, Victoria
   Wolf, Brandon
   Rodriguez-Barradas, Maria C.
TI Human Immunodeficiency Virus in the State of Texas of the United States:
   Past Reflections, Present Shortcomings, and Future Needs of the Public
   Health Response
SO OPEN FORUM INFECTIOUS DISEASES
LA English
DT Review
DE EHE; epidemic; HIV; Houston; Texas
ID HIV PREEXPOSURE PROPHYLAXIS; BLACK-MEN; JURISDICTIONS; PREVALENCE;
   DIAGNOSES; EPIDEMIC; PATIENT; DRUGS; YOUNG; SEX
AB A strategy titled "Ending the HIV Epidemic: A Plan for America" aims to reduce human immunodeficiency virus (HIV) incidence in the United States by at least 90% by 2030, using diagnosis, treatment, and prevention strategies. Texas is a Southern state that has one of the highest numbers of new HIV diagnoses and people with HIV in the country, and where HIV disproportionately impacts minorities. We retrace the historical epidemic in its largest city, Houston, to illustrate the lessons learned and milestones accomplished, which could serve as guideposts for the future. We examine the current epidemic in Texas, including the achieved levels of HIV testing, treatment continua, and pre-exposure prophylaxis prescription, and compare and contrast these with the national estimates and Plan targets. Our findings call for urgent and accelerated expansion of efforts to end HIV in Texas.
C1 [Abbas, Ume L.; Rodriguez-Barradas, Maria C.] Baylor Coll Med, Houston, TX 77030 USA.
   [Hallmark, Camden J.; McNeese, Marlene] Houston Hlth Dept, Div Dis Prevent & Control, Houston, TX USA.
   [Hemmige, Vagish] Montiofiore Med Ctr, New York, NY USA.
   [Williams, Victoria] Ryan White Planning Council Off Support, Houston, TX USA.
   [Wolf, Brandon] OutSmart Magazine, Houston, TX USA.
   [Abbas, Ume L.] Univ Missouri, Kansas City Sch Med, 2464 Charlotte St, Kansas City, MO 64108 USA.
RP Abbas, UL (通讯作者)，Univ Missouri, Kansas City Sch Med, 2464 Charlotte St, Kansas City, MO 64108 USA.
EM abbasu@umkc.edu
RI Abbas, Ume/AAW-4590-2021
OI Abbas, Ume/0000-0002-2075-3179
CR Abbas UL, 2011, CURR OPIN HIV AIDS, V6, P114, DOI 10.1097/COH.0b013e328343ad7e
   Andrasik M, 2020, AM J PUBLIC HEALTH, V110, P67, DOI 10.2105/AJPH.2019.305454
   [Anonymous], 1985, MED LETT DRUGS THER, V27, P29
   [Anonymous], 2003, NY TIMES
   Applebome P., 1987, NY TIMES
   Applebome P., 1986, NY TIMES
   Arenschieldt R., 2009, OUTSMART
   Bardwell SK, 2002, HOUSTON CHRONICLE
   BARRESINOUSSI F, 1983, SCIENCE, V220, P868, DOI 10.1126/science.6189183
   Berchick ER, 2018, CURRENT POPULATION R
   Borre ED, 2017, J INFECT DIS, V216, P798, DOI 10.1093/infdis/jix349
   Bradley H, 2019, AIDS BEHAV, V23, P557, DOI 10.1007/s10461-019-02442-7
   Capps R., 2015, PROFILE IMMIGRANTS H
   Centers for Disease Control and Prevention, 2001, Morbidity and Mortality Weekly Report, V50, P430
   Centers for Disease Control and Prevention, UND HIV CAR CONT
   Centers for Disease Control and Prevention, 2019, HIV SURV DAT TABL EA
   Centers for Disease Control and Prevention, 2018, HIV SURV REP, V31
   Centers for Disease Control and Prevention, END HIV EP
   Centers for Disease Control and Prevention, ENH COMPR HIV PREV P
   Centers for Disease Control and Prevention, 2019, HIV S US
   Centers for Disease Control and Prevention (CDC), 2018, MON SEL NAT HIV PREV
   Chang CH, 2019, J RURAL HEALTH, V35, P385, DOI 10.1111/jrh.12330
   Colasanti JA, 2019, CURR OPIN HIV AIDS, V14, P471, DOI 10.1097/COH.0000000000000577
   del Amo J, 2020, ANN INTERN MED, V173, P536, DOI 10.7326/M20-3689
   Eisinger RW, 2019, JAMA-J AM MED ASSOC, V321, P451, DOI 10.1001/jama.2018.21167
   Elopre L, 2018, AIDS PATIENT CARE ST, V32, P511, DOI 10.1089/apc.2018.0121
   Fauci AS, 2019, JAMA-J AM MED ASSOC, V321, P844, DOI 10.1001/jama.2019.1343
   Fonner VA, 2016, AIDS, V30, P1973, DOI 10.1097/QAD.0000000000001145
   Galletly CL, 2019, J RACIAL ETHN HEALTH, V6, P668, DOI 10.1007/s40615-019-00565-0
   Guilamo-Ramos V, 2020, AM J PUBLIC HEALTH, V110, P27, DOI 10.2105/AJPH.2019.305309
   Harris NS, 2019, MMWR-MORBID MORTAL W, V68, P1117, DOI 10.15585/mmwr.mm6848e1
   Hatcher W, 2020, AM J PUBLIC HEALTH, V110, P51, DOI 10.2105/AJPH.2019.305376
   Hoxhaj S, 2011, ANN EMERG MED, V58, pS79, DOI 10.1016/j.annemergmed.2011.03.030
   HUTMAN S, 1992, AIDS PATIENT CARE, V6, P191, DOI 10.1089/apc.1992.6.191
   Hyle EP, 2020, CLIN INFECT DIS, V70, P1353, DOI 10.1093/cid/ciz372
   Jiang HB, 2020, LANCET HIV, V7, pE308, DOI 10.1016/S2352-3018(20)30105-3
   Kates J, 2020, AM J PUBLIC HEALTH, V110, P58, DOI 10.2105/AJPH.2019.305429
   Kovach GC, 2008, NY TIMES
   Li ZH, 2019, MMWR-MORBID MORTAL W, V68, P267
   Mansell PW, 2003, ORAL HIST INTERVIEW
   Mena L, 2017, SEX TRANSM DIS, V44, P401, DOI 10.1097/OLQ.0000000000000606
   Monterosso A, 2017, C RETR OPP INF SEATT
   Morin SE, 2002, PUBLIC HEALTH REP, V117, P263, DOI 10.1016/S0033-3549(04)50160-7
   Nosyk B, 2020, LANCET HIV, V7, pE491, DOI 10.1016/S2352-3018(20)30033-3
   Nosyk B, 2020, CLIN INFECT DIS, V71, P2968, DOI 10.1093/cid/ciaa566
   Nosyk B, 2019, CLIN INFECT DIS, V69, P2195, DOI 10.1093/cid/ciz1015
   Oster AM, 2018, JAIDS-J ACQ IMM DEF, V79, P543, DOI 10.1097/QAI.0000000000001856
   Panagiotoglou D, 2018, AIDS BEHAV, V22, P3071, DOI 10.1007/s10461-018-2166-6
   Perreira KM, 2018, NEW ENGL J MED, V379, P901, DOI 10.1056/NEJMp1808020
   Pitasi MA, 2019, MMWR-MORBID MORTAL W, V68, P561, DOI 10.15585/mmwr.mm6825a2
   Reif S, 2017, J COMMUN HEALTH, V42, P844, DOI 10.1007/s10900-017-0325-8
   Reif S, 2015, J COMMUN HEALTH, V40, P642, DOI 10.1007/s10900-014-9979-7
   REUBEN JM, 1983, CANCER RES, V43, P897
   Saag MS, 2018, JAMA-J AM MED ASSOC, V320, P379, DOI 10.1001/jama.2018.8431
   Shiau S, 2020, AIDS BEHAV, V24, P2244, DOI 10.1007/s10461-020-02871-9
   SoRELLE R., 1987, HOUSTON CHRONICLE
   SoRELLE R., 1988, HOUSTON CHRONICLE
   SoRELLE R. M.D., 1986, HOUSTON CHRONICLE
   Texas Health and Human Services, 2018, PATT NEW HIV DIAGN H
   Texas Health and Human Services, TEX HIV SURV REP 201
   UNAIDS, GETT ZER 2011 2015 S
   United States. Congress. House. Committee on Energy and Commerce. Subcommittee on Health and the Environment, 1988, AIDS ISS COST AV AZT
   Viall Abigail H., 2011, Morbidity and Mortality Weekly Report, V60, P805
   Wagner L, 1990, Mod Healthc, V20, P3
   Wilkinson L, 2020, J INT AIDS SOC, V23, DOI 10.1002/jia2.25503
   Wilson DJ, 1989, HOUSTON POST    0125
   Wolf B., 2020, AMAZING 30 YEAR EVOL
   Worobey M, 2016, NATURE, V539, P98, DOI 10.1038/nature19827
   Yamanis TJ, 2019, J IMMIGR MINOR HEALT, V21, P1365, DOI 10.1007/s10903-018-0838-y
NR 69
TC 1
Z9 1
U1 0
U2 4
PU OXFORD UNIV PRESS INC
PI CARY
PA JOURNALS DEPT, 2001 EVANS RD, CARY, NC 27513 USA
SN 2328-8957
J9 OPEN FORUM INFECT DI
JI Open Forum Infect. Dis.
PD OCT
PY 2020
VL 7
IS 10
AR ofaa348
DI 10.1093/ofid/ofaa348
PG 10
WC Immunology; Infectious Diseases; Microbiology
WE Science Citation Index Expanded (SCI-EXPANDED); Social Science Citation Index (SSCI)
SC Immunology; Infectious Diseases; Microbiology
GA OW8JN
UT WOS:000593126300005
PM 33072804
OA Green Published, gold
DA 2022-08-26
ER

PT J
AU Kinuthia, J
   Pintye, J
   Abuna, F
   Mugwanya, KK
   Lagat, H
   Onyango, D
   Begnel, E
   Dettinger, J
   Baeten, JM
   John-Stewart, G
AF Kinuthia, John
   Pintye, Jillian
   Abuna, Felix
   Mugwanya, Kenneth K.
   Lagat, Harison
   Onyango, Dickens
   Begnel, Emily
   Dettinger, Julia
   Baeten, Jared M.
   John-Stewart, Grace
CA PrEP Implementation Young Women
TI Pre-exposure prophylaxis uptake and early continuation among pregnant
   and post-partum women within maternal and child health clinics in Kenya:
   results from an implementation programme
SO LANCET HIV
LA English
DT Article
ID HIV PREVENTION; RISK; CARE
AB Background Pregnant women in settings with high HIV prevalence are at increased risk of HIV acquisition and subsequent vertical transmission. We implemented and evaluated a novel programme to provide pre-exposure prophylaxis (PrEP) in maternal and child health clinics in Kenya.
   Methods In collaboration with Kisumu County Department of Health, we integrated PrEP delivery within 16 maternal and child health clinics in Kisumu County (Kenya). Women and girls older than 15 years seeking maternal and child health services who tested HIV negative at that visit or within a month and were willing to receive PrEP counselling were interviewed to assess for HIV behavioural risk factors and offered PrEP. Correlates of PrEP initiation and continuation were assessed using Poisson regression in univariate and multivariate analyses. Potential correlates included in our analyses were age, marital status, marriage type, whether pregnant or post partum, gestational age (if pregnant), and HIV risk factors in the previous 6 months. Reasons for the decision to discontinue after having decided to initiate PrEP were evaluated. Women who initiated PrEP were followed up 1 month, 3 months, and 6 months after initiation.
   Findings Between Nov 20, 2017, and June 13, 2018, 9376 pregnant and post-partum women were assessed for behavioural risk factors and willingness to initiate PrEP. Overall, 2030 (21.7%) initiated PrEP, and 2027 had the status of their partner captured (153 [79.3%] of 193 women with partners living with HIV, 1178 [37.2%] of 3165 women with partners of unknown HIV status, and 696 [11.6%] of 5997 women with HIV-negative partners). Predictors of PrEP initiation in the multivariate analysis were: being younger than 24 years (adjusted prevalence ratio 1.14, 95% CI 1.02-1.28); having a partner living with HIV (6.96, 5.46-8.89) or of unknown HIV status (3.08, 2.50-3.81); gestational age of less than 26 weeks (1.22, 1.02-1.47); having been diagnosed or treated for a sexually transmitted infection (1.57, 1.20-2.06); having been forced to have sex (1.82, 1.38-2.42); having experienced intimate partner violence during the previous 6 months (1.65, 1.10-2.48); having shared needles while engaging in injection drug use (2.43, 1.69-3.50); and recurrent use of post-exposure prophylaxis (1.96, 1.36-2.82). Overall, 786 (38.7%) of 2030 women who initiated PrEP continued use after the first month, with 104 (68.0%) of 153 women who had a partner living with HIV continuing use. Having a partner living with HIV was the only predictor of PrEP continuation at 1 month in the multivariable model (1.98, 1.54-2.55). Frequent reasons for discontinuation were side effects and low HIV risk perception. No incident HIV infection was reported among women on PrEP.
   Interpretation Many women attending maternal and child health clinics had risk factors for HIV and elected to use PrEP, indicating that routinely accessed maternal and child health clinics can be an effective platform for PrEP delivery for young women. As PrEP awareness rises, PrEP provision in routine clinical settings such as maternal and child health facilities might contribute to decreased HIV incidence among young women. Copyright (C) 2019 Elsevier Ltd. All rights reserved.
C1 [Kinuthia, John; Pintye, Jillian; Mugwanya, Kenneth K.; Begnel, Emily; Dettinger, Julia; Baeten, Jared M.; John-Stewart, Grace] Univ Washington, Dept Global Hlth, Seattle, WA 98104 USA.
   [Baeten, Jared M.; John-Stewart, Grace] Univ Washington, Dept Epidemiol, Seattle, WA 98195 USA.
   [Baeten, Jared M.; John-Stewart, Grace] Univ Washington, Dept Med, Seattle, WA USA.
   [John-Stewart, Grace] Univ Washington, Dept Pediat, Seattle, WA 98195 USA.
   [Kinuthia, John] Kenyatta Natl Hosp, Dept Res & Programs, Nairobi, Kenya.
   [Abuna, Felix; Lagat, Harison] Univ Washington Kenya, Nairobi, Kenya.
   [Onyango, Dickens] Kisumu Cty Dept Hlth, Kisumu, Kenya.
RP Kinuthia, J (通讯作者)，Univ Washington, Dept Global Hlth, Seattle, WA 98104 USA.
EM kinuthia@uw.edu
RI Onyango, Dickens/AAF-9545-2020
OI Onyango, Dickens/0000-0002-1634-0531; Okeah, Bernard/0000-0002-2797-3377
FU US Department of State as part of the DREAMS Innovation Challenge
   [37188-1088 MOD01]; University of Washington's Center for AIDS Research
   (Seattle, WA, USA) [P30 AI027757]
FX The PrIYA programme was funded by the US Department of State as part of
   the DREAMS Innovation Challenge (37188-1088 MOD01), managed by JSI
   Research & Training Institute. The opinions, findings, and conclusions
   stated herein are those of the authors and do not necessarily reflect
   those of the US Department of State or JSI Research & Training
   Institute. The PrIYA team was supported by the University of
   Washington's Center for AIDS Research (Seattle, WA, USA; P30 AI027757).
CR Amankwaa I, 2018, PLOS ONE, V13, DOI 10.1371/journal.pone.0204091
   Baeten JM, 2012, NEW ENGL J MED, V367, P399, DOI 10.1056/NEJMoa1108524
   Blackstock OJ, 2017, AIDS CARE, V29, P866, DOI 10.1080/09540121.2017.1286287
   Cabral A, 2018, JAIDS-J ACQ IMM DEF, V77, P154, DOI 10.1097/QAI.0000000000001574
   Curry International Tuberculosis Center and California Department of Public Health, 2016, WHO CONSOLIDATED GUI
   Drake AL, 2014, PLOS MED, V11, DOI 10.1371/journal.pmed.1001608
   Eakle R, 2017, PLOS MED, V14, DOI 10.1371/journal.pmed.1002444
   Fatti G, 2017, PLOS ONE, V12, DOI 10.1371/journal.pone.0181691
   Gray RH, 2005, LANCET, V366, P1182, DOI 10.1016/S0140-6736(05)67481-8
   Heffron R, 2018, GATES OPEN RES, V1, P3, DOI [10.12688/gatesopenres.12752.1, DOI 10.12688/GATESOPENRES.12752.1]
   Humphrey JH, 2010, BMJ-BRIT MED J, V341, DOI 10.1136/bmj.c6580
   Jewkes RK, 2010, LANCET, V376, P41, DOI 10.1016/S0140-6736(10)60548-X
   Johnson LF, 2012, JAIDS-J ACQ IMM DEF, V59, P417, DOI 10.1097/QAI.0b013e3182432f27
   Kaul R, 2004, JAMA-J AM MED ASSOC, V291, P2555, DOI 10.1001/jama.291.21.2555
   Kinuthia J, 2017, JAIDS-J ACQ IMM DEF, V74, P142, DOI 10.1097/QAI.0000000000001225
   Kinuthia J, 2010, CURR HIV RES, V8, P510, DOI 10.2174/157016210793499213
   Kosack CS, 2015, PLOS ONE, V10, DOI 10.1371/journal.pone.0122433
   Masters SH, 2016, PLOS MED, V13, DOI 10.1371/journal.pmed.1002166
   Ministry of Health National AIDS & STI Control Programme, 2016, GUID US ANT DRUGS TR
   Mofenson LM, 2017, AIDS, V31, P213, DOI 10.1097/QAD.0000000000001313
   Moodley D, 2009, AIDS, V23, P1255, DOI 10.1097/QAD.0b013e32832a5934
   Msuya SE, 2008, AIDS CARE, V20, P700, DOI 10.1080/09540120701687059
   National AIDS and STI Control Programme (NASCOP), 2015, 133 VAAC VIETN MIN H
   National AIDS Control Council, 2016, KEN HIV COUNT PROF 2
   Onah HE, 2002, INT J GYNECOL OBSTET, V76, P219, DOI 10.1016/S0020-7292(01)00579-3
   Pintye J, 2018, HIV RES PREV
   Pintye J, 2018, AIDS PATIENT CARE ST, V32, P538, DOI 10.1089/apc.2018.0058
   Pintye J, 2019, AIDS, V33, P1369, DOI 10.1097/QAD.0000000000002211
   Pintye J, 2018, JAIDS-J ACQ IMM DEF, V79, P590, DOI 10.1097/QAI.0000000000001850
   Pintye J, 2017, CLIN INFECT DIS, V64, P751, DOI 10.1093/cid/ciw850
   Pyra M, 2018, AIDS, V32, P1891, DOI 10.1097/QAD.0000000000001922
   Thomson KA, 2018, J INFECT DIS, V218, P16, DOI 10.1093/infdis/jiy113
   World Health Organization, 2017, WHO TECHN BRIEF PREV
NR 33
TC 45
Z9 45
U1 0
U2 5
PU ELSEVIER INC
PI SAN DIEGO
PA 525 B STREET, STE 1900, SAN DIEGO, CA 92101-4495 USA
SN 2352-3018
J9 LANCET HIV
JI Lancet HIV
PD JAN
PY 2020
VL 7
IS 1
BP E38
EP E48
DI 10.1016/S2352-3018(19)30335-2
PG 11
WC Immunology; Infectious Diseases
WE Science Citation Index Expanded (SCI-EXPANDED)
SC Immunology; Infectious Diseases
GA KA4ZS
UT WOS:000505806500013
PM 31813837
DA 2022-08-26
ER

PT J
AU Laher, F
   Bekker, LG
   Garrett, N
   Lazarus, EM
   Gray, GE
AF Laher, Fatima
   Bekker, Linda-Gail
   Garrett, Nigel
   Lazarus, Erica M.
   Gray, Glenda E.
TI Review of preventative HIV vaccine clinical trials in South Africa
SO ARCHIVES OF VIROLOGY
LA English
DT Review
ID DOUBLE-BLIND; NEUTRALIZING ANTIBODIES; TYPE-1 VACCINE; EFFICACY TRIAL;
   AIDS VACCINE; SAFETY; IMMUNOGENICITY; RESPONSES; IMMUNITY; MVA
AB New HIV infections continue relentlessly in southern Africa, demonstrating the need for a vaccine to prevent HIV subtype C. In South Africa, the country with the highest number of new infections annually, HIV vaccine research has been ongoing since 2003 with collaborative public-private-philanthropic partnerships. So far, 21 clinical trials have been conducted in South Africa, investigating seven viral vectors, three DNA plasmids, four envelope proteins, five adjuvants and three monoclonal antibodies. Active vaccine candidates have spanned subtypes A, B, C, E and multi-subtype mosaic sequences. All were well tolerated. Four concepts were investigated for efficacy: rAd5-gag/pol/nef showed increased HIV acquisition in males, subtype C ALVAC/gp120/MF59 showed no preventative efficacy, and the trials for the VRC01 monoclonal antibody and Ad26.Mos4.HIV/subtype C gp140/ aluminum phosphate are ongoing. Future trials are planned with DNA/viral vector plus protein combinations in concert with pre-exposure prophylaxis, and sequential immunization studies with transmitted/founder HIV envelope to induce broadly neutralizing antibodies. Finally, passive immunization trials are underway to build on the experience with VRC01, including single and combination antibody trials with an antibody derived from a subtype-C-infected South African donor. Future consideration should be given to the evaluation of novel strategies, for example, inactivated-whole-virus vaccines.
C1 [Laher, Fatima; Lazarus, Erica M.; Gray, Glenda E.] Univ Witwatersrand, Fac Hlth Sci, Perinatal HIV Res Unit, Johannesburg, South Africa.
   [Bekker, Linda-Gail] Univ Cape Town, Desmond Tutu HIV Fdn, Cape Town, South Africa.
   [Garrett, Nigel] Ctr AIDS Programme Res South Africa, Durban, South Africa.
   [Garrett, Nigel] Univ KwaZulu Natal, Sch Nursing & Publ Hlth, Dept Publ Hlth Med, Durban, South Africa.
   [Gray, Glenda E.] South African Med Res Council, Cape Town, South Africa.
RP Laher, F (通讯作者)，Univ Witwatersrand, Fac Hlth Sci, Perinatal HIV Res Unit, Johannesburg, South Africa.
EM laherf@phru.co.za; linda-gail.bekker@hiv-research.org.za;
   nigel.garrett@caprisa.org; lazaruse@phru.co.za; glenda.gray@mrc.ac.za
RI Bekker, Linda-Gail/AAZ-8929-2020
OI BEKKER, LINDA-GAIL/0000-0002-0755-4386
FU National Institute of Allergy and Infectious Diseases (NIAID) U.S.
   Public Health Service Grants [UM1 AI069453]
FX The time of F.L. was funded by the National Institute of Allergy and
   Infectious Diseases (NIAID, https://www.niaid.nih.gov/) U.S. Public
   Health Service Grants UM1 AI069453 [Soweto-Bara Clinical Research Site].
CR Adepoju P, 2020, LANCET HIV, V7, pE161, DOI 10.1016/S2352-3018(20)30047-3
   Auclair S, 2018, PLOS PATHOG, V14, DOI 10.1371/journal.ppat.1006888
   Baden LR, 2016, ANN INTERN MED, V164, P313, DOI 10.7326/M15-0880
   Baeten JM, 2019, LANCET, V394, P303, DOI 10.1016/S0140-6736(19)31288-7
   Barouch DH, 2018, LANCET, V392, P232, DOI [10.1016/s0140-6736(18)31364-3, 10.1016/S0140-6736(18)31364-3]
   Bbosa N, 2019, CURR OPIN HIV AIDS, V14, P153, DOI 10.1097/COH.0000000000000534
   Bekker LG, 2020, LANCET, V395, P384, DOI 10.1016/S0140-6736(19)32682-0
   Buchbinder SP, 2008, LANCET, V372, P1881, DOI 10.1016/S0140-6736(08)61591-3
   Choi E, 2016, RETROVIROLOGY, V13, DOI 10.1186/s12977-016-0317-2
   Churchyard G, 2016, PLOS ONE, V11, DOI 10.1371/journal.pone.0161753
   Churchyard GJ, 2011, PLOS ONE, V6, DOI 10.1371/journal.pone.0021225
   Cunningham CK, 2020, J INFECT DIS, V222, P628, DOI 10.1093/infdis/jiz532
   Fischer W, 2007, NAT MED, V13, P100, DOI 10.1038/nm1461
   Garrett N, 2020, C RETR OPP INF BOST
   Gilbert PB, 2019, STAT MED, V38, P4503, DOI 10.1002/sim.8310
   Gray ES, 2007, J VIROL, V81, P6187, DOI 10.1128/JVI.00239-07
   Gray G, 2019, SAMJ S AFR MED J, V109, P36, DOI 10.7196/SAMJ.2019.v109i11b.14264
   Gray GE, 2019, SCI TRANSL MED, V11, DOI 10.1126/scitranslmed.aax1880
   Gray GE, 2016, CLIN VACCINE IMMUNOL, V23, P496, DOI 10.1128/CVI.00717-15
   Gray GE, 2011, LANCET INFECT DIS, V11, P507, DOI 10.1016/S1473-3099(11)70098-6
   Hammer SM, 2013, NEW ENGL J MED, V369, P2083, DOI 10.1056/NEJMoa1310566
   Hemelaar J, 2019, LANCET INFECT DIS, V19, P143, DOI 10.1016/S1473-3099(18)30647-9
   Hopkins KL, 2014, PLOS ONE, V9, DOI 10.1371/journal.pone.0103446
   Hosseinipour MC, 2021, CLIN INFECT DIS, V72, P50, DOI 10.1093/cid/ciz1239
   Joseph SB, 2015, NAT REV MICROBIOL, V13, P414, DOI 10.1038/nrmicro3471
   Karuna ST, 2020, ANNU REV MED, V71, P329, DOI 10.1146/annurev-med-110118-045506
   Laher F, 2020, PLOS MED, V17, DOI 10.1371/journal.pmed.1003038
   Li L, 2016, EXPERT REV VACCINES, V15, P313, DOI 10.1586/14760584.2016.1124762
   Liu MA, 2010, IMMUNITY, V33, P504, DOI 10.1016/j.immuni.2010.10.004
   Los Alamos National Laboratory, HIV MOL IMM DAT
   Lu S, 2009, CURR OPIN IMMUNOL, V21, P346, DOI 10.1016/j.coi.2009.05.016
   Mahomed S, 2019, BMJ OPEN, V9, DOI 10.1136/bmjopen-2019-030283
   Mahy M, 2010, SEX TRANSM INFECT, V86, pI48, DOI 10.1136/sti.2010.045989
   Mikell I, 2011, PLOS PATHOG, V7, DOI 10.1371/journal.ppat.1001251
   Mohr E, 2016, CURR OPIN IMMUNOL, V41, P1, DOI 10.1016/j.coi.2016.04.004
   Moisi J, 2019, BMJ GLOB HEALTH, V4, DOI 10.1136/bmjgh-2018-001363
   Moodie Z, 2015, PLOS ONE, V10, DOI 10.1371/journal.pone.0137666
   Moretti S, 2020, EXPERT REV VACCINES, V19, P71, DOI 10.1080/14760584.2020.1712199
   Ndwandwe D, 2020, HUM VACC IMMUNOTHER, V16, P972, DOI 10.1080/21645515.2019.1693720
   Nicholson O, 2011, AIDS RES HUM RETROV, V27, P557, DOI [10.1089/aid.2010.0151, 10.1089/AID.2010.0151]
   Ondondo BO, 2014, FRONT MICROBIOL, V5, DOI 10.3389/fmicb.2014.00439
   Peters BS, 2007, VACCINE, V25, P2120, DOI 10.1016/j.vaccine.2006.11.016
   Pitisuttithum P, 2006, J INFECT DIS, V194, P1661, DOI 10.1086/508748
   Rerks-Ngarm S, 2009, NEW ENGL J MED, V361, P2209, DOI 10.1056/NEJMoa0908492
   Saxena M, 2013, MICROBIOL-SGM, V159, P1, DOI 10.1099/mic.0.049601-0
   Scheid JF, 2009, NATURE, V458, P636, DOI 10.1038/nature07930
   Shen XY, 2020, SCI REP-UK, V10, DOI 10.1038/s41598-020-57491-z
   Tucker TJ, 2004, BMJ-BRIT MED J, V329, P454, DOI 10.1136/bmj.329.7463.454
   Valdes I, 2019, FRONT IMMUNOL, V10, DOI 10.3389/fimmu.2019.01956
   Van Regenmortel M. H., 2019, HIV AIDS IMMUNOCHEMI, P283
   Van Regenmortel MHV, 2019, HIV AIDS IMMUNOCHEMI, P13
   Vardas E, 2010, AIDS RES HUM RETROV, V26, P933, DOI 10.1089/aid.2009.0242
   Vekemans J, 2020, LANCET HIV, V7, pE141, DOI 10.1016/S2352-3018(19)30294-2
   Wecker M, 2012, CLIN VACCINE IMMUNOL, V19, P1651, DOI 10.1128/CVI.00258-12
   Zambonelli C, 2016, PLOS ONE, V11, DOI 10.1371/journal.pone.0157391
NR 55
TC 9
Z9 10
U1 0
U2 2
PU SPRINGER WIEN
PI WIEN
PA SACHSENPLATZ 4-6, PO BOX 89, A-1201 WIEN, AUSTRIA
SN 0304-8608
EI 1432-8798
J9 ARCH VIROL
JI Arch. Virol.
PD NOV
PY 2020
VL 165
IS 11
BP 2439
EP 2452
DI 10.1007/s00705-020-04777-2
EA AUG 2020
PG 14
WC Virology
WE Science Citation Index Expanded (SCI-EXPANDED)
SC Virology
GA NY7PH
UT WOS:000559649000002
PM 32797338
OA Green Published, hybrid
DA 2022-08-26
ER

PT J
AU Goedel, WC
   Mimiaga, MJ
   King, MRF
   Safren, SA
   Mayer, KH
   Chan, PA
   Marshall, BDL
   Biello, KB
AF Goedel, William C.
   Mimiaga, Matthew J.
   King, Maximilian R. F.
   Safren, Steven A.
   Mayer, Kenneth H.
   Chan, Philip A.
   Marshall, Brandon D. L.
   Biello, Katie B.
TI Potential Impact of Targeted HIV Pre-Exposure Prophylaxis Uptake Among
   Male Sex Workers
SO SCIENTIFIC REPORTS
LA English
DT Article
ID COST-EFFECTIVENESS; UNITED-STATES; MEN; PREVENTION; RISK; TRANSMISSION
AB Little is known about the potential population-level impact of HIV pre-exposure prophylaxis (PrEP) use among cisgender male sex workers (MSWs), a high-risk subset of cisgender men who have sex with men (MSM). Using an agent-based model, we simulated HIV transmission among cisgender MSM in Rhode Island to determine the impacts of PrEP implementation where cisgender MSWs were equally ("standard expansion") or five times as likely ("focused expansion") to initiate PrEP compared to other cisgender MSM. Without PrEP, the model predicted 920 new HIV infections over a decade, or an average incidence of 0.39 per 100 person-years. In a focused expansion scenario where 15% of at-risk cisgender MSM used PrEP, the total number of new HIV infections was reduced by 58.1% at a cost of $57,180 per quality-adjusted life-year (QALY) gained. Focused expansion of PrEP use among cisgender MSWs may be an efficient and cost-effective strategy for reducing HIV incidence in the broader population of cisgender MSM.
C1 [Goedel, William C.; King, Maximilian R. F.; Marshall, Brandon D. L.; Biello, Katie B.] Brown Univ, Sch Publ Hlth, Dept Epidemiol, Providence, RI 02912 USA.
   [Mimiaga, Matthew J.; Biello, Katie B.] Brown Univ, Sch Publ Hlth, Dept Behav & Social Sci, Providence, RI 02912 USA.
   [Mimiaga, Matthew J.; Safren, Steven A.; Mayer, Kenneth H.; Biello, Katie B.] Fenway Hlth, Fenway Inst, Boston, MA USA.
   [Safren, Steven A.] Univ Miami, Coll Arts & Sci, Dept Psychol, Coral Gables, FL 33124 USA.
   [Mayer, Kenneth H.] Beth Israel Deaconess Med Ctr, Div Infect Dis, Boston, MA 02215 USA.
   [Mayer, Kenneth H.] Harvard Univ, TH Chan Sch Publ Hlth, Dept Global Hlth & Populat, Cambridge, MA 02138 USA.
   [Chan, Philip A.] Brown Univ, Warren Alpert Med Sch, Dept Med, Providence, RI 02912 USA.
RP Marshall, BDL (通讯作者)，Brown Univ, Sch Publ Hlth, Dept Epidemiol, Providence, RI 02912 USA.
EM brandon_marshall@brown.edu
FU National Institute on Drug Abuse [DP2DA040236, R21DA035113]; National
   Institute of Mental Health [F31MH12112, R21MH109360, R34MH110369];
   National Institutes on Drug Abuse [K24DA040489]
FX This research is supported by funding from the National Institute on
   Drug Abuse (DP2DA040236 to BDLM and R21DA035113 to KBB and MJM) and the
   National Institute of Mental Health (R21MH109360 to BDLM and PAC and
   R34MH110369 to MJM, KBB, and PAC). In addition, Mr. Goedel is supported
   by funding from the National Institute of Mental Health (F31MH12112) and
   Dr. Safren is supported by funding from the National Institutes on Drug
   Abuse (K24DA040489). The authors wish to thank S. Bessey, MS, Maxwell S.
   Krieger, BS, and Jesse L. Yedinak, MPA for their research and
   administrative assistance. Portions of these data were presented in a
   poster format at the 10th International AIDS Society Conference on HIV
   Science in Mexico City, Mexico in July 2019.
CR [Anonymous], 2018, PREEXP PROPH PREV HI
   Baral SD, 2015, LANCET, V385, P260, DOI 10.1016/S0140-6736(14)60801-1
   Biello KB, 2020, JAIDS-J ACQ IMM DEF, V83, P111, DOI 10.1097/QAI.0000000000002230
   Chan PA, 2016, J INT AIDS SOC, V19, DOI 10.7448/IAS.19.1.20903
   Cunningham S, 2018, REV ECON STUD, V85, P1683, DOI 10.1093/restud/rdx065
   Edeza A, 2020, ARCH SEX BEHAV, V49, P355, DOI 10.1007/s10508-019-01473-4
   Farnham PG, 2013, JAIDS-J ACQ IMM DEF, V64, pE15, DOI 10.1097/QAI.0b013e3182a5c8d4
   Gantenberg JR, 2018, PLOS ONE, V13, DOI 10.1371/journal.pone.0199915
   Grey Jeremy A, 2016, JMIR Public Health Surveill, V2, pe14, DOI 10.2196/publichealth.5365
   Jenness SM, 2017, CLIN INFECT DIS, V65, P712, DOI 10.1093/cid/cix439
   Jenness SM, 2016, J INFECT DIS, V214, P1800, DOI 10.1093/infdis/jiw223
   JUUSOLA JL, 2012, ANN INTERN MED, V156, P541, DOI DOI 10.1059/0003-4819-156-8-201204170-00001
   Kasaie P, 2017, JAIDS-J ACQ IMM DEF, V75, P175, DOI 10.1097/QAI.0000000000001354
   Kessler J, 2014, AIDS, V28, P2683, DOI 10.1097/QAD.0000000000000460
   Landers S, 2014, AM J PUBLIC HEALTH, V104, pE100, DOI 10.2105/AJPH.2014.302188
   MacGibbon J., 2020, AIDS BEHAV, V24
   MORSE EV, 1991, SOC SCI MED, V32, P535, DOI 10.1016/0277-9536(91)90287-M
   Murray EJ, 2017, AM J EPIDEMIOL, V186, P131, DOI 10.1093/aje/kwx091
   Patel P, 2014, AIDS, V28, P1509, DOI 10.1097/QAD.0000000000000298
   Sanders GD, 2016, JAMA-J AM MED ASSOC, V316, P1093, DOI 10.1001/jama.2016.12195
   Schackman BR, 2015, MED CARE, V53, P293, DOI 10.1097/MLR.0000000000000308
   Shen MW, 2018, BMC MED, V16, DOI 10.1186/s12916-018-1047-1
   State of Rhode Island, RHOD ISL INT PREV CA
   State of Rhode Island, 2018, 2017 RHOD ISL HIV EP
   Thomas JC, 1996, J INFECT DIS, V174, pS134, DOI 10.1093/infdis/174.Supplement_2.S134
   Tracy M., 2018, ANN REV PUBLIC HLTH, V39
   U.S. Centers for Disease Control and Prevention, 2020, HIV INF RISK PREV TE, DOI DOI 10.2105/AJPH.2016.303180
   Underhill K, 2018, ARCH SEX BEHAV, V47, P2109, DOI 10.1007/s10508-017-1100-8
   Underhill K, 2015, J URBAN HEALTH, V92, P667, DOI 10.1007/s11524-015-9961-4
   Underhill K, 2014, PLOS ONE, V9, DOI 10.1371/journal.pone.0112425
   Underhill K, 2014, AIDS BEHAV, V18, P241, DOI 10.1007/s10461-013-0498-9
   Wong N. S., 2018, SCI REP, V8
   Younus A., 2017, THESIS
NR 33
TC 4
Z9 5
U1 2
U2 4
PU NATURE PUBLISHING GROUP
PI LONDON
PA MACMILLAN BUILDING, 4 CRINAN ST, LONDON N1 9XW, ENGLAND
SN 2045-2322
J9 SCI REP-UK
JI Sci Rep
PD MAR 27
PY 2020
VL 10
IS 1
AR 5650
DI 10.1038/s41598-020-62694-5
PG 8
WC Multidisciplinary Sciences
WE Science Citation Index Expanded (SCI-EXPANDED); Social Science Citation Index (SSCI)
SC Science & Technology - Other Topics
GA NB3IT
UT WOS:000560409100004
PM 32221469
OA Green Published, gold
DA 2022-08-26
ER

PT J
AU Selfridge, M
   Card, KG
   Lundgren, K
   Barnett, T
   Guarasci, K
   Drost, A
   Gray-Schleihauf, C
   Milne, R
   Degenhardt, J
   Stark, A
   Hull, M
   Fraser, C
   Lachowsky, NJ
AF Selfridge, Marion
   Card, Kiffer G.
   Lundgren, Karen
   Barnett, Tamara
   Guarasci, Kellie
   Drost, Anne
   Gray-Schleihauf, Christiane
   Milne, Roz
   Degenhardt, Jonathan
   Stark, Aeron
   Hull, Mark
   Fraser, Chris
   Lachowsky, Nathan J.
TI Exploring nurse-led HIV Pre-Exposure Prophylaxis in a community health
   care clinic
SO PUBLIC HEALTH NURSING
LA English
DT Article
DE gbMSM; HIV; AIDS; men's health; nurse-led; PrEP
ID MEN; SEX; POSTEXPOSURE; AWARENESS; IMPACT; PREP; GAY
AB Objectives Gay, bisexual, and other men who have sex with men (gbMSM) are 131 times more likely to acquire HIV compared with other Canadian men. Pre-Exposure Prophylaxis (PrEP) for HIV has the potential to reduce or eliminate disparities in HIV acquisition among key affected populations. This paper aims to discuss the feasibility and utility of a nurse-led PrEP program administered by the Cool Aid Community Health Centre (CACHC) in Victoria, British Columbia as a public health PrEP program was initiated. Design, Sample and Measurements A retrospective chart review of 124 gbMSM patients accessing PrEP at CACHC in 2018 collected information on patient demographics, STI testing results, and PrEP prescription pick-ups at 3 time points. Results Ninety-nine (79.8%) patients have continued on PrEP, as defined as having picked up their second 90-day PrEP prescription. Both older age and having an Sexually Transmitted Infection after PrEP enrolment were significantly associated with staying on PrEP; decreased risk perceptions contributed most to clinic-level discontinuance. Very few patients who stayed on PrEP have transitioned to their own General Practitioner. Conclusions Patients appear to recognize their risk and are continuing on PrEP to reduce their risk of HIV. As evidenced by ability to recruit and maintain patients, we conclude that nurse-led PrEP at community health centres supports access and uptake of essential health services to optimize individual and population health.
C1 [Selfridge, Marion; Lundgren, Karen; Barnett, Tamara; Guarasci, Kellie; Drost, Anne; Gray-Schleihauf, Christiane; Milne, Roz; Stark, Aeron; Fraser, Chris] Cool Aid Community Hlth Ctr, 713 Johnson St, Victoria, BC V8W 1M8, Canada.
   [Selfridge, Marion; Card, Kiffer G.] Canadian Inst Substance Use Res, Victoria, BC, Canada.
   [Card, Kiffer G.; Lachowsky, Nathan J.] Community Based Res Ctr Soc, Vancouver, BC, Canada.
   [Degenhardt, Jonathan] AIDS Vancouver Isl, Victoria, BC, Canada.
   [Hull, Mark] British Columbia Ctr Excellence HIV AIDS, Vancouver, BC, Canada.
   [Lachowsky, Nathan J.] Univ Victoria, Sch Publ Hlth & Social Policy, Victoria, BC, Canada.
RP Selfridge, M (通讯作者)，Cool Aid Community Hlth Ctr, 713 Johnson St, Victoria, BC V8W 1M8, Canada.
EM marions@uvic.ca
OI Selfridge, Marion/0000-0001-9829-2870
CR [Anonymous], GUID US PREEXP PROPH
   BC Centre for Excellence in HIV/AIDS, 2020, HIV PREEXP PROPH PRE
   Biello KB, 2019, JMIR RES PROTOC, V8, DOI 10.2196/10661
   Calabrese SK, 2016, PLOS ONE, V11, DOI 10.1371/journal.pone.0157324
   Chemnasiri T, 2020, AIDS CARE, V32, P249, DOI 10.1080/09540121.2019.1623374
   Chen A, 2014, PLOS ONE, V9, DOI 10.1371/journal.pone.0108742
   D'Angelo AB, 2021, TRANSL BEHAV MED, V11, P573, DOI 10.1093/tbm/ibz191
   Daly B, 2017, DIABETES RES CLIN PR, V131, P187, DOI 10.1016/j.diabres.2017.07.019
   Daughtridge Giffin W, 2015, J Int Assoc Provid AIDS Care, V14, P103, DOI 10.1177/2325957414555230
   Dolbecki-Lewis S., 1999, J ACQ IMMUN DEF SYND, V74, P531
   Dolezal C, 2015, AIDS EDUC PREV, V27, P289, DOI 10.1521/aeap.2015.27.4.289
   Eastwood EA, 2007, AIDS BEHAV, V11, pS116, DOI 10.1007/s10461-007-9236-5
   Girometti N, 2018, SEX HEALTH, V15, P598, DOI 10.1071/SH18055
   Gombe MM, 2020, PLOS ONE, V15, DOI 10.1371/journal.pone.0227632
   Grant RM, 2010, NEW ENGL J MED, V363, P2587, DOI 10.1056/NEJMoa1011205
   Greenwald Zoe R, 2019, BMJ Open, V9, pe028768, DOI 10.1136/bmjopen-2018-028768
   Havens JP, 2019, OPEN FORUM INFECT DI, V6, DOI 10.1093/ofid/ofz365
   Hojilla JC, 2018, AIDS BEHAV, V22, P1096, DOI 10.1007/s10461-017-2009-x
   Jenness SM, 2016, J INFECT DIS, V214, P1800, DOI 10.1093/infdis/jiw223
   Jonas KJ, 2018, FRONT PUBLIC HEALTH, V6, DOI 10.3389/fpubh.2018.00137
   King HL, 2014, AIDS BEHAV, V18, P1722, DOI 10.1007/s10461-014-0845-5
   Kiragga AN, 2016, JAIDS-J ACQ IMM DEF, V72, pE32, DOI 10.1097/QAI.0000000000001002
   Knight R, 2016, PLOS ONE, V11, DOI 10.1371/journal.pone.0146513
   Lachowsky NJ, 2016, AIDS BEHAV, V20, P1408, DOI 10.1007/s10461-016-1319-8
   Leber W, 2020, ECLINICALMEDICINE, V19, DOI 10.1016/j.eclinm.2019.11.022
   Liu A, 2014, PLOS MED, V11, DOI 10.1371/journal.pmed.1001613
   Liu AY, 2008, JAIDS-J ACQ IMM DEF, V47, P241, DOI 10.1097/QAI.0b013e31815e4041
   Massimi A, 2017, PLOS ONE, V12, DOI 10.1371/journal.pone.0173617
   McCormack S, 2016, LANCET, V387, P53, DOI 10.1016/S0140-6736(15)00056-2
   Ministry of Health, 2017, PREV MED WILL PROT P
   Molina JM, 2017, LANCET HIV, V4, pE402, DOI 10.1016/S2352-3018(17)30089-9
   Montano MA, 2019, AIDS BEHAV, V23, P548, DOI 10.1007/s10461-018-2252-9
   Morgan J, 2018, CAN J PUBLIC HEALTH, V109, P791, DOI 10.17269/s41997-018-0090-1
   Mosley T, 2018, AIDS BEHAV, V22, P3550, DOI 10.1007/s10461-018-2026-4
   O'Byrne P, 2019, J ASSOC NURSE AIDS C, V30, P301, DOI 10.1097/JNC.0000000000000075
   Orser L, 2019, HRO, V7, P1
   Piercy H, 2017, INT J STD AIDS, V28, P808, DOI 10.1177/0956462416672128
   Rael CT, 2018, AIDS BEHAV, V22, P3627, DOI 10.1007/s10461-018-2102-9
   Salway T, 2019, J PUBLIC HEALTH MAN, V25, pE1, DOI 10.1097/PHH.0000000000000904
   Schmidt HMA, 2018, SEX HEALTH, V15, P595, DOI 10.1071/SH18076
   Smith DK, 2012, JAIDS-J ACQ IMM DEF, V60, P421, DOI 10.1097/QAI.0b013e318256b2f6
   Spinelli MA, 2019, OPEN FORUM INFECT DI, V6, DOI 10.1093/ofid/ofz101
   St Vil NM, 2019, J HIV-AIDS SOC SERV, V18, P166, DOI 10.1080/15381501.2019.1616027
   Tanner Z, 2016, BMC INFECT DIS, V16, DOI 10.1186/s12879-016-1926-z
   Vanhamel J, 2020, BMC HEALTH SERV RES, V20, DOI 10.1186/s12913-020-05568-w
   Wang Q, 2019, MEDICINE, V98, DOI 10.1097/MD.0000000000015971
   Werner RN, 2018, PLOS ONE, V13, DOI 10.1371/journal.pone.0208107
   Whitfield THF, 2018, AIDS BEHAV, V22, P3566, DOI 10.1007/s10461-018-2045-1
   Wood EM, 2018, BMC HEALTH SERV RES, V18, DOI 10.1186/s12913-018-3002-4
   Xu HD, 2017, J CLIN NURS, V26, P1639, DOI 10.1111/jocn.13533
   Yang Q., 2014, COMP HIV INCIDENCE R
NR 51
TC 2
Z9 2
U1 1
U2 4
PU WILEY
PI HOBOKEN
PA 111 RIVER ST, HOBOKEN 07030-5774, NJ USA
SN 0737-1209
EI 1525-1446
J9 PUBLIC HEALTH NURS
JI Public Health Nurs.
PD NOV
PY 2020
VL 37
IS 6
BP 871
EP 879
DI 10.1111/phn.12813
EA SEP 2020
PG 9
WC Public, Environmental & Occupational Health; Nursing
WE Science Citation Index Expanded (SCI-EXPANDED); Social Science Citation Index (SSCI)
SC Public, Environmental & Occupational Health; Nursing
GA OV2OZ
UT WOS:000573368200001
PM 32996157
DA 2022-08-26
ER

PT J
AU Mayer, KH
   Molina, JM
   Thompson, MA
   Anderson, PL
   Mounzer, KC
   De Wet, JJ
   DeJesus, E
   Jessen, H
   Grant, RM
   Ruane, PJ
   Wong, P
   Ebrahimi, R
   Zhong, LJ
   Mathias, A
   Callebaut, C
   Collins, SE
   Das, M
   McCallister, S
   Brainard, DM
   Brinson, C
   Clarke, A
   Coll, P
   Post, FA
   Hare, CB
AF Mayer, Kenneth H.
   Molina, Jean-Michel
   Thompson, Melanie A.
   Anderson, Peter L.
   Mounzer, Karam C.
   De Wet, Joss J.
   DeJesus, Edwin
   Jessen, Heiko
   Grant, Robert M.
   Ruane, Peter J.
   Wong, Pamela
   Ebrahimi, Ramin
   Zhong, Lijie
   Mathias, Anita
   Callebaut, Christian
   Collins, Sean E.
   Das, Moupali
   McCallister, Scott
   Brainard, Diana M.
   Brinson, Cynthia
   Clarke, Amanda
   Coll, Pep
   Post, Frank A.
   Hare, C. Bradley
TI Emtricitabine and tenofovir alafenamide vs emtricitabine and tenofovir
   disoproxil fumarate for HIV pre-exposure prophylaxis (DISCOVER): primary
   results from a randomised, double-blind, multicentre, active-controlled,
   phase 3, non-inferiority trial
SO LANCET
LA English
DT Article
ID VIROLOGICALLY SUPPRESSED ADULTS; PEAK BONE MASS; INFECTION; SAFETY; MEN;
   ELVITEGRAVIR; COBICISTAT; EFFICACY; RISK; RILPIVIRINE
AB Background Tenofovir alafenamide shows high antiviral efficacy and improved renal and bone safety compared with tenofovir disoproxil fumarate when used for HIV treatment. Here, we report primary results from a blinded phase 3 study evaluating the efficacy and safety of pre-exposure prophylaxis (PrEP) with emtricitabine and tenofovir alafenamide versus emtricitabine and tenofovir disoproxil fumarate for HIV prevention.
   Methods This study is an ongoing, randomised, double-blind, multicentre, active-controlled, phase 3, noninferiority trial done at 94 community, public health, and hospital-associated clinics located in regions of Europe and North America, where there is a high incidence of HIV or prevalence of people living with HIV, or both. We enrolled adult cisgender men who have sex with men and transgender women who have sex with men, both with a high risk of acquiring HIV on the basis of their self-reported sexual behaviour in the past 12 weeks or their recent history (within 24 weeks of enrolment) of bacterial sexually transmitted infections. Participants with current or previous use of PrEP with emtricitabine and tenofovir disoproxil fumarate were not excluded. We used a computer-generated random allocation sequence to randomly assign (1:1) participants to receive either emtricitabine (200 mg) and tenofovir alafenamide (25 mg) tablets daily, with matched placebo tablets (emtricitabine and tenofovir alafenamide group), or emtricitabine (200 mg) and tenofovir disoproxil fumarate (300 mg) tablets daily, with matched placebo tablets (emtricitabine and tenofovir disoproxil fumarate group). As such, all participants were given two tablets. The trial sponsor, investigators, participants, and the study staff who provided the study drugs, assessed the outcomes, and collected the data were masked to group assignment. The primary efficacy outcome was incident HIV infection, which was assessed when all participants had completed 48 weeks of followup and half of all participants had completed 96 weeks of follow-up. This full analysis set included all randomly assigned participants who had received at least one dose of the assigned study drug and had at least one post-baseline HIV test. Non-inferiority of emtricitabine and tenofovir alafenamide to emtricitabine and tenofovir disoproxil fumarate was established if the upper bound of the 95.003% CI of the HIV incidence rate ratio (IRR) was less than the prespecified non-inferiority margin of 1.62. We prespecified six secondary bone mineral density and renal biomarker safety endpoints to evaluate using the safety analysis set. This analysis set included all randomly assigned participants who had received at least one dose of the assigned study drug. This trial is registered with ClinicalTrials.gov, NCT02842086, and is no longer recruiting.
   Findings Between Sept 13, 2016, and June 30, 2017, 5387 (92%) of 5857 participants were randomly assigned and received emtricitabine and tenofovir alafenamide (n=2694) or emtricitabine and tenofovir disoproxil fumarate (n=2693). At the time of the primary efficacy analysis (ie, when all participants had completed 48 weeks and 50% had completed 96 weeks) emtricitabine and tenofovir alafenamide was non-inferior to emtricitabine and tenofovir disoproxil fumarate for HIV prevention, as the upper limit of the 95% CI of the IRR, was less than the prespecified non-inferiority margin of 1.62 (IRR 0.47 [95% CI 0.19-1.15]). After 8756 person-years of follow-up, 22 participants were diagnosed with HIV, seven participants in the emtricitabine and tenofovir alafenamide group (0.16 infections per 100 person-years [95% CI 0.06-0.33]), and 15 participants in the emtricitabine and tenofovir disoproxil fumarate group (0.34 infections per 100 person-years [0 49-0. 56]). Both regimens were well tolerated, with a low number of participants reporting adverse events that led to discontinuation of the study drug (36 [1%] of 2694 participants in the emtricitabine and tenofovir alafenamide group vs 49 [2%] of 2693 participants in the emtricitabine and tenofovir disoproxil fumarate group). Emtricitabine and tenofovir alafenamide was superior to emtricitabine and tenofovir disoproxil fumarate in all six prespecified bone mineral density and renal biomarker safety endpoints.
   Interpretation Daily emtricitabine and tenofovir alafenamide shows non-inferior efficacy to daily emtricitabine and tenofovir disoproxil fumarate for HIV prevention, and the number of adverse events for both regimens was low. Emtricitabine and tenofovir alafenamide had more favourable effects on bone mineral density and biomarkers of renal safety than emtricitabine and tenofovir disoproxil fumarate. Copyright (C) 2020 Elsevier Ltd. All rights reserved.
C1 [Mayer, Kenneth H.] Fenway Hlth, Fenway Inst, Boston, MA USA.
   [Mayer, Kenneth H.] Harvard Med Sch, Dept Med, Boston, MA 02115 USA.
   [Molina, Jean-Michel] Univ Paris, Dept Infect Dis, Hop St Louis Lariboisiere, Paris, France.
   [Molina, Jean-Michel] INSERM U944, Paris, France.
   [Thompson, Melanie A.] AIDS Res Consortium Atlanta, Atlanta, GA USA.
   [Anderson, Peter L.] Univ Colorado, Dept Pharmaceut Sci, Skaggs Sch Pharm & Pharmaceut Sci, Aurora, CO USA.
   [Mounzer, Karam C.] Philadelphia FIGHT, Philadelphia, PA USA.
   [De Wet, Joss J.] Spectrum Hlth, Vancouver, BC, Canada.
   [DeJesus, Edwin] Orlando Immunol Ctr, Orlando, FL USA.
   [Jessen, Heiko] Praxis Jessen2 Kollegen, Berlin, Germany.
   [Grant, Robert M.] San Francisco AIDS Fdn, San Francisco, CA USA.
   [Grant, Robert M.] Univ Calif San Francisco, San Francisco, CA 94143 USA.
   [Ruane, Peter J.] Ruane Med & Liver Hlth Inst, Los Angeles, CA USA.
   [Wong, Pamela; Ebrahimi, Ramin; Zhong, Lijie] Gilead Sci, Dept Biometr, Foster City, CA USA.
   [Mathias, Anita] Gilead Sci, Dept Clin Pharmacol, Foster City, CA USA.
   [Callebaut, Christian] Gilead Sci, Dept Virol, Foster City, CA USA.
   [Collins, Sean E.; Das, Moupali; McCallister, Scott; Brainard, Diana M.] Gilead Sci, Dept HIV & Emerging Viral Infect Clin Res, Foster City, CA 94404 USA.
   [Brinson, Cynthia] Cent Texas Clin Res, Austin, TX USA.
   [Clarke, Amanda] Brighton & Sussex Univ Hosp Natl Hlth Serv NHS Tr, Royal Sussex Cty Hosp, Brighton, E Sussex, England.
   [Coll, Pep] BCN Checkpoint & IrsiCaixa AIDS Res Inst, Barcelona, Spain.
   [Post, Frank A.] Kings Coll Hosp NHS Fdn Trust, Kings Coll Hosp, London, England.
   [Hare, C. Bradley] Kaiser Permanente San Francisco Med Ctr, Dept Adult & Family Med, San Francisco, CA USA.
RP Das, M (通讯作者)，Gilead Sci, Dept HIV & Emerging Viral Infect Clin Res, Foster City, CA 94404 USA.
EM moupali.as@gilead.com
FU Gilead Sciences
FX Gilead Sciences.
CR Agarwal K, 2018, J HEPATOL, V68, P672, DOI 10.1016/j.jhep.2017.11.039
   Anderson PL, 2012, SCI TRANSL MED, V4, DOI 10.1126/scitranslmed.3004006
   [Anonymous], GUID US ANT AG AD AD
   Arribas JR, 2017, JAIDS-J ACQ IMM DEF, V75, P211, DOI [10.1097/QAI.0000000000001350, 10.1097/qai.0000000000001350]
   AVAC, 2011, GOOD PART PRACT GUID, V2nd ed
   Baeten JM, 2012, NEW ENGL J MED, V367, P399, DOI 10.1056/NEJMoa1108524
   Becasen JS, 2019, AM J PUBLIC HEALTH, V109, pE1, DOI 10.2105/AJPH.2018.304727
   Borges AH, 2017, CLIN INFECT DIS, V64, P1413, DOI 10.1093/cid/cix167
   Chan HLY, 2016, LANCET GASTROENTEROL, V1, P185, DOI 10.1016/S2468-1253(16)30024-3
   Chen, 2018, OPEN FORUM INFECT S1, V5, pS396
   Chou R, 2019, JAMA-J AM MED ASSOC, V321, P2214, DOI 10.1001/jama.2019.2591
   DeJesus E, 2017, LANCET HIV, V4, pE205, DOI 10.1016/S2352-3018(17)30032-2
   Delaporte, 2019, 10 INT AIDS C HIV SC
   Elsesser SA, 2016, AIDS BEHAV, V20, P1400, DOI 10.1007/s10461-015-1238-0
   Friis-Moller N, 2016, EUR J PREV CARDIOL, V23, P214, DOI 10.1177/2047487315579291
   Gallant JE, 2016, LANCET HIV, V3, pE158, DOI 10.1016/S2352-3018(16)00024-2
   Gilead Sciences, 2018, HIGHL PRESCR INF
   Glidden DV, 2018, CLIN INFECT DIS, V67, P411, DOI 10.1093/cid/ciy083
   Glidden DV, 2019, STAT COMMUN INFECT D, V11
   Goff DC, 2014, J AM COLL CARDIOL, V63, P2935, DOI [10.1016/j.jacc.2013.11.005, 10.1161/01.cir.0000437741.48606.98]
   Grant RM, 2010, NEW ENGL J MED, V363, P2587, DOI 10.1056/NEJMoa1011205
   Grulich AE, 2018, LANCET HIV, V5, pE629, DOI 10.1016/S2352-3018(18)30215-7
   Gunthard HF, 2016, JAMA-J AM MED ASSOC, V316, P191, DOI 10.1001/jama.2016.8900
   Gupta SK, 2019, AIDS, V33, P1455, DOI 10.1097/QAD.0000000000002223
   Highleyman L., 2018, PREP SCALES HIV INCI
   Hill JO, 2003, SCIENCE, V299, P853, DOI 10.1126/science.1079857
   Hodder S, 2018, JAIDS-J ACQ IMM DEF, V78, P209, DOI 10.1097/QAI.0000000000001663
   Hoover, 2019, C RETR OPP INF MARCH
   Huhn GD, 2020, OPEN FORUM INFECT DI, V7, DOI 10.1093/ofid/ofz472
   Kearney BP, 2009, PHARMACOTHERAPY, V29, P924, DOI 10.1592/phco.29.8.924
   Landovitz RJ, 2020, CLIN INFECT DIS
   LaVange LM, 2008, WILEY ENCY CLIN TRIA, P31
   Littman AJ, 2013, INT J OBESITY, V37, P244, DOI 10.1038/ijo.2012.46
   Malhotra R, 2013, OBESITY, V21, P1923, DOI 10.1002/oby.20318
   Marcus JL, 2016, JAIDS-J ACQ IMM DEF, V73, P540, DOI 10.1097/QAI.0000000000001129
   Markowitz M, 2017, JAIDS-J ACQ IMM DEF, V76, pE104, DOI 10.1097/QAI.0000000000001534
   Mary-Krause M, 2014, INT J EPIDEMIOL, V43, P1425, DOI 10.1093/ije/dyu002
   Massud I, 2016, J INFECT DIS, V214, P1058, DOI 10.1093/infdis/jiw312
   Mayer D, 2019, KNOWLEDGE, POLICY AND PRACTICE IN TEACHER EDUCATION: A CROSS-NATIONAL STUDY, P21
   McCormack S, 2016, LANCET, V387, P53, DOI 10.1016/S0140-6736(15)00056-2
   Mera R, 2019, J INT AIDS SOC, V22, DOI 10.1002/jia2.25433
   Mills A, 2016, LANCET INFECT DIS, V16, P43, DOI 10.1016/S1473-3099(15)00348-5
   Molina JM, 2015, NEW ENGL J MED, V373, P2237, DOI 10.1056/NEJMoa1506273
   Molina JM, 2017, LANCET HIV, V4, pE402, DOI 10.1016/S2352-3018(17)30089-9
   Mullick C, 2020, J INFECT DIS, V221, P214, DOI 10.1093/infdis/jiz037
   New York City Department of Health and Mental Hygiene, 2018, HIV SURV ANN REP 201
   Nwokolo N, 2017, LANCET HIV, V4, pE153, DOI 10.1016/S2352-3018(17)30044-9
   NYC Health, 2019, ON DEM DOS PREP GUID
   Orkin C, 2017, LANCET HIV, V4, pE195, DOI 10.1016/S2352-3018(17)30031-0
   Parikh UM, 2016, CURR OPIN HIV AIDS, V11, P49, DOI 10.1097/COH.0000000000000209
   Ruane PJ, 2013, JAIDS-J ACQ IMM DEF, V63, P449, DOI 10.1097/QAI.0b013e3182965d45
   San Francisco Department of Public Health, 2019, IMP HIV PREV TREATM
   San Francisco Department of Public Health Population Health Division, 2018, HIV EP ANN REP 2017
   Santos JR, 2015, CLIN INFECT DIS, V61, P403, DOI 10.1093/cid/civ296
   Sax PE, 2020, CLIN INFECT DIS, V71, P1379, DOI 10.1093/cid/ciz999
   Sax PE, 2015, LANCET, V385, P2606, DOI 10.1016/S0140-6736(15)60616-X
   Schwartz J, 2013, CERN REPORT, P21
   Schwartz JL, 2018, HIV RES PREV C MADR
   Spinner CD, DISCOVER STUDY HIV P
   Sullivan PS, 2018, 22 INT AIDS C
   Thaden JT, 2018, AIDS, V32, pF1, DOI 10.1097/QAD.0000000000001825
   Tungsiripat M, 2010, AIDS, V24, P1781, DOI 10.1097/QAD.0b013e32833ad8b4
   ULM K, 1990, AM J EPIDEMIOL, V131, P373, DOI 10.1093/oxfordjournals.aje.a115507
   US CDC, 2015, 2015 SEX TRANSM DIS
   US CDC, 2019, EFF PREV STRAT RED R
   US CDC, 2018, HIV SURV REP DIAGN H
   US CDC, 2018, HIV GAY BIS MEN
   Volk JE, 2015, CLIN INFECT DIS, V61, P1601, DOI 10.1093/cid/civ778
   Vuylsteke B, 2019, J INT AIDS SOC, V22, DOI 10.1002/jia2.25407
   Walsh JS, 2009, OSTEOPOROSIS INT, V20, P355, DOI 10.1007/s00198-008-0672-5
   Weaver CM, 2016, OSTEOPOROSIS INT, V27, P1281, DOI 10.1007/s00198-015-3440-3
   Wiens BL, 2005, J BIOPHARM STAT, V15, P929, DOI 10.1080/10543400500265660
   Wolf G, 2002, AM J KIDNEY DIS, V39, P1, DOI 10.1053/ajkd.2002.29865
   World Health Organization, 2019, WHATS 2 1 1 EV DRIV
NR 74
TC 109
Z9 111
U1 2
U2 10
PU ELSEVIER SCIENCE INC
PI NEW YORK
PA STE 800, 230 PARK AVE, NEW YORK, NY 10169 USA
SN 0140-6736
EI 1474-547X
J9 LANCET
JI Lancet
PD JUL 25
PY 2020
VL 396
IS 10246
BP 239
EP 254
PG 16
WC Medicine, General & Internal
WE Science Citation Index Expanded (SCI-EXPANDED)
SC General & Internal Medicine
GA NK8ZY
UT WOS:000567020100033
PM 32711800
HC Y
HP N
DA 2022-08-26
ER

PT J
AU Kolstee, J
   Holt, M
   Jin, J
   Hammoud, MA
   Degenhardt, L
   Maher, L
   Lea, T
   Prestage, G
AF Kolstee, Johann
   Holt, Martin
   Jin, Jeff
   Hammoud, Mohamed A.
   Degenhardt, Louisa
   Maher, Lisa
   Lea, Toby
   Prestage, Garrett
TI Characteristics of gay and bisexual men who rarely use HIV risk
   reduction strategies during condomless anal intercourse: Results from
   the FLUX national online cohort study
SO PLOS ONE
LA English
DT Article
ID PREEXPOSURE PROPHYLAXIS; SENSATION SEEKING; PREVENTION; BEHAVIOR; SEX;
   PREVALENCE; INFECTION; SYDNEY
AB Purpose
   To understand the characteristics of a minority of Australian gay and bisexual men (GBM) who, despite an increase in the number and availability of HIV risk reduction strategies, do not consistently use a strategy to protect themselves from HIV.
   Methods
   This analysis is based on data from 2,920 participants in a national, online, prospective observational cohort study. GBM who never or rarely used HIV risk reduction strategies (NRR) were compared with two groups using multivariate logistic regression: i) GBM using pre-exposure prophylaxis (PrEP) and ii) GBM frequently using risk reduction strategies (FRR) other than PrEP.
   Results
   Compared to PrEP users, NRR men were younger (p<0.0001), less socially engaged with gay men (p<0.0001) and less likely to have completed a postgraduate (p<0.05) or undergraduate degree (p<0.05). They were also less likely to have recently used amyl nitrite (p<0.05), erectile dysfunction medication (p<0.05) and cocaine (p<0.05) in the previous 6 months. Compared with FRR men, NRR men were less likely to have completed a postgraduate (p<0.0001) or undergraduate degree (p<0.05), scored higher on the sexual sensationseeking scale (p<0.0001) and were more likely to identify as versatile (p<0.05), a bottom (p<0.05) or very much a bottom (p<0.05) during anal sex.
   Conclusions
   NRR men were largely similar to other Australian GBM. However, our analysis suggests it may be appropriate to focus HIV prevention interventions on younger, less socially engaged and less educated GBM, as well as men who prefer receptive anal intercourse to promote the use of effective HIV risk reduction strategies.
C1 [Kolstee, Johann; Jin, Jeff; Hammoud, Mohamed A.; Maher, Lisa; Prestage, Garrett] UNSW Sydney, Kirby Inst, Kensington, NSW, Australia.
   [Holt, Martin; Lea, Toby] UNSW Sydney, Ctr Social Res Hlth, Kensington, NSW, Australia.
   [Degenhardt, Louisa] UNSW Sydney, Natl Drug & Alcohol Res Ctr, Kensington, NSW, Australia.
   [Maher, Lisa] Burnet Inst, Melbourne, Vic, Australia.
   [Lea, Toby] Catholic Univ Appl Sci, German Inst Addict & Prevent Res, Cologne, Germany.
RP Kolstee, J (通讯作者)，UNSW Sydney, Kirby Inst, Kensington, NSW, Australia.
EM jkolstee@kirby.unsw.edu.au
RI Hammoud, Mohamed/AAV-7018-2020
OI Hammoud, Mohamed/0000-0002-7952-7969; Prestage,
   Garrett/0000-0003-3917-8992; Maher, Lisa/0000-0001-6020-6519
FU Australian Research Council [DP 140102483]
FX The Following Lives Undergoing Change (Flux) Study is funded by an
   Australian Research Council Discovery Project (DP 140102483).
CR ACON, 2017, YOU CHOOS CAMP
   [Anonymous], 2015, NSW HIV STRAT 2016 2
   Australasian Society for HIV Viral Hepatitis and Sexual Health Medicine, 2017, VIR HEP MAPP PROJ NA
   Baral S, 2013, BMC PUBLIC HEALTH, V13, DOI 10.1186/1471-2458-13-482
   Bavinton BR, 2016, AIDS BEHAV, V20, P1777, DOI 10.1007/s10461-016-1354-5
   Cohen MS, 2016, NEW ENGL J MED, V375, P830, DOI [10.1056/NEJMoa1105243, 10.1056/NEJMoa1600693]
   Crawford I, 2003, AIDS CARE, V15, P513, DOI 10.1080/0954012031000134755
   Department of Health, 2018, EIGHTH NAT HIV STRAT
   DiFranceisco W, 1996, SEX TRANSM DIS, V23, P453, DOI 10.1097/00007435-199611000-00003
   Down I, 2017, AIDS BEHAV, V21, P2543, DOI 10.1007/s10461-017-1747-0
   Fonner VA, 2016, AIDS, V30, P1973, DOI 10.1097/QAD.0000000000001145
   Grant RM, 2010, NEW ENGL J MED, V363, P2587, DOI 10.1056/NEJMoa1011205
   Gray RT, 2018, J INT AIDS SOC, V21, DOI 10.1002/jia2.25104
   Haire B, 2017, RECIPROCITY CITIZENS
   Hammoud MA, 2019, J ACQUIR IMMUNE DEFI
   Hammoud MA, 2018, INT J DRUG POLICY, V55, P197, DOI 10.1016/j.drugpo.2018.02.021
   Hammoud MA, 2017, INT J DRUG POLICY, V41, P41, DOI 10.1016/j.drugpo.2016.11.012
   Holt M, 2018, AIDS BEHAV, V11, P1
   Holt M, 2018, LANCET HIV, V5, pE448, DOI 10.1016/S2352-3018(18)30072-9
   Holt M, 2018, AIDS BEHAV, V22, P3617, DOI 10.1007/s10461-018-2097-2
   Holt M, 2017, AM J PUBLIC HEALTH, V107, P1568, DOI [10.2105/AJPH.2017.303930, 10.2105/ajph.2017.303930]
   Holt M, 2015, JAIDS-J ACQ IMM DEF, V70, P545, DOI 10.1097/QAI.0000000000000787
   Jin FY, 2010, AIDS, V24, P907, DOI 10.1097/QAD.0b013e3283372d90
   Jin FY, 2009, AIDS, V23, P243, DOI 10.1097/QAD.0b013e32831fb51a
   KALICHMAN SC, 1995, J PERS ASSESS, V65, P586, DOI 10.1207/s15327752jpa6503_16
   Kaufman MR, 2014, JAIDS-J ACQ IMM DEF, V66, pS250, DOI 10.1097/QAI.0000000000000236
   Kennedy CE, 2013, J SEXUALLY TRANSMITT, V2013
   KIPPAX S, 1993, AIDS, V7, P257, DOI 10.1097/00002030-199302000-00015
   Le Talec J, 2008, 17 INT AIDS C MEX CI
   Lea T, 2017, CHANGING ATTITUDES E, DOI [10.4225/53/5a791a59a65e4, DOI 10.4225/53/5A791A59A65E4]
   Mao L, 2017, ANN REPORT TRENDS BE, DOI [10.4225/53/59faa5c891779, DOI 10.4225/53/59FAA5C891779]
   Mao L., 2018, ANN REPORT TRENDS BE, DOI [10.26190/5b7a3caa2a994, DOI 10.26190/5B7A3CAA2A994]
   Prestage G, 2007, DRUG ALCOHOL DEPEN, V91, P260, DOI 10.1016/j.drugalcdep.2007.06.009
   Race K, 2012, J BIOETHIC INQ, V9, P327, DOI 10.1007/s11673-012-9375-x
   Ryan KE, 2018, FRONT PUBLIC HEALTH, V6, DOI 10.3389/fpubh.2018.00151
   Sharma A, 2017, EUR HEART J-QUAL CAR, V3, P9, DOI 10.1093/ehjqcco/qcw037
   Snowden JM, 2017, SEX TRANSM INFECT, V93, P52, DOI 10.1136/sextrans-2015-052382
   The Pharmaceutical Benefits Scheme (PBS), TEN EMTR TABL CONT T
   Zablotska IB, 2018, BMC PUBLIC HEALTH, V18, DOI 10.1186/s12889-017-5018-9
   Zablotska IB, 2012, AIDS BEHAV, V16, P669, DOI 10.1007/s10461-011-9919-9
NR 40
TC 2
Z9 2
U1 0
U2 1
PU PUBLIC LIBRARY SCIENCE
PI SAN FRANCISCO
PA 1160 BATTERY STREET, STE 100, SAN FRANCISCO, CA 94111 USA
SN 1932-6203
J9 PLOS ONE
JI PLoS One
PD JUN 1
PY 2020
VL 15
IS 6
AR e0233922
DI 10.1371/journal.pone.0233922
PG 14
WC Multidisciplinary Sciences
WE Science Citation Index Expanded (SCI-EXPANDED); Social Science Citation Index (SSCI)
SC Science & Technology - Other Topics
GA MJ2AA
UT WOS:000547893500040
PM 32479519
OA Green Published, gold
DA 2022-08-26
ER

PT J
AU Geldsetzer, P
   Baernighausen, K
   Hettema, A
   McMahon, SA
   Dalal, S
   Chase, RP
   Oldenburg, CE
   Kohler, S
   Chen, SM
   Dlamini, P
   Mavuso, M
   Hughey, AB
   Matse, S
   Barnighausen, T
AF Geldsetzer, Pascal
   Baernighausen, Kate
   Hettema, Anita
   McMahon, Shannon A.
   Dalal, Shona
   Chase, Rachel P.
   Oldenburg, Catherine E.
   Kohler, Stefan
   Chen, Simiao
   Dlamini, Phiwayinkhosi
   Mavuso, Mxolisi
   Hughey, Allison B.
   Matse, Sindy
   Baernighausen, Till
TI A stepped-wedge randomized trial and qualitative survey of HIV
   pre-exposure prophylaxis uptake in the Eswatini population
SO SCIENCE TRANSLATIONAL MEDICINE
LA English
DT Article
ID ANTIRETROVIRAL PROPHYLAXIS; MEN; PREP; SEX
AB Clinical trials have shown that antiretroviral drugs used as pre-exposure prophylaxis (PrEP) are highly effective for preventing HIV acquisition. PrEP efforts, including in sub-Saharan Africa, have almost exclusively focused on certain priority groups, particularly female sex workers, men having sex with men, pregnant women, sero-discordant couples, and young women. As part of a PrEP demonstration project involving the general population at six primary health care facilities in Eswatini (formerly Swaziland), we conducted a randomized trial of a health care facility-based PrEP promotion package designed to increase PrEP uptake. Over the 18-month study duration, 33.6% (517 of 1538) of adults identified by health care workers as being at risk of acquiring HIV took up PrEP, and 30.0% of these individuals attended all scheduled appointments during the first 6 months after initiation of PrEP. The PrEP promotion package was associated with a 55% (95% confidence interval, 15 to 110%; P = 0.036) relative increase in the number of individuals taking up PrEP, with an absolute increase of 2.2 individuals per month per health care facility. When asked how PrEP uptake could be improved in 217 accompanying in-depth qualitative interviews, interviewees recommended an expansion of PrEP promotion activities beyond health care facilities to communities. Although a health care facility-based promotion package improved PrEP uptake, both uptake and retention remained low. Expanding promotion activities to the community is needed to achieve greater PrEP coverage among adults at risk of HIV infection in Eswatini and similar settings.
C1 [Geldsetzer, Pascal] Stanford Univ, Sch Med, Dept Med, Div Primary Care & Populat Hlth, Stanford, CA 94035 USA.
   [Geldsetzer, Pascal; Baernighausen, Kate; McMahon, Shannon A.; Chase, Rachel P.; Kohler, Stefan; Chen, Simiao; Baernighausen, Till] Heidelberg Univ, Heidelberg Inst Global Hlth HIGH, D-69120 Heidelberg, Germany.
   [Baernighausen, Kate] Univ Witwatersrand, Sch Publ Hlth, ZA-2000 Johannesburg, South Africa.
   [Hettema, Anita; Dlamini, Phiwayinkhosi; Mavuso, Mxolisi; Hughey, Allison B.] Clinton Hlth Access Initiat, H-100 Mbabane, Eswatini.
   [McMahon, Shannon A.] Johns Hopkins Univ, Bloomberg Sch Publ Hlth, Baltimore, MD 21205 USA.
   [Dalal, Shona] WHO, Dept Global HIV Hepatitis & STI Programmes, CH-1211 Geneva 27, Switzerland.
   [Oldenburg, Catherine E.] Univ Calif San Francisco, Dept Ophthalmol, San Francisco, CA 94115 USA.
   [Oldenburg, Catherine E.] Univ Calif San Francisco, Francis I Proctor Fdn, San Francisco, CA 94122 USA.
   [Oldenburg, Catherine E.] Univ Calif San Francisco, Dept Epidemiol & Biostat, San Francisco, CA 94158 USA.
   [Matse, Sindy] Govt Kingdom Eswatini, Minist Hlth, Eswatini Natl AIDS Programme, H-100 Mbabane, Eswatini.
   [Baernighausen, Till] Africa Hlth Res Inst, ZA-3935 Somkhele, Mtubatuba, South Africa.
   [Baernighausen, Till] Harvard TH Chan Sch Publ Hlth, Dept Global Hlth & Populat, Boston, MA 02115 USA.
RP Geldsetzer, P (通讯作者)，Stanford Univ, Sch Med, Dept Med, Div Primary Care & Populat Hlth, Stanford, CA 94035 USA.; Geldsetzer, P; Barnighausen, T (通讯作者)，Heidelberg Univ, Heidelberg Inst Global Hlth HIGH, D-69120 Heidelberg, Germany.; Barnighausen, T (通讯作者)，Harvard TH Chan Sch Publ Hlth, Dept Global Hlth & Populat, Boston, MA 02115 USA.
EM pgeldsetzer@stanford.edu; till.baernighausen@uni-heidelberg.de
RI Chen, Simiao/O-4017-2017; Kohler, Stefan/GPT-0877-2022; Bärnighausen,
   Till/Y-2388-2019
OI Chen, Simiao/0000-0003-0555-2157; Kohler, Stefan/0000-0003-1365-7506;
   McMahon, Shannon/0000-0002-8634-9283; Chase, Rachel/0000-0002-1503-4954;
   Geldsetzer, Pascal/0000-0002-8878-5505
FU World Health Organization through the U.S. Agency for International
   Development (USAID) under the U.S. President's Emergency Plan for AIDS
   Relief (PEPFAR) [H9/181/R]; Bob L. Herd Foundation; Alexander von
   Humboldt Foundation; National Center for Advancing Translational
   Sciences of the NIH [KL2TR003143]; Research to Prevent Blindness Career
   Development Award; Alexander von Humboldt Foundation through the
   Alexander von Humboldt Professor award - Federal Ministry of Education
   and Research; NICHD of NIH [R01-HD084233]; NIA of NIH [P01-AG041710];
   NIAID of NIH [R01-AI124389, R01-AI112339]; FIC of NIH [D43-TW009775]
FX Support for this project was provided by the World Health Organization
   (grant number H9/181/R to T.B.) through the U.S. Agency for
   International Development (USAID) under the U.S. President's Emergency
   Plan for AIDS Relief (PEPFAR). The study was also supported by the Bob
   L. Herd Foundation (to T.B.) and the Alexander von Humboldt Foundation
   (to T.B.). P.G. was supported by the National Center for Advancing
   Translational Sciences of the NIH under award number KL2TR003143. C.E.O.
   was supported, in part, by a Research to Prevent Blindness Career
   Development Award. T.B. was supported by the Alexander von Humboldt
   Foundation through the Alexander von Humboldt Professor award, funded by
   the Federal Ministry of Education and Research, and supported by NICHD
   of NIH (R01-HD084233), NIA of NIH (P01-AG041710), NIAID of NIH
   (R01-AI124389 and R01-AI112339), and FIC of NIH (D43-TW009775). The
   contents in this article are the sole responsibility of the authors and
   do not necessarily reflect the views of WHO, USAID, PEPFAR, U.S.
   government, the Bob L. Herd Foundation, NIH, or the Alexander von
   Humboldt Foundation. Other than the contribution of S. D. as an author,
   the funders had no role in study design, data collection, data analysis,
   data interpretation, or writing of the report.
CR Amico KR, 2019, LANCET HIV, V6, pE137, DOI 10.1016/S2352-3018(19)30002-5
   Athey Susan, 2016, ARXIV160700698STATME
   Baeten JM, 2012, NEW ENGL J MED, V367, P399, DOI 10.1056/NEJMoa1108524
   Bandura A, 2001, MEDIA PSYCHOL, V3, P265, DOI 10.1207/S1532785XMEP0303_03
   Bekker LG, 2015, SAMJ S AFR MED J, V105, P907, DOI [10.7196/SAMJ.2015.v105i11.10222, 10.7196/SAMJ.2015.V105I11.10222]
   Choopanya K, 2013, LANCET, V381, P2083, DOI 10.1016/S0140-6736(13)61127-7
   Cornell M, 2012, PLOS MED, V9, DOI 10.1371/journal.pmed.1001304
   Curry International Tuberculosis Center and California Department of Public Health, 2016, WHO CONSOLIDATED GUI
   Doggett EG, 2015, J INT AIDS SOC, V18, DOI 10.7448/IAS.18.1.20536
   Eakle R, 2017, PLOS MED, V14, DOI 10.1371/journal.pmed.1002444
   Eaton LA, 2015, AIDS PATIENT CARE ST, V29, P423, DOI 10.1089/apc.2014.0303
   Fonner G., 2015, ORAL PREEXPOSURE PRO
   Galdas PM, 2005, J ADV NURS, V49, P616, DOI 10.1111/j.1365-2648.2004.03331.x
   Golub SA, 2018, CURR HIV-AIDS REP, V15, P190, DOI 10.1007/s11904-018-0385-0
   Government of the Kingdom of Eswatini, 2019, SWAZ HIV INC MEAS SU
   Government of the Kingdom of Eswatini, 2017, SWAZILAND HIV INCIDE
   Grant RM, 2010, NEW ENGL J MED, V363, P2587, DOI 10.1056/NEJMoa1011205
   Hawkins C, 2011, AIDS, V25, P1189, DOI 10.1097/QAD.0b013e3283471deb
   Hojilla JC, 2018, AIDS BEHAV, V22, P1096, DOI 10.1007/s10461-017-2009-x
   ICAP, 2017, LES POP BAS HIV IMP
   Justman J, 2017, LANCET HIV, V4, pE83, DOI 10.1016/S2352-3018(16)30190-4
   Koss CA, 2020, LANCET HIV, V7, pE249, DOI 10.1016/S2352-3018(19)30433-3
   McMahon SA, 2018, BMJ GLOB HEALTH, V3, DOI 10.1136/bmjgh-2018-000837
   Ministry of Health, 2018, SWAZ INT HIV MAN GUI
   Ministry of Health and Child Care of the Republic of Zimbabwe, 2013, ZIMB NAT HIV AIDS ES
   Mugglin C, 2012, TROP MED INT HEALTH, V17, P1509, DOI 10.1111/j.1365-3156.2012.03089.x
   Ogbuoji O, 2020, AIDS, V34, P267, DOI 10.1097/QAD.0000000000002392
   Parsons JT, 2017, JAIDS-J ACQ IMM DEF, V74, P285, DOI 10.1097/QAI.0000000000001251
   Perez-Hoyos S, 2011, HIV MED, V12, P500, DOI 10.1111/j.1468-1293.2010.00908.x
   Roodman D, 2019, STATA J, V19, P4, DOI 10.1177/1536867X19830877
   Royston P., 2008, MULTIVARIABLE MODEL, V1
   Shisana O, 2014, S AFRICAN NATL HIV P
   Spiegelman D, 2016, AM J PUBLIC HEALTH, V106, P453, DOI 10.2105/AJPH.2016.303068
   Statistics Botswana, 2013, BOTSW AIDS IMP SURV
   Thigpen MC, 2012, NEW ENGL J MED, V367, P423, DOI 10.1056/NEJMoa1110711
   Thomas D, 2003, GEN INDUCTIVE APPROA
   Thompson JA., 2017, STAT SOFTWARE COMPON
   Unaids, 2018, GLOB AIDS UPD
   United Nations Population Division, 2017, ESAPWP248 UN
   Walsh FJ, 2017, TRIALS, V18, DOI 10.1186/s13063-017-2128-8
   Zou GY, 2004, AM J EPIDEMIOL, V159, P702, DOI 10.1093/aje/kwh090
NR 41
TC 5
Z9 5
U1 1
U2 8
PU AMER ASSOC ADVANCEMENT SCIENCE
PI WASHINGTON
PA 1200 NEW YORK AVE, NW, WASHINGTON, DC 20005 USA
SN 1946-6234
EI 1946-6242
J9 SCI TRANSL MED
JI Sci. Transl. Med.
PD SEP 23
PY 2020
VL 12
IS 562
AR eaba4487
DI 10.1126/scitranslmed.aba4487
PG 13
WC Cell Biology; Medicine, Research & Experimental
WE Science Citation Index Expanded (SCI-EXPANDED); Social Science Citation Index (SSCI)
SC Cell Biology; Research & Experimental Medicine
GA NT9UV
UT WOS:000573288100005
PM 32967974
OA Green Accepted
DA 2022-08-26
ER

PT J
AU Chandler, R
   Hull, S
   Ross, H
   Guillaume, D
   Paul, S
   Dera, N
   Hernandez, N
AF Chandler, Rasheeta
   Hull, Shawnika
   Ross, Henry
   Guillaume, Dominique
   Paul, Sudeshna
   Dera, Nikita
   Hernandez, Natalie
TI The pre-exposure prophylaxis (PrEP) consciousness of black college women
   and the perceived hesitancy of public health institutions to curtail HIV
   in black women
SO BMC PUBLIC HEALTH
LA English
DT Article
DE PrEP (pre-exposure prophylaxis); Black women; online education; HIV;
   College students; Prevention
ID UNITED-STATES; PREVENTION; RISK; STUDENTS; INTERVENTION; PERCEPTIONS;
   DISPARITIES; KNOWLEDGE; ATTITUDES; BEHAVIOR
AB BackgroundConsistent use of Pre-Exposure Prophylaxis (PrEP), a biomedical intervention for HIV seronegative persons, has been shown to significantly decrease HIV acquisition. Black women are a viable population segment to consider for PrEP use as their HIV incidence is overwhelmingly higher than all other women groups.MethodsWe developed and piloted a cultural- and age- appropriate PrEP education intervention to determine Black college women's: 1) perceptions of and receptivity to PrEP use; and 2) preferences for PrEP information delivery.ResultsWe recruited N=43 Black college women. Most of our sample were sophomore and Juniors of whom identified as heterosexual (83%) and single (67%). Over 50% of young women had never been HIV tested and only 28% had been tested in the last 6months; however, 100% of the women believed their HIV status was negative. Prior to participating in the study, most Black college women (67%) had not heard about PrEP and were unsure or apprehensive (72%) to initiate PrEP. The Black college women indicated that our educational intervention was extremely helpful (67%) for understanding and learning about PrEP. Post participating in our PrEP education module, regardless of delivery modality, participants reported being likely (62.55-70%) to initiate PrEP in the future.ConclusionsResults indicate that Black college women would strongly consider PrEP when provided with basic knowledge, regardless of delivery modality. Participants also showed greater appreciation for in-person delivery and found it to be significantly more helpful and of greater quality for learning about PrEP; comprehension or perceived usefulness of PrEP-related content was relatively the same between groups. PrEP content delivery -- via in-person or online methods - is contingent on learning style and presentation.Trial registrationThis study has been registered under the ISRCTN Registry as of July 6, 2020. The trial registration number is ISRCTN14792715. This study was retrospectively registered.
C1 [Chandler, Rasheeta; Guillaume, Dominique; Paul, Sudeshna] Emory Univ, Nell Hodgson Woodruff Sch Nursing NHWSON, 1520 Clifton Rd NE, Atlanta, GA 30322 USA.
   [Hull, Shawnika] George Washington Univ, Prevent & Community Hlth, 1918 F St NW, Washington, DC 20052 USA.
   [Ross, Henry] Univ Rochester, Ctr Community Practice, 601 Elmwood Ave, Rochester, NY 14627 USA.
   [Dera, Nikita; Hernandez, Natalie] Morehouse Sch Med, Community Hlth & Prevent Med, 720 Westview Dr, Atlanta, GA 30310 USA.
RP Chandler, R (通讯作者)，Emory Univ, Nell Hodgson Woodruff Sch Nursing NHWSON, 1520 Clifton Rd NE, Atlanta, GA 30322 USA.
EM r.d.chandler@emory.edu
OI Chandler, Rasheeta/0000-0003-2021-6346; Guillaume-Rolland,
   Dominique/0000-0003-3963-4986
FU Emory University, University Research Committee (URC) grant
FX This research was supported by Emory University, University Research
   Committee (URC) grant. The funder had no role in our study.
CR [Anonymous], 2018, PREEXP PROPH PREV HI
   [Anonymous], 1974, HLTH ED MONOGR, V2, P324, DOI [10.1177/109019817400200401, DOI 10.1177/109019817400200401]
   [Anonymous], 2014, WOMEN HIV AIDS US
   [Anonymous], 2016, LIFETIME RISK HIV DI
   Auerbach JD, 2015, AIDS PATIENT CARE ST, V29, P102, DOI 10.1089/apc.2014.0142
   Baeten JM, 2012, NEW ENGL J MED, V367, P399, DOI 10.1056/NEJMoa1108524
   Beyrer C, 2015, LANCET, V385, P1482, DOI 10.1016/S0140-6736(15)60724-3
   Bond Keosha T, 2016, J Black Sex Relatsh, V3, P1, DOI 10.1353/bsr.2016.0019
   Bradley ELP, 2019, MMWR-MORBID MORTAL W, V68, P416, DOI 10.15585/mmwr.mm6818a3
   Brown CW, 2012, INT J HEALTH PROMOT, V50, P61, DOI 10.1080/14635240.2012.661964
   Burns DN, 2014, CURR HIV-AIDS REP, V11, P393, DOI 10.1007/s11904-014-0234-8
   Calabrese SK, 2014, AIDS BEHAV, V18, P226, DOI 10.1007/s10461-013-0675-x
   Chandler R, 2016, J ASSOC NURSE AIDS C, V27, P392, DOI 10.1016/j.jana.2016.01.004
   Chandler R, 2013, J ASSOC NURSE AIDS C, V24, P491, DOI 10.1016/j.jana.2012.09.001
   Chandler-Coley R, 2017, J HEALTH COMMUN, V22, P102, DOI 10.1080/10810730.2016.1252817
   Danielson CK, 2014, J WOMENS HEALTH, V23, P413, DOI 10.1089/jwh.2013.4599
   Felsher M, 2018, DONT NEED PREP RIGHT
   Ferguson YO, 2006, AIDS CARE, V18, P323, DOI 10.1080/09540120500162122
   Finer LB, 2006, PERSPECT SEX REPRO H, V38, P90, DOI 10.1363/3809006
   Flash CA, 2017, INT J WOMENS HEALTH, V9, DOI 10.2147/IJWH.S113675
   Golub SA, 2017, AIDS BEHAV, V21, P1229, DOI 10.1007/s10461-015-1129-4
   Halcomb EJ, 2007, J CLIN NURS, V16, P1000, DOI 10.1111/j.1365-2702.2006.01760.x
   Heads AM, 2017, J HEALTH CARE POOR U, V28, P155, DOI 10.1353/hpu.2017.0058
   HHS CDC NCHHSTP, AFR AM CONT FAC MOST
   Hill BS, 2018, J ASSOC NURSE AIDS C, V29, P107, DOI 10.1016/j.jana.2017.06.010
   Huang YLA, 2018, MMWR-MORBID MORTAL W, V67, P1147, DOI 10.15585/mmwr.mm6741a3
   Kay ES, 2020, AM J PUBLIC HEALTH, V110, P61, DOI 10.2105/AJPH.2019.305389
   Lambert CC, 2018, J ASSOC NURSE AIDS C, V29, P835, DOI 10.1016/j.jana.2018.03.005
   Le Blanc TT, 2014, J HLTH DISPAR RES PR, V7
   Leibowitz AA, 2011, AM J PUBLIC HEALTH, V101, P982, DOI 10.2105/AJPH.2010.300066
   Mullins TLK, 2015, AIDS PATIENT CARE ST, V29, P193, DOI 10.1089/apc.2014.0273
   Neale J, 2016, ADDICTION, V111, P1096, DOI 10.1111/add.13314
   Ojikutu BO, 2018, AIDS BEHAV, V22, P3576, DOI 10.1007/s10461-018-2067-8
   Paxton Keisha C, 2013, J AIDS Clin Res, V4, P221
   Payton FC, 2014, INTERNET RES, V24, P520, DOI 10.1108/IntR-09-2013-0193
   Pinto RM, 2018, AIDS BEHAV, V22, P3681, DOI 10.1007/s10461-018-2184-4
   Reif S, 2017, J COMMUN HEALTH, V42, P844, DOI 10.1007/s10900-017-0325-8
   Roehr B, 2012, BRIT MED J, V345, DOI 10.1136/bmj.e4879
   Sheth AN, 2016, J VIRUS ERAD, V2, P149
   Siegler AJ, 2018, ANN EPIDEMIOL, V28, P841, DOI 10.1016/j.annepidem.2018.06.005
   Wingood GM, 2013, JAIDS-J ACQ IMM DEF, V63, pS95, DOI 10.1097/QAI.0b013e3182920126
   Wingood GM, 2011, PSYCHOL HEALTH, V26, P223, DOI 10.1080/08870446.2011.531576
   Wu J.-H., 2008, PACIS 2008 P, P149
   Wu JH, 2010, COMPUT EDUC, V55, P155, DOI 10.1016/j.compedu.2009.12.012
NR 44
TC 11
Z9 11
U1 0
U2 4
PU BMC
PI LONDON
PA CAMPUS, 4 CRINAN ST, LONDON N1 9XW, ENGLAND
EI 1471-2458
J9 BMC PUBLIC HEALTH
JI BMC Public Health
PD JUL 28
PY 2020
VL 20
IS 1
AR 1172
DI 10.1186/s12889-020-09248-6
PG 11
WC Public, Environmental & Occupational Health
WE Science Citation Index Expanded (SCI-EXPANDED); Social Science Citation Index (SSCI)
SC Public, Environmental & Occupational Health
GA MV3WY
UT WOS:000556293100002
PM 32723313
OA gold, Green Published
DA 2022-08-26
ER

PT J
AU Robbins, SJ
   Dauda, W
   Kokogho, A
   Ndembi, N
   Mitchell, A
   Adebajo, S
   Gaydos, CA
   Peel, S
   Ramadhani, HO
   Robb, ML
   Baral, SD
   Ake, JA
   Charurat, ME
   Crowell, TA
   Nowak, RG
AF Robbins, Sarah J.
   Dauda, Wuese
   Kokogho, Afoke
   Ndembi, Nicaise
   Mitchell, Andrew
   Adebajo, Sylvia
   Gaydos, Charlotte A.
   Peel, Sheila
   Ramadhani, Habib O.
   Robb, Merlin L.
   Baral, Stefan D.
   Ake, Julie A.
   Charurat, Man E.
   Crowell, Trevor A.
   Nowak, Rebecca G.
CA TRUST RV368 Study Grp
TI Oral sex practices among men who have sex with men and transgender women
   at risk for and living with HIV in Nigeria
SO PLOS ONE
LA English
DT Article
ID SEXUALLY-TRANSMITTED INFECTIONS; NEGATIVE MEN; ANAL SEX; CHLAMYDIA;
   GONORRHEA; PREVALENCE; PREVENTION; BEHAVIORS; PARTNERS; SAMPLE
AB Background Men who have sex with men (MSM) and transgender women (TGW) are at risk for sexually transmitted infections (STIs), including those of the oropharynx. We estimated the prevalence and factors associated with oral sex practices and characterized oropharyngeal STIs among a cohort of MSM and TGW in Nigeria. Methods From 2013 to 2018, TRUST/RV368 recruited MSM and TGW into HIV/STI diagnosis and treatment at community-based clinics in Nigeria. Participants who completed HIV testing and oral sex questions at enrollment were selected. Cross-sectional analyses with bivariate and multivariable logistic regression models estimated odds ratios (ORs) and 95% confidence intervals (CIs). Oropharyngeal swab testing forNeisseria gonorrhoeae(NG) andChlamydia trachomatis(CT) began in 2014 and for those with diagnostic results at enrollment, the unadjusted association of oral sex practices with oropharyngeal STIs was conducted. Results A total of 1342 participants had a median age of 25 years (interquartile range: 22-29), 58% were living with HIV, and 69% reported oral sex practices. Factors associated with increased odds of engaging in oral sex included living with HIV (adjusted [a]OR: 1.4, 95% CI: 1.1-1.8), self-identifying as a woman (aOR:1.8, 95% CI: 1.1-2.8), mobile phone ownership (aOR:2.3, 95% CI: 1.3-3.9), receptive anal sex (aOR:1.7, 95% CI:1.3-2.3) and multiple male sexual partners (2 to 4 vs. <= 1, aOR:1.5, 95% CI: 1.0-2.2; 5+ vs <= 1, aOR:2.9, 95% CI:1.9-4.3). Oropharyngeal STI prevalence was 7% (52/752) and higher among those who engaged in oral sex compared to those who did not (unadjusted OR: 2.5, 95% CI:1.2-5.3). Conclusions Oral sex was common and associated with an increased odds of oropharyngeal STIs among MSM and TGW from Nigeria. In the absence of screening and treatment guidelines, condoms continue to be the mainstay for oral STI prevention. A pre-exposure prophylaxis for bacterial STIs would complement current prevention strategies to curb transmission.
C1 [Robbins, Sarah J.; Ndembi, Nicaise; Mitchell, Andrew; Ramadhani, Habib O.; Charurat, Man E.; Nowak, Rebecca G.] Univ Maryland, Sch Med, Inst Human Virol, Baltimore, MD 21201 USA.
   [Dauda, Wuese; Ndembi, Nicaise] Inst Human Virol Nigeria, Abuja, Nigeria.
   [Kokogho, Afoke] HJF Med Res Int, Abuja, Nigeria.
   [Kokogho, Afoke; Peel, Sheila; Robb, Merlin L.; Ake, Julie A.; Crowell, Trevor A.] Walter Reed Army Inst Res, US Mil HIV Res Program, Silver Spring, MD USA.
   [Adebajo, Sylvia] Maryland Global Initiat Corp, Abuja, Nigeria.
   [Gaydos, Charlotte A.] Johns Hopkins Univ, Sch Med, Baltimore, MD USA.
   [Robb, Merlin L.; Crowell, Trevor A.] Henry M Jackson Fdn Adv Mil Med, Bethesda, MD USA.
   [Baral, Stefan D.] Johns Hopkins Sch Publ Hlth, Baltimore, MD USA.
RP Nowak, RG (通讯作者)，Univ Maryland, Sch Med, Inst Human Virol, Baltimore, MD 21201 USA.
EM RNowak@ihv.umarland.edu
RI Crowell, Trevor A./W-3904-2019; Baral, Stefan/AAG-4818-2020; Gaydos,
   Charlotte A./E-9937-2010
OI Crowell, Trevor A./0000-0001-5947-265X; Baral,
   Stefan/0000-0002-5482-2419; 
FU U.S National Institutes of Health [R01 MH099001, R01 AI1209143, R01
   MH110358, K07CS225403]; Henry M. Jackson Foundation for the Advancement
   of Military Medicine, Inc.; U.S. Department of Defense
   [W81XWH-11-2-0174, W81XWH-18-2-0040]; Fogarty Epidemiology Research
   Training for Public Health Impact in Nigeria program [D43TW010051];
   Department of Health and Human Services/Centers for Disease Control and
   Prevention, Global AIDS Program; Institute for Human VirologyNigeria
   [NU2GGH002099]
FX U.S National Institutes of Health URL: https://www.nih.gov/[MEC: R01
   MH099001, R01 AI1209143; SDB: R01 MH110358; RGN: K07CS225403], the Henry
   M. Jackson Foundation for the Advancement of Military Medicine, Inc.,
   and the U.S. Department of Defense URL:
   https://www.hjf.org/https://www.defense.gov/[MLR: W81XWH-11-2-0174,
   W81XWH-18-2-0040], Fogarty Epidemiology Research Training for Public
   Health Impact in Nigeria program URL: https://www.fic.nih.gov/[MEC:
   D43TW010051], President's Emergency Plan for AIDS Relief through a
   cooperative agreement between the Department of Health and Human
   Services/Centers for Disease Control and Prevention, Global AIDS
   Program, and the Institute for Human VirologyNigeria URL:
   https://www.cdc.gov/globalhivtb/http://www.ihv.org/[MEC: NU2GGH002099].
   The funders had no role in study design, data collection, analysis,
   decision to publish, or preparation of the manuscript.
CR Abara WE, 2020, SEX TRANSM DIS, V47, P361, DOI 10.1097/OLQ.0000000000001170
   Allen JE, 2017, SEX TRANSM DIS, V44, P284, DOI [10.1097/OLQ.0000000000000590, 10.1097/olq.0000000000000590]
   [Anonymous], 2019, LANCET GLOB HEALTH, V7, pE1, DOI 10.1016/S2214-109X(18)30536-9
   [Anonymous], 2012, Regen Med, V7, pS14, DOI 10.2217/rme.12.38
   [Anonymous], 2017, DIABETOLOGIE STOF S2, V12, pS94, DOI [10.1055/s-0043-115953, DOI 10.1055/S-0043-115953]
   [Anonymous], 2019, FRONTIERS PLANT SCI
   Baisley K, 2018, PLOS ONE, V13, DOI 10.1371/journal.pone.0208689
   Baral SD, 2015, JAIDS-J ACQ IMM DEF, V68, pS107, DOI 10.1097/QAI.0000000000000438
   Blomquist PB, 2020, SEX TRANSM INFECT, V96, P590, DOI 10.1136/sextrans-2019-054345
   Carlos S, 2019, PLOS ONE, V14, DOI 10.1371/journal.pone.0210398
   Chamberlain N, 2017, AIDS BEHAV, V21, P2526, DOI 10.1007/s10461-017-1699-4
   Chan Philip A, 2016, Infect Dis Obstet Gynecol, V2016, P5758387, DOI 10.1155/2016/5758387
   Charurat ME, 2015, JAIDS-J ACQ IMM DEF, V68, pS114, DOI 10.1097/QAI.0000000000000439
   Chege W, 2012, J INFECT DEV COUNTR, V6, P870, DOI 10.3855/jidc.2636
   Crowell TA, 2020, SEX TRANSM DIS, V47, P202, DOI 10.1097/OLQ.0000000000001105
   Crowell TA, 2019, ANN EPIDEMIOL, V31, P11, DOI 10.1016/j.annepidem.2018.12.004
   Crowell TA, 2018, SEX TRANSM INFECT, V94, P578, DOI 10.1136/sextrans-2017-053414
   Cummings B, 2018, AIDS BEHAV, V22, P2189, DOI 10.1007/s10461-017-1994-0
   Danby CS, 2016, SEX TRANSM DIS, V43, P105, DOI 10.1097/OLQ.0000000000000384
   Ding YY, 2018, AIDS CARE, V30, P305, DOI 10.1080/09540121.2017.1349275
   Expert Panel on Neurologic Imaging:, 2017, J Am Coll Radiol, V14, pS550, DOI 10.1016/j.jacr.2017.08.041
   Gaines MT, 2020, J RACIAL ETHN HEALTH, V7, P84, DOI 10.1007/s40615-019-00636-2
   Glynn TR, 2017, AIDS PATIENT CARE ST, V31, P261, DOI 10.1089/apc.2017.0027
   Guo W, 2013, CHINESE MED J-PEKING, V126, P1257, DOI 10.3760/cma.j.issn.0366-6999.20121721
   Habel MA, 2018, SEX TRANSM DIS, V45, P775, DOI 10.1097/OLQ.0000000000000889
   Hill AO, 2019, PLOS ONE, V14, DOI 10.1371/journal.pone.0209933
   Kent CK, 2005, CLIN INFECT DIS, V41, P67, DOI 10.1086/430704
   LeVasseur MT, 2018, JAIDS-J ACQ IMM DEF, V77, P31, DOI 10.1097/QAI.0000000000001555
   Macapagal K, 2018, J ADOLESCENT HEALTH, V62, P708, DOI 10.1016/j.jadohealth.2018.01.001
   Mimiaga MJ, 2018, BMC PUBLIC HEALTH, V18, DOI 10.1186/s12889-018-5856-0
   Morhason-Bello IO, 2019, REPROD HEALTH, V16, DOI 10.1186/s12978-019-0722-9
   Morris SR, 2006, CLIN INFECT DIS, V43, P1284, DOI 10.1086/508460
   Nowak RG, 2019, JAIDS-J ACQ IMM DEF, V80, P444, DOI [10.1097/QAI.0000000000001934, 10.1097/qai.0000000000001934]
   Nowak RG, 2016, SEX TRANSM DIS, V43, P243, DOI 10.1097/OLQ.0000000000000431
   Oliver SE, 2018, SEX TRANSM DIS, V45, P660, DOI 10.1097/OLQ.0000000000000845
   Oswalt SB, 2013, ARCH SEX BEHAV, V42, P1561, DOI 10.1007/s10508-012-0066-9
   Park JN, 2014, BMC PUBLIC HLTH, P14, DOI [10.1186/1471-2458-14-14, DOI 10.1186/1471-2458-14-14]
   Patel P, 2014, AIDS, V28, P1509, DOI 10.1097/QAD.0000000000000298
   Phillips G, 2012, AIDS CARE, V24, P793, DOI 10.1080/09540121.2011.630365
   Pitasi MA, 2019, SEX TRANSM DIS, V46, P112, DOI 10.1097/OLQ.0000000000000917
   Rebe K, 2015, PLOS ONE, V10, DOI 10.1371/journal.pone.0138315
   Richters J, 2003, AIDS, V17, P2269, DOI 10.1097/00002030-200310170-00020
   Rodger AJ, 2016, JAMA-J AM MED ASSOC, V316, P171, DOI 10.1001/jama.2016.5148
   Seekaew P, 2019, PLOS ONE, V14, DOI 10.1371/journal.pone.0219169
   Shannon CL, 2019, SEX TRANSM DIS, V46, P737, DOI 10.1097/OLQ.0000000000001056
   Siegler AJ, 2015, AIDS CARE, V27, P229, DOI 10.1080/09540121.2014.947914
   Soni S, 2011, SEX TRANSM DIS, V38, P1107, DOI 10.1097/OLQ.0b013e31822e6136
   Stahlman Shauna, 2016, JMIR Public Health Surveill, V2, pe35, DOI 10.2196/publichealth.5824
   Tabet SR, 1998, AIDS, V12, P2041, DOI 10.1097/00002030-199815000-00016
   Tribble C, 2016, HEART SURG FORUM, V19, pE286, DOI 10.1532/hsf.1731
   Vogt SL, 2013, FRONT ONCOL, V3, DOI 10.3389/fonc.2013.00303
   Wall KM, 2013, J HOMOSEXUAL, V60, P1520, DOI 10.1080/00918369.2013.819256
   World Health Organization, 2003, ASTR SEX TRANSM INF
   Wray TB, 2020, AIDS BEHAV, V24, P1851, DOI 10.1007/s10461-019-02760-w
   Zhang YF, 2018, AIDS, V32, P1301, DOI 10.1097/QAD.0000000000001839
   Zou HC, 2014, J ADOLESCENT HEALTH, V55, P247, DOI 10.1016/j.jadohealth.2014.01.020
NR 56
TC 3
Z9 5
U1 0
U2 0
PU PUBLIC LIBRARY SCIENCE
PI SAN FRANCISCO
PA 1160 BATTERY STREET, STE 100, SAN FRANCISCO, CA 94111 USA
SN 1932-6203
J9 PLOS ONE
JI PLoS One
PD SEP 4
PY 2020
VL 15
IS 9
AR e0238745
DI 10.1371/journal.pone.0238745
PG 14
WC Multidisciplinary Sciences
WE Science Citation Index Expanded (SCI-EXPANDED); Social Science Citation Index (SSCI)
SC Science & Technology - Other Topics
GA NQ7QN
UT WOS:000571064300064
PM 32886722
OA gold, Green Published
DA 2022-08-26
ER

PT J
AU Young, LB
   Lalley-Chareczko, L
   Clark, D
   Ramos, MT
   Nahan, RA
   Troutman, GS
   Cantor, R
   DiFlavis, L
   Koenig, HC
AF Young, Lindsay B.
   Lalley-Chareczko, Linden
   Clark, Devon
   Ramos, Michael T.
   Nahan, Rachel A.
   Troutman, Gregory S.
   Cantor, Rose
   DiFlavis, Lane
   Koenig, Helen C.
TI Correlation of pre-exposure prophylaxis adherence to a mental health
   diagnosis or experience of childhood trauma in high-risk youth
SO INTERNATIONAL JOURNAL OF STD & AIDS
LA English
DT Article
DE North America; antiretroviral therapy; men; prevention; HIV
ID TRANSGENDER WOMEN; HIV; PREP; DEPRESSION; SEX; DISORDER; ANXIETY; PHQ-9;
   DISPARITIES; PREVENTION
AB Pre-exposure prophylaxis (PrEP) with tenofovir disoproxil fumarate (TDF)/emtricitabine is 99% effective in preventing HIV when taken daily. Young men/transgender women of color who have sex with men are the most at risk to become infected with HIV, with the lowest PrEP adherence. We investigated the association of depression, anxiety, and history of childhood trauma with PrEP adherence. PrEP adherence was measured by urine TDF testing. Patients were evaluated for depression (Patient Health Questionnaire-9 [PHQ-9]), anxiety (Generalized Anxiety Disorder-7 [GAD-7]), and history of childhood trauma (Adverse Childhood Experiences [ACEs]). Urine TDF levels were compared across scores on each screening tool using a Student's t-test. A p-value of <= 0.05 was considered significant. Thirty-one subjects (mean age: 21.7 years, SD: 2.8) were enrolled between 3/2015 and 7/2016. Lower PrEP adherence was associated with a GAD-7 score diagnostic for generalized anxiety (80.7% versus 92.7%, p = 0.04) and a high ACE score (4+) (84.5% versus 95.7%, p = 0.05). A PHQ-9 score diagnostic for major depression was not associated with PrEP adherence. The presence of generalized anxiety and a history of childhood trauma, but not major depression, were associated with decreased PrEP adherence. The benefits of mental health interventions and trauma-informed care in PrEP programs should be considered in larger studies to potentially increase adherence.
C1 [Young, Lindsay B.; Troutman, Gregory S.] Thomas Jefferson Univ, Sidney Kimmel Med Coll, Philadelphia, PA 19107 USA.
   [Lalley-Chareczko, Linden; Clark, Devon; Ramos, Michael T.; Nahan, Rachel A.; Cantor, Rose; DiFlavis, Lane; Koenig, Helen C.] Philadelphia Fight Community Hlth Ctr, Philadelphia, PA USA.
   [Koenig, Helen C.] Univ Penn, Dept Med, Div Infect Dis, Philadelphia, PA 19104 USA.
RP Troutman, GS (通讯作者)，1015 Walnut St,Suite 100, Philadelphia, PA 19104 USA.
EM Gregory.Troutman@Jefferson.edu
OI Troutman, Gregory/0000-0002-2062-7236; Lalley-Chareczko,
   Linden/0000-0003-0699-8345
CR Anonymous, 2012, MMWR-MORBID MORTAL W, V59, P1, DOI DOI 10.3791/3636
   Asch SM, 2003, J GEN INTERN MED, V18, P450, DOI 10.1046/j.1525-1497.2003.20938.x
   Bonacci RA, 2016, AIDS BEHAV, V20, P1060, DOI 10.1007/s10461-015-1205-9
   Boroughs MS, 2015, ARCH SEX BEHAV, V44, P1891, DOI 10.1007/s10508-015-0546-9
   Brooks RA, 2011, AIDS CARE, V23, P1136, DOI 10.1080/09540121.2011.554528
   Calabrese SK, 2017, AM J PUBLIC HEALTH, V107, P1883, DOI 10.2105/AJPH.2017.304061
   Calabrese SK, 2015, AM J PUBLIC HEALTH, V105, P1960, DOI 10.2105/AJPH.2015.302816
   Campbell JA, 2015, AM J PREV MED
   Campos LN, 2010, AIDS BEHAV, V14, P289, DOI 10.1007/s10461-008-9435-8
   Centers for Disease Control and Prevention, 2017, HIV SURV REP, V28
   Felitti VJ, 1998, AM J PREV MED, V14, P245, DOI 10.1016/S0749-3797(98)00017-8
   Garcia-Lerma JG, 2010, TRENDS PHARMACOL SCI, V31, P74, DOI 10.1016/j.tips.2009.10.009
   Gersh JK, 2014, J AIDS CLIN RES, V5
   Golub SA, 2013, AIDS PATIENT CARE ST, V27, P248, DOI 10.1089/apc.2012.0419
   Grant RM, 2010, NEW ENGL J MED, V363, P2587, DOI 10.1056/NEJMoa1011205
   Horberg MA, 2008, JAIDS-J ACQ IMM DEF, V47, P384, DOI 10.1097/QAI.0b013e318160d53e
   Hosek SG, 2017, JAIDS-J ACQ IMM DEF, V74, P21, DOI 10.1097/QAI.0000000000001179
   Koenig HC, 2017, HIV MED, V18, P412, DOI 10.1111/hiv.12518
   Kroenke K, 2001, J GEN INTERN MED, V16, P606, DOI 10.1046/j.1525-1497.2001.016009606.x
   Kroenke K, 2007, ANN INTERN MED, V146, P317, DOI 10.7326/0003-4819-146-5-200703060-00004
   Liu AY, 2008, JAIDS-J ACQ IMM DEF, V47, P241, DOI 10.1097/QAI.0b013e31815e4041
   Manea L, 2015, GEN HOSP PSYCHIAT, V37, P67, DOI 10.1016/j.genhosppsych.2014.09.009
   Mehrotra ML, 2016, AIDS BEHAV, V20, P1527, DOI 10.1007/s10461-016-1415-9
   Moriarty AS, 2015, GEN HOSP PSYCHIAT, V37, P567, DOI 10.1016/j.genhosppsych.2015.06.012
   Nel A, 2013, AIDS CARE, V25, P948, DOI 10.1080/09540121.2012.748867
   Oster AM, 2011, AIDS, V25, P1103, DOI 10.1097/QAD.0b013e3283471efa
   Prejean J., 2008, Morbidity and Mortality Weekly Report, V57, P985
   Prejean J, 2011, PLOS ONE, V6, DOI 10.1371/journal.pone.0017502
   Rolle CP, 2017, JAIDS-J ACQ IMM DEF, V76, P250, DOI 10.1097/QAI.0000000000001497
   Rosenberg ES, 2014, C RETR OPP INF BOST, P38
   Salem L. G., 2015, 2015 IEEE CUST INT C, P1
   Spitzer RL, 1999, JAMA-J AM MED ASSOC, V282, P1737, DOI 10.1001/jama.282.18.1737
   Spitzer RL, 2006, ARCH INTERN MED, V166, P1092, DOI 10.1001/archinte.166.10.1092
   Storholm ED, 2015, ARCH SEX BEHAV
   Storholm ED, 2017, PREV SCI, V18, P737, DOI 10.1007/s11121-017-0799-8
   Sullivan PS, 2015, ANN EPIDEMIOL, V25, P445, DOI 10.1016/j.annepidem.2015.03.006
   Wood SM., 5F32MH11134102 NIH C
NR 37
TC 2
Z9 2
U1 2
U2 5
PU SAGE PUBLICATIONS LTD
PI LONDON
PA 1 OLIVERS YARD, 55 CITY ROAD, LONDON EC1Y 1SP, ENGLAND
SN 0956-4624
EI 1758-1052
J9 INT J STD AIDS
JI Int. J. STD AIDS
PD APR
PY 2020
VL 31
IS 5
BP 440
EP 446
AR 0956462420911559
DI 10.1177/0956462420911559
EA MAR 2020
PG 7
WC Immunology; Infectious Diseases
WE Science Citation Index Expanded (SCI-EXPANDED); Social Science Citation Index (SSCI)
SC Immunology; Infectious Diseases
GA KZ1PR
UT WOS:000523946600001
PM 32208815
DA 2022-08-26
ER

PT J
AU Stankevitz, K
   Grant, H
   Lloyd, J
   Gomez, GB
   Kripke, K
   Torjesen, K
   Ong, JJ
   Terris-Prestholt, F
AF Stankevitz, Kayla
   Grant, Hannah
   Lloyd, Josie
   Gomez, Gabriela B.
   Kripke, Katharine
   Torjesen, Kristine
   Ong, Jason J.
   Terris-Prestholt, Fern
TI Oral preexposure prophylaxis continuation, measurement and reporting
SO AIDS
LA English
DT Article
DE HIV prevention; HIV/AIDS; oral preexposure prophylaxis; preexposure
   prophylaxis continuation
AB Objective: The aim of this study was to appropriately plan for rollout and monitor impact of oral preexposure prophylaxis (PrEP). It is important to understand PrEP continuation and come to a consensus on how best to measure PrEP continuation. This study reviews data on PrEP continuation to document how it is reported, and to compare continuation over time and across populations.
   Design: A systematic review and meta-analysis.
   Methods: We searched MEDLINE, Embase and Global Health and reviewed abstracts from HIV conferences from 2017 to 2018 for studies reporting primary data on PrEP continuation. Findings were summarized along a PrEP cascade and continuation was presented by population at months 1, 6 and 12, with random-effects meta-analysis.
   Results: Of 2578 articles and 596 abstracts identified, 41 studies were eligible covering 22 034 individuals. Continuation data were measured and reported inconsistently. Results showed high discontinuation at month 1 and persistent discontinuation at later time points in many studies. Pooled continuation estimates were 66% at month 1 [n = 5348; 95% confidence interval (95% CI): 48-82], 63% at month 6 (n = 13 629; 95% CI: 48-77) and 71% at month 12 (n = 14 933; 95% CI: 60-81; higher estimate than previous timepoints due to inclusion of different studies). Adequate data were not available to reliably compare estimates across populations.
   Conclusion: This review found that discontinuation at one month was high, suggesting PrEP initiations may be a poor measure of effectiveness. Continuation declined further over time in many studies, indicating existing cross-sectional indicators may not be adequate to understand PrEP use patterns. Studies do not measure continuation consistently, and consensus is needed. Copyright (C) 2020 The Author(s). Published by Wolters Kluwer Health, Inc.
C1 [Stankevitz, Kayla; Torjesen, Kristine] FHI 360, 359 Blackwell St,Suite 200, Durham, NC 27701 USA.
   [Grant, Hannah; Gomez, Gabriela B.; Ong, Jason J.; Terris-Prestholt, Fern] London Sch Hyg & Trop Med, London, England.
   [Kripke, Katharine] Avenir Hlth, Washington, DC USA.
   [Ong, Jason J.] Monash Univ, Melbourne, Vic, Australia.
RP Stankevitz, K (通讯作者)，FHI 360, 359 Blackwell St,Suite 200, Durham, NC 27701 USA.
EM kstankevitz@fhi360.org
OI Ong, Jason/0000-0001-5784-7403; Reis, AlessanRSS/0000-0001-8486-7469;
   Terris-Prestholt, Fern/0000-0003-1693-5196
FU USAID; London School of Hygiene and Tropical Medicine
   [AID-OAA-A-15-00035]; Australian National Health and Medical Research
   Fund [APP1104781]
FX This work was led by the OPTIONS Consortium, a programme made possible
   by the generous assistance from the American people through the U.S.
   Agency for International Development (USAID) and the U.S. President's
   Emergency Plan for AIDS Relief (PEPFAR). Financial assistance was
   provided by USAID to FHI 360 and the London School of Hygiene and
   Tropical Medicine under the terms of Cooperative Agreement No.
   AID-OAA-A-15-00035. The contents do not necessarily reflect the views of
   USAID or the United States Government. J.O. was supported by the
   Australian National Health and Medical Research Fund (APP1104781).
CR [Anonymous], 2017, STATA STAT SOFTWARE
   AVAC, NATL POLICIES GUIDEL
   AVAC, 2018, GLOBAL PREP TRACKER
   Baeten JM, 2012, NEW ENGL J MED, V367, P399, DOI 10.1056/NEJMoa1108524
   Baeten JM, 2016, PLOS MED, V13, DOI 10.1371/journal.pmed.1002099
   Baeten JM, 2014, LANCET INFECT DIS, V14, P1055, DOI 10.1016/S1473-3099(14)70937-5
   Balavoine S, 2017, 9 IAS C HIV SCI
   Bekker LG, 2018, LANCET HIV, V5, pE68, DOI 10.1016/S2352-3018(17)30156-X
   Bennie T., 2017, 9 IAS C HIV SCI
   Chan PA, 2016, J INT AIDS SOC, V19, DOI 10.7448/IAS.19.1.20903
   Choopanya K, 2013, LANCET, V381, P2083, DOI 10.1016/S0140-6736(13)61127-7
   Dunbar MS, 2018, SEX HEALTH, V15, P513, DOI 10.1071/SH18061
   Eakle R, 2018, BMJ OPEN, V8, DOI 10.1136/bmjopen-2017-019292
   Eakle R, 2017, PLOS MED, V14, DOI 10.1371/journal.pmed.1002444
   Gafos M, 2017, 9 IAS C HIV SCI
   Gilbert HN, 2019, JAIDS-J ACQ IMM DEF, V82, P265, DOI 10.1097/QAI.0000000000002139
   Grant RM, 2014, LANCET INFECT DIS, V14, P820, DOI 10.1016/S1473-3099(14)70847-3
   Grinsztejn B, 2017, 9 IAS C HIVSCI
   Grinsztejn B, 2018, LANCET HIV, V5, pE136, DOI 10.1016/S2352-3018(18)30008-0
   Haberer JE, 2016, CURR OPIN HIV AIDS, V11, P10, DOI 10.1097/COH.0000000000000220
   Haberer JE, 2015, AIDS, V29, P1277, DOI 10.1097/QAD.0000000000000647
   Hargreaves JR, 2016, LANCET HIV, V3, pE318, DOI 10.1016/S2352-3018(16)30063-7
   Hojilla JC, 2018, AIDS BEHAV, V22, P1096, DOI 10.1007/s10461-017-2009-x
   Hoornenborg E, 2018, AIDS, V32, P1527, DOI [10.1097/qad.0000000000001874, 10.1097/QAD.0000000000001874]
   Hosek SG, 2017, JAMA PEDIATR, V171, P1063, DOI 10.1001/jamapediatrics.2017.2007
   Hosek SG, 2013, JAIDS-J ACQ IMM DEF, V62, P447, DOI 10.1097/QAI.0b013e3182801081
   Hughey A, 2018, 22 INT AIDS C AMSTER
   Inwani I, 2017, 9 IAS C HIV SCI
   Jantarapakde J, 2018, 222 INT AIDS C AMSTE
   Joanna Briggs Institute, 2017, JBI CRITICAL APPRAIS
   Krakower DS, 2016, CURR OPIN HIV AIDS, V11, P41, DOI 10.1097/COH.0000000000000206
   Kyongo JK, 2018, 22 INT AIDS C AMSTER
   Lahuerta M, 2017, JAIDS-J ACQ IMM DEF, V76, P343, DOI 10.1097/QAI.0000000000001518
   Liu A, 2012, 7 INT C HIV TREATM P
   Liu AY, 2016, JAMA INTERN MED, V176, P75, DOI 10.1001/jamainternmed.2015.4683
   Mangenah C, 2019, 20 INT C AIDS STI
   Marrazzo JM, 2015, NEW ENGL J MED, V372, P509, DOI 10.1056/NEJMoa1402269
   Martin M, 2017, LANCET HIV, V4, pE59, DOI 10.1016/S2352-3018(16)30207-7
   Martin M, 2015, AIDS, V29, P819, DOI 10.1097/QAD.0000000000000613
   Mayer CM, 2019, J INT AIDS SOC, V22, DOI 10.1002/jia2.25276
   Mayer KH, 2017, AIDS BEHAV, V21, P1350, DOI 10.1007/s10461-016-1606-4
   McCormack S, 2016, LANCET, V387, P53, DOI 10.1016/S0140-6736(15)00056-2
   McGrory E, 2018, HIV R4P
   Molina JM, 2015, NEW ENGL J MED, V373, P2237, DOI 10.1056/NEJMoa1506273
   Molina JM, 2017, LANCET HIV, V4, pE402, DOI 10.1016/S2352-3018(17)30089-9
   Mullins TLK, 2015, AIDS PATIENT CARE ST, V29, P193, DOI 10.1089/apc.2014.0273
   Mutua G, 2012, PLOS ONE, V7, DOI 10.1371/journal.pone.0033103
   Nesbitt R, 2018, 22 INT AIDS C AMSTER
   Nyaga VN, 2014, ARCH PUBLIC HEALTH, V72, DOI 10.1186/2049-3258-72-39
   Ong JJ, 2019, JAMA NETW OPEN, V2, DOI 10.1001/jamanetworkopen.2019.17134
   Pillay D, 2020, PLOS ONE, V15, DOI 10.1371/journal.pone.0228620
   President's Emergency Plan for AIDS Relief (PEPFAR), 2019, MONITORING EVALUATIO
   Pyra M, 2018, JAIDS-J ACQ IMM DEF, V77, P41, DOI 10.1097/QAI.0000000000001561
   Rees H, 2015, C RETRR OPPINF SEATT
   Reza-Paul S, 2018, 22 INT AIDS C AMSTER
   Rolle CP, 2018, C RETR OPP INFECTION
   Shover CL, 2018, C RETR OPP INF
   Tung E, 2017, C RETR OPPORT INFECT
   Vaccher SJ, 2017, 9 IAS C HIV SCI
   Van Damme L, 2012, NEW ENGL J MED, V367, P411, DOI 10.1056/NEJMoa1202614
   Vuylsteke B, 2017, 9 IAS C HIV SCI
   World Health Organization, 2017, WHO IMPLEMENTATION T
NR 62
TC 16
Z9 16
U1 0
U2 4
PU LIPPINCOTT WILLIAMS & WILKINS
PI PHILADELPHIA
PA TWO COMMERCE SQ, 2001 MARKET ST, PHILADELPHIA, PA 19103 USA
SN 0269-9370
EI 1473-5571
J9 AIDS
JI Aids
PD OCT 1
PY 2020
VL 34
IS 12
BP 1801
EP 1811
DI 10.1097/QAD.0000000000002598
PG 11
WC Immunology; Infectious Diseases; Virology
WE Science Citation Index Expanded (SCI-EXPANDED)
SC Immunology; Infectious Diseases; Virology
GA QI7SU
UT WOS:000619184400015
PM 32558660
OA Green Published, Green Submitted, hybrid, Green Accepted
DA 2022-08-26
ER

PT J
AU Aisner, AJ
   Zappas, M
   Marks, A
AF Aisner, Adam Joseph
   Zappas, Michelle
   Marks, Adrienne
TI Primary Care for Lesbian, Gay, Bisexual, Transgender, and
   Queer/Questioning (LGBTQ) Patients
SO JNP-JOURNAL FOR NURSE PRACTITIONERS
LA English
DT Article
DE HIV risk; LGBTQ; PrEP; primary care; sexual health; transgender
ID GUIDELINES; MSM
AB The lesbian, gay, bisexual, transgender, and queer/questioning (LGBTQ) community is a vulnerable populace that accounts for 4.5% of the United States population. Unfortunately, this group of individuals faces discrimination. They need access to quality, prejudice-free health care. This article initiates the discussion of how nurse practitioners, primary care, and family practice providers can provide inclusive, unbiased, quality care to this community that is evidence based. Information is provided about common barriers preventing this population from receiving equitable care. Evidence-based methods are outlined for screening this population for common health conditions, paying particular attention to an established HIV risk assessment and its application in clinical settings to identify candidates for pre-exposure prophylaxis. Finally, pharmacologic information about preexposure prophylaxis and transgender hormone therapy is presented. The information presented prepares nurse practitioners to begin caring for this population. (C) 2019 Elsevier Inc. All rights reserved.
C1 [Zappas, Michelle] Univ Southern Calif, Los Angeles, CA 90007 USA.
   [Marks, Adrienne] Stanford Hlth Care, Palo Alto, CA USA.
RP Zappas, M (通讯作者)，Univ Southern Calif, Los Angeles, CA 90007 USA.
EM akilajaisner@gmail.com
CR [Anonymous], FENWAY GUIDE LESBIAN
   [Anonymous], HEALTHYPEOPLE2020 LE
   Berchick E., 2019, CURRENT POPULATION R
   Beymer MR, 2017, SEX TRANSM DIS, V44, P49, DOI 10.1097/OLQ.0000000000000535
   Centers for Disease Control and Prevention, 2014, PREEXP PROPH PREV HI
   Centers for Disease Control and Prevention, 2017, PREEXP PROPH PREV HI
   Dorsen C, 2016, J CLIN NURS, V25, P3716, DOI 10.1111/jocn.13464
   Hafeez H, 2017, CUREUS, V9, DOI 10.7759/cureus.1184
   Hembree WC., 2017, J CLIN ENDOCR METAB, V102, P3903, DOI [10.1210/jc.2017-01658, DOI 10.1210/JC.2017-01658]
   Kann L, 2018, MMWR SURVEILL SUMM, V67, P1, DOI 10.15585/mmwr.ss6708a1
   Lancki N, 2018, AIDS, V32, P383, DOI 10.1097/QAD.0000000000001710
   Maragh-Bass AC, 2017, LGBT HEALTH, V4, P141, DOI 10.1089/lgbt.2016.0107
   Martos AJ, 2017, PLOS ONE, V12, DOI 10.1371/journal.pone.0180544
   Sekoni AO, 2017, J INT AIDS SOC, V20, DOI 10.7448/IAS.20.1.21624
   Smith DK, 2012, JAIDS-J ACQ IMM DEF, V60, P421, DOI 10.1097/QAI.0b013e318256b2f6
   UCSF Transgender Care, 2016, GUIDELINES PRIMARY G, V2
   Wilton J, 2017, JAIDS-J ACQ IMM DEF, V76, pE58, DOI 10.1097/QAI.0000000000001472
   WPATH (World Professional Association for Transgender Health), 2012, STANDARDS CARE HLTH
NR 18
TC 9
Z9 9
U1 0
U2 4
PU ELSEVIER SCIENCE INC
PI NEW YORK
PA STE 800, 230 PARK AVE, NEW YORK, NY 10169 USA
SN 1555-4155
EI 1878-058X
J9 JNP-J NURSE PRACT
JI JNP-J. Nurse Pract.
PD APR
PY 2020
VL 16
IS 4
BP 281
EP 285
DI 10.1016/j.nurpra.2019.12.011
PG 5
WC Nursing
WE Science Citation Index Expanded (SCI-EXPANDED); Social Science Citation Index (SSCI)
SC Nursing
GA LD6EL
UT WOS:000526123200015
DA 2022-08-26
ER

PT J
AU Martin, EG
   MacDonald, RH
   Gordon, DE
   Swain, CA
   O'Donnell, T
   Helmeset, J
   Dwicaksono, A
   Tesoriero, JM
AF Martin, Erika G.
   MacDonald, Roderick H.
   Gordon, Daniel E.
   Swain, Carol-Ann
   O'Donnell, Travis
   Helmeset, John
   Dwicaksono, Adenantera
   Tesoriero, James M.
TI Simulating the End of AIDS in New York: Using Participatory Dynamic
   Modeling to Improve Implementation of the Ending the Epidemic Initiative
SO PUBLIC HEALTH REPORTS
LA English
DT Article
DE health policy; HIV; computer simulation; preexposure prophylaxis
ID PREEXPOSURE PROPHYLAXIS; HIV PREVENTION; UNITED-STATES; BOUNDARY
   OBJECTS; HOUSING STATUS; IMPACT; CARE; MEN; RETENTION; COST
AB Objectives In 2014, the governor of New York announced the Ending the Epidemic (ETE) plan to reduce annual new HIV infections from 3000 to 750, achieve a first-ever decrease in HIV prevalence, and reduce AIDS progression by the end of 2020. The state health department undertook participatory simulation modeling to develop a baseline for comparing epidemic trends and feedback on ETE strategies. Methods A dynamic compartmental model projected the individual and combined effects of 3 ETE initiatives: enhanced linkage to and retention in HIV treatment, increased preexposure prophylaxis (PrEP) among men who have sex with men, and expanded housing assistance. Data inputs for model calibration and low-, medium-, and high-implementation scenarios (stakeholders' rollout predictions, and lower and upper bounds) came from surveillance and program data through 2014, the literature, and expert judgment.
   Results Without ETE (baseline scenario), new HIV infections would decline but remain >750, and HIV prevalence would continue to increase by 2020. Concurrently implementing the 3 programs would lower annual new HIV infections by 16.0%, 28.1%, and 45.7% compared with baseline in the low-, medium-, and high-implementation scenarios, respectively. In all concurrent implementation scenarios, although annual new HIV infections would remain >750, there would be fewer new HIV infections than deaths, yielding the first-ever decrease in HIV prevalence. PrEP and enhanced linkage and retention would confer the largest population-level changes.
   Conclusions New York State will achieve 1 ETE benchmark under the most realistic (medium) implementation scenario. Findings facilitated framing of ETE goals and underscored the need to prioritize men who have sex with men and maintain ETE's multipronged approach, including other programs not modeled here.
C1 [Martin, Erika G.; Dwicaksono, Adenantera] SUNY Albany, Dept Publ Adm & Policy, Milne 300E,1400 Washington Ave, Albany, NY 12222 USA.
   [Martin, Erika G.; Tesoriero, James M.] Ctr Collaborat HIV Res Practice & Policy, Albany, NY USA.
   [MacDonald, Roderick H.] James Madison Univ, Sch Integrated Sci, Harrisonburg, VA 22807 USA.
   [Gordon, Daniel E.; Swain, Carol-Ann; O'Donnell, Travis; Helmeset, John; Tesoriero, James M.] New York State Dept Hlth, AIDS Inst, Albany, NY USA.
   [Dwicaksono, Adenantera] Inst Teknol Bandung, Sch Architecture Planning & Policy Dev, Bandung, Indonesia.
RP Martin, EG (通讯作者)，SUNY Albany, Dept Publ Adm & Policy, Milne 300E,1400 Washington Ave, Albany, NY 12222 USA.
EM emartin@albany.edu
OI Swain, Carol-Ann/0000-0001-8451-2887; Martin, Erika/0000-0003-2607-8933
FU New York State Department of Health
FX The authors disclosed receipt of the following financial support for the
   research, authorship, and/or publication of this article: This work was
   supported by a contract from the New York State Department of Health
   from December 1, 2015, through May 31, 2017.
CR Abbas UL, 2013, J INFECT DIS, V208, P224, DOI 10.1093/infdis/jit150
   Abuelezam NN, 2019, EPIDEMIOL INFECT, V147, DOI [10.1017/S0950268818003497, 10.1017/s0950268818003497]
   Aidala AA, 2016, AM J PUBLIC HEALTH, V106, pE1, DOI 10.2105/AJPH.2015.302905
   ANDERSON R M, 1991
   [Anonymous], 2017, LANCET HIV, V4, pE475, DOI 10.1016/S2352-3018(17)30183-2
   Baeten JM, 2012, NEW ENGL J MED, V367, P399, DOI 10.1056/NEJMoa1108524
   Bansi-Matharu L, 2018, J INT AIDS SOC, V21, DOI 10.1002/jia2.25205
   Bernard CL, 2017, PLOS MED, V14, DOI 10.1371/journal.pmed.1002312
   Black LJ, 2013, SYST DYNAM REV, V29, P70, DOI 10.1002/sdr.1496
   Bradley H, 2019, AIDS BEHAV, V23, P557, DOI 10.1007/s10461-019-02442-7
   Buchbinder SP, 2019, JAIDS-J ACQ IMM DEF, V82, pS176, DOI 10.1097/QAI.0000000000002200
   Carlile PR, 2004, ORGAN SCI, V15, P555, DOI 10.1287/orsc.1040.0094
   Carlile PR, 2002, ORGAN SCI, V13, P442, DOI 10.1287/orsc.13.4.442.2953
   Centers for Disease Control and Prevention, 2019, HIV SURV REP
   Cohen MS, 2016, NEW ENGL J MED, V375, P830, DOI [10.1056/NEJMoa1105243, 10.1056/NEJMoa1600693]
   Dutta A, 2015, PLOS MED, V12, DOI 10.1371/journal.pmed.1001907
   Escudero Daniel Javier, 2019, J Int Assoc Provid AIDS Care, V18, p2325958219852122, DOI 10.1177/2325958219852122
   Forrester J. W., 1961, IND DYNAMICS
   Grant RM, 2014, LANCET INFECT DIS, V14, P820, DOI 10.1016/S1473-3099(14)70847-3
   Grant RM, 2010, NEW ENGL J MED, V363, P2587, DOI 10.1056/NEJMoa1011205
   Grohskopf LA, 2013, JAIDS-J ACQ IMM DEF, V64, P79, DOI 10.1097/QAI.0b013e31828ece33
   Institute of Medicine, 2012, MON HIV CAR US
   Jacobson EU, 2018, J PUBLIC HEALTH MAN, V24, pE1, DOI [10.1097/phh.0000000000000717, 10.1097/PHH.0000000000000717]
   Jenness SM, 2016, J INFECT DIS, V214, P1800, DOI 10.1093/infdis/jiw223
   JUUSOLA JL, 2012, ANN INTERN MED, V156, P541, DOI DOI 10.1059/0003-4819-156-8-201204170-00001
   Khanna AS, 2019, AIDS, V33, P1911, DOI 10.1097/QAD.0000000000002290
   Leaver CA, 2007, AIDS BEHAV, V11, pS85, DOI 10.1007/s10461-007-9246-3
   Lima VD, 2017, J INT AIDS SOC, V20, DOI 10.1002/jia2.25011
   Liu AY, 2016, JAMA INTERN MED, V176, P75, DOI 10.1001/jamainternmed.2015.4683
   Marks G, 2005, JAIDS-J ACQ IMM DEF, V39, P446, DOI 10.1097/01.qai.0000151079.33935.79
   Martin EG, 2015, J POLICY ANAL MANAG, V34, P403, DOI 10.1002/pam.21797
   Martin EG, 2015, JAIDS-J ACQ IMM DEF, V68, pS59, DOI 10.1097/QAI.0000000000000395
   Martin EG, 2010, VALUE HEALTH, V13, P893, DOI 10.1111/j.1524-4733.2010.00763.x
   McCormack S, 2016, LANCET, V387, P53, DOI 10.1016/S0140-6736(15)00056-2
   Mindel A, 2001, BRIT MED J, V322, P1290, DOI 10.1136/bmj.322.7297.1290
   New York State Department of Health, 2015 BLUEPR ACH GOAL
   New York State Department of Health, 2017, HIV POS AD CAR NEW Y
   New York State Department of Health AIDS Institute. HIV care in New York State, 2016, STATE
   New York State Department of Health Bureau of HIV/AIDS Epidemiology AIDS Institute, 2016, NEW YORK STAT HIV AI
   Nosyk B, 2019, CLIN INFECT DIS, V69, P2195, DOI 10.1093/cid/ciz1015
   Pitman R, 2012, MED DECIS MAKING, V32, P712, DOI 10.1177/0272989X12454578
   Rahmandad H, 2008, MANAGE SCI, V54, P998, DOI 10.1287/mnsc.1070.0787
   Rodger Alison J, 2016, JAMA, V316, P171, DOI 10.1001/jama.2016.5148
   Rynn L., 2008, Morbidity and Mortality Weekly Report, V57, P1
   Scheer S, 2018, CLIN INFECT DIS, V66, P1027, DOI 10.1093/cid/cix940
   Shah M, 2016, LANCET HIV, V3, pE140, DOI 10.1016/S2352-3018(16)00007-2
   Shrestha RK, 2015, JAIDS-J ACQ IMM DEF, V68, P345, DOI 10.1097/QAI.0000000000000462
   Sterman J., 2000, BUSINESS DYNAMICS SY
   Stover J, 2016, PLOS ONE, V11, DOI 10.1371/journal.pone.0154893
   Stuart RM, 2018, J INT AIDS SOC, V21, DOI 10.1002/jia2.25068
   Tesoriero JM, 2017, J PUBLIC HEALTH MAN, V23, P255, DOI [10.1097/phh.0000000000000483, 10.1097/PHH.0000000000000483]
   The White House, NAT HIV AIDS STRAT
NR 52
TC 3
Z9 3
U1 2
U2 5
PU SAGE PUBLICATIONS INC
PI THOUSAND OAKS
PA 2455 TELLER RD, THOUSAND OAKS, CA 91320 USA
SN 0033-3549
EI 1468-2877
J9 PUBLIC HEALTH REP
JI Public Health Rep.
PD JUL
PY 2020
VL 135
IS 1_SUPPL
SU 1_
SI SI
BP 158S
EP 171S
DI 10.1177/0033354920935069
PG 14
WC Public, Environmental & Occupational Health
WE Science Citation Index Expanded (SCI-EXPANDED); Social Science Citation Index (SSCI)
SC Public, Environmental & Occupational Health
GA MS6MK
UT WOS:000554387300019
PM 32735199
OA Green Published, Bronze
DA 2022-08-26
ER

PT J
AU Wang, HY
   Zhang, J
   Chu, ZX
   Hu, QH
   Dong, W
   Huang, XJ
   Chen, YK
   Wang, H
   He, XQ
   Zhang, LK
   Hu, ZL
   Bao, RT
   Li, SC
   Li, H
   Cui, ST
   Jin, X
   Ding, HB
   Geng, WQ
   Jiang, YJ
   Xu, JJ
   Shang, H
AF Wang, Hongyi
   Zhang, Jing
   Chu, Zhenxing
   Hu, Qinghai
   Dong, Willa
   Huang, Xiaojie
   Chen, Yaokai
   Wang, Hui
   He, Xiaoqing
   Zhang, Lukun
   Hu, Zhili
   Bao, Rantong
   Li, Shangcao
   Li, Hang
   Cui, Sitong
   Jin, Xia
   Ding, Haibo
   Geng, Wenqing
   Jiang, Yongjun
   Xu, Junjie
   Shang, Hong
TI Risk-Taking Behaviors and Adherence to HIV Pre-Exposure Prophylaxis in
   Users of Geosocial Networking Apps: Real-Word, Multicenter Study
SO JOURNAL OF MEDICAL INTERNET RESEARCH
LA English
DT Article
DE men who have sex with men (MSM); MSM; HIV/AIDS prevention; Pre-exposure
   prophylaxis (PrEP); geosocial networking app; dating app; adherence;
   regimen switch
ID LOS-ANGELES; MEN; SEX; ACCEPTABILITY; RECRUITMENT; GRINDR; SAMPLE; BLACK
AB Background: Over half of men who have sex with men (MSM) use geosocial networking (GSN) apps to encounter sex partners. GSN apps' users have become a unique large subpopulation among MSM for interventions concerning HIV prevention and control. Pre-exposure prophylaxis (PrEP) is a promising measure for HIV prevention, especially for MSM, but its effectiveness largely depends on medication adherence. However, little is known about PrEP adherence among GSN apps' users, which is critical to addressing the overall optimization of PrEP compliance outside of clinical trials in the context of large-scale implementation.
   Objective: The objective of this study is to understand the correlation between GSN apps' use and medication adherence among MSM receiving PrEP, with the aim to increase their awareness about PrEP use in order to increase adherence.
   Methods: This study based on the China Real-world Oral intake of PrEP (CROPrEP) project, a multicenter, real-world study of Chinese MSM on daily and event-driven PrEP. Eligible participants completed a detailed computer-assisted self-interview on sociodemographic, GSN apps' use, and sexual behavior. Then participants were followed up for 12 months and assessed for various characteristics (eg, PrEP delivery, adherence assessment, PrEP coverage of sexual activities, and regimens switch). A generalized estimation equation was used to analyze the predictors of medication adherence and regimen conversion among GSN apps' users and nonusers.
   Results: At baseline, 756 of the 1023 eligible participants (73.90%) reported primarily using GSN apps to seek sexual partners, and GSN apps' users are more likely to have high-risk behaviors such as multiple sex partners and condomless anal intercourse than other nonusers (all P<.05). During follow-up, GSN apps' users had a significantly low level of pill-counting adherence than nonusers (adjusted odds ratio [aOR] 0.8, 95% CI 0.6-1.0, P=.038). In the event-driven group, GSN apps' users had marginally lower levels of self-reported adherence (aOR 0.7, 95% CI 0.4-1.0, P=.060) and lower PrEP coverage of sexual practices (aOR 0.6, 95% CI 0.4-1.0, P=.038). Additionally, GSN apps' users seemed more likely to switch from event-driven to daily regimen (aOR 1.8, 95% CI 0.9-3.3, P=.084).
   Conclusions: GSN apps' users are highly prevalent among MSM, despite their higher sexual risk and lower adherence levels, suggesting that eHealth needs to be introduced to the GSN platform to promote PrEP adherence.
C1 [Wang, Hongyi; Zhang, Jing; Chu, Zhenxing; Hu, Qinghai; Hu, Zhili; Bao, Rantong; Li, Shangcao; Li, Hang; Cui, Sitong; Jin, Xia; Ding, Haibo; Geng, Wenqing; Jiang, Yongjun; Xu, Junjie; Shang, Hong] China Med Univ, NHC Key Lab AIDS Immunol, Natl Clin Res Ctr Lab Med, Affiliated Hosp 1, 155 Nanjing North St, Shenyang 110001, Liaoning, Peoples R China.
   [Wang, Hongyi; Zhang, Jing; Chu, Zhenxing; Hu, Qinghai; Hu, Zhili; Bao, Rantong; Li, Shangcao; Li, Hang; Cui, Sitong; Jin, Xia; Ding, Haibo; Geng, Wenqing; Jiang, Yongjun; Xu, Junjie; Shang, Hong] Chinese Acad Med Sci, Key Lab AIDS Immunol, Shenyang, Peoples R China.
   [Wang, Hongyi; Zhang, Jing; Chu, Zhenxing; Hu, Qinghai; Hu, Zhili; Bao, Rantong; Li, Shangcao; Li, Hang; Cui, Sitong; Jin, Xia; Ding, Haibo; Geng, Wenqing; Jiang, Yongjun; Xu, Junjie; Shang, Hong] Key Lab AIDS Immunol Liaoning Prov, Shenyang, Peoples R China.
   [Wang, Hongyi; Zhang, Jing; Chu, Zhenxing; Hu, Qinghai; Hu, Zhili; Bao, Rantong; Li, Shangcao; Li, Hang; Cui, Sitong; Jin, Xia; Ding, Haibo; Geng, Wenqing; Jiang, Yongjun; Xu, Junjie; Shang, Hong] Collaborat Innovat Ctr Diag & Treatment Infect Di, Hangzhou, Peoples R China.
   [Dong, Willa] Univ North Carolina Chapel Hill, Dept Hlth Behav, Gillings Sch Global Publ Hlth, Chapel Hill, NC USA.
   [Huang, Xiaojie] Capital Med Univ, Beijing Youan Hosp, Ctr Infect Dis, Beijing, Peoples R China.
   [Chen, Yaokai; He, Xiaoqing] Chongqing Publ Hlth Med Ctr, Chongqing, Peoples R China.
   [Wang, Hui; Zhang, Lukun] Shenzhen Third Peoples Hosp, Shenzhen, Peoples R China.
RP Shang, H (通讯作者)，China Med Univ, NHC Key Lab AIDS Immunol, Natl Clin Res Ctr Lab Med, Affiliated Hosp 1, 155 Nanjing North St, Shenyang 110001, Liaoning, Peoples R China.
EM hongshang100@hotmail.com
OI Hu, Qinghai/0000-0003-3654-8628; Wang, Hongyi/0000-0001-7791-0131
FU Mega-Projects of National Science Research (13th Five-Year Plan)
   [2017ZX10201101]; National Natural Science Foundation of China
   [81872674]
FX This work was supported by the Mega-Projects of National Science
   Research (13th Five-Year Plan [2017ZX10201101]) and the National Natural
   Science Foundation of China (Grant No. 81872674). The authors are very
   grateful to all members of the CROPrEP study team for their
   contribution. Members not included in the authors' list include Yao Li,
   Fang Zhao, Yonghui Zhang, Zhu Mei, Yueru Jia, Rui Li, Yanni Ma, Xin Ma,
   and Xiaoyun Shi. We also thank the MSM who participated in this study
   and the staff of community-based organizations who contributed to its
   success. Gilead Sciences donated the research drug and is gratefully
   acknowledged.
CR Gutierrez MA, 2018, SEX TRANSM INFECT, V94, P443, DOI 10.1136/sextrans-2017-053348
   Anderson PL, 2012, SCI TRANSL MED, V4, DOI 10.1126/scitranslmed.3004006
   [Anonymous], 2019, WHATS 2 1 1 TECHNICA
   [Anonymous], 2019, REG STAT TDF FTC PRE
   Antoni G, 2020, LANCET HIV, V7, pE113, DOI 10.1016/S2352-3018(19)30341-8
   Badal HJ, 2018, AIDS BEHAV, V22, P1265, DOI 10.1007/s10461-017-1882-7
   Bekker LG, 2018, LANCET HIV, V5, pE68, DOI 10.1016/S2352-3018(17)30156-X
   Beymer MR, 2014, SEX TRANSM INFECT, V90, P567, DOI 10.1136/sextrans-2013-051494
   Bourne A, 2019, SEX TRANSM INFECT, V95, P187, DOI 10.1136/sextrans-2018-053705
   Burrell ER, 2012, AIDS BEHAV, V16, P1816, DOI 10.1007/s10461-012-0277-z
   Buttram ME, 2019, AIDS BEHAV, V23, P1790, DOI 10.1007/s10461-018-2281-4
   Contesse MG, 2019, AIDS EDUC PREV, V31, P273, DOI 10.1521/aeap.2019.31.3.273
   DESAI M, 2017, BMJ-BRIT MED J, V359, DOI DOI 10.1136/BMJ.J5011
   Duncan DT, 2018, JMIR MHEALTH UHEALTH, V6, DOI 10.2196/10316
   Eaton LA, 2016, SEX TRANSM DIS, V43, P360, DOI 10.1097/OLQ.0000000000000454
   Grov C, 2016, AIDS EDUC PREV, V28, P378, DOI 10.1521/aeap.2016.28.5.378
   Hampel B, 2017, HIV MED, V18, P772, DOI 10.1111/hiv.12521
   Han Jae-Min, 2019, Fisheries and Aquatic Sciences, V22, P3, DOI 10.1186/s41240-019-0116-5
   Hanley JA, 2003, AM J EPIDEMIOL, V157, P364, DOI 10.1093/aje/kwf215
   Hecht J., 2020, INT AIDS C 2020, P2020
   Hoenigl M, 2020, CLIN INFECT DIS, V71, pE135, DOI 10.1093/cid/ciz1093
   Holloway IW, 2017, JAIDS-J ACQ IMM DEF, V74, P15, DOI 10.1097/QAI.0000000000001164
   Holloway IW, 2014, AIDS BEHAV, V18, P285, DOI 10.1007/s10461-013-0671-1
   Hoornenborg E, 2019, LANCET HIV, V6, pE447, DOI 10.1016/S2352-3018(19)30136-5
   Huang E, 2016, AIDS EDUC PREV, V28, P341, DOI 10.1521/aeap.2016.28.4.341
   Huang XJ, 2018, FRONT PHARMACOL, V9, DOI 10.3389/fphar.2018.00799
   Macapagal K, 2018, J ADOLESCENT HEALTH, V62, P708, DOI 10.1016/j.jadohealth.2018.01.001
   Marshall BDL, 2018, LANCET HIV, V5, pE498, DOI 10.1016/S2352-3018(18)30097-3
   Mustanski BS, 2007, AIDS CARE, V19, P822, DOI 10.1080/09540120701237244
   Nikolopoulos GK, 2016, SCI REP-UK, V6, DOI 10.1038/srep38100
   Riddell J, 2018, JAMA-J AM MED ASSOC, V319, P1261, DOI 10.1001/jama.2018.1917
   Smyrnov P, 2018, J INT AIDS SOC, V21, P39
   Sun CJ, 2015, AIDS BEHAV, V19, P543, DOI 10.1007/s10461-014-0942-5
   Wang HD, 2018, BMC PUBLIC HEALTH, V18, DOI 10.1186/s12889-018-6092-3
   Wang HY, 2019, BMC HEALTH SERV RES, V19, DOI 10.1186/s12913-019-4801-y
   Winchester WW, 2012, HEALTH SYST, V1, P26, DOI 10.1057/hs.2012.3
   Xu JJ, 2018, J MED INTERNET RES, V20, DOI 10.2196/11303
   ZEGER SL, 1988, BIOMETRICS, V44, P1049, DOI 10.2307/2531734
   Zhang YH, 2018, AIDS BEHAV, V22, P896, DOI 10.1007/s10461-017-1808-4
NR 39
TC 4
Z9 6
U1 12
U2 14
PU JMIR PUBLICATIONS, INC
PI TORONTO
PA 130 QUEENS QUAY E, STE 1102, TORONTO, ON M5A 0P6, CANADA
SN 1438-8871
J9 J MED INTERNET RES
JI J. Med. Internet Res.
PD OCT 14
PY 2020
VL 22
IS 10
AR e22388
DI 10.2196/22388
PG 13
WC Health Care Sciences & Services; Medical Informatics
WE Science Citation Index Expanded (SCI-EXPANDED); Social Science Citation Index (SSCI)
SC Health Care Sciences & Services; Medical Informatics
GA OL0WZ
UT WOS:000585064700016
PM 33052132
OA gold, Green Published
DA 2022-08-26
ER

PT J
AU Jary, A
   Leducq, V
   Desire, N
   Petit, H
   Palich, R
   Joly, V
   Canestri, A
   Gothland, A
   Lambert-Niclot, S
   Surgers, L
   Amiel, C
   Descamps, D
   Spano, JP
   Katlama, C
   Calvez, V
   Marcelin, AG
AF Jary, Aude
   Leducq, Valentin
   Desire, Nathalie
   Petit, Heloise
   Palich, Romain
   Joly, Veronique
   Canestri, Ana
   Gothland, Adelie
   Lambert-Niclot, Sidonie
   Surgers, Laure
   Amiel, Corinne
   Descamps, Diane
   Spano, Jean-Philippe
   Katlama, Christine
   Calvez, Vincent
   Marcelin, Anne-Genevieve
TI New Kaposi's sarcoma-associated herpesvirus variant in men who have sex
   with men associated with severe pathologies
SO JOURNAL OF INFECTIOUS DISEASES
LA English
DT Article
DE KSHV; MSM; new variant; ORF-K1; phylogenetic analysis; whole-genome
   sequencing
ID MOLECULAR EPIDEMIOLOGY; HUMAN-HERPESVIRUS-8; SUBTYPE; AFRICA; HIV;
   TRANSMISSION; PERFORMANCE; STRAINS; HHV8; AIDS
AB Background: Kaposi sarcoma (KS)-associated herpesvirus (KSHV) subtype depends mostly on patient origin. The current study aimed to assess KSHV diversity in a population of men who have sex with men (MSM) living in France.
   Methods: The study included 264 patients. In 65 MSM, including 57 human immunodeficiency virus (HIV)-infected men with KS, multicentric Castleman disease, or primary effusion lymphoma and 8 HIV-uninfected men receiving HIV preexposure prophylaxis (PrEP), we performed KSHV typing with K1 open reading frame Sanger and KSHV whole-genome sequencing. In 199 other patients, we performed real-time polymerase chain reaction screening for the new variant.
   Results: We found that 51% of KSHV-strains were subtype C (85% C3), and 33% were subtype A. Four patients with severe KSHV disease (2 with visceral KS, 1 with multicentric Castleman disease, and 1 with primary effusion lymphoma) and 1 asymptomatic PrEP user had a new variant resembling the Ugandan subtype F, but with different K1 open reading frame and KSHV whole-genome sequences and a different epidemiological context (MSM vs African population). Its prevalence was 4.5% in Caucasian MSM, and it was absent in other epidemiological groups.
   Conclusions: Subtype C predominated among MSM living in France. The new F variant was identified in Caucasian MSM and associated with severe KSHV disease, suggesting that subtype F could be split into F1 and F2 variants. Careful screening for this variant may be required in MSM, given the severe clinical presentation of associated diseases.
C1 [Jary, Aude; Leducq, Valentin; Desire, Nathalie; Petit, Heloise; Gothland, Adelie; Calvez, Vincent; Marcelin, Anne-Genevieve] Sorbonne Univ, Hop Univ Pitie Salpetriere Charles Foix, AP HP, INSERM,Lab Virol,Inst Pierre Louis Epidemiol & Sa, Paris, France.
   [Palich, Romain; Katlama, Christine] Sorbonne Univ, Hop Univ Pitie Salpetriere Charles Foix, AP HP,Serv Malad Infect & Trop, INSERM,Inst Pierre Louis Epidemiol & Sante Publ, Paris, France.
   [Joly, Veronique] Univ Paris Diderot, Hop Bichat, AP HP, Serv Malad Infect & Trop,IAME,UMR 1137,INSERM,Sor, Paris, France.
   [Canestri, Ana] Hop Tenon, AP HP, Serv Malad Infect & Trop, Paris, France.
   [Lambert-Niclot, Sidonie] Sorbonne Univ, Hop St Antoine, AP HP, Serv Virol,Inst Pierre Louis Epidemiol & Sante Pu, Paris, France.
   [Surgers, Laure] Sorbonne Univ, Hop St Antoine, AP HP, Serv Malad Infect & Trop,Ctr Immunol & Malad Infe, Paris, France.
   [Amiel, Corinne] Hop Tenon, AP HP, Serv Virol, Paris, France.
   [Descamps, Diane] Univ Paris Diderot, Hop Bichat, AP HP, Serv Virol,IAME,UMR 1137,INSERM,Sorbonne Paris Ci, Paris, France.
   [Spano, Jean-Philippe] Sorbonne Univ, Hop Pitie Salpetriere, AP HP, INSERM,Inst Pierre Louis Epidemiol & Sante Publ,S, Paris, France.
RP Jary, A (通讯作者)，47-83 Blvd Hop, F-15013 Paris, France.
EM aude.jary@aphp.fr
RI Palich, Romain/ABZ-1131-2022; Jary, Aude/AAX-7100-2020
OI Palich, Romain/0000-0003-0047-0101; Jary, Aude/0000-0002-1952-6729
FU Agence Nationale de Recherche sur le SIDA et les Hepatites Virales
FX This work was supported by the Agence Nationale de Recherche sur le SIDA
   et les Hepatites Virales (to the AC43 working group on medical virology
   in different field including "sexually transmitted infections").
CR Barete S, 2000, ARCH DERMATOL, V136, P1452, DOI 10.1001/archderm.136.12.1452
   Biggar RJ, 2000, J INFECT DIS, V181, P1562, DOI 10.1086/315456
   Cassar O, 2012, J CLIN VIROL, V53, P214, DOI 10.1016/j.jcv.2011.12.016
   Cordiali-Fei P, 2015, J EXP CLIN CANC RES, V34, DOI 10.1186/s13046-014-0119-0
   Guindon S, 2010, SYST BIOL, V59, P307, DOI 10.1093/sysbio/syq010
   Isaacs T, 2016, J MED VIROL, V88, P292, DOI 10.1002/jmv.24328
   Kajumbula H, 2006, INTERVIROLOGY, V49, P133, DOI 10.1159/000089374
   Kasolo FC, 1998, J GEN VIROL, V79, P3055, DOI 10.1099/0022-1317-79-12-3055
   Katoh K, 2013, MOL BIOL EVOL, V30, P772, DOI 10.1093/molbev/mst010
   Kouri V, 2005, VIROLOGY, V337, P297, DOI 10.1016/j.virol.2005.04.033
   Kumar S, 2016, MOL BIOL EVOL, V33, P1870, DOI [10.1093/molbev/msw054, 10.1093/molbev/msv279]
   Lacoste V, 2000, VIROLOGY, V278, P60, DOI 10.1006/viro.2000.0629
   Lallemand F, 2000, J CLIN MICROBIOL, V38, P1404, DOI 10.1128/JCM.38.4.1404-1408.2000
   Lee YM, 2020, J INT MED RES, V48, DOI 10.1177/0300060518764747
   Liu ZQ, 2018, J MED VIROL, V90, P582, DOI 10.1002/jmv.24960
   Mancuso R, 2008, J MED VIROL, V80, P2153, DOI 10.1002/jmv.21322
   Martin JN, 1998, NEW ENGL J MED, V338, P948, DOI 10.1056/NEJM199804023381403
   Mesri EA, 2010, NAT REV CANCER, V10, P707, DOI 10.1038/nrc2888
   Otvos R, 2014, ANTICANCER RES, V34, P893
   Olp LN, 2015, J VIROL, V89, P12299, DOI 10.1128/JVI.01712-15
   Ouyang XX, 2014, VIRUSES-BASEL, V6, P4800, DOI 10.3390/v6124800
   Palich R, 2020, CLIN INFECT DIS, V70, P2435, DOI 10.1093/cid/ciz762
   Sallah N, 2018, J INFECT DIS, V218, P1700, DOI 10.1093/infdis/jiy427
   Tornesello ML, 2010, VIROLOGY, V398, P280, DOI 10.1016/j.virol.2009.12.005
   Tozetto-Mendoza TR, 2016, MEDICINE, V95, DOI 10.1097/MD.0000000000005291
   Varmazyar S, 2017, J MED VIROL, V89, P703, DOI 10.1002/jmv.24644
   Whitby D, 2004, J GEN VIROL, V85, P155, DOI 10.1099/vir.0.19465-0
   Yanik EL, 2016, J CLIN ONCOL, V34, P3276, DOI 10.1200/JCO.2016.67.6999
   Zong JC, 1999, J VIROL, V73, P4156, DOI 10.1128/JVI.73.5.4156-4170.1999
NR 29
TC 10
Z9 10
U1 0
U2 1
PU OXFORD UNIV PRESS INC
PI CARY
PA JOURNALS DEPT, 2001 EVANS RD, CARY, NC 27513 USA
SN 0022-1899
EI 1537-6613
J9 J INFECT DIS
JI J. Infect. Dis.
PD OCT 15
PY 2020
VL 222
IS 8
BP 1320
EP 1328
DI 10.1093/infdis/jiaa180
PG 9
WC Immunology; Infectious Diseases; Microbiology
WE Science Citation Index Expanded (SCI-EXPANDED)
SC Immunology; Infectious Diseases; Microbiology
GA NZ5WM
UT WOS:000577175900013
PM 32282911
OA Green Submitted
DA 2022-08-26
ER

PT J
AU Taggart, T
   Liang, YL
   Pina, P
   Albritton, T
AF Taggart, Tamara
   Liang, Yilin
   Pina, Paulo
   Albritton, Tashuna
TI Awareness of and willingness to use PrEP among Black and Latinx
   adolescents residing in higher prevalence areas in the United States
SO PLOS ONE
LA English
DT Article
ID PREEXPOSURE PROPHYLAXIS PREP; YOUNG MEN; SEX; WOMEN; BARRIERS
AB This mixed-methods study examined awareness of and willingness to use pre-exposure prophylaxis (PrEP) among sexually active Black and Latinx adolescents (13-17 years) residing in five cities in the United States with some of the highest burden of HIV. Data are from adolescents who participated in a cross-sectional survey (n = 208) and one-on-one interviews and focus groups (n = 26) conducted from September 2017-August 2019. Approximately 50% of the sample were recruited through community efforts, and the other half through a panel. Logistic regression with covariates including sexual orientation, relationship status, socioeconomic status, and race/ethnicity were used to assess factors associated with PrEP awareness and willingness. For the qualitative data, thematic analysis was used to develop a codebook of a-priori and inductive codes while analytic memos were written to identify key themes. PrEP awareness was reported by 38% of the sample and was associated with Black race (AOR = 0.49; 95% CI = 0.27, 0.90) and prior HIV testing (AOR = 3.89, 95% CI = 1.25, 12.08). PrEP willingness (defined as "definitely would use PrEP") was reported by 22% of the sample and was associated with higher age, more education, having had condomless sex in the past 6 months (AOR = 0.23; 95% CI = 0.10, 0.56), perceived likelihood of acquiring HIV (AOR = 3.59; 95% CI = 1.06, 12.21), and PrEP awareness (AOR = 0.41; 95% CI = 0.19, 0.89). Qualitative data showed that misconceptions about PrEP persist and PrEP stigma, fear of being punished, provider attitudes and recommendations, and empowerment were related to adolescents' willingness to use PrEP. Study findings reveal important strategies for improving PrEP delivery and scale-up to Black and Latinx adolescents. These strategies include using sociodemographic and health behavior data to target adolescents who may be more or less willing to use PrEP, improving provider communication about PrEP, and creating culturally and developmentally appropriate PrEP education materials that address common misconceptions held by adolescents.
C1 [Taggart, Tamara] George Washington Univ, Milken Inst, Sch Publ Hlth, Dept Prevent & Community Hlth, Washington, DC 20052 USA.
   [Taggart, Tamara] Yale Sch Publ Hlth, Dept Social & Behav Sci, New Haven, CT 06510 USA.
   [Liang, Yilin] Loyola Univ Chicago, Stritch Sch Med, Maywood, IL USA.
   [Pina, Paulo] NYU, Dept Pediat, Brooklyn, NY USA.
   [Albritton, Tashuna] CUNY, Sch Med, Dept Community Hlth & Social Med, New York, NY 10031 USA.
RP Taggart, T (通讯作者)，George Washington Univ, Milken Inst, Sch Publ Hlth, Dept Prevent & Community Hlth, Washington, DC 20052 USA.; Taggart, T (通讯作者)，Yale Sch Publ Hlth, Dept Social & Behav Sci, New Haven, CT 06510 USA.
EM ttaggart@gwu.edu
RI Pina, Paulo/AAA-1787-2022
OI Pina, Paulo/0000-0002-3831-027X; Taggart, Tamara/0000-0001-9240-1212;
   Albritton, Tashuna/0000-0002-7592-4318
FU Yale University Center for Interdisciplinary Research on AIDS, Pilot
   Projects in HIV/AIDS Prevention Research program [P30MH062294,
   T32MH020031]; National Institute of Mental Health
FX Support for the overall study was provided by Yale University Center for
   Interdisciplinary Research on AIDS, Pilot Projects in HIV/AIDS
   Prevention Research program (P30MH062294). Additional support for TT was
   provided by a post-doctoral fellowship supported by Award Numbers
   T32MH020031 and P30MH062294 from the National Institute of Mental
   Health.
CR Abram KM, 2017, PEDIATRICS, V139, DOI 10.1542/peds.2016-0360
   Albritton T, 2018, PREV MED, V116, P222, DOI 10.1016/j.ypmed.2018.08.039
   Barreras JL, 2019, AIDS CARE, V31, P1221, DOI 10.1080/09540121.2019.1601669
   Bauermeister JA, 2014, CURR HIV RES, V11, P520, DOI 10.2174/1570162X12666140129100411
   Calabrese SK, 2018, JAIDS-J ACQ IMM DEF, V79, P46, DOI [10.1097/QAI.0000000000001762, 10.1097/qai.0000000000001762]
   Calabrese SK, 2017, AM J PUBLIC HEALTH, V107, P1883, DOI 10.2105/AJPH.2017.304061
   Centers for Disease Control and Prevention, HIV YOUTH
   Creswell VL, 2011, DESIGNING CONDUCTING
   Curry L., 2015, MIXED METHODS HLTH S, V1, DOI 10.4135/9781483390659
   Doll M, 2018, J ADOLESCENT HEALTH, V62, P424, DOI 10.1016/j.jadohealth.2017.09.009
   Eaton LA, 2017, AIDS BEHAV, V21, P1236, DOI 10.1007/s10461-017-1690-0
   Garcia M, 2017, PLOS ONE, V12, DOI 10.1371/journal.pone.0184014
   Garrett WS, 2019, J ADOLESC HLTH, V64
   Gibbs G. R., 2018, ANAL QUALITATIVE DAT, V6
   Hallfors DD, 2016, DRUG USE TRAJECTORIE, P367
   Hamilton DT, 2018, AM J PUBLIC HEALTH, V108, pS284, DOI [10.2105/AJPH.2018.304471, 10.2105/ajph.2018.304471]
   HIV.gov, 2019, WHAT IS END HIV EP P
   Hosek SG, 2017, JAMA PEDIATR, V171, P1063, DOI 10.1001/jamapediatrics.2017.2007
   Kann L, 2018, MMWR SURVEILL SUMM, V67, P1, DOI 10.15585/mmwr.ss6708a1
   Lightfoot AF, 2015, SEX EDUC-SEX SOC LEA, V15, P348, DOI 10.1080/14681811.2015.1025947
   Long-Middleton ER, 2019, MCN-AM J MATERN-CHIL, V44, P150, DOI 10.1097/NMC.0000000000000517
   Marion Reid Christine Lomas-Francis Martin Olsson, 2013, LAB MED, V44, pe92
   Perez-Figueroa RE, 2015, AIDS EDUC PREV, V27, P112, DOI 10.1521/aeap.2015.27.2.112
   Rubtsova A, 2014, CURR HIV RES, V11, P543, DOI 10.2174/1570162X12666140129104952
   Sanders R, 2017, SEX TRANSM INFECT, V93
   Siegler AJ, 2018, ANN EPIDEMIOL, V28, P841, DOI 10.1016/j.annepidem.2018.06.005
   Sikkema KJ, 1996, AM J PUBLIC HEALTH, V86, P1123, DOI 10.2105/AJPH.86.8_Pt_1.1123
   Smith DK, 2012, AIDS EDUC PREV, V24, P408, DOI 10.1521/aeap.2012.24.5.408
   Sullivan PS, 2018, ANN EPIDEMIOL, V28, P833, DOI 10.1016/j.annepidem.2018.06.009
   World Health Organization, WHO IMPL TOOL PREP P
   2014, REG ANESTH PAIN MED, V9
NR 31
TC 11
Z9 11
U1 0
U2 4
PU PUBLIC LIBRARY SCIENCE
PI SAN FRANCISCO
PA 1160 BATTERY STREET, STE 100, SAN FRANCISCO, CA 94111 USA
SN 1932-6203
J9 PLOS ONE
JI PLoS One
PD JUL 6
PY 2020
VL 15
IS 7
AR e0234821
DI 10.1371/journal.pone.0234821
PG 13
WC Multidisciplinary Sciences
WE Science Citation Index Expanded (SCI-EXPANDED); Social Science Citation Index (SSCI)
SC Science & Technology - Other Topics
GA MM3OG
UT WOS:000550068700045
PM 32628674
OA Green Published, gold
DA 2022-08-26
ER

PT J
AU Furukawa, NW
   Smith, DK
   Gonzalez, CJ
   Huang, YLA
   Hanna, DB
   Felsen, UR
   Zhu, WM
   Arnsten, JH
   Patel, VV
AF Furukawa, Nathan W.
   Smith, Dawn K.
   Gonzalez, Charles J.
   Huang, Ya-Lin A.
   Hanna, David B.
   Felsen, Uriel R.
   Zhu, Weiming
   Arnsten, Julia H.
   Patel, Viraj V.
TI Evaluation of Algorithms Used for PrEP Surveillance Using a Reference
   Population From New York City, July 2016-June 2018
SO PUBLIC HEALTH REPORTS
LA English
DT Article
DE algorithm; HIV; New York; preexposure prophylaxis; surveillance;
   validation
ID HIV PREEXPOSURE PROPHYLAXIS; UNITED-STATES; ANTIRETROVIRAL PROPHYLAXIS;
   MEN; PREVENTION; INFECTION
AB Objective:
   Daily tenofovir disoproxil fumarate/emtricitabine (TDF/FTC) use as HIV preexposure prophylaxis (PrEP) is monitored by identifying TDF/FTC prescriptions from pharmacy databases and applying diagnosis codes and antiretroviral data to algorithms that exclude TDF/FTC prescribed for HIV postexposure prophylaxis (PEP), HIV treatment, and hepatitis B virus (HBV) treatment. We evaluated the accuracy of 3 algorithms used by the Centers for Disease Control and Prevention (CDC), Gilead Sciences, and the New York State Department of Health (NYSDOH) using a reference population in Bronx, New York.
   Methods:
   We extracted diagnosis codes and data on all antiretroviral prescriptions other than TDF/FTC from an electronic health record database for persons aged >= 16 prescribed TDF/FTC during July 2016-June 2018 at Montefiore Medical Center. We reviewed medical records to classify the true indication of first TDF/FTC use as PrEP, PEP, HIV treatment, or HBV treatment. We applied each algorithm to the reference population and compared the results with the medical record review.
   Results:
   Of 2862 patients included in the analysis, 694 used PrEP, 748 used PEP, 1407 received HIV treatment, and 13 received HBV treatment. The algorithms had high specificity (range: 98.4%-99.0%), but the sensitivity of the CDC algorithm using a PEP definition of TDF/FTC prescriptions <= 30 days was lower (80.3%) than the sensitivity of the algorithms developed by Gilead Sciences (94.7%) or NYSDOH (96.1%). Defining PEP as TDF/FTC prescriptions <= 28 days improved CDC algorithm performance (sensitivity, 95.8%; specificity, 98.8%).
   Conclusions:
   Adopting the definition of PEP as <= 28 days of TDF/FTC in the CDC algorithm should improve the accuracy of national PrEP surveillance.
C1 [Furukawa, Nathan W.; Smith, Dawn K.; Huang, Ya-Lin A.; Zhu, Weiming] Ctr Dis Control & Prevent, Div HIV AIDS Prevent, Natl Ctr HIV AIDS Viral Hepatitis STD & TB Preven, 1600 Clifton Rd NE,MS E45-US8-4, Atlanta, GA 30329 USA.
   [Furukawa, Nathan W.] Ctr Dis Control & Prevent, Epidem Intelligence Serv, Atlanta, GA 30329 USA.
   [Gonzalez, Charles J.] New York State Dept Hlth, AIDS Inst, Albany, NY USA.
   [Hanna, David B.] Albert Einstein Coll Med, Dept Epidemiol & Populat Hlth, Bronx, NY 10467 USA.
   [Felsen, Uriel R.] Albert Einstein Coll Med, Montefiore Hlth Syst, Dept Med, Div Infect Dis, Bronx, NY 10467 USA.
   [Arnsten, Julia H.; Patel, Viraj V.] Albert Einstein Coll Med, Dept Med, Div Gen Internal Med, Montefiore Hlth Syst, Bronx, NY 10467 USA.
RP Furukawa, NW (通讯作者)，Ctr Dis Control & Prevent, Div HIV AIDS Prevent, Natl Ctr HIV AIDS Viral Hepatitis STD & TB Preven, 1600 Clifton Rd NE,MS E45-US8-4, Atlanta, GA 30329 USA.
EM nmt6@cdc.gov
FU Einstein-Rockefeller-City University of New York Center for AIDS
   Research (ERC-CFAR) [P30-AI-124 414, K23-MH-102 118, K01-HL-137 557,
   K23-MH-106 386]; Division of HIV/AIDS Prevention at CDC
FX The authors disclosed receipt of the following financial support for the
   research, authorship, and/or publication of this article: This work was
   supported in part by the Einstein-Rockefeller-City University of New
   York Center for AIDS Research (ERC-CFAR, P30-AI-124 414), K23-MH-102 118
   (V. V. Patel), K01-HL-137 557 (D. B. Hanna), K23-MH-106 386 (U. R.
   Felsen), and funds from the Division of HIV/AIDS Prevention at CDC.
CR [Anonymous], 2018, PREEXP PROPH PREV HI
   [Anonymous], 2014, SAS COMP SOFTW VERS
   Baeten JM, 2012, NEW ENGL J MED, V367, P399, DOI 10.1056/NEJMoa1108524
   Bien CH, 2017, AIDS BEHAV, V21, P1309, DOI 10.1007/s10461-016-1663-8
   Centers for Disease Control and Prevention, 2016, DIV HIV AIDS PREV ST
   Choopanya K, 2013, LANCET, V381, P2083, DOI 10.1016/S0140-6736(13)61127-7
   Demeke HB, 2018, AM J PUBLIC HEALTH, V108, pS299, DOI [10.2105/AJPH.2018.304641, 10.2105/ajph.2018.304641]
   Dominguez KL, 2016, UPDATED GUIDELINES A
   Felsen UR, 2014, AIDS CARE, V26, P1318, DOI 10.1080/09540121.2014.911813
   Garner W, 2018, AM J PUBLIC HEALTH, V108, pS305, DOI [10.2105/AJPH.2018.304788, 10.2105/ajph.2018.304788]
   Gilead Sciences, 2016, SAF EFF EMTR TEN AL
   Goldstein RH, 2018, NEW ENGL J MED, V379, P1293, DOI 10.1056/NEJMp1804306
   Grant RM, 2010, NEW ENGL J MED, V363, P2587, DOI 10.1056/NEJMoa1011205
   Hamilton DT, 2018, AM J PUBLIC HEALTH, V108, pS284, DOI [10.2105/AJPH.2018.304471, 10.2105/ajph.2018.304471]
   Hammack PL, 2018, PLOS ONE, V13, DOI 10.1371/journal.pone.0202806
   Hanna DB, 2016, AIDS RES HUM RETROV, V32, P955, DOI 10.1089/aid.2015.0345
   Huang YLA, 2018, MMWR-MORBID MORTAL W, V67, P1147, DOI 10.15585/mmwr.mm6741a3
   Jain S, 2015, CLIN INFECT DIS, V60, pS200, DOI 10.1093/cid/civ094
   Jenness SM, 2019, AM J EPIDEMIOL, V188, P743, DOI 10.1093/aje/kwy230
   Laufer FN, 2015, MMWR-MORBID MORTAL W, V64, P1296, DOI 10.15585/mmwr.mm6446a5
   Molina JM, 2015, NEW ENGL J MED, V373, P2237, DOI 10.1056/NEJMoa1506273
   Molina JM, 2017, LANCET HIV, V4, pE402, DOI 10.1016/S2352-3018(17)30089-9
   Siegler AJ, 2018, ANN EPIDEMIOL, V28, P841, DOI 10.1016/j.annepidem.2018.06.005
   Singh S, 2018, ANN INTERN MED, V168, P685, DOI 10.7326/M17-2082
   Smith DK, 2018, ANN EPIDEMIOL, V28, P850, DOI 10.1016/j.annepidem.2018.05.003
   Sullivan PS, 2018, ANN EPIDEMIOL, V28, P833, DOI 10.1016/j.annepidem.2018.06.009
   Thigpen MC, 2012, NEW ENGL J MED, V367, P423, DOI 10.1056/NEJMoa1110711
   Wu H, 2017, CLIN INFECT DIS, V64, P144, DOI 10.1093/cid/ciw701
NR 28
TC 8
Z9 8
U1 0
U2 1
PU SAGE PUBLICATIONS INC
PI THOUSAND OAKS
PA 2455 TELLER RD, THOUSAND OAKS, CA 91320 USA
SN 0033-3549
EI 1468-2877
J9 PUBLIC HEALTH REP
JI Public Health Rep.
PD MAR
PY 2020
VL 135
IS 2
BP 202
EP 210
AR 0033354920904085
DI 10.1177/0033354920904085
EA FEB 2020
PG 9
WC Public, Environmental & Occupational Health
WE Science Citation Index Expanded (SCI-EXPANDED); Social Science Citation Index (SSCI)
SC Public, Environmental & Occupational Health
GA KN6FO
UT WOS:000512241800001
PM 32027559
OA Bronze, Green Published
DA 2022-08-26
ER

PT J
AU Peuchant, O
   Touati, A
   Laurier-Nadalie, C
   Henin, N
   Cazanave, C
   Bebear, C
   de Barbeyrac, B
AF Peuchant, Olivia
   Touati, Arabella
   Laurier-Nadalie, Cecile
   Henin, Nadege
   Cazanave, Charles
   Bebear, Cecile
   de Barbeyrac, Bertille
TI Prevalence of lymphogranuloma venereum among anorectal Chlamydia
   trachomatis-positive MSM using pre-exposure prophylaxis for HIV
SO SEXUALLY TRANSMITTED INFECTIONS
LA English
DT Article
ID FRANCE; TIME
AB Objectives We evaluated the prevalence of lymphogranuloma venereum (LGV) in anorectal Chlamydia trachomatis-positive French men who have sex with men (MSM) using pre-exposure prophylaxis (PrEP) for HIV. Here, we describe the clinical, biological and behavioural characteristics of these patients.
   Methods Laboratories throughout French metropolitan areas performing routine testing for C. trachomatis sent positive anorectal specimens to the National Reference Centre for bacterial STIs for LGV real-time PCR targeting the pmpH gene. Identification of the C. trachomatis genovar was performed by ompA gene sequencing. For each patient, clinical, biological and sexual behaviour data were collected after obtaining written informed consent.
   Results In 2017, 486 anorectal C. trachomatis-positive specimens from MSM PrEP users were analysed. A strain of genovar L was detected in 91 cases (18.7%). Patients with LGV were significantly more symptomatic, had more sexual partners and more concurrent syphilis compared with their non-LGV counterparts. OmpA gene sequencing, successful in two-thirds of anorectal C. trachomatis-positive specimens, showed that the LGV cases were mainly of variant L2b (n=33), followed by genovar L2 (n=27) and genetic L2b ompA variants (n=16). In 11 cases, the results indicated the occurrence of genetic exchange between L and non-L genovars.
   Conclusions LGV was diagnosed in 18.7% of anorectal C. trachomatis-positive specimens from French MSM using PrEP. LGV testing should be carried out for MSM diagnosed with chlamydia and with a large number of sexual partners, high-risk practices and anorectal symptoms. These patients should be presumptively treated as having LGV. This is the first surveillance study of LGV among MSM PrEP users and monitoring should continue.
C1 [Peuchant, Olivia; Henin, Nadege; Cazanave, Charles; Bebear, Cecile; de Barbeyrac, Bertille] Univ Bordeaux, Mycoplasmal & Chlamydial Infect Humans, USC EA3671, Bordeaux, France.
   [Peuchant, Olivia; Henin, Nadege; Cazanave, Charles; Bebear, Cecile; de Barbeyrac, Bertille] INRA, Mycoplasmal & Chlamydial Infect Humans, USC EA3671, Bordeaux, France.
   [Peuchant, Olivia; Touati, Arabella; Laurier-Nadalie, Cecile; Cazanave, Charles; Bebear, Cecile; de Barbeyrac, Bertille] CHU Bordeaux, Natl Reference Ctr Bacterial Sexually Transmitted, Bordeaux, France.
   [Cazanave, Charles] CHU Bordeaux, Infect & Trop Dis Dept, Bordeaux, France.
RP Peuchant, O (通讯作者)，Univ Bordeaux, Mycoplasmal & Chlamydial Infect Humans, USC EA3671, Fac Med Sci, F-33076 Bordeaux, France.
EM peuchant@u-bordeaux.fr
RI Cazanave, Charles/AHE-5492-2022
OI Touati, Arabella/0000-0002-9369-4931
CR Cole MJ, 2020, SEX TRANSM INFECT, V96, P137, DOI 10.1136/sextrans-2019-053972
   de Barbeyrac B, 2018, INT J STD AIDS, V29, P1215, DOI 10.1177/0956462418785266
   de Vries HJC, 2019, J EUR ACAD DERMATOL, V33, P1821, DOI 10.1111/jdv.15729
   de Vrieze NHN, 2013, SEX TRANSM INFECT, V89, P548, DOI 10.1136/sextrans-2012-050915
   Isaksson J, 2017, J MED MICROBIOL, V66, P1684, DOI 10.1099/jmm.0.000597
   LAN J, 1994, J CLIN MICROBIOL, V32, P528, DOI 10.1128/JCM.32.2.528-530.1994
   Morre SA, 2005, EMERG INFECT DIS, V11, P1311, DOI 10.3201/eid1108.050535
   Peuchant O, 2016, EMERG INFECT DIS, V22, P1945, DOI 10.3201/eid2211.160247
   Touati A, 2016, CLIN MICROBIOL INFEC, V22, DOI 10.1016/j.cmi.2016.03.018
   Traeger MW, 2018, CLIN INFECT DIS, V67, P676, DOI 10.1093/cid/ciy182
NR 10
TC 10
Z9 10
U1 0
U2 1
PU BMJ PUBLISHING GROUP
PI LONDON
PA BRITISH MED ASSOC HOUSE, TAVISTOCK SQUARE, LONDON WC1H 9JR, ENGLAND
SN 1368-4973
EI 1472-3263
J9 SEX TRANSM INFECT
JI Sex. Transm. Infect.
PD DEC
PY 2020
VL 96
IS 8
BP 615
EP 617
DI 10.1136/sextrans-2019-054346
PG 3
WC Infectious Diseases
WE Science Citation Index Expanded (SCI-EXPANDED)
SC Infectious Diseases
GA PZ6OA
UT WOS:000612858000013
PM 32303577
DA 2022-08-26
ER

PT J
AU Kenyon, C
   De Baetselier, I
   Wouters, K
AF Kenyon, Chris
   Baetselier, Irith De
   Wouters, Kristien
TI Screening for STIs in PrEP cohorts results in high levels of
   antimicrobial consumption
SO INTERNATIONAL JOURNAL OF STD & AIDS
LA English
DT Article
DE Gonorrhea (Neisseria gonorrhoeae); chlamydia (Chlamydia trachomatis);
   Europe; antibiotic; screening
ID 2016 EUROPEAN GUIDELINE; MANAGEMENT; RESISTANCE; SYPHILIS
AB Screening for STIs in men who have sex with men receiving HIV pre-exposure prophylaxis resulted in high consumption of macrolides, extended spectrum cephalosporins, fluoroquinolones and tetracyclines. The consumption of macrolides was 52 times as high as that reported for community-level consumption in certain European countries.
C1 [Kenyon, Chris; Wouters, Kristien] Inst Trop Med, Dept Clin Sci, HIV STI Unit, Antwerp, Belgium.
   [Kenyon, Chris] Univ Cape Town, Div Infect Dis & HIV Med, Cape Town, South Africa.
   [Baetselier, Irith De] Inst Trop Med, STI Reference Ctr, Dept Clin Sci, Antwerp, Belgium.
RP Kenyon, C (通讯作者)，Inst Trop Med, HIV STI Unit, B-2000 Antwerp, Belgium.
EM ckenyon@itg.be
OI Kenyon, Chris/0000-0002-2557-8998
CR Baker KS, 2015, LANCET INFECT DIS, V15, P913, DOI 10.1016/S1473-3099(15)00002-X
   Bell BG, 2014, BMC INFECT DIS, V14, DOI 10.1186/1471-2334-14-13
   Bignell C, 2013, INT J STD AIDS, V24, P85, DOI 10.1177/0956462412472837
   Cole MJ, 2017, BMC INFECT DIS, V17, DOI 10.1186/s12879-017-2707-z
   De Baetselier Irith, 2017, JMIR Res Protoc, V6, pe11, DOI 10.2196/resprot.6767
   de Vries HJC, 2015, J EUR ACAD DERMATOL, V29, P1, DOI 10.1111/jdv.12461
   Goossens H, 2005, LANCET, V365, P579, DOI 10.1016/S0140-6736(05)17907-0
   Horner PJ, 2016, INT J STD AIDS, V27, P928, DOI 10.1177/0956462416648585
   Janier M, 2016, J EUR ACAD DERMATOL, V30, pE78, DOI 10.1111/jdv.13320
   Jensen JS, 2016, J EUR ACAD DERMATOL, V30, P1650, DOI 10.1111/jdv.13849
   Kenyon C, 2019, FRONT PUBLIC HEALTH, V7, DOI 10.3389/fpubh.2019.00154
   Kenyon C, 2020, J INFECT DIS, V221, P1107, DOI 10.1093/infdis/jiz153
   Kenyon C, 2019, J MED MICROBIOL, V68, P119, DOI 10.1099/jmm.0.000885
   Kenyon C, 2019, AIDS, V33, P155, DOI 10.1097/QAD.0000000000002020
   Kenyon Chris R, 2018, F1000Res, V7, P569, DOI 10.12688/f1000research.14869.1
   Kirkcaldy RD, 2013, ANN INTERN MED, V158, P321, DOI 10.7326/0003-4819-158-5-201303050-00004
   Lewis DA, 2013, SEX TRANSM INFECT, V89, P47, DOI 10.1136/sextrans-2013-051020
   Mikalova L, 2017, SEX TRANSM DIS, V44, P376, DOI 10.1097/OLQ.0000000000000600
   Reyniers T, 2018, JAIDS-J ACQ IMM DEF, V79, P186, DOI [10.1097/QAI.0000000000001791, 10.1097/qai.0000000000001791]
   Tsoumanis A, 2018, SEX TRANSM DIS, V45, P615, DOI [10.1097/OLQ.0000000000000824, 10.1097/olq.0000000000000824]
   Van Dijck C, 2020, SEX TRANSM INFECT
   Vuylsteke B, 2019, J INT AIDS SOC, V22, DOI 10.1002/jia2.25407
   WHO Collaborating Centre for Drug Statistics Methodology, 2020, GUIDELINES ATC CLASS
NR 23
TC 9
Z9 9
U1 0
U2 0
PU SAGE PUBLICATIONS LTD
PI LONDON
PA 1 OLIVERS YARD, 55 CITY ROAD, LONDON EC1Y 1SP, ENGLAND
SN 0956-4624
EI 1758-1052
J9 INT J STD AIDS
JI Int. J. STD AIDS
PD OCT
PY 2020
VL 31
IS 12
BP 1215
EP 1218
AR 0956462420957519
DI 10.1177/0956462420957519
EA SEP 2020
PG 4
WC Immunology; Infectious Diseases
WE Science Citation Index Expanded (SCI-EXPANDED)
SC Immunology; Infectious Diseases
GA OC6FI
UT WOS:000568817200001
PM 32903136
DA 2022-08-26
ER

PT J
AU Wechsberg, WM
   Browne, FA
   Ndirangu, J
   Bonner, CP
   Minnis, AM
   Nyblade, L
   Speizer, IS
   Howard, BN
   Myers, B
   Ahmed, K
AF Wechsberg, Wendee M.
   Browne, Felicia A.
   Ndirangu, Jacqueline
   Bonner, Courtney Peasant
   Minnis, Alexandra M.
   Nyblade, Laura
   Speizer, Ilene S.
   Howard, Brittni N.
   Myers, Bronwyn
   Ahmed, Khatija
TI The PrEPARE Pretoria Project: protocol for a cluster-randomized
   factorial-design trial to prevent HIV with PrEP among adolescent girls
   and young women in Tshwane, South Africa
SO BMC PUBLIC HEALTH
LA English
DT Article
DE HIV; Sexual and reproductive health (SRH); Stigma; Health Policy Project
   Stigma and Discrimination-reduction training (HPP S&D); Clinic staff;
   Young Women's Health CoOp (YWHC); Alcohol and drug use; Gender-based
   violence; Adaptation
ID WOMAN-FOCUSED INTERVENTION; PREEXPOSURE PROPHYLAXIS; CAPE-TOWN; HEALTH
   COOP; PREGNANT-WOMEN; SEX WORKERS; USE DRUGS; STIGMA; RISK; INFECTION
AB Background: Despite increased prevention efforts, HIV remains the leading cause of death among adolescent girls and young women in South Africa. Although research indicates important determinants of HIV acquisition at the individual and interpersonal levels, structural-level stigma and discrimination continue to be critical barriers to reaching and retaining this key population for HIV prevention and sexual and reproductive health services. Innovative and multilevel interventions are needed that can address the intersectional structural and gender issues that young women face, including stigma, alcohol and drug use, gender-based violence, and other risk factors when seeking health services. Oral pre-exposure prophylaxis (PrEP) taken daily has been found to be an effective biomedical HIV prevention tool. Testing a comprehensive gender-focused biobehavioral HIV prevention intervention that is inclusive of social ecological determinants, such as stigma and discrimination reduction in clinics, is critical for reducing HIV among adolescent girls and young women.
   Methods: This project involves both a Community Collaborative Board and a Youth Advisory Board in helping to adapt the Young Women's Health CoOp intervention and the Health Policy Project (HPP) Stigma and Discrimination (S&D) reduction training curriculum to the setting and population. This study uses a two-by-two factorial design with stratified randomization of 12 clinics, each with distinct catchment areas. The Young Women's Health CoOp addresses substance use, sexual risk, violence prevention and sexual negotiation, condom demonstration, and problem solving with the following additions: knowledge of PrEP, the importance of PrEP adherence, and sexual and reproductive health. Adolescent girls and young women will be assessed with behavioral and biological measures at baseline, 3-, 6- and 9-month follow-up. The S&D reduction training is provided for all staff in the clinics randomized to this condition. Clinic staff will be surveyed at baseline, 4- and 8-month follow-up. We will recruit 900 AGYW from communities in the 12 clinic catchment areas.
   Discussion: The study findings, if efficacious across the outcomes, will be incorporated into the gender-focused HIV prevention intervention toolkit and disseminated to inform multilevel prevention approaches.
C1 [Wechsberg, Wendee M.; Browne, Felicia A.; Ndirangu, Jacqueline; Bonner, Courtney Peasant; Howard, Brittni N.] RTI Int, Subst Use Gender & Appl Res Program, 3040 E Cornwallis Rd, Res Triangle Pk, NC 27709 USA.
   [Wechsberg, Wendee M.; Speizer, Ilene S.] Univ N Carolina, Maternal & Child Hlth, Gillings Sch Global Publ Hlth, 135 Dauer Dr, Chapel Hill, NC 27599 USA.
   [Wechsberg, Wendee M.] North Carolina State Univ, Dept Psychol, 640 Poe Hall,Campus Box 7650, Raleigh, NC 27695 USA.
   [Wechsberg, Wendee M.] Duke Univ, Psychiat & Behav Sci, Sch Med, 40 Duke Med Circle, Durham, NC 27710 USA.
   [Browne, Felicia A.] Univ N Carolina, Hlth Behav, Gillings Sch Global Publ Hlth, 135 Dauer Dr, Chapel Hill, NC 27599 USA.
   [Minnis, Alexandra M.] RTI Int, Ctr Global Hlth, 2150 Shattuck Ave,Suite 800, Berkeley, CA 94704 USA.
   [Minnis, Alexandra M.] Univ Calif Berkeley, Berkeley Sch Publ Hlth, Div Epidemiol, 2121 Berkeley Way,Room 5302, Berkeley, CA 94720 USA.
   [Nyblade, Laura] RTI Int, Int Global Hlth Div, Int Dev Grp, 701 13th St NW 750, Washington, DC 20005 USA.
   [Myers, Bronwyn] Med Res Council Francie van Zijl Dr, Alcohol & Drug Abuse Res Unit, Cape Town, South Africa.
   [Ahmed, Khatija] Setshaba Res Ctr, 2088 Block H, ZA-0152 Soshanguve, South Africa.
RP Wechsberg, WM (通讯作者)，RTI Int, Subst Use Gender & Appl Res Program, 3040 E Cornwallis Rd, Res Triangle Pk, NC 27709 USA.; Wechsberg, WM (通讯作者)，Univ N Carolina, Maternal & Child Hlth, Gillings Sch Global Publ Hlth, 135 Dauer Dr, Chapel Hill, NC 27599 USA.
EM wmw@rti.org
RI Myers, Bronwyn/AAT-7788-2021
OI Myers, Bronwyn/0000-0003-0235-6716; Nyblade, Laura/0000-0001-8067-4192;
   ahmed, khatija/0000-0003-0309-1641; Browne, Felicia/0000-0002-4230-2096;
   Minnis, Alexandra/0000-0002-2943-2005; Ndirangu,
   Jackie/0000-0001-8346-7359; Wechsberg, Wendee/0000-0002-5146-6463
FU Eunice Kennedy Shriver National Institute of Child Health & Human
   Development of the National Institutes of Health
FX Research reported in this publication was supported by the Eunice
   Kennedy Shriver National Institute of Child Health & Human Development
   of the National Institutes of Health under Award Number R01HD094629 (PI:
   Wechsberg). The content is solely the responsibility of the authors and
   does not necessarily represent the official views of the National
   Institutes of Health. The Eunice Kennedy Shriver National Institute of
   Child Health & Human Development of the National Institutes of Health
   had no role in study design, data collection and analysis, decision to
   publish, or preparation of the manuscript.
CR Amico KR, 2017, AIDS BEHAV, V21, P1361, DOI 10.1007/s10461-016-1458-y
   Anderson PL, 2018, ANTIMICROB AGENTS CH, V62, DOI 10.1128/AAC.01710-17
   Bekker LG, 2015, SAMJ S AFR MED J, V105, P907, DOI [10.7196/SAMJ.2015.v105i11.10222, 10.7196/SAMJ.2015.V105I11.10222]
   Calabrese SK, 2018, JAIDS-J ACQ IMM DEF, V79, P46, DOI [10.1097/QAI.0000000000001762, 10.1097/qai.0000000000001762]
   Carney T, 2019, AIDS CARE, V31, P77, DOI 10.1080/09540121.2018.1500008
   Celum CL, 2019, J INT AIDS SOC, V22, DOI 10.1002/jia2.25298
   Corneli A, 2015, AIDS PATIENT CARE ST, V29, P503, DOI 10.1089/apc.2015.0038
   Corneli AL, 2014, JAIDS-J ACQ IMM DEF, V66, P324, DOI 10.1097/QAI.0000000000000158
   Crespi CM, 2016, ANNU REV PUBL HEALTH, V37, P1, DOI 10.1146/annurev-publhealth-032315-021702
   Cunningham SD, 2009, PERSPECT SEX REPRO H, V41, P225, DOI 10.1363/4122509
   Donner A., 2000, DESIGN ANAL CLUSTER
   Ekstrand ML, 2020, AIDS CARE, V32, pS14, DOI 10.1080/09540121.2020.1739221
   Fladseth K, 2015, PLOS ONE, V10, DOI 10.1371/journal.pone.0122671
   Hanley JA, 2003, AM J EPIDEMIOL, V157, P364, DOI 10.1093/aje/kwf215
   Hanscom B, 2016, JAIDS-J ACQ IMM DEF, V73, P606, DOI 10.1097/QAI.0000000000001160
   Hodges-Mameletzis I, 2019, DRUGS, V79, P1263, DOI 10.1007/s40265-019-01143-8
   Karim Q. A., 2008, Global Public Health, V3, P351, DOI 10.1080/17441690802076496
   Kidd R, 2015, FACILITATORS TRAININ
   Marrazzo JM, 2015, NEW ENGL J MED, V372, P509, DOI 10.1056/NEJMoa1402269
   McGovern ME, 2016, INT J EPIDEMIOL, V45, P2100, DOI 10.1093/ije/dyw122
   Mdege ND, 2014, J CLIN EPIDEMIOL, V67, P1083, DOI 10.1016/j.jclinepi.2014.06.004
   Musheke M, 2013, BMC PUBLIC HEALTH, V13, DOI [10.1186/1472-6963-13-97, 10.1186/1471-2458-13-220]
   Myers B, 2019, BMJ OPEN, V9, DOI 10.1136/bmjopen-2018-024776
   Myers B, 2016, INT J DRUG POLICY, V30, P52, DOI 10.1016/j.drugpo.2015.12.019
   Nyblade L, 2019, STIGMA FREE HLTH FAC
   Nyblade L, 2018, UNDERSTANDING RESPON
   Nyblade L, 2020, J INT AIDS SOC, V23, DOI 10.1002/jia2.25483
   Nyblade L, 2018, FRONT PUBLIC HEALTH, V6, DOI 10.3389/fpubh.2018.00165
   Nyblade L, 2017, CULT HEALTH SEX, V19, P1092, DOI 10.1080/13691058.2017.1293844
   Pettifor A, 2015, J INT AIDS SOC, V18, P8, DOI 10.7448/IAS.18.2.19434
   Pintye J, 2018, AIDS PATIENT CARE ST, V32, P538, DOI 10.1089/apc.2018.0058
   Rao D, 2019, BMC MED, V17, DOI 10.1186/s12916-018-1244-y
   Reed SJ, 2014, YOUTH SOC, V46, P529, DOI 10.1177/0044118X12443372
   Saul J, 2018, PLOS ONE, V13, DOI 10.1371/journal.pone.0208167
   Simbayi LC., 2019, S AFRICAN NATL HIV P
   South African National AIDS Council (SANAC), 2017, S AFR NAT STRAT PLAN
   StataCorp LLC, 2019, STATA
   Sweeney SM, 2016, AIDS BEHAV, V20, P29, DOI 10.1007/s10461-015-1164-1
   Teitelman AM, 2016, HEALTH PSYCHOL, V35, P751, DOI 10.1037/hea0000351
   Thomson KA, 2016, CURR OPIN HIV AIDS, V11, P18, DOI 10.1097/COH.0000000000000207
   Turan JM, 2019, BMC MED, V17, DOI 10.1186/s12916-018-1246-9
   Turan JM, 2011, AIDS BEHAV, V15, P1111, DOI 10.1007/s10461-010-9798-5
   UNAIDS (Joint United Nations Programme on HIV/AIDS), 2019, UNAIDS DAT 2019 S AF
   van der Straten A, 2016, J INT AIDS SOC, V19, DOI 10.7448/IAS.19.1.20642
   Vazquez L, 2019, AIDS PATIENT CARE ST, V33, P214, DOI 10.1089/apc.2018.0242
   Velloza J, 2020, J INT AIDS SOC, V23, DOI 10.1002/jia2.25463
   Wechsberg W, 2019, ADDRESSING STIGMA GE
   Wechsberg WM, 2019, DRUG ALCOHOL DEPEN, V195, P16, DOI 10.1016/j.drugalcdep.2018.10.036
   Wechsberg WM, 2018, BMC PUBLIC HEALTH, V18, DOI 10.1186/s12889-018-5665-5
   Wechsberg WM, 2017, BMC WOMENS HEALTH, V17, DOI 10.1186/s12905-017-0433-8
   Wechsberg WM, 2017, ADDICT SCI CLIN PRAC, V12, DOI 10.1186/s13722-017-0077-x
   Wechsberg WM, 2017, J CHILD ADOLES SUBST, V26, P205, DOI 10.1080/1067828X.2016.1260511
   Wechsberg WM, 2016, DRUG ALCOHOL DEPEN, V161, P307, DOI 10.1016/j.drugalcdep.2016.02.017
   Wechsberg WM, 2014, BMC PUBLIC HEALTH, V14, DOI 10.1186/1471-2458-14-1074
   Wechsberg WM, 2013, BMJ OPEN, V3, DOI 10.1136/bmjopen-2013-002622
   Wechsberg WM, 2011, J DRUG ISSUES, V41, P233, DOI 10.1177/002204261104100205
   Wechsberg WM, 2006, AIDS BEHAV, V10, P131, DOI 10.1007/s10461-005-9036-8
   Wechsberg WM, 2004, AM J PUBLIC HEALTH, V94, P1165, DOI 10.2105/AJPH.94.7.1165
   Wechsberg WM, 2019, AM PUBL HLTH ASS ANN
   Wechsberg WM., 1998, REVISED RISK BEHAV 1
NR 60
TC 6
Z9 6
U1 0
U2 3
PU BMC
PI LONDON
PA CAMPUS, 4 CRINAN ST, LONDON N1 9XW, ENGLAND
EI 1471-2458
J9 BMC PUBLIC HEALTH
JI BMC Public Health
PD SEP 15
PY 2020
VL 20
IS 1
AR 1403
DI 10.1186/s12889-020-09458-y
PG 14
WC Public, Environmental & Occupational Health
WE Science Citation Index Expanded (SCI-EXPANDED); Social Science Citation Index (SSCI)
SC Public, Environmental & Occupational Health
GA NT6ZA
UT WOS:000573085100001
PM 32933510
OA Green Published, gold
DA 2022-08-26
ER

PT J
AU Padovese, V
   Farrugia, A
   Ghath, SAA
   Rossoni, I
AF Padovese, V.
   Farrugia, A.
   Almabrok Ali Ghath, S.
   Rossoni, I.
TI Sexually transmitted infections' epidemiology and knowledge, attitude
   and practice survey in a set of migrants attending the sexual health
   clinic in Malta
SO JOURNAL OF THE EUROPEAN ACADEMY OF DERMATOLOGY AND VENEREOLOGY
LA English
DT Article
ID PREVALENCE
AB Background The number of international migrants is estimated at 272 million people worldwide. In Europe, migrants face the disproportionate burden of infectious diseases, including hepatitis B and C, HIV and sexually transmitted infections (STIs). High-risk behaviours, sexual abuse, poor living conditions and barriers to accessing health care may affect migrants' sexual health, leading to infections. Objectives The study evaluates STIs and HIV prevalence and knowledge, attitude and practice (KAP) in non-European migrants attending the sexual health clinic in Malta. It also seeks to explore situations of human trafficking (HT), sex/gender-based violence (S/GBV) and female genital mutilations (FGM). Methods This is a mixed-method study, based on quantitative and qualitative research within a single centre. An anonymous pretested questionnaire was administered to non-European migrants attending the genitourinary clinic (GUC) with the assistance of an ethnocultural agent. Demographics, STI diagnoses and risk behaviours were collected from the GUC database, linked to the questionnaires and analysed. Results A total of 143 migrants took part in the study, 73% were young male and 16.7% men who have sex with men (MSM). Forty-one different nationalities were recorded, and the top ones were Nigerian (12%), Filipino (7.4%) and Chinese (5.4%). Concerning risk behaviours, 33.8% of respondents had never used a condom and 76.5% had had sex with multiple partners in the 6 months prior to the study. STI prevalence was 73.1%. Of the patients interviewed, six females were Chinese sex workers employed in massage parlours, potentially trafficked to Malta. Conclusions The study outcomes support the need of improving awareness about STIs/HIV risk and testing. In migrants at particular risk for HIV, combination prevention strategies should include access to pre-exposure prophylaxis and antiretrovirals independently from migrants' legal status. Finally, STIs/HIV prevention in migrants should be linked with interventions tackling HT and other forms of S/GBV.
C1 [Padovese, V.; Farrugia, A.; Almabrok Ali Ghath, S.] Mater Dei Hosp, Dept Dermatol & Venereol, Genitourinary Clin, Msida, Malta.
   [Padovese, V.] Migrant Hlth Dermatol Working Grp, Int Fdn Dermatol, London, England.
   [Rossoni, I.] Univ Malta, Dept Criminol, Msida, Malta.
   [Rossoni, I.] Italian Ctr Promot Mediat CIPM, Milan, Italy.
RP Padovese, V (通讯作者)，Mater Dei Hosp, Dept Dermatol & Venereol, Genitourinary Clin, Msida, Malta.; Padovese, V (通讯作者)，Migrant Hlth Dermatol Working Grp, Int Fdn Dermatol, London, England.
EM valeska.padovese@gov.mt
OI padovese, valeska/0000-0003-1274-9230
CR Aditus, 2019, RIGHTS ATT BEN INT P
   Deblonde J, 2015, BMC PUBLIC HEALTH, V15, DOI 10.1186/s12889-015-2571-y
   Eiset AH, 2017, PUBLIC HEALTH REV, V38, DOI 10.1186/s40985-017-0065-4
   European Centre for Disease Prevention and Control, 2016, EP ASS HEB B C MIGR
   European Centre for Disease Prevention and Control, 2009, MIGR HLTH ACC HIV PR
   European Centre for Disease Prevention and Control, 2013, MIGR HLTH SEX TRANSM
   European Centre for Disease Prevention and Control (ECDC), 2018, PUBL HLTH GUID SCREE
   European commission, 2017, TRAFF HUM BEING NEW
   European Institute for Gender Equality (EIGE), 2021, BROWS GEND STAT GEND
   European Parliamentary Research Service, 2017, FLOW MIGR
   Fakoya I, 2015, BMC PUBLIC HEALTH, V15, DOI 10.1186/s12889-015-1852-9
   Ghimire S, 2019, INT J ENV RES PUB HE, V16, DOI 10.3390/ijerph16071287
   International Organisation for Migration, KEY MIGR TERMS
   JobsPlus, 2009, FOR NAT EMPL TRENDS
   Keygnaert I, 2014, HEALTH POLICY, V114, P215, DOI 10.1016/j.healthpol.2013.10.007
   Leslie J, 2018, J TRAUMA NURS, V25, P282, DOI 10.1097/JTN.0000000000000389
   Loos J, 2016, LANCET HIV, V3, pE505, DOI 10.1016/S2352-3018(16)30173-4
   Mangalore RP, 2018, INTERN MED J, V48, P759, DOI 10.1111/imj.13956
   Migration Policy Institute, 2017, GEND BAS VIOL WOM BO
   Norris AH, 2017, INT J STD AIDS, V28, P991, DOI 10.1177/0956462416685486
   Pew Research Center, 2019, APP C UN IMM POP TRE
   Ross J, 2018, CURR OPIN INFECT DIS, V31, P25, DOI 10.1097/QCO.0000000000000415
   UNHCR, 2019, MALT SEA ARR
   United Nations High Commissioner for Refugees Eurostat European Political Strategy Centre, 2017, 10 TRENDS SHAP MIGR
   Wang W, 2010, INT J STD AIDS, V21, P410, DOI 10.1258/ijsa.2009.008518
   WHO (World Health Organisation), 2016, FEM GEN MUT
   World Health Organisation, 2015, CONSOLIDATED GUIDELI
   World Health Organization, 2015, SEXUAL HLTH HUMAN RI
NR 28
TC 1
Z9 1
U1 1
U2 5
PU WILEY
PI HOBOKEN
PA 111 RIVER ST, HOBOKEN 07030-5774, NJ USA
SN 0926-9959
EI 1468-3083
J9 J EUR ACAD DERMATOL
JI J. Eur. Acad. Dermatol. Venereol.
PD FEB
PY 2021
VL 35
IS 2
BP 509
EP 516
DI 10.1111/jdv.16949
EA OCT 2020
PG 8
WC Dermatology
WE Science Citation Index Expanded (SCI-EXPANDED)
SC Dermatology
GA QD0KN
UT WOS:000580542600001
PM 32967045
DA 2022-08-26
ER

PT J
AU Bauman, LJ
   Mellins, CA
   Klitzman, R
AF Bauman, Laurie J.
   Mellins, Claude Ann
   Klitzman, Robert
[truncated: 3,168,934 more chars]
