# Supplementary material for: Knowledge domain and emerging trends in HIV pre-exposure prophylaxis: A visualization analysis via CiteSpace
Source: Front Microbiol. 2023 Mar 16;14:1099132. doi: 10.3389/fmicb.2023.1099132 (PMC10060873; doi:10.3389/fmicb.2023.1099132)
Supplement: Supplementary file 1 [file Data_Sheet_1.ZIP › download2020u506pt2.txt]

PT J
AU Gill, K
   Johnson, L
   Dietrich, J
   Myer, L
   Marcus, R
   Wallace, M
   Pidwell, T
   Mendel, E
   Fynn, L
   Jones, K
   Wiesner, L
   Slack, C
   Strode, A
   Spiegel, H
   Hosek, S
   Rooney, J
   Gray, G
   Bekker, LG
AF Gill, Katherine
   Johnson, Leigh
   Dietrich, Janan
   Myer, Landon
   Marcus, Rebecca
   Wallace, Melissa
   Pidwell, Tanya
   Mendel, Eve
   Fynn, Lauren
   Jones, Kai
   Wiesner, Lubbe
   Slack, Catherine
   Strode, Ann
   Spiegel, Hans
   Hosek, Sybil
   Rooney, James
   Gray, Glenda
   Bekker, Linda-Gail
TI Acceptability, safety, and patterns of use of oral tenofovir disoproxil
   fumarate and emtricitabine for HIV pre-exposure prophylaxis in South
   African adolescents: an open-label single-arm phase 2 trial
SO LANCET CHILD & ADOLESCENT HEALTH
LA English
DT Article
ID PREVENTION; WOMEN; EFFICACY; RISK
AB Background HIV incidence among adolescents in southern Africa remains unacceptably high. Pre-exposure prophylaxis (PrEP) is an effective HIV prevention intervention but there are few data on its implementation among adolescents. We aimed to investigate the safety, feasibility, and acceptability of PrEP with oral tenofovir disoproxil fumarate and emtricitabine as part of a comprehensive HIV prevention package in an adolescent population in South Africa.
   Methods This open-label single-arm phase 2 study (PlusPills) was done in two research clinics in Cape Town and Johannesburg, South Africa. Adolescents aged 15-19 years were recruited into the study through recruitment events and outreach in the community. Potential participants were eligible for enrolment if they reported being sexually active. Exclusion criteria were a positive test for HIV or pregnancy at enrolment, breastfeeding, or any relevant co-morbidities. Participants were given oral tenofovir disoproxil fumarate and emtricitabine for PrEP to take daily for the first 12 weeks and were then given the choice to opt in or out of PrEP use at three monthly intervals during scheduled clinic visits. Participants were invited to monthly visits for adherence counselling and HIV testing during the study period. The primary outcomes were acceptability, use, and safety of PrEP. Acceptability was measured by the proportion of participants who reported willingness to take up PrEP and remain on PrEP at each study timepoint. Use was defined as the number of participants who continued to use PrEP after the initial 12-week period until the end of the study (week 48). Safety was measured by grade 2, 3, and 4 laboratory and clinical adverse events using the Division of AIDS table for grading the severity of adult and paediatric adverse events, version 1.0. Dried blood spot samples were collected at each study timepoint to measure tenofovir diphosphate concentrations. This trial is registered with ClinicalTrials.gov, NCT02213328.
   Findings Between April 28, 2015, and Nov 11, 2016, 244 participants were screened, and 148 participants were enrolled (median age was 18 years; 99 participants [67%] were female) and initiated PrEP. PrEP was stopped by 26 of the 148 (18%) participants at 12 weeks. Cumulative PrEP opt-out, from the total cohort, was 41% (60 of 148 participants) at week 24 and 43% (63 of 148 participants) at week 36. PrEP was well tolerated with only minor adverse events (grade 2) thought to be related to study drug, which included headache (n=4, 3%), gastrointestinal upset (n=8, 5%), and skin rash (n=2, 1%). Two participants (1%) experienced grade 3 weight loss, which was deemed related to the study drug and resolved fully when PrEP was discontinued. Tenofovir diphosphate concentrations were detectable (>16 fmol/punch) in dried blood spot samples in 108 (92%) of 118 participants who reported PrEP use at week 12, in 74 (74%) of 100 participants at week 24, and in 22 (59%) of 37 participants by the study end at week 48.
   Interpretation In this cohort of self-selected South African adolescents at risk of HIV acquisition, PrEP appears safe and tolerable in those who continued use. PrEP use decreased throughout the course of the study as the number of planned study visits declined. Adolescents in southern Africa needs access to PrEP with tailored adherence support and possibly the option for more frequent and flexible visit schedules. Copyright (C) 2020 Elsevier Ltd. All rights reserved.
C1 [Gill, Katherine; Marcus, Rebecca; Pidwell, Tanya; Mendel, Eve; Fynn, Lauren; Bekker, Linda-Gail] Univ Cape Town, Desmond Tutu HIV Ctr, ZA-7925 Cape Town, South Africa.
   [Johnson, Leigh; Myer, Landon] Univ Cape Town, Ctr Infect Dis Epidemiol & Res, Cape Town, South Africa.
   [Wiesner, Lubbe] Univ Cape Town, Div Clin Pharmacol, Dept Med, Cape Town, South Africa.
   [Myer, Landon] Univ Cape Town, Div Epidemiol & Biostat, Sch Publ Hlth & Family Med, Cape Town, South Africa.
   [Dietrich, Janan] Univ Witwatersrand, Perinatal HIV Res Unit, Johannesburg, South Africa.
   [Dietrich, Janan] South African Med Res Council, Hlth Syst Res Unit, Cape Town, South Africa.
   [Wallace, Melissa] Canc Assoc South Africa, Johannesburg, South Africa.
   [Jones, Kai] Columbia Univ, Vagelos Coll Phys & Surg, New York, NY USA.
   [Slack, Catherine] Univ KwaZulu Natal, HIV AIDS Vaccines Eth Grp, Pietermaritzburg, South Africa.
   [Strode, Ann] Univ KwaZulu Natal, Fac Law, Pietermaritzburg, South Africa.
   [Spiegel, Hans] NIAID, Kelly Govt Solut, NIH, Rockville, MD USA.
   [Spiegel, Hans] Dept Hlth & Human Serv, Rockville, MD USA.
   [Hosek, Sybil] John H Stroger Jr Hosp Cook Cty, Chicago, IL USA.
   [Rooney, James] Gilead Sci, Foster City, CA USA.
   [Gray, Glenda] South African Med Res Council, Off President, Cape Town, South Africa.
RP Bekker, LG (通讯作者)，Univ Cape Town, Desmond Tutu HIV Ctr, ZA-7925 Cape Town, South Africa.
EM linda-gail.bekker@hiv-research.org.za
RI Gill, Katherine/ABG-3230-2021
OI Gill, Katherine/0000-0002-3372-9506; Johnson, Leigh/0000-0002-2717-011X;
   Dietrich, Janan/0000-0002-1949-3138; Jones, Kai/0000-0001-9230-0235
FU National Institute of Allergy and Infectious Diseases of the US National
   Institutes of Health [R01AI094586]; South African Medical Research
   Council through its Division of Research Capacity Development under the
   SAMRC Postdoctoral Program from the South African National Treasury;
   Adult Clinical Trial Group; National Institute of Allergy and Infectious
   Diseases of the National Institutes of Health [UM1 AI068634, UM1
   AI068636, UM1 AI106701]; Infant Maternal Pediatric Adolescent AIDS
   Clinical Trials Group - National Institute of Allergy and Infectious
   Diseases [U01 AI068632]; Eunice Kennedy Shriver National Institute of
   Child Health and Human Development; National Institute of Mental Health
   [AI068632]; Gilead Sciences
FX We thank the study teams at both sites. We would also like to thank
   Sinead Delany-Moretlwe, Kathy Mngadi, Shaun Barnabas, and Frances Cowan
   for providing their expertise on the data safety and monitoring calls.
   This publication was made possible by a grant from the National
   Institute of Allergy and Infectious Diseases of the US National
   Institutes of Health (R01AI094586).The work reported in this Article was
   also made possible through funding by the South African Medical Research
   Council through its Division of Research Capacity Development under the
   SAMRC Postdoctoral Program from funding received from the South African
   National Treasury. The content in this Article is the sole
   responsibility of the authors and do not necessarily represent the
   official views of the South African Medical Research Council or the
   funders. The University of Cape Town Clinical PK Laboratory is supported
   in part via the Adult Clinical Trial Group, by the National Institute of
   Allergy and Infectious Diseases of the National Institutes of Health
   under award numbers UM1 AI068634, UM1 AI068636, and UM1 AI106701, as
   well as the Infant Maternal Pediatric Adolescent AIDS Clinical Trials
   Group, funding provided by National Institute of Allergy and Infectious
   Diseases (U01 AI068632), The Eunice Kennedy Shriver National Institute
   of Child Health and Human Development, and the National Institute of
   Mental Health grant AI068632. The tenofovir disoproxil fumarate plus
   emtricitabine co-formulated study medication was donated and the funding
   for the tenofovirdrug concentration measurementsin dried blood spots was
   receivedasa grant for this study from Gilead Sciences.
CR Anderson P, 2017, C RETR OPP INF SEATT
   Anderson PL, 2012, SCI TRANSL MED, V4, DOI 10.1126/scitranslmed.3004006
   Avert, 2019, HIV PREV PROGR OV
   Avert, 2019, PREEXP PROPH PREP HI
   Bekker LG, 2018, LANCET HIV, V5, pE68, DOI 10.1016/S2352-3018(17)30156-X
   Bekker LG, 2016, S AFR J HIV MED, V17, DOI 10.4102/sajhivmed.v17i1.455
   Buve A, 2002, LANCET, V359, P2011, DOI 10.1016/S0140-6736(02)08823-2
   Castillo-Mancilla JR, 2013, AIDS RES HUM RETROV, V29, P384, DOI [10.1089/aid.2012.0089, 10.1089/AID.2012.0089]
   Centers for Disease Control and Prevention, 2019, HIV YOUTH
   Chang LW, 2013, LANCET INFECT DIS, V13, P65, DOI 10.1016/S1473-3099(12)70273-6
   Eakle R, 2018, RETROVIROLOGY, V15, DOI 10.1186/s12977-018-0408-3
   Fonner VA, 2016, AIDS, V30, P1973, DOI 10.1097/QAD.0000000000001145
   Garnett GP, 2017, MAJOR INFECT DIS, P137, DOI DOI 10.1596/978-1-4648-0524-0_CH7
   Gomez GB, 2013, PLOS MED, V10, DOI 10.1371/journal.pmed.1001401
   Grant RM, 2014, LANCET INFECT DIS, V14, P820, DOI 10.1016/S1473-3099(14)70847-3
   Harrison A, 2015, CURR HIV-AIDS REP, V12, P207, DOI 10.1007/s11904-015-0261-0
   Hosek S, 2016, J INT AIDS SOC, V19, DOI 10.7448/IAS.19.7.21107
   Hosek SG, 2017, JAIDS-J ACQ IMM DEF, V74, P21, DOI 10.1097/QAI.0000000000001179
   Jamieson L, 2020, AIDS, V34, P883, DOI 10.1097/QAD.0000000000002486
   Janes H, 2018, AIDS RES HUM RETROV, V34, P645, DOI [10.1089/aid.2018.0031, 10.1089/AID.2018.0031]
   Jemmott JB, 2015, HEALTH PSYCHOL, V34, P610, DOI 10.1037/hea0000140
   Johnson LF, 2016, GLOBAL HEALTH ACTION, V9, DOI 10.3402/gha.v9.30314
   Kurth Ann E, 2011, Curr HIV/AIDS Rep, V8, P62, DOI 10.1007/s11904-010-0063-3
   Machado DM, 2017, ADOLESC HEALTH MED T, V8, P137, DOI 10.2147/AHMT.S112757
   Maljaars LP, 2017, S AFR J HIV MED, V18, DOI 10.4102/sajhivmed.v18i1.712
   Pettifor A, 2018, CURR OPIN HIV AIDS, V13, P265, DOI [10.1097/COH.0000000000000453, 10.1097/coh.0000000000000453]
   Phillips TK, 2019, JAIDS-J ACQ IMM DEF, V81, P311, DOI 10.1097/QAI.0000000000002032
   Ramaphosa MC, 2017, LET OUR ACTIONS COUN
   SA HIV Clinicians Society, 2018, ART ADH AD
   Sarkar S, 2019, ECLINICALMEDICINE, V10, P10, DOI 10.1016/j.eclinm.2019.04.006
   Thomson KA, 2016, CURR OPIN HIV AIDS, V11, P18, DOI 10.1097/COH.0000000000000207
   UNAIDS, 2016, AIDS NUMB AIDS IS NO
   UNAIDS, 2018, JOINT UN PROGR HIV A
   UNAIDS,, 2019, WOM HIV A SPOTL AD G, P20
   UNICEF, ALL END AD AIDS EP
   Warren EA, 2018, PLOS ONE, V13, DOI 10.1371/journal.pone.0198680
   Zanoni BC, 2016, BMJ GLOB HEALTH, V1, DOI 10.1136/bmjgh-2015-000004
NR 37
TC 15
Z9 16
U1 0
U2 5
PU ELSEVIER SCI LTD
PI OXFORD
PA THE BOULEVARD, LANGFORD LANE, KIDLINGTON, OXFORD OX5 1GB, OXON, ENGLAND
SN 2352-4642
J9 LANCET CHILD ADOLESC
JI Lancet Child. Adolesc. Health
PD DEC
PY 2020
VL 4
IS 12
BP 875
EP 883
DI 10.1016/S2352-4642(20)30248-0
PG 9
WC Pediatrics
WE Science Citation Index Expanded (SCI-EXPANDED)
SC Pediatrics
GA PH7JF
UT WOS:000600583400010
PM 33222803
DA 2022-08-26
ER

PT J
AU Connolly, MD
   Dankerlui, DN
   Eljallad, T
   Dodard-Friedman, I
   Tang, A
   Joseph, CLM
AF Connolly, Maureen D.
   Dankerlui, Doreen N.
   Eljallad, Tony
   Dodard-Friedman, Isadore
   Tang, Amy
   Joseph, Christine L. M.
TI Outcomes of a PrEP Demonstration Project with LGBTQ Youth in a
   Community-Based Clinic Setting with Integrated Gender-Affirming Care
SO TRANSGENDER HEALTH
LA English
DT Article
DE pre-exposure prophylaxis; LGBT; transgender; youth; community-based
ID HIV PREEXPOSURE PROPHYLAXIS; TRANSGENDER WOMEN; CANNABIS USE; RISK; MEN;
   SEX; ANXIETY; SAFETY
AB Lesbian, gay, bisexual, transgender, and queer/questioning (LGBTQ) youth are disproportionately affected by HIV, and young transgender women (YTW) are especially impacted. The purpose of this small demonstration project was to measure pre-exposure prophylaxis (PrEP) adherence in a community-based clinic for LGBTQ youth in which PrEP services are integrated with gender-affirming care. Of the 50 enrolled participants, 38 had a serum drug assay performed after three or more months and 26% of those had laboratory evidence of highly protective levels of medication. Low adherence highlights the need for culturally tailored follow-up efforts and assistance with the structural barriers to health experienced by LGBTQ youth, especially YTW.
C1 [Connolly, Maureen D.; Eljallad, Tony] Henry Ford Hlth Syst, Dept Pediat, 1 Ford Pl,2E, Detroit, MI 48202 USA.
   [Dankerlui, Doreen N.] Henry Ford Hlth Syst, Global Hlth Initiat, Detroit, MI 48202 USA.
   [Dodard-Friedman, Isadore] Univ Utah, Sch Med, Dept Internal Med, Salt Lake City, UT USA.
   [Tang, Amy; Joseph, Christine L. M.] Henry Ford Hlth Syst, Dept Publ Hlth Sci, Detroit, MI 48202 USA.
RP Connolly, MD (通讯作者)，Henry Ford Hlth Syst, Dept Pediat, 1 Ford Pl,2E, Detroit, MI 48202 USA.
EM mconnol1@hfhs.org
FU Gilead Sciences, Inc. [IN-US-276-4423]
FX This project was supported by an investigatedsponsored research grant
   from Gilead Sciences, Inc. (IN-US-276-4423).
CR [Anonymous], 2018, HIV SURVEILLANCE S, V23, P1
   Bauermeister Jose A, 2016, Transgend Health, V1, P279, DOI 10.1089/trgh.2016.0027
   Brennan J, 2012, AM J PUBLIC HEALTH, V102, P1751, DOI 10.2105/AJPH.2011.300433
   Buckner JD, 2014, AM J ADDICTION, V23, P598, DOI 10.1111/j.1521-0391.2014.12150.x
   Center for Behavioral Health Statistics and Quality, 2015, NAT SURV DRUG US HLT
   Deutsch MB, 2015, LANCET HIV, V2, pE512, DOI 10.1016/S2352-3018(15)00206-4
   Dworkin ER, 2017, ADDICT BEHAV, V74, P118, DOI 10.1016/j.addbeh.2017.06.007
   Fisher CB, 2018, LGBT HEALTH, V5, P350, DOI 10.1089/lgbt.2017.0098
   Garofalo R, 2006, J ADOLESCENT HEALTH, V38, P230, DOI 10.1016/j.jadohealth.2005.03.023
   Grant RM, 2014, LANCET INFECT DIS, V14, P820, DOI 10.1016/S1473-3099(14)70847-3
   Grant RM, 2010, NEW ENGL J MED, V363, P2587, DOI 10.1056/NEJMoa1011205
   Grunberg VA, 2015, PSYCHOL ADDICT BEHAV, V29, P590, DOI 10.1037/adb0000109
   Hoagland B, 2017, J INT AIDS SOC, V20, DOI 10.7448/IAS.20.1.21472
   Hood JE, 2018, SEX HEALTH, V15, P562, DOI 10.1071/SH18063
   Hosek SG, 2017, JAMA PEDIATR, V171, P1063, DOI 10.1001/jamapediatrics.2017.2007
   Hosek SG, 2017, JAIDS-J ACQ IMM DEF, V74, P21, DOI 10.1097/QAI.0000000000001179
   Kipke MD, 2007, AIDS BEHAV, V11, pS56, DOI 10.1007/s10461-006-9204-5
   Michigan Department of Health and Human Services, 2019, AIDS STAT ANN AN
   Morgan E, 2018, AIDS BEHAV, V22, P3645, DOI 10.1007/s10461-018-2125-2
   Neumann MS, 2017, AM J PUBLIC HEALTH, V107, P207, DOI [10.2105/ajph.2016.303509, 10.2105/AJPH.2016.303509]
   Phillips G, 2019, AIDS BEHAV, V23, P2749, DOI 10.1007/s10461-019-02561-1
   Reisner SL, 2016, JAIDS-J ACQ IMM DEF, V72, pS235, DOI 10.1097/QAI.0000000000001088
   Sevelius JM, 2016, J INT AIDS SOC, V19, DOI 10.7448/IAS.19.7.21105
   Stirratt MJ, 2015, TRANSL BEHAV MED, V5, P470, DOI 10.1007/s13142-015-0315-2
   Wilson IB, 2016, AIDS BEHAV, V20, P2700, DOI 10.1007/s10461-016-1406-x
NR 25
TC 0
Z9 0
U1 0
U2 0
PU MARY ANN LIEBERT, INC
PI NEW ROCHELLE
PA 140 HUGUENOT STREET, 3RD FL, NEW ROCHELLE, NY 10801 USA
SN 2688-4887
EI 2380-193X
J9 TRANSGENDER HEALTH
JI Transgender Health
PD JUN 1
PY 2020
VL 5
IS 2
BP 75
EP 79
DI 10.1089/trgh.2019.0069
PG 5
WC Psychology, Clinical; Public, Environmental & Occupational Health;
   Social Sciences, Biomedical
WE Science Citation Index Expanded (SCI-EXPANDED); Social Science Citation Index (SSCI)
SC Psychology; Public, Environmental & Occupational Health; Biomedical
   Social Sciences
GA UT5JC
UT WOS:000698151900001
PM 32656351
OA Green Published, hybrid
DA 2022-08-26
ER

PT J
AU Gomara, MJ
   Perez, Y
   Gomez-Gutierrez, P
   Herrera, C
   Ziprin, P
   Martinez, JP
   Meyerhans, A
   Perez, JJ
   Haro, I
AF Gomara, Maria J.
   Perez, Yolanda
   Gomez-Gutierrez, Patricia
   Herrera, Carolina
   Ziprin, Paul
   Martinez, Javier P.
   Meyerhans, Andreas
   Perez, Juan J.
   Haro, Isabel
TI Importance of structure-based studies for the design of a novel HIV-1
   inhibitor peptide
SO SCIENTIFIC REPORTS
LA English
DT Article
ID IMMUNODEFICIENCY-VIRUS TYPE-1; ENTRY INHIBITOR; CIRCULAR-DICHROISM;
   SYNTHETIC PEPTIDES; FUSION; PROTEIN; CONFORMATIONS; INFECTION; TARGET;
   TISSUE
AB Based on the structure of an HIV-1 entry inhibitor peptide two stapled- and a retro-enantio peptides have been designed to provide novel prevention interventions against HIV transmission. The three peptides show greater inhibitory potencies in cellular and mucosal tissue pre-clinical models than the parent sequence and the retro-enantio shows a strengthened proteolytic stability. Since HIV-1 fusion inhibitor peptides need to be embedded in the membrane to properly interact with their viral target, the structural features were determined by NMR spectroscopy in micelles and solved by using restrained molecular dynamics calculations. Both parent and retro-enantio peptides demonstrate a topology compatible with a shared helix-turn-helix conformation and assemble similarly in the membrane maintaining the active conformation needed for its interaction with the viral target site. This study represents a straightforward approach to design new targeted peptides as HIV-1 fusion inhibitors and lead us to define a retro-enantio peptide as a good candidate for pre-exposure prophylaxis against HIV-1.
C1 [Gomara, Maria J.; Haro, Isabel] IQAC CSIC, Unit Synth & Biomed Applicat Peptides, Jordi Girona 18-26, Barcelona 08034, Spain.
   [Perez, Yolanda] IQAC CSIC, Nucl Magnet Resonance Facil, Jordi Girona 18-26, Barcelona 08034, Spain.
   [Gomez-Gutierrez, Patricia; Perez, Juan J.] Univ Politecn Cataluna, Dept Chem Engn ETSEIB, Barcelona, Spain.
   [Herrera, Carolina] Imperial Coll London, Dept Med, London, England.
   [Ziprin, Paul] Imperial Coll London, Dept Surg & Canc, St Marys Hosp, London, England.
   [Martinez, Javier P.; Meyerhans, Andreas] Univ Pompeu Fabra, Dept Expt & Hlth Sci, Infect Biol Lab, Barcelona, Spain.
   [Meyerhans, Andreas] ICREA, Pg Luis Companys 23, Barcelona 08010, Spain.
RP Gomara, MJ; Haro, I (通讯作者)，IQAC CSIC, Unit Synth & Biomed Applicat Peptides, Jordi Girona 18-26, Barcelona 08034, Spain.
EM mariajose.gomara@iqac.csic.es; isabel.haro@iqac.csic.es
RI Gomara, Maria J/F-2614-2015; Perez, Juan J/E-3710-2010; Haro,
   Isabel/N-8719-2014
OI Gomara, Maria J/0000-0002-6906-4833; Perez, Juan J/0000-0002-0748-8147;
   Haro, Isabel/0000-0001-8677-2340; Herrera, Carolina/0000-0003-3701-752X
FU Spanish Ministry of Economy, Industry and Competitiveness (MINECO);
   European Regional Development Fund [RTI2018-094120-B-I00];
   AEI/MINECO/FEDER, UE [SAF2016-75505-R]; "Maria de Maeztu" Programme for
   Units of Excellence in RD [MDM-2014-0370]; Research Infraestructure
   MINECO-FEDER fund [CSIC13-4E-2076]; Spanish National Research Council
   (CSIC)
FX Financial support from the Spanish Ministry of Economy, Industry and
   Competitiveness (MINECO) and the European Regional Development Fund
   (Grant RTI2018-094120-B-I00 to I.H.) is gratefully acknowledged. A.M. is
   supported by a grant SAF2016-75505-R (AEI/MINECO/FEDER, UE) and through
   the "Maria de Maeztu" Programme for Units of Excellence in R&D
   (MDM-2014-0370). The 500-MHz spectrometer was purchased in part through
   a Research Infraestructure MINECO-FEDER fund (Grant CSIC13-4E-2076).
   Partial financial support from the Spanish National Research Council
   (CSIC) is also gratefully acknowledged.
CR Ali AM, 2019, COMPUT STRUCT BIOTEC, V17, P263, DOI 10.1016/j.csbj.2019.01.012
   Anandakrishnan R, 2015, BIOPHYS J, V108, P1153, DOI 10.1016/j.bpj.2014.12.047
   Andrushchenko VV, 2006, BBA-BIOMEMBRANES, V1758, P1596, DOI 10.1016/j.bbamem.2006.07.013
   Araghi RR, 2016, CURR OPIN STRUC BIOL, V39, P27, DOI 10.1016/j.sbi.2016.04.001
   Arranz-Gibert P, 2018, SCI REP-UK, V8, DOI 10.1038/s41598-018-24517-6
   Bird GH, 2010, P NATL ACAD SCI USA, V107, P14093, DOI 10.1073/pnas.1002713107
   Chivero ET, 2015, J GEN VIROL, V96, P1521, DOI 10.1099/vir.0.000086
   Di L, 2015, AAPS J, V17, P134, DOI 10.1208/s12248-014-9687-3
   Eckert DM, 1999, CELL, V99, P103, DOI 10.1016/S0092-8674(00)80066-5
   Feng Zhaoqianqi, 2016, BioMolecular Concepts, V7, P179, DOI 10.1515/bmc-2015-0035
   Fletcher PS, 2006, AIDS, V20, P1237, DOI 10.1097/01.aids.0000232230.96134.80
   Formaggio F, 2000, CHEM-EUR J, V6, P4498, DOI 10.1002/1521-3765(20001215)6:24<4498::AID-CHEM4498>3.0.CO;2-4
   Fox J, 2016, JAIDS-J ACQ IMM DEF, V73, P252, DOI 10.1097/QAI.0000000000001108
   GARTNER S, 1986, SCIENCE, V233, P215, DOI 10.1126/science.3014648
   Gomara MJ, 2016, BBA-GEN SUBJECTS, V1860, P1139, DOI 10.1016/j.bbagen.2016.02.008
   Gomara MJ, 2019, SCI REP-UK, V9, DOI 10.1038/s41598-019-40125-4
   GOODMAN M, 1979, ACCOUNTS CHEM RES, V12, P1, DOI 10.1021/ar50133a001
   Gordon CJ, 1999, J VIROL, V73, P684, DOI 10.1128/JVI.73.1.684-694.1999
   GRATHWOHL C, 1976, BIOPOLYMERS, V15, P2043, DOI 10.1002/bip.1976.360151013
   Grivel JC, 2011, J TRANSL MED, V9, DOI 10.1186/1479-5876-9-S1-S6
   Harman S, 2012, ANTIMICROB AGENTS CH, V56, P2347, DOI 10.1128/AAC.06108-11
   Herrera C, 2014, CURR TOP MICROBIOL, V383, P1, DOI 10.1007/82_2013_326
   Herrera C, 2009, ANTIMICROB AGENTS CH, V53, P1797, DOI 10.1128/AAC.01096-08
   Herrera E, 2010, J MED CHEM, V53, P6054, DOI 10.1021/jm100452c
   Herrera E, 2009, J PHYS CHEM B, V113, P7383, DOI 10.1021/jp900707t
   Jaishankar D, 2015, J VIROL, V89, P1932, DOI 10.1128/JVI.02979-14
   Keele BF, 2009, CURR OPIN HIV AIDS, V4, P352, DOI 10.1097/COH.0b013e32832d9fef
   Kilby JM, 2002, AIDS RES HUM RETROV, V18, P685, DOI 10.1089/088922202760072294
   KLINE AD, 1986, J MOL BIOL, V192, P869, DOI 10.1016/0022-2836(86)90034-3
   Lau YH, 2015, CHEM SOC REV, V44, P91, DOI 10.1039/c4cs00246f
   Liu M, 2016, CHEM REC, V16, P1772, DOI 10.1002/tcr.201600005
   Mcgowan I, 2015, PLOS ONE, V10, DOI 10.1371/journal.pone.0125363
   MIYAMOTO S, 1992, J COMPUT CHEM, V13, P952, DOI 10.1002/jcc.540130805
   Mourtada R, 2019, NAT BIOTECHNOL, V37, P1186, DOI 10.1038/s41587-019-0222-z
   PAPPENHEIMER JR, 1994, P NATL ACAD SCI USA, V91, P1942, DOI 10.1073/pnas.91.5.1942
   Perez JJ, 2005, CHEM SOC REV, V34, P143, DOI 10.1039/b209064n
   Perez Y, 2017, CHEM-EUR J, V23, P11703, DOI 10.1002/chem.201702531
   Prades R, 2015, ANGEW CHEM INT EDIT, V54, P3967, DOI 10.1002/anie.201411408
   Redman JS, 2018, MOL PHARMACEUT, V15, P1169, DOI 10.1021/acs.molpharmaceut.7b01004
   Richardson-Harman N, 2014, PLOS ONE, V9, DOI 10.1371/journal.pone.0111507
   Richardson-Harman N, 2012, AIDS RES HUM RETROV, V28, P1422, DOI [10.1089/aid.2012.0073, 10.1089/AID.2012.0073]
   Rokach L, 2005, DATA MINING AND KNOWLEDGE DISCOVERY HANDBOOK, P321, DOI 10.1007/0-387-25465-X_15
   Salazar-Gonzalez JF, 2009, J EXP MED, V206, P1273, DOI 10.1084/jem.20090378
   Song JN, 2012, PLOS ONE, V7, DOI 10.1371/journal.pone.0050300
   Toniolo C, 1996, J AM CHEM SOC, V118, P2744, DOI 10.1021/ja9537383
   Wei XL, 2015, ANGEW CHEM INT EDIT, V54, P3023, DOI 10.1002/anie.201411226
   Wei XP, 2002, ANTIMICROB AGENTS CH, V46, P1896, DOI 10.1128/AAC.46.6.1896-1905.2002
   Weinstock MT, 2012, BIOPOLYMERS, V98, P431, DOI 10.1002/bip.22073
   Welch BD, 2007, P NATL ACAD SCI USA, V104, P16828, DOI 10.1073/pnas.0708109104
   Welch BD, 2010, J VIROL, V84, P11235, DOI 10.1128/JVI.01339-10
   WOODY RW, 1994, EUR BIOPHYS J BIOPHY, V23, P253, DOI 10.1007/BF00213575
   WUTHRICH K, 1983, J MOL BIOL, V169, P949, DOI 10.1016/S0022-2836(83)80144-2
   Zondlo NJ, 2013, ACCOUNTS CHEM RES, V46, P1039, DOI 10.1021/ar300087y
NR 53
TC 3
Z9 3
U1 1
U2 3
PU NATURE PORTFOLIO
PI BERLIN
PA HEIDELBERGER PLATZ 3, BERLIN, 14197, GERMANY
SN 2045-2322
J9 SCI REP-UK
JI Sci Rep
PD SEP 2
PY 2020
VL 10
IS 1
AR 14430
DI 10.1038/s41598-020-71404-0
PG 14
WC Multidisciplinary Sciences
WE Science Citation Index Expanded (SCI-EXPANDED)
SC Science & Technology - Other Topics
GA PT4JJ
UT WOS:000608581100015
PM 32879375
OA gold, Green Published
DA 2022-08-26
ER

PT J
AU Phillips, A
   Harmon, JL
   Bera, J
   Ogle, M
   Thompson, J
AF Phillips, Ashakie
   Harmon, James L.
   Bera, Janine
   Ogle, Michelle
   Thompson, Julie
TI Integrating Preexposure Prophylaxis (PrEP) Into a Network of Community
   Health Centers
SO JNP-JOURNAL FOR NURSE PRACTITIONERS
LA English
DT Article
DE HIV; preexposure; primary care; prophylaxis; quality improvement
ID CARE PROVIDERS; KNOWLEDGE
AB Although preexposure prophylaxis (PrEP) is more than 92% effective in preventing human immunodeficiency virus, primary care providers underprescribe it. This quality improvement project was designed to increase the provision of PrEP to people at high risk for human immunodeficiency virus via evidence-based training given to primary care providers. This training occurred within a network of 19 federally qualified health centers in Sacramento, California. After implementation, there was a 67% increase in prescriptions for PrEP. Furthermore, all providers displayed an increase in acquired knowledge of PrEP (P < .001). Via focus group, providers identified facilitators, barriers, and innovative ideas for the standardization of PrEP in primary care. (C) 2019 Elsevier Inc. All rights reserved.
C1 [Phillips, Ashakie; Bera, Janine] WellSpace Hlth, Sacramento, CA 95821 USA.
   [Harmon, James L.; Thompson, Julie] Duke Univ, Sch Nursing, Durham, NC USA.
   [Ogle, Michelle] Warren Vance Community Hlth Ctr Inc, Henderson, NC USA.
RP Phillips, A (通讯作者)，WellSpace Hlth, Sacramento, CA 95821 USA.
EM aphillips@wellspacehealth.org
CR Adams LM, 2016, AIDS CARE, V28, P1154, DOI 10.1080/09540121.2016.1153595
   Blackstock OJ, 2017, J GEN INTERN MED, V32, P62, DOI 10.1007/s11606-016-3903-z
   Blumenthal J, 2015, AIDS BEHAV, V19, P802, DOI 10.1007/s10461-015-0996-z
   Calabrese SK, 2016, PLOS ONE, V11, DOI 10.1371/journal.pone.0157324
   Castel AD, 2015, JAIDS-J ACQ IMM DEF, V70, P520, DOI 10.1097/QAI.0000000000000780
   Centers for Disease Control and Prevention, HIV SURV REP
   Centers for Disease Control and Prevention, PREEXP PROPH PREV HI
   Clement ME, 2018, AIDS CARE, V30, P650, DOI 10.1080/09540121.2017.1384534
   Emory University, 2019, US PREP PROV DIR
   Hakre S, 2016, MEDICINE, V95, DOI 10.1097/MD.0000000000004511
   Health Resources and Services Administration, 2017, NAT HIV AIDS STRAT U
   Krakower D, 2014, AIDS BEHAV, V18, P1712, DOI 10.1007/s10461-014-0839-3
   Krakower DS, 2016, J INT AIDS SOC, V19, DOI 10.7448/IAS.19.1.21165
   Krakower DS, 2016, CURR OPIN HIV AIDS, V11, P41, DOI 10.1097/COH.0000000000000206
   Krakower DS, 2015, PLOS ONE, V10, DOI 10.1371/journal.pone.0132398
   Petroll AE, 2017, AIDS BEHAV, V21, P1256, DOI 10.1007/s10461-016-1625-1
   Ross I, 2017, PLOS ONE, V12, DOI 10.1371/journal.pone.0173057
   Sacramento County Division of Public Health One Community Health & Zero Together Coalition, 2017, PREP PEP ACT KIT
   Smith DK, 2016, PLOS ONE, V11, DOI 10.1371/journal.pone.0156592
   Tripathi A, 2012, SOUTH MED J, V105, P199, DOI 10.1097/SMJ.0b013e31824f1a1b
   Zheng H, 2015, HIV SURVEILLANCE ANN
NR 21
TC 3
Z9 3
U1 0
U2 2
PU ELSEVIER SCIENCE INC
PI NEW YORK
PA STE 800, 230 PARK AVE, NEW YORK, NY 10169 USA
SN 1555-4155
EI 1878-058X
J9 JNP-J NURSE PRACT
JI JNP-J. Nurse Pract.
PD MAR
PY 2020
VL 16
IS 3
BP 232
EP 235
DI 10.1016/j.nurpra.2019.09.010
PG 4
WC Nursing
WE Science Citation Index Expanded (SCI-EXPANDED); Social Science Citation Index (SSCI)
SC Nursing
GA KT2BR
UT WOS:000518818600029
DA 2022-08-26
ER

PT J
AU Ginsberg, GM
   Chemtob, D
AF Ginsberg, G. M.
   Chemtob, D.
TI Cost utility analysis of HIV pre exposure prophylaxis among men who have
   sex with men in Israel
SO BMC PUBLIC HEALTH
LA English
DT Article
DE HIV infection; Prevention; PrEP; Cost-utility analysis; AIDS; Israel
ID DEMAND PREEXPOSURE PROPHYLAXIS; ANTIRETROVIRAL PROPHYLAXIS;
   COLLABORATIVE ANALYSIS; HIGH-RISK; PREVENTION; INFECTION;
   SEROCONVERSION; TENOFOVIR; COUNTRIES; BEHAVIOR
AB Background Between 2011 and 2015, Men who have sex with men (MSM) accounted for nearly half of new HIV cases among men in Israel. This study carries out a cost-utility analysis of PrEP (HIV Pre Exposure Prophylaxis), an antiretroviral medication that can protect against the acquisition of HIV infection, whose incidence rate in Israel is around 1.74 per 1000 MSM. Method Epidemiological, demographic, health service utilisation and economic data were integrated into a spread-sheet model in order to calculate the cost per averted disability-adjusted life year (DALY) of the intervention from a societal perspective, in mid-2018 US$ using a 3% discount rate. Cost utility analyses were performed for both types of PrEP delivery (continuous regimen and on-demand), together with sensitivity analyses on numbers of condom users who take up PrEP (baseline 25%) and subsequently abandon condom use (baseline 75%), PrEP efficacy (baseline 86%), PrEP prices and monitoring costs. Results Around 21.3% of MSM are high risk (as defined by having unprotected anal intercourse). Offering PrEP to this group would have a ten year net cost of around 1563 million USD, preventing 493 persons from becoming HIV-positive, averting around 1616 DALYs at a cost per averted DALY of around 967,744 USD. This will render the intervention to be not cost-effective. PrEP drug prices would have to fall dramatically (by 90.7%) for the intervention to become cost-effective (i.e. having a cost per averted DALY less than thrice GNP per capita) in Israel. PrEP remains not cost-effective (at 475,673 USD per averted DALY) even if intervention costs were reduced by using an "on demand" instead of a daily schedule. Even if there were no changes in condom use, the resultant 411,694 USD cost-utility ratio is still not cost-effective. Conclusions Despite PrEPs high effectiveness against HIV, PrEP was found not to be cost-effective in the Israeli context because of a combination of relatively low HIV incidence, high PrEP costs, with a likelyhood that some low-risk MSM (ie: who use condoms) may well begin taking PrEP and as a consequence many of these will abandon condom use. Therefore, ways of minimizing these last two phenomena need to be found.
C1 [Ginsberg, G. M.] Hebron 79-3, IL-9339006 Jerusalem, Israel.
   [Ginsberg, G. M.; Chemtob, D.] Hebrew Univ Jerusalem Hadassah Hosp & Med Sch, Fac Med, Braun Sch Publ Hlth & Community Med, Jerusalem, Israel.
   [Chemtob, D.] Minist Hlth, Dept TB & AIDS, Jerusalem, Israel.
RP Ginsberg, GM (通讯作者)，Hebron 79-3, IL-9339006 Jerusalem, Israel.; Ginsberg, GM (通讯作者)，Hebrew Univ Jerusalem Hadassah Hosp & Med Sch, Fac Med, Braun Sch Publ Hlth & Community Med, Jerusalem, Israel.
EM gmginsberg@gmail.com
OI , Gary/0000-0001-6756-1900
CR Adam P, PERCEPTION PROPHYLAX
   [Anonymous], 2015, GUID START ANT THER
   [Anonymous], 2016, ROYAL PHARM SOC BRIT
   Baeten JM, 2012, NEW ENGL J MED, V367, P399, DOI 10.1056/NEJMoa1108524
   Baggaley RF, 2017, LANCET HIV, V4, pE465, DOI 10.1016/S2352-3018(17)30123-6
   Bank of Israel, MACR FOR
   Cambiano V, 2018, LANCET INFECT DIS, V18, P85, DOI [10.1016/S1473-3099(17)30540-6, 10.1016/s1473-3099(17)30540-6]
   Carpenter CS, 2008, CAN J ECON, V41, P1239, DOI 10.1111/j.1540-5982.2008.00502.x
   Central Bureau of Statistics, 2018, MONTHL B STAT JER MA
   Central Bureau of Statistics, 2018, STAT ABSTR ISR 2017
   Central Bureau of Statistics, MACR STAT Q 2017
   Central Bureau of Statistics, 2018, LAB FORC SURV Q JAN
   Chemto D, 2017, ISR J HEALTH POLICY, V6, DOI 10.1186/s13584-017-0141-8
   Chemtob D, 2019, BMC PUBLIC HEALTH, V19, DOI 10.1186/s12889-019-7000-1
   Chemtob D, 2016, ANN C SOC PUBL HLTH, P53
   Chemtob D, 2015, ISR J HEALTH POLICY, V4, DOI 10.1186/s13584-015-0033-8
   Chen A, 2014, PLOS ONE, V9, DOI 10.1371/journal.pone.0108742
   Choopanya K, 2013, LANCET, V381, P2083, DOI 10.1016/S0140-6736(13)61127-7
   Drabo EF, 2016, CLIN INFECT DIS, V63, P1495, DOI 10.1093/cid/ciw578
   Dunn D, 2008, J INFECT DIS, V197, P398, DOI 10.1086/524686
   Ginsberg GM, 2016, INT J PUBLIC HEALTH, V61, P683, DOI 10.1007/s00038-016-0821-0
   Ginsberg GM, 2016, ISR J HEALTH POLICY, V5, DOI 10.1186/s13584-016-0123-2
   Gomez GB, 2012, PLOS MED, V9, DOI 10.1371/journal.pmed.1001323
   Grant RM, 2010, NEW ENGL J MED, V363, P2587, DOI 10.1056/NEJMoa1011205
   Hogg R, 2008, LANCET, V372, P293, DOI 10.1016/S0140-6736(08)61113-7
   Holt M, 2018, LANCET, DOI [10.1016/S2352:3018(18)30072-9, DOI 10.1016/S2352:3018(18)30072-9]
   Hughes JP, 2012, J INFECT DIS, V205, P358, DOI 10.1093/infdis/jir747
   Israel Ministry of Health. Ministry of Health Price List for Ambulatory and Hospitalization Services, MIN HLTH PRIC LIST A
   Jarrin I, 2008, AM J EPIDEMIOL, V168, P532, DOI 10.1093/aje/kwn179
   Jewell BL, 2015, PLOS ONE, V10, DOI 10.1371/journal.pone.0115511
   Juusola JL, 2012, ANN INTERN MED, V156, P541, DOI [10.7326/0003-4819-156-8-201204170-00001, 10.7326/0003-4819-156-8-201204170-00004]
   Koopmanschap MA, 1996, PHARMACOECONOMICS, V10, P460, DOI 10.2165/00019053-199610050-00003
   Lodi S, 2011, CLIN INFECT DIS, V53, P817, DOI 10.1093/cid/cir494
   Marrazzo JM, 2015, NEW ENGL J MED, V372, P509, DOI 10.1056/NEJMoa1402269
   Marshall BDL, 2018, LANCET HIV, DOI [10.1016/S2352:3018(18)30097-3, DOI 10.1016/S2352:3018(18)30097-3]
   May M, 2007, AIDS, V21, P1185, DOI 10.1097/QAD.0b013e328133f285
   McCormack S, 2016, LANCET, V387, P53, DOI 10.1016/S0140-6736(15)00056-2
   Miners A H, 2001, HIV Clin Trials, V2, P484, DOI 10.1310/48ET-TT7G-35RA-D4C3
   Molina JM, 2015, NEW ENGL J MED, V373, P2237, DOI 10.1056/NEJMoa1506273
   Molina JM, 2017, LANCET HIV, V4, pE402, DOI 10.1016/S2352-3018(17)30089-9
   Mor Z, 2017, BMC INFECT DIS, V17, DOI 10.1186/s12879-017-2782-1
   Nichols BE, 2016, LANCET INFECT DIS, V16, P1423, DOI 10.1016/S1473-3099(16)30311-5
   Ong KJ, 2017, EUROSURVEILLANCE, V22, P15, DOI 10.2807/1560-7917.ES.2017.22.42.17-00192
   Ouellet E, 2015, CAN J INFECT DIS MED, V26, P23, DOI 10.1155/2015/964512
   Ross EL, 2016, JAIDS-J ACQ IMM DEF, V72, pE61, DOI 10.1097/QAI.0000000000000987
   RUTHERFORD GW, 1990, BRIT MED J, V301, P1183, DOI 10.1136/bmj.301.6762.1183
   Sagaon-Teyssier L, 2016, AIDS CARE, V28
   Sagaon-Teyssier L, 2016, AIDS CARE, V28, P48, DOI 10.1080/09540121.2016.1146653
   Schneider K, 2014, CLIN INFECT DIS, V58, P1027, DOI 10.1093/cid/cit946
   Sood N, 2013, CLIN INFECT DIS, V56, P1789, DOI 10.1093/cid/cit158
   Spreen W, 2014, JAIDS-J ACQ IMM DEF, V67, P487, DOI 10.1097/QAI.0000000000000365
   Thigpen MC, 2012, NEW ENGL J MED, V367, P423, DOI 10.1056/NEJMoa1110711
   van Tienen C, 2017, EUROSURVEILLANCE, V22, P27, DOI 10.2807/1560-7917.ES.2017.22.11.30483
   Weller S. C., 2002, COCHRANE DB SYST REV, DOI [10.1002/14651858.CD003255, DOI 10.1002/14651858.CD003255]
   WHO, HLTH ADJ LIF EXP HAL
   WHO, HLTH ADJ LIF EXP BIR
   Woods B, 2016, VALUE HEALTH, V19, P929, DOI 10.1016/j.jval.2016.02.017
   World Health Organization, COST EFF THRESH
   World Health Organization, 2001, MACR HLTH INV HLTH E
NR 59
TC 5
Z9 5
U1 0
U2 1
PU BMC
PI LONDON
PA CAMPUS, 4 CRINAN ST, LONDON N1 9XW, ENGLAND
EI 1471-2458
J9 BMC PUBLIC HEALTH
JI BMC Public Health
PD FEB 27
PY 2020
VL 20
IS 1
AR 271
DI 10.1186/s12889-020-8334-4
PG 14
WC Public, Environmental & Occupational Health
WE Science Citation Index Expanded (SCI-EXPANDED)
SC Public, Environmental & Occupational Health
GA KU8FC
UT WOS:000519946500001
PM 32103750
OA Green Published, gold
DA 2022-08-26
ER

PT J
AU Aggarwal, NK
   Consavage, KE
   Dhanuka, I
   Clement, KW
   Bouey, JH
AF Aggarwal, Neena K.
   Consavage, Katherine E.
   Dhanuka, Ida
   Clement, Kesiah W.
   Bouey, Jennifer H.
TI Health and Health Care Access Barriers Among Transgender Women Engaged
   in Sex Work: A Synthesis of US-Based Studies Published 2005-2019
SO LGBT HEALTH
LA English
DT Article
DE health care access barriers; transgender health; transgender women;
   women sex workers
ID TO-FEMALE TRANSGENDER; HIV RISK BEHAVIORS; SUBSTANCE USE; MENTAL-HEALTH;
   TRANSMITTED INFECTIONS; COMMUNITY-SAMPLE; SOCIAL NETWORKS; GENDER ABUSE;
   PREVENTION; YOUTH
AB Purpose: Transgender women (TW) are likely to experience job discrimination and engage in commercial sex transactions. As a group, they have the highest risk for HIV/AIDS. However, little is known about the health needs of transgender women sex workers (TWSW) in the United States and the structural and psychosocial barriers to their health care access. The objective of this systematic review was to systematically document these needs and barriers by using a framework approach.
   Methods: We searched PubMed, JSTOR, and Google Scholar for primary and secondary studies published in 2005-2019 that addressed the health of TWSW in the United States. We used a standardized data extraction form to gather data from eligible articles. The Strengthening the Reporting of Observational Studies in Epidemiology checklist was used to assess study quality.
   Results: Fifty-three articles met the inclusion criteria, including mentioning health-related topics among TWSW. More articles appeared in recent years. Most studies collected data with convenience samples in urban areas. Structural barriers reported included transphobia, lack of pre-exposure prophylaxis targeted at TW, and lack of health insurance coverage. Psychosocial barriers included distrust of the health care system, self-esteem, alcohol and substance use, and mental health.
   Conclusions: TWSW have unique health care needs that are not being addressed due to barriers to health care access. More research is required to identify non-HIV-related health burdens and details about psychosocial barriers to health care access.
C1 [Aggarwal, Neena K.; Consavage, Katherine E.; Clement, Kesiah W.; Bouey, Jennifer H.] Georgetown Univ, Dept Int Hlth, Sch Nursing & Hlth Studies, 3700 Reservoir Rd NW, Washington, DC 20057 USA.
   [Dhanuka, Ida] Georgetown Univ, Dept Biol, Washington, DC 20057 USA.
RP Bouey, JH (通讯作者)，Georgetown Univ, Dept Int Hlth, Sch Nursing & Hlth Studies, 3700 Reservoir Rd NW, Washington, DC 20057 USA.
EM jennifer.bouey@georgetown.edu
OI Aggarwal, Neena/0000-0001-6648-6216
FU Susan Mayor Endowment Fund
FX The authors thank the Susan Mayor Endowment Fund for funding this study.
CR Andersen RM., 1968, FAMILIES USE HLTH SE
   Austin EL, 2013, WOMEN HEALTH, V53, P41, DOI 10.1080/03630242.2012.743497
   Baral SD, 2013, LANCET INFECT DIS, V13, P214, DOI 10.1016/S1473-3099(12)70315-8
   Benotsch EG, 2016, INT J STD AIDS, V27, P776, DOI 10.1177/0956462415595319
   Benotsch EG, 2016, ARCH SEX BEHAV, V45, P597, DOI 10.1007/s10508-014-0432-x
   Bith-Melander P, 2010, J ASSOC NURSE AIDS C, V21, P207, DOI 10.1016/j.jana.2010.01.008
   Bockting WO, 2013, AM J PUBLIC HEALTH, V103, P943, DOI 10.2105/AJPH.2013.301241
   Bowers JR, 2011, CULT HEALTH SEX, V13, P629, DOI 10.1080/13691058.2011.564301
   Brennan J, 2012, AM J PUBLIC HEALTH, V102, P1751, DOI 10.2105/AJPH.2011.300433
   Clark K, 2018, ARCH SEX BEHAV, V47, P953, DOI 10.1007/s10508-017-1143-x
   Clernents-Nolle K, 2008, SEX HEALTH, V5, P49, DOI 10.1071/SH07045
   Cohan D, 2006, SEX TRANSM INFECT, V82, P418, DOI 10.1136/sti.2006.020628
   Crosby RA, 2007, J SEX RES, V44, P43, DOI 10.1207/s15598519jsr4401_5
   Cuschieri S, 2019, SAUDI J ANAESTH, V13, P31, DOI 10.4103/sja.SJA_543_18
   Davidson Megan, 2007, SEXUALITY RES SOCIAL, V4, P60, DOI [DOI 10.1525/SRSP.2007.4.4.60, 10.1525/srsp.2007.4.4.60]
   Davidson PL, 2004, INQUIRY-J HEALTH CAR, V41, P21, DOI 10.5034/inquiryjrnl_41.1.21
   Dowshen N, 2011, J ADOLESCENT HEALTH, V48, P410, DOI 10.1016/j.jadohealth.2010.07.021
   Edwards JW, 2007, AM J PUBLIC HEALTH, V97, P1030, DOI 10.2105/AJPH.2006.097717
   Fitzgerald E, 2015, MEANINGFUL WORK TRAN, P36
   Fletcher JB, 2014, ARCH SEX BEHAV, V43, P1651, DOI 10.1007/s10508-014-0368-1
   Frye D.M., 2005, J PSYCHOL HUM SEX, V17, P5, DOI [https://doi.org/10.1300/J056v17n01_02, DOI 10.1300/J056V17N01_02, 10.1300/J056v17n01_02]
   Gamarel KE, 2016, NICOTINE TOB RES, V18, P306, DOI 10.1093/ntr/ntv066
   Garofalo R, 2006, J ADOLESCENT HEALTH, V38, P230, DOI 10.1016/j.jadohealth.2005.03.023
   Glynn Tiffany R, 2016, Psychol Sex Orientat Gend Divers, V3, P336
   Graham LF, 2014, SEX RES SOC POLICY, V11, P274, DOI 10.1007/s13178-014-0144-y
   Herbst JH, 2008, AIDS BEHAV, V12, P1, DOI 10.1007/s10461-007-9299-3
   Hill Brandon J, 2017, Transgend Health, V2, P29, DOI 10.1089/trgh.2016.0034
   Hwahng Sel Julian, 2007, Sex Res Social Policy, V4, P36, DOI 10.1525/srsp.2007.4.4.36
   James SE, 2016, REP 2015 US TRANSG S
   Keuroghlian AS, 2015, DRUG ALCOHOL DEPEN, V152, P139, DOI 10.1016/j.drugalcdep.2015.04.008
   King WM, 2021, J INTERPERS VIOLENCE, V36, pNP10477, DOI 10.1177/0886260519876024
   Kosenko KA, 2011, J SEX RES, V48, P285, DOI 10.1080/00224491003721686
   Le V, 2016, J INT AIDS SOC, V19, P59, DOI 10.7448/IAS.19.3.20781
   Liberati A, 2009, BMJ-BRIT MED J, V339, DOI [10.1136/bmj.b2700, 10.1371/journal.pmed.1000100, 10.7326/0003-4819-151-4-200908180-00136]
   Mahajan AP, 2008, AIDS, V22, pS67, DOI 10.1097/01.aids.0000327438.13291.62
   Matsuzaki M, 2018, BMC PUBLIC HEALTH, V18, DOI 10.1186/s12889-018-5291-2
   McCoy CB, 2001, SUBST USE MISUSE, V36, P789, DOI 10.1081/JA-100104091
   Nadal KL, 2014, J TRAUMA DISSOCIATIO, V15, P169, DOI 10.1080/15299732.2014.867572
   Nemoto T, 2015, LGBT HEALTH, V2, P235, DOI 10.1089/lgbt.2014.0046
   Nemoto T, 2014, AIDS CARE, V26, P434, DOI 10.1080/09540121.2013.841832
   Nemoto T, 2011, AM J PUBLIC HEALTH, V101, P1980, DOI 10.2105/AJPH.2010.197285
   Nuttbrock L, 2015, AIDS BEHAV, V19, P1446, DOI 10.1007/s10461-014-0977-7
   Nuttbrock L, 2014, AM J PUBLIC HEALTH, V104, P2199, DOI 10.2105/AJPH.2014.302106
   Nuttbrock L, 2014, AM J PUBLIC HEALTH, V104, P2191, DOI 10.2105/AJPH.2013.301545
   Nuttbrock L, 2009, JAIDS-J ACQ IMM DEF, V52, P417, DOI 10.1097/QAI.0b013e3181ab6ed8
   Nuttbrock LA, 2017, AIDS BEHAV, V21, P3328, DOI 10.1007/s10461-016-1509-4
   Operario D, 2005, AIDS EDUC PREV, V17, P430, DOI 10.1521/aeap.2005.17.5.430
   Operario D, 2010, JAIDS-J ACQ IMM DEF, V55, pS91, DOI 10.1097/QAI.0b013e3181fbc9ec
   Padilla MB, 2016, INT J SEX HEALTH, V28, P261, DOI 10.1080/19317611.2016.1223256
   Poteat T, 2017, CURR HIV-AIDS REP, V14, P141, DOI 10.1007/s11904-017-0360-1
   Reback CJ, 2014, AIDS BEHAV, V18, P1359, DOI 10.1007/s10461-013-0657-z
   Reback CJ, 2012, AIDS CARE, V24, P1136, DOI 10.1080/09540121.2012.687817
   Reisner SL, 2019, AIDS PATIENT CARE ST, V33, P120, DOI 10.1089/apc.2018.0249
   Reisner SL, 2017, AIDS BEHAV, V21, P3312, DOI 10.1007/s10461-017-1938-8
   Reisner SL, 2009, J ASSOC NURSE AIDS C, V20, P373, DOI 10.1016/j.jana.2009.06.003
   Rodriguez A, 2018, ARCH SEX BEHAV, V47, P973, DOI 10.1007/s10508-017-1028-z
   Rodriguez-Madera S, 2005, INT J TRANSGENDERISM, V8, P113, DOI 10.1300/J485v08n02_10
   Romanelli M, 2017, AM J ORTHOPSYCHIAT, V87, P714, DOI 10.1037/ort0000306
   Ryvicker M, 2018, SOC THEOR HEALTH, V16, P224, DOI 10.1057/s41285-017-0053-2
   Sanchez T, 2010, AIDS BEHAV, V14, P351, DOI 10.1007/s10461-009-9610-6
   Satariano W., 2006, EPIDEMIOLOGY AGING E
   Sausa LA, 2007, ARCH SEX BEHAV, V36, P768, DOI 10.1007/s10508-007-9210-3
   Scambler G, 2008, SOC SCI MED, V66, P1848, DOI 10.1016/j.socscimed.2008.01.002
   Schulden JD, 2008, PUBLIC HEALTH REP, V123, P101, DOI 10.1177/00333549081230S313
   Sevelius JM, 2016, GLOB PUBLIC HEALTH, V11, P1060, DOI 10.1080/17441692.2016.1154085
   Sevelius JM, 2013, SEX ROLES, V68, P675, DOI 10.1007/s11199-012-0216-5
   Sevelius JM, 2009, AIDS EDUC PREV, V21, P113, DOI 10.1521/aeap.2009.21.2.113
   Sherman SG, 2019, JAIDS-J ACQ IMM DEF, V80, P513, DOI 10.1097/QAI.0000000000001959
   Siembida Elizabeth J, 2016, Transgend Health, V1, P172, DOI 10.1089/trgh.2016.0003
   Taylor RD, 2011, AIDS EDUC PREV, V23, P469, DOI 10.1521/aeap.2011.23.5.469
   Turner CM, 2019, J ADOLESCENT HEALTH, V65, P491, DOI 10.1016/j.jadohealth.2019.04.032
   UNAIDS, 2016, PREV GAP REP
   Van Devanter N, 2011, J AIDS CLIN RES S, VS1, P2
   Wilson E, 2016, AIDS PATIENT CARE ST, V30, P147, DOI 10.1089/apc.2015.0266
   Wilson EC, 2009, AIDS BEHAV, V13, P902, DOI 10.1007/s10461-008-9508-8
   Winter S, 2016, LANCET, V388, P390, DOI 10.1016/S0140-6736(16)00683-8
   Xavier J, 2013, INT J TRANSGENDERISM, V14, P3, DOI 10.1080/15532739.2013.689513
   Zimmerman RS, 2015, HEALTH PSYCHOL BEHAV, V3, P379, DOI 10.1080/21642850.2015.1093423
NR 78
TC 3
Z9 3
U1 3
U2 8
PU MARY ANN LIEBERT, INC
PI NEW ROCHELLE
PA 140 HUGUENOT STREET, 3RD FL, NEW ROCHELLE, NY 10801 USA
SN 2325-8292
EI 2325-8306
J9 LGBT HEALTH
JI LGBT Health
PD JAN 1
PY 2021
VL 8
IS 1
BP 11
EP 25
DI 10.1089/lgbt.2019.0243
EA DEC 2020
PG 15
WC Public, Environmental & Occupational Health
WE Science Citation Index Expanded (SCI-EXPANDED); Social Science Citation Index (SSCI)
SC Public, Environmental & Occupational Health
GA PS0DU
UT WOS:000598527100001
PM 33297834
DA 2022-08-26
ER
