# Supplementary material for: Knowledge domain and emerging trends in HIV pre-exposure prophylaxis: A visualization analysis via CiteSpace
Source: Front Microbiol. 2023 Mar 16;14:1099132. doi: 10.3389/fmicb.2023.1099132 (PMC10060873; doi:10.3389/fmicb.2023.1099132)
Supplement: Supplementary file 1 [file Data_Sheet_1.ZIP › download2021u544pt1.txt]

PT J
AU Waters, LJ
   Psomas, CK
   Barber, TJ
AF Waters, Laura J.
   Psomas, Christina K.
   Barber, Tristan J.
TI Key highlights from the international AIDS society (IAS) conference 2021
SO JOURNAL OF VIRUS ERADICATION
LA English
DT Article
ID HIV; INFLAMMATION; OBESE; CELLS
AB One of the highlights of the HIV meeting calendar, this year IAS conference did not disappoint in terms of content. It was virtual for all of us, bar 200 or so people who were able to get to the hub in Berlin, and the seamless platform made the lonely experience of attending from home more bearable! We summarise here key highlights on HIV pre-exposure prophylaxis, antiretroviral therapy and co-morbidities. This paper is far from exhaustive so we strongly encourage accessing the conference materials, which will be freely accessible to all online.
C1 [Waters, Laura J.] Cent & North West London NHS Trust, Mortimer Market Ctr, London, England.
   [Psomas, Christina K.] European Hosp Marseille, Marseille, France.
   [Barber, Tristan J.] Ian Charleson Day Ctr, Royal Free London NHS Fdn Trust, London, England.
   [Barber, Tristan J.] UCL, Inst Global Hlth, London, England.
RP Waters, LJ (通讯作者)，Cent & North West London NHS Trust, Mortimer Market Ctr, London, England.
EM lwaters@nhs.net
CR Ackerman P., 2021, 11 IAS C HIV SCI
   Angin M, 2019, NAT METAB, V1, P704, DOI 10.1038/s42255-019-0081-4
   Ankrom W, 11 IAS C HIV SCI
   Ankrom W, INT AIDS SOC, P2021
   [Anonymous], 11 IAS C HIV SCI
   Blair K, 2021, 11 IAS C HIV SCI
   Borquez A, 2021, 11 IAS C HIV SCI
   Bowman ER, 2020, PLOS PATHOG, V16, DOI 10.1371/journal.ppat.1008869
   Broger T, 2020, PLOS MED, V17, DOI 10.1371/journal.pmed.1003113
   Chaisson LH, 2020, AIDS, V34, P139, DOI 10.1097/QAD.0000000000002398
   Chiavenna C, 2021, 11 IAS C HIV SCI
   Churchyard G, 2021, CROI
   Colomb F, 2020, CELL REP, V32, DOI 10.1016/j.celrep.2020.107991
   Colomb F, 2019, CURR HIV-AIDS REP, V16, P151, DOI 10.1007/s11904-019-00433-w
   Conley LJ, 2015, AIDS, V29, P2201, DOI 10.1097/QAD.0000000000000817
   Conradie F., 2021, 11 IAS C HIV SCI
   Conradie F, 2020, NEW ENGL J MED, V382, P893, DOI 10.1056/NEJMoa1901814
   Corencak M, 2019, JCI INSIGHT, V4
   Cunningham D., 2021, J INT AIDS SOC, V24, P22
   Czarnogorski M, 2021, 11 IAS C HIV SCI
   Czarnogorski M, 2021, 11 IAS C HIV SCI
   Dorman SE, 2021, NEW ENGL J MED, V384, P1705, DOI 10.1056/NEJMoa2033400
   Giron LB, 2021, NAT COMMUN, V12, DOI 10.1038/s41467-021-24077-w
   Giron LB, 2021, MBIO, V12, DOI 10.1128/mBio.03444-20
   Giron LB, 2020, AIDS, V34, P681, DOI 10.1097/QAD.0000000000002476
   Gogokhia L, 2020, JAIDS-J ACQ IMM DEF, V83, P81, DOI 10.1097/QAI.0000000000002229
   Green KE, 2021, 11 IAS C HIV SCI
   Gupta S, 2021, 11 IAS C HIV SCI
   Herrin M, 2016, JAIDS-J ACQ IMM DEF, V73, P228, DOI 10.1097/QAI.0000000000001071
   Jiang CY, 2020, NATURE, V585, P261, DOI 10.1038/s41586-020-2651-8
   Jose RA, 2021, J CLIN DIAGN RES, V15, DOI 10.7860/JCDR/2021/46815.14432
   Koethe JR, 2013, AIDS RES HUM RETROV, V29, P1019, DOI [10.1089/aid.2013.0016, 10.1089/AID.2013.0016]
   Kripke K, 2021, 11 IAS C HIV SCI
   Lachmandas E, 2017, NAT MICROBIOL, V2, DOI 10.1038/nmicrobiol.2016.246
   Lawrence DS, 11 IAS C HIV SCI
   Llibre JM, 2021, 11 IAS C HIV SCI
   Makanani B, 2021, 11 IAS C HIV SCI
   Mayer KH, 2020, LANCET, V396, P239, DOI 10.1016/S0140-6736(20)31065-5
   Molina J, 2020, J INT AIDS SOC, V23, P12
   Molina J-M, 2021, 11 IAS C HIV SCI
   Nair G, 11 IAS C HIV SCI, P2021
   Neilan AM, 2021, CROI
   Nforbewing Ndenkeh JJ, 2021, 11 IAS C HIV SCI
   Nyang'wa BT, 2021, J INT AIDS SOC, V24, P70
   OHalloran J, 2021, CROI 2021
   Orkin C, 2021, 11 IAS C HIV SCI
   Penn-Nicholson A, EUR RESPIR J, V2021
   Sacks NC, 2021, 11 IAS C HIV SCI
   Saeed S, 2014, SCIENCE, V345, P1578, DOI 10.1126/science.1251086
   Saez-Cirion A, 2021, NAT REV IMMUNOL, V21, P5, DOI 10.1038/s41577-020-0381-7
   Sanchez T, 2019, 11 IAS C HIV SCI 202
   Shepherd B, 2021, 11 IAS C HIV SCI
   Sinclair G, 2021, 11 IAS C HIV SCI
   Singh MV, 2019, CIRCULATION, V139, P1199, DOI 10.1161/CIRCULATIONAHA.118.036232
   Tun N, 2021, 11 IAS C HIV SCI
   van der Heijden WA, 2021, JCI INSIGHT, V6, DOI 10.1172/jci.insight.145928
   Woldemeskel BA, 2020, EBIOMEDICINE, V62, DOI 10.1016/j.ebiom.2020.103118
   Wu H, 11 IAS C HIV SCI, P2021
NR 58
TC 1
Z9 1
U1 0
U2 0
PU MEDISCRIPT LTD
PI LONDON
PA 1 MOUNTVIEW CT, 310 FRIERN BARNET LN, LONDON, N20 0LD, ENGLAND
SN 2055-6640
EI 2055-6659
J9 J VIRUS ERAD
JI J. Virus Erad.
PD SEP
PY 2021
VL 7
IS 3
AR 100058
DI 10.1016/j.jve.2021.100058
PG 6
WC Immunology; Infectious Diseases; Virology
WE Science Citation Index Expanded (SCI-EXPANDED)
SC Immunology; Infectious Diseases; Virology
GA WC9OE
UT WOS:000704578700006
OA gold
DA 2022-08-26
ER

PT J
AU Johnson, KA
   Chen, MJ
   Kohn, R
   Sachdev, D
   Bacon, O
   Lee, S
   Cohen, SE
AF Johnson, Kelly A.
   Chen, Miao-Jung
   Kohn, Robert
   Sachdev, Darpun
   Bacon, Oliver
   Lee, Sulggi
   Cohen, Stephanie E.
TI Acute HIV at the Time of Initiation of Pre-exposure or Post-exposure
   Prophylaxis: Impact on Drug Resistance and Clinical Outcomes
SO JAIDS-JOURNAL OF ACQUIRED IMMUNE DEFICIENCY SYNDROMES
LA English
DT Article
DE acute HIV; PrEP; PEP; HIV resistance mutations
ID HIGH-RISK; INFECTION; LAMIVUDINE; SAFETY; CARE; MEN
AB Background: Initiating pre-exposure or post-exposure prophylaxis (PrEP/PEP) in the setting of undiagnosed acute HIV (AHI) could cause antiretroviral resistance. We sought to characterize clinical outcomes and drug resistance mutations among individuals prescribed PrEP/PEP with undiagnosed AHI at a San Francisco sexually transmitted disease clinic.
   Setting: In our PrEP/PEP program, patients are tested for HIV using a point-of-care antibody test. If negative, patients are started on prophylaxis and screened for AHI using pooled HIV RNA (5-10 days turn-around). We used 2-drug PEP until 05/2016.
   Methods: We identified patients who had as-yet-undiagnosed AHI on the day of PrEP/PEP start between 2011 and 2018, then used our clinical record and surveillance data to describe HIV resistance and clinical outcomes.
   Results: Of 1758 PrEP and 2242 PEP starts, there were 7 AHI cases among PrEP users (0.40%) and 6 among PEP users (0.30%). Median times for linkage to HIV care, initiation of HIV treatment, and viral suppression were 7, 12, and 43 days. On initiation of HIV care, 3 patients (23%) were found to have an M184 mutation 7-12 days after starting PrEP/PEP. All 3 had genotyping performed on stored serum available from the date of PrEP/PEP start, each of which demonstrated wild-type virus. All 3 patients achieved durable viral suppression.
   Conclusions: Although rare (occurring <0.5% of the time), AHI in the setting of PrEP/2-drug PEP can result in an M184 within days. Even with M184, persons with AHI achieve viral suppression when rapidly linked to care and initiated on antiretroviral therapy. Providers should consider AHI screening when starting PrEP/PEP.
C1 [Johnson, Kelly A.; Sachdev, Darpun; Bacon, Oliver; Lee, Sulggi; Cohen, Stephanie E.] Univ Calif San Francisco, Dept Med, San Francisco, CA 94143 USA.
   [Johnson, Kelly A.; Chen, Miao-Jung; Kohn, Robert; Sachdev, Darpun; Bacon, Oliver; Cohen, Stephanie E.] San Francisco Dept Publ Hlth, Populat Hlth Div, San Francisco, CA USA.
RP Johnson, KA (通讯作者)，UCSF Infect Dis, 513 Parnassus Ave,Rm S380, San Francisco, CA 94143 USA.
EM kjohnson@ucsf.edu
CR Abbas UL, 2011, PLOS ONE, V6, DOI 10.1371/journal.pone.0018165
   AIDS Training and Education Center (AETC), QUICK CLIN GUID HIV
   Bhatia R, 2018, SEX TRANSM DIS, V45, P50, DOI 10.1097/OLQ.0000000000000690
   Centers for Disease Control and Prevention (CDC), 2018, PREEXP PROPH PREV
   Cohen SE, 2015, JAIDS-J ACQ IMM DEF, V68, P439, DOI 10.1097/QAI.0000000000000479
   Colby DJ, 2020, C RETR OPP INF CROI
   Das M, 2013, JAIDS-J ACQ IMM DEF, V64, pS27, DOI 10.1097/QAI.0b013e3182a99c73
   Dominguez KL, 2016, UPDATED GUIDELINES A
   Elliott T, 2019, J INT AIDS SOC, V22, DOI 10.1002/jia2.25419
   ERON JJ, 1995, NEW ENGL J MED, V333, P1662, DOI 10.1056/NEJM199512213332502
   Fonner VA, 2016, AIDS, V30, P1973, DOI 10.1097/QAD.0000000000001145
   Frost SDW, 2000, J VIROL, V74, P6262, DOI 10.1128/JVI.74.14.6262-6268.2000
   Gibas KM, 2019, DRUGS, V79, P609, DOI 10.1007/s40265-019-01108-x
   Giroir BP, 2020, AM J PUBLIC HEALTH, V110, P22, DOI 10.2105/AJPH.2019.305380
   Henrich TJ, 2017, PLOS MED, V14, DOI 10.1371/journal.pmed.1002417
   Johnson KA, 2019, JAIDS-J ACQ IMM DEF, V82, P159, DOI 10.1097/QAI.0000000000002107
   Kamis KF, 2019, OPEN FORUM INFECT DI, V6, DOI 10.1093/ofid/ofz310
   Khosropour CM, 2020, AIDS PATIENT CARE ST, V34, P1, DOI 10.1089/apc.2019.0235
   Liu A, 2014, PLOS MED, V11, DOI 10.1371/journal.pmed.1001613
   Mayer KH, 2020, C RETR OPP INF CROI
   Mikati T, 2019, C RETR OPP INF SEATT
   Parikh UM, 2016, CURR OPIN HIV AIDS, V11, P49, DOI 10.1097/COH.0000000000000209
   Parker MM, 2018, J CLIN VIROL, V104, P89, DOI 10.1016/j.jcv.2018.05.005
   Patel P, 2006, JAIDS-J ACQ IMM DEF, V42, P75, DOI 10.1097/01.qai.0000218363.21088.ad
   Pathela P, 2015, CLIN INFECT DIS, V61, P281, DOI 10.1093/cid/civ289
   Pathela P, 2013, CLIN INFECT DIS, V57, P1203, DOI 10.1093/cid/cit437
   Peters PJ, 2016, JAMA-J AM MED ASSOC, V315, P682, DOI 10.1001/jama.2016.0286
   Powell VE, 2019, CURR INFECT DIS REP, V21, DOI 10.1007/s11908-019-0685-6
   Riddell J, 2018, JAMA-J AM MED ASSOC, V319, P1261, DOI 10.1001/jama.2018.1917
   Saag MS, 2018, JAMA-J AM MED ASSOC, V320, P379, DOI 10.1001/jama.2018.8431
   San Francisco Department of Public Health, HIV EP 2019 ANN REP
   Spinelli MA, 2018, JAIDS-J ACQ IMM DEF, V79, P347, DOI 10.1097/QAI.0000000000001828
   World Health Organization, WHO IMPL TOOL PREEXP
   Zaccarelli M, 2003, ANTIVIR THER, V8, P51
NR 34
TC 1
Z9 1
U1 2
U2 2
PU LIPPINCOTT WILLIAMS & WILKINS
PI PHILADELPHIA
PA TWO COMMERCE SQ, 2001 MARKET ST, PHILADELPHIA, PA 19103 USA
SN 1525-4135
EI 1077-9450
J9 JAIDS-J ACQ IMM DEF
JI JAIDS
PD JUN 1
PY 2021
VL 87
IS 2
BP 818
EP 825
PG 8
WC Immunology; Infectious Diseases
WE Science Citation Index Expanded (SCI-EXPANDED)
SC Immunology; Infectious Diseases
GA YW3HB
UT WOS:000753305800013
PM 33512849
OA Bronze
DA 2022-08-26
ER

PT J
AU Bhavaraju, N
   Shears, K
   Schwartz, K
   Mullick, S
   Jeckonia, P
   Murungu, J
   Persaud, U
   Vij, A
   Torjesen, K
AF Bhavaraju, Neeraja
   Shears, Kathleen
   Schwartz, Katie
   Mullick, Saiqa
   Jeckonia, Patriciah
   Murungu, Joseph
   Persaud, Udita
   Vij, Ashley
   Torjesen, Kristine
TI Introducing the Dapivirine Vaginal Ring in Sub-Saharan Africa: What Can
   We Learn from Oral PrEP?
SO CURRENT HIV/AIDS REPORTS
LA English
DT Article
DE HIV prevention; Pre-exposure prophylaxis; PrEP; Dapivirine vaginal ring;
   AGYW; Sub-Saharan Africa
ID HIV PREEXPOSURE PROPHYLAXIS; KENYAN ADOLESCENT; YOUNG-WOMEN; OPEN-LABEL;
   PREVENTION; SAFETY; CONTINUATION; EXPERIENCES; ADHERENCE; PROGRAM
AB Purpose of review Clinical trials have found that the dapivirine vaginal ring (DVR) is safe to use and effective at reducing women's risk of acquiring HIV infection. As countries prepare for the introduction of this novel long-acting, woman-controlled prevention method, an examination of key learnings from oral pre-exposure prophylaxis (PrEP) delivery will help programs leverage successful innovations and approaches to support DVR scale-up and expand the method mix for HIV prevention. Recent findings Intensive efforts over the past 5 years have yielded lessons on how to facilitate access to oral PrEP; expand service delivery for PrEP; address the knowledge, attitudes, and skills providers need to support PrEP initiation and effective use; develop messaging that builds community and partner support and combats stigma; and understand the cyclical nature of PrEP use. Evidence from oral PrEP introduction and scale-up can help inform and expedite DVR introduction.
C1 [Bhavaraju, Neeraja] Afton Bloom, 123 Meserole Ave, Brooklyn, NY 11222 USA.
   [Shears, Kathleen] FHI 360,1825 Connecticut Ave NW, Washington, DC 20009 USA.
   [Schwartz, Katie; Torjesen, Kristine] FHI 360,359 Blackwell St, Durham, NC 27701 USA.
   [Mullick, Saiqa] Wits Reprod Hlth & HIV Inst, 8 Blackwood Ave, Johannesburg, South Africa.
   [Jeckonia, Patriciah] LVCT Hlth, Batian Lane,Argwings Kodhek Rd, Nairobi, Kenya.
   [Murungu, Joseph] Pangaea Zimbabwe AIDS Trust, 27 Rowland Sq,Milton Pk, Harare, Zimbabwe.
   [Persaud, Udita; Vij, Ashley] US Agcy Int Dev, 1300 Penn Ave NW, Washington, DC 20523 USA.
RP Shears, K (通讯作者)，FHI 360,1825 Connecticut Ave NW, Washington, DC 20009 USA.
EM neeraja@aftonbloom.com; kshears@fhi360.org; kschwartz@fhi360.org;
   smullick@wrhi.ac.za; patriciah.jeckonia@lvcthealth.org;
   jmurungu@pzat.org; upersaud@usaid.gov; avij@usaid.gov;
   ktorjesen@fhi360.org
OI Shears, Kathleen/0000-0002-4922-6540
FU U.S. President's Emergency Plan for AIDS Relief (PEPFAR); U.S. Agency
   for International Development (USAID); USAID [AID-OAA-A-15-00045]
FX This work was made possible by the generous support of the American
   people through the U.S. President's Emergency Plan for AIDS Relief
   (PEPFAR) and the U.S. Agency for International Development (USAID).
   Financial assistance was provided by USAID (https://www.usaid.gov/) to
   FHI 360 under the terms of Cooperative Agreement No. AID-OAA-A-15-00045.
   While USAID authors played a role in writing the paper, the contents do
   not necessarily reflect the views of USAID or the U.S. Government.
CR Acom CP, 2019, 20 ICASA INT C AIDS
   Agot K, 2019, INT J WOMENS HEALTH, V11, P395, DOI 10.2147/IJWH.S193905
   Ahmed N, 2019, CURR OPIN INFECT DIS, V32, P24, DOI [10.1097/QCO.0000000000000511, 10.1097/qco.0000000000000511]
   Alwanga H., 2020, 23 INT AIDS C VIRT 6
   Amico KR, 2019, LANCET HIV, V6, pE137, DOI 10.1016/S2352-3018(19)30002-5
   [Anonymous], 2019, PREP FREQ ASK QUEST
   [Anonymous], 2020, PREP AD GIRLS YOUNG
   [Anonymous], 2017, WHO IMPL TOOL PREEXP
   [Anonymous], 2020, GOING VIRT PREP SERV
   AVAC, 2021, GLOB PREP TRACK
   Baeten JM, 2016, NEW ENGL J MED, V375, P2121, DOI 10.1056/NEJMoa1506110
   Baeten JM, 2021, LANCET HIV, V8, pE87, DOI 10.1016/S2352-3018(20)30304-0
   Baeten JM., 2018, 22 INT AIDS SOC C AM
   Baron D, 2020, BMC PUBLIC HEALTH, V20, DOI 10.1186/s12889-020-09115-4
   Bjertrup PJ, 2021, BMC PUBLIC HEALTH, V21, DOI 10.1186/s12889-021-10766-0
   Brown ER, 2020, J INT AIDS SOC, V23, DOI 10.1002/jia2.25634
   Camlin CS, 2020, AIDS BEHAV, V24, P2149, DOI 10.1007/s10461-020-02780-x
   Celum, POWER PREVENTION OPT
   Celum C, 2020, CELL HOST MICROBE, V27, P502, DOI 10.1016/j.chom.2020.03.020
   Celum C, 2013, J INFECT DIS, V208, P189, DOI 10.1093/infdis/jit154
   Celum CL, 2019, J INT AIDS SOC, V22, DOI 10.1002/jia2.25298
   Chitukuta M, 2019, CULT HEALTH SEX, V21, P1209, DOI 10.1080/13691058.2018.1552989
   Dollah A, 2021, J INT AIDS SOC, V24
   Duby Z, 2020, WOMEN HEALTH, V60, P72, DOI 10.1080/03630242.2019.1607803
   Dunbar M., 2018, RISK ASSESSMENT IDEN
   Dunbar MS, 2021, J INT AIDS SOC, V24
   Dunbar MS, 2018, SEX HEALTH, V15, P513, DOI 10.1071/SH18061
   European Medicines Agency (EMA), 2020, DAP VAG RING 25 MG H
   Garcia M, 2018, REASONS NONADHERENCE, DOI [10.1097/QAD.0000000000001868, DOI 10.1097/QAD.0000000000001868]
   Haberer JE, 2015, AIDS, V29, P1277, DOI 10.1097/QAD.0000000000000647
   Hendrickson C, 2020, LANCET HIV, V7, pE294, DOI 10.1016/S2352-3018(19)30344-3
   Hodges-Mameletzis I, 2018, SEX HEALTH, V15, P489, DOI 10.1071/SH18125
   Indravudh PP, 2018, CURR OPIN INFECT DIS, V31, P14, DOI 10.1097/QCO.0000000000000426
   Ingold H, 2019, J INT AIDS SOC, V22, DOI 10.1002/jia2.25249
   Irungu EM, 2020, NAT MED, V26, P655, DOI 10.1038/s41591-020-0872-x
   Joint United Nations Programme on HIV/AIDS, 2015, FAST TRACK END AIDS
   Kambutse I, 2018, PLOS ONE, V13, DOI 10.1371/journal.pone.0207650
   Kinuthia J, 2020, LANCET HIV, V7, pE38, DOI 10.1016/S2352-3018(19)30335-2
   Koss CA, 2021, PLOS MED, V18, DOI 10.1371/journal.pmed.1003492
   Mack N, 2015, AFR J REPROD HEALTH, V19, P54
   Maharaj Bhavna, 2021, Lancet HIV, V8, pe122, DOI 10.1016/S2352-3018(20)30335-0
   Mahiain F., 2019, INT C AIDS STIS AFR
   Masyuko S, 2018, SEX HEALTH, V15, P578, DOI 10.1071/SH18090
   Mathur S, 2016, LANCET HIV, V3, pE406, DOI 10.1016/S2352-3018(16)30115-1
   Mayo AJ, 2021, AIDS BEHAV, V25, P2430, DOI 10.1007/s10461-021-03205-z
   Milford C, 2018, AIDS RES HUM RETROV, V34, P25
   Montgomery ET, 2019, J INT AIDS SOC, V22, DOI 10.1002/jia2.25283
   Morales G., 2020, OPTIONS HIV PREVENTI
   Morton Jennifer F, 2020, Gates Open Res, V4, P29, DOI 10.12688/gatesopenres.13103.1
   Mugwanya KK, 2019, PLOS MED, V16, DOI 10.1371/journal.pmed.1002885
   Mugwanya KK, 2018, JAIDS-J ACQ IMM DEF, V77, P206, DOI 10.1097/QAI.0000000000001575
   Mullick S, 2021, HIVR4P VIRT 27 28 JA
   Nakku-Joloba E, 2019, J INT AIDS SOC, V22, DOI 10.1002/jia2.25225
   Nel A, 2016, NEW ENGL J MED, V375, P2133, DOI 10.1056/NEJMoa1602046
   Nel A, 2021, LANCET HIV, V8, pE77, DOI 10.1016/S2352-3018(20)30300-3
   Ngure K, 2017, J INT AIDS SOC, V20, DOI 10.7448/IAS.20.1.21234
   Njelesani-Kaira M, 2020, USING HUMAN CENTERED
   Nyblade L., 2020, ELEPHANT ROOM STIGMA
   O'Malley G, 2019, CURR HIV-AIDS REP, V16, P141, DOI 10.1007/s11904-019-00437-6
   OPTIONS Consortium, 2020, HIV PREV AMB TRAIN P
   OPTIONS Consortium, 2019, PREP4YOUTH PUBL SERV
   OPTIONS Consortium, 2020, DAP RING INTR MATR
   Ortblad KF, 2020, BMC MED, V18, DOI 10.1186/s12916-020-01852-y
   Ortblad KF, 2020, J INT AIDS SOC, V23, DOI 10.1002/jia2.25619
   Ortblad KF, 2019, TRIALS, V20, DOI 10.1186/s13063-019-3521-2
   Pangaea Zimbabwe AIDS Trust, 2020, GARAWAPREPA CAMP CHI
   Pilgrim N, 2018, PLOS ONE, V13, DOI 10.1371/journal.pone.0196280
   Pillay D, 2019, DEMAND CREATION PREP
   Pillay D, 2020, PLOS ONE, V15, DOI 10.1371/journal.pone.0228620
   Pintye J, 2021, JAIDS-J ACQ IMM DEF, V86, pE83, DOI 10.1097/QAI.0000000000002587
   Pintye J, 2018, AIDS PATIENT CARE ST, V32, P538, DOI 10.1089/apc.2018.0058
   Pintye J, 2018, JAIDS-J ACQ IMM DEF, V79, P590, DOI 10.1097/QAI.0000000000001850
   Prevention effective PrEP use, 2019, 2019 PREP LEARN NETW
   Reidy M, 2019, PLOS ONE, V14, DOI 10.1371/journal.pone.0218710
   Roberts ST, 2020, AIDS BEHAV, V24, P1432, DOI 10.1007/s10461-019-02707-1
   Rodrigues J, 2021, J INT AIDS SOC, V24
   Ross J, 2013, GLOB HEALTH-SCI PRAC, V1, P203, DOI 10.9745/GHSP-D-13-00010
   Routes 2 Results and Microbicide Trials Network, 2017, UNDERSTANDING CONSUM
   Shapley-Quinn MK, 2019, INT J WOMENS HEALTH, V11, P97, DOI 10.2147/IJWH.S185712
   Stankevitz K, 2021, GLOB HEALTH-SCI PRAC, V9, P40, DOI 10.9745/GHSP-D-20-00444
   Stankevitz K, 2020, AIDS, V34, P1801, DOI 10.1097/QAD.0000000000002598
   Stewart J, 2020, AIDS, V34, P651, DOI 10.1097/QAD.0000000000002472
   Travill D., 2018, 22 INT AIDS C AMST N
   Tyler N., 2019, DAPIVIRINE RING DESI
   UNAIDS, 2016, PREV GAP REP
   UNAIDS, 2020, SEIZ MOM TACKL ENTR
   UNAIDS, 2020, GLOB HIV AIDS STAT G
   USAID Discover-Health, 2020, TECHN UPD US HUM CTR
   van der Straten A, 2017, AIDS PATIENT CARE ST, V31, P305, DOI 10.1089/apc.2017.0075
   van der Wal R, 2017, CAN J PUBLIC HEALTH, V108, pE643, DOI [10.17269/CJPH.108.6254, 10.17269/cjph.108.6254]
   Venter WDF, 2018, FRONT PUBLIC HEALTH, V6, DOI 10.3389/fpubh.2018.00188
   Wanga V, 2020, J INT AIDS SOC, V23, DOI 10.1002/jia2.25561
   Wechsberg WM, 2020, BMC PUBLIC HEALTH, V20, DOI 10.1186/s12889-020-09458-y
   WHO, 2021, GUID UPD REC HIV PRE
   World Health Organization, 2021, DAILY BEAST, P2021
NR 95
TC 1
Z9 1
U1 0
U2 0
PU SPRINGER
PI NEW YORK
PA ONE NEW YORK PLAZA, SUITE 4600, NEW YORK, NY, UNITED STATES
SN 1548-3568
EI 1548-3576
J9 CURR HIV-AIDS REP
JI Curr. Hiv/Aids Rep.
PD DEC
PY 2021
VL 18
IS 6
BP 508
EP 517
DI 10.1007/s11904-021-00577-8
EA DEC 2021
PG 10
WC Infectious Diseases
WE Science Citation Index Expanded (SCI-EXPANDED); Social Science Citation Index (SSCI)
SC Infectious Diseases
GA XU3GV
UT WOS:000730498100001
PM 34910276
OA Green Published, hybrid
DA 2022-08-26
ER

PT J
AU Moskowitz, DA
   Moran, KO
   Matson, M
   Alvarado-Avila, A
   Mustanski, B
AF Moskowitz, David A.
   Moran, Kevin O.
   Matson, Margaret
   Alvarado-Avila, Andres
   Mustanski, Brian
TI The PrEP Cascade in a National Cohort of Adolescent Men Who Have Sex
   With Men
SO JAIDS-JOURNAL OF ACQUIRED IMMUNE DEFICIENCY SYNDROMES
LA English
DT Article
DE adolescents; MSM; PrEP awareness; PrEP initiation
ID PREEXPOSURE PROPHYLAXIS PREP; UNITED-STATES; HIV; PREVENTION; GAY; MSM
AB Background: Pre-exposure prophylaxis (PrEP) has been an available biomedical intervention for at-risk adolescents for over 2 years; however, progression from awareness to uptake and adherence has been slow. In response, we map adolescent men who have sex with men (AMSM) onto the PrEP Motivation Cascade to identify stages for intervention. Methods: We analyzed PrEP-related attitudinal and behavioral data from a US national cohort of 1398 AMSM. Results: A majority of the sample (53.9%) were identified as appropriate PrEP candidates. Of those identified as appropriate candidates, 51.8% were precontemplative (stage 1; unwilling to take or believing they were inappropriate candidates for PrEP), and 48.2% reached contemplation (stage 2; willing and self-identified as appropriate candidates). Only 16.3% of candidates reached preparation (stage 3; seeing PrEP as accessible and planning to initiate PrEP), and 3.1% reached PrEP action (stage 4; prescribed PrEP). Although few of the AMSM identified as appropriate candidates were on PrEP, most users (87%) reported high adherence to 4+ doses per week (stage 5; PrEP maintenance). Factors associated with reaching later stages were being older, being out to parents, and engaging in previous HIV/sexually transmitted infection testing. Conclusions: AMSM PrEP use falls short of recommended levels. PrEP campaigns are needed to raise awareness by targeting key AMSM subgroups that underestimate the appropriateness of use. Equally important, parents and health providers of AMSM should serve educational roles to help facilitate potential PrEP uptake, by motivating adolescents and giving them the skills needed to request, fill, and adhere to a prescription.
C1 [Moskowitz, David A.; Mustanski, Brian] Northwestern Univ, Inst Sexual & Gender Minor Hlth & Wellbeing, 625 North Michigan Ave,Suite 1400, Chicago, IL 60611 USA.
   [Moskowitz, David A.; Moran, Kevin O.; Matson, Margaret; Alvarado-Avila, Andres; Mustanski, Brian] Northwestern Univ, Feinberg Sch Med, Dept Med Social Sci, Chicago, IL 60611 USA.
RP Mustanski, B (通讯作者)，Northwestern Univ, Inst Sexual & Gender Minor Hlth & Wellbeing, 625 North Michigan Ave,Suite 1400, Chicago, IL 60611 USA.
EM brian@northwestern.edu
RI Avila, Andrés Alvarado/AAF-1628-2021
OI Alvarado Avila, Andres/0000-0002-5549-121X
FU National Institute on Minority Health and Health Disparities
   [U01MD011281]
FX Supported by a grant from the National Institute on Minority Health and
   Health Disparities (U01MD011281; B.M.). The authors have no conflicts of
   interest to disclose. Supplemental digital content is available for this
   article. Direct URL citations appear in the printed text and are
   provided in the HTML and PDF versions of this article on the journal's
   Web site (www.jaids.com).The findings and conclusions in this report are
   those of the authors and do not necessarily represent the official
   position or views of the National Institute on Minority Health and
   Health Disparities or the National Institutes of Health. Clinical Trial
   Registration: NCT03511131. Ethical Approval: All procedures performed in
   studies involving human participants were in accordance with the ethical
   standards of the institutional and/or national research committee, and
   with the 1964 Helsinki declaration and its later amendments or
   comparable ethical standards.
CR Anderson PL, 2012, SCI TRANSL MED, V4, DOI 10.1126/scitranslmed.3004006
   Centers for Disease Control and Prevention, 2020, PREEXPOSURE PROPH PR
   Dunville R, 2021, J ADOLESCENT HEALTH, V68, P199, DOI 10.1016/j.jadohealth.2020.05.032
   Fisher CB, 2018, PLOS ONE, V13, DOI 10.1371/journal.pone.0200560
   Goodreau SM, 2018, J ADOLESCENT HEALTH, V62, P311, DOI 10.1016/j.jadohealth.2017.09.023
   Hamilton DT, 2021, J ADOLESCENT HEALTH, V68, P488, DOI 10.1016/j.jadohealth.2020.06.041
   Hosek S, 2020, PEDIATRICS, V145, DOI 10.1542/peds.2019-1743
   Hubach RD, 2017, AIDS EDUC PREV, V29, P315, DOI 10.1521/aeap.2017.29.4.315
   Huebner DM, 2020, ARCH SEX BEHAV, V49, P211, DOI 10.1007/s10508-019-1454-1
   Lancki N, 2018, AIDS, V32, P383, DOI 10.1097/QAD.0000000000001710
   Macapagal K, 2020, ARCH SEX BEHAV, V49, P113, DOI 10.1007/s10508-019-1429-2
   Moskowitz DA, 2020, AIDS BEHAV, V24, P2703, DOI 10.1007/s10461-020-02827-z
   Mullins TLK, 2017, AIDS PATIENT CARE ST, V31, P504, DOI 10.1089/apc.2017.0147
   Mustanski B, 2020, JMIR RES PROTOC, V9, DOI 10.2196/19701
   Mustanski B, 2020, PEDIATRICS, V145, DOI 10.1542/peds.2019-2322
   Mustanski B, 2011, HEALTH PSYCHOL, V30, P597, DOI 10.1037/a0023858
   Newcomb ME, 2018, SEX RES SOC POLICY, V15, P111, DOI 10.1007/s13178-018-0326-0
   Ocfemia MCB, 2018, MMWR-MORBID MORTAL W, V67, P212, DOI 10.15585/mmwr.mm6707a2
   Parsons JT, 2017, JAIDS-J ACQ IMM DEF, V74, P285, DOI 10.1097/QAI.0000000000001251
   PROCHASKA JO, 1994, HEALTH EDUC QUART, V21, P471, DOI 10.1177/109019819402100410
   Rural Health Research Center, 2020, RUR URB COMM AR RUCA
   Saleska JL, 2021, AIDS BEHAV, V25, P139, DOI 10.1007/s10461-020-02951-w
   Spinner CD, 2016, INFECTION, V44, P151, DOI 10.1007/s15010-015-0850-2
   Tanner MR, 2020, MMWR RECOMM REP, V69, P1, DOI 10.15585/mmwr.rr6903a1
   Thoma BC, 2018, JAIDS-J ACQ IMM DEF, V79, P453, DOI 10.1097/QAI.0000000000001837
   U.S. Food and Drug Administration, 2018, TRUV SUPPL APPR
   Whitfield THF, 2020, ARCH SEX BEHAV, V49, P103, DOI 10.1007/s10508-019-01602-z
NR 27
TC 8
Z9 8
U1 0
U2 1
PU LIPPINCOTT WILLIAMS & WILKINS
PI PHILADELPHIA
PA TWO COMMERCE SQ, 2001 MARKET ST, PHILADELPHIA, PA 19103 USA
SN 1525-4135
EI 1077-9450
J9 JAIDS-J ACQ IMM DEF
JI JAIDS
PD APR 15
PY 2021
VL 86
IS 5
BP 536
EP 543
DI 10.1097/QAI.0000000000002613
PG 8
WC Immunology; Infectious Diseases
WE Science Citation Index Expanded (SCI-EXPANDED)
SC Immunology; Infectious Diseases
GA SL0SX
UT WOS:000656627400009
PM 33399311
DA 2022-08-26
ER

PT J
AU Wang, Z
   Zhao, B
   An, MH
   Song, W
   Dong, X
   Li, X
   Wang, L
   Wang, L
   Tian, W
   Ding, HB
   Han, XX
AF Wang, Zhen
   Zhao, Bin
   An, Minghui
   Song, Wei
   Dong, Xue
   Li, Xin
   Wang, Lu
   Wang, Lin
   Tian, Wen
   Ding, Haibo
   Han, Xiaoxu
TI Transmitted drug resistance to Tenofovir/Emtricitabine among persons
   with newly diagnosed HIV infection in Shenyang city, Northeast China
   from 2016 to 2018
SO BMC INFECTIOUS DISEASES
LA English
DT Article
DE HIV-1; Pre-exposure prophylaxis; Transmitted drug resistance
ID PREEXPOSURE PROPHYLAXIS; EXPANDING EPIDEMIC; LIAONING PROVINCE;
   1-INFECTED MEN; SEX; PREVENTION; MUTATION; THERAPY; UPDATE; MSM
AB Background To assess transmitted drug resistance (TDR) to tenofovir (TDF)/emtricitabine (FTC), using as pre-exposure prophylaxis, among newly diagnosed human immunodeficiency virus-1 (HIV-1)-infected residents in Shenyang city, northeast China. Methods Demographic and epidemiological information of all newly diagnosed HIV-1 infected residents in Shenyang city from 2016 to 2018 were anonymously collected from the local HIV epidemic database. HIV-1 pol sequences were amplified from RNA in cryopreserved plasma samples and sequenced directly. Viral subtypes were inferred with phylogenetic analysis and drug resistance mutations (DRMs) were determined according to the Stanford HIVdb algorithm. Recent HIV infection was determined with HIV Limiting Antigen avidity electro immunoassay. Results A total of 2176 sequences (92.4%, 2176/2354) were obtained; 70.9% (1536/2167) were CRF01_AE, followed by CRF07_BC (18.0%, 391/2167), subtype B (4.7%, 102/2167), other subtypes (2.6%, 56/2167), and unique recombinant forms (3.8%, 82/2167). The prevalence of TDR was 4.9% (107/2167), among which, only 0.6% (13/2167) was resistance to TDF/FTC. Most of these subjects had CRF01_AE strains (76.9%, 10/13), were unmarried (76.9%, 10/13), infected through homosexual contact (92.3%, 12/13), and over 30 years old (median age: 33). The TDF/FTC DRMs included K65R (8/13), M184I/V (5/13), and Y115F (2/13). Recent HIV infection accounted for only 23.1% (3/13). Most cases were sporadic in the phylogenetic tree, except two CRF01_AE sequences with K65R (Bootstrap value: 99%). Conclusions The prevalence of TDR to TDF/FTC is low among newly diagnosed HIV-infected cases in Shenyang, suggesting that TDR may have little impact on the protective effect of the ongoing CROPrEP project in Shenyang city.
C1 [Wang, Zhen; Zhao, Bin; An, Minghui; Wang, Lin; Tian, Wen; Ding, Haibo; Han, Xiaoxu] China Med Univ, NHC Key Lab AIDS Immunol China Med Univ, First Affiliated Hosp, Natl Clin Res Ctr Lab Med, 155,Nanjing North St,Heping Dist,Shenyang, Shenyang 110001, Peoples R China.
   [Wang, Zhen; Zhao, Bin; An, Minghui; Wang, Lin; Tian, Wen; Ding, Haibo; Han, Xiaoxu] Chinese Acad Med Sci, Key Lab AIDS Immunol, Shenyang 110001, Peoples R China.
   [Wang, Zhen; Zhao, Bin; An, Minghui; Wang, Lin; Tian, Wen; Ding, Haibo; Han, Xiaoxu] Key Lab AIDS Immunol Liaoning Prov, Shenyang 110001, Peoples R China.
   [Song, Wei; Dong, Xue; Li, Xin; Wang, Lu] Shenyang Ctr Hlth Serv & Adm Law Enforcement, Dept Food Safety & Nutr, Shenyang 110031, Peoples R China.
RP Han, XX (通讯作者)，China Med Univ, NHC Key Lab AIDS Immunol China Med Univ, First Affiliated Hosp, Natl Clin Res Ctr Lab Med, 155,Nanjing North St,Heping Dist,Shenyang, Shenyang 110001, Peoples R China.; Han, XX (通讯作者)，Chinese Acad Med Sci, Key Lab AIDS Immunol, Shenyang 110001, Peoples R China.; Han, XX (通讯作者)，Key Lab AIDS Immunol Liaoning Prov, Shenyang 110001, Peoples R China.
EM hanxiaoxu@cmu.edu.cn
FU Mega-Projects of National Science Research for the 13th Five-Year Plan
   [2018ZX10721102]
FX This work was supported by Mega-Projects of National Science Research
   for the 13th Five-Year Plan (2018ZX10721102). The funder XH played role
   in the design of the study and in a critical review of the manuscript.
CR An MH, 2012, J VIROL, V86, P12402, DOI 10.1128/JVI.00262-12
   [Anonymous], 2011, CHIN J INFECT DIS, V29, P629
   [Anonymous], 2015, GUIDELINE START ANTI
   [Anonymous], 2013, MAX HIV 1 LIM ANT AV
   [Anonymous], 2019, 958000 SURVIVORS WER
   [Anonymous], 2012, GUIDANCE PREEXPOSURE
   Aschenbrenner DS, 2020, AM J NURS, V120, P20, DOI 10.1097/01.NAJ.0000654292.06762.bd
   Chinese Center for Disease C Prevention, 2006, CHINESE MED J-PEKING, V119, P1589, DOI [10.1097/00029330-200610010-00002, DOI 10.1097/00029330-200610010-00002]
   Cong ME, 2013, J INFECT DIS, V208, P463, DOI 10.1093/infdis/jit189
   Fogel JM, 2020, AIDS, V34, P91, DOI 10.1097/QAD.0000000000002394
   Gibas KM, 2019, DRUGS, V79, P609, DOI 10.1007/s40265-019-01108-x
   Granich R, 2011, CURR HIV RES, V9, P446, DOI 10.2174/157016211798038597
   Han XX, 2013, JAIDS-J ACQ IMM DEF, V64, P16, DOI 10.1097/QAI.0b013e3182932210
   Han XX, 2010, JAIDS-J ACQ IMM DEF, V53, pS27, DOI 10.1097/QAI.0b013e3181c7d5bf
   Hoornenborg E, 2017, AIDS, V31, P2179, DOI 10.1097/QAD.0000000000001627
   Liu TF, 2006, CLIN INFECT DIS, V42, P1608, DOI 10.1086/503914
   National Health Commission of the People's Republic of China, REG PRESS C PROGR PR
   NCAIDS NCSTD CDC C, 2018, CHINA J AIDS STD, V24, P111
   Powell VE, 2019, CURR INFECT DIS REP, V21, DOI 10.1007/s11908-019-0685-6
   Press NfAatmctBPsH, 2005, NAT FREE AIDS ANT TR, P12
   Price MN, 2010, PLOS ONE, V5, DOI 10.1371/journal.pone.0009490
   Rhee SY, 2006, AIDS, V20, P643, DOI 10.1097/01.aids.0000216363.36786.2b
   Smith DK, 2011, JAMA-J AM MED ASSOC, V305, P1089
   Thompson MA, 2010, JAMA-J AM MED ASSOC, V304, P321, DOI 10.1001/jama.2010.1004
   Wang HY, 2019, BMC INFECT DIS, V19, DOI 10.1186/s12879-019-4355-y
   World Health Organization, 2019, HIV DRUG RES REP
   [杨新宇 Yang Xinyu], 2019, [中国艾滋病性病, Chinese Journal of Aids & STD], V25, P425
   Zhang FJ, 2005, CELL RES, V15, P877, DOI 10.1038/sj.cr.7290362
   Zhao B, 2015, JAIDS-J ACQ IMM DEF, V68, P250, DOI 10.1097/QAI.0000000000000467
   Zhao B, 2011, AIDS RES HUM RETROV, V27, P1047, DOI [10.1089/aid.2010.0119, 10.1089/AID.2010.0119]
   Zuo LL, 2020, ECLINICALMEDICINE, V18, DOI 10.1016/j.eclinm.2019.100238
NR 31
TC 0
Z9 0
U1 2
U2 6
PU BMC
PI LONDON
PA CAMPUS, 4 CRINAN ST, LONDON N1 9XW, ENGLAND
EI 1471-2334
J9 BMC INFECT DIS
JI BMC Infect. Dis.
PD JUL 9
PY 2021
VL 21
IS 1
AR 668
DI 10.1186/s12879-021-06312-3
PG 6
WC Infectious Diseases
WE Science Citation Index Expanded (SCI-EXPANDED)
SC Infectious Diseases
GA TI2XY
UT WOS:000672659400003
PM 34243716
OA Green Published, gold
DA 2022-08-26
ER

PT J
AU Shrader, CH
   Arroyo-Flores, J
   Stoler, J
   Skvoretz, J
   Carrico, A
   Doblecki-Lewis, S
   Kanamori, M
AF Shrader, Cho-Hee
   Arroyo-Flores, Juan
   Stoler, Justin
   Skvoretz, John
   Carrico, Adam
   Doblecki-Lewis, Susanne
   Kanamori, Mariano
TI The Association Between Social and Spatial Closeness With PrEP
   Conversations Among Latino Men Who Have Sex With Men
SO JAIDS-JOURNAL OF ACQUIRED IMMUNE DEFICIENCY SYNDROMES
LA English
DT Article
DE men who have sex with men; PrEP; Hispanic Americans; risk reduction
   behavior; respondent-driven sampling; social network analysis
ID YOUNG MEN; PREEXPOSURE PROPHYLAXIS; HIV TRANSMISSION; RISK;
   INTERVENTION; TECHNOLOGY; PREVENTION; DEPRESSION; BEHAVIOR; FEATHER
AB Background: US Latino men who have sex with men (LMSM) are a group at highest risk for HIV. One driver of HIV among LMSM is inadequate access to pre-exposure prophylaxis (PrEP) information. The social network theory of homophily suggests that sharing similar sociodemographic factors could influence PrEP conversations within networks. This study aimed to determine how the effects of homophily across sociodemographic, immigration, cultural, and PrEP-related factors are associated with PrEP-related communication. Setting: This study was conducted in Miami-Dade County, FL. Methods: Data collected between August 2018 and October 2019 included 10 sociocentric friendship groups of 13 LMSM (N = 130). Participants were recruited using respondent-driven sampling by a community-based organization in Miami. We used the multiple regression quadratic assignment procedure to identify the effects of homophily and relationship characteristics on PrEP-related conversations using R software. Results: More frequent PrEP-related conversations were associated with dyadic friendships characterized by homophily on knowledge of PrEP effectiveness, heterophily on depressive symptom severity, home addresses proximity, friend closeness, and interaction frequency. Past PrEP-related conversation frequency also increased based on heterophily on the Latino cultural value of familism (ie, emotional support to family). Racial homophily, heterophily on severity of depressive symptoms, home addresses proximity, friendship closeness, and frequency of interactions increased likelihood to encourage a friend to use PrEP. Discussion: Social and spatial closeness and homophily play a role in PrEP-related conversations. Information from social networks contextualized in geographic settings can be elucidated to contribute toward the design of novel opportunities to end HIV.
C1 [Shrader, Cho-Hee; Arroyo-Flores, Juan; Stoler, Justin; Carrico, Adam; Kanamori, Mariano] Univ Miami, Dept Publ Hlth Sci, Div Prevent Sci & Community Hlth, Miller Sch Med, 1120 NW 14th St,Suite 1006, Miami, FL 33136 USA.
   [Stoler, Justin] Univ Miami, Coll Arts & Sci, Dept Geog, Coral Gables, FL 33136 USA.
   [Skvoretz, John] Univ S Florida, Dept Sociol, Tampa, FL 33620 USA.
   [Doblecki-Lewis, Susanne] Univ Miami, Dept Med, Miller Sch Med, Miami, FL 33136 USA.
RP Shrader, CH (通讯作者)，Univ Miami, Dept Publ Hlth Sci, Div Prevent Sci & Community Hlth, Miller Sch Med, 1120 NW 14th St,Suite 1006, Miami, FL 33136 USA.
EM cshrader@miami.edu
FU National Institute on Drug Abuse of the National Institutes of Health
   [K99DA041494, R00DA041494]; National Institute on Minority Health and
   Health Disparities of the National Institutes of Health [F31MD015988,
   P20MD002288, U54MD002266]; National Institute of Allergy and Infectious
   Diseases of the National Institutes of Health [P30AI050409]; National
   Institute of Mental Health of the National Institutes of Health
   [R01MH125727, R01MH100021, P30MH116867]
FX Supported by the National Institute on Drug Abuse (awards #K99DA041494
   and #R00DA041494), the National Institute on Minority Health and Health
   Disparities (awards #F31MD015988, #P20MD002288, and #U54MD002266), the
   National Institute of Allergy and Infectious Diseases (award
   #P30AI050409), and the National Institute of Mental Health (awards
   #R01MH125727, #R01MH100021, and #P30MH116867) of the National Institutes
   of Health.
CR Acevedo V, 2008, HEALTH SOC WORK, V33, P111, DOI 10.1093/hsw/33.2.111
   Algarin AB, 2019, J URBAN HEALTH, V96, P835, DOI 10.1007/s11524-019-00362-4
   American Psychiatric Association, 2013, DIAGN STAT MAN MENT, DOI 10.1176/appi.books.9780890425596.744053
   Anez Luis M, 2005, J Psychiatr Pract, V11, P221
   Antshel KM., 2002, PSYCHOL HEALTH MED, V7, P435, DOI 10.1080/1354850021000015258
   Bangsberg D., 2012, 19 C RETR OPP INF CR
   Besoain F, 2020, JMIR MHEALTH UHEALTH, V8, DOI 10.2196/14568
   Biello KB, 2019, JMIR RES PROTOC, V8, DOI 10.2196/10694
   Borgatti SP, 2009, SCIENCE, V323, P892, DOI 10.1126/science.1165821
   Brondolo E, 2009, J BEHAV MED, V32, P64, DOI 10.1007/s10865-008-9193-0
   Carrico AW, 2019, INT J BEHAV MED, V26, P1, DOI 10.1007/s12529-019-09771-w
   Cauce AM, 2002, PRAEG S APPL PSYCHOL, P3
   Centers for Disease Control and Prevention, 2020, HIV SURV REP
   Centers for Disease Control and Prevention, 2019, 2019 C RETR OPP INF
   Cervantes RC, 2016, PSYCHOL ASSESSMENT, V28, P509, DOI 10.1037/pas0000200
   Choopanya K, 2013, LANCET, V381, P2083, DOI 10.1016/S0140-6736(13)61127-7
   Cohen SE., 2015, LESSONS LEARNED US P
   Csardi G., 2006, INT J COMPLEX SYST, V1695, P1
   Deane KD, 2010, TROP MED INT HEALTH, V15, P1458, DOI 10.1111/j.1365-3156.2010.02647.x
   Dekker D, 2007, PSYCHOMETRIKA, V72, P563, DOI 10.1007/s11336-007-9016-1
   Doblecki-Lewis S., 2019, OPEN FORUM INFECT DI, V6, pS65
   ESRI, 2020, DIR DISTR STAND DEV
   Everett MG, 2013, SOC NETWORKS, V35, P204, DOI 10.1016/j.socnet.2012.05.004
   Fujimoto K, 2015, AIDS BEHAV, V19, P996, DOI 10.1007/s10461-014-0842-8
   Gilbody S, 2007, J GEN INTERN MED, V22, P1596, DOI 10.1007/s11606-007-0333-y
   Grant RM, 2010, NEW ENGL J MED, V363, P2587, DOI 10.1056/NEJMoa1011205
   Hanneman R.A., 2005, INTRO SOCIAL NETWORK
   HIV/AIDS Section Florida Department of Health, 2020, HIV AIDS EP PROF EMA
   HIV/AIDS Surveillance Florida Department of Health in Miami -Dade County, HISP IN 2017
   Kanamori M, 2019, INT J ENV RES PUB HE, V16, DOI 10.3390/ijerph16224530
   Knight GP, 2010, J EARLY ADOLESCENCE, V30, P444, DOI 10.1177/0272431609338178
   Krivitsky PN, 2015, STAT SCI, V30, P184, DOI 10.1214/14-STS502
   Kuhns LM, 2017, AIDS BEHAV, V21, P1376, DOI 10.1007/s10461-017-1739-0
   LeGrand S, 2017, CURR OPIN HIV AIDS, V12, P425, DOI 10.1097/COH.0000000000000400
   MacCarthy S, 2019, AIDS EDUC PREV, V31, P407, DOI 10.1521/aeap.2019.31.5.407
   McPherson M, 2001, ANNU REV SOCIOL, V27, P415, DOI 10.1146/annurev.soc.27.1.415
   Monge P.R., 2003, THEORIES COMMUNICATI, DOI DOI 10.1093/OSO/9780195160369.001.0001
   Mustanski B, 2015, AIDS BEHAV, V19, P1037, DOI 10.1007/s10461-014-0955-0
   Parsons JT, 2012, AM J PUBLIC HEALTH, V102, P156, DOI 10.2105/AJPH.2011.300284
   Prell C., 2012, SOCIAL NETWORK ANAL
   R Core Team, 2020, R LANG ENV STAT COMP
   Roth WD, 2021, SOCIOL RACE ETHNIC, V7, P175, DOI 10.1177/2332649220940346
   Salganik MJ, 2004, SOCIOL METHODOL, V34, P193, DOI 10.1111/j.0081-1750.2004.00152.x
   Schaefer DR, 2011, AM SOCIOL REV, V76, P764, DOI 10.1177/0003122411420813
   Schwartz-Mette RA, 2018, J SOC CLIN PSYCHOL, V37, P769
   Shannon P, 2003, GENOME RES, V13, P2498, DOI 10.1101/gr.1239303
   Shrader CH, 2021, AIDS BEHAV, V25, P1636, DOI 10.1007/s10461-020-03080-0
   Thigpen MC, 2012, NEW ENGL J MED, V367, P423, DOI 10.1056/NEJMoa1110711
   Touger R, 2019, CURR HIV-AIDS REP, V16, P113, DOI 10.1007/s11904-019-00430-z
   US Census Bureau Population Estimates American Community Survey, 2019, RAC HISP OR HISP LAT
   US Public Health Service, 2018, PREEXP PROPH PREV HI
   Valverde EE, 2017, JAIDS-J ACQ IMM DEF, V76, P445, DOI [10.1097/QAI.0000000000001541, 10.1097/qai.0000000000001541]
   Villarruel AM, 2005, J ASSOC NURSE AIDS C, V16, P23, DOI 10.1016/j.jana.2005.01.001
   Williams J, 2018, BMC PUBLIC HEALTH, V18, DOI 10.1186/s12889-018-5985-5
   Young LE, 2017, SOC SCI MED, V174, P26, DOI 10.1016/j.socscimed.2016.12.009
NR 55
TC 0
Z9 0
U1 0
U2 1
PU LIPPINCOTT WILLIAMS & WILKINS
PI PHILADELPHIA
PA TWO COMMERCE SQ, 2001 MARKET ST, PHILADELPHIA, PA 19103 USA
SN 1525-4135
EI 1077-9450
J9 JAIDS-J ACQ IMM DEF
JI JAIDS
PD DEC 1
PY 2021
VL 88
IS 4
BP 366
EP 375
DI 10.1097/QAI.0000000000002777
PG 10
WC Immunology; Infectious Diseases
WE Science Citation Index Expanded (SCI-EXPANDED); Social Science Citation Index (SSCI)
SC Immunology; Infectious Diseases
GA WN3IN
UT WOS:000711665900010
PM 34342298
DA 2022-08-26
ER

PT J
AU Sekhon, M
   van der Straten, A
AF Sekhon, Mandeep
   van der Straten, Ariane
CA MTN-041 MAMMA Study Team
TI Pregnant and breastfeeding women's prospective acceptability of two
   biomedical HIV prevention approaches in Sub Saharan Africa: A multisite
   qualitative analysis using the Theoretical Framework of Acceptability
SO PLOS ONE
LA English
DT Article
ID DAPIVIRINE VAGINAL RING; MICROBICIDE ACCEPTABILITY; SAFETY; PREP
AB HIV infection during pregnancy and breastfeeding has implications for maternal health. Between May- November 2018, we explored prospective acceptability of two novel HIV Pre-exposure Prophylaxis (PrEP) products, oral pills and vaginal rings, through focus group discussions with 65 pregnant and breastfeeding women in Malawi, South Africa, Uganda, Zimbabwe. Qualitative analysis was completed, guided by the Theoretical Framework of Acceptability (TFA). First, a deductive thematic analysis was applied to relevant coded data, into the seven TFA constructs (Affective Attitude; Burden; Ethicality, Intervention Coherence; Opportunity Costs; Perceived Effectiveness; Self-efficacy). Next, an iterative analysis was completed to generate themes within each of the TFA constructs. Women's positive attitudes towards daily oral PrEP highlighted the familiarity of taking pills, understanding the purpose of taking pills, and the perception that it is an effective method to protect mothers and babies from HIV during pregnancy and breastfeeding. Women emphasized the ease of using the ring given its monthly duration that lowers burden on the user, its discreetness and invisibility once in place. The TFA analysis highlighted how acceptability of both methods could be enhanced by focusing on perceptions of the end users (i.e. the women) and not just the products themselves. This approach provided insights into how to refine the intervention materials and plans for implementation.
C1 [Sekhon, Mandeep] Kings Coll London, Fac Life Sci & Med, Sch Populat Hlth & Environm Sci, Dept Populat Hlth Sci, London, England.
   [van der Straten, Ariane] Univ Calif San Francisco, Ctr AIDS Prevent Studies, San Francisco, CA 94143 USA.
   [van der Straten, Ariane] RTI Int, Womens Global Hlth Imperat, Berkeley, CA USA.
RP Sekhon, M (通讯作者)，Kings Coll London, Fac Life Sci & Med, Sch Populat Hlth & Environm Sci, Dept Populat Hlth Sci, London, England.
EM Mandeep.sekhon@kcl.ac.uk
OI van der Straten, Ariane/0000-0001-8536-648X
FU National Institute of Allergy and Infectious Diseases [UM1AI068633,
   UM1AI068615, UM1AI106707]; Eunice Kennedy Shriver National Institute of
   Child Health and Human Development component of the U.S. National
   Institutes of Health (NIH); National Institute of Mental Health,
   component of the U.S. National Institutes of Health (NIH)
FX The MTN-041 study was designed and implemented by the Microbicide Trials
   Network (MTN) funded by the National Institute of Allergy and Infectious
   Diseases through individual grants (UM1AI068633, UM1AI068615 and
   UM1AI106707), with co-funding from the Eunice Kennedy Shriver National
   Institute of Child Health and Human Development and the National
   Institute of Mental Health, all components of the U.S. National
   Institutes of Health (NIH). The content is solely the responsibility of
   the authors and does not necessarily represent the official views of the
   NIH. The funders had no role in study design, data collection and
   analysis, decision to publish, or preparation of the manuscript. The
   specific roles of these authors are articulated in the 'author
   contributions' section.
CR Baeten JM, 2016, NEW ENGL J MED, V375, P2121, DOI 10.1056/NEJMoa1506110
   Baeten JM, 2021, LANCET HIV, V8, pE87, DOI 10.1016/S2352-3018(20)30304-0
   Balan IC, 2021, AIDS BEHAV, V25, P447, DOI 10.1007/s10461-020-03011-z
   Braun V., 2006, QUAL RES PSYCHOL, V3, P77, DOI [10.1191/1478088706qp063oa, https://doi.org/10.1191/1478088706qp063oa]
   Coly A, 2008, CURR OPIN HIV AIDS, V3, P581, DOI 10.1097/COH.0b013e32830aba00
   Davey DLJ, 2020, J INT AIDS SOC, V23, DOI 10.1002/jia2.25426
   Davies N, 2018, SEX HEALTH, V15, P501, DOI 10.1071/SH18067
   Dettinger JC, 2019, J INT AIDS SOC, V22, DOI 10.1002/jia2.25378
   Dinh TH, 2015, PLOS ONE, V10, DOI 10.1371/journal.pone.0125525
   Eakle R, 2019, J INT AIDS SOC, V22, DOI 10.1002/jia2.25306
   Griffin JB, 2019, PLOS ONE, V14, DOI 10.1371/journal.pone.0224898
   Hodges-Mameletzis I, 2019, DRUGS, V79, P1263, DOI 10.1007/s40265-019-01143-8
   International Partnership for Microbicides, 2020, IPMS DEP RING WOM HI
   International RTI, 2020, WORKSH PART RAP QUAL
   Joseph Davey Dvora L, 2017, AIDS, V31, P2193, DOI 10.1097/QAD.0000000000001604
   Koechlin FM, 2017, AIDS BEHAV, V21, P1325, DOI 10.1007/s10461-016-1627-z
   Makanani B., 2017, 2017 CROI C FEBR, P13
   Mensch BS, 2012, CURR OPIN HIV AIDS, V7, P534, DOI 10.1097/COH.0b013e3283590632
   Minnis AM, 2018, AIDS BEHAV, V22, P2662, DOI 10.1007/s10461-018-2078-5
   Mofenson LM, 2017, AIDS, V31, P213, DOI 10.1097/QAD.0000000000001313
   Montgomery ET, 2018, AIDS BEHAV, V22, P402, DOI 10.1007/s10461-017-1811-9
   Morrow KM, 2008, AIDS BEHAV, V12, P272, DOI 10.1007/s10461-007-9266-z
   Mugwanya KK, 2016, PLOS MED, V13, DOI 10.1371/journal.pmed.1002132
   Nel A, 2016, NEW ENGL J MED, V375, P2133, DOI 10.1056/NEJMoa1602046
   Noguchi LM, 2019, ANTIMICROB AGENTS CH, V63, DOI [10.1128/aac.01930-18, 10.1128/AAC.01930-18]
   O'Grady NP, 2002, CLIN INFECT DIS, V35, P1281, DOI 10.1086/344188
   Pintye J, 2020, LANCET HIV, V7, pE582, DOI 10.1016/S2352-3018(20)30102-8
   Schiele JT, 2014, ANN FAM MED, V12, P550, DOI 10.1370/afm.1693
   Seidman DL, 2017, J INT AIDS SOC, V20, DOI 10.7448/IAS.20.2.21295
   Sekhon M, 2018, BRIT J HEALTH PSYCH, V23, P519, DOI 10.1111/bjhp.12295
   Sekhon M, 2017, BMC HEALTH SERV RES, V17, DOI 10.1186/s12913-017-2031-8
   Severy LJ, 2005, AIDS BEHAV, V9, P121, DOI 10.1007/s10461-005-1687-y
   UNAIDS, GLOB HIV AIDS STAT 2
   van Der Straten A, 2020, J INT AIDS SOC, V23, DOI 10.1002/jia2.25536
   Velloza J, 2019, CURR OPIN HIV AIDS, V14, P423, DOI 10.1097/COH.0000000000000567
   Woodsong C, 2008, AIDS EDUC PREV, V20, P171, DOI 10.1521/aeap.2008.20.2.171
   World Health Organisation, 2017, WHO IMPL TOOL PREEXP
   Zimba C, 2019, PLOS ONE, V14, DOI 10.1371/journal.pone.0223487
NR 38
TC 1
Z9 1
U1 2
U2 2
PU PUBLIC LIBRARY SCIENCE
PI SAN FRANCISCO
PA 1160 BATTERY STREET, STE 100, SAN FRANCISCO, CA 94111 USA
SN 1932-6203
J9 PLOS ONE
JI PLoS One
PD NOV 16
PY 2021
VL 16
IS 11
AR e0259779
DI 10.1371/journal.pone.0259779
PG 19
WC Multidisciplinary Sciences
WE Science Citation Index Expanded (SCI-EXPANDED)
SC Science & Technology - Other Topics
GA YZ1XV
UT WOS:000755277300017
PM 34784355
OA Green Published, gold
DA 2022-08-26
ER

PT J
AU Rees, H
   Chersich, MF
   Munthali, RJ
   Brumskine, W
   Palanee-Phillips, T
   Nkala, B
   Ahmed, K
   Sebe, M
   Mabude, Z
   Nchabeleng, M
   Bekker, LG
   Kotze, P
   Mogodiri, T
   Naidoo, I
   Panchia, R
   Myer, L
   Lombard, C
   Doncel, GF
   Gray, G
   Delany-Moretlwe, S
AF Rees, Helen
   Chersich, Matthew Francis
   Munthali, Richard J.
   Brumskine, William
   Palanee-Phillips, Thesla
   Nkala, Busi
   Ahmed, Khatija
   Sebe, Modulakgotla
   Mabude, Zonke
   Nchabeleng, Maphoshane
   Bekker, Linda-Gail
   Kotze, Philip
   Mogodiri, Thembisile
   Naidoo, Ishana
   Panchia, Ravindre
   Myer, Landon
   Lombard, Carl
   Doncel, Gustavo F.
   Gray, Glenda
   Delany-Moretlwe, Sinead
TI HIV Incidence Among Pregnant and Nonpregnant Women in the FACTS-001
   Trial: Implications for HIV Prevention, Especially PrEP Use
SO JAIDS-JOURNAL OF ACQUIRED IMMUNE DEFICIENCY SYNDROMES
LA English
DT Article
DE HIV prevention; pregnancy; South Africa; sexual behavior; risk factors;
   cohort; drug safety in pregnancy
ID TENOFOVIR DISOPROXIL FUMARATE; PREEXPOSURE PROPHYLAXIS; CONTRACEPTIVE
   USE; ANTIRETROVIRAL THERAPY; INFECTED WOMEN; SAFETY; ACQUISITION;
   POSTPARTUM; OUTCOMES; INFANTS
AB Background: During pregnancy and postpartum period, the sexual behaviors of women and their partners change in ways that may either increase or reduce HIV risks. Pregnant women are a priority population for reducing both horizontal and vertical HIV transmission.
   Setting: Nine sites in 4 South African provinces.
   Methods: Women aged 18-30 years were randomized to receive pericoital tenofovir 1% gel or placebo gel and required to use reliable modern contraception. We compared HIV incidence in women before, during, and after pregnancy and used multivariate Cox Proportional hazards models to compare HIV incidence by pregnancy status.
   Results: Rates of pregnancy were 7.1 per 100 woman-years (95% confidence interval [CI]: 6.3 to 8.1) and highest in those who reported oral contraceptive use (25.1 per 100 woman-years; adjusted hazard ratio 22.97 higher than other women; 95% CI: 5.0 to 105.4) or had 2 children. Birth outcomes were similar between trial arms, with 59.8% having full-term live births. No difference was detected in incident HIV during pregnancy compared with nonpregnant women (2.1 versus 4.3%; hazard ratio = 0.56, 95% CI: 0.14 to 2.26). Sexual activity was low in pregnancy and the early postpartum period, as was consistent condom use.
   Conclusions: Pregnancy incidence was high despite trial participation being contingent on contraceptive use. We found no evidence that rates of HIV acquisition were elevated in pregnancy when compared with those in nonpregnant women. Risks from reductions in condom use may be offset by reduced sexual activity. Nevertheless, high HIV incidence in both pregnant and nonpregnant women supports consideration of introducing antiretroviral-containing pre-exposure prophylaxis for pregnant and nonpregnant women in high HIV prevalence settings.
C1 [Rees, Helen; Chersich, Matthew Francis; Munthali, Richard J.; Palanee-Phillips, Thesla; Mogodiri, Thembisile; Naidoo, Ishana; Delany-Moretlwe, Sinead] Univ Witwatersrand, Fac Hlth Sci, Wits Reprod Hlth & HIV Inst Wits RHI, Johannesburg, South Africa.
   [Brumskine, William; Sebe, Modulakgotla] Aurum Inst, Johannesburg, South Africa.
   [Nkala, Busi; Panchia, Ravindre] Univ Witwatersrand, Perinatal HIV Res Unit, Johannesburg, South Africa.
   [Ahmed, Khatija; Gray, Glenda] Setshaba Res Ctr, Soshanguve, South Africa.
   [Mabude, Zonke] Univ Witwatersrand, MATCH, Johannesburg, South Africa.
   [Nchabeleng, Maphoshane] Sefako Makgatho Hlth Sci Univ, Mecru Clin Res Unit, Garankuwa, South Africa.
   [Bekker, Linda-Gail] Univ Cape Town, Desmond Tutu HIV Ctr, Cape Town, South Africa.
   [Kotze, Philip] Qhakaza Mbokodo Res Ctr, Ladysmith, South Africa.
   [Myer, Landon] Univ Cape Town, Sch Publ Hlth & Family Med, Div Epidemiol & Biostat, Cape Town, South Africa.
   [Gray, Glenda] South African Med Res Council, Cape Town, South Africa.
   [Doncel, Gustavo F.] Eastern Virginia Med Sch, CONRAD, Arlington, VA USA.
   [Lombard, Carl] South African Med Res Council, Biostat Unit, Cape Town, South Africa.
   [Lombard, Carl] Univ Stellenbosch, Dept Global Hlth, Div Epidemiol & Biostat, Stellenbosch, South Africa.
RP Rees, H (通讯作者)，Univ Witwatersrand, Fac Hlth Sci, Wits Reprod Hlth & HIV Inst, Johannesburg, South Africa.
EM hrees@wrhi.ac.za
OI Brumskine, William/0000-0002-1092-9919; Munthali,
   Richard/0000-0001-8492-7409
FU United States Agency for International Development (USAID) [PPRD-11-124,
   MAPS1-14-016, GPO-A-00-08-00005-00, AID-OAA-A-14-00011]; Bill and
   Melinda Gates Foundation [GMDA-11-43, OPP41266]; South African
   Department of Science and Technology; South African Department of Health
FX This study was made possible by the generous support of the American
   people through the United States Agency for International Development
   (USAID) under Subagreements (PPRD-11-124 and MAPS1-14-016) from
   Cooperative Agreements (GPO-A-00-08-00005-00 and AID-OAA-A-14-00011) to
   CONRAD, Eastern Virginia Medical School. The views expressed by the
   authors do not necessarily reflect the views of USAID, the United States
   Government, or Eastern Virginia Medical School or CONRAD. Support for
   this project (GMDA-11-43) was also provided through a grant from the
   Bill and Melinda Gates Foundation (OPP41266) to CONRAD, Eastern Virginia
   Medical School. The views expressed by the authors do not necessarily
   reflect those of the funding agencies or institutions. The South African
   Departments of Science and Technology, and Health also provided
   financial and in-kind support to this trial.
CR Akello CA, 2017, J WOMENS HEALTH, V26, P670, DOI 10.1089/jwh.2016.5958
   Callahan R, 2015, JAIDS-J ACQ IMM DEF, V68, P196, DOI 10.1097/QAI.0000000000000413
   Chetty T, 2017, BMC PREGNANCY CHILDB, V17, DOI 10.1186/s12884-017-1421-6
   Davey DLJ, 2020, J INT AIDS SOC, V23, DOI 10.1002/jia2.25426
   Davey DLJ, 2019, PLOS ONE, V14, DOI 10.1371/journal.pone.0218349
   Davey DLJ, 2017, AIDS, V31, P2193, DOI 10.1097/QAD.0000000000001604
   Delany-Moretlwe S, 2018, LANCET INFECT DIS, V18, P1241, DOI [10.1016/S1473-3099(18)30428-6, 10.1016/s1473-3099(18)30428-6]
   Desgrees-du-Lou A, 2005, REPROD HEALTH MATTER, V13, P155, DOI 10.1016/S0968-8080(05)25167-4
   Dinh TH, 2015, PLOS ONE, V10, DOI 10.1371/journal.pone.0125525
   Drake AL, 2014, PLOS MED, V11, DOI 10.1371/journal.pmed.1001608
   Elenkov IJ, 2001, J CLIN ENDOCR METAB, V86, P4933, DOI 10.1210/jc.86.10.4933
   Evans C., 2019, PREEXPOSURE PROPHYLA
   Fairlie L, 2019, J INT AIDS SOC, V22, DOI 10.1002/jia2.25372
   Flynn PM, 2011, ANTIMICROB AGENTS CH, V55, P5914, DOI 10.1128/AAC.00544-11
   Fowler MG, 2016, NEW ENGL J MED, V375, P1726, DOI 10.1056/NEJMoa1511691
   Gray RH, 2005, LANCET, V366, P1182, DOI 10.1016/S0140-6736(05)67481-8
   Groer M, 2010, AM J REPROD IMMUNOL, V63, P209, DOI 10.1111/j.1600-0897.2009.00788.x
   Heffron R, 2018, AIDS, V32, P1707, DOI 10.1097/QAD.0000000000001867
   Hu XT, 2019, INT J INFECT DIS, V87, P8, DOI 10.1016/j.ijid.2019.07.023
   Irungu E, 2012, AIDS, V26, P997, DOI 10.1097/QAD.0b013e3283524ca1
   Davey D, 2018, AIDS BEHAV, V22, P2916, DOI 10.1007/s10461-018-2170-x
   Keating MA, 2012, PLOS ONE, V7, DOI 10.1371/journal.pone.0039109
   MacIntyre DA, 2015, SCI REP-UK, V5, DOI 10.1038/srep08988
   Marrazzo JM, 2014, JAMA-J AM MED ASSOC, V312, P390, DOI 10.1001/jama.2014.7999
   Marston M, 2013, PLOS ONE, V8, DOI 10.1371/journal.pone.0082219
   Mofenson LM, 2017, AIDS, V31, P213, DOI 10.1097/QAD.0000000000001313
   Morrison C, 2014, JAIDS-J ACQ IMM DEF, V66, P109, DOI 10.1097/QAI.0000000000000103
   Morrison CS, 2007, AIDS, V21, P1027, DOI 10.1097/QAD.0b013e3280f00fc4
   Mugo NR, 2011, AIDS, V25, P1887, DOI 10.1097/QAD.0b013e32834a9338
   Mugwanya KK, 2017, EXPERT OPIN DRUG SAF, V16, P867, DOI 10.1080/14740338.2017.1338271
   Nachega JB, 2017, JAIDS-J ACQ IMM DEF, V76, P1, DOI 10.1097/QAI.0000000000001359
   Pintye J, 2018, AIDS PATIENT CARE ST, V32, P538, DOI 10.1089/apc.2018.0058
   Pleaner M, 2017, SAMJ S AFR MED J, V107, P933, DOI [10.7196/SAMJ.2017.v107i11.12805, 10.7196/samj.2017.v107i11.12805]
   Reid SE, 2010, JAIDS-J ACQ IMM DEF, V53, P606, DOI 10.1097/QAI.0b013e3181bc4869
   Serris A, 2016, HIV CLIN TRIALS, V17, P233, DOI 10.1080/15284336.2016.1248624
   Sheffield JS, 2009, REPROD SCI, V16, P20, DOI 10.1177/1933719108325510
   Sibeko S, 2011, OBSTET GYNECOL, V118, P895, DOI 10.1097/AOG.0b013e31822be512
   Siemieniuk RAC, 2017, BMJ-BRIT MED J, V358, DOI 10.1136/bmj.j3961
   Thomson KA, 2018, J INFECT DIS, V218, P16, DOI 10.1093/infdis/jiy113
   Tien D, 2005, AIDS RES HUM RETROV, V21, P845, DOI 10.1089/aid.2005.21.845
   Trussell J, 2011, CONTRACEPTIVE TECHNO, V20
   Van Damme L, 2012, NEW ENGL J MED, V367, P411, DOI 10.1056/NEJMoa1202614
   van Der Straten A, 2020, J INT AIDS SOC, V23, DOI 10.1002/jia2.25536
   Vazquez L, 2019, AIDS PATIENT CARE ST, V33, P214, DOI 10.1089/apc.2018.0242
   WHO, 2017, TECHN BRIEF PREV HIV
   World Health Organization, 2016, CONSOLIDATED GUIDELI
NR 46
TC 1
Z9 1
U1 1
U2 1
PU LIPPINCOTT WILLIAMS & WILKINS
PI PHILADELPHIA
PA TWO COMMERCE SQ, 2001 MARKET ST, PHILADELPHIA, PA 19103 USA
SN 1525-4135
EI 1077-9450
J9 JAIDS-J ACQ IMM DEF
JI JAIDS
PD DEC 1
PY 2021
VL 88
IS 4
BP 376
EP 383
DI 10.1097/QAI.0000000000002785
PG 8
WC Immunology; Infectious Diseases
WE Science Citation Index Expanded (SCI-EXPANDED)
SC Immunology; Infectious Diseases
GA WN3IN
UT WOS:000711665900011
PM 34710071
DA 2022-08-26
ER

PT J
AU Saeed, S
   Goldman, M
   Uzicanin, S
   O'Brien, SF
AF Saeed, Sahar
   Goldman, Mindy
   Uzicanin, Samra
   O'Brien, Sheila F.
TI Evaluation of a pre-exposure prophylaxis (PrEP)/post-exposure
   prophylaxis (PEP) deferral policy among blood donors
SO TRANSFUSION
LA English
DT Article
DE deferrals; donors; pre&#8208; exposure prophylaxis; PrEP; residual HIV
   risk
AB Background The use of pre-/post-exposure prophylaxis (PrEP/PEP) may interfere with routine HIV screening. As a result, blood services worldwide have adopted a variety of deferral policies to mitigate increased residual risk. In this study, we evaluated the operational impact of modifying the donor health questionnaire (DHQ) to include explicit questions to assess PrEP/PEP exposure.
   Study Design and Methods We conducted a retrospective study between June 2019 and October 2020 of all blood donors attempting to donate at Canadian Blood Services. Sixteen-months post-implementation, we summarized self-reported PrEP/PEP rates and their indications for use. We also assessed deferral rates and the sensitivity of using existing risk questions to defer people exposed to PrEP/PEP.
   Results Of 1,122,075 donations, 89 people (eight per 100,000 donations) reported PrEP (64%)/PEP (34%) use in the last 4 months. People exposed to PrEP were more likely to be men (94%) and taking PrEP for lifestyle reasons (87%). In contrast, indications for PEP use included occupational exposure (50%) and sexual assault (27%). Most donors who answered affirmatively to PrEP/PEP exposure were deferred (96%). If potential donors were not directly asked about their PrEP/PEP use, the majority would not have been deferred for any other reasons (PrEP 32/57 (56%) and PEP 15/30 (50%)).
   Conclusion Not all blood services have adopted direct questions to identify PrEP/PEP exposure; some rely on existing DHQ questions. In Canada, despite DHQ questions such as medication use in the last 3-days, more than half of people exposed to PrEP/PEP would not have been identified and deferred.
C1 [Saeed, Sahar; Goldman, Mindy; Uzicanin, Samra; O'Brien, Sheila F.] Canadian Blood Serv, Epidemiol & Surveillance, 1800 Alta Vista Dr, Ottawa, ON K1G 4J5, Canada.
   [Goldman, Mindy] Univ Ottawa, Dept Pathol & Lab Med, Ottawa, ON, Canada.
   [O'Brien, Sheila F.] Univ Ottawa, Sch Epidemiol & Publ Hlth, Ottawa, ON, Canada.
RP Saeed, S (通讯作者)，Canadian Blood Serv, Epidemiol & Surveillance, 1800 Alta Vista Dr, Ottawa, ON K1G 4J5, Canada.
EM sahar.saeed@blood.ca
OI Goldman, Mindy/0000-0001-9904-9952; Saeed, Sahar/0000-0002-0224-379X
FU Canadian Blood Services
FX We would like to thank Ryanne Lieshout-Krikke, Stichting Sanquin
   Bloedvoorziening; Clive Seed, Australian Red Cross Lifeblood; Pierre
   Tiberghien, Etablissement Francais du Sang; Katy Davison, Public Health
   England; and Christian Erikstrup, Aarhus Universitetshospital; for their
   assistance summarizing donor policies from blood services in the
   Netherlands, Australia, France, England and Denmark respectively. This
   work was funded by Canadian Blood Services.
CR BC Centre for Excellence in HIV/AIDS, 2020, HIV PREEXP PROPH PRE
   Busch MP, 2019, BLOOD, V133, P1854, DOI 10.1182/blood-2018-11-833996
   CATIE, 2020, PREP ACC COV
   Custer B, 2020, BLOOD, V136, P1351, DOI 10.1182/blood.2020006890
   de Souza MS, 2016, CLIN INFECT DIS, V63, P555, DOI 10.1093/cid/ciw365
   Donnell D, 2017, AIDS, V31, P2007, DOI [10.1097/QAD.0000000000001577, 10.1097/qad.0000000000001577]
   European Blood Alliance, 2020, 2019 ANN REP
   Joint United Kingdom (UK) Blood Transfusion and Tissue Transplantation Services Professional Advisory Committee, PRE POST PROPH HIV P
   Ong JJ, 2019, JAMA NETW OPEN, V2, DOI 10.1001/jamanetworkopen.2019.17134
   Pambrun C., 2021, TRANSFUSION, P1
   Seed CR, 2017, VOX SANG, V112, P473, DOI 10.1111/vox.12516
   Seed CR, 2021, VOX SANG, V116, P379, DOI 10.1111/vox.13011
   Tan DHS, 2021, CAN J PUBLIC HEALTH, V112, P89, DOI 10.17269/s41997-020-00332-3
   Tan DHS, 2017, CAN MED ASSOC J, V189, pE1448, DOI 10.1503/cmaj.170494
   World Health Organization, PREEXP PROPH REC
NR 15
TC 2
Z9 2
U1 0
U2 4
PU WILEY
PI HOBOKEN
PA 111 RIVER ST, HOBOKEN 07030-5774, NJ USA
SN 0041-1132
EI 1537-2995
J9 TRANSFUSION
JI Transfusion
PD JUN
PY 2021
VL 61
IS 6
BP 1684
EP 1689
DI 10.1111/trf.16349
EA MAR 2021
PG 6
WC Hematology
WE Science Citation Index Expanded (SCI-EXPANDED)
SC Hematology
GA SU3GO
UT WOS:000629201200001
PM 33724472
DA 2022-08-26
ER

PT J
AU Koay, WL
   Fortuna, G
   Griffith, C
   Ellenberger, N
   Ferrer, K
   Madati, JP
   Rakhmanina, N
AF Koay, Wei Li Adeline
   Fortuna, Gabriella
   Griffith, Caleb
   Ellenberger, Nicole
   Ferrer, Kathleen
   Madati, Jamil P.
   Rakhmanina, Natella
TI Awareness of and Attitudes Toward Pre-exposure Prophylaxis Among
   Predominantly Heterosexual Black Adolescents and Young Adults and Their
   Guardians in an Urban Area With HIV Epidemic in the United States
SO PEDIATRIC INFECTIOUS DISEASE JOURNAL
LA English
DT Article
DE adolescents; youth; pre-exposure prophylaxis; HIV
AB Among 185 Black, cis-gender, predominantly heterosexual adolescents and young adults (AYA) and 35 guardians surveyed in Washington, DC, the majority of AYA (96.8%) and guardians (94.3%) were unaware of pre-exposure prophylaxis (PrEP); 62.2% of AYA were uncertain if PrEP was safe or effective against HIV. Of 41.6% of AYA willing to use PrEP, 24.9% reported concern about PrEP-related social stigma.
C1 [Koay, Wei Li Adeline; Fortuna, Gabriella; Griffith, Caleb; Ferrer, Kathleen; Rakhmanina, Natella] Childrens Natl Hosp, Div Infect Dis, 111 Michigan Ave NW, Washington, DC 20010 USA.
   [Koay, Wei Li Adeline; Ferrer, Kathleen; Madati, Jamil P.; Rakhmanina, Natella] George Washington Univ, Dept Pediat, Sch Med & Hlth Sci, Washington, DC 20052 USA.
   [Ellenberger, Nicole] Mitre Corp, Mclean, VA USA.
   [Madati, Jamil P.] Childrens Natl Hosp, Div Emergency Med, Washington, DC 20010 USA.
   [Rakhmanina, Natella] Elizabeth Glaser Pediat AIDS Fdn, Washington, DC USA.
RP Koay, WL (通讯作者)，Childrens Natl Hosp, Div Infect Dis, 111 Michigan Ave NW, Washington, DC 20010 USA.
EM wkoay@childrensnational.org
FU Washington AIDS Partnership; MAC AIDS Fund [30004578]
FX This project was funded by Washington AIDS Partnership, with support
   from the MAC AIDS Fund (Project ID Number 30004578).
CR Auerbach JD, 2015, AIDS PATIENT CARE ST, V29, P102, DOI 10.1089/apc.2014.0142
   Centers for Disease Control and Prevention, 2020, HIV SURVEILLANCE REP, V31
   District of Columbia Department of Health, 2019, ANN EP SURV REP DAT
   Fauci AS, 2019, JAMA-J AM MED ASSOC, V321, P844, DOI 10.1001/jama.2019.1343
   Fletcher FE, 2018, J EMPIR RES HUM RES, V13, P173, DOI 10.1177/1556264618755919
   Fonterra, 2020, TACKL OUR PACK PROBL, DOI . Accessed November 19, 2020
   Garfinkel DB, 2017, AIDS CARE, V29, P751, DOI 10.1080/09540121.2016.1234679
   Harris NS, 2019, MMWR-MORBID MORTAL W, V68, P1117, DOI 10.15585/mmwr.mm6848e1
   O'Sullivan LF, 2006, J SEX RES, V43, P343, DOI 10.1080/00224490609552333
   Smith DK, 2012, AIDS EDUC PREV, V24, P408, DOI 10.1521/aeap.2012.24.5.408
   Tanner MR, 2020, MMWR RECOMM REP, V69, P1, DOI 10.15585/mmwr.rr6903a1
NR 11
TC 0
Z9 0
U1 0
U2 0
PU LIPPINCOTT WILLIAMS & WILKINS
PI PHILADELPHIA
PA TWO COMMERCE SQ, 2001 MARKET ST, PHILADELPHIA, PA 19103 USA
SN 0891-3668
EI 1532-0987
J9 PEDIATR INFECT DIS J
JI Pediatr. Infect. Dis. J.
PD APR
PY 2021
VL 40
IS 4
BP 351
EP 353
DI 10.1097/INF.0000000000003029
PG 3
WC Immunology; Infectious Diseases; Pediatrics
WE Science Citation Index Expanded (SCI-EXPANDED); Social Science Citation Index (SSCI)
SC Immunology; Infectious Diseases; Pediatrics
GA RL9QW
UT WOS:000639299000029
PM 33464009
DA 2022-08-26
ER

PT J
AU Felner, JK
   Mittal, ML
   Hoenigl, M
   Amico, KR
   Grelotti, DJ
   Eanes, A
   Hess, K
   Crawford, J
   Smith, LR
AF Felner, Jennifer K.
   Mittal, Maria L.
   Hoenigl, Martin
   Amico, K. Rivet
   Grelotti, David J.
   Eanes, Alex
   Hess, Kristen
   Crawford, Jessica
   Smith, Laramie R.
TI Constructions of HIV Risk Among a Diverse Sample of HIV-Negative Young
   Men Who Have Sex With Men Who Are Repeat Testers
SO JAIDS-JOURNAL OF ACQUIRED IMMUNE DEFICIENCY SYNDROMES
LA English
DT Article
DE HIV; sexual minorities; Latino; Latinx; men who have sex with men; youth
ID PREEXPOSURE PROPHYLAXIS; INFECTION RISK; LIFETIME RISK; PREVENTION;
   PERCEPTIONS; DISPARITIES; BLACK
AB Introduction: To end the HIV epidemic, HIV prevention and pre-exposure prophylaxis (PrEP) promotion efforts must reach young men who have sex with men (YMSM) at greatest risk for HIV. This study qualitatively explored whether common metrics used by clinicians, scientists, and public health officials to objectively assess HIV risk align with how YMSM conceptualize their risk for HIV and the factors that shape YMSM's risk perceptions. Methods: Interviews with a racially/ethnically diverse sample of HIV-negative YMSM (ages 19-24 years, 60% Latinx; n = 20) examined conceptualizations of HIV risk within the context of repeat HIV testing. Iterative, applied thematic analysis examined how participants conceptualized and constructed their HIV risk, and compared participants' descriptions of their risk with a validated quantitative assessment of HIV risk that reliably predicts HIV seroconversion in this group. Results: Objective quantitative assessments of HIV risk poorly aligned with participants' perceived HIV risk. Participants described their current risk in relative terms (relative to past risk and relative to friends'/peers' risk) and described age/developmental stage and changes in knowledge about HIV prevention as key factors in risk changes over time. Other factors included substance use and trust/mistrust in sexual partners and scientific advances in HIV prevention (eg, U = U and PrEP). Factors that influenced participants' perceived HIV risk were similar regardless of objective risk assessment. Conclusions: Quantitative assessments of risk may poorly align with risk perception among YMSM. Although objective metrics can effectively target YMSM at greatest risk for HIV transmission, interventions to improve prevention behaviors and PrEP uptake may be more effective when tailored to bridge the disconnection between objective HIV risk assessments and YMSM's constructions of risk.
C1 [Felner, Jennifer K.] San Diego State Univ, Inst Behav & Community Hlth, San Diego, CA USA.
   [Felner, Jennifer K.] San Diego State Univ, Sch Publ Hlth, San Diego, CA USA.
   [Mittal, Maria L.; Hoenigl, Martin; Smith, Laramie R.] Univ Calif San Diego, Div Infect Dis & Global Publ Hlth, Dept Med, 9500 Gilman Dr MC 0507, La Jolla, CA 92093 USA.
   [Amico, K. Rivet; Eanes, Alex; Hess, Kristen; Crawford, Jessica] Univ Michigan, Sch Publ Hlth, Dept Hlth Behav & Hlth Educ, Ann Arbor, MI 48109 USA.
   [Grelotti, David J.] Univ Calif San Diego, Dept Psychiat, HIV Neurobehav Res Program, Sch Med, San Diego, CA USA.
   [Eanes, Alex] NASTAD, Washington, DC USA.
   [Hess, Kristen] Renown Hlth, Clin Trials Adm, Reno, NV USA.
RP Smith, LR (通讯作者)，Univ Calif San Diego, Div Infect Dis & Global Publ Hlth, Dept Med, 9500 Gilman Dr MC 0507, La Jolla, CA 92093 USA.
EM laramie@ucsd.edu
RI Hoenigl, Martin/E-8802-2010
OI Hoenigl, Martin/0000-0002-1653-2824; Felner,
   Jennifer/0000-0002-9915-4637
FU NIMH [R21MH113477]; California Tobacco-Related Disease Research Program
   [T29FT0265]; National Institute on Drug Abuse (NIDA) [T32DA023356]; NIDA
   [T32DA023356, 3R01DA040648-02S1]; National Institute of Mental Health
   (NIMH) [R01MH123282]; Gilead Sciences through the University of
   Michigan; Pfizer; Gilead Sciences; Gilead
FX Research reported in this article was supported by NIMH R21MH113477 (PI:
   M.H.). J.K.F. was supported by the California Tobacco-Related Disease
   Research Program grant T29FT0265 and National Institute on Drug Abuse
   (NIDA) grant T32DA023356. M.L.M. was supported by NIDA grants
   T32DA023356 and 3R01DA040648-02S1. L.R.S. was supported by National
   Institute of Mental Health (NIMH) grant R01MH123282. The content is
   solely the responsibility of the authors and does not necessarily
   represent the official views of the National Institutes of
   Health/NIDA/NIMH or the California Tobacco-Related Disease Research
   Program. K.R.A. reports an educational grant from Gilead Sciences
   through the University of Michigan completed in 2018; D.J.G. consulted
   for Greenwich Bioscience, Inc.; M.H. received research funding from
   Gilead and Pfizer. L.R.S. is a co-investigator on a research study
   supported by Gilead Sciences. The other authors have no conflicts of
   interest to disclose.
CR Alexovitz KA, 2018, AIDS CARE, V30, P81, DOI 10.1080/09540121.2017.1381327
   Bauermeister JA, 2017, J SEX RES, V54, P446, DOI 10.1080/00224499.2016.1271862
   Bennett CL., 2020, J INT ASS PROVIDERS, V19, p232595822091926
   County of San Diego Health and Human Services Agency, 2019, BMJ OPEN, V6, P010388
   Creswell J.W., 2009, RES DESIGN QUALITATI, V3rd
   Daftary A, 2012, SOC SCI MED, V74, P1512, DOI 10.1016/j.socscimed.2012.01.027
   Dijkstra M, 2020, CLIN INFECT DIS, V70, P2228, DOI 10.1093/cid/ciz895
   Eisinger RW, 2019, CLIN INFECT DIS, V69, P2212, DOI 10.1093/cid/ciz998
   Eisinger RW, 2019, JAMA-J AM MED ASSOC, V321, P451, DOI 10.1001/jama.2018.21167
   Fauci AS, 2020, NEW ENGL J MED, V383, P1, DOI 10.1056/NEJMp1916753
   Garofalo R, 2016, JAIDS-J ACQ IMM DEF, V72, P79, DOI 10.1097/QAI.0000000000000933
   Grossman CI, 2013, AM PSYCHOL, V68, P237, DOI 10.1037/a0032711
   Grov C, 2015, AIDS BEHAV, V19, P2234, DOI 10.1007/s10461-015-1030-1
   Guest G., 2012, APPL THEMATIC ANAL, P1, DOI [10.4135/9781483384436, DOI 10.4135/9781483384436]
   Halkitis PN, 2013, AM PSYCHOL, V68, P261, DOI 10.1037/a0032746
   Hess KL, 2017, ANN EPIDEMIOL, V27, P238, DOI 10.1016/j.annepidem.2017.02.003
   Hess KM, 2019, AIDS PATIENT CARE ST, V33, P449, DOI 10.1089/apc.2019.0150
   Hoenigl M, 2020, CLIN INFECT DIS, V71, pE135, DOI 10.1093/cid/ciz1093
   Hoenigl M, 2016, SCI REP-UK, V6, DOI 10.1038/srep25927
   Hoenigl M, 2015, BMC MED, V13, DOI 10.1186/s12916-015-0458-5
   Hoenigl M, 2015, CLIN INFECT DIS, V61, P468, DOI 10.1093/cid/civ335
   Levison JH, 2018, AIDS BEHAV, V22, P2500, DOI 10.1007/s10461-018-2187-1
   Lin TC, 2018, CLIN INFECT DIS, V67, P105, DOI 10.1093/cid/cix1130
   MacKellar DA, 2007, AIDS BEHAV, V11, P263, DOI 10.1007/s10461-006-9136-0
   Mao LM, 2013, AIDS BEHAV, V17, P1362, DOI 10.1007/s10461-012-0406-8
   Marrazzo JM, 2014, JAMA-J AM MED ASSOC, V312, P390, DOI 10.1001/jama.2014.7999
   Matacotta JJ, 2020, J PATIENT-CENTER RES, V7, P265, DOI 10.17294/2330-0698.1737
   Mayer KH, 2020, ADV THER, V37, P1778, DOI 10.1007/s12325-020-01295-0
   Menza TW, 2009, SEX TRANSM DIS, V36, P547, DOI 10.1097/OLQ.0b013e3181a9cc41
   Mustanski B, 2019, JAIDS-J ACQ IMM DEF, V80, P24, DOI 10.1097/QAI.0000000000001886
   Peng P, 2018, AIDS BEHAV, V22, P1063, DOI 10.1007/s10461-017-1675-z
   Pringle K, 2013, AIDS PATIENT CARE ST, V27, P573, DOI 10.1089/apc.2013.0013
   Quinn KG, 2022, SOC SCI MED, V295, DOI 10.1016/j.socscimed.2019.112779
   Rendina HJ, 2020, JAIDS-J ACQ IMM DEF, V83, P215, DOI 10.1097/QAI.0000000000002239
   Rendina HJ, 2018, J INT AIDS SOC, V21, DOI 10.1002/jia2.25055
   Rhodes T, 2005, SOC SCI MED, V61, P1026, DOI 10.1016/j.socscimed.2004.12.024
   Ryan G.W., 2003, FIELD METHOD, V15, P85, DOI [10.1177/1525822X02239569, DOI 10.1177/1525822X02239569]
   Sewell WC, 2019, AIDS CARE, V31, P675, DOI 10.1080/09540121.2018.1533234
   Siegel K, 2019, AIDS BEHAV, V23, P1974, DOI 10.1007/s10461-019-02405-y
   Smith DK, 2012, JAIDS-J ACQ IMM DEF, V60, P421, DOI 10.1097/QAI.0b013e318256b2f6
   Sullivan PS, 2015, ANN EPIDEMIOL, V25, P445, DOI 10.1016/j.annepidem.2015.03.006
   Syvertsen JL, 2015, AM J PUBLIC HEALTH, V105, P1667, DOI 10.2105/AJPH.2015.302620
   Thomann M, 2018, CULT HEALTH SEX, V20, P772, DOI 10.1080/13691058.2017.1380230
   Turan JM., 2019, BMC MED, V17, P2017
NR 44
TC 0
Z9 0
U1 0
U2 1
PU LIPPINCOTT WILLIAMS & WILKINS
PI PHILADELPHIA
PA TWO COMMERCE SQ, 2001 MARKET ST, PHILADELPHIA, PA 19103 USA
SN 1525-4135
EI 1077-9450
J9 JAIDS-J ACQ IMM DEF
JI JAIDS
PD APR 15
PY 2021
VL 86
IS 5
BP e126
EP e133
DI 10.1097/QAI.0000000000002614
PG 8
WC Immunology; Infectious Diseases
WE Science Citation Index Expanded (SCI-EXPANDED)
SC Immunology; Infectious Diseases
GA SL0SX
UT WOS:000656627400002
PM 33394615
OA Green Accepted, Green Submitted
DA 2022-08-26
ER

PT J
AU Mehrotra, ML
   Westmoreland, DA
   Patel, VV
   Hojilla, JC
   Grov, C
AF Mehrotra, Megha L.
   Westmoreland, Drew A.
   Patel, Viraj V.
   Hojilla, J. Carlo
   Grov, Christian
CA Together 5000 Team
TI Breaking Inertia: Movement Along the PrEP Cascade in a Longitudinal US
   National Cohort of Sexual Minority Individuals at Risk for HIV
SO JAIDS-JOURNAL OF ACQUIRED IMMUNE DEFICIENCY SYNDROMES
LA English
DT Article
DE HIV prevention; pre-exposure prophylaxis; PrEP cascade; sexual
   minorities
ID PREEXPOSURE PROPHYLAXIS; MEN; PREVENTION; ADHERENCE
AB Background: The pre-exposure prophylaxis (PrEP) cascade outlines sequential steps to maximize PrEP's impact and highlights potential intervention targets to improve PrEP implementation. We evaluate the PrEP cascade in the Together 5000 study (T5K). Methods: T5K is an internet-based, US national cohort study of PrEP-eligible men and trans persons who have sex with men who were not taking PrEP at enrollment. Using longitudinal data from baseline (2017-2018) and year 1 follow-up (2018-2019, n = 4229), we evaluated 5 steps of the PrEP cascade-PrEP contemplation: believes they are a good candidate for PrEP; PrEParation: plans to initiate PrEP; PrEP action: speaks to a provider about PrEP; PrEP initiation: receives a prescription for PrEP; and PrEP maintenance: continues to take PrEP. We compared the cascade across geographic region and identified factors associated with gaps in the cascade. Results: After 1 year, 1092 (26%) participants had initiated PrEP, 709 (17%) were still using PrEP, and 177 (4%) were no longer clinically indicated for PrEP. Participants in the South and Midwest were less likely to speak to a provider about PrEP or initiate PrEP. Baseline characteristics associated with lower odds of PrEP initiation at year 1 include: not having a college degree; earning <$20,000/year; not having health insurance; having very low food security; and not having a primary care doctor. Conclusions: Lack of health care access is a major barrier to PrEP implementation and may exacerbate disparities in PrEP uptake across geographic regions.
C1 [Mehrotra, Megha L.; Hojilla, J. Carlo] Univ Calif San Francisco, San Francisco, CA 94143 USA.
   [Westmoreland, Drew A.; Grov, Christian] CUNY, Inst Implementat Sci Populat Hlth, 55 West 125th St,Room 812, New York, NY 10027 USA.
   [Patel, Viraj V.] Albert Einstein Coll Med, Bronx, NY 10467 USA.
RP Grov, C (通讯作者)，CUNY, Inst Implementat Sci Populat Hlth, 55 West 125th St,Room 812, New York, NY 10027 USA.
EM cgrov@sph.cuny.edu
RI Westmoreland, Drew/GMX-2667-2022; Westmoreland, Drew A/AAX-5412-2021
OI Westmoreland, Drew A/0000-0003-4085-7941
FU NIAID NIH HHS [UH3 AI133675, UG3 AI133675, P30 AI124414] Funding Source:
   Medline; NIMH NIH HHS [K23 MH102118] Funding Source: Medline
CR [Anonymous], 2017, HIV Surveillance Report, V29
   Chan AHY, 2015, LANCET RESP MED, V3, P210, DOI 10.1016/S2213-2600(15)00008-9
   Grov C, 2020, JAIDS-J ACQ IMM DEF, V85, P272, DOI 10.1097/QAI.0000000000002461
   Coy KC, 2019, J INT AIDS SOC, V22, DOI 10.1002/jia2.25252
   Grov C, 2021, AIDS BEHAV, V25, P1396, DOI 10.1007/s10461-020-02977-0
   Grov C, 2020, J EPIDEMIOL COMMUN H, V74, P747, DOI 10.1136/jech-2019-213493
   Grov C, 2020, HEALTH EDUC BEHAV, V47, P5, DOI 10.1177/1090198119893692
   Grov C, 2019, JAIDS-J ACQ IMM DEF, V82, pS253, DOI 10.1097/QAI.0000000000002217
   Grov C, 2019, ANN EPIDEMIOL, V35, P4, DOI 10.1016/j.annepidem.2019.05.003
   HIV.gov, WHAT IS END HIV EP P
   Hojilla JC, 2018, AIDS BEHAV, V22, P1096, DOI 10.1007/s10461-017-2009-x
   Hojilla JC., GAPS PREP CONTINUUM
   Huang YLA, 2018, MMWR-MORBID MORTAL W, V67, P1147, DOI 10.15585/mmwr.mm6741a3
   Jenness SM, 2019, AM J EPIDEMIOL, V188, P743, DOI 10.1093/aje/kwy230
   Lewnard JA, 2014, SEX TRANSM INFECT, V90, P290, DOI 10.1136/sextrans-2013-051332
   Marcus JL, 2016, JAIDS-J ACQ IMM DEF, V73, P540, DOI 10.1097/QAI.0000000000001129
   Nash D, 2019, JMIR RES PROTOC, V8, DOI 10.2196/13715
   Parsons JT, 2017, JAIDS-J ACQ IMM DEF, V74, P285, DOI 10.1097/QAI.0000000000001251
   Paz-Bailey G, 2017, JAIDS-J ACQ IMM DEF, V75, pS288, DOI [10.1097/QAI.0000000000001404, 10.1097/qai.0000000000001404]
   Siegler AJ, 2019, AM J PUBLIC HEALTH, V109, P1216, DOI [10.2105/ajph.2019.305172, 10.2105/AJPH.2019.305172]
   Siegler AJ, 2018, ANN EPIDEMIOL, V28, P841, DOI 10.1016/j.annepidem.2018.06.005
   Smith DK, 2018, ANN EPIDEMIOL, V28, P850, DOI 10.1016/j.annepidem.2018.05.003
   Sullivan PS, 2019, CURR HIV-AIDS REP, V16, P259, DOI 10.1007/s11904-019-00447-4
   Westmoreland DA, 2020, AIDS BEHAV, V24, P1304, DOI 10.1007/s10461-019-02722-2
NR 24
TC 4
Z9 4
U1 1
U2 2
PU LIPPINCOTT WILLIAMS & WILKINS
PI PHILADELPHIA
PA TWO COMMERCE SQ, 2001 MARKET ST, PHILADELPHIA, PA 19103 USA
SN 1525-4135
EI 1077-9450
J9 JAIDS-J ACQ IMM DEF
JI JAIDS
PD APR 15
PY 2021
VL 86
IS 5
BP e118
EP e125
DI 10.1097/QAI.0000000000002611
PG 8
WC Immunology; Infectious Diseases
WE Science Citation Index Expanded (SCI-EXPANDED)
SC Immunology; Infectious Diseases
GA SL0SX
UT WOS:000656627400001
PM 33661823
OA Green Accepted
DA 2022-08-26
ER

PT J
AU D'Angelo, AB
   Lopez-Rios, J
   Flynn, AWP
   Holloway, IW
   Pantalone, DW
   Grov, C
AF D'Angelo, Alexa B.
   Lopez-Rios, Javier
   Flynn, Anthony W. P.
   Holloway, Ian W.
   Pantalone, David W.
   Grov, Christian
TI Insurance- and medical provider-related barriers and facilitators to
   staying on PrEP: results from a qualitative study
SO TRANSLATIONAL BEHAVIORAL MEDICINE
LA English
DT Article
DE Pre-exposure prophylaxis; HIV prevention; Gay and bisexual men; MSM
ID PREEXPOSURE PROPHYLAXIS PREP; BISEXUAL MEN; SEX; HIV; REMINDERS; RISK;
   GAY; APPOINTMENTS; ATTENDANCE; ADHERENCE
AB Pre-exposure prophylaxis (PrEP) is a highly effective biobehavioral strategy for preventing HIV acquisition. Although PrEP uptake has increased steadily, discontinuation rates are high among members of key populations like gay and bisexual men (GBM). Understanding the challenges that arise for PrEP users is key to better PrEP implementation and sustained use over time. We report on barriers that arose for PrEP-using GBM, as well as facilitating factors that aided PrEP persistence, with the goal of informing PrEP implementation efforts. In 2015-2016, 103 PrEP-using GBM in NYC completed qualitative interviews about their engagement with PrEP, including their experiences navigating PrEP-related medical care. Interviews were transcribed verbatim, coded, and analyzed thematically. Over half of participants (53%) received their PrEP-related care from their primary care provider (PCP), one-third (33%) from a community-based health clinic, and 13% from multiple medical providers. Emergent themes regarding the barriers and facilitators to PrEP persistence fell into two categories: insurance- and medical appointment-related barriers and facilitators to continued PrEP use. The experiences of PrEP-using GBM can provide useful insights for providers, program developers, and policymakers aiming to improve the implementation of PrEP. To support PrEP persistence, reliable insurance coverage, cost-assistance, and easy appointment scheduling are key to maintenance. Removing insurance- and appointment-related barriers to persistence may prove essential for sustaining use among GBM.
C1 [D'Angelo, Alexa B.; Lopez-Rios, Javier; Grov, Christian] CUNY, Grad Sch Publ Hlth & Hlth Policy, New York, NY 10021 USA.
   [D'Angelo, Alexa B.; Grov, Christian] CUNY, Inst Implementat Sci Populat Hlth, New York, NY 10021 USA.
   [Flynn, Anthony W. P.] Univ Wisconsin, Dept Counseling Psychol, Madison, WI USA.
   [Holloway, Ian W.] Univ Calif Los Angeles, Dept Social Welf, Los Angeles, CA USA.
   [Pantalone, David W.] Fenway Inst, Fenway Hlth, Boston, MA USA.
   [Grov, Christian] Univ Massachusetts, Dept Psychol, Boston, MA 02125 USA.
RP Grov, C (通讯作者)，CUNY, Grad Sch Publ Hlth & Hlth Policy, New York, NY 10021 USA.; Grov, C (通讯作者)，CUNY, Inst Implementat Sci Populat Hlth, New York, NY 10021 USA.
EM cgrov@sph.cuny.edu
OI D'Angelo, Alexa B/0000-0001-5260-340X
FU National Institute on Drug Abuse [R21-DA039019]
FX PrEP & Me was funded by the National Institute on Drug Abuse
   (R21-DA039019, PI: Grov).
CR Anderson PL, 2012, SCI TRANSL MED, V4, DOI 10.1126/scitranslmed.3004006
   [Anonymous], 2019, SUMMARY STATEMENT CD
   [Anonymous], 2018, COPAY SUPPORT
   [Anonymous], 2017, UNDERINSURED RATE IN
   [Anonymous], 2017, PREEXP PROPH PREV HI
   [Anonymous], 2009, LGBT HOMELESS
   Brachmann S., 2019, EXAMINING TRUVADA BR
   Cahill S, 2017, AIDS CARE, V29, P1351, DOI 10.1080/09540121.2017.1300633
   Campaign BTP, 2019, BREAKTH
   D'Angelo AB, 2019, INT J SEX HEALTH, V31, P283, DOI 10.1080/19317611.2019.1634173
   Eaton LA, 2015, AIDS PATIENT CARE ST, V29, P423, DOI 10.1089/apc.2014.0303
   Elsesser SA, 2016, AIDS BEHAV, V20, P1400, DOI 10.1007/s10461-015-1238-0
   Golub SA, 2019, AIDS PATIENT CARE ST, V33, P253, DOI 10.1089/apc.2018.0290
   Gomez GB, 2013, PLOS MED, V10, DOI 10.1371/journal.pmed.1001401
   Grant RM, 2014, LANCET INFECT DIS, V14, P820, DOI 10.1016/S1473-3099(14)70847-3
   Grov C, 2018, AIDS EDUC PREV, V30, P275, DOI 10.1521/aeap.2018.30.4.275
   Gurol-Urganci I, 2013, COCHRANE DB SYST REV, DOI 10.1002/14651858.CD007458.pub3
   Hasvold PE, 2011, J TELEMED TELECARE, V17, P358, DOI 10.1258/jtt.2011.110707
   HHS, 2019, US FIL PAT INFR LAWS
   Holloway IW, 2017, AIDS PATIENT CARE ST, V31, P517, DOI 10.1089/apc.2017.0082
   Holloway IW, 2017, JAIDS-J ACQ IMM DEF, V74, P15, DOI 10.1097/QAI.0000000000001164
   Horvath M, 2011, J MED INTERNET RES, V13, DOI 10.2196/jmir.1702
   Hughes R, 2019, ENDING EPIDEMIC REQU, DOI [10.1377/hblog20191107.486740/full/, DOI 10.1377/HBLOG20191107.486740/FULL]
   John SA, 2019, SEX TRANSM INFECT, V95, P626, DOI 10.1136/sextrans-2018-053591
   John SA, 2018, AIDS BEHAV, V22, P1184, DOI 10.1007/s10461-017-1907-2
   John SA, 2017, PLOS ONE, V12, DOI 10.1371/journal.pone.0189794
   Kaiser Family Foundation (KFF), 2019, 2019 EMPL HLTH BEN S
   KFF, 2019, STAT HLTH FACTS
   Koechlin FM, 2017, AIDS BEHAV, V21, P1325, DOI 10.1007/s10461-016-1627-z
   Luthra Shefali, 2018, RISING COST PREP PRE
   MacKinnon N., 2001, J MANAG CARE SPEC PH, V7, P297, DOI [10.18553/jmcp.2001.7.4.297, DOI 10.18553/JMCP.2001.7.4.297]
   Maguire M., 2017, ALL IRELAND J HIGHER, V9, P3351
   Miles M.B., 1994, EXPANDED SOURCEBOOK
   Molina JM, 2015, NEW ENGL J MED, V373, P2237, DOI 10.1056/NEJMoa1506273
   Molina JM, 2017, LANCET HIV, V4, pE402, DOI 10.1016/S2352-3018(17)30089-9
   Morgan E, 2018, AIDS BEHAV, V22, P3645, DOI 10.1007/s10461-018-2125-2
   Myers JE, 2018, AM J PUBLIC HEALTH, V108, pS251, DOI [10.2105/ajph.2018.304729, 10.2105/AJPH.2018.304729]
   Neuendorf K.A., 2002, CONTENT ANAL GUIDEBO
   Patton MQ, 1999, HEALTH SERV RES, V34, P1189
   Saldana J., 2009, CODING MANUAL QUALIT
   Sawyer SM, 2002, J PAEDIATR CHILD H, V38, P79, DOI 10.1046/j.1440-1754.2002.00766.x
   Scott HM, 2019, AIDS, V33, P2189, DOI 10.1097/QAD.0000000000002347
   Seifert SM, 2015, CLIN INFECT DIS, V60, P804, DOI 10.1093/cid/ciu916
   Serota DP, 2019, CROI SEATTL WASH
   Shover C, 2018, 25 C RETR OPP INF AB
   Siegler AJ, 2019, CLIN INFECT DIS, V68, P501, DOI 10.1093/cid/ciy529
   Sohn H, 2017, POPUL RES POLICY REV, V36, P181, DOI 10.1007/s11113-016-9416-y
   SOUMERAI SB, 1993, MILBANK Q, V71, P217, DOI 10.2307/3350399
   Walensky RP, 2019, JAMA NETW OPEN, V2, DOI 10.1001/jamanetworkopen.2019.5042
   WATTERS JK, 1989, SOC PROBL, V36, P416, DOI 10.1525/sp.1989.36.4.03a00070
   Weatherburn P, 2017, SEX TRANSM INFECT, V93, DOI 10.1136/sextrans-2016-052695
   Whitfield THF, 2018, AIDS BEHAV, V22, P3566, DOI 10.1007/s10461-018-2045-1
   Zhang YT, 2009, PSYCHIAT SERV, V60, P520, DOI 10.1176/appi.ps.60.4.520
NR 53
TC 9
Z9 9
U1 2
U2 2
PU OXFORD UNIV PRESS
PI OXFORD
PA GREAT CLARENDON ST, OXFORD OX2 6DP, ENGLAND
SN 1869-6716
EI 1613-9860
J9 TRANSL BEHAV MED
JI Transl. Behav. Med.
PD FEB
PY 2021
VL 11
IS 2
BP 573
EP 581
DI 10.1093/tbm/ibz191
PG 9
WC Public, Environmental & Occupational Health
WE Science Citation Index Expanded (SCI-EXPANDED); Social Science Citation Index (SSCI)
SC Public, Environmental & Occupational Health
GA SA6FC
UT WOS:000649397000027
PM 32065637
OA Green Published
DA 2022-08-26
ER

PT J
AU Gras, J
   Pillet, M
   Antoni, G
   Cua, E
   Charreau, I
   Raffi, F
   Chidiac, C
   Chas, J
   Tremblay, C
   Spire, B
   Delaugerre, C
   Meyer, L
   Molina, JM
AF Gras, Julien
   Pillet, Marine
   Antoni, Guillemette
   Cua, Eric
   Charreau, Isabelle
   Raffi, F.
   Chidiac, Christian
   Chas, Julie
   Tremblay, Cecile
   Spire, Bruno
   Delaugerre, Constance
   Meyer, Laurence
   Molina, Jean-Michel
CA IPERGAY Study Grp
TI Risk factors for HIV infection among men who have sex with men in the
   ANRS IPERGAY PrEP trial
SO SEXUALLY TRANSMITTED INFECTIONS
LA English
DT Article
DE pre-exposure prophylaxis; risk factors; sexual behaviour; HIV infections
ID PREEXPOSURE PROPHYLAXIS
AB Objectives We aimed to assess among men who have sex with men (MSM) risk factors for HIV infection, to identify those who require urgent pre-exposure prophylaxis (PrEP) prescription. Methods All participants enrolled in the placebo arm of the ANRS IPERGAY trial, or infected between screening and day 0, were included. Baseline characteristics were described and HIV incidence rate ratios (RRs) were estimated with their 95% CIs. Results 203 MSM were included with a median follow-up of 9 months. During the study period, 16 participants acquired HIV infection while not receiving tenofovir disoproxil and emtricitabin (TDF/FTC) over 212.4 person-years (PYs) of follow-up (incidence rate 7.5/100 PYs, 95% CI: 4.3 to 12.2). Being enrolled in Paris was associated with a significant increased risk of HIV infection (RR: 4.1; 95% CI: 1.1 to 28.3). A high number of sexual partners in prior 2 months (>= 10 vs <5) and of condomless receptive anal sex episodes in prior 12 months (>5 vs <5) were strong predictors for HIV acquisition (RR: 10.6 (2 to 260.2) and 3.3 (1.2 to 10.2), respectively). Those who reported more often or only receptive sexual practices were also at increased risk (RR: 9.8 (2.0 to 246.6)). The use of recreational drugs in prior 12 months, especially gamma hydroxybutarate/gamma butyrolactone (RR: 5.9; 95% CI: 2 to 21.7), was associated with a significantly increased risk of HIV acquisition even after adjustment for sexual practices. Conclusions MSM who have frequent condomless receptive anal sex and multiple partners, or use recreational drugs should be targeted in priority for PrEP prescription especially if they live in an area with a high prevalence of HIV infection.
C1 [Gras, Julien; Molina, Jean-Michel] St Louis Hosp, Infect Dis Dept, F-75010 Paris, France.
   [Gras, Julien; Delaugerre, Constance; Molina, Jean-Michel] St Louis Res Inst, Biol Emerging Viruses Team, INSERM U944, Paris, France.
   [Pillet, Marine; Antoni, Guillemette; Charreau, Isabelle; Meyer, Laurence] INSERM, SC10 US19, Villejuif, France.
   [Cua, Eric] CHU Nice, Dept Infect Dis, Nice, France.
   [Raffi, F.] CHU Nantes, Infect Dis Dept, Nantes, France.
   [Chidiac, Christian] Univ Lyon, Infect Dis Dept, Lyon, France.
   [Chas, Julie] Tenon Hosp, Infect Dis Dept, Paris, France.
   [Tremblay, Cecile] Montreal Sacre Coeur Hosp, Microbiol, Montreal, PQ, Canada.
   [Spire, Bruno] Aix Marseille Univ, INSERM UMR 912, SESSTIM, Marseille, France.
   [Delaugerre, Constance] St Louis Hosp, Virol Dept, Paris, France.
RP Gras, J (通讯作者)，St Louis Hosp, Infect Dis Dept, F-75010 Paris, France.
EM julien.gras@aphp.fr
RI Spire, Bruno/F-5546-2013
OI Spire, Bruno/0000-0002-3546-8020; Gras, Julien/0000-0001-7247-3358
CR Beyrer C, 2012, LANCET, V380, P424, DOI 10.1016/S0140-6736(12)61022-8
   Buchbinder SP, 2014, LANCET INFECT DIS, V14, P468, DOI 10.1016/S1473-3099(14)70025-8
   Hoenigl M, 2015, CLIN INFECT DIS, V61, P468, DOI 10.1093/cid/civ335
   Maxwell S, 2019, INT J DRUG POLICY, V63, P74, DOI 10.1016/j.drugpo.2018.11.014
   Molina JM, 2015, NEW ENGL J MED, V373, P2237, DOI 10.1056/NEJMoa1506273
   Spindler HH, 2007, SEX TRANSM DIS, V34, P586, DOI 10.1097/01.olq.0000258339.17325.93
   White E, 2019, SEX TRANSM INFECT, V95, P449, DOI 10.1136/sextrans-2018-053808
   World Health Organization, 2010, CONSOLIDATED GUIDELI
NR 8
TC 0
Z9 0
U1 1
U2 5
PU BMJ PUBLISHING GROUP
PI LONDON
PA BRITISH MED ASSOC HOUSE, TAVISTOCK SQUARE, LONDON WC1H 9JR, ENGLAND
SN 1368-4973
EI 1472-3263
J9 SEX TRANSM INFECT
JI Sex. Transm. Infect.
PD AUG
PY 2022
VL 98
IS 5
BP 383
EP 386
DI 10.1136/sextrans-2021-055199
EA OCT 2021
PG 4
WC Infectious Diseases
WE Science Citation Index Expanded (SCI-EXPANDED)
SC Infectious Diseases
GA 3M3MJ
UT WOS:000726778600001
PM 34663696
DA 2022-08-26
ER

PT J
AU Baugher, AR
   Finlayson, T
   Lewis, R
   Sionean, C
   Whiteman, A
   Wejnert, C
AF Baugher, Amy R.
   Finlayson, Teresa
   Lewis, Rashunda
   Sionean, Catlainn
   Whiteman, Ari
   Wejnert, Cyprian
CA NHBS Study Grp
TI Health Care Coverage and Preexposure Prophylaxis (PrEP) Use Among Men
   Who Have Sex With Men Living in 22 US Cities With vs Without Medicaid
   Expansion, 2017
SO AMERICAN JOURNAL OF PUBLIC HEALTH
LA English
DT Article
ID HIV; DISPARITIES; AWARENESS; PEOPLE; ACCESS; IMPACT; GAY
AB Objectives. To compare health care coverage and utilization between men who have sex with men (MSM) in Medicaid expansion versus nonexpansion states.
   Methods. We used cross-sectional weighted data from the National HIV Behavioral Surveillance system, which used venue-based methods to interview and test MSM in 22 US cities from June through December, 2017 (n = 8857). We compared MSM in Medicaid expansion versus nonexpansion states by using the RaoScott.2 test stratified by HIV status. We used multivariable logistic regression to model the relationship between Medicaid expansion, coverage, and preexposure prophylaxis (PrEP) use.
   Results. MSM in expansion states were more likely to have insurance (87.9% vs 71.6%), have Medicaid (21.3% vs 3.8%), discuss PrEP with a provider (58.8% vs 44.3%), or use PrEP (31.1% vs 17.5%).
   Conclusions. Medicaid expansion is associated with higher coverage and care, including PrEP.
   Public Health Implications. States may consider expanding Medicaid to help end the HIV epidemic.
C1 [Baugher, Amy R.; Finlayson, Teresa; Lewis, Rashunda; Sionean, Catlainn; Whiteman, Ari; Wejnert, Cyprian] Ctr Dis Control & Prevent, Div HIV AIDS Prevent, Atlanta, GA 30329 USA.
   [Whiteman, Ari] Oak Ridge Inst Sci & Educ, Oak Ridge, TN USA.
RP Baugher, AR (通讯作者)，Ctr Dis Control & Prevent, 1600 Clifton Rd NE,Mailstop US8-4, Atlanta, GA 30329 USA.
EM yda1@cdc.gov
OI Orellana, E. Roberto/0000-0003-4444-2321
FU Centers for Disease Control and Prevention (CDC)
FX Funding for the National HIV Behavioral Surveillance (NHBS) system is
   provided by the Centers for Disease Control and Prevention (CDC). This
   research was supported in part by an appointment to the Research
   Participation Program at the CDC administered by the Oak Ridge Institute
   for Science and Education through an interagency agreement between the
   US Department of Energy and the CDC.
CR Arnold EA, 2018, HEALTH AFFAIR, V37, P1450, DOI 10.1377/hlthaff.2018.0414
   Beer L, 2016, MEDICINE, V95, DOI 10.1097/MD.0000000000003171
   Bradley H, 2019, AIDS BEHAV, V23, P557, DOI 10.1007/s10461-019-02442-7
   Brooks T, ARE STATES TODAY MED
   Cahill S, 2017, AIDS CARE, V29, P1351, DOI 10.1080/09540121.2017.1300633
   Calabrese SK, 2014, AIDS BEHAV, V18, P226, DOI 10.1007/s10461-013-0675-x
   Centers for Disease Control and Prevention, PREEXP PROPH PREP
   Chen J, 2016, MED CARE, V54, P140, DOI 10.1097/MLR.0000000000000467
   Coy KC, 2019, J INT AIDS SOC, V22, DOI 10.1002/jia2.25252
   Dawson L, 2016, ACA PEOPLE HIV UPDAT
   Dawson L, INSURANCE COVERAGE C
   Garfield Rachel, 2019, COVERAGE GAP UNINSUR
   Gifford K, 2019, MED TERR PROGR FEAT
   Henny KD, 2019, AIDS BEHAV, V23, P2926, DOI 10.1007/s10461-019-02545-1
   HIV.gov, 2019, WHAT IS END HIV EP P
   HIV Infection Risk, 2019, HIV INFECT RISK PREV
   Kaiser Family Foundation, 2019, STAT STAT MED EXP DE
   Kaiser Family Foundation, 2019, RYAN WHIT HIV AIDS P
   Kanny D, 2019, MMWR-MORBID MORTAL W, V68, P801, DOI 10.15585/mmwr.mm6837a2
   Laufer FN, 2015, MMWR-MORBID MORTAL W, V64, P1296, DOI 10.15585/mmwr.mm6446a5
   Marcus JL, 2019, AIDS CARE, V31, P536, DOI 10.1080/09540121.2018.1533238
   Mullins TLK, 2017, AIDS PATIENT CARE ST, V31, P504, DOI 10.1089/apc.2017.0147
   National HIV Behavioral Surveillance, NHBS ROUND 5 CAPI RE
   Paz-Bailey G, 2014, AIDS BEHAV, V18, pS233, DOI 10.1007/s10461-014-0738-7
   Petroll AE, 2017, AIDS BEHAV, V21, P1256, DOI 10.1007/s10461-016-1625-1
   Rolle CP, 2017, JAIDS-J ACQ IMM DEF, V76, P250, DOI 10.1097/QAI.0000000000001497
   Simmons-Duffin S, 2019, AIDS ACTIVISTS TAKE
   Skopec L, 2015, HEALTH AFFAIR, V34, P1769, DOI 10.1377/hlthaff.2015.0826
   Snider JT, 2014, HEALTH AFFAIR, V33, P386, DOI 10.1377/hlthaff.2013.1453
   Sullivan PS, 2018, ANN EPIDEMIOL, V28, P833, DOI 10.1016/j.annepidem.2018.06.009
   Sullivan PS, 2018, SEX HEALTH, V15, P522, DOI 10.1071/SH18103
   U.S. Department of Health and Human Services, 2017, FED REGISTER, V82, P8831
   US Preventive Services Task Force, FINAL RECOMMENDATION
   Zhao JJ, 2020, CLIN INFECT DIS, V71, P2027, DOI 10.1093/cid/ciaa344
NR 34
TC 5
Z9 5
U1 1
U2 1
PU AMER PUBLIC HEALTH ASSOC INC
PI WASHINGTON
PA 800 I STREET, NW, WASHINGTON, DC 20001-3710 USA
SN 0090-0036
EI 1541-0048
J9 AM J PUBLIC HEALTH
JI Am. J. Public Health
PD APR
PY 2021
VL 111
IS 4
BP 743
EP 751
DI 10.2105/AJPH.2020.306035
PG 9
WC Public, Environmental & Occupational Health
WE Science Citation Index Expanded (SCI-EXPANDED); Social Science Citation Index (SSCI)
SC Public, Environmental & Occupational Health
GA RL5MR
UT WOS:000639017600069
PM 33476242
OA Green Published
DA 2022-08-26
ER

PT J
AU Huang, YLA
   Tao, GY
   Smith, DK
   Hoover, KW
AF Huang, Ya-Lin A.
   Tao, Guoyu
   Smith, Dawn K.
   Hoover, Karen W.
TI Persistence With Human Immunodeficiency Virus Pre-exposure Prophylaxis
   in the United States, 2012-2017
SO CLINICAL INFECTIOUS DISEASES
LA English
DT Article
DE PrEP; pre-exposure prophylaxis; persistence; medication use;
   prescription fill
ID HIV-INFECTION; MEDICATION ADHERENCE; WOMEN; RISK; TERMINOLOGY;
   PREVENTION; TENOFOVIR; SAFETY; CARE; MEN
AB Background. Daily oral pre-exposure prophylaxis (PrEP) is highly effective in preventing human immunodeficiency virus (HIV) infection if used adherently throughout periods of HIV risk. We estimated PrEP persistence among cohorts of persons with commercial or Medicaid insurance.
   Methods. We analyzed data from the IBM MarketScan Research Database to identify persons aged 18-64 years who initiated PrEP between 2012 and 2017. We assessed PrEP persistence by calculating the time period that each person continued filling PrEP prescriptions until there was a gap in prescription fills > 30 days. We used Kaplan-Meier time-to-event methods to estimate the proportion of PrEP users who persisted with PrEP at 3, 6, and 12 months after initiation, and constructed Cox proportional hazards models to determine patient characteristics associated with nonpersistence.
   Results. We studied 11 807 commercially insured and 647 Medicaid insured persons with PrEP prescriptions. Commercially insured patients persisted for a median time of 13.7 months (95% confidence interval [Cl], 13.3-14.1), compared to 6.8 months (95% CI, 6.1-7.6) among Medicaid patients. Additionally, female sex, younger age, residence in rural location, and black race were associated with shorter persistence. After adjusting for covariates, we found that female sex (hazard ratio [ H R], 1.81 [95% CI, 1.56-2.11]) and younger age (18-24 years: HR, 2.38 [95% CI, 2.11-2.69]) predicted nonpersistence.
   Conclusions. More than half of commercially insured persons who initiated PrEP persisted with it for 12 months, compared to a third of those with Medicaid. A better understanding of reasons for nonpersistence is important to support persistent PrEP use and to develop interventions designed for the diverse needs of at-risk populations.
C1 [Huang, Ya-Lin A.; Smith, Dawn K.; Hoover, Karen W.] Ctr Dis Control & Prevent, Div HIV AIDS Prevent, Atlanta, GA 30329 USA.
   [Tao, Guoyu] Ctr Dis Control & Prevent, Div STD Prevent, Atlanta, GA 30329 USA.
RP Huang, YLA (通讯作者)，Ctr Dis Control & Prevent, 1600 Clifton Rd NE,MS US8-4, Atlanta, GA 30329 USA.
EM yhuang@cdc.gov
RI Tao, Guoyu/AAV-9345-2021
CR Abbas UL, 2013, J INFECT DIS, V208, P224, DOI 10.1093/infdis/jit150
   Blackstock OJ, 2017, AIDS CARE, V29, P866, DOI 10.1080/09540121.2017.1286287
   Blackstock OJ, 2015, J HEALTH CARE POOR U, V26, P811, DOI 10.1353/hpu.2015.0069
   Bradley E, 2019, J WOMENS HEALTH, V28, P1272, DOI 10.1089/jwh.2018.7353
   Centers for Disease Control and Prevention, 2017, VIDEO SURVEILLANCE R
   Chan PA, 2016, J INT AIDS SOC, V19, DOI 10.7448/IAS.19.1.20903
   Coy KC, 2019, J INT AIDS SOC, V22, DOI 10.1002/jia2.25252
   Cramer JA, 2008, VALUE HEALTH, V11, P44, DOI 10.1111/j.1524-4733.2007.00213.x
   Dombrowski JC, 2018, SEX TRANSM DIS, V45, pE62, DOI [10.1097/olq.0000000000000823, 10.1097/OLQ.0000000000000823]
   Fauci AS, 2019, JAMA-J AM MED ASSOC, V321, P844, DOI 10.1001/jama.2019.1343
   Furukawa NW, 2020, PUBLIC HEALTH REP, V135, P202, DOI 10.1177/0033354920904085
   Garfinkel DB, 2017, AIDS CARE, V29, P751, DOI 10.1080/09540121.2016.1234679
   Golub SA, 2018, LANCET HIV, V5, pE475, DOI 10.1016/S2352-3018(18)30130-9
   Grant RM, 2014, LANCET INFECT DIS, V14, P820, DOI 10.1016/S1473-3099(14)70847-3
   Hanghoj S, 2014, J ADOLESCENT HEALTH, V54, P121, DOI 10.1016/j.jadohealth.2013.08.009
   Hosek SG, 2017, JAIDS-J ACQ IMM DEF, V74, P21, DOI 10.1097/QAI.0000000000001179
   Huang YLA, 2018, MMWR-MORBID MORTAL W, V67, P1147, DOI 10.15585/mmwr.mm6741a3
   Krakower D, 2019, J INT AIDS SOC, V22, DOI 10.1002/jia2.25250
   Liu AY, 2016, JAMA INTERN MED, V176, P75, DOI 10.1001/jamainternmed.2015.4683
   Marcus JL, 2016, JAIDS-J ACQ IMM DEF, V73, P540, DOI 10.1097/QAI.0000000000001129
   Marrazzo JM, 2015, NEW ENGL J MED, V372, P509, DOI 10.1056/NEJMoa1402269
   Morgan E, 2018, AIDS BEHAV, V22, P3645, DOI 10.1007/s10461-018-2125-2
   Murnane PM, 2013, AIDS, V27, P2155, DOI 10.1097/QAD.0b013e3283629037
   National Institute of Allergy and Infectious Diseases, 2016, NIH LAUNCH 1 LARG TR
   Owens DK, 2019, JAMA-J AM MED ASSOC, V321, P2203, DOI 10.1001/jama.2019.6390
   Raebel MA, 2013, MED CARE, V51, pS11, DOI 10.1097/MLR.0b013e31829b1d2a
   Scott H, 2017, C RETR OPP INF SEATT
   Seidman DL, 2016, AM J OBSTET GYNECOL, V215, DOI 10.1016/j.ajog.2016.06.020
   Seifert SM, 2016, AIDS RES HUM RETROV, V32, P981, DOI 10.1089/aid.2016.0008
   Seifert SM, 2015, CLIN INFECT DIS, V60, P804, DOI 10.1093/cid/ciu916
   Serota DP, 2020, CLIN INFECT DIS, V71, P574, DOI 10.1093/cid/ciz894
   Serota DP, 2018, CLIN INFECT DIS, V67, P965, DOI 10.1093/cid/ciy297
   Smith DK, 2018, ANN EPIDEMIOL, V28, P850, DOI 10.1016/j.annepidem.2018.05.003
   US Food and Drug Administration, 2018, LETT SUPPL APPR
   US Public Health Service, 2018, PREEXP PROPH PREV HI
   Van Damme L, 2012, NEW ENGL J MED, V367, P411, DOI 10.1056/NEJMoa1202614
   Whitfield THF, 2018, AIDS BEHAV, V22, P3566, DOI 10.1007/s10461-018-2045-1
   Wu H, 2017, CLIN INFECT DIS, V64, P144, DOI 10.1093/cid/ciw701
NR 38
TC 18
Z9 18
U1 1
U2 1
PU OXFORD UNIV PRESS INC
PI CARY
PA JOURNALS DEPT, 2001 EVANS RD, CARY, NC 27513 USA
SN 1058-4838
EI 1537-6591
J9 CLIN INFECT DIS
JI Clin. Infect. Dis.
PD FEB 1
PY 2021
VL 72
IS 3
BP 379
EP 385
DI 10.1093/cid/ciaa037
PG 7
WC Immunology; Infectious Diseases; Microbiology
WE Science Citation Index Expanded (SCI-EXPANDED); Social Science Citation Index (SSCI)
SC Immunology; Infectious Diseases; Microbiology
GA RI6QV
UT WOS:000637033800002
PM 33527117
OA hybrid
DA 2022-08-26
ER

PT J
AU Le Guillou, A
   Buchbinder, S
   Scott, H
   Liu, A
   Havlir, D
   Scheer, S
   Jenness, SM
AF Le Guillou, Adrien
   Buchbinder, Susan
   Scott, Hyman
   Liu, Albert
   Havlir, Diane
   Scheer, Susan
   Jenness, Samuel M.
TI Population Impact and Efficiency of Improvements to HIV PrEP Under
   Conditions of High ART Coverage Among San Francisco Men Who Have Sex
   With Men
SO JAIDS-JOURNAL OF ACQUIRED IMMUNE DEFICIENCY SYNDROMES
LA English
DT Article
DE HIV; mathematical model; men who have sex with men; pre-exposure
   prophylaxis; antiretroviral therapy; sexual network
ID VIRUS PREEXPOSURE PROPHYLAXIS; INFECTION; PREVENTION; MODEL; CONTEXT;
   AREAS; WOMEN; CARE; MSM
AB Background: Key components of Ending the HIV Epidemic (EHE) plan include increasing HIV antiretroviral therapy (ART) and HIV pre-exposure prophylaxis (PrEP) coverage. One complication to addressing this service delivery challenge is the wide heterogeneity of HIV burden and health care access across the United States. It is unclear how the effectiveness and efficiency of expanded PrEP will depend on different baseline ART coverage. Methods: We used a network-based model of HIV transmission for men who have sex with men (MSM) in San Francisco. Model scenarios increased varying levels of PrEP coverage relative under current empirical levels of baseline ART coverage and 2 counterfactual levels. We assessed the effectiveness of PrEP with the cumulative percentage of infections averted (PIA) over the next decade and efficiency with the number of additional person-years needed to treat (NNT) by PrEP required to avert one HIV infection. Results: In our projections, only the highest levels of combined PrEP and ART coverage achieved the EHE goals. Increasing PrEP coverage up to 75% showed that PrEP effectiveness was higher at higher baseline ART coverage. Indeed, the PIA was 61% in the lowest baseline ART coverage population and 75% in the highest. The efficiency declined with increasing ART (NNT range from 41 to 113). Conclusions: Improving both PrEP and ART coverage would have a synergistic impact on HIV prevention even in a high baseline coverage city such as San Francisco. Efforts should focus on narrowing the implementation gaps to achieve higher levels of PrEP retention and ART sustained viral suppression.
C1 [Le Guillou, Adrien; Jenness, Samuel M.] Emory Univ, Dept Epidemiol, Atlanta, GA 30323 USA.
   [Le Guillou, Adrien] Robert Debre Hosp, Reims Teaching Hosp, Dept Res & Publ Hlth, Reims, France.
   [Buchbinder, Susan; Scott, Hyman; Liu, Albert; Scheer, Susan] San Francisco Dept Publ Hlth, Bridge HIV, San Francisco, CA USA.
   [Havlir, Diane] Univ Calif San Francisco, Dept Med, San Francisco, CA 94143 USA.
   [Scheer, Susan] San Francisco Dept Publ Hlth, HIV Epidemiol Sect, San Francisco, CA USA.
RP Le Guillou, A (通讯作者)，Emory Univ, 1520 Clifton Rd, Atlanta, GA 30323 USA.
EM contact@aleguillou.org
FU National Institutes of Health [R21 MH112449, R01 AI138783]; Gilead
   Sciences; Viiv Healthcare
FX Supported by National Institutes of Health grants R21 MH112449 and R01
   AI138783.; A.L. has received funding for investigator sponsored research
   grants from Gilead Sciences and Viiv Healthcare, and he has led studies
   in which Gilead Sciences has donated study drug. The remaining authors
   have no conflicts of interest to disclose.
CR [Anonymous], 2019, 2018 CROI PREP PRESS
   Brown AE, 2018, HIV MED, V19, P505, DOI 10.1111/hiv.12617
   BUCHBINDER SP, 1994, AIDS, V8, P1123, DOI 10.1097/00002030-199408000-00014
   Centers for Disease Control and Prevention, 2020, HIV SURV REP
   Centers for Disease Control and Prevention, 2018, PREEXP PROPH PREV HI
   Centers for Disease Control and Prevention, 2020, EST HIV INC PREV US, P2014
   Chan PA, 2016, J INT AIDS SOC, V19, DOI 10.7448/IAS.19.1.20903
   Chow EPF, 2018, LANCET HIV, V5, pE479, DOI 10.1016/S2352-3018(18)30217-0
   Chu HT, 2010, EPIDEMIOLOGY, V21, pS25, DOI 10.1097/EDE.0b013e3181ce9950
   Cowan SA, 2012, JAIDS-J ACQ IMM DEF, V61, P106, DOI 10.1097/QAI.0b013e31825af890
   Das M, 2010, PLOS ONE, V5, DOI 10.1371/journal.pone.0011068
   Department of Health Services Ministry of Health and Population, 2019, HIV EPIDEMIOLOGY ANN
   Ezennia O, 2019, AIDS BEHAV, V23, P2654, DOI 10.1007/s10461-019-02641-2
   Fauci AS, 2019, JAMA-J AM MED ASSOC, V321, P844, DOI 10.1001/jama.2019.1343
   Finlayson T, 2019, MMWR-MORBID MORTAL W, V68, P597, DOI 10.15585/mmwr.mm6827a1
   Gomez GB, 2013, PLOS MED, V10, DOI 10.1371/journal.pmed.1001401
   Goodreau SM, 2018, J ADOLESCENT HEALTH, V62, P311, DOI 10.1016/j.jadohealth.2017.09.023
   Goodreau SM, 2012, PLOS ONE, V7, DOI 10.1371/journal.pone.0050522
   Grant RM, 2014, LANCET INFECT DIS, V14, P820, DOI 10.1016/S1473-3099(14)70847-3
   Hogg RS, 2013, HIV MED, V14, P581, DOI 10.1111/hiv.12079
   Hojilla JC, 2018, AIDS BEHAV, V22, P1096, DOI 10.1007/s10461-017-2009-x
   Jenness SM, 2021, J INFECT DIS, V223, P1019, DOI 10.1093/infdis/jiab051
   Jenness SM, 2020, AIDS, V34, P2103, DOI 10.1097/QAD.0000000000002681
   Jenness SM, 2019, AM J EPIDEMIOL, V188, P743, DOI 10.1093/aje/kwy230
   Jenness SM, 2018, J STAT SOFTW, V84, P1, DOI 10.18637/jss.v084.i08
   Jenness SM, 2016, J INFECT DIS, V214, P1800, DOI 10.1093/infdis/jiw223
   Khanna AS, 2019, AIDS, V33, P1911, DOI 10.1097/QAD.0000000000002290
   Khanna AS, 2021, MATH BIOSCI ENG, V18, P3922, DOI 10.3934/mbe.2021196
   Krivitsky PN, 2014, J R STAT SOC B, V76, P29, DOI 10.1111/rssb.12014
   Le Guillou A, 2020, CLIN INFECT DIS, V71, P293, DOI 10.1093/cid/ciz800
   LeVasseur MT, 2018, JAIDS-J ACQ IMM DEF, V77, P31, DOI 10.1097/QAI.0000000000001555
   Liu AY, 2019, CLIN INFECT DIS, V68, P2010, DOI 10.1093/cid/ciy810
   Liu AY, 2016, JAMA INTERN MED, V176, P75, DOI 10.1001/jamainternmed.2015.4683
   Maloney KM, 2021, J INFECT DIS, V223, P72, DOI 10.1093/infdis/jiaa552
   Maloney KM, 2017, LGBT HEALTH, V4, P310, DOI 10.1089/lgbt.2016.0068
   Medland NA, 2018, BMC INFECT DIS, V18, DOI 10.1186/s12879-018-3325-0
   Montaner JSG, 2014, PLOS ONE, V9, DOI 10.1371/journal.pone.0087872
   Morgan E, 2018, AIDS BEHAV, V22, P3645, DOI 10.1007/s10461-018-2125-2
   Nwokolo N, 2017, LANCET HIV, V4, pE482, DOI 10.1016/S2352-3018(17)30181-9
   Rodger AJ, 2016, JAMA-J AM MED ASSOC, V316, P171, DOI 10.1001/jama.2016.5148
   San Francisco Department of Public Health, 2020, HIV EPIDEMIOLOGY ANN
   Scott N, 2018, CLIN INFECT DIS, V66, P1019, DOI 10.1093/cid/cix939
   Siegler AJ, 2019, JMIR RES PROTOC, V8, DOI 10.2196/13982
   Singleton AL, 2020, AIDS PATIENT CARE ST, V34, P506, DOI 10.1089/apc.2020.0151
   Smith DK, 2015, JAIDS-J ACQ IMM DEF, V68, P337, DOI 10.1097/QAI.0000000000000461
   Supervie V, 2018, JAIDS-J ACQ IMM DEF, V79, P440, DOI 10.1097/QAI.0000000000001845
   Weiss KM, 2020, EPIDEMICS-NETH, V30, DOI 10.1016/j.epidem.2020.100386
   Wilson DP, 2008, LANCET, V372, P314, DOI 10.1016/S0140-6736(08)61115-0
   Wiysonge CS, 2011, COCHRANE DB SYST REV, DOI 10.1002/14651858.CD007496.pub2
   World Health Organization Department of HIV/AIDS, 2015, CONS STRAT INF GUID
   Zang X, 2020, AIDS, V34, P2325, DOI 10.1097/QAD.0000000000002668
NR 51
TC 4
Z9 4
U1 0
U2 0
PU LIPPINCOTT WILLIAMS & WILKINS
PI PHILADELPHIA
PA TWO COMMERCE SQ, 2001 MARKET ST, PHILADELPHIA, PA 19103 USA
SN 1525-4135
EI 1077-9450
J9 JAIDS-J ACQ IMM DEF
JI JAIDS
PD DEC 1
PY 2021
VL 88
IS 4
BP 340
EP 347
DI 10.1097/QAI.0000000000002781
PG 8
WC Immunology; Infectious Diseases
WE Science Citation Index Expanded (SCI-EXPANDED)
SC Immunology; Infectious Diseases
GA WN3IN
UT WOS:000711665900006
PM 34354011
OA Green Submitted
DA 2022-08-26
ER

PT J
AU Dettinger, JC
   Pintye, J
   Dollah, A
   Awuor, M
   Abuna, F
   Lagat, H
   Kohler, P
   John-Stewart, G
   O'Malley, G
   Kinuthia, J
   Beima-Sofie, K
AF Dettinger, Julia C.
   Pintye, Jillian
   Dollah, Annabell
   Awuor, Mercy
   Abuna, Felix
   Lagat, Harrison
   Kohler, Pamela
   John-Stewart, Grace
   O'Malley, Gabrielle
   Kinuthia, John
   Beima-Sofie, Kristin
TI "What Is This PrEP?"-Sources and Accuracy of HIV Pre-Exposure
   Prophylaxis (PrEP) Awareness Among Adolescent Girls and Young Women
   Attending Family Planning and Maternal Child Health Clinics in Western
   Kenya
SO JAIDS-JOURNAL OF ACQUIRED IMMUNE DEFICIENCY SYNDROMES
LA English
DT Article
DE HIV; pre-exposure prophylaxis; female adolescent; girls; women; Kenya
AB Background: Pre-exposure prophylaxis (PrEP) delivery to adolescent girls and young women (AGYW) is scaling up in sub-Saharan African countries. Understanding how AGYW learn about PrEP is needed to inform programs seeking to reach AGYW with HIV prevention tools. Methods: AGYW (ages 15-24), attending routine family planning and maternal child health clinics in Kisumu, Kenya, participated in in-depth interviews. AGYW were recruited if they either declined or accepted PrEP when offered that day in clinic or were currently or previously on PrEP. Thematic analysis was used to identify key themes related to the type and quality of knowledge sources from which AGYW first became aware of PrEP. Results: Overall, 140 in-depth interviews were conducted with AGYW. The median age was 21.5 years (interquartile range: 20.0-23.0), 65% of participants were married, and almost half (45.7%) were currently taking PrEP. Participants reported learning about PrEP from 3 primary sources: (1) clinic-based education; (2) friends, family, or other PrEP users; and (3) media and community outreach. Participants who reported learning about PrEP from friends or family were highly enthusiastic about PrEP. The accuracy and completeness of knowledge varied with most inaccuracies around the cost, dosing, and who benefits from PrEP. Community outreach campaigns provided fewer details, resulting in more inaccurate information and distrust of information received. Conclusion: PrEP information reaches AGYW through many sources with variable accuracy and completeness. Training providers and peer leaders to disseminate thorough and accurate PrEP information when counseling AGYW could positively impact acceptance and proper use.
C1 [Dettinger, Julia C.; Pintye, Jillian; Kohler, Pamela; John-Stewart, Grace; O'Malley, Gabrielle; Kinuthia, John; Beima-Sofie, Kristin] Univ Washington, Dept Global Hlth, Hans Rosling Ctr Box 351620,3980 15th Ave NE, Seattle, WA 98195 USA.
   [Pintye, Jillian] Univ Washington, Dept Biobehav Nursing & Hlth Informat, Seattle, WA 98195 USA.
   [Dollah, Annabell; Awuor, Mercy] Kenya Govt Med Res Ctr, Nairobi, Kenya.
   [Abuna, Felix; Lagat, Harrison; Kinuthia, John] Kenyatta Natl Hosp, Nairobi, Kenya.
   [Kohler, Pamela] Univ Washington, Child Family & Populat Hlth, Seattle, WA 98195 USA.
   [John-Stewart, Grace] Univ Washington, Dept Epidemiol, Seattle, WA 98195 USA.
   [John-Stewart, Grace] Univ Washington, Dept Med, Seattle, WA 98195 USA.
RP Dettinger, JC (通讯作者)，Univ Washington, Dept Global Hlth, Hans Rosling Ctr Box 351620,3980 15th Ave NE, Seattle, WA 98195 USA.
EM jcdettin@uw.edu
OI O&apos;Malley, Gabrielle/0000-0002-7514-8240
FU US National Institutes of Health [R01HD094630, R01AI125498,
   R01HD100201]; United States Department of State, DREAMS Innovation
   Challenge [37188-1088 MOD01]; University of Washington's Center for AIDS
   Research Behavioral Sciences Core (CFAR BSC) [P30 AI027757]; Global
   Center for Integrated Health of Women, Adolescents, and Children (Global
   WACh)
FX This study was funded by the US National Institutes of Health
   (R01HD094630, R01AI125498, and R01HD100201). The PrEP Implementation for
   Young Women and Adolescents (PrIYA) Program was funded by the United
   States Department of State as part of the DREAMS Innovation Challenge
   (Grant #37188-1088 MOD01), managed by JSI Research & training Institute,
   Inc. The PrIYA Team was supported by the University of Washington's
   Center for AIDS Research Behavioral Sciences Core (CFAR BSC) (P30
   AI027757) and the Global Center for Integrated Health of Women,
   Adolescents, and Children (Global WACh).
CR Ajayi AI, 2019, MEDICINE, V98, DOI 10.1097/MD.0000000000017716
   [Anonymous], 2018, DED VER 8 0 35 WEB A
   Attride-Stirling J., 2001, QUAL RES, V1, P385, DOI [10.1177/146879410100100307, DOI 10.1177/146879410100100307]
   Begnel ER, 2020, INT J STD AIDS, V31, P454, DOI 10.1177/0956462420912141
   Haberer Jessica E, 2019, J Int Assoc Provid AIDS Care, V18, p2325958219831011, DOI 10.1177/2325958219831011
   Hodges-Mameletzis I, 2018, SEX HEALTH, V15, P489, DOI 10.1071/SH18125
   Hsieh HF, 2005, QUAL HEALTH RES, V15, P1277, DOI 10.1177/1049732305276687
   Kinuthia J, 2020, LANCET HIV, V7, pE38, DOI 10.1016/S2352-3018(19)30335-2
   Leonard A, 2018, J ADOLESCENT HEALTH, V63, P513, DOI 10.1016/j.jadohealth.2018.07.021
   Mugwanya KK, 2019, PLOS MED, V16, DOI 10.1371/journal.pmed.1002885
   National AIDS and STI Control Programme, 2016, GUIDELINES USE ANTIR
   National AIDS and STI Control Programme Ministry of Health, 2017, FRAM IMPL PRERXP PRO, V96
   PEPFAR, 2018, DREAM AIDS FREE FUT
   Pintye J, 2018, JAIDS-J ACQ IMM DEF, V79, P590, DOI 10.1097/QAI.0000000000001850
   Prochaska JO, 1997, AM J HEALTH PROMOT, V12, P38, DOI 10.4278/0890-1171-12.1.38
   UNAIDS, 2018, YOUTH BULDG HIV
   World Health Organization, 2017, WHO IMPL TOOL PREEXP, P14
NR 17
TC 0
Z9 0
U1 0
U2 0
PU LIPPINCOTT WILLIAMS & WILKINS
PI PHILADELPHIA
PA TWO COMMERCE SQ, 2001 MARKET ST, PHILADELPHIA, PA 19103 USA
SN 1525-4135
EI 1077-9450
J9 JAIDS-J ACQ IMM DEF
JI JAIDS
PD DEC 1
PY 2021
VL 88
IS 4
BP 356
EP 360
DI 10.1097/QAI.0000000000002782
PG 5
WC Immunology; Infectious Diseases
WE Science Citation Index Expanded (SCI-EXPANDED)
SC Immunology; Infectious Diseases
GA WN3IN
UT WOS:000711665900008
PM 34379606
DA 2022-08-26
ER

PT J
AU de Sousa, AFL
   de Oliveira, LB
   Queiroz, AAFLN
   de Carvalho, HEF
   Schneider, G
   Camargo, ELS
   de Araujo, TME
   Brignol, S
   Mendes, IAC
   Fronteira, I
   McFarland, W
AF Lopes de Sousa, Alvaro Francisco
   de Oliveira, Layze Braz
   Francisco Luz Nunes Queiroz, Artur Acelino
   Felix de Carvalho, Herica Emilia
   Schneider, Guilherme
   Silva Camargo, Emerson Lucas
   Evangelista de Araujo, Telma Maria
   Brignol, Sandra
   Costa Mendes, Isabel Amelia
   Fronteira, Ines
   McFarland, Willi
TI Casual Sex among Men Who Have Sex with Men (MSM) during the Period of
   Sheltering in Place to Prevent the Spread of COVID-19
SO INTERNATIONAL JOURNAL OF ENVIRONMENTAL RESEARCH AND PUBLIC HEALTH
LA English
DT Article
DE casual sex; sex partners; men who have sex with men; SARS-CoV-2;
   COVID-19
AB Objectives: We investigated the extent to which Brazilian and Portuguese Men Who Have Sex with Men (MSM) had casual sex partners outside their homes during the period of sheltering in place for the COVID-19 pandemic. Methods: An online survey was conducted in Brazil and Portugal in April, during the period of social isolation for COVID-19, with a sample of 2361 MSMs. Recruitment was done through meeting apps and Facebook. Results: Most of the sample (53.0%) had casual sex partners during sheltering. Factors that increased the odds of engaging in casual sex in Brazil were having group sex (aOR 2.1, 95% CI 1.3-3.4), living in an urban area (aOR 1.6, 95% CI 1.1-2.2), feeling that sheltering had a high impact on daily life (aOR 3.0, 95% CI 1.1-8.3), having casual instead of steady partners (aOR 2.5, 95% CI 1.8-3.5), and not decreasing the number of partners (aOR 6.5, 95% CI 4.2-10.0). In Portugal, the odds of engaging in casual sex increased with using Facebook to find partners (aOR 4.6, 95% CI 3.0-7.2), not decreasing the number of partners (aOR 3.8, 95% CI 2.9-5.9), usually finding partners in physical venues (pre-COVID-19) (aOR 5.4, 95% CI 3.2-8.9), feeling that the isolation had a high impact on daily life (aOR 3.0, 95% CI 1.3-6.7), and HIV-positive serostatus (aOR 11.7, 95% CI 4.7-29.2). Taking PrEP/Truvada to prevent COVID-19 was reported by 12.7% of MSM. Conclusions: The pandemic has not stopped most of our MSM sample from finding sexual partners, with high-risk sexual behaviors continuing.
C1 [Lopes de Sousa, Alvaro Francisco; de Oliveira, Layze Braz; Francisco Luz Nunes Queiroz, Artur Acelino; Felix de Carvalho, Herica Emilia; Schneider, Guilherme; Silva Camargo, Emerson Lucas; Costa Mendes, Isabel Amelia] Univ Sao Paulo, Escola Enfermagem Ribeirao Preto, Human Exposome & Infect Dis Network, BR-14040902 Ribeirao Preto, Brazil.
   [Lopes de Sousa, Alvaro Francisco; Fronteira, Ines] Univ Nova Lisboa, Inst Higiene & Med Trop, Global Hlth & Trop Med, P-1349008 Lisbon, Portugal.
   [Evangelista de Araujo, Telma Maria] Univ Fed Piaui, Dept Enfermagem, BR-64049550 Teresina, Brazil.
   [Brignol, Sandra] Univ Fed Fluminense, Dept Saude Colet, BR-24220900 Niteroi, RJ, Brazil.
   [McFarland, Willi] Univ Calif San Francisco, Dept Epidemiol & Biostat, San Francisco, CA 94143 USA.
RP de Sousa, AFL (通讯作者)，Univ Sao Paulo, Escola Enfermagem Ribeirao Preto, Human Exposome & Infect Dis Network, BR-14040902 Ribeirao Preto, Brazil.; de Sousa, AFL (通讯作者)，Univ Nova Lisboa, Inst Higiene & Med Trop, Global Hlth & Trop Med, P-1349008 Lisbon, Portugal.
EM sousa.alvaromd@gmail.com; layzebraz@usp.br; arturqueiroz@usp.br;
   herica_emilly@hotmail.com.br; guilherme.schneider@usp.br;
   lucmrg0@gmail.com; telmaevangelista@gmail.com; sandrabrignol@gmail.com;
   iamendes@eerp.usp.br; ifronteira@ihmt.unl.pt;
   willi_mcfarland@hotmail.com
RI Sousa, Alvaro F. L de/C-4505-2016; Queiroz, Artur Acelino Francisco Luz
   Nunes/F-2775-2016; Schneider, Guilherme/R-9466-2018; Mendes, Isabel
   Amelia Costa/J-7966-2012; Fronteira, Inês/I-2380-2012; de Carvalho,
   Herica Emilia Félix/AAF-1713-2019
OI Sousa, Alvaro F. L de/0000-0003-2710-2122; Queiroz, Artur Acelino
   Francisco Luz Nunes/0000-0002-6350-1908; Schneider,
   Guilherme/0000-0002-4244-6217; Mendes, Isabel Amelia
   Costa/0000-0002-0704-4319; Fronteira, Inês/0000-0003-1406-4585; de
   Carvalho, Herica Emilia Félix/0000-0002-5913-8886
FU Conselho Nacional de Desenvolvimento Cientifico e Tecnologico-CNPq,
   Brazil [159908/2019-1]
FX Conselho Nacional de Desenvolvimento Cientifico e Tecnologico-CNPq,
   Brazil (Process: 159908/2019-1).
CR Abrantes, 2020, RAPID ASSESSMENT IMP, DOI [10.1101/2020.05.26.20098244, DOI 10.1101/2020.05.26.20098244]
   Albuquerque LP, 2020, REV PREINFEC SAUDE, V6, P10432, DOI 10.26694/repis.v6i0.10432
   Barbosa B, 2021, J TOUR CULT CHANGE, V19, P530, DOI 10.1080/14766825.2020.1727489
   Santos KOB, 2020, CAD SAUDE PUBLICA, V36, DOI 10.1590/0102-311X00178320
   Brasil. Ministerio da Saude, 2020, PAIN COR
   Brennan DJ, 2020, AIDS BEHAV, V24, P2480, DOI 10.1007/s10461-020-02891-5
   Cao B, 2020, NEW ENGL J MED, V382, P1787, DOI 10.1056/NEJMoa2001282
   Cunha CB, 2014, BMC PUBLIC HEALTH, V14, DOI 10.1186/1471-2458-14-379
   Gama A.F.M., 2018, HIV INFECT MEN WHO H
   de Sousa AFL, 2020, CAD SAUDE PUBLICA, V36, DOI [10.1590/0102-311X00202420, 10.1590/0102-311x00202420]
   Queiroz AAFLN, 2019, BMC INFECT DIS, V19, DOI 10.1186/s12879-019-3970-y
   Queiroz AAFLN, 2019, ACTA PAUL ENFERM, V32, P546, DOI 10.1590/1982-0194201900076
   Menezes PL., 2020, MEDRXIV, V1, P1, DOI [10.1101/2020.04.28.20083675, DOI 10.1101/2020.04.28.20083675]
   Ministerio da Saude (Portugal), SNS 24 TEM SAUD COVI
   NYC, SEX COVID 19 FACT SH
   Peixoto VR, 2020, TIMING ADESAO IMPACT
   Poon CM, 2018, PLOS ONE, V13, DOI 10.1371/journal.pone.0209008
   PreP4All, DEV PREP COVID 19 CO
   Queiroz AAFLN, 2019, BRAZ J INFECT DIS, V23, P298, DOI 10.1016/j.bjid.2019.07.005
   Sanchez TH, 2020, AIDS BEHAV, V24, P2024, DOI 10.1007/s10461-020-02894-2
   Suen YT, 2020, PSYCHIAT RES, V292, DOI 10.1016/j.psychres.2020.113365
   Sullivan A, 2020, DTSCH WELLE
   Sze WN, 2020, INT J DRUG POLICY, V75, DOI 10.1016/j.drugpo.2019.10.015
   UNAIDS, SAFER SEX TIME COVID
   Whitfield DL, 2017, AM J MENS HEALTH, V11, P775, DOI 10.1177/1557988316687843
   Yeo C, 2020, LANCET GASTROENTEROL, V5, P335, DOI 10.1016/S2468-1253(20)30048-0
   Yuen KS, 2020, CELL BIOSCI, V10, DOI 10.1186/s13578-020-00404-4
NR 27
TC 14
Z9 14
U1 3
U2 9
PU MDPI
PI BASEL
PA ST ALBAN-ANLAGE 66, CH-4052 BASEL, SWITZERLAND
EI 1660-4601
J9 INT J ENV RES PUB HE
JI Int. J. Environ. Res. Public Health
PD MAR
PY 2021
VL 18
IS 6
AR 3266
DI 10.3390/ijerph18063266
PG 11
WC Environmental Sciences; Public, Environmental & Occupational Health
WE Science Citation Index Expanded (SCI-EXPANDED); Social Science Citation Index (SSCI)
SC Environmental Sciences & Ecology; Public, Environmental & Occupational
   Health
GA RL8UN
UT WOS:000639240900001
PM 33809916
OA gold, Green Published
DA 2022-08-26
ER

PT J
AU Hill, LM
   Saidi, F
   Freeborn, K
   Amico, KR
   Rosenberg, NE
   Maman, S
   Phanga, T
   Tsidya, M
   Chirwa, S
   Zimba, C
   Mutale, W
   Chi, BH
AF Hill, Lauren M.
   Saidi, Friday
   Freeborn, Kellie
   Amico, K. Rivet
   Rosenberg, Nora E.
   Maman, Suzanne
   Phanga, Twambilile
   Tsidya, Mercy
   Chirwa, Sara
   Zimba, Chifundo
   Mutale, Wilbroad
   Chi, Benjamin H.
TI Tonse Pamodzi: Developing a combination strategy to support adherence to
   antiretroviral therapy and HIV pre-exposure prophylaxis during pregnancy
   and breastfeeding
SO PLOS ONE
LA English
DT Article
ID TO-CHILD TRANSMISSION; IMMUNODEFICIENCY-VIRUS TYPE-1; BEHAVIORAL SKILLS
   MODEL; OPTION B PLUS; POSTPARTUM WOMEN; MOTHER; CARE; PREVENTION;
   MALAWI; INTERVENTION
AB To eliminate mother-to-child transmission of HIV (EMTCT), scalable strategies to enhance antiretroviral adherence for both antiretroviral therapy (ART) and pre-exposure prophylaxis (PrEP) are needed as part of integrated HIV and maternal-child health services. We developed Tonse Pamodzi ("all of us together"), an adaptable intervention integrating biomedical and behavioral components to support HIV treatment and prevention. We describe our intervention development process, which comprised formative qualitative research, a review of the literature, and technical input from stakeholders representing the community, health systems, and policymakers. The resulting intervention, described herein, integrates patient-centered counseling and engagement of a patient-selected adherence supporter for pregnant and breastfeeding women initiating ART or PrEP. Patients receiving the intervention engage in Integrated Next Step Counseling (iNSC) sessions delivered by trained counselors to build and maintain adherence skills. Each patient also has the option of selecting an adherence supporter (partner, family member, or friend) who may participate in iNSC sessions and provide adherence support outside of these sessions. This flexible intervention is adaptable not only to ART or PrEP use, but also to the needs and preferences of each woman and the clinical context. If shown to be acceptable and feasible, the Tonse Pamodzi intervention may be an important tool in continuing efforts for EMTCT.
C1 [Hill, Lauren M.; Rosenberg, Nora E.; Maman, Suzanne] Univ N Carolina, Gillings Sch Global Publ Hlth, Dept Hlth Behav, Chapel Hill, NC 27515 USA.
   [Saidi, Friday; Phanga, Twambilile; Tsidya, Mercy; Chirwa, Sara; Zimba, Chifundo] UNC Project Malawi, Lilongwe, Malawi.
   [Freeborn, Kellie; Chi, Benjamin H.] Univ N Carolina, Sch Med, Dept Obstet & Gynecol, Chapel Hill, NC 27515 USA.
   [Amico, K. Rivet] Univ Michigan, Sch Publ Hlth, Dept Hlth Behav & Hlth Educ, Ann Arbor, MI 48109 USA.
   [Mutale, Wilbroad] Univ Zambia, Dept Hlth Policy, Sch Publ Hlth, Lusaka, Zambia.
RP Hill, LM (通讯作者)，Univ N Carolina, Gillings Sch Global Publ Hlth, Dept Hlth Behav, Chapel Hill, NC 27515 USA.
EM hilllm@email.unc.edu
OI Hill, Lauren/0000-0001-9444-4435; Saidi, Friday/0000-0003-1190-1499
FU US National Institute of Allergy and Infectious Diseases (NIAID) [R01
   AI131060]; NIAID [K24 AI120796, P30 AI050410]; National Institute of
   Mental Health [K01 MH121186, R00 MH104154]; Fogarty International Center
   [D43 TW009340, D43 TW010060]
FX The US National Institute of Allergy and Infectious Diseases (NIAID, R01
   AI131060) funds the Tonse Pamodzi 2 trial. Additional investigator,
   trainee, and administrative support is provided by NIAID (K24 AI120796,
   P30 AI050410), National Institute of Mental Health (K01 MH121186 and R00
   MH104154) and Fogarty International Center (D43 TW009340, D43 TW010060).
   Funders were not involved in the study design development, writing of
   the protocol and in the decision to submit this article for publication.
CR Amico KR, 2012, AIDS BEHAV, V16, P1243, DOI 10.1007/s10461-012-0182-5
   Amico KR, 2019, AIDS BEHAV, V23, P1812, DOI 10.1007/s10461-018-2291-2
   Amico KR, 2011, J HEALTH PSYCHOL, V16, P1071, DOI 10.1177/1359105311398727
   [Anonymous], 1983, ADDISON WESLEY SERIE
   Baeten JM, 2012, NEW ENGL J MED, V367, P399, DOI 10.1056/NEJMoa1108524
   Barr BAT, 2018, LANCET HIV, V5, pE688, DOI 10.1016/S2352-3018(18)30316-3
   Berkman LF, 2000, SOC SCI MED, V51, P843, DOI 10.1016/S0277-9536(00)00065-4
   Campbell JC, 2008, INT J INJ CONTROL SA, V15, P221, DOI 10.1080/17457300802423224
   Chi BH, 2018, B WORLD HEALTH ORGAN, V96, P69, DOI 10.2471/BLT.17.200139
   Chi BH, 2013, CURR HIV-AIDS REP, V10, P124, DOI 10.1007/s11904-013-0154-z
   Chi BH, 2012, JAIDS-J ACQ IMM DEF, V60, pS78, DOI 10.1097/QAI.0b013e31825f3284
   Chimbwandira F, 2013, MMWR-MORBID MORTAL W, V62, P148
   Decker S, 2017, PLOS ONE, V12, DOI 10.1371/journal.pone.0179448
   DiMatteo MR, 2004, HEALTH PSYCHOL, V23, P207, DOI 10.1037/0278-6133.23.2.207
   Drake AL, 2014, PLOS MED, V11, DOI 10.1371/journal.pmed.1001608
   DUNN DT, 1992, LANCET, V340, P585, DOI 10.1016/0140-6736(92)92115-V
   Fisher JD, 2006, HEALTH PSYCHOL, V25, P462, DOI 10.1037/0278-6133.25.4.462
   Grant RM, 2010, NEW ENGL J MED, V363, P2587, DOI 10.1056/NEJMoa1011205
   Graybill L, 2019, SYSTEMATIC REV RISK
   Graybill LA, 2020, AIDS, V34, P761, DOI 10.1097/QAD.0000000000002487
   Haas AD, 2016, CLIN INFECT DIS, V63, P1227, DOI 10.1093/cid/ciw500
   Haas AD, 2016, LANCET HIV, V3, pE175, DOI 10.1016/S2352-3018(16)00008-4
   Haberer JE, 2017, J INT AIDS SOC, V20, DOI 10.7448/IAS.20.1.21371
   Hershow RB, 2019, J INT AIDS SOC, V22, DOI 10.1002/jia2.25293
   Hill LM, 2015, BMC PREGNANCY CHILDB, V15, DOI 10.1186/s12884-015-0542-z
   Hill S, 2012, AIDS CARE, V24, P583, DOI 10.1080/09540121.2011.630354
   Holmes LE, 2020, J INT AIDS SOC, V23, DOI 10.1002/jia2.25521
   Humphrey JH, 2010, BMJ-BRIT MED J, V341, DOI 10.1136/bmj.c6580
   Joint United Nations Programme on HIV/AIDS, 2019, IMPR UNAIDS PAEDIAT
   Joint United Nations Programme on HIV/AIDS, 2011, COUNTD ZERO GLOB PLA
   Joint United Nations Programme on HIV/AIDS, 2015, PROGR REP GLOB PLAN
   Joint United Nations Programme on HIV/AIDS, 2012, TOG WE WILL END AIDS
   Joint United Nations Programme on HIV/AIDS (UNAIDS), 2014, FAST TRACK END AIDS
   Joint United Natons Programme on HIV/AIDS, 2020, START FREE STAY FREE
   Kalua T, 2017, JAIDS-J ACQ IMM DEF, V75, pS43, DOI [10.1097/QAI.0000000000001326, 10.1097/qai.0000000000001326]
   Kawachi L, 2000, SOCIAL EPIDEMIOLOGY
   Kirsten I, 2011, PLOS ONE, V6, DOI 10.1371/journal.pone.0021020
   Koenig LJ, 2008, HEALTH PSYCHOL, V27, P159, DOI 10.1037/0278-6133.27.2.159
   Kunutsor S, 2011, AIDS BEHAV, V15, P1795, DOI 10.1007/s10461-011-9927-9
   Larsen A, 2019, BMC INFECT DIS, V19, DOI 10.1186/s12879-019-4341-4
   Liang X, 2014, INT J GYNECOL CANCER, V24, P714
   Marrazzo JM, 2015, OBSTET GYNECOL SURV, V70, P444, DOI 10.1097/01.ogx.0000466878.37011.6f
   Myers JE, 2018, OPEN FORUM INFECT DI, V5, DOI 10.1093/ofid/ofy097
   Nachega JB, 2012, AIDS, V26, P2039, DOI 10.1097/QAD.0b013e328359590f
   Parks SE, 2014, MMWR SURVEILL SUMM, V63, P1
   Phanuphak N, 2020, CURR HIV-AIDS REP, V17, P422, DOI 10.1007/s11904-020-00516-z
   Pintye J, 2020, LANCET HIV, V7, pE582, DOI 10.1016/S2352-3018(20)30102-8
   Pintye J, 2017, JAIDS-J ACQ IMM DEF, V76, P259, DOI 10.1097/QAI.0000000000001516
   Pintye J, 2017, CLIN INFECT DIS, V64, P751, DOI 10.1093/cid/ciw850
   Powers KA., 2019, MATH MODELING ANAL C
   Price JT, 2016, JAIDS-J ACQ IMM DEF, V72, pS145, DOI 10.1097/QAI.0000000000001063
   Rollins NC, 2017, JAIDS-J ACQ IMM DEF, V75, pS111, DOI 10.1097/qai.0000000000001366
   Sidebottom D, 2018, BMC INFECT DIS, V18, DOI 10.1186/s12879-018-3463-4
   Taiwo BO, 2010, JAIDS-J ACQ IMM DEF, V54, P85, DOI 10.1097/01.qai.0000371678.25873.1c
   Tenthani L, 2014, AIDS, V28, P589, DOI 10.1097/QAD.0000000000000143
   Thigpen MC, 2012, NEW ENGL J MED, V367, P423, DOI 10.1056/NEJMoa1110711
   Thomson KA, 2016, CURR OPIN HIV AIDS, V11, P18, DOI 10.1097/COH.0000000000000207
   UNICEF UNAIDS and WHO Key considerations for programming and prioritization., 2020, GOING LAST MILE EMTC
   Van Damme L, 2012, NEW ENGL J MED, V367, P411, DOI 10.1056/NEJMoa1202614
   van Lettow M, 2019, PLOS ONE, V14, DOI 10.1371/journal.pone.0219967
   VANDEPERRE P, 1991, NEW ENGL J MED, V325, P593, DOI 10.1056/NEJM199108293250901
   Velloza J, 2020, J INT AIDS SOC, V23, DOI 10.1002/jia2.25463
   Ware NC, 2012, JAIDS-J ACQ IMM DEF, V59, P463, DOI 10.1097/QAI.0b013e31824a060b
   World Health Organization, 2017, WHO TECHN BRIEF PREV
   Zimba C, 2019, PLOS ONE, V14, DOI 10.1371/journal.pone.0223487
NR 65
TC 3
Z9 4
U1 0
U2 0
PU PUBLIC LIBRARY SCIENCE
PI SAN FRANCISCO
PA 1160 BATTERY STREET, STE 100, SAN FRANCISCO, CA 94111 USA
SN 1932-6203
J9 PLOS ONE
JI PLoS One
PD JUN 25
PY 2021
VL 16
IS 6
AR e0253280
DI 10.1371/journal.pone.0253280
PG 14
WC Multidisciplinary Sciences
WE Science Citation Index Expanded (SCI-EXPANDED)
SC Science & Technology - Other Topics
GA TG9CN
UT WOS:000671694400062
PM 34170913
OA gold, Green Published
DA 2022-08-26
ER

PT J
AU Le Guillou, A
   Cabie, A
   Delpierre, C
   Pugliese, P
   Jacomet, C
   Hentzien, M
   Duvivier, C
   Zaegel-Faucher, O
   Cotte, L
   Raffi, F
   Bani-Sadr, F
AF Le Guillou, A.
   Cabie, A.
   Delpierre, C.
   Pugliese, P.
   Jacomet, C.
   Hentzien, M.
   Duvivier, C.
   Zaegel-Faucher, O.
   Cotte, L.
   Raffi, F.
   Bani-Sadr, F.
CA Dat AIDS Study Grp
TI Dramatic decline in new HIV diagnoses in persons born in France in a
   large nationwide HIV cohort
SO PUBLIC HEALTH
LA English
DT Article
DE Dat'AIDS cohort; New HIV diagnoses; HIV epidemiology; Treatment as
   prevention; 90-90-90 target; UNAIDS; HIV; Antiretroviral therapy; TasP;
   Cascade of care; PrEP
ID INFECTION; MEN
AB Objectives: As trends in new HIV diagnoses represent a measure of the HIV epidemic, we conducted a 6-year longitudinal study to evaluate the change in rates of new HIV diagnosis, stratified by birthplace, HIV risk groups and CD4 cell count at diagnosis in a large French multicentre cohort.
   Study design: We performed a retrospective cohort study using data from the mainland French Dat'AIDS cohort.
   Methods: Data were obtained for subjects with a new HIV diagnosis date between 2013 and 2018. HIV diagnosis date was defined as the date of the first known positive HIV serology.
   Results: Between 2013 and 2018, a total of 68,376 people living with HIV (PLHIV) were followed in the Dat'AIDS cohort; 9543 persons were newly diagnosed with HIV. The annual number of new HIV diagnoses decreased from 1856 in 2013, to 1149 in 2018 (-38.1%), P = 0.01; it was more pronounced among subjects born in France, from 858 to 484 (-43.6%), P < 0.01, than in those born abroad (-23.8%, from 821 to 626, P = 0.13). Among subjects born in France, the decrease over the period was -46.7% among men who have sex with men (MSM), -43.5% for heterosexual women and -33.3% for heterosexual men.
   Conclusion: Our findings show changes in HIV epidemiology in PLHIV born in France, with a decline around 40% in new HIV diagnoses, and a more pronounced decrease among MSM and heterosexual women. Our results support the long-term effectiveness of the antiretroviral therapy as a prevention strategy among the various tools for HIV prevention. (C) 2021 The Royal Society for Public Health. Published by Elsevier Ltd. All rights reserved.
C1 [Le Guillou, A.] Robert Debre Hosp, Reims Teaching Hosp, Dept Res & Publ Hlth, Reims, France.
   [Cabie, A.] Univ Hosp Martinique, INSERM CIC 1424, Dept Infect Dis, Fort De France, Martinique, France.
   [Delpierre, C.] Univ Toulouse III Paul Sabatier, INSERM, UMR1027, Toulouse, France.
   [Pugliese, P.] Univ Cote Azur, CHU Nice, Dept Infect Dis, Nice, France.
   [Jacomet, C.] Clermont Ferrand Teaching Hosp, Dept Infect & Trop Dis, Clermont Ferrand, France.
   [Hentzien, M.; Bani-Sadr, F.] Reims Teaching Hosp, Dept Internal Med Clin Immunol & Infect Dis, Reims, France.
   [Duvivier, C.] Hop Necker Enfants Malad, AP HP, Dept Infect Dis, Paris, France.
   [Zaegel-Faucher, O.] Hop St Marguerite, AP HM, Dept Immunol & Hematol, Marseille, France.
   [Cotte, L.] Hosp Civils Lyon, Croix Rousse Hosp, Dept Infect Dis, INSERM U1052, Lyon, France.
   [Raffi, F.] CHU Nantes, Dept Infect Dis, Nantes, France.
   [Raffi, F.] INSERM, CIC 1413, Nantes, France.
   [Raffi, F.] Univ Nantes, Nantes, France.
   [Bani-Sadr, F.] Univ Reims, EA 4684, SFR Cap SANTE, F-51095 Reims, France.
RP Bani-Sadr, F (通讯作者)，CHU Robert Debre, Dept Internal Med Infect Dis & Clin Immunol, Ave Gen Koenig, F-51092 Reims, France.
EM fbanisadr@chu-remis.fr
RI Hentzien, Maxime/H-8730-2019
OI Hentzien, Maxime/0000-0003-2729-9420; BANI-SADR,
   Firouze/0000-0001-8268-866X; Le Guillou, Adrien/0000-0002-4791-418X;
   delpierre, cyrille/0000-0002-0831-080X
CR [Anonymous], 2018, HIV AIDS SURVEILLANC, DOI [10.2900/523723, DOI 10.2900/523723]
   [Anonymous], 2020, HIV AIDS SURVEILLANC HIV AIDS SURVEILLANC
   ANSM, 2018, PLUS 10 000 PERS IN PLUS 10 000 PERS IN
   Brown AE, 2018, HIV MED, V19, P505, DOI 10.1111/hiv.12617
   Brown AE, 2018, EUROSURVEILLANCE, V23, P2, DOI 10.2807/1560-7917.ES.2018.23.48.1800622
   Cazein F, 2016, DEPISTAGE INFECT VIH DEPISTAGE INFECT VIH
   Das M, 2010, PLOS ONE, V5, DOI 10.1371/journal.pone.0011068
   Desgrees-du-Lou A, 2015, EUROSURVEILLANCE, V20, P31, DOI 10.2807/1560-7917.ES.2015.20.46.30065
   Global HIV & AIDS statistics d 2020 fact sheet, GLOBAL HIV AIDS STAT
   Hogg RS, 2013, HIV MED, V14, P581, DOI 10.1111/hiv.12079
   INVS, 2017, INF VIH IST BACT POI INF VIH IST BACT POI
   Le Guillou A, 2020, CLIN INFECT DIS, V71, P293, DOI 10.1093/cid/ciz800
   LeVasseur MT, 2018, JAIDS-J ACQ IMM DEF, V77, P31, DOI 10.1097/QAI.0000000000001555
   Mary-Krause M, 2014, INT J EPIDEMIOL, V43, P1425, DOI 10.1093/ije/dyu002
   Medland NA, 2018, BMC INFECT DIS, V18, DOI 10.1186/s12879-018-3325-0
   Medlock J, 2017, P NATL ACAD SCI USA, V114, P4017, DOI 10.1073/pnas.1620788114
   Molina JM, 2015, NEW ENGL J MED, V373, P2237, DOI 10.1056/NEJMoa1506273
   Ndawinz JDA, 2011, AIDS, V25, P1905, DOI 10.1097/QAD.0b013e32834af619
   Nwokolo N, 2017, LANCET HIV, V4, pE482, DOI 10.1016/S2352-3018(17)30181-9
   Okano JT, 2016, LANCET INFECT DIS, V16, P789, DOI 10.1016/S1473-3099(16)30022-6
   Porter K, 2018, JAIDS-J ACQ IMM DEF, V79, P28, DOI [10.1097/QAI.0000000000001761, 10.1097/qai.0000000000001761]
   Pugliese P, 2009, HIV MED, V10, P504, DOI 10.1111/j.1468-1293.2009.00719.x
   Rice BD, 2012, AIDS, V26, P1961, DOI 10.1097/QAD.0b013e3283578b80
NR 23
TC 0
Z9 0
U1 0
U2 0
PU W B SAUNDERS CO LTD
PI LONDON
PA 32 JAMESTOWN RD, LONDON NW1 7BY, ENGLAND
SN 0033-3506
EI 1476-5616
J9 PUBLIC HEALTH
JI Public Health
PD JUL
PY 2021
VL 196
BP 129
EP 134
DI 10.1016/j.puhe.2021.05.027
EA JUN 2021
PG 6
WC Public, Environmental & Occupational Health
WE Science Citation Index Expanded (SCI-EXPANDED); Social Science Citation Index (SSCI)
SC Public, Environmental & Occupational Health
GA TU4ZI
UT WOS:000681046100026
PM 34192605
DA 2022-08-26
ER

PT J
AU Chandra, C
   Weiss, KM
   Kelley, CF
   Marcus, JL
   Jenness, SM
AF Chandra, Christina
   Weiss, Kevin M.
   Kelley, Colleen F.
   Marcus, Julia L.
   Jenness, Samuel M.
TI Gaps in Sexually Transmitted Infection Screening Among Men Who Have Sex
   With Men in Pre-exposure Prophylaxis (PrEP) Care in the United States
SO CLINICAL INFECTIOUS DISEASES
LA English
DT Article
DE HIV; pre-exposure prophylaxis; sexually transmitted infections;
   screening; men who have sex with men
ID HEALTH-CARE; HIV; CHLAMYDIA; GONORRHEA; BARRIERS; PREVALENCE; SETTINGS
AB Background. The US Centers for Disease Control and Prevention (CDC) recommends comprehensive sexually transmitted infection (STI) screening every 3-6 months for men who have sex with men (MSM) using human immunodeficiency virus (HIV) pre-exposure prophylaxis (PrEP). The gaps between these recommendations and clinical practice by region have not been quantified.
   Methods. We used survey data collected from the internet-based ARTnet study between 2017 and 2019 on STI screening among MSM across the United States, stratified by current, prior, and never PrEP use. Poisson regression models with robust error variance were used to model factors, including residence in the Southeast, associated with consistent ("always" or "sometimes") exposure site-specific STI screening during PrEP care.
   Results. Of 3259 HIV-negative MSM, 19% were currently using PrEP, 6% had used PrEP in the past, and 75% had never used PrEP. Among ever PrEP users, 87%, 78%, 57%, and 64% reported consistent screening for STIs by blood sample, urine sample or urethral swab, rectal swab, or pharyngeal swab, respectively, during PrEP care. Compared to PrEP users in all other regions, PrEP users in the Southeast were significantly less likely to be consistently screened for urogenital (adjusted prevalence ratio [aPR], 0.86; 95% confidence interval [CI], .76-.98) and rectal STIs (aPR, 0.76; 95% CI, .62-.93) during PrEP care.
   Conclusions. Substantial gaps exist between CDC recommendations for STI screening during PrEP care and current clinical practice, particularly for rectal and pharyngeal exposure sites that can harbor asymptomatic infections and for MSM in Southeast states where the STI burden is substantial.
C1 [Chandra, Christina; Weiss, Kevin M.; Jenness, Samuel M.] Emory Univ, Rollins Sch Publ Hlth, Dept Epidemiol, Atlanta, GA 30323 USA.
   [Kelley, Colleen F.] Emory Univ, Dept Med, Div Infect Dis, Sch Med, Atlanta, GA 30323 USA.
   [Marcus, Julia L.] Harvard Med Sch, Boston, MA 02115 USA.
   [Marcus, Julia L.] Harvard Pilgrim Hlth Care Inst, Boston, MA USA.
RP Jenness, SM (通讯作者)，Emory Univ, 1520 Clifton Rd, Atlanta, GA 30323 USA.
EM samuel.m.jenness@emory.edu
RI Kelley, Colleen F/O-4819-2016; Weiss, Kevin/AAI-8250-2020
OI Kelley, Colleen F/0000-0001-5611-0119; Weiss, Kevin/0000-0001-9669-8236
FU National Institutes of Health [R21 MH112449]
FX This work was supported by the National Institutes of Health (grant
   number R21 MH112449).
CR Barbee LA, 2015, SEX TRANSM DIS, V42, P590, DOI 10.1097/OLQ.0000000000000320
   Bernstein KT, 2010, JAIDS-J ACQ IMM DEF, V53, P537, DOI 10.1097/QAI.0b013e3181c3ef29
   Carter JW, 2014, SEX TRANSM DIS, V41, P137, DOI 10.1097/OLQ.0000000000000067
   Centers for Disease Control and Prevention, 2019, HIV SURVEILLANCE REP
   Chen YT, 2018, AIDS BEHAV, V22, P2104, DOI 10.1007/s10461-017-1837-z
   de Voux A, 2019, SEX TRANSM DIS, V46, P563, DOI 10.1097/OLQ.0000000000001032
   Fauci AS, 2019, JAMA-J AM MED ASSOC, V321, P844, DOI 10.1001/jama.2019.1343
   Fisher M, 2015, PLOS ONE, V10, DOI 10.1371/journal.pone.0120810
   Goodreau SM, 2017, LANCET HIV, V4, pE311, DOI 10.1016/S2352-3018(17)30067-X
   Harawa NT, 2017, AIDS, V31, P739, DOI 10.1097/QAD.0000000000001386
   Hevey MA, 2018, AIDS EDUC PREV, V30, P393, DOI 10.1521/aeap.2018.30.5.393
   Huang YLA, 2018, J INFECT DIS, V217, P617, DOI 10.1093/infdis/jix595
   Jenness SM, 2019, SEX TRANSM DIS, V46, P25, DOI 10.1097/OLQ.0000000000000896
   Jenness SM, 2017, CLIN INFECT DIS, V65, P712, DOI 10.1093/cid/cix439
   Kaiser Family Foundation, 2020, STATUS STATE MEDICAI
   Kent CK, 2005, CLIN INFECT DIS, V41, P67, DOI 10.1086/430704
   Krakower D, 2014, AIDS BEHAV, V18, P1712, DOI 10.1007/s10461-014-0839-3
   Maloney KM, 2017, LGBT HEALTH, V4, P310, DOI 10.1089/lgbt.2016.0068
   Marcus JL, 2016, JAIDS-J ACQ IMM DEF, V73, P540, DOI 10.1097/QAI.0000000000001129
   Marotta P, 2017, J URBAN HEALTH, V94, P683, DOI 10.1007/s11524-017-0179-5
   Menza TW, 2019, SEX TRANSM DIS, V46, P683, DOI 10.1097/OLQ.0000000000001046
   Moncada J, 2009, J CLIN MICROBIOL, V47, P1657, DOI 10.1128/JCM.02269-08
   Montano MA, 2019, AIDS BEHAV, V23, P548, DOI 10.1007/s10461-018-2252-9
   O'Grady NP, 2002, CLIN INFECT DIS, V35, P1281, DOI 10.1086/344188
   Ong JJ, 2019, JAMA NETW OPEN, V2, DOI 10.1001/jamanetworkopen.2019.17134
   Parsons JT, 2018, SEX TRANSM DIS, V45, P798, DOI 10.1097/OLQ.0000000000000880
   Patel RR, 2017, PLOS ONE, V12, DOI 10.1371/journal.pone.0178737
   Patton ME, 2014, CLIN INFECT DIS, V58, P1564, DOI 10.1093/cid/ciu184
   Paz-Bailey G, 2016, AIDS, V30, P1985, DOI 10.1097/QAD.0000000000001139
   Philbin MM, 2016, AIDS PATIENT CARE ST, V30, P282, DOI 10.1089/apc.2016.0037
   Purcell David W, 2012, Open AIDS J, V6, P98, DOI 10.2174/1874613601206010098
   R Core Team, 2020, R LANG ENV STAT COMP
   Schumacher C, 2020, CLIN INFECT DIS, V71, P2637, DOI 10.1093/cid/ciz1145
   Spinelli MA, 2018, OPEN FORUM INFECT DI, V5, DOI 10.1093/ofid/ofy099
   Sullivan PS, 2019, CURR HIV-AIDS REP, V16, P259, DOI 10.1007/s11904-019-00447-4
   US Public Health Service, 2018, PREEXP PROPH PREV HI
   Volk JE, 2015, CLIN INFECT DIS, V61, P1601, DOI 10.1093/cid/civ778
   Weiss KM, 2020, EPIDEMICS-NETH, V30, DOI 10.1016/j.epidem.2020.100386
   Zlotorzynska M, 2019, JMIR PUBLIC HLTH SUR, V5, P97, DOI 10.2196/11313
NR 39
TC 0
Z9 0
U1 0
U2 0
PU OXFORD UNIV PRESS INC
PI CARY
PA JOURNALS DEPT, 2001 EVANS RD, CARY, NC 27513 USA
SN 1058-4838
EI 1537-6591
J9 CLIN INFECT DIS
JI Clin. Infect. Dis.
PD OCT 1
PY 2021
VL 73
IS 7
BP E2261
EP E2269
DI 10.1093/cid/ciaa1033
PG 9
WC Immunology; Infectious Diseases; Microbiology
WE Science Citation Index Expanded (SCI-EXPANDED)
SC Immunology; Infectious Diseases; Microbiology
GA XN9PN
UT WOS:000729829500143
PM 32702116
OA Green Published, Green Submitted
DA 2022-08-26
ER

PT J
AU Mwaturura, C
   Traeger, M
   Lemoh, C
   Stoove, M
   Price, B
   Coelho, A
   Mikola, M
   Ryan, KE
   Wright, E
AF Mwaturura, Chido
   Traeger, Michael
   Lemoh, Christopher
   Stoove, Mark
   Price, Brian
   Coelho, Alison
   Mikola, Masha
   Ryan, Kathleen E.
   Wright, Edwina
TI Barriers and facilitators to pre-exposure prophylaxis among African
   migrants in high income countries: a systematic review
SO SEXUAL HEALTH
LA English
DT Review
DE acceptability; Africa; barriers; facilitators; HIV; migrant; PrEP;
   willingness
AB Background: The aim of this review is to explore acceptability, barriers, and facilitators to PrEP use among African migrants in high-income countries. Methods: A systematic review was conducted to explore reasons that contribute to low PrEP uptake in this population. Three online databases, abstracts from key conferences and reference lists of relevant studies articles published between the 2 July 2018 and 3 March 2019 were searched. Narrative synthesis was performed on quantitative data and thematic synthesis was performed on qualitative data. Results: Of 1779 titles retrieved, two cross-sectional studies (United States (US) (n = 1), United Kingdom (UK) (n = 1)) and six qualitative studies (US (n = 2), UK (n = 3), Australia (n = 1)) met inclusion criteria. PrEP acceptability was reported in one cross-sectional article and two qualitative articles. Cross-sectional studies measured acceptability and willingness to use PrEP; in one study, 46% of African migrant men found PrEP use acceptable, and following PrEP education, another study categorised 60% of participants as willing to use PrEP if it were cost-free. Qualitative studies reported mixed acceptability, with higher acceptability reported for serodiscordant couples. Barriers and facilitators to PrEP use were coded into five themes: cultural aspects of stigma; knowledge gap in health literacy; risks unrelated to HIV transmission; practical considerations for PrEP use; and the impact of PrEP use on serodiscordant couples. Conclusions: Several common barriers to PrEP use, including stigma, health literacy and risk perception and cost, were identified. Findings were limited by there being no published data on uptake. Additional work is needed to understand PrEP acceptability and uptake among African migrants.
C1 [Mwaturura, Chido; Price, Brian; Ryan, Kathleen E.; Wright, Edwina] The Alfred, Dept Infect Dis, Melbourne, Vic, Australia.
   [Mwaturura, Chido; Price, Brian; Ryan, Kathleen E.; Wright, Edwina] Monash Univ, Cent Clin Sch, Melbourne, Vic, Australia.
   [Mwaturura, Chido] Univ Melbourne, Melbourne Med Sch, Melbourne, Vic, Australia.
   [Traeger, Michael; Stoove, Mark] Monash Univ, Sch Publ Hlth & Preventat Med, Melbourne, Vic, Australia.
   [Traeger, Michael; Stoove, Mark; Ryan, Kathleen E.; Wright, Edwina] Burnet Inst, Melbourne, Vic, Australia.
   [Lemoh, Christopher] Monash Hlth, Monash Infect Dis, Melbourne, Vic, Australia.
   [Coelho, Alison; Mikola, Masha] Ctr Culture Ethn & Hlth, Melbourne, Vic, Australia.
   [Wright, Edwina] Univ Melbourne, Peter Doherty Inst Infect & Immun, Melbourne, Vic, Australia.
RP Mwaturura, C (通讯作者)，The Alfred, Dept Infect Dis, Melbourne, Vic, Australia.; Mwaturura, C (通讯作者)，Monash Univ, Cent Clin Sch, Melbourne, Vic, Australia.; Mwaturura, C (通讯作者)，Univ Melbourne, Melbourne Med Sch, Melbourne, Vic, Australia.
EM chido.mwaturura@gmail.com
OI Ryan, Kathleen/0000-0001-5892-4482
CR AIDS Epidemiology Group, 2018, AIDS NZ
   Amico KR, 2019, LANCET HIV, V6, pE137, DOI 10.1016/S2352-3018(19)30002-5
   Australian Federation of AIDS Organisation, 2018, PREP FACT SHEET AFAO
   Bazzi AR, 2017, AIDS PATIENT CARE ST, V31, P348, DOI 10.1089/apc.2017.0098
   Bearman M, 2013, MED EDUC, V47, P252, DOI 10.1111/medu.12092
   Braun V., 2006, QUAL RES PSYCHOL, V3, P77, DOI [10.1191/1478088706qp063oa, https://doi.org/10.1191/1478088706qp063oa]
   CATIE, 2019, EP HIV CAN 2018
   Choopanya K, 2013, LANCET, V381, P2083, DOI 10.1016/S0140-6736(13)61127-7
   Deutsch MB, 2015, LANCET HIV, V2, pE512, DOI 10.1016/S2352-3018(15)00206-4
   Ekong N, 2018, HIV MED, V19, pS44
   Fellman Sam., 2012, MILITARY TIMES
   Gardezi F, 2008, AIDS CARE, V20, P718, DOI 10.1080/09540120701693966
   Grant RM, 2014, LANCET INFECT DIS, V14, P820, DOI 10.1016/S1473-3099(14)70847-3
   Grant RM, 2010, NEW ENGL J MED, V363, P2587, DOI 10.1056/NEJMoa1011205
   Haddad N, 2018, Can Commun Dis Rep, V44, P348, DOI 10.14745/ccdr.v44i12a03
   Joanna Briggs Institute, 2017, CRIT APPRAIS TOOLS
   Kirwan P. D., 2016, HIV UK 2016 REPORT
   Kwakwa H, 2014, SEX TRANSM DIS, V41, pS123
   Liberati A, 2009, BMJ-BRIT MED J, V339, DOI [10.1136/bmj.b2700, 10.1371/journal.pmed.1000100, 10.7326/0003-4819-151-4-200908180-00136]
   Logie CH, 2018, INT J STD AIDS, V29, P751, DOI 10.1177/0956462418754971
   Loos J, 2016, LANCET HIV, V3, pE505, DOI 10.1016/S2352-3018(16)30173-4
   McCormack S, 2016, LANCET, V387, P53, DOI 10.1016/S0140-6736(15)00056-2
   Molina JM, 2015, NEW ENGL J MED, V373, P2237, DOI 10.1056/NEJMoa1506273
   Mullens AB, 2018, INT J EQUITY HEALTH, V17, DOI 10.1186/s12939-018-0772-6
   Nash S., 2018, PROGR ENDING HIV EPI
   New Zealand AIDS Foundation, 2016, STRAT PLAN 2016 2019
   Okoro ON, 2020, J IMMIGR MINOR HEALT, V22, P134, DOI 10.1007/s10903-019-00873-x
   Okoro ON, 2017, INT J WOMENS HEALTH, V9, P421, DOI 10.2147/IJWH.S129355
   PrEP Access Now, 2018, PREP ACC NOW PREPACC
   Programme CAS, 2018, CASP QUAL CHECKL
   Saxton PJ, 2018, NEW ZEAL MED J, V131, P64
   Seifert SM, 2015, CLIN INFECT DIS, V60, P804, DOI 10.1093/cid/ciu916
   Shea BJ, 2007, BMC MED RES METHODOL, V7, DOI 10.1186/1471-2288-7-10
   Tate KJ, 2018, EUR J CANCER CARE, V27, DOI 10.1111/ecc.12783
   The Kirby Institute, 2020, NAT UPD HIV VIR HEP
   Thigpen MC, 2012, NEW ENGL J MED, V367, P423, DOI 10.1056/NEJMoa1110711
   Thomas J, 2008, BMC MED RES METHODOL, V8, DOI 10.1186/1471-2288-8-45
   Vaccine Advocacy Coalition AIDS, 2018, PREPWATCH
   Vuylsteke B, 2019, SEX HEALTH, V16, P80, DOI 10.1071/SH18071
   Witzel TC, 2017, SEX TRANSM INFECT, V93, pA1, DOI 10.1136/sextrans-2017-053232.2
   Witzel TC, 2018, INT J STD AIDS, V29, P760, DOI 10.1177/0956462418755224
   World Health Organization, 2016, 9241511125 WHO
   Wright E, 2017, J VIRUS ERAD, V3, P168
   Young I, 2014, BMJ OPEN, V4, DOI 10.1136/bmjopen-2014-005717
NR 44
TC 4
Z9 4
U1 0
U2 2
PU CSIRO PUBLISHING
PI CLAYTON
PA UNIPARK, BLDG 1, LEVEL 1, 195 WELLINGTON RD, LOCKED BAG 10, CLAYTON, VIC
   3168, AUSTRALIA
SN 1448-5028
EI 1449-8987
J9 SEX HEALTH
JI Sex Health
PY 2021
VL 18
IS 2
BP 130
EP 139
DI 10.1071/SH20175
EA MAR 2021
PG 10
WC Public, Environmental & Occupational Health; Infectious Diseases
WE Science Citation Index Expanded (SCI-EXPANDED); Social Science Citation Index (SSCI)
SC Public, Environmental & Occupational Health; Infectious Diseases
GA RY2LL
UT WOS:000625097400001
PM 33658106
OA hybrid
DA 2022-08-26
ER

PT J
AU Vidal, SJ
   Bekerman, E
   Hansen, D
   Lu, B
   Wang, K
   Mwangi, J
   Rowe, W
   Campigotto, F
   Zheng, J
   Kato, D
   Chandrashekar, A
   Barrett, J
   Patel, S
   Wan, HH
   Anioke, T
   Mercado, NB
   Nkolola, JP
   Ferguson, MJ
   Rinaldi, WJ
   Callebaut, C
   Blair, W
   Cihlar, T
   Geleziunas, R
   Yant, SR
   Barouch, DH
AF Vidal, Samuel J.
   Bekerman, Elena
   Hansen, Derek
   Lu, Bing
   Wang, Kelly
   Mwangi, Judy
   Rowe, William
   Campigotto, Federico
   Zheng, Jim
   Kato, Darryl
   Chandrashekar, Abishek
   Barrett, Julia
   Patel, Shivani
   Wan, Huahua
   Anioke, Tochi
   Mercado, Noe B.
   Nkolola, Joseph P.
   Ferguson, Melissa J.
   Rinaldi, William J.
   Callebaut, Christian
   Blair, Wade
   Cihlar, Tomas
   Geleziunas, Romas
   Yant, Stephen R.
   Barouch, Dan H.
TI Long-acting capsid inhibitor protects macaques from repeat SHIV
   challenges
SO NATURE
LA English
DT Article
ID PREEXPOSURE PROPHYLAXIS; HIV PREVENTION; BIOANALYSIS; INFECTION; MEN
AB Because no currently available vaccine can prevent HIV infection, pre-exposure prophylaxis (PrEP) with antiretrovirals (ARVs) is an important tool for combating the HIV pandemic(1,2). Long-acting ARVs promise to build on the success of current PrEP strategies, which must be taken daily, by reducing the frequency of administration(3). GS-CA1 is a small-molecule HIV capsid inhibitor with picomolar antiviral potency against a broad array of HIV strains, including variants resistant to existing ARVs, and has shown long-acting therapeutic potential in a mouse model of HIV infection(4). Here we show that a single subcutaneous administration of GS-CA1 provides long-term protection against repeated rectal simian-human immunodeficiency virus (SHIV) challenges in rhesus macaques. Whereas all control animals became infected after 15 weekly challenges, a single 300 mg kg(-1) dose of GS-CA1 provided per-exposure infection risk reduction of 97% for 24 weeks. Pharmacokinetic analysis showed a correlation between GS-CA1 plasma concentration and protection from SHIV challenges. GS-CA1 levels greater than twice the rhesus plasma protein-adjusted 95% effective concentration conferred 100% protection in this model. These proof-of-concept data support the development of capsid inhibitors as a novel long-acting PrEP strategy in humans.
C1 [Vidal, Samuel J.; Chandrashekar, Abishek; Barrett, Julia; Patel, Shivani; Wan, Huahua; Anioke, Tochi; Mercado, Noe B.; Nkolola, Joseph P.; Barouch, Dan H.] Harvard Med Sch, Beth Israel Deaconess Med Ctr, Ctr Virol & Vaccine Res, Boston, MA 02115 USA.
   [Vidal, Samuel J.] Harvard Med Sch, Brigham & Womens Hosp, Div Infect Dis, Boston, MA 02115 USA.
   [Vidal, Samuel J.] Harvard Med Sch, Massachusetts Gen Hosp, Boston, MA 02115 USA.
   [Bekerman, Elena; Hansen, Derek; Lu, Bing; Wang, Kelly; Mwangi, Judy; Rowe, William; Campigotto, Federico; Zheng, Jim; Kato, Darryl; Callebaut, Christian; Blair, Wade; Cihlar, Tomas; Geleziunas, Romas; Yant, Stephen R.] Gilead Sci, Foster City, CA 94404 USA.
   [Ferguson, Melissa J.; Rinaldi, William J.] Alpha Genesis Inc, Yemassee, SC USA.
   [Barouch, Dan H.] MIT & Harvard, Ragon Inst MGH, Cambridge, MA 02139 USA.
RP Barouch, DH (通讯作者)，Harvard Med Sch, Beth Israel Deaconess Med Ctr, Ctr Virol & Vaccine Res, Boston, MA 02115 USA.; Yant, SR (通讯作者)，Gilead Sci, Foster City, CA 94404 USA.; Barouch, DH (通讯作者)，MIT & Harvard, Ragon Inst MGH, Cambridge, MA 02139 USA.
EM stephen.yant@gilead.com; dbarouch@bidmc.harvard.edu
RI Chandrashekar, Abishek/P-2610-2019
OI Chandrashekar, Abishek/0000-0001-7821-5552
FU Gilead Sciences
FX We thank E. Bondzie, O. Sanborn, D. Sellers and K. Verrington for
   assistance with rhesus specimen processing and S. Suthram for assistance
   with statistical analysis. The study was funded by Gilead Sciences.
CR Abbafati C, 2020, LANCET, V396, P1204, DOI 10.1016/S0140-6736(20)30925-9
   Abdool Karim Quarraisha, 2010, Science, V329, P1168, DOI 10.1126/science.1193748
   Anderson PL, 2012, SCI TRANSL MED, V4, DOI 10.1126/scitranslmed.3004006
   Andrews CD, 2014, SCIENCE, V343, P1151, DOI 10.1126/science.1248707
   Baeten JM, 2012, NEW ENGL J MED, V367, P399, DOI 10.1056/NEJMoa1108524
   Begley R., 2020, AIDS 2020 23 INT AID
   Carnes SK, 2018, CURR OPIN HIV AIDS, V13, P359, DOI 10.1097/COH.0000000000000472
   Coelho LE, 2019, LANCET HIV, V6, pE788, DOI 10.1016/S2352-3018(19)30238-3
   Daar E., 2020, 27 C RETR OPP INF BO
   Fonner VA, 2016, AIDS, V30, P1973, DOI 10.1097/QAD.0000000000001145
   Grant RM, 2010, NEW ENGL J MED, V363, P2587, DOI 10.1056/NEJMoa1011205
   Grulich AE, 2018, LANCET HIV, V5, pE629, DOI 10.1016/S2352-3018(18)30215-7
   Landovitz RJ, 2021, NEW ENGL J MED, V385, P595, DOI 10.1056/NEJMoa2101016
   Link JO, 2020, NATURE, V584, P614, DOI 10.1038/s41586-020-2443-1
   Margot N., 2020, 2020 HIV DRUG THER G
   Marrazzo JM, 2015, NEW ENGL J MED, V372, P509, DOI 10.1056/NEJMoa1402269
   Marzinke M. A., J INFECT DIS, DOI [10.1093/infdis/jiab152(2021, DOI 10.1093/INFDIS/JIAB152(2021]
   Ramanathan R, 2011, J MASS SPECTROM, V46, P595, DOI 10.1002/jms.1921
   Sturm RM, 2016, BIOANALYSIS, V8, P1709, DOI 10.4155/bio-2016-0079
   Sullivan PS, 2018, 22 INT AIDS C AMST N
   Van Damme L, 2012, NEW ENGL J MED, V367, P411, DOI 10.1056/NEJMoa1202614
   World Health Organization, 2016, CONSOLIDATED GUIDELI
   Yant SR, 2019, NAT MED, V25, P1377, DOI 10.1038/s41591-019-0560-x
NR 23
TC 3
Z9 3
U1 3
U2 9
PU NATURE PORTFOLIO
PI BERLIN
PA HEIDELBERGER PLATZ 3, BERLIN, 14197, GERMANY
SN 0028-0836
EI 1476-4687
J9 NATURE
JI Nature
PD JAN 27
PY 2022
VL 601
IS 7894
BP 612
EP +
DI 10.1038/s41586-021-04279-4
EA DEC 2021
PG 20
WC Multidisciplinary Sciences
WE Science Citation Index Expanded (SCI-EXPANDED)
SC Science & Technology - Other Topics
GA YQ8HX
UT WOS:000741978300002
PM 34875675
OA Green Published, hybrid
DA 2022-08-26
ER

PT J
AU Morgat, M
   Bouiller, K
   Vuillemenot, JB
   Puget, L
   Marty-Quinternet, S
   Leblanc, T
   Jeannot, K
   Chirouze, C
   Hustache-Mathieu, L
   Lepiller, Q
AF Morgat, M.
   Bouiller, K.
   Vuillemenot, J. B.
   Puget, L.
   Marty-Quinternet, S.
   Leblanc, T.
   Jeannot, K.
   Chirouze, C.
   Hustache-Mathieu, L.
   Lepiller, Q.
TI Number, type and cost of microbiological tests during HIV Pre-Exposure
   Prophylaxis: The experience of a French hospital
SO INFECTIOUS DISEASES NOW
LA English
DT Article
DE PrEP; HIV; Microbiological assays; Sexually transmitted diseases
ID PREVENTION; MEN; SEX
AB Background: Microbiological tests are required for individuals on HIV Pre-Exposure Prophylaxis (PrEP), but their real-life numbers, types and cost are poorly described.
   Methods: Number, type, and results of microbiological tests performed in a Besancon Hospital-associated laboratory, France, from 2016 to 2019, in the setting of PrEP consultations were retrospectively collected. Costs were estimated by the current reimbursement rate set by the French national protection system.
   Results: 756 consultations for PrEP initiation or follow-up of 135 persons were performed over 4 years. Among 3434 tests performed in the institution-associated laboratory, 1083 and 2351 were virological and bacteriological tests, respectively. Serology was predominant in virology (98% of virological tests), with HIV, HCV, and HBV screening as the 3 more frequent assays, whereas molecular biology was predominant in bacteriology (63.1% of bacteriological tests) with N. gonorrhoeae and C. trachomatis screening as leader assays. Agar-based culture accounted for 1% of bacterial tests. The global cost of microbiological tests was 45,983.20 euros, corresponding to a mean cost of 60.80 euros per consultation. Virological and bacteriological tests accounted for 37.7% and 62.3% of this budget, respectively. No seroconversion was observed for HIV or HCV. N. gonorrhoeae and C. trachomatis were detected at least once in 39.3% and 22.4% of individuals, respectively, with 15% of symptomatic episodes in both cases. Active syphilis infection was detected in 15.4% of individuals.
   Conclusions: Since numerous microbiological tests are required during PrEP, the availability of specific technical platforms should not be neglected by centers wishing to set up PrEP consultations. (C) 2020 Elsevier Masson SAS. All rights reserved.
C1 [Morgat, M.; Puget, L.; Marty-Quinternet, S.; Leblanc, T.; Lepiller, Q.] CHU Besancon, Virol Lab, 3 Blvd Fleming, F-25030 Besancon, France.
   [Bouiller, K.; Chirouze, C.; Hustache-Mathieu, L.] CHU Besancon, Infect Dis Dept, Besancon, France.
   [Vuillemenot, J. B.; Jeannot, K.] CHU Besancon, Bacteriol Lab, Besancon, France.
   [Lepiller, Q.] Univ Bourgogne Franche Comte, EA3181, Besancon, France.
RP Lepiller, Q (通讯作者)，CHU Besancon, Virol Lab, 3 Blvd Fleming, F-25030 Besancon, France.
EM q1lepiller@chu-besancon.fr
CR [Anonymous], CODAGE ACTES BIOLOGI
   Cambiano V, 2018, LANCET INFECT DIS, V18, P85, DOI [10.1016/S1473-3099(17)30540-6, 10.1016/s1473-3099(17)30540-6]
   Delaugerre C, 2017, J INFECT DIS, V216, P382, DOI 10.1093/infdis/jix297
   DGOS, 2020, REF ACT INN NOM BIOL
   Durand-Zaleski I, 2018, AIDS, V32, P95, DOI [10.1097/QAD.0000000000001658, 10.1097/qad.0000000000001658]
   Grant RM, 2010, NEW ENGL J MED, V363, P2587, DOI 10.1056/NEJMoa1011205
   Hayes R, 2019, EUROSURVEILLANCE, V24, P2, DOI 10.2807/1560-7917.ES.2019.24.41.1900598
   Jenness SM, 2017, CLIN INFECT DIS, V65, P712, DOI 10.1093/cid/cix439
   Juusola JL, 2012, ANN INTERN MED, V156, P541, DOI [10.7326/0003-4819-156-8-201204170-00001, 10.7326/0003-4819-156-8-201204170-00004]
   McCormack S, 2016, LANCET, V387, P53, DOI 10.1016/S0140-6736(15)00056-2
   Morlat P, 2019, PRISE CHARGE VIH REC
   Nichols BE, 2016, LANCET INFECT DIS, V16, P1423, DOI 10.1016/S1473-3099(16)30311-5
   OHalloran C, 2019, EURO SURVEILL, V24
   Ong KJ, 2017, EURO SURVEILL, V22
   Traeger MW, 2019, JAMA-J AM MED ASSOC, V321, P1380, DOI 10.1001/jama.2019.2947
   Traeger MW, 2018, CLIN INFECT DIS, V67, P676, DOI 10.1093/cid/ciy182
   van de Vijver DAMC, 2019, EUROSURVEILLANCE, V24, P30, DOI 10.2807/1560-7917.ES.2019.24.7.1800398
   Werner RN, 2018, PLOS ONE, V13, DOI 10.1371/journal.pone.0208107
   Williamson DA, 2019, NAT COMMUN, V10, DOI 10.1038/s41467-019-12053-4
NR 19
TC 0
Z9 0
U1 0
U2 0
PU ELSEVIER FRANCE-EDITIONS SCIENTIFIQUES MEDICALES ELSEVIER
PI ISSY-LES-MOULINEAUX
PA 65 RUE CAMILLE DESMOULINS, CS50083, 92442 ISSY-LES-MOULINEAUX, FRANCE
SN 2666-9927
EI 2666-9919
J9 INFECT DIS NOW
JI Infect. Dis. Now
PD JUN
PY 2021
VL 51
IS 4
BP 357
EP 361
DI 10.1016/j.medmal.2020.10.017
EA MAY 2021
PG 5
WC Infectious Diseases
WE Science Citation Index Expanded (SCI-EXPANDED)
SC Infectious Diseases
GA SE2AB
UT WOS:000651874700006
PM 33096202
OA Bronze
DA 2022-08-26
ER

PT J
AU Dunville, R
   Harper, C
   Johns, MM
   Viox, MH
   Avripas, S
   Fordyce, E
   Stern, M
   Schlissel, A
   Carpenter, R
   Michaels, S
AF Dunville, Richard
   Harper, Christopher
   Johns, Michelle M.
   Viox, Melissa Heim
   Avripas, Sabrina
   Fordyce, Erin
   Stern, Michael
   Schlissel, Anna
   Carpenter, Rachel
   Michaels, Stuart
TI Awareness and Willingness to Use Biomedical Prevention Strategies for
   HIV Among Sexual and Gender Minority Youth: Results From a National
   Survey
SO JOURNAL OF ADOLESCENT HEALTH
LA English
DT Article
DE Sexual minority; Gender minority; PrEP; nPEP; Microbicides; Provider
   education
ID PREEXPOSURE PROPHYLAXIS PREP; TRANSMITTED INFECTIONS; TRANSGENDER WOMEN;
   PREFERENCES; MEN; POPULATIONS
AB Purpose: Sexual and gender minority youth (SGM), an umbrella term encompassing gay, bisexual, and transgender youth, experience disproportionately high rates of new HIV infections, and recent advances in biomedical HIV prevention modalities hold promise in reducing new infections. However, the extent to which SGM youth are aware of and willing to use these modalities is unknown.
   Methods: Using data from the Survey of Today's Adolescents Relationships and Transitions, we analyze awareness of and willingness to take HIV pre-exposure prophylaxis (PrEP), nonoccupational HIV post-exposure prophylaxis, and rectal microbicides among adolescent sexual minority males aged 13-18 years and transgender youth aged 13-24 years.
   Results: Overall, we found a majority of our respondents were not aware of any of these prevention modalities. Across both subsamples, age and outness to a health care provider were associated with increased PrEP awareness, and any anal sex was associated with PrEP willingness.
   Conclusions: These findings highlight the importance of provider education on how to discuss SGM issues with patients and educate them about HIV prevention options. Published by Elsevier Inc. on behalf of Society for Adolescent Health and Medicine.
C1 [Dunville, Richard; Johns, Michelle M.] Ctr Dis Control & Prevent, Div Adolescent & Sch Hlth, Atlanta, GA USA.
   [Harper, Christopher] Ctr Dis Control & Prevent, Div Violence Prevent, Chamblee, GA USA.
   [Viox, Melissa Heim; Carpenter, Rachel] Univ Chicago, NORC, Hlth Sci, Chicago, IL 60637 USA.
   [Avripas, Sabrina; Schlissel, Anna] Univ Chicago, NORC, Dept Publ Hlth, Chicago, IL 60637 USA.
   [Fordyce, Erin] Univ Chicago, NORC, Dept Stat & Methods, Chicago, IL 60637 USA.
   [Stern, Michael] Michigan State Univ, Dept Media & Informat, E Lansing, MI 48824 USA.
   [Michaels, Stuart] Univ Chicago, NORC, Acad Res Ctr, Chicago, IL 60637 USA.
RP Dunville, R (通讯作者)，Ctr Dis Control & Prevent, 1600 Clifton Rd,MS E-75, Atlanta, GA 30329 USA.
EM RDunville@cdc.gov
OI Dunville, Richard/0000-0002-1500-2506; Michaels,
   Stuart/0000-0003-2891-9572
FU Health and Human Services Secretary's Minority AIDS Initiative Fund
FX The Health and Human Services Secretary's Minority AIDS Initiative Fund
   supported this research.
CR Arnett JJ, 1999, AM PSYCHOL, V54, P317, DOI 10.1037/0003-066X.54.5.317
   Balaji AB, 2018, CLIN INFECT DIS, V66, P936, DOI 10.1093/cid/cix902
   Baral SD, 2013, LANCET INFECT DIS, V13, P214, DOI 10.1016/S1473-3099(12)70315-8
   Dubov A, 2019, AIDS CARE, V31, P545, DOI 10.1080/09540121.2018.1557590
   Food and Drug Administration, SUPPL APPR
   Garofalo R, 2016, JAIDS-J ACQ IMM DEF, V72, P79, DOI 10.1097/QAI.0000000000000933
   Gnambs T, 2015, BEHAV RES METHODS, V47, P1237, DOI 10.3758/s13428-014-0533-4
   Hart-Cooper GD, 2018, J ADOLESCENT HEALTH, V63, P242, DOI 10.1016/j.jadohealth.2018.03.016
   Henny KD, 2019, AIDS BEHAV, V23, P2926, DOI 10.1007/s10461-019-02545-1
   Kelley CF, 2015, AIDS RES HUM RETROV, V31, P587, DOI [10.1089/aid.2015.0013, 10.1089/AID.2015.0013]
   Koechlin FM, 2017, AIDS BEHAV, V21, P1325, DOI 10.1007/s10461-016-1627-z
   Koyama A, 2019, CURR OPIN PEDIATR, V31, P454, DOI 10.1097/MOP.0000000000000775
   Kuhns LM, 2015, J URBAN HEALTH, V92, P151, DOI 10.1007/s11524-014-9897-0
   Macapagal K, 2017, ARCH SEX BEHAV, V46, P1393, DOI 10.1007/s10508-016-0784-5
   Magnani R, 2005, AIDS, V19, pS67, DOI 10.1097/01.aids.0000172879.20628.e1
   Mayer KH, 2016, JAIDS-J ACQ IMM DEF, V72, pS207, DOI 10.1097/QAI.0000000000001086
   Mehrotra ML, 2018, AIDS BEHAV, V22, P3673, DOI 10.1007/s10461-018-2151-0
   Ocfemia MCB, 2018, MMWR-MORBID MORTAL W, V67, P212, DOI 10.15585/mmwr.mm6707a2
   Parsons JT, 2016, AIDS BEHAV, V20, P1390, DOI 10.1007/s10461-016-1370-5
   Phillips G, 2019, PREV SCI, V20, P1089, DOI 10.1007/s11121-019-00995-6
   Prescott TL, 2016, J MED INTERNET RES, V18, DOI 10.2196/jmir.5602
   Rodriguez AE, 2013, JAIDS-J ACQ IMM DEF, V64, pS68, DOI 10.1097/QAI.0b013e3182a901a2
   Schueler K, 2019, AIDS BEHAV, V23, P1893, DOI 10.1007/s10461-019-02411-0
   Stern MJ, 2022, SOC SCI COMPUT REV, V40, P663, DOI 10.1177/0894439320928240
   Stern MJ, 2020, RES NO LONGER CONFID
   Wood S, 2019, AIDS BEHAV, V23, P2719, DOI 10.1007/s10461-019-02502-y
NR 26
TC 3
Z9 3
U1 3
U2 6
PU ELSEVIER SCIENCE INC
PI NEW YORK
PA STE 800, 230 PARK AVE, NEW YORK, NY 10169 USA
SN 1054-139X
EI 1879-1972
J9 J ADOLESCENT HEALTH
JI J. Adolesc. Health
PD JAN
PY 2021
VL 68
IS 1
BP 199
EP 206
DI 10.1016/j.jadohealth.2020.05.032
PG 8
WC Psychology, Developmental; Public, Environmental & Occupational Health;
   Pediatrics
WE Science Citation Index Expanded (SCI-EXPANDED); Social Science Citation Index (SSCI)
SC Psychology; Public, Environmental & Occupational Health; Pediatrics
GA PZ2DI
UT WOS:000612549900031
PM 32693984
DA 2022-08-26
ER

PT J
AU Grewal, R
   Deeks, SL
   Hart, TA
   Cox, J
   De Pokomandy, A
   Grennan, T
   Lambert, G
   Moore, D
   Brisson, M
   Coutlee, F
   Gaspar, M
   George, C
   Grace, D
   Jollimore, J
   Lachowsky, NJ
   Nisenbaum, R
   Ogilvie, G
   Sauvageau, C
   Tan, DHS
   Yeung, A
   Burchell, AN
AF Grewal, R.
   Deeks, S. L.
   Hart, T. A.
   Cox, J.
   De Pokomandy, A.
   Grennan, T.
   Lambert, G.
   Moore, D.
   Brisson, M.
   Coutlee, F.
   Gaspar, M.
   George, C.
   Grace, D.
   Jollimore, J.
   Lachowsky, N. J.
   Nisenbaum, R.
   Ogilvie, G.
   Sauvageau, C.
   Tan, D. H. S.
   Yeung, A.
   Burchell, A. N.
TI Human papillomavirus (HPV) vaccine uptake among a community-recruited
   sample of gay, bisexual, and other men who have sex with men in the
   three largest cities in Canada from 2017 to 2019
SO VACCINE
LA English
DT Article
DE Human papillomavirus; Men who have sex with men; Vaccine uptake; Vaccine
   preventable disease; Immunization program; Primary prevention
ID YOUNG MEN; HEPATITIS-B; COVERAGE
AB Introduction: In 2015/2016, Canada's largest provinces implemented publicly-funded human papillomavirus (HPV) vaccination programs for gay, bisexual, and other men who have sex with men (GBM) < 26 years old. We sought to describe HPV vaccine uptake among GBM and determine barriers and facilitators to vaccine initiation with a focus on healthcare access and utilization.
   Methods: Engage is a cohort study among GBM aged 16 + years in three Canadian cities recruited from 2017 to 2019 via respondent driven sampling (RDS). Men completed a comprehensive questionnaire at baseline. By publicly-funded vaccine eligibility (<26 years old = eligible for vaccination, >27 years old = ineligible), we described HPV vaccine uptake (initiation = 1 + dose, completion = 3 doses) and explored factors associated with vaccine initiation using Poisson regression. All analyses were weighted with the RDS-II Volz-Heckathorn estimator.
   Results: Across the three cities, 26-35% and 14-21% of men < 26 years and 7-26% and 2-9% of men > 27 years initiated and completed HPV vaccination, respectively. Vaccine initiation was significantly associated with STI/HIV testing or visiting a HIV care specialist in the past six months (<26: prevalence ratio[PR] = 2.15, 95% confidence interval[CI] 1.06-4.36; >27: PR = 2.73, 95%CI 1.14-6.51) and past hepatitis A or B vaccination (<26: PR = 2.88, 95%CI 1.64-5.05; >27: PR = 2.03, 95%CI 1.07-3.86). Among men > 27 years old, vaccine initiation was also positively associated with accessing PrEP, living in Vancouver or Toronto, but negatively associated with identifying as Latin American and increasing age. Vaccine initiation was twice as likely among men > 27 years with private insurance versus no insurance.
   Conclusions: Sixty-five to 74% of men eligible for publicly-funded vaccine across the three cities remained unvaccinated against HPV by 2019. High vaccine cost may partly explain even lower uptake among men > 27 years old. Men seeking sexual health care were more likely to initiate vaccination; bundling vaccination with these services may help improve HPV vaccine uptake. (c) 2021 The Authors. Published by Elsevier Ltd. This is an open access article under the CC BY license (http:// creativecommons.org/licenses/by/4.0/).
C1 [Grewal, R.; Nisenbaum, R.; Tan, D. H. S.; Yeung, A.; Burchell, A. N.] Unity Hlth Toronto, Toronto, ON, Canada.
   [Grewal, R.; Deeks, S. L.; Hart, T. A.; Gaspar, M.; Grace, D.; Nisenbaum, R.; Tan, D. H. S.; Burchell, A. N.] Univ Toronto, Toronto, ON, Canada.
   [Deeks, S. L.] Publ Hlth Ontario, Toronto, ON, Canada.
   [Hart, T. A.] Ryerson Univ, Toronto, ON, Canada.
   [Cox, J.; De Pokomandy, A.] McGill Univ, Montreal, PQ, Canada.
   [Grennan, T.; Ogilvie, G.] BC Ctr Dis Control, Vancouver, BC, Canada.
   [Grennan, T.; Moore, D.; Ogilvie, G.] Univ British Columbia, Vancouver, BC, Canada.
   [Cox, J.; Lambert, G.] Direct Reg Sante Publ Montreal, Montreal, PQ, Canada.
   [Moore, D.; Lachowsky, N. J.] BC Ctr Excellence HIV AIDS, Vancouver, BC, Canada.
   [Brisson, M.; Sauvageau, C.] Univ Laval, Quebec City, PQ, Canada.
   [Coutlee, F.] Ctr Hosp Univ Montreal, Ctr Rech, Montreal, PQ, Canada.
   [Coutlee, F.] Univ Montreal, Montreal, PQ, Canada.
   [George, C.] Univ Southern Maine, Portland, ME USA.
   [Jollimore, J.; Lachowsky, N. J.] Community Based Res Ctr, Vancouver, BC, Canada.
   [Lachowsky, N. J.] Univ Victoria, Victoria, BC, Canada.
   [Sauvageau, C.] Inst Natl Sante Publ Quebec, Quebec City, PQ, Canada.
RP Burchell, AN (通讯作者)，Unity Hlth Toronto, St Michaels Hosp, Dept Family & Community Med, 30 Bond St, Toronto, ON M5B 1X1, Canada.; Burchell, AN (通讯作者)，Unity Hlth Toronto, St Michaels Hosp, MAP Ctr Urban Hlth Solut, Li Ka Shing Knowledge Inst, 30 Bond St, Toronto, ON M5B 1X1, Canada.
EM ann.burchell@unityhealth.to
FU Canadian Institutes for Health Research (CIHR) Canadian Immunization
   Research Network (CIRN) [151944]; CIHR Foundation Grant [148432]; CIHR
   [TE2138299, FDN143342, PJT153139]; Canadian Association for HIV/AIDS
   Research (CANFAR); Ontario HIV Treatment Network (OHTN) [1051]; Public
   Health Agency of Canada [4500370314]; Ryerson University; CIRN Trainee
   Scholarship; Department of Family and Community Medicine NonClinician
   Research Scientist Award, University of Toronto; Michael Smith
   Foundation for Health Research [5209, 16863]; Chair in Gay and Bisexual
   Men's Health from the OHTN
FX EngageHPV is funded by the Canadian Institutes for Health Research
   (CIHR) Canadian Immunization Research Network (CIRN, 151944) and a CIHR
   Foundation Grant awarded to ANB (148432) . Engage/Momentum II is funded
   by CIHR (#TE2138299, FDN143342, PJT153139) , the Canadian Association
   for HIV/AIDS Research (CANFAR, #Engage) , the Ontario HIV Treatment
   Network (OHTN, #1051) , and the Public Health Agency of Canada
   (#4500370314) , and Ryerson University. RG is supported by a CIRN
   Trainee Scholarship. ANB is a Canada Research Chair in Sexually
   Transmitted Infection Prevention and a recipient of a Department of
   Family and Community Medicine NonClinician Research Scientist Award,
   University of Toronto. DM and NJL are supported with scholar awards from
   the Michael Smith Foundation for Health Research (#5209, #16863) . TAH
   is supported by a Chair in Gay and Bisexual Men's Health from the OHTN.
   DG is a Canada Research Chair in Sexual and Gender Minority Health. GO
   is a Canada Research Chair in Global Control of HPVRelated Disease and
   Cancer. DHST is a Tier 2 Canada Research Chair in HIV Prevention and
   Sexually Transmitted Infection Research.
CR Avery L, 2019, BMC MED RES METHODOL, V19, DOI 10.1186/s12874-019-0842-5
   BC Centre for Disease Control, 2019, IMM UPT GRAD 6 STUD
   Centers for Disease Control and Prevention (CDC), 2011, MMWR MORB MORTAL WKL, V60, P1750
   Checchi M, 2019, SEX TRANSM INFECT, V95, P608, DOI 10.1136/sextrans-2018-053923
   Dunbar Robin, 2010, MANY FRIENDS DOES ON
   Edelstein M, 2019, EUROSURVEILLANCE, V24, P44, DOI 10.2807/1560-7917.ES.2019.24.8.1800055
   Faul F, 2007, BEHAV RES METHODS, V39, P175, DOI 10.3758/BF03193146
   Fontenot HB, 2016, VACCINE, V34, P6209, DOI 10.1016/j.vaccine.2016.10.075
   Gillis J., 2020, PREV MED, P141, DOI [10.1016/j.ypmed.2020.106274106274, DOI 10.1016/J.YPMED.2020.106274106274]
   Goldstone SE, 2013, VACCINE, V31, P3849, DOI 10.1016/j.vaccine.2013.06.057
   Gorbach PM, 2017, SEX TRANSM DIS, V44, P436, DOI 10.1097/OLQ.0000000000000626
   Government of Ontario M of H and L-TC, VACC IMM
   Grace D, 2019, INT J EQUITY HEALTH, V18, DOI 10.1186/s12939-019-1067-2
   Grace D, 2018, PLOS ONE, V13, DOI 10.1371/journal.pone.0207953
   GREWAL R, 2020, JAIDS-J ACQ IMM DEF, V143, DOI DOI 10.1016/J.YPMED.2020.106329
   Heckathorn DD, 1997, SOC PROBL, V44, P174, DOI 10.1525/sp.1997.44.2.03x0221m
   ImmunizeBC, 2011, HPV HUM PAP EV BAS I
   Institut national de sante publique du Quebec, 2019, B QUEB VIG SURV INT
   Joint Committee on Vaccination and Immunisation (JCVI), 2015, JCVI STAT HPV VACC M
   Kessels SJM, 2012, VACCINE, V30, P3546, DOI 10.1016/j.vaccine.2012.03.063
   Khatra J., 2020, COMMUNITY BASED RES
   Loretan C, 2019, SEX TRANSM DIS, V46, P465, DOI 10.1097/OLQ.0000000000001008
   McClung N, 2020, VACCINE, V38, P7417, DOI 10.1016/j.vaccine.2020.08.040
   McEwen M, 2005, PUBLIC HEALTH NURS, V22, P230, DOI 10.1111/j.0737-1209.2005.220306.x
   McGrath L, 2019, SEX TRANSM INFECT, V95, P181, DOI 10.1136/sextrans-2018-053619
   Meites E, 2019, MMWR-MORBID MORTAL W, V68, P698, DOI 10.1111/ajt.15633
   Merck Canada Inc, 2020, PROD MON GARD QUADR
   National Advisory Committee on Immunization (NACI), 2016, CAN IMM GUID 4
   Newman PA, 2013, SEX TRANSM INFECT, V89, P568, DOI 10.1136/sextrans-2012-050980
   Niccolai LM, 2014, VACCINE, V32, P2945, DOI 10.1016/j.vaccine.2014.03.059
   Nyitray AG, 2011, J INFECT DIS, V203, P49, DOI 10.1093/infdis/jiq021
   Oliveira CR., 2020, JMIR MED INF, V8, DOI [10.2196/16487-16487, DOI 10.2196/16487-16487]
   Pollock KG, 2019, VACCINE, V37, P5513, DOI 10.1016/j.vaccine.2018.11.081
   Poynten IM, 2017, PAPILLOMAVIRUS RES, V3, P80, DOI 10.1016/j.pvr.2017.02.003
   Public Health Ontario, 2020, IMM COV REP SCH PUP
   Quach S, 2012, CAN MED ASSOC J, V184, P1673, DOI 10.1503/cmaj.111628
   Rolnick SJ, 2013, VACCINE, V31, P3928, DOI 10.1016/j.vaccine.2013.06.041
   Ruben MA, 2018, PATIENT EDUC COUNS, V101, P1549, DOI 10.1016/j.pec.2018.05.001
   Salganik MJ, 2006, J URBAN HEALTH, V83, pI98, DOI 10.1007/s11524-006-9106-x
   Sante et Services Sociaux Quebec, VPH VACC VIR PAP HUM
   Sauvageau C, 2016, HUM VACC IMMUNOTHER, V12, P1560, DOI 10.1080/21645515.2015.1112474
   Shepard CW, 2006, EPIDEMIOL REV, V28, P112, DOI 10.1093/epirev/mxj009
   Soldan K., 2020, HUMAN PAPILLOMAVIRUS
   Thomas R, 2018, AM J MENS HEALTH, V12, P819, DOI 10.1177/1557988316645155
   van den Berg JJ, 2014, LGBT HEALTH, V1, P233, DOI 10.1089/lgbt.2014.0028
   Volz E, 2008, J OFF STAT, V24, P79
   Wheldon CW, 2017, HEALTH EDUC J, V76, P52, DOI 10.1177/0017896916647988
   Wilson SE, 2018, PLOS ONE, V13, DOI 10.1371/journal.pone.0192809
   Yeung A, 2019, SEX TRANSM INFECT, V95, pA248, DOI 10.1136/sextrans-2019-sti.625
   Zou GY, 2004, AM J EPIDEMIOL, V159, P702, DOI 10.1093/aje/kwh090
NR 50
TC 6
Z9 6
U1 6
U2 6
PU ELSEVIER SCI LTD
PI OXFORD
PA THE BOULEVARD, LANGFORD LANE, KIDLINGTON, OXFORD OX5 1GB, OXON, ENGLAND
SN 0264-410X
EI 1873-2518
J9 VACCINE
JI Vaccine
PD JUN 23
PY 2021
VL 39
IS 28
BP 3756
EP 3766
DI 10.1016/j.vaccine.2021.05.031
EA JUN 2021
PG 11
WC Immunology; Medicine, Research & Experimental
WE Science Citation Index Expanded (SCI-EXPANDED); Social Science Citation Index (SSCI)
SC Immunology; Research & Experimental Medicine
GA SS0GD
UT WOS:000661420000013
PM 34074547
OA Green Published, hybrid
DA 2022-08-26
ER

PT J
AU Van Dijck, C
   De Baetselier, I
   Cuylaerts, V
   Buyze, J
   Laumen, J
   Vuylsteke, B
   Kenyon, C
AF Van Dijck, Christophe
   De Baetselier, Irith
   Cuylaerts, Vicky
   Buyze, Jozefien
   Laumen, Jolein
   Vuylsteke, Bea
   Kenyon, Chris
TI Gonococcal bacterial load in PrEP users with Mycoplasma genitalium
   coinfection
SO INTERNATIONAL JOURNAL OF STD & AIDS
LA English
DT Article
DE Gonorrhoea; Mycoplasma genitalium; gonococcus; coinfection; bacterial
   load; quantitative PCR; observational study; men who have sex with men
ID NEISSERIA-GONORRHOEAE; CHLAMYDIA-TRACHOMATIS; PCR ASSAY; MEN; SEX
AB Objectives Gonococcal infections with a higher bacterial load may pose a higher risk of transmission. We assessed the association between gonococcal bacterial load and coinfection with Mycoplasma genitalium. Methods From September 2015 until May 2018, 200 men and transgender women who have sex with men participated in an HIV pre-exposure prophylaxis (PrEP) demonstration trial in Antwerp, Belgium. They underwent 3-monthly 3-site (anus, urine, and pharynx) molecular testing for N. gonorrhoeae and C. trachomatis and M. genitalium, irrespective of symptoms. Gonococcal bacterial load was determined on remnant DNA extracts using an in-house quantitative PCR. Results were expressed as log(10) transformed copies/mL and analyzed with a linear regression model. Results Gonococcal bacterial load could be determined for 82 (80.4%) of 102 anal, 17 (73.9%) of 23 urine, and 64 (90.1%) of 71 pharyngeal samples. M. genitalium was detected in five of these anal, two urine, and two pharyngeal samples and C. trachomatis was detected in 16 anal, one urine, and two pharyngeal samples. Gonococcal bacterial load was significantly higher in the presence of M. genitalium (difference 0.92 log copies/mL, 95% CI 0.16-1.67). Conclusions Gonococcal bacterial load was higher with M. genitalium coinfection. M. genitalium may thus be a cofactor in gonococcal transmission.
C1 [Van Dijck, Christophe; De Baetselier, Irith; Cuylaerts, Vicky; Buyze, Jozefien; Laumen, Jolein; Kenyon, Chris] Inst Trop Med Antwerp, Dept Clin Sci, Natl Str 155, B-2000 Antwerp, Belgium.
   [Van Dijck, Christophe; Laumen, Jolein] Univ Antwerp, Lab Med Microbiol, Antwerp, Belgium.
   [Vuylsteke, Bea] Inst Trop Med Antwerp, Dept Publ Hlth, Antwerp, Belgium.
   [Kenyon, Chris] Univ Cape Town, Cape Town, South Africa.
RP Kenyon, C (通讯作者)，Inst Trop Med Antwerp, Dept Clin Sci, Natl Str 155, B-2000 Antwerp, Belgium.
EM ckenyon@itg.be
RI Van Dijck, Christophe/ABA-6157-2020
OI Van Dijck, Christophe/0000-0001-8010-1351; Kenyon,
   Chris/0000-0002-2557-8998
FU Belgian Research Foundation [FWO 121.00]
FX The author(s) disclosed receipt of the following financial support for
   the research, authorship, and/or publication of this article: This work
   was supported by grant FWO 121.00 from the Belgian Research Foundation.
CR Batteiger BE, 2010, J INFECT DIS, V201, pS178, DOI 10.1086/652400
   Bissessor M, 2011, J CLIN MICROBIOL, V49, P4304, DOI 10.1128/JCM.05341-11
   Chen CY, 2008, SEX TRANSM INFECT, V84, P273, DOI 10.1136/sti.2007.029058
   Chow EPF, 2016, J CLIN MICROBIOL, V54, P2485, DOI 10.1128/JCM.01186-16
   Criss AK, 2012, NAT REV MICROBIOL, V10, P178, DOI 10.1038/nrmicro2713
   Gupta K, 2019, EPIDEMIOL INFECT, V147, DOI [10.1017/S0950268818002704, 10.1017/s0950268818002704]
   Hobbs MM, 2011, FRONT MICROBIOL, V2, DOI 10.3389/fmicb.2011.00123
   Hopkins MJ, 2010, SEX TRANSM INFECT, V86, P207, DOI 10.1136/sti.2009.040634
   Kenyon C, 2020, CURR OPIN INFECT DIS, V33, P51, DOI 10.1097/QCO.0000000000000621
   Lovett A, 2019, FRONT IMMUNOL, V9, DOI 10.3389/fimmu.2018.03187
   McGowin CL, 2017, J INFECT DIS, V216, pS382, DOI 10.1093/infdis/jix172
   Mensforth S, 2020, SEX TRANSM INFECT, V96, P556, DOI 10.1136/sextrans-2020-054500
   Muller EE, 2012, J MICROBIOL METH, V88, P311, DOI 10.1016/j.mimet.2011.12.017
   Priest D, 2017, SEX TRANSM INFECT, V93, P478, DOI 10.1136/sextrans-2016-052950
   Read TRH, 2019, EMERG INFECT DIS, V25, P719, DOI 10.3201/eid2504.181258
   RICHARDSON D, 2020, SEX TRANSM INFECT, V97, P1
   Stupiansky NW, 2011, SEX TRANSM DIS, V38, P750, DOI 10.1097/OLQ.0b013e31820ff9a4
   van der Veer BMJW, 2020, J CLIN MICROBIOL, V58, DOI 10.1128/JCM.01171-20
   Van Dessel H., 2021, 31 ECCMID VIENN AUST
   van Liere GAFS, 2019, SEX TRANSM INFECT, V95, P505, DOI 10.1136/sextrans-2018-053825
   Vuylsteke B, 2019, J INT AIDS SOC, V22, DOI 10.1002/jia2.25407
   Walker J, 2012, PLOS ONE, V7, DOI 10.1371/journal.pone.0037778
   Wijers JNAP, 2020, SEX TRANSM DIS, V47, pE51, DOI 10.1097/OLQ.0000000000001219
NR 23
TC 0
Z9 0
U1 0
U2 0
PU SAGE PUBLICATIONS LTD
PI LONDON
PA 1 OLIVERS YARD, 55 CITY ROAD, LONDON EC1Y 1SP, ENGLAND
SN 0956-4624
EI 1758-1052
J9 INT J STD AIDS
JI Int. J. STD AIDS
PD FEB
PY 2022
VL 33
IS 2
BP 129
EP 135
AR 09564624211048678
DI 10.1177/09564624211048678
EA NOV 2021
PG 7
WC Immunology; Infectious Diseases
WE Science Citation Index Expanded (SCI-EXPANDED)
SC Immunology; Infectious Diseases
GA YM9AW
UT WOS:000715498900001
PM 34727757
DA 2022-08-26
ER

PT J
AU Banerjee, S
   Chan, R
AF Banerjee, Sumita
   Chan, Roy
TI Crafting a Community Blueprint towards ending HIV transmission and AIDS
   in Singapore by 2030
SO SEXUAL HEALTH
LA English
DT Article
DE Asia; community interventions; ending HIV and AIDS; epidemic; hidden
   populations; HIV; AIDS; HIV-related stigma and discrimination; HIV
   transmission; key populations; pre-exposure prophylaxis (PrEP); roadmap;
   Singapore; vulnerable populations
AB In November 2019, Action for AIDS launched the Community Blueprint Towards Ending HIV and AIDS in Singapore by 2030, a key milestone in the country's HIV movement where a roadmap was developed with strategies to end HIV by 2030. Overall, 60 representatives from 30 community organisations and institutions were convened to plan and lead work on the Blueprint, which covers 10 themes. The Blueprint examines the current state of the epidemic and populations most affected by it: heterosexual males with multiple partners, men who have sex with men, sex workers, transgender persons, and persons who use drugs. It assesses existing programs, estimates gaps and recommends strategies and resources needed to close the gap. The second section of the Blueprint explores cross-cutting themes including: stigma and discrimination; strengthening the HIV community workforce; and scaling up pre-exposure prophylaxis. The Blueprint provides key recommendations and is being discussed with the Ministry of Health.
C1 [Banerjee, Sumita; Chan, Roy] Act AIDS Singapore, 03-01,9 Kelantan Lane, Singapore 208628, Singapore.
RP Banerjee, S (通讯作者)，Act AIDS Singapore, 03-01,9 Kelantan Lane, Singapore 208628, Singapore.
EM sumita.banerjee@afa.org.sg
OI Banerjee, Sumita/0000-0001-5245-5718
CR Action for AIDS Singapore, 2019, COMM BLUEPR END HIV
   Albeck-Ripka L, 2019, NEW YORK TIMES
   [Anonymous], 2020, ATLAS OBSCURA 0602
   Asokan A., 2019, CNA ONLINE      1124
   Australian Federation of AIDS Organisations (AFAO), 2017, HIV BLUEPR
   Graves, 2019, NEW HIV STAT SHOW LO
   Grulich AE, 2018, LANCET HIV, V5, pE629, DOI 10.1016/S2352-3018(18)30215-7
   Haigh J., 2020, BBC NEWS        0116
   International Association of Providers of AIDS Care, 2019, FAST TRACK CIT
   Joint United Nations Programme on HIV/AIDS, 2017, 90 90 90 AMB TREATM
   Kazi DS, 2019, NEW ENGL J MED, V381, P2489, DOI 10.1056/NEJMp1912293
   National Centre for Infectious Diseases, 2020, NATL HIV PROG
   Nedelman M, 2019, CNN ONLINE      1203
   Newsdesk, 2020, CHARITY TODAY   0207
   Nwokolo N, 2017, LANCET HIV, V4, pE482, DOI 10.1016/S2352-3018(17)30181-9
   Office of the Mayor, 2019, OFFICE MAYOR NE 1202
   Tai J, 2019, STRAITS TIMES   1123
NR 17
TC 1
Z9 1
U1 0
U2 0
PU CSIRO PUBLISHING
PI CLAYTON
PA UNIPARK, BLDG 1, LEVEL 1, 195 WELLINGTON RD, LOCKED BAG 10, CLAYTON, VIC
   3168, AUSTRALIA
SN 1448-5028
EI 1449-8987
J9 SEX HEALTH
JI Sex Health
PY 2021
VL 18
IS 1
BP 116
EP 118
DI 10.1071/SH20119
EA FEB 2021
PG 3
WC Public, Environmental & Occupational Health; Infectious Diseases
WE Science Citation Index Expanded (SCI-EXPANDED); Social Science Citation Index (SSCI)
SC Public, Environmental & Occupational Health; Infectious Diseases
GA QR6XS
UT WOS:000618189300001
PM 33588986
DA 2022-08-26
ER

PT J
AU Assaf, RD
   Konda, KA
   Torres, TS
   Vega-Ramirez, EH
   Elorreaga, OA
   Diaz-Sosa, D
   Diaz, SD
   Pimenta, C
   Robles, R
   Medina-Mora, ME
   Grinsztejn, B
   Caceres, C
   Veloso, VG
AF Assaf, Ryan D.
   Konda, Kelika A.
   Torres, Thiago S.
   Hamid Vega-Ramirez, E.
   Elorreaga, Oliver A.
   Diaz-Sosa, Dulce
   Diaz, Steven D.
   Pimenta, Cristina
   Robles, Rebeca
   Elena Medina-Mora, Maria
   Grinsztejn, Beatriz
   Caceres, Carlos
   Veloso, Valdilea G.
TI Are men who have sex with men at higher risk for HIV in Latin America
   more aware of PrEP?
SO PLOS ONE
LA English
DT Article
ID PREEXPOSURE PROPHYLAXIS; TRANSGENDER WOMEN; FACILITATORS; WILLINGNESS;
   PREVENTION; EPIDEMIC; BARRIERS; LIMA
AB Introduction PrEP awareness in Latin America has been poorly characterized, with studies in Brazil, Mexico, and Peru highlighting awareness of 65% among gay, bisexual and other men who have sex with men (MSM). We assessed the association between higher risk of HIV infection, indicative of PrEP eligibility, and PrEP awareness among MSM from these countries. Methods This was a secondary analysis of a web-based survey advertised on social media platforms from March-June 2018 in Brazil, Mexico and Peru. Eligible individuals were cisgender MSM, >= 18 years old, HIV negative or of unknown status, who lived in these countries, and provided informed consent. Higher risk of HIV infection was defined as having 10 or more points in the HIV Risk Index for MSM (HIRI-MSM). We used multivariable Poisson regression models to calculate adjusted prevalence ratios (aPR) testing the association between higher risk for HIV and PrEP awareness. Results After exclusions, 19,457 MSM were included in this analysis. In Brazil, 53.8% were classified as higher risk for HIV, 51.9% in Mexico, and 54.2% in Peru. Higher risk for HIV was minimally associated with PrEP awareness among those in Brazil (aPR 1.04, 95% CI 1.01, 1.06), but no such association was observed in Mexico or Peru. Having more than a high school education, high income, daily use of geosocial networking (GSN) applications, and substance use were associated with PrEP awareness. Conclusion Higher risk of HIV infection was associated with increased PrEP awareness in Brazil. However, this association was weak indicating that PrEP awareness could be strengthened with further prevention efforts. In the remaining countries, results were non-conclusive between risk and awareness. Interventions to increase PrEP awareness are paramount to increase PrEP willingness and uptake and in turn prevent new HIV infections. Social media platforms could play an important role to achieve this goal.
C1 [Assaf, Ryan D.] Univ Calif Los Angeles, Los Angeles, CA 90095 USA.
   [Konda, Kelika A.; Elorreaga, Oliver A.; Caceres, Carlos] UPCH, Ctr Invest Interdisciplinaria Sexualidad Sida & S, Lima, Peru.
   [Torres, Thiago S.; Grinsztejn, Beatriz; Veloso, Valdilea G.] Fundacao Oswaldo Cruz INI Fiocruz, Inst Nacl Infectol Evandro Chagas, Rio De Janeiro, Brazil.
   [Hamid Vega-Ramirez, E.; Diaz-Sosa, Dulce; Robles, Rebeca; Elena Medina-Mora, Maria] Inst Nacl Psiquiatria Ramon de la Fuente Muniz, Mexico City, DF, Mexico.
   [Diaz, Steven D.] United Nations Populat Fund UNFPA Mexico Mexico C, Mexico City, DF, Mexico.
   [Pimenta, Cristina] Minist Saude Brazil, Brasilia, DF, Brazil.
RP Assaf, RD (通讯作者)，Univ Calif Los Angeles, Los Angeles, CA 90095 USA.
EM rassaf@ucla.edu
RI Robles, Rebeca/GOV-6128-2022
OI Robles, Rebeca/0000-0001-5958-7393; Elorreaga, Oliver
   A./0000-0003-0181-5378
CR Alarcón Jorge O, 2012, Rev. perú. med. exp. salud publica, V29, P452, DOI 10.1590/s1726-46342012000400006
   [Anonymous], 2019, 10 IAS C HIV SCI, DOI [10.13140/RG.2.2.31993.21602, DOI 10.13140/RG.2.2.31993.21602]
   AVERT, 2019, HIV AIDS LAT AM CAR
   Baeten JM, 2012, NEW ENGL J MED, V367, P399, DOI 10.1056/NEJMoa1108524
   Barros Aluisio J D, 2003, BMC Med Res Methodol, V3, P21, DOI 10.1186/1471-2288-3-21
   Beyrer C, 2010, EPIDEMIOL REV, V32, P137, DOI 10.1093/epirev/mxq011
   Boyd R.W., 2020, HLTH AFFAIRS BLOG, V10, DOI DOI 10.1377/HBLOG20200630.939347/FULL
   Bristow CC, 2018, PLOS ONE, V13, DOI 10.1371/journal.pone.0206204
   Cepeda A, 2017, AIDS CARE, V29, P350, DOI 10.1080/09540121.2016.1255707
   Discacciati A, 2019, INT J EPIDEMIOL, V48, P15, DOI 10.1093/ije/dyy236
   Edeza A, 2019, INT J STD AIDS, V30, P542, DOI 10.1177/0956462419825944
   Galea JT, 2011, INT J STD AIDS, V22, P256, DOI 10.1258/ijsa.2009.009255
   Galea JT, 2018, LANCET HIV, V5, pE110, DOI 10.1016/S2352-3018(18)30011-0
   Garcia PJ, 2014, CURR HIV-AIDS REP, V11, P146, DOI 10.1007/s11904-014-0204-1
   Garnett M, 2018, AIDS CARE, V30, P9, DOI 10.1080/09540121.2017.1363364
   Grangeiro A, 2010, REV SAUDE PUBL, V44, P430, DOI 10.1590/S0034-89102010005000013
   Grant RM, 2014, LANCET INFECT DIS, V14, P820, DOI 10.1016/S1473-3099(14)70847-3
   Grant RM, 2010, NEW ENGL J MED, V363, P2587, DOI 10.1056/NEJMoa1011205
   Greenland S, 1999, EPIDEMIOLOGY, V10, P37, DOI 10.1097/00001648-199901000-00008
   Hoagland B, 2017, J INT AIDS SOC, V20, DOI 10.7448/IAS.20.1.21472
   Hoagland B, 2017, AIDS BEHAV, V21, P1278, DOI 10.1007/s10461-016-1516-5
   Holloway IW, 2017, AIDS PATIENT CARE ST, V31, P517, DOI 10.1089/apc.2017.0082
   Konda KA, 2017, AIDS BEHAV, V21, P152, DOI 10.1007/s10461-016-1444-4
   Luz PM, 2021, AIDS BEHAV, V25, P748, DOI 10.1007/s10461-020-03035-5
   Luz PM, 2019, CURR OPIN HIV AIDS, V14, P366, DOI 10.1097/COH.0000000000000564
   Macapagal K, 2020, ARCH SEX BEHAV, V49, P113, DOI 10.1007/s10508-019-1429-2
   McCormack S, 2016, LANCET, V387, P53, DOI 10.1016/S0140-6736(15)00056-2
   Ministerial Resolution, 2019, NORM TECN SAL PREV T
   Ministerio da Saude, MIN SAUD PUBL PROT U
   Molina JM, 2015, NEW ENGL J MED, V373, P2237, DOI 10.1056/NEJMoa1506273
   Newcomb ME, 2016, JAIDS-J ACQ IMM DEF, V71, P200, DOI 10.1097/QAI.0000000000000819
   NIAAA Newsletter, 2004, NIAAA COUNC APPR DEF
   Psaros C, 2014, JAIDS-J ACQ IMM DEF, V66, P522, DOI 10.1097/QAI.0000000000000212
   Ravasi G, 2016, J INT AIDS SOC, V19, DOI 10.7448/IAS.19.7.21113
   Rhodes SD, 2012, J RURAL HEALTH, V28, P73, DOI 10.1111/j.1748-0361.2011.00373.x
   Ribeiro T., 2019, BRASIL FATO 0513, P2019
   Silva-Santisteban A, 2012, AIDS BEHAV, V16, P872, DOI 10.1007/s10461-011-0053-5
   Smith DK, 2012, JAIDS-J ACQ IMM DEF, V60, P421, DOI 10.1097/QAI.0b013e318256b2f6
   Thigpen MC, 2012, NEW ENGL J MED, V367, P423, DOI 10.1056/NEJMoa1110711
   Torres T., 2019, JMIR PUBLIC HLTH SUR
   Torres TS, 2020, DRUG ALCOHOL DEPEN, V209, DOI 10.1016/j.drugalcdep.2020.107908
   Torres TS, 2019, AIDS CARE, V31, P1193, DOI 10.1080/09540121.2019.1619665
   Torres TS, 2018, JMIR PUBLIC HLTH SUR, V4, P147, DOI 10.2196/publichealth.8997
   UNAIDS, COUNTR FACTSH PERU 2
   UNAIDS, COUNTR FACTSH MEXICO
   UNAIDS, COUNTR FACTSH BRAZ 2
   United Nations Environmennt Programme, 2019, MENTIMETER
   United Nations Office on Drugs and Crime, 2016, WORLD DRUG REP DRUG
   VanderWeele TJ, 2014, EPIDEMIOLOGY, V25, P749, DOI 10.1097/EDE.0000000000000121
   Veloso VG., 2019, SAFETY EARLY CONTINU
   WHO, 2015, POL BRIEF OR PREEXP
   who, GLOB HLTH OBS GHO DA
   Wilton J, 2017, JAIDS-J ACQ IMM DEF, V76, pE58, DOI 10.1097/QAI.0000000000001472
   Wilton J, 2016, J INT AIDS SOC, V19, DOI 10.7448/IAS.19.1.20777
   World Health Organization, 2018, PREEXP PROPH
NR 55
TC 0
Z9 0
U1 1
U2 3
PU PUBLIC LIBRARY SCIENCE
PI SAN FRANCISCO
PA 1160 BATTERY STREET, STE 100, SAN FRANCISCO, CA 94111 USA
SN 1932-6203
J9 PLOS ONE
JI PLoS One
PY 2021
VL 16
IS 8
AR e0255557
DI 10.1371/journal.pone.0255557
PG 15
WC Multidisciplinary Sciences
WE Science Citation Index Expanded (SCI-EXPANDED); Social Science Citation Index (SSCI)
SC Science & Technology - Other Topics
GA TZ8RN
UT WOS:000684737400059
PM 34388155
OA Green Published, gold
DA 2022-08-26
ER

PT J
AU Rousseau, E
   Katz, AWK
   O'Rourke, S
   Bekker, LG
   Delany-Moretlwe, S
   Bukusi, E
   Travill, D
   Omollo, V
   Morton, JF
   O'Malley, G
   Haberer, JE
   Heffron, R
   Johnson, R
   Celum, C
   Baeten, JM
   van der Straten, A
AF Rousseau, Elzette
   Katz, Ariana W. K.
   O'Rourke, Shannon
   Bekker, Linda-Gail
   Delany-Moretlwe, Sinead
   Bukusi, Elizabeth
   Travill, Danielle
   Omollo, Victor
   Morton, Jennifer F.
   O'Malley, Gabrielle
   Haberer, Jessica E.
   Heffron, Renee
   Johnson, Rachel
   Celum, Connie
   Baeten, Jared M.
   van der Straten, Ariane
TI Adolescent girls and young women's PrEP-user journey during an
   implementation science study in South Africa and Kenya
SO PLOS ONE
LA English
DT Article
ID INTIMATE PARTNER VIOLENCE; PREEXPOSURE PROPHYLAXIS; HIV; ADHERENCE; RISK
AB Successful scale-up of PrEP for HIV prevention in African adolescent girls and young women (AGYW) requires integration of PrEP into young women's everyday lives. We conducted interviews and focus group discussions with 137 AGYW PrEP users aged 16-25 from South Africa and Kenya. Individual and relational enablers and disablers were explored at key moments during their PrEP-user journey from awareness, initiation and early use through persistence, including PrEP pauses, restarts, and discontinuation. PrEP uptake was facilitated when offered as part of an integrated sexual reproductive health service, but hampered by low awareness, stigma and misconceptions about PrEP in the community. Daily pill-taking was challenging for AGYW due to individual, relational and structural factors and PrEP interruptions (intended or unintended) were described as part of AGYW's PrEP-user journey. Disclosure, social support, adolescent-friendly health counseling, and convenient access to PrEP were reported as key enablers for PrEP persistence.
C1 [Rousseau, Elzette; Bekker, Linda-Gail] Univ Cape Town, Desmond Tutu HIV Ctr, Cape Town, South Africa.
   [Katz, Ariana W. K.; O'Rourke, Shannon] RTI Int, Womens Global Hlth Imperat WGHI, Berkeley, CA USA.
   [Delany-Moretlwe, Sinead; Travill, Danielle] Univ Witwatersrand, Wits RHI, Johannesburg, South Africa.
   [Bukusi, Elizabeth; Omollo, Victor] Kenya Govt Med Res Ctr, Kisumu, Kenya.
   [Morton, Jennifer F.; O'Malley, Gabrielle; Heffron, Renee; Johnson, Rachel; Celum, Connie; Baeten, Jared M.] Univ Washington, Int Clin Res Ctr, Seattle, WA 98195 USA.
   [Haberer, Jessica E.] Harvard Univ, Harvard Med Sch, Boston, MA 02138 USA.
   [Haberer, Jessica E.] Massachusetts Gen Hosp, Ctr Global Hlth, Boston, MA 02114 USA.
   [Baeten, Jared M.] Gilead Sci Inc, Seattle, WA USA.
   [van der Straten, Ariane] Univ Calif San Francisco, Dept Med, Ctr AIDS Prevent Studies, San Francisco, CA 94143 USA.
RP Rousseau, E (通讯作者)，Univ Cape Town, Desmond Tutu HIV Ctr, Cape Town, South Africa.
EM Elzette.Rousseau@hiv-research.org.za
OI O&apos;Malley, Gabrielle/0000-0002-7514-8240; van der Straten,
   Ariane/0000-0001-8536-648X; Katz, Ariana Wendy Keel/0000-0001-5742-4953;
   Rousseau, Elzette/0000-0002-6487-6736
FU USAID [AID-OAA-A15-00034]; Gilead Sciences Inc.
FX The research leading to these findings received funding from USAID
   (AID-OAA-A15-00034). PrEP (Truvada) was sponsored by Gilead Sciences
   Inc. The funding body reviewed the final version of this manuscript
   before submission for publication.
CR Ahmed N, 2019, CURR OPIN INFECT DIS, V32, P24, DOI [10.1097/QCO.0000000000000511, 10.1097/qco.0000000000000511]
   Amico KR, 2017, AIDS BEHAV, V21, P1361, DOI 10.1007/s10461-016-1458-y
   Antoni G, 2020, LANCET HIV, V7, pE113, DOI 10.1016/S2352-3018(19)30341-8
   Barnighausen KE, 2019, AIDS, V33, pS45, DOI [10.1097/QAD.0000000000002178, 10.1097/qad.0000000000002178]
   Braun V., 2006, QUAL RES PSYCHOL, V3, P77, DOI [10.1191/1478088706qp063oa, https://doi.org/10.1191/1478088706qp063oa]
   Celum C, 2021, J INT AIDS SOC, V24
   Celum C, 2019, 10 IAS C HIV SCI MEX
   Celum CL, 2019, J INT AIDS SOC, V22, DOI 10.1002/jia2.25298
   Corneli A, 2016, JAIDS-J ACQ IMM DEF, V71, P452, DOI 10.1097/QAI.0000000000000880
   Eakle R, 2019, J INT AIDS SOC, V22, DOI 10.1002/jia2.25306
   Eakle R, 2017, BMC PUBLIC HEALTH, V17, DOI 10.1186/s12889-017-4959-3
   Eakle R, 2013, SAMJ, S. Afr. med. j., V103, P515, DOI 10.7196/samj.6937
   Glidden DV, 2016, LANCET HIV, V3, pE405, DOI 10.1016/S2352-3018(16)30114-X
   Govender E, 2017, CULT HEALTH SEX, V19, P1268, DOI 10.1080/13691058.2017.1309682
   Haberer Jessica E, 2019, J Int Assoc Provid AIDS Care, V18, p2325958219831011, DOI 10.1177/2325958219831011
   Haberer JE, 2016, CURR OPIN HIV AIDS, V11, P10, DOI 10.1097/COH.0000000000000220
   Hartmann M, 2018, AIDS BEHAV, V22, P3468, DOI 10.1007/s10461-018-2044-2
   Heffron Renee, 2017, Gates Open Res, V1, P3, DOI 10.12688/gatesopenres.12752.2
   Hosek S, 2019, CURR HIV-AIDS REP, V16, P120, DOI 10.1007/s11904-019-00431-y
   Jewkes R, 2010, J INT AIDS SOC, V13, DOI 10.1186/1758-2652-13-6
   Jewkes RK, 2010, LANCET, V376, P41, DOI 10.1016/S0140-6736(10)60548-X
   Jewkes RK, 2003, SOC SCI MED, V56, P125, DOI 10.1016/S0277-9536(02)00012-6
   Luecke EH, 2016, J INT AIDS SOC, V19, DOI 10.7448/IAS.19.1.20875
   Molina JM, 2017, LANCET HIV, V4, pE402, DOI 10.1016/S2352-3018(17)30089-9
   Montgomery CM, 2010, CULT HEALTH SEX, V12, P649, DOI 10.1080/13691051003736261
   Montgomery ET, 2019, AIDS, V33, P2237, DOI 10.1097/QAD.0000000000002346
   Montgomery ET., 2018, AIDS, DOI DOI 10.1097/QAD.0000000000001868
   Mulhausen J., 2019, S AFRICAN HLTH REV, V2019, P167
   Namey E, 2016, CULT HEALTH SEX, V18, P1081, DOI 10.1080/13691058.2016.1164899
   O'Malley TL, 2020, AIDS BEHAV, V24, P1342, DOI 10.1007/s10461-019-02743-x
   O'Rourke S, 2021, AIDS BEHAV, V25, P2154, DOI 10.1007/s10461-020-03145-0
   Odoyo N, 2018, MENTAL MODELS ASSESS
   Patton MQ, 1999, HEALTH SERV RES, V34, P1189
   Pettifor A, 2012, CULT HEALTH SEX, V14, P477, DOI 10.1080/13691058.2012.667575
   Roberts ST, 2016, JAIDS-J ACQ IMM DEF, V73, P313, DOI 10.1097/QAI.0000000000001093
   Scorgie F, 2021, SOC SCI MED, V270, DOI 10.1016/j.socscimed.2020.113600
   Scorgie F, 2018, AIDS BEHAV, V22, P3692, DOI 10.1007/s10461-018-2195-1
   Shisana O, 2014, S AFRICAN NATL HIV P
   Stadler J, 2014, SOC SCI MED, V110, P49, DOI 10.1016/j.socscimed.2014.03.021
   Stoner MCD, 2021, AIDS BEHAV, V25, P2046, DOI 10.1007/s10461-020-03134-3
   UNAIDS,, 2019, WOM HIV A SPOTL AD G, P20
   UNAIDS. UNAIDS, 2020, REPORT NO, V2020, P1
   Van Damme L, 2012, NEW ENGL J MED, V367, P411, DOI 10.1056/NEJMoa1202614
   van der Straten A, 2018, J INT AIDS SOC, V21, DOI 10.1002/jia2.25094
   van der Straten Ariane, 2014, J Int AIDS Soc, V17, P19146, DOI 10.7448/IAS.17.3.19146
   van der Straten A, 2014, PLOS ONE, V9, DOI 10.1371/journal.pone.0089118
   Velloza J, 2020, J INT AIDS SOC, V23, DOI 10.1002/jia2.25463
   Velloza J, 2019, CURR OPIN HIV AIDS, V14, P423, DOI 10.1097/COH.0000000000000567
   Venter WDF, 2018, FRONT PUBLIC HEALTH, V6, DOI 10.3389/fpubh.2018.00188
   Weinrib R, 2018, AIDS BEHAV, V22, P133, DOI 10.1007/s10461-017-1911-6
   Willie TC, 2020, WOMEN HEALTH ISS, V30, P41, DOI 10.1016/j.whi.2019.08.001
   Yoshie M, 2017, SCI REP-UK, V7, DOI 10.1038/s41598-017-08803-3
NR 52
TC 1
Z9 1
U1 1
U2 1
PU PUBLIC LIBRARY SCIENCE
PI SAN FRANCISCO
PA 1160 BATTERY STREET, STE 100, SAN FRANCISCO, CA 94111 USA
SN 1932-6203
J9 PLOS ONE
JI PLoS One
PY 2021
VL 16
IS 10
AR e0258542
DI 10.1371/journal.pone.0258542
PG 18
WC Multidisciplinary Sciences
WE Science Citation Index Expanded (SCI-EXPANDED); Social Science Citation Index (SSCI)
SC Science & Technology - Other Topics
GA XM9YI
UT WOS:000729172300090
PM 34648589
OA gold, Green Published
DA 2022-08-26
ER

PT J
AU Phongphiew, P
   Songtaweesin, WN
   Paiboon, N
   Phiphatkhunarnon, P
   Srimuan, P
   Sowaprux, T
   Wongharn, P
   Moonwong, J
   Kawichai, S
   Puthanakit, T
AF Phongphiew, Pongpak
   Songtaweesin, Wipaporn N.
   Paiboon, Nantika
   Phiphatkhunarnon, Panyaphon
   Srimuan, Patchareeyawan
   Sowaprux, Teaka
   Wongharn, Prissana
   Moonwong, Juthamanee
   Kawichai, Surinda
   Puthanakit, Thanyawee
TI Acceptability of blood-based HIV self-testing among adolescents aged
   15-19 years at risk of HIV acquisition in Bangkok
SO INTERNATIONAL JOURNAL OF STD & AIDS
LA English
DT Article
DE HIV self-testing; young men who have sex with men; transgender women;
   adolescents
AB Introduction: Young men who have sex with men (YMSM) and young transgender women (YTGW) in Thailand are at high HIV risk. HIV self-tests (HIVSTs) are rapidly administrable and prompt linkage to HIV treatment or prevention services. This study assesses the acceptability and feasibility of blood-based HIVST use in adolescents. Methods: A cross-sectional study was conducted among YMSM and YTGW aged 15-19 years with HIV acquisition risk. Participants completed questionnaires on the HIVST and then administered INSTI (R) independently, an HIVST immunoassay detecting gp41 and gp36 antibodies from finger-stick blood. Confirmatory HIV antibody tests were performed. Results: Between July and September 2020, 90 adolescents were enrolled. Mean (SD) age was 17.6 (1.1) years. Half (N = 45) were YMSM. Forty-six (51%) were first-time HIV testers, and 32 (36%) had "ever used" HIV pre-exposure prophylaxis (PrEP). Two (2.2%, 95% CI: 0.0-5.3) tested positive, 21 (23.4%) invalid, and 67 (74.4%) negative. Invalidity causes included 17 (81%) insufficient blood, 3 (14%) buffer spillage, and 1 (5%) procedural missteps; all had negative HIV antibody tests. HIV self-test acceptability was 87.8% (95% CI: 81.0-94.5). Most (79%) preferred HIVST performance in hospital rather than at home. Conclusions: HIVSTs are acceptable in HIV at-risk adolescents. Blood-based HIVSTs should be positioned as rapid point-of-care tests with real-time linkage to HIV services.
C1 [Phongphiew, Pongpak; Paiboon, Nantika; Puthanakit, Thanyawee] Chulalongkorn Univ, Fac Med, Dept Pediat, Bangkok, Thailand.
   [Songtaweesin, Wipaporn N.] Chulalongkorn Univ, Ctr Excellence Transgender Hlth, Bangkok, Thailand.
   [Paiboon, Nantika; Srimuan, Patchareeyawan; Wongharn, Prissana; Moonwong, Juthamanee; Kawichai, Surinda; Puthanakit, Thanyawee] Chulalongkorn Univ, Ctr Excellence Pediat Infect Dis & Vaccines, Bangkok, Thailand.
   [Phiphatkhunarnon, Panyaphon; Sowaprux, Teaka] Love Fdn, Bangkok, Thailand.
RP Phongphiew, P (通讯作者)，King Chulalongkorn Mem Hosp, Fac Med, Dept Pediat, Sor Kor Bldg,1873 Rama 4 Rd, Bangkok 10330, Thailand.
EM ningpp@docchula.com
OI Kawichai, Surinda/0000-0003-0189-4125
FU Ratchadapisek Sompoch Endowment Fund (2019-2020) under Telehealth
   Cluster, Chulalongkorn University; Chulalongkorn University
FX The author(s) disclosed receipt of the following financial support for
   the research, authorship, and/or publication of this article: The
   Ratchadapisek Sompoch Endowment Fund (2019-2020) under Telehealth
   Cluster, Chulalongkorn University. The Chulalongkorn University
   Ratchadapisek Sompoch Postdoctoral Fellowship Fund (2019-2020) supported
   Dr Wipaporn Natalie Songtaweesin. The Chulalongkorn University C2F Fund
   (2019-2020) supported Dr Surinda Kawichai
CR Bwana P, 2018, PLOS ONE, V13, DOI 10.1371/journal.pone.0202491
   Delaney KP, 2017, CLIN INFECT DIS, V64, P53, DOI 10.1093/cid/ciw666
   Harichund C, 2018, AIDS BEHAV, V22, P560, DOI 10.1007/s10461-017-1848-9
   HIV Info HUB, 2019, EST HIV INF THAIL YE
   HIVST.org, 2020, HIV SELF TEST RES PO
   INSTI, 2020, WORLDS FAST HIV TEST
   Izizag BB, 2018, PAN AFR MED J, V31, DOI 10.11604/pamj.2018.31.248.13855
   Lee C., 2015, SITUATIONAL ANAL YOU
   National Monitoring Evaluation Unit Bureau of AIDS TaS, 2018, 2018 THAIL PROGR REP
   Okoboi S, 2019, J INT AIDS SOC, V22, DOI 10.1002/jia2.25269
   Ritchwood TD, 2019, BMC PUBLIC HEALTH, V19, DOI 10.1186/s12889-019-6402-4
   Stevens DR, 2018, AIDS BEHAV, V22, P497, DOI 10.1007/s10461-017-1707-8
   Tonen-Wolyec S, 2019, PAN AFR MED J, V33, DOI 10.11604/pamj.2019.33.83.18586
   UNAIDS, 2019, COUNTR FACTSH THAIL
   World Health Organization, 2018, MARK TECHN LANDSC HI
NR 15
TC 1
Z9 1
U1 0
U2 2
PU SAGE PUBLICATIONS LTD
PI LONDON
PA 1 OLIVERS YARD, 55 CITY ROAD, LONDON EC1Y 1SP, ENGLAND
SN 0956-4624
EI 1758-1052
J9 INT J STD AIDS
JI Int. J. STD AIDS
PD SEP
PY 2021
VL 32
IS 10
BP 927
EP 932
AR 09564624211003742
DI 10.1177/09564624211003742
EA APR 2021
PG 6
WC Immunology; Infectious Diseases
WE Science Citation Index Expanded (SCI-EXPANDED)
SC Immunology; Infectious Diseases
GA TY5MC
UT WOS:000646347000001
PM 33890847
DA 2022-08-26
ER

PT J
AU Marins, LMS
   Torres, TS
   Luz, PM
   Moreira, RI
   Leite, IC
   Hoagland, B
   Kallas, EG
   Madruga, JV
   Grinsztejn, B
   Veloso, VG
AF Monteiro Spindola Marins, Luana
   Silva Torres, Thiago
   Luz, Paula Mendes
   Moreira, Ronaldo, I
   Leite, Iuri C.
   Hoagland, Brenda
   Kallas, Esper G.
   Madruga, Jose, V
   Grinsztejn, Beatriz
   Veloso, Valdilea Goncalves
CA PrEP Brasil Study Grp
TI Factors associated with self-reported adherence to daily oral
   pre-exposure prophylaxis among men who have sex with man and transgender
   women: PrEP Brasil study
SO INTERNATIONAL JOURNAL OF STD & AIDS
LA English
DT Article
DE South America; Prevention; HIV; sexual behaviour; men
ID HIV-INFECTION; HIGH-RISK; IPREX; STRATEGIES; TRIAL; INTERVENTION;
   FACILITATORS; CONCORDANCE; BARRIERS; VALIDITY
AB Understanding the factors associated with pre-exposure prophylaxis (PrEP) adherence may help in the development of strategies to support, motivate and sustain PrEP use. This study estimated self-reported adherence, described perceived barriers and facilitators and investigated factors associated with adherence to daily oral PrEP among men who have sex with man (MSM) and transgender women after 1 year of PrEP use in Brazil. PrEP Brasil was a prospective, multicentre, open-label demonstration study with MSM and transgender women at high risk for HIV infection. We used logistic regression to evaluate factors associated with complete adherence (not forgetting to take any pills in the past 30 days) at week 48. Of 338 participants included in this analysis, 60% reported complete adherence to daily oral PrEP at week 48. Perceived barriers and facilitators to daily oral PrEP were reported by 38.2% and 98.5%, respectively. The most reported barrier and facilitator were 'I forgot to take my pills' (19.2%) and 'Associate PrEP with a daily activity/task' (58.6%), respectively. In final multivariable analysis, living in Rio de Janeiro (aOR: 0.38; 95% CI: 0.20-0.73), being transgender women (aOR: 0.22; 95% CI: 0.07-0.73), reporting stimulant use (a OR: 0.40; 95% CI: 0.20-0.80) and having any perceived barriers to daily oral PrEP (aOR: 0.12; 95% CI: 0.07-0.23) were associated with decreased odds of complete adherence. Our findings provide information for developing the best practices to promote PrEP adherence in the Brazilian context.
C1 [Monteiro Spindola Marins, Luana; Silva Torres, Thiago; Luz, Paula Mendes; Moreira, Ronaldo, I; Hoagland, Brenda; Grinsztejn, Beatriz; Veloso, Valdilea Goncalves] Fundacao Oswaldo Cruz, Inst Nacl Infectol Evandro Chagas, Av Brasil 4365, BR-21040900 Rio De Janeiro, Brazil.
   [Leite, Iuri C.] Fundacao Oswaldo Cruz, Escola Nacl Sa ude P ubl, Rio De Janeiro, Brazil.
   [Kallas, Esper G.] Univ Sao Paulo, Sch Med, Sao Paulo, Brazil.
   [Madruga, Jose, V] Ctr Referencia Treinamento, DST, AIDS, Sao Paulo, Brazil.
RP Torres, TS (通讯作者)，Fundacao Oswaldo Cruz, Inst Nacl Infectol Evandro Chagas, Av Brasil 4365, BR-21040900 Rio De Janeiro, Brazil.
EM thiago.torres@ini.fiocruz.br
RI TORRES, THIAGO SILVA/D-6548-2014
OI TORRES, THIAGO SILVA/0000-0002-2557-601X
FU Brazilian Ministry of Health (Brasilia, Brazil) [01/2013 BRA/K57];
   Conselho Nacional de Desenvolvimento Cient'ifico e Tecnologico (CNPq)
   [402004/2012-4, 454931/2014-0]; Fundacao Carlos Chagas Filho de Amparo
   `a Pesquisa do Estado do Rio de Janeiro (FAPERJ) [E-26/110.261/2014];
   Fundacao de Amparo `a Pesquisa do Estado de Sao Paulo (FAPESP)
   [2012/51743-0]; National Council of Technological and Scientific
   Development; FAPERJ; FAPESP; Secretaria de Vigilancia em Saude (SVS)
   [281/2013]
FX The author(s) disclosed receipt of the following financial support for
   the research, authorship, and/or publication of this article: This study
   was sponsored by the Brazilian Ministry of Health (Bras ' ilia, Brazil;
   #01/2013 BRA/K57), Conselho Nacional de Desenvolvimento Cient ' ifico e
   Tecnologico (CNPq; #402004/2012-4, #454931/2014-0), Secretaria de
   Vigilancia em Sa ' ude (SVS; #281/2013), Fundacao Carlos Chagas Filho de
   Amparo `a Pesquisa do Estado do Rio de Janeiro (FAPERJ;
   #E-26/110.261/2014), and Fundacao de Amparo `a Pesquisa do Estado de Sao
   Paulo (FAPESP; #2012/51743-0). BG and PML are funded by the National
   Council of Technological and Scientific Development and FAPERJ. EGK is
   funded by FAPESP. Gilead Sciences donated the study drug but had no role
   in study design, collection, analysis and interpretation of data,
   writing of the manuscript or the decision to submit the manuscript for
   publication.
CR Amico KR, 2012, AIDS BEHAV, V16, P1243, DOI 10.1007/s10461-012-0182-5
   Amico KR, 2019, AIDS BEHAV, V23, P1812, DOI 10.1007/s10461-018-2291-2
   Amico KR, 2016, AIDS BEHAV, V20, P1535, DOI 10.1007/s10461-016-1360-7
   Amico KR, 2014, JAIDS-J ACQ IMM DEF, V66, P530, DOI 10.1097/QAI.0000000000000216
   Amico KR, 2012, CURR OPIN HIV AIDS, V7, P542, DOI 10.1097/COH.0b013e3283582d4a
   Anderson PL, 2012, SCI TRANSL MED, V4, DOI 10.1126/scitranslmed.3004006
   Baxi SM, 2015, JAIDS-J ACQ IMM DEF, V68, P13, DOI 10.1097/QAI.0000000000000386
   Blashill AJ, 2015, CLIN INFECT DIS, V60, pS187, DOI 10.1093/cid/civ111
   Chang SJ, 2014, ASIAN NURS RES, V8, P172, DOI 10.1016/j.anr.2014.08.002
   Closson EF, 2018, AIDS CARE, V30, P191, DOI 10.1080/09540121.2017.1360992
   Coelho LE, 2021, AIDS BEHAV, V25, P3223, DOI 10.1007/s10461-021-03180-5
   Coelho LE, 2019, LANCET HIV, V6, pE788, DOI 10.1016/S2352-3018(19)30238-3
   Corneli AL, 2014, JAIDS-J ACQ IMM DEF, V66, P324, DOI 10.1097/QAI.0000000000000158
   Costa JD, 2018, J INT AIDS SOC, V21, DOI 10.1002/jia2.25066
   Gandhi M, 2015, J INFECT DIS, V212, P1402, DOI 10.1093/infdis/jiv239
   Ferreira ACG, 2019, TRANSGENDER HEALTH, V4, P107, DOI 10.1089/trgh.2018.0063
   Gilmore HJ, 2013, AIDS PATIENT CARE ST, V27, P560, DOI 10.1089/apc.2013.0116
   Grant RM, 2014, LANCET INFECT DIS, V14, P820, DOI 10.1016/S1473-3099(14)70847-3
   Grant RM, 2010, NEW ENGL J MED, V363, P2587, DOI 10.1056/NEJMoa1011205
   Grinsztejn B, 2018, LANCET HIV, V5, pE136, DOI 10.1016/S2352-3018(18)30008-0
   Grinsztejn B, 2017, LANCET HIV, V4, pE169, DOI 10.1016/S2352-3018(17)30015-2
   Haberer JE, 2016, CURR OPIN HIV AIDS, V11, P10, DOI 10.1097/COH.0000000000000220
   Haberer JE, 2015, AIDS, V29, P1277, DOI 10.1097/QAD.0000000000000647
   Haberer JE, 2013, PLOS MED, V10, DOI 10.1371/journal.pmed.1001511
   Hannaford A, 2018, AIDS BEHAV, V22, P1080, DOI 10.1007/s10461-017-2011-3
   Hoagland, 2019, SAFETY EARLY CONTINU
   Hoagland B, 2017, J INT AIDS SOC, V20, DOI 10.7448/IAS.20.1.21472
   Hoenigl M, 2019, JAIDS-J ACQ IMM DEF, V81, P166, DOI 10.1097/QAI.0000000000002003
   Hosek SG, 2017, JAIDS-J ACQ IMM DEF, V74, P21, DOI 10.1097/QAI.0000000000001179
   Kebaabetswe PM, 2015, AIDS BEHAV, V19, P758, DOI 10.1007/s10461-014-0891-z
   Kroenke K, 2003, MED CARE, V41, P1284, DOI 10.1097/01.MLR.0000093487.78664.3C
   Latalova K, 2014, NEUROPSYCH DIS TREAT, V10, P1399, DOI 10.2147/NDT.S54081
   Liu AQ, 2014, PLOS ONE, V9, DOI [10.1371/journal.pone.0095291, 10.1371/journal.pone.0083736]
   Liu AY, 2016, JAMA INTERN MED, V176, P75, DOI 10.1001/jamainternmed.2015.4683
   Luz PM, 2019, CURR OPIN HIV AIDS, V14, P366, DOI 10.1097/COH.0000000000000564
   Luz PM, 2018, MEDICINE, V97, pS75, DOI [10.1097/MD.0000000000010602, 10.1097/md.0000000000010602]
   Marins LMS, 2019, PLOS ONE, V14, DOI 10.1371/journal.pone.0221281
   McCormack S, 2016, LANCET, V387, P53, DOI 10.1016/S0140-6736(15)00056-2
   Mitchell JT, 2018, JMIR MHEALTH UHEALTH, V6, DOI 10.2196/10456
   Molina JM, 2015, NEW ENGL J MED, V373, P2237, DOI 10.1056/NEJMoa1506273
   Montgomery MC, 2016, PLOS ONE, V11, DOI 10.1371/journal.pone.0157742
   Musinguzi N, 2016, AIDS, V30, P1121, DOI 10.1097/QAD.0000000000001024
   NAGELKERKE NJD, 1991, BIOMETRIKA, V78, P691, DOI 10.1093/biomet/78.3.691
   NIAAA National Advisory Council, 2004, NIAAA NEWSLETTER, V3, P5
   Osorio FD, 2009, PERSPECT PSYCHIATR C, V45, P216, DOI 10.1111/j.1744-6163.2009.00224.x
   Seekaew P, 2019, BMC PUBLIC HEALTH, V19, DOI 10.1186/s12889-019-6645-0
   Sidebottom D, 2018, BMC INFECT DIS, V18, DOI 10.1186/s12879-018-3463-4
   Taylor SW, 2017, COGN BEHAV PRACT, V24, P38, DOI 10.1016/j.cbpra.2016.02.004
   Torres TS, 2020, DRUG ALCOHOL DEPEN, V209, DOI 10.1016/j.drugalcdep.2020.107908
   Torres TS, 2019, JMIR PUBLIC HLTH SUR, V5, P177, DOI 10.2196/13771
   Wilson EC, 2020, J INT AIDS SOC, V23, DOI 10.1002/jia2.25539
NR 51
TC 3
Z9 3
U1 2
U2 3
PU SAGE PUBLICATIONS LTD
PI LONDON
PA 1 OLIVERS YARD, 55 CITY ROAD, LONDON EC1Y 1SP, ENGLAND
SN 0956-4624
EI 1758-1052
J9 INT J STD AIDS
JI Int. J. STD AIDS
PD NOV
PY 2021
VL 32
IS 13
BP 1231
EP 1241
AR 09564624211031787
DI 10.1177/09564624211031787
EA JUL 2021
PG 11
WC Immunology; Infectious Diseases
WE Science Citation Index Expanded (SCI-EXPANDED)
SC Immunology; Infectious Diseases
GA XG8OI
UT WOS:000678288300001
PM 34311605
DA 2022-08-26
ER

PT J
AU Chow, EPF
   Vodstrcil, LA
   Williamson, DA
   Maddaford, K
   Hocking, JS
   Ashcroft, M
   De Petra, V
   Bradshaw, CS
   Fairley, CK
AF Chow, Eric P. F.
   Vodstrcil, Lenka A.
   Williamson, Deborah A.
   Maddaford, Kate
   Hocking, Jane S.
   Ashcroft, Melinda
   De Petra, Vesna
   Bradshaw, Catriona S.
   Fairley, Christopher K.
TI Incidence and duration of incident oropharyngeal gonorrhoea and
   chlamydia infections among men who have sex with men: prospective cohort
   study
SO SEXUALLY TRANSMITTED INFECTIONS
LA English
DT Article
DE chlamydia infections; epidemiology; cohort studies; Neisseria
   gonorrhoeae
ID NEISSERIA-GONORRHOEAE; RECTAL GONORRHEA; HIGH-RISK; INDIVIDUALS;
   TRACHOMATIS; PHARYNGEAL; MELBOURNE
AB Objectives This prospective cohort study aimed to determine the natural history and incidence of oropharyngeal gonorrhoea and chlamydia among a cohort of men who have sex with men (MSM) over a 12-week period, and to examine risk factors associated with incident oropharyngeal infections. Methods MSM either aged >= 18 years and had a diagnosis of oropharyngeal gonorrhoea by nucleic acid amplification test (NAAT) in the past 3 months or aged 18-35 years who were HIV-negative taking pre-exposure prophylaxis (PrEP) were eligible for this study. Enrolled men were followed up for 12 weeks. Oropharyngeal swabs were collected at week 0 (baseline) and week 12 (end of study). Between these time points, weekly saliva specimens and the number of tongue kissing, penile-oral and insertive rimming partners were collected by post. Oropharyngeal swabs and saliva specimens were tested by NAAT for Neisseria gonorrhoeae and Chlamydia trachomatis. Poisson regression was performed to examine the risk factors (weekly number of partners) associated with incident oropharyngeal gonorrhoea. Results A total of 100 MSM were recruited. The incidence of oropharyngeal gonorrhoea and chlamydia was 62 (95% CI 37 to 105) and 9 (95% CI 2 to 35)/100 person-years, respectively. The median duration of incident oropharyngeal infection with gonorrhoea was 28 days (IQR=21-36, n=7). The incidence rate ratio (IRR) for oropharyngeal gonorrhoea increased with an increased number of kissing partners (IRR=1.08; 95% CI 1.03 to 1.12) an increased number of penile-oral sex partners (IRR=1.07, 95% CI 1.01 to 1.14) but not with an increased number of insertive rimming partners (IRR=1.11, 95% CI 0.96 to 1.29) or other demographic factors. The IRR and duration of incident oropharyngeal chlamydia were not calculated due to the small number of cases (n=2). Conclusions MSM have a high incidence of oropharyngeal gonorrhoea and the median duration of infection was less than 3 months.
C1 [Chow, Eric P. F.; Vodstrcil, Lenka A.; Maddaford, Kate; Bradshaw, Catriona S.; Fairley, Christopher K.] Alfred Hlth, Melbourne Sexual Hlth Ctr, Melbourne, Vic, Australia.
   [Chow, Eric P. F.; Vodstrcil, Lenka A.; Bradshaw, Catriona S.; Fairley, Christopher K.] Monash Univ, Cent Clin Sch, Melbourne, Vic, Australia.
   [Chow, Eric P. F.; Hocking, Jane S.; Bradshaw, Catriona S.] Univ Melbourne, Ctr Epidemiol & Biostat, Melbourne Sch Populat & Global Hlth, Melbourne, Vic, Australia.
   [Williamson, Deborah A.; Ashcroft, Melinda; De Petra, Vesna] Univ Melbourne, Microbiol Diagnost Unit, Peter Doherty Inst Infect & Immun, Dept Microbiol & Immunol,Publ Hlth Lab, Melbourne, Vic, Australia.
RP Chow, EPF (通讯作者)，Monash Univ, Cent Clin Sch, Carlton, Vic, Australia.
EM eric.chow@monash.edu
RI Ashcroft, Melinda M./AAF-7136-2019; Chow, Eric P.F./W-6684-2019
OI Ashcroft, Melinda M./0000-0001-9157-4533; Chow, Eric
   P.F./0000-0003-1766-0657; Williamson, Deborah/0000-0001-7363-6665;
   Vodstrcil, Lenka/0000-0003-3679-9195; Maddaford,
   Kate/0000-0001-5213-1289
FU Australian National Health and Medical Research Council (NHMRC)
   [568971]; NHMRC Leadership Investigator Grant [GNT1172900, GNT1173361];
   Australian NHMRC Emerging Leadership Investigator Grant [GNT1174555,
   GNT1172873]; NHMRC Senior Research Fellowship [GNT1136117]
FX This trial was supported by an Australian National Health and Medical
   Research Council (NHMRC) Project Grant (No. 568971). CKF and CSB are
   supported by an NHMRC Leadership Investigator Grant (GNT1172900 and
   GNT1173361, respectively). DW and EPFC are supported by an Australian
   NHMRC Emerging Leadership Investigator Grant (GNT1174555 and GNT1172873,
   respectively). JSH is supported by an NHMRC Senior Research Fellowship
   (GNT1136117).
CR Australasian Sexual Health Alliance, 2020, AUSTR STI MAN GUID
   Barbee L, 2019, SEX TRANSM INFECT, V95, pA40, DOI 10.1136/sextrans-2019-sti.113
   Centers for Disease Control and Prevention, 2013, ANTIBIOTIC RESISTANC
   Chow EPF, 2020, SEX HEALTH, V17, P149, DOI 10.1071/SH19046
   Chow EPF, 2019, SEX TRANSM DIS, V46, P743, DOI 10.1097/OLQ.0000000000001068
   Chow EPF, 2019, SEX TRANSM INFECT, V95, P516, DOI 10.1136/sextrans-2018-053896
   Chow EPF, 2019, LANCET HIV, V6, pE396, DOI 10.1016/S2352-3018(19)30043-8
   Chow EPF, 2017, BMC INFECT DIS, V17, DOI 10.1186/s12879-017-2541-3
   Chow EPF, 2016, J CLIN MICROBIOL, V54, P2485, DOI 10.1128/JCM.01186-16
   Chow EPF, 2016, SEX HEALTH, V13, P199, DOI 10.1071/SH15175
   Cornelisse VJ, 2017, SEX TRANSM DIS, V44, P114, DOI 10.1097/OLQ.0000000000000553
   Cornelisse VJ, 2016, SEX TRANSM INFECT, V92, P286, DOI 10.1136/sextrans-2015-052225
   Costa AMG, 2017, SEX HEALTH, V14, P502, DOI [10.1071/SH16117, 10.1071/sh16117]
   Fairley CK, 2019, LANCET INFECT DIS, V19, pE360, DOI 10.1016/S1473-3099(19)30304-4
   Fairley CK, 2017, EMERG INFECT DIS, V23, P102, DOI 10.3201/eid2301.161205
   Fairley CK, 2015, SEX HEALTH, V12, P181, DOI 10.1071/SH15036
   Holt M, 2018, LANCET HIV, V5, pE448, DOI 10.1016/S2352-3018(18)30072-9
   Kilner A, 2021, BMJ SEX REPROD HEAL, V47, DOI 10.1136/bmjsrh-2020-200720
   Lahra MM, 2016, MICROBIOL AUST, V37, P173, DOI 10.1071/MA16058
   Marinelli T, 2015, SEX HEALTH, V12, P418, DOI 10.1071/SH14234
   Martin-Sanchez M, 2020, EPIDEMIOL INFECT, V148, DOI 10.1017/S0950268820002265
   Martin-Sanchez M, 2020, BMC INFECT DIS, V20, DOI 10.1186/s12879-020-05197-y
   McNicol J, 2013, INT J STD AIDS, V24, P477, DOI 10.1177/0956462412472834
   Ong JJ, 2019, JAMA NETW OPEN, V2, DOI 10.1001/jamanetworkopen.2019.17134
   Phillips TR, 2020, J CLIN MICROBIOL, V58, DOI 10.1128/JCM.01375-19
   Priest D, 2018, SEX HEALTH, V15, P342, DOI 10.1071/SH17196
   Rosenberger JG, 2011, J SEX MED, V8, P3040, DOI 10.1111/j.1743-6109.2011.02438.x
   Traeger MW, 2019, JAMA-J AM MED ASSOC, V321, P1380, DOI 10.1001/jama.2019.2947
   World Health Organization, 2015, WHA682015REC1 WHO
NR 29
TC 8
Z9 8
U1 0
U2 1
PU BMJ PUBLISHING GROUP
PI LONDON
PA BRITISH MED ASSOC HOUSE, TAVISTOCK SQUARE, LONDON WC1H 9JR, ENGLAND
SN 1368-4973
EI 1472-3263
J9 SEX TRANSM INFECT
JI Sex. Transm. Infect.
PD SEP
PY 2021
VL 97
IS 6
BP 452
EP 457
DI 10.1136/sextrans-2020-054764
PG 6
WC Infectious Diseases
WE Science Citation Index Expanded (SCI-EXPANDED)
SC Infectious Diseases
GA UP8PL
UT WOS:000695635700012
PM 33208509
DA 2022-08-26
ER

PT J
AU Shamu, S
   Shamu, P
   Khupakonke, S
   Farirai, T
   Chidarikire, T
   Guloba, G
   Nkhwashu, N
AF Shamu, Simukai
   Shamu, Patience
   Khupakonke, Sikhulile
   Farirai, Thato
   Chidarikire, Thato
   Guloba, Geoffrey
   Nkhwashu, Nkhensani
TI Pre-exposure prophylaxis (PrEP) awareness, attitudes and uptake
   willingness among young people: gender differences and associated
   factors in two South African districts
SO GLOBAL HEALTH ACTION
LA English
DT Article
DE Pre-exposure prophylaxis; HIV prevention; condom use; young people;
   South Africa
ID HIV PREVENTION; CARE; ADHERENCE; KNOWLEDGE; HIV/AIDS; THERAPY; WOMEN;
   SEX
AB Background: Pre-exposure prophylaxis (PrEP) for HIV prevention is safe and effective in reducing HIV incidence. However, more evidence of PrEP knowledge, willingness and distribution preferences is required for scale-up among young people at-risk.
   Objective: To understand young people PrEP awareness, willingness and roll-out preferences.
   Methods: Young people (18-24y) were selected through multi-stage sampling in a cross-sectional household survey in low-income communities. Self-administered interviews collected participants' data about PrEP awareness, attitudes, willingness and HIV-risk practices. Data were descriptively analysed by gender. Regression models assessed factors associated with PrEP awareness and willingness by district.
   Results: Of the 1917 participants interviewed 44.6% (men = 39.4% vs women = 49%, p = 0.001) were PrEP aware, 49.0% were willing to use PrEP. Participants most preferred PrEP distribution channels were public clinics (51.2%) and hospitals (23.8%). More men than women preferred distribution through schools (11.9% vs7.8%; p = 0.002) and NGOs (8.5%vs5.4%; p = 0.008). The biggest barrier to PrEP willingness was inadequate PrEP knowledge (10.0%) but more men than women disliked taking pills daily (4.1%vs2.0%; p-value = 0.007). Gendered determinants to use PrEP were side effects (51%; men = 47% vs women = 55%; p = 0.001) and pill effectiveness (29.5%; men = 26.4% vs women = 32.6%; p = 0.003). In both districts PrEP knowledge was associated with being female and media use. The associations between PrEP awareness and having multiple sexual partnerships, HIV knowledge, HIV self-test willingness and belonging to social clubs differed by district. PrEP willingness was positively associated with having TB and PrEP knowledge in each district but district differences were observed in media and occupation factors.
   Conclusions: The study shows young people's low levels of PrEP awareness. It also shows relatively increased willingness, gendered PrEP awareness and distribution preferences. Promoting youth's PrEP awareness requires a multifarious media strategy.
C1 [Shamu, Simukai; Khupakonke, Sikhulile; Farirai, Thato; Guloba, Geoffrey; Nkhwashu, Nkhensani] Fdn Profess Dev, Hlth Syst Strengthening Cluster, Pretoria, South Africa.
   [Shamu, Simukai] Univ Witwatersrand, Sch Publ Hlth, Johannesburg, South Africa.
   [Shamu, Patience] Univ Witwatersrand, Wits Hlth Res Consortium, Johannesburg, South Africa.
   [Chidarikire, Thato] Natl Dept Hlth, HIV AIDS & STIs Cluster, Pretoria, South Africa.
RP Shamu, S (通讯作者)，Fdn Profess Dev, 173 Mary Rd, ZA-0184 Pretoria, South Africa.
EM shamuts@yahoo.com
OI Shamu, simukai/0000-0002-2290-0515
FU KFW programme
FX The study was funded through the KFW programme. The funders had no role
   in study design, data collection and analysis, decision to publish, or
   preparation of the manuscript.
CR Akram W., 2017, INT J COMPUTER SCI E, V5, P351, DOI [10.26438/ijcse/v5i10.351354, DOI 10.26438/IJCSE/V5I10.351354]
   Beyrer C, 2012, LANCET, V380, P367, DOI 10.1016/S0140-6736(12)60821-6
   Chersich MF, 2017, SAMJ S AFR MED J, V107, P307, DOI 10.7196/SAMJ.2017.v107i4.12141
   Cohen J, 2010, SCIENCE, V330, P1298, DOI 10.1126/science.330.6009.1298
   Desai M, 2016, HIV MED, V17, P133, DOI 10.1111/hiv.12285
   Deutsch MB, 2015, LANCET HIV, V2, pE512, DOI 10.1016/S2352-3018(15)00206-4
   Eaton LA, 2014, SEX HEALTH, V11, P244, DOI 10.1071/SH14022
   Fong O W, 2003, HIV Med, V4, P133
   Gandhi NR, 2006, LANCET, V368, P1575, DOI 10.1016/S0140-6736(06)69573-1
   Gandhi NR, 2009, JAIDS-J ACQ IMM DEF, V50, P37, DOI 10.1097/QAI.0b013e31818ce6c4
   Golub SA, 2019, AIDS BEHAV, V23, P1917, DOI 10.1007/s10461-018-2376-y
   Gomez GB, 2013, PLOS MED, V10, DOI 10.1371/journal.pmed.1001401
   Goodreau SM, 2012, PLOS ONE, V7, DOI 10.1371/journal.pone.0050522
   Grace D, 2018, AIDS PATIENT CARE ST, V32, P24, DOI 10.1089/apc.2017.0153
   Griffiths F, 2012, SOC SCI MED, V75, P2233, DOI 10.1016/j.socscimed.2012.08.023
   Haberer JE, 2019, J INT ASS PROVID AID, V18
   Haberer JE, 2015, AIDS, V29, P1277, DOI 10.1097/QAD.0000000000000647
   Harris PA, 2012, BMC BIOINFORMATICS, V13, pA15, DOI [10.1186/1471-2105-13-S12-A15, DOI 10.1186/1471-2105-13-S12-A15]
   Harris PA, 2009, J BIOMED INFORM, V42, P377, DOI 10.1016/j.jbi.2008.08.010
   Hodges-Mameletzis I, 2018, SEX HEALTH, V15, P489, DOI 10.1071/SH18125
   Hosek SG, 2017, JAIDS-J ACQ IMM DEF, V74, P21, DOI 10.1097/QAI.0000000000001179
   Hosmer DW, 2013, WILEY SER PROBAB ST, P1, DOI 10.1002/9781118548387
   Human Sciences Research Council, 2018, HIV IMPACT ASSESSMEN, V2017, P5
   Joint United Nations Programme on HIV AIDS, 2014, GLOBAL AIDS RESPONSE
   Kalichman SC, 2007, SEX TRANSM INFECT, V83, P371, DOI 10.1136/sti.2006.023630
   Kamitani E, 2019, AIDS EDUC PREV, V31, P505, DOI 10.1521/aeap.2019.31.6.505
   Karim SSA, 2009, LANCET, V374, P921, DOI 10.1016/S0140-6736(09)60916-8
   Khan AS, 2010, AM J PUBLIC HEALTH, V100, P1237, DOI 10.2105/AJPH.2009.180489
   Koechlin FM, 2017, AIDS BEHAV, V21, P1325, DOI 10.1007/s10461-016-1627-z
   Laroche M, 2012, COMPUT HUM BEHAV, V28, P1755, DOI 10.1016/j.chb.2012.04.016
   Mabaso M, 2018, BMC PUBLIC HEALTH, V18, DOI 10.1186/s12889-018-5051-3
   Marcus JL, 2014, HIV MED, V15, P385, DOI 10.1111/hiv.12132
   McMahon JM, 2014, AIDS PATIENT CARE ST, V28, P462, DOI 10.1089/apc.2013.0302
   Ortblad KF, 2020, AIDS BEHAV, V24, P1365, DOI 10.1007/s10461-019-02720-4
   Palepu A, 2004, ANTIVIR THER, V9, P713
   Pilgrim N., 2016, POPUL COUNC, V3, P44
   Rojas Castro D., 2019, J INT AIDS SOC, V22, P50
   Shamu S, 2020, BMC PUBLIC HEALTH, V20, DOI 10.1186/s12889-020-09356-3
   Shamu S, 2019, PLOS ONE, V14, DOI 10.1371/journal.pone.0217836
   Shisana O, 2014, S AFRICAN NATL HIV P
   Simbayi LC., 2019, S AFRICAN NATL HIV P
   Singh S, 2018, ANN INTERN MED, V168, P685, DOI 10.7326/M17-2082
   Smith DK, 2016, PLOS ONE, V11, DOI 10.1371/journal.pone.0156592
   StataCorp, 2017, STATA STAT SOFTWARE, DOI [10.2307/2234838, DOI 10.2307/2234838]
   Straubinger T, 2020, FRONT PHARMACOL, V10, DOI 10.3389/fphar.2019.01514
   Syvertsen JL, 2014, AFR J REPROD HEALTH, V18, P74
   Tellalian D, 2013, AIDS PATIENT CARE ST, V27, P553, DOI 10.1089/apc.2013.0173
   Townsend L, 2011, AIDS BEHAV, V15, P132, DOI 10.1007/s10461-010-9680-5
   UNAIDS,, 2019, GLOBAL HIV AIDS STAT
   Vaccher S, 2016, BMJ OPEN, V6, DOI 10.1136/bmjopen-2016-012179
   Venter WDF, 2015, J INT AIDS SOC, V18, P35, DOI 10.7448/IAS.18.4.19979
   Wheelock A, 2012, BMJ OPEN, V2, DOI 10.1136/bmjopen-2012-001234
   Witteveen E, 2002, SUBST USE MISUSE, V37, P1905, DOI 10.1081/JA-120016224
   World Health Organization. World Health Organization, 2016, GUIDELINES HIV SELF
   World Health Organization World Health Organization, 2015, PRE EXPOSURE PROPHYL
   Zuma K, 2016, AJAR-AFR J AIDS RES, V15, P67, DOI 10.2989/16085906.2016.1153491
NR 56
TC 3
Z9 3
U1 0
U2 2
PU TAYLOR & FRANCIS LTD
PI ABINGDON
PA 2-4 PARK SQUARE, MILTON PARK, ABINGDON OR14 4RN, OXON, ENGLAND
EI 1654-9880
J9 GLOBAL HEALTH ACTION
JI Glob. Health Action
PD JAN 1
PY 2021
VL 14
IS 1
AR 1886455
DI 10.1080/16549716.2021.1886455
PG 10
WC Public, Environmental & Occupational Health
WE Science Citation Index Expanded (SCI-EXPANDED); Social Science Citation Index (SSCI)
SC Public, Environmental & Occupational Health
GA QJ4LM
UT WOS:000619663200001
PM 33606603
OA Green Published, gold
DA 2022-08-26
ER

PT J
AU Peterson, S
   Ibrahim, M
   Anderson, PL
   Moore, CM
   MaWhinney, S
AF Peterson, Skyler
   Ibrahim, Mustafa
   Anderson, Peter L.
   Moore, Camille M.
   MaWhinney, Samantha
TI A comparison of covariate selection techniques applied to pre-exposure
   prophylaxis (PrEP) drug concentration data in men and transgender women
   at risk for HIV
SO JOURNAL OF PHARMACOKINETICS AND PHARMACODYNAMICS
LA English
DT Article
ID VARIABLE SELECTION; TENOFOVIR; SUBSET; INFECTION; ADHERENCE; AIDS; SEX
AB Pre-exposure prophylaxis (PrEP) containing antiretrovirals tenofovir disoproxil fumarate (TDF) or tenofovir alafenamide (TAF) can reduce the risk of acquiring HIV. Concentrations of intracellular tenofovir-diphosphate (TFV-DP) measured in dried blood spots (DBS) have been used to quantify PrEP adherence; although even under directly observed dosing, unexplained between-subject variation remains. Here, we wish to identify patient-specific factors associated with TFV-DP levels. Data from the iPrEX Open Label Extension (OLE) study were used to compare multiple covariate selection methods for determining demographic and clinical covariates most important for drug concentration estimation. To allow for the possibility of non-linear relationships between drug concentration and explanatory variables, the component selection and smoothing operator (COSSO) was implemented. We compared COSSO to LASSO, a commonly used machine learning approach, and traditional forward and backward selection. Training (N = 387) and test (N = 166) datasets were utilized to compare prediction accuracy across methods. LASSO and COSSO had the best predictive ability for the test data. Both predicted increased drug concentration with increases in age and self-reported adherence, the latter with a steeper trajectory among Asians. TFV-DP reductions were associated with increasing eGFR, hemoglobin and transgender status. COSSO also predicted lower TFV-DP with increasing weight and South American countries. COSSO identified non-linear relationships between log(TFV-DP) and adherence, weight and eGFR, with differing trajectories for some races. COSSO identified non-linear log(TFV-DP) trajectories with a subset of covariates, which may better explain variation and enhance prediction. Future research is needed to examine differences identified in trajectories by race and country.
C1 [Peterson, Skyler; Moore, Camille M.; MaWhinney, Samantha] Univ Colorado, Colorado Sch Publ Hlth, Dept Biostat & Informat, 13001 E 17th Pl, Aurora, CO 80045 USA.
   [Ibrahim, Mustafa; Anderson, Peter L.] Univ Colorado Anschutz Med Campus, Univ Colorado, Skaggs Sch Pharm & Pharmaceut Sci, Dept Pharmaceut Sci, V20-C238,Room 4101,12850 E Montview Blvd, Aurora, CO 80045 USA.
   [Moore, Camille M.] Natl Jewish Hlth, Ctr Genes Environm & Hlth, 1400 Jackson St, Denver, CO 80206 USA.
   [Peterson, Skyler] Univ Utah, Dept Pediat, Salt Lake City, UT 84108 USA.
RP MaWhinney, S (通讯作者)，Univ Colorado, Colorado Sch Publ Hlth, Dept Biostat & Informat, 13001 E 17th Pl, Aurora, CO 80045 USA.
EM Sam.MaWhinney@CUAnschutz.edu
OI Moore, Camille/0000-0002-7363-8684
FU NIH [UO1 AI64002, UO1 AI84735, RO1 AI122298]
FX This works was funded by NIH Grants UO1 AI64002, UO1 AI84735 and RO1
   AI122298. The authors would like to acknowledge the iPrEX OLE study team
   and volunteers who participated in this study.
CR Anderson PL, 2018, ANTIMICROB AGENTS CH, V62, DOI 10.1128/AAC.01710-17
   Anderson PL, 2012, SCI TRANSL MED, V4, DOI 10.1126/scitranslmed.3004006
   BACCHETTI P, 1989, NATURE, V338, P251, DOI 10.1038/338251a0
   Baeten JM, 2012, NEW ENGL J MED, V367, P399, DOI 10.1056/NEJMoa1108524
   Bertsimas D, 2016, ANN STAT, V44, P813, DOI 10.1214/15-AOS1388
   BREIMAN L, 1995, TECHNOMETRICS, V37, P373, DOI 10.2307/1269730
   Brooks KM, 2018, CLIN PHARMACOL THER, V104, P1056, DOI 10.1002/cpt.1201
   Bzdok Danilo, 2018, Nat Methods, V15, P233, DOI 10.1038/nmeth.4642
   CDC, 2020, PREP
   CDC, 2017, HIV GAY BIS MEN
   Coyle RP, 2020, J ANTIMICROB CHEMOTH, V75, P1591, DOI 10.1093/jac/dkaa070
   Daume H, 2004, ZERO REPRODUCING KER
   Efron B, 2004, ANN STAT, V32, P407, DOI 10.1214/009053604000000067
   Fauci AS, 2019, JAMA-J AM MED ASSOC, V321, P844, DOI 10.1001/jama.2019.1343
   Fonner VA, 2016, AIDS, V30, P1973, DOI 10.1097/QAD.0000000000001145
   Friedman J, 2010, J STAT SOFTW, V33, P1, DOI 10.18637/jss.v033.i01
   Grant RM, 2020, CLIN INFECT DIS, DOI [10.1093/cid/ciaa1160, DOI 10.1093/CID/CIAA1160]
   Grant RM, 2014, LANCET INFECT DIS, V14, P820, DOI 10.1016/S1473-3099(14)70847-3
   Grant RM, 2010, NEW ENGL J MED, V363, P2587, DOI 10.1056/NEJMoa1011205
   Grohskopf LA, 2013, JAIDS-J ACQ IMM DEF, V64, P79, DOI 10.1097/QAI.0b013e31828ece33
   Harrell FE, 2015, SPRINGER SER STAT, DOI 10.1007/978-3-319-19425-7
   Hastie T, 2020, STAT SCI, V35, P579, DOI 10.1214/19-STS733
   Heinze G, 2018, BIOMETRICAL J, V60, P431, DOI 10.1002/bimj.201700067
   Hosek SG, 2013, JAIDS-J ACQ IMM DEF, V62, P447, DOI 10.1097/QAI.0b013e3182801081
   Huang JA, 2010, ANN STAT, V38, P2282, DOI 10.1214/09-AOS781
   Koss CA, 2017, AIDS RES HUM RETROV, V33, P778, DOI 10.1089/aid.2016.0202
   Kumar VS, 2016, CLIN CHEM, V62, P1041, DOI 10.1373/clinchem.2015.253179
   Lin Y, 2006, ANN STAT, V34, P2272, DOI 10.1214/009053606000000722
   Lockhart R, 2014, ANN STAT, V42, P413, DOI 10.1214/13-AOS1175
   Marrazzo JM, 2015, NEW ENGL J MED, V372, P509, DOI 10.1056/NEJMoa1402269
   Olanrewaju AO, 2020, ACS SENSORS, V5, P952, DOI 10.1021/acssensors.9b02198
   ROSENBERG PS, 1994, AIDS, V8, P803, DOI 10.1097/00002030-199406000-00013
   Sethuraman VS, 2007, PHARM STAT, V6, P35, DOI 10.1002/pst.241
   Smith BP, 2000, PHARMACEUT RES, V17, P1278, DOI 10.1023/A:1026451721686
   Storlie CB, 2011, STAT SINICA, V21, P679, DOI 10.5705/ss.2011.030a
   Thigpen MC, 2012, NEW ENGL J MED, V367, P423, DOI 10.1056/NEJMoa1110711
   Tibshirani R, 1996, J ROY STAT SOC B MET, V58, P267, DOI 10.1111/j.2517-6161.1996.tb02080.x
   Tibshirani RJ, 2016, J AM STAT ASSOC, V111, P600, DOI 10.1080/01621459.2015.1108848
   Van Damme L, 2012, NEW ENGL J MED, V367, P411, DOI 10.1056/NEJMoa1202614
   van der Straten A, 2012, AIDS, V26, pF13, DOI 10.1097/QAD.0b013e3283522272
   Venables WN, 2002, MODERN APPL STAT S, DOI [10.1007/978-0-387-21706-2, DOI 10.1007/978-0-387-21706-2]
   Vittinghoff E, 2014, REGRESSION METHODS B
   Wang YD, 1997, STAT MED, V16, P1357, DOI 10.1002/(SICI)1097-0258(19970630)16:12<1357::AID-SIM563>3.3.CO;2-O
   Who, 2020, HIVAIDS
   Wood SN., 2017, GEN ADDITIVE MODELS, DOI [10.1201/9781315370279, DOI 10.1201/9781315370279]
   Yager J, 2020, JAIDS-J ACQ IMM DEF, V84, P323, DOI 10.1097/QAI.0000000000002354
   Zhang H.H., 2013, COSSO FIT REGULARIZE
   Zheng JH, 2016, J PHARMACEUT BIOMED, V122, P16, DOI 10.1016/j.jpba.2016.01.038
NR 48
TC 1
Z9 1
U1 0
U2 1
PU SPRINGER/PLENUM PUBLISHERS
PI NEW YORK
PA 233 SPRING ST, NEW YORK, NY 10013 USA
SN 1567-567X
EI 1573-8744
J9 J PHARMACOKINET PHAR
JI J. Pharmacokinet. Pharmacodyn.
PD OCT
PY 2021
VL 48
IS 5
BP 655
EP 669
DI 10.1007/s10928-021-09763-y
EA MAY 2021
PG 15
WC Pharmacology & Pharmacy
WE Science Citation Index Expanded (SCI-EXPANDED)
SC Pharmacology & Pharmacy
GA UL1FB
UT WOS:000652074200001
PM 34013454
DA 2022-08-26
ER

PT J
AU Ralph, JA
   Yeh, C
   Cowett, A
   Hirschhorn, LR
   Hammond, C
AF Ralph, Jessika Ann
   Yeh, Chen
   Cowett, Allison
   Hirschhorn, Lisa R.
   Hammond, Cassing
TI Get PrEPPT (pre-exposure prophylaxis and pregnancy termination): an
   exploration of the values, attitudes and preferences regarding HIV and
   PrEP among women seeking abortion
SO BMJ SEXUAL & REPRODUCTIVE HEALTH
LA English
DT Article
DE abortion; surveys; human immunodeficiency virus
ID KNOWLEDGE; RISK; PREVENTION; INFECTION
AB Introduction Pre-exposure prophylaxis (PrEP) for the prevention of HIV transmission is under utilised by women in the US. Women seeking abortion have a higher HIV prevalence than women who continue prenatal care and could benefit from HIV risk assessment and PrEP counselling. We assessed the knowledge, attitudes, and preferences of women seeking abortion care regarding their HIV risk and knowledge of PrEP, and identified individual and system barriers to PrEP access. Methods We performed a cross sectional descriptive study of English speaking women at a freestanding abortion clinic through an anonymous survey. Participants with indications for PrEP care included those who performed sex work, experienced a recent sexually transmitted infection, or had multiple sexual partners and inconsistent condom use. We performed descriptive statistics on response data; Wilcoxon tests were used to compare continuous variables across groups. Results 64 (32.3%) participants had indications for PrEP, but only 31 (16.1%) had previous knowledge of PrEP. After the concept was explained, attitudes towards PrEP were generally positive, and 54 participants (27.8%) would consider starting PrEP in the next 6 months. Participants were most interested in receiving PrEP care from their primary care provider rather than from an abortion clinic. Conclusions Among women seeking abortion, women vulnerable to HIV infection outnumbered those with PrEP knowledge by 2 to 1. Prior knowledge of PrEP as an HIV prevention method was low, but women found PrEP acceptable. While women reported preferring to receive PrEP from a primary care provider, the abortion clinic visit may also represent an important time for HIV education and risk screening.
C1 [Ralph, Jessika Ann; Cowett, Allison; Hammond, Cassing] Northwestern Univ, Sect Family Planning, Feinberg Sch Med, Obstet & Gynecol, Chicago, IL 60611 USA.
   [Yeh, Chen] Northwestern Univ, Div Biostat, Prevent Med, Feinberg Sch Med, Chicago, IL 60611 USA.
   [Hirschhorn, Lisa R.] Northwestern Univ, Med Social Sci, Feinberg Sch Med, Chicago, IL 60611 USA.
RP Ralph, JA (通讯作者)，Northwestern Univ, Sect Family Planning, Feinberg Sch Med, Obstet & Gynecol, Chicago, IL 60611 USA.
EM ralph044@umn.edu
OI Ralph, Jessika/0000-0001-8065-8993
FU Society of Family Planning Research Fund [SFPRF18-26]
FX This project was funded by the Society of Family Planning Research Fund
   (SFPRF18-26).
CR Auerbach JD, 2015, AIDS PATIENT CARE ST, V29, P102, DOI 10.1089/apc.2014.0142
   Castro JG, 2014, HIV AIDS-RES PALLIAT, V6, P171, DOI 10.2147/HIV.S71975
   Centers for Disease Control and Prevention, 2017, HIV SURVEILLANCE REP, V29
   Centers for Disease Control and Prevention, 2018, PREEXP PROPH PREV HI
   Cohen MS, 2016, NEW ENGL J MED, V375, P830, DOI [10.1056/NEJMoa1105243, 10.1056/NEJMoa1600693]
   Garfinkel DB, 2017, AIDS CARE, V29, P751, DOI 10.1080/09540121.2016.1234679
   GOLDBERG DJ, 1992, BMJ-BRIT MED J, V304, P1082, DOI 10.1136/bmj.304.6834.1082
   Harris PA, 2009, J BIOMED INFORM, V42, P377, DOI 10.1016/j.jbi.2008.08.010
   Hirschhorn LR, 2020, JAIDS-J ACQ IMM DEF, V84, P497, DOI 10.1097/QAI.0000000000002377
   Jatlaoui TC, 2018, MMWR SURVEILL SUMM, V67, P1, DOI 10.15585/mmwr.ss6625a1
   Kamis KF, 2019, OPEN FORUM INFECT DI, V6, DOI 10.1093/ofid/ofz310
   Koren DE, 2018, AIDS PATIENT CARE ST, V32, P490, DOI 10.1089/apc.2018.0030
   Newmann SJ, 2013, CONTRACEPTION, V88, P147, DOI 10.1016/j.contraception.2012.11.015
   OBADIA Y, 1994, AIDS CARE, V6, P29, DOI 10.1080/09540129408258022
   Pilecco FB, 2014, PLOS ONE, V9, DOI 10.1371/journal.pone.0095570
   Sales JM, 2019, CONTRACEPTION, V99, P233, DOI 10.1016/j.contraception.2018.12.008
   Siegler AJ, 2018, ANN EPIDEMIOL, V28, P841, DOI 10.1016/j.annepidem.2018.06.005
   Smith DK, 2015, MMWR-MORBID MORTAL W, V64, P1291, DOI 10.15585/mmwr.mm6446a4
   Strauss BB, 2017, AIDS BEHAV, V21, P1288, DOI 10.1007/s10461-016-1480-0
   Sugarman J, 2013, JAIDS-J ACQ IMM DEF, V63, pS135, DOI 10.1097/QAI.0b013e3182987787
   Whiteside YO, 2011, AIDS PATIENT CARE ST, V25, P365, DOI 10.1089/apc.2010.0224
NR 21
TC 1
Z9 1
U1 0
U2 0
PU BMJ PUBLISHING GROUP
PI LONDON
PA BRITISH MED ASSOC HOUSE, TAVISTOCK SQUARE, LONDON WC1H 9JR, ENGLAND
SN 2515-1991
EI 2515-2009
J9 BMJ SEX REPROD HEAL
JI BMJ Sex. Reprod. Health
PD JUL
PY 2021
VL 47
IS 3
DI 10.1136/bmjsrh-2020-200623
PG 7
WC Family Studies; Obstetrics & Gynecology; Social Sciences, Biomedical
WE Science Citation Index Expanded (SCI-EXPANDED); Social Science Citation Index (SSCI)
SC Family Studies; Obstetrics & Gynecology; Biomedical Social Sciences
GA TM3CP
UT WOS:000675428400004
PM 33122259
DA 2022-08-26
ER

PT J
AU Zane, D
   Roller, S
   Shelton, J
   Singh, R
   Jain, R
   Wang, Y
   Yang, B
   Felx, M
   Alessi, T
   Feldman, PL
AF Zane, Doris
   Roller, Shane
   Shelton, Josephine
   Singh, Roshni
   Jain, Rachna
   Wang, Yan
   Yang, Bing
   Felx, Melanie
   Alessi, Thomas
   Feldman, Paul L.
TI A 28-Day Toxicity Study of Tenofovir Alafenamide Hemifumarate by
   Subcutaneous Infusion in Rats and Dogs
SO MICROBIOLOGY SPECTRUM
LA English
DT Article
DE tenofovir alafenamide; subcutaneous; human immunodeficiency virus;
   antiretroviral; preexposure prophylaxis
ID ITCA 650; IMPLANT; GS-7340; DEVICE
AB The toxicity of tenofovir alafenamide (TAF) hemifumarate (HF) was evaluated when administered by continuous subcutaneous (s.c.) infusion via an external infusion pump for 28 days to rats and dogs. The toxicokinetics of TAF and two metabolites, tenofovir (TFV) and tenofovir diphosphate (TFV-DP) were also evaluated. After administration of TAF HF in rats and dogs, primary systemic findings supported an inflammatory response that was considered minimal to mild. Gross pathology and histopathologic evaluation of tissue surrounding the s.c. infusion site revealed signs of inflammation, including edema, mass formation, fibrosis, and mononuclear cell inflammation in groups receiving >= 300 mg/kg/ day in rats and >= 25 mg/day in dogs. Although these changes were observed in animals receiving vehicle, the severity was greater in animals receiving TAF HF. Changes in the local tissue were considered a TAF HF-mediated exacerbation of an inflammatory response to the presence of the catheter. In rats, systemic and local findings were considered not adverse due to their low severity and reversibility; therefore, the "no observed adverse effect level" (NOAEL) was set at 1,000 mg/kg/day. Because none of the systemic findings were related to systemic exposure to TAF, the systemic NOAEL was set at 250 mg/kg/day in dogs. Due to the severity of the observations noted, a NOAEL for local toxicity could not be established. Although these results might allow for exploration of tolerability and pharmacokinetics of s.c. administered TAF HF in humans, data suggest a local reaction may develop in humans at doses below a clinically relevant dose.
   IMPORTANCE Human immunodeficiency virus (HIV) infection continues to be a serious global human health issue, with similar to 38 million people living with HIV worldwide at the end of 2019. HIV preexposure prophylaxis (PrEP) has introduced the use of antiretroviral therapies as another helpful tool for slowing the spread of HIV worldwide. One possible solution to the problem of inconsistent access and poor adherence to HIV PrEP therapies is the development of subcutaneous (s.c.) depots or s.c. implantable devices that continuously administer protective levels of an HIV PrEP therapy for weeks, months, or even years at a time. We evaluate here the toxicity of tenofovir alafenamide, a potent inhibitor or HIV replication, after continuous s.c. infusion in rats and dogs for HIV PrEP.
C1 [Zane, Doris; Shelton, Josephine; Singh, Roshni; Jain, Rachna; Wang, Yan; Yang, Bing; Alessi, Thomas] Intarcia Therapeut Inc, Hayward, CA 94545 USA.
   [Roller, Shane; Feldman, Paul L.] Intarcia Therapeut Inc, Res Triangle Pk, CA USA.
   [Felx, Melanie] Charles River Labs, Senneville, PQ, Canada.
RP Zane, D (通讯作者)，Intarcia Therapeut Inc, Hayward, CA 94545 USA.
EM doris.rham@stanfordalumni.org
FU Bill and Melinda Gates Foundation [INV-008912]
FX This study was supported by the Bill and Melinda Gates Foundation
   (INV-008912).
CR Anderson PL, 2012, SCI TRANSL MED, V4, DOI 10.1126/scitranslmed.3004006
   [Anonymous], 2005, GUID IND EST MAX SAF
   BALZARINI J, 1993, ANTIMICROB AGENTS CH, V37, P332, DOI 10.1128/AAC.37.2.332
   Birkus G, 2007, ANTIMICROB AGENTS CH, V51, P543, DOI 10.1128/AAC.00968-06
   CHERRINGTON JM, 1995, ANTIVIR CHEM CHEMOTH, V6, P217, DOI 10.1177/095632029500600403
   Chua CYX, 2018, J CONTROL RELEASE, V286, P315, DOI 10.1016/j.jconrel.2018.08.010
   Clark JT, 2014, PLOS ONE, V9, DOI 10.1371/journal.pone.0088509
   Dahm J., 2012, DIABETES TECHNOLOGY
   Delany-Moretlwe S, 2018, LANCET INFECT DIS, V18, P1241, DOI [10.1016/S1473-3099(18)30428-6, 10.1016/s1473-3099(18)30428-6]
   Food and Drug Administration, 2015, 207561 NDA FDA
   Gatto JG, 2018, C RETR OPP INF MARCH
   Gunawardana M, 2015, ANTIMICROB AGENTS CH, V59, P3913, DOI 10.1128/AAC.00656-15
   Henry RR, 2018, DIABETES CARE, V41, P613, DOI 10.2337/dc17-1519
   Henry RR, 2013, DIABETES CARE, V36, P2559, DOI 10.2337/dc12-2410
   Karim QA, 2010, SCIENCE, V329, P1168, DOI 10.1126/science.1193748
   Maganti L, 2008, AAPS J, V10, P141, DOI 10.1208/s12248-008-9014-y
   Ray AS, 2016, ANTIVIR RES, V125, P63, DOI 10.1016/j.antiviral.2015.11.009
   Schlesinger E, 2016, PHARM RES-DORDR, V33, P1649, DOI 10.1007/s11095-016-1904-6
   Su JT, 2020, ANTIMICROB AGENTS CH, V64, DOI 10.1128/AAC.01893-19
   UNAIDS Joint United Nations Programme on HIV/AIDS, 2020, GLOB AIDS UPD REP 20
   WHO, 2012, GLOBAL TUBERCULOSIS REPORT 2012, P1
   Zane D., 2016, 76 ADA SCI SESS JUN
NR 22
TC 0
Z9 0
U1 0
U2 0
PU AMER SOC MICROBIOLOGY
PI WASHINGTON
PA 1752 N ST NW, WASHINGTON, DC 20036-2904 USA
SN 2165-0497
J9 MICROBIOL SPECTR
JI Microbiol. Spectr.
PD SEP
PY 2021
VL 9
IS 1
AR e00339-21
DI 10.1128/Spectrum.00339-21
PG 21
WC Microbiology
WE Science Citation Index Expanded (SCI-EXPANDED)
SC Microbiology
GA WA7PC
UT WOS:000703076500071
OA Green Published
DA 2022-08-26
ER

PT J
AU Hovaguimian, F
   Martin, E
   Reinacher, M
   Rasi, M
   Schmidt, AJ
   Bernasconi, E
   El Amari, EB
   Braun, DL
   Calmy, A
   Darling, K
   Christinet, V
   Depmeier, C
   Hauser, C
   Lauchli, S
   Notter, J
   Stoeckle, M
   Surial, B
   Vernazza, P
   Bruggmann, P
   Tarr, P
   Haerry, D
   Bize, R
   Low, N
   Lehner, A
   Boni, J
   Kouyos, RD
   Fehr, JS
   Hampel, B
AF Hovaguimian, F.
   Martin, E.
   Reinacher, M.
   Rasi, M.
   Schmidt, A. J.
   Bernasconi, E.
   El Amari, E. B.
   Braun, D. L.
   Calmy, A.
   Darling, K.
   Christinet, V
   Depmeier, C.
   Hauser, C.
   Laeuchli, S.
   Notter, J.
   Stoeckle, M.
   Surial, B.
   Vernazza, P.
   Bruggmann, P.
   Tarr, P.
   Haerry, D.
   Bize, R.
   Low, N.
   Lehner, A.
   Boeni, J.
   Kouyos, R. D.
   Fehr, J. S.
   Hampel, B.
TI Participation, retention and uptake in a multicentre pre-exposure
   prophylaxis cohort using online, smartphone-compatible data collection
SO HIV MEDICINE
LA English
DT Article
DE cohort study; HIV; pre-exposure prophylaxis; prevention programme
ID SEXUALLY-TRANSMITTED INFECTIONS; RISK COMPENSATION; HIV PREVENTION;
   SAN-FRANCISCO; MEN; SEX; PREP; DIAGNOSES; FALL; GAY
AB Objectives The aim of the study was to assess the feasibility of a national pre-exposure prophylaxis (PrEP) programme using smartphone-compatible data collection. Methods This was a multicentre cohort study (NCT03893188) enrolling individuals interested in PrEP in Switzerland. All centres participate in the SwissPrEPared programme, which uses smartphone-compatible data collection. Feasibility was assessed after centres had enrolled at least one participant. Participants were HIV-negative individuals presenting for PrEP counselling. Outcomes were participation (number enrolled/number eligible), enrolment rates (number enrolled per month), retention at first follow-up (number with first follow-up/number enrolled), and uptake (proportion attending first visit as scheduled). Participant characteristics were compared between those retained after baseline assessment and those who dropped out. Results Between April 2019 and January 2020, 987 individuals were assessed for eligibility, of whom 969 were enrolled (participation: 98.2%). The median enrolment rate was 86 per month [interquartile range (IQR) 52-137]. Retention at first follow-up and uptake were both 80.7% (782/969 and 532/659, respectively). At enrolment, the median age was 40 (IQR 33-47) years, 95% were men who have sex with men, 47% had a university degree, and 75.5% were already taking PrEP. Most reported multiple casual partners (89.2%), previous sexually transmitted infections (74%) and sexualized drug use (73.1%). At baseline, 25.5% tested positive for either syphilis, gonorrhoea or chlamydia. Participants who dropped out were at lower risk of HIV infection than those retained after baseline assessment. Conclusions In a national PrEP programme using smartphone-compatible data collection, participation, retention and uptake were high. Participants retained after baseline assessment were at high risk of HIV infection. Younger, less educated individuals were underrepresented in the SwissPrEPared cohort.
C1 [Hovaguimian, F.; Martin, E.; Reinacher, M.; Rasi, M.; Fehr, J. S.; Hampel, B.] Univ Zurich, Epidemiol Biostat & Prevent Inst, Dept Publ & Global Hlth, Zurich, Switzerland.
   [Hovaguimian, F.; Braun, D. L.; Kouyos, R. D.; Fehr, J. S.; Hampel, B.] Univ Hosp Zurich, Div Infect Dis & Hosp Epidemiol, Zurich, Switzerland.
   [Schmidt, A. J.; Notter, J.; Vernazza, P.] Cantonal Hosp St Gallen, Div Infect Dis & Hosp Epidemiol, St Gallen, Switzerland.
   [Schmidt, A. J.] London Sch Hyg & Trop Med, Sigma Res, London, England.
   [Bernasconi, E.] Reg Hosp Lugano, Div Infect Dis, Lugano, Switzerland.
   [Calmy, A.] Geneva Univ Hosp, Lab Virol, Geneva, Switzerland.
   [Calmy, A.] Geneva Univ Hosp, Div Infect Dis, Geneva, Switzerland.
   [Darling, K.] Lausanne Univ Hosp, Infect Dis Serv, Lausanne, Switzerland.
   [Darling, K.] Univ Lausanne, Lausanne, Switzerland.
   [Christinet, V] Checkpoint Vaud, Lausanne, Switzerland.
   [Depmeier, C.] Kalkbreite, Zurich, Switzerland.
   [Hauser, C.; Surial, B.] Univ Bern, Bern Univ Hosp, Dept Infect Dis, Bern, Switzerland.
   [Laeuchli, S.] Dermatol Ctr Zurich, Zurich, Switzerland.
   [Stoeckle, M.] Univ Basel, Univ Hosp Basel, Dept Infect Dis & Hosp Epidemiol, Basel, Switzerland.
   [Bruggmann, P.] Arud Ctr Addict Med, Zurich, Switzerland.
   [Tarr, P.] Univ Basel, Kantonsspital Baselland, Basel, Switzerland.
   [Haerry, D.] Posit Council, Zurich, Switzerland.
   [Bize, R.] Univ Lausanne, Ctr Primary Care & Publ Hlth Unisante, Dept Epidemiol & Hlth Syst, Lausanne, Switzerland.
   [Low, N.] Univ Bern, Inst Social & Prevent Med, Bern, Switzerland.
   [Lehner, A.] Swiss AIDS Federat, Zurich, Switzerland.
   [Boeni, J.; Kouyos, R. D.] Univ Zurich, Inst Med Virol, Zurich, Switzerland.
   [Hampel, B.] Checkpoint Zurich, Zurich, Switzerland.
RP Hovaguimian, F (通讯作者)，Epidemiol Biostat & Prevent Inst, Dept Publ & Global Hlth, Hirschengraben 84, CH-8001 Zurich, Switzerland.
EM frederique.lachmann@uzh.ch
RI Kouyos, Roger/ABB-2291-2021; Kouyos, Roger/G-6226-2014; Fehr, Jan
   S/V-7499-2017; Surial, Bernard/AAF-6261-2019
OI Kouyos, Roger/0000-0002-9220-8348; Kouyos, Roger/0000-0002-9220-8348;
   Fehr, Jan S/0000-0003-1113-9895; Surial, Bernard/0000-0002-1402-974X;
   Hovaguimian, Frederique/0000-0003-4181-2948; Darling,
   Katharine/0000-0003-1449-3873
CR Badal HJ, 2018, AIDS BEHAV, V22, P1265, DOI 10.1007/s10461-017-1882-7
   Beymer MR, 2018, SEX TRANSM INFECT, V94, P457, DOI 10.1136/sextrans-2017-053377
   Bonevski B, 2014, BMC MED RES METHODOL, V14, DOI 10.1186/1471-2288-14-42
   Brown AE, 2017, EUROSURVEILLANCE, V22, P4, DOI 10.2807/1560-7917.ES.2017.22.25.30553
   Buchbinder SP, 2019, JAIDS-J ACQ IMM DEF, V82, pS176, DOI 10.1097/QAI.0000000000002200
   Castro DR, 2019, J INT AIDS SOC, V22, DOI 10.1002/jia2.25351
   Coyer L, 2020, ECLINICALMEDICINE, V29-30, DOI 10.1016/j.eclinm.2020.100650
   Eldridge Sandra M, 2016, BMJ, V355, pi5239, DOI 10.1136/bmj.i5239
   European AIDS Clinical Society, GUID VERS 10 0
   Gafos M, 2019, AIDS BEHAV, V23, P1708, DOI 10.1007/s10461-018-2300-5
   Gibas KM, 2019, DRUGS, V79, P609, DOI 10.1007/s40265-019-01108-x
   Grant RM, 2014, LANCET INFECT DIS, V14, P820, DOI 10.1016/S1473-3099(14)70847-3
   Greenwald Zoe R, 2019, BMJ Open, V9, pe028768, DOI 10.1136/bmjopen-2018-028768
   Grov C, 2014, J SEX RES, V51, P390, DOI 10.1080/00224499.2013.871626
   Grulich AE, 2018, LANCET HIV, V5, pE629, DOI 10.1016/S2352-3018(18)30215-7
   Hampel B, 2020, HIV MED, V21, P228, DOI 10.1111/hiv.12821
   Hampel B, 2017, HIV MED, V18, P772, DOI 10.1111/hiv.12521
   Hayes R, 2019, EUROSURVEILLANCE, V24, P2, DOI 10.2807/1560-7917.ES.2019.24.41.1900598
   Hojilla JC, 2016, AIDS BEHAV, V20, P1461, DOI 10.1007/s10461-015-1055-5
   Jaiswal J, 2018, CURR HIV RES, V16, P237, DOI 10.2174/1570162X16666180730144455
   Kojima N, 2016, AIDS, V30, P2251, DOI 10.1097/QAD.0000000000001185
   Krakower D, 2019, J INT AIDS SOC, V22, DOI 10.1002/jia2.25250
   Krumpal I, 2013, QUAL QUANT, V47, P2025, DOI 10.1007/s11135-011-9640-9
   Lal L, 2017, AIDS, V31, P1709, DOI [10.1097/QAD.0000000000001519, 10.1097/qad.0000000000001519]
   Marcus JL, 2016, JAIDS-J ACQ IMM DEF, V73, P540, DOI 10.1097/QAI.0000000000001129
   Marcus JL, 2013, PLOS ONE, V8, DOI 10.1371/journal.pone.0081997
   McCormack S, 2016, LANCET, V387, P53, DOI 10.1016/S0140-6736(15)00056-2
   Molina JM, 2015, NEW ENGL J MED, V373, P2237, DOI 10.1056/NEJMoa1506273
   Newcomb ME, 2018, JAIDS-J ACQ IMM DEF, V77, P358, DOI 10.1097/QAI.0000000000001604
   Nider?st, 2019, EUROPEAN MSM INTERNE
   Nwokolo N, 2017, LANCET HIV, V4, pE482, DOI 10.1016/S2352-3018(17)30181-9
   O'Dea S., 2020, FORECAST SMARTPHONE, V2021
   Parchem B, 2021, J ADOLESCENCE, V87, P1, DOI 10.1016/j.adolescence.2020.12.011
   Pilkington V, 2018, J VIRUS ERAD, V4, P215
   Ryan KE, 2020, SEX TRANSM DIS, V47, P516, DOI 10.1097/OLQ.0000000000001187
   Schmidt A., 2017, HIV TESTING GAY HLTH
   Schmidt AJ, 2019, SEX TRANSM INFECT, V95, P285, DOI 10.1136/sextrans-2017-053363
   Shover CL, 2019, AIDS BEHAV, V23, P2730, DOI 10.1007/s10461-019-02493-w
   Spinelli MA, 2020, J INT AIDS SOC, V23, DOI 10.1002/jia2.25472
   Traeger MW, 2019, JAMA-J AM MED ASSOC, V321, P1380, DOI 10.1001/jama.2019.2947
   Traeger MW, 2018, CLIN INFECT DIS, V67, P676, DOI 10.1093/cid/ciy182
   Vuylsteke B, 2019, J INT AIDS SOC, V22, DOI 10.1002/jia2.25407
   Werner RN, 2018, PLOS ONE, V13, DOI 10.1371/journal.pone.0208107
   Whitlock G, 2020, ECLINICALMEDICINE, V19, DOI 10.1016/j.eclinm.2020.100263
NR 44
TC 0
Z9 0
U1 1
U2 2
PU WILEY
PI HOBOKEN
PA 111 RIVER ST, HOBOKEN 07030-5774, NJ USA
SN 1464-2662
EI 1468-1293
J9 HIV MED
JI HIV Med.
PD FEB
PY 2022
VL 23
IS 2
BP 146
EP 158
DI 10.1111/hiv.13175
EA OCT 2021
PG 13
WC Infectious Diseases
WE Science Citation Index Expanded (SCI-EXPANDED)
SC Infectious Diseases
GA YC4AH
UT WOS:000702991200001
PM 34605153
OA Green Published
DA 2022-08-26
ER

PT J
AU Phillips, TR
   Fairley, CK
   Bradshaw, CS
   Hocking, JS
   Choi, EPH
   Ong, JJ
   Tabesh, M
   Maddaford, K
   Chow, EPF
AF Phillips, Tiffany R.
   Fairley, Christopher K.
   Bradshaw, Catriona S.
   Hocking, Jane S.
   Choi, Edmond P. H.
   Ong, Jason J.
   Tabesh, Marjan
   Maddaford, Kate
   Chow, Eric P. F.
TI Brief Report: Group Sex Among Men Who Have Sex With Men in the Era of
   PrEP: A Cross-Sectional Study
SO JAIDS-JOURNAL OF ACQUIRED IMMUNE DEFICIENCY SYNDROMES
LA English
DT Article
DE GBMSM; Australia; survey; GSE
ID SEXUALLY-TRANSMITTED INFECTIONS; HIV PREEXPOSURE PROPHYLAXIS; BISEXUAL
   MEN; RISK; GAY; ENGAGEMENT; MELBOURNE; PARTNERS; PARTIES; MSM
AB Background: Group sex has been commonly reported among gay and bisexual men who have sex with men (GBMSM); however, there are limited studies on the factors associated with participating in group sex. Setting: A cross-sectional study among GBMSM attending a sexual health clinic in Melbourne, Australia. Methods: Univariable and multivariable logistic regression were performed to examine the association between GBMSM participating in group sex in the previous 3 months and their demographic characteristics, including age, pre-exposure prophylaxis (PrEP) use, HIV status, any STI (gonorrhea, chlamydia, syphilis) diagnosis on the day, and method of seeking partners. Results: There were 357 GBMSM who participated in the survey and their mean age was 32.9 years (SD = 10.9). Almost a third (n = 115; 32.2%) had participated in group sex in the previous 3 months. GBMSM who sought sex partners at sex on premises venues (SOPVs) [aOR 5.83; 95% confidence interval (CI): 3.23 to 10.53] had the highest odds of group sex participation after adjusting for other potential confounders. Compared with GBMSM not living with HIV and not taking PrEP, GBMSM taking PrEP had higher odds of group sex participation (aOR 2.09; 95% CI: 1.05 to 4.15), but GBMSM living with HIV did not (aOR 0.93; 95% CI: 0.23 to 3.68).Recent group sex participation was not associated with being diagnosed with any STI (chlamydia, syphilis, or gonorrhea) on the day in the adjusted analyses. Conclusion: PrEP users and MSM attending SOPVs are more likely to participate in group sex. SOPV could be important venues for future public health campaigns.
C1 [Phillips, Tiffany R.; Fairley, Christopher K.; Bradshaw, Catriona S.; Ong, Jason J.; Tabesh, Marjan; Maddaford, Kate; Chow, Eric P. F.] Alfred Hlth, Melbourne Sexual Hlth Ctr, Melbourne, Vic, Australia.
   [Phillips, Tiffany R.; Fairley, Christopher K.; Bradshaw, Catriona S.; Ong, Jason J.; Tabesh, Marjan; Chow, Eric P. F.] Monash Univ, Cent Clin Sch, Melbourne, Vic, Australia.
   [Hocking, Jane S.; Chow, Eric P. F.] Univ Melbourne, Melbourne Sch Populat & Global Hlth, Ctr Epidemiol & Biostat, Parkville, Vic, Australia.
   [Choi, Edmond P. H.] Univ Hong Kong, Sch Nursing, Hong Kong, Peoples R China.
RP Phillips, TR (通讯作者)，Melbourne Sexual Hlth Ctr, 580 Swanston St, Carlton, Vic 3053, Australia.
EM TPhillips@mshc.org.au
RI Chow, Eric P.F./W-6684-2019; Phillips, Tiffany/AAB-8067-2019
OI Chow, Eric P.F./0000-0003-1766-0657; Phillips,
   Tiffany/0000-0001-6920-7710; Choi, Edmond P H/0000-0001-9062-3540; Ong,
   Jason/0000-0001-5784-7403
FU Australian National Health and Medical Research Council (NHMRC)
   Leadership Investigator Grant [GNT1172900, GNT1173361]; Australian NHMRC
   Emerging Leadership Investigator Grant [GNT1174555, GNT1172873]
FX C.K.F. and C.S.B. are supported by an Australian National Health and
   Medical Research Council (NHMRC) Leadership Investigator Grant
   (GNT1172900 and GNT1173361, respectively). E.P.F.C. is supported by an
   Australian NHMRC Emerging Leadership Investigator Grant (GNT1174555 and
   GNT1172873, respectively).
CR Broady T., 2020, GAY COMMUNITY PERIOD
   Callander D, 2019, AIDS EDUC PREV, V31, P127, DOI 10.1521/aeap.2019.31.2.127
   Callander D, 2019, SEX HEALTH, V16, P192, DOI 10.1071/SH18181
   Charleson FJ, 2020, SEX HEALTH, V17, P279, DOI 10.1071/SH19230
   Chow E., 2019, STI HIV 2019 WORLD C
   Chow EPF, 2017, SEX TRANSM DIS, V44, P593, DOI [10.1097/OLQ.0000000000000654, 10.1097/olq.0000000000000654]
   Chow EPF, 2016, AIDS PATIENT CARE ST, V30, P151, DOI 10.1089/apc.2015.0344
   Dangerfield DT, 2020, INT J STD AIDS, V31, P502, DOI [10.1177/0956462419899012, 10.1177%2F0956462419899012]
   Goedel WC, 2018, INT J STD AIDS, V29, P244, DOI 10.1177/0956462417722478
   Grov C, 2013, J SEX MED, V10, P2285, DOI 10.1111/jsm.12227
   Grov C, 2010, AIDS EDUC PREV, V22, P496, DOI 10.1521/aeap.2010.22.6.496
   Hirshfield S, 2015, AM J PUBLIC HEALTH, V105, P1849, DOI 10.2105/AJPH.2014.302346
   Knox J, 2020, ARCH SEX BEHAV, V49, P1995, DOI 10.1007/s10508-020-01744-5
   Mimiaga MJ, 2011, AIDS BEHAV, V15, P305, DOI 10.1007/s10461-010-9809-6
   Phang CW, 2008, SEX TRANSM INFECT, V84, P217, DOI 10.1136/sti.2007.028787
   Phillips G, 2015, SEX HEALTH, V12, P495, DOI 10.1071/SH15108
   Phillips G, 2014, AIDS BEHAV, V18, P1413, DOI 10.1007/s10461-013-0527-8
   Phillips T, 2019, SEX HEALTH, V16, P473, DOI 10.1071/SH18131
   Powell VE, 2019, CURR INFECT DIS REP, V21, DOI 10.1007/s11908-019-0685-6
   Rice CE, 2016, ARCH SEX BEHAV, V45, P1411, DOI 10.1007/s10508-015-0554-9
   Solomon TM, 2011, J URBAN HEALTH, V88, P1063, DOI 10.1007/s11524-011-9590-5
   Tang WM, 2016, PLOS ONE, V11, DOI 10.1371/journal.pone.0167238
   Traeger MW, 2019, JAMA-J AM MED ASSOC, V321, P1380, DOI 10.1001/jama.2019.2947
   van den Boom W, 2016, SEX TRANSM DIS, V43, P99, DOI 10.1097/OLQ.0000000000000389
   Violette LR, 2019, JMIR RES PROTOC, V8, DOI 10.2196/15426
   Vodstrcil LA, 2011, PLOS ONE, V6, DOI 10.1371/journal.pone.0018456
   Wayal S, 2017, LANCET PUBLIC HEALTH, V2, pE458, DOI 10.1016/S2468-2667(17)30159-7
   Williamson DA, 2019, OPEN FORUM INFECT DI, V6, DOI 10.1093/ofid/ofz326
NR 28
TC 3
Z9 3
U1 0
U2 6
PU LIPPINCOTT WILLIAMS & WILKINS
PI PHILADELPHIA
PA TWO COMMERCE SQ, 2001 MARKET ST, PHILADELPHIA, PA 19103 USA
SN 1525-4135
EI 1077-9450
J9 JAIDS-J ACQ IMM DEF
JI JAIDS
PD FEB 1
PY 2021
VL 86
IS 2
BP E23
EP E27
DI 10.1097/QAI.0000000000002550
PG 5
WC Immunology; Infectious Diseases
WE Science Citation Index Expanded (SCI-EXPANDED)
SC Immunology; Infectious Diseases
GA SO2OB
UT WOS:000658815500002
PM 33093332
OA Bronze
DA 2022-08-26
ER

PT J
AU Geidelberg, L
   Mitchell, KM
   Alary, M
   Mboup, A
   Behanzin, L
   Guedou, F
   Geraldo, N
   Goma-Matsetse, E
   Giguere, K
   Aza-Gnandji, M
   Kessou, L
   Diallo, M
   Keke, RK
   Bachabi, M
   Dramane, K
   Lafrance, C
   Affolabi, D
   Diabate, S
   Gagnon, MP
   Zannou, DM
   Gangbo, F
   Silhol, R
   Cianci, F
   Vickerman, P
   Boily, MC
AF Geidelberg, Lily
   Mitchell, Kate M.
   Alary, Michel
   Mboup, Aminata
   Behanzin, Luc
   Guedou, Fernand
   Geraldo, Nassirou
   Goma-Matsetse, Ella
   Giguere, Katia
   Aza-Gnandji, Marlene
   Kessou, Leon
   Diallo, Mamadou
   Keke, Rene K.
   Bachabi, Moussa
   Dramane, Kania
   Lafrance, Christian
   Affolabi, Dissou
   Diabate, Souleymane
   Gagnon, Marie-Pierre
   Zannou, Djimon M.
   Gangbo, Flore
   Silhol, Romain
   Cianci, Fiona
   Vickerman, Peter
   Boily, Marie-Claude
TI Mathematical Model Impact Analysis of a Real-Life Pre-exposure
   Prophylaxis and Treatment-As-Prevention Study Among Female Sex Workers
   in Cotonou, Benin
SO JAIDS-JOURNAL OF ACQUIRED IMMUNE DEFICIENCY SYNDROMES
LA English
DT Article
DE FSW; PrEP; TasP; Benin; modeling; prevention
ID SEXUALLY-TRANSMITTED DISEASES; ANTIRETROVIRAL THERAPY; HIV-1 INFECTION;
   SOUTH-AFRICA; HIGH-RISK; MORTALITY; MEN; TRANSMISSION; PROGRESSION;
   SURVIVAL
AB Background: Daily pre-exposure prophylaxis (PrEP) and treatment-as-prevention (TasP) reduce HIV acquisition and transmission risk, respectively. A demonstration study (2015-2017) assessed TasP and PrEP feasibility among female sex workers (FSW) in Cotonou, Benin. Setting: Cotonou, Benin. Methods: We developed a compartmental HIV transmission model featuring PrEP and antiretroviral therapy (ART) among the high-risk (FSW and clients) and low-risk populations, calibrated to historical epidemiological and demonstration study data, reflecting observed lower PrEP uptake, adherence and retention compared with TasP. We estimated the population-level impact of the 2-year study and several 20-year intervention scenarios, varying coverage and adherence independently and together. We report the percentage [median, 2.5th-97.5th percentile uncertainty interval (95% UI)] of HIV infections prevented comparing the intervention and counterfactual (2017 coverages: 0% PrEP and 49% ART) scenarios. Results: The 2-year study (2017 coverages: 9% PrEP and 83% ART) prevented an estimated 8% (95% UI 6-12) and 6% (3-10) infections among FSW over 2 and 20 years, respectively, compared with 7% (3-11) and 5% (2-9) overall. The PrEP and TasP arms prevented 0.4% (0.2-0.8) and 4.6% (2.2-8.7) infections overall over 20 years, respectively. Twenty-year PrEP and TasP scale-ups (2035 coverages: 47% PrEP and 88% ART) prevented 21% (17-26) and 17% (10-27) infections among FSW, respectively, and 5% (3-10) and 17% (10-27) overall. Compared with TasP scale-up alone, PrEP and TasP combined scale-up prevented 1.9x and 1.2x more infections among FSW and overall, respectively. Conclusions: The demonstration study impact was modest, and mostly from TasP. Increasing PrEP adherence and coverage improves impact substantially among FSW, but little overall. We recommend TasP in prevention packages.
C1 [Geidelberg, Lily; Mitchell, Kate M.; Silhol, Romain; Boily, Marie-Claude] Imperial Coll London, MRC, Ctr Global Infect Dis Anal, Dept Infect Dis Epidemiol, London, England.
   [Alary, Michel; Mboup, Aminata; Giguere, Katia; Diallo, Mamadou; Diabate, Souleymane] Univ Laval, Dept Med Sociale & Prevent, Quebec City, PQ, Canada.
   [Alary, Michel; Mboup, Aminata; Behanzin, Luc; Guedou, Fernand; Giguere, Katia; Diallo, Mamadou; Lafrance, Christian; Diabate, Souleymane; Gagnon, Marie-Pierre; Boily, Marie-Claude] Univ Laval, CHU Quebec, Ctr Rech, Axe Sante Populat & Prat Optimales Sante, Quebec City, PQ, Canada.
   [Alary, Michel] Inst Natl Sante Publ Quebec, Quebec City, PQ, Canada.
   [Behanzin, Luc; Guedou, Fernand; Geraldo, Nassirou; Goma-Matsetse, Ella; Aza-Gnandji, Marlene] Ctr Sante Communal Cotonou 1, Dispensaire IST, Cotonou, Benin.
   [Behanzin, Luc; Dramane, Kania] Univ Parakou, Ecole Natl Format Techniciens Super Sante Publ, Parakou, Benin.
   [Kessou, Leon] Serv Consultance & Expertise Nouvelle Afr SCEN AF, Cotonou, Benin.
   [Keke, Rene K.; Bachabi, Moussa; Gangbo, Flore] Programme Sante Lutte Sida PSLS, Cotonou, Benin.
   [Affolabi, Dissou; Zannou, Djimon M.; Gangbo, Flore] Univ Abomey Calavi, Fac Sci Sante, Cotonou, Benin.
   [Affolabi, Dissou; Zannou, Djimon M.; Gangbo, Flore] Ctr Natl Hosp Univ HMK Cotonou, Cotonou, Benin.
   [Diabate, Souleymane] Univ Alassane Ouattara, Bouake, Cote Ivoire.
   [Gagnon, Marie-Pierre] Univ Laval, Fac Sci Infirmieres, Quebec City, PQ, Canada.
   [Cianci, Fiona] Hlth Protect Surveillance Ctr, Dublin, Ireland.
   [Cianci, Fiona; Vickerman, Peter] Univ Bristol, Populat Hlth Sci, Bristol, Avon, England.
RP Geidelberg, L (通讯作者)，Imperial Coll London, Dept Infect Dis Epidemiol, St Marys Campus,Norfolk Pl, London W2 1PG, England.
EM l.geidelberg@ic.ac.uk
OI Geidelberg, Lily/0000-0002-8057-1844; Mboup, Aminata/0000-0001-5750-0039
FU Bill and Melinda Gates Foundation [OPP1098973]; Canadian Institutes of
   Health Research [ROH-115205, FDN-143218]; United Kingdom Medical
   Research Council; HPTN modelling centre - US National Institutes of
   Health through HPTN [NIH UM1 AI068617]; MRC [MR/R015600/1, 1975179]
   Funding Source: UKRI
FX Funded by the Bill and Melinda Gates Foundation (Grant no. OPP1098973).
   Complementary funding was provided by the Canadian Institutes of Health
   Research (Grant numbers ROH-115205 and FDN-143218). Truvada for
   pre-exposure prophylaxis was provided free of charge by Gilead Sciences,
   Inc. Studentship funding was provided by the United Kingdom Medical
   Research Council. K.M. and M.C.B. acknowledge partial funding from the
   HPTN modelling centre, which is funded by the US National Institutes of
   Health (NIH UM1 AI068617) through HPTN.
CR Alary M, 2002, AIDS, V16, P463, DOI 10.1097/00002030-200202150-00019
   [Anonymous], 2008, W AFR HIV AIDS EP RE
   [Anonymous], 2002, REC GEN POP HAB, V3
   [Anonymous], 2019, DESOLVE SOLVERS INIT
   [Anonymous], 2019, UNAIDS REFERENCE GRO
   AVAC, 2019, ONG PLANN PREP DEM I
   AVAC, 2020, GLOB PREP TRACK
   Badri M, 2006, LANCET, V368, P1254, DOI 10.1016/S0140-6736(06)69117-4
   Bakari M, 2008, SCAND J INFECT DIS, V40, P407, DOI 10.1080/00365540701708285
   Behanzin L, 2013, SEX TRANSM INFECT, V89, P595, DOI 10.1136/sextrans-2012-050884
   Behanzin L, 2013, JAIDS-J ACQ IMM DEF, V63, P126, DOI 10.1097/QAI.0b013e318286b9d4
   Behanzin L, 2012, PLOS ONE, V7, DOI 10.1371/journal.pone.0043818
   Bekker LG, 2015, LANCET, V385, P72, DOI 10.1016/S0140-6736(14)60974-0
   BLOWER SM, 1994, INT STAT REV, V62, P229, DOI 10.2307/1403510
   Boily MC, 2009, LANCET INFECT DIS, V9, P118, DOI 10.1016/S1473-3099(09)70021-0
   BOILY MC, 1991, IMA J MATH APPL MED, V8, P221
   Case KK, 2019, J INT AIDS SOC, V22, DOI 10.1002/jia2.25390
   Chen YY, 2013, CURR HIV-AIDS REP, V10, P79, DOI 10.1007/s11904-012-0144-6
   Chiu C, 2017, BMC PUBLIC HEALTH, V17, DOI 10.1186/s12889-017-4023-3
   Cohen MS, 2016, NEW ENGL J MED, V375, P830, DOI [10.1056/NEJMoa1105243, 10.1056/NEJMoa1600693]
   Comlan DA., 2017, OPEN J IMMUNOL, V7, P51
   Cottrell ML, 2016, J INFECT DIS, V214, P55, DOI 10.1093/infdis/jiw077
   Cremin I, 2017, LANCET HIV, V4, pE214, DOI 10.1016/S2352-3018(17)30021-8
   Diabate S, 2018, PLOS ONE, V13, DOI 10.1371/journal.pone.0197251
   Donnell D, 2014, JAIDS-J ACQ IMM DEF, V66, P340, DOI 10.1097/QAI.0000000000000172
   Fitzjohn R., 2019, ODIN ODE GENERATION
   French Ministry of Environment, 2017, ACT MEN ET SUIT TEMP
   French N, 1999, J ACQ IMMUN DEF SYND, V22, P509
   Giguere K, 2019, JAIDS-J ACQ IMM DEF, V82, P257, DOI 10.1097/QAI.0000000000002134
   Glynn JR, 2007, AIDS, V21, P625, DOI 10.1097/QAD.0b013e328017f857
   Grant RM, 2010, NEW ENGL J MED, V363, P2587, DOI 10.1056/NEJMoa1011205
   Grinsztejn B, 2020, J INT AIDS SOC, V23, P174
   Hindmarsh A. C., 1995, Computers in Physics, V9, P34, DOI 10.1063/1.168536
   INSAE, 2013, 4 REC GEN POP HAB
   Institut National de la statistique et d'analyse economique du Benin (INSAE), 1979, REC GEN POP HAB, V1
   Institut National de la statistique et d'analyse economique du Benin (INSAE), 1992, REC GEN POP HAB, V2
   Institut National de la Statistique et de l'Analyse Economique (INSAE), 2011, ENQ DEM SANT BEN 201
   Joint United Nations Programme on HIV/AIDS (UNAIDS), 2014, AMB TREATM TARG HELP
   Lavreys L, 2006, CLIN INFECT DIS, V42, P1333, DOI 10.1086/503258
   Lawn SD, 2005, AIDS, V19, P2141, DOI 10.1097/01.aids.0000194802.89540.e1
   Low A, 2015, JAIDS-J ACQ IMM DEF, V68, pS180, DOI 10.1097/QAI.0000000000000441
   Lowndes CM, 2000, AIDS, V14, P2523, DOI 10.1097/00002030-200011100-00015
   Lowndes CM, 2002, SEX TRANSM INFECT, V78, pI69, DOI 10.1136/sti.78.suppl_1.i69
   Marrazzo JM, 2015, NEW ENGL J MED, V372, P509, DOI 10.1056/NEJMoa1402269
   May M, 2009, J INFECT DIS, V200, P1729, DOI 10.1086/648096
   Mboup A, 2020, MEDICINE, V99, DOI 10.1097/MD.0000000000020063
   Mboup A, 2018, J INT AIDS SOC, V21, DOI 10.1002/jia2.25208
   Meyer-Rath G, 2017, PLOS ONE, V12, DOI 10.1371/journal.pone.0186496
   Ministry of Health Benin, 2015, SER REP DEP
   Ministry of Health Benin, 2012, ENQ SURV 2 GEN IST V
   Ministry of Health Benin, 2017, FIL ACT AN DAT CURR
   Ministry of Health Benin, 2015, ENQ SURV DEUX GEN RE
   Ministry of Health Benin, 2017, ENQ SURV 3 GEN REL I
   Molina JM, 2015, NEW ENGL J MED, V373, P2237, DOI 10.1056/NEJMoa1506273
   Morgan D, 2002, AIDS, V16, P597, DOI 10.1097/00002030-200203080-00011
   Morison L, 2001, AIDS, V15, pS61, DOI 10.1097/00002030-200108004-00007
   Pantazis N, 2012, PLOS ONE, V7, DOI 10.1371/journal.pone.0032369
   Peters PJ, 2007, AIDS, V21, pS31, DOI 10.1097/01.aids.0000299408.52399.e1
   Pickles M, 2013, LANCET GLOB HEALTH, V1, pE289, DOI 10.1016/S2214-109X(13)70083-4
   Projet Equite en Sante Sexuelle et Sante, 2013, CART TRAV SEX COMM C
   Rodger Alison J, 2016, JAMA, V316, P171, DOI 10.1001/jama.2016.5148
   Rodger AJ, 2013, AIDS, V27, P973, DOI 10.1097/QAD.0b013e32835cae9c
   The HIV Prevention Trials Network, 2020, HPTN 084 PHASE 3 DOU
   Todd J, 2007, AIDS, V21, pS55, DOI 10.1097/01.aids.0000299411.75269.e8
   UNAIDS, 2015, ORAL PREEXP PROPH PU
   UNAIDS; Ministry of Health Benin; CNLS, 2016, RAPP SUIV DECL POL V
   UNAIDS; PNLS, 2010, RAPPSUIV DECL POL VI
   UNDP, 2015, ESAPWP241 ENDP
   Van Damme L, 2012, NEW ENGL J MED, V367, P411, DOI 10.1056/NEJMoa1202614
   van der Loeff MFS, 2002, AIDS, V16, P1775, DOI 10.1097/00002030-200209060-00010
   Van der Paal L, 2007, AIDS, V21, pS21, DOI 10.1097/01.aids.0000299407.52399.05
   Vandepitte J, 2006, SEX TRANSM INFECT, V82, pIII18, DOI 10.1136/sti.2006.020081
   Vissers DCJ, 2008, PLOS ONE, V3, DOI 10.1371/journal.pone.0002077
   WHO, 2015, WHO EXP REC OR PREEX
   Williams JR, 2014, PLOS ONE, V9, DOI 10.1371/journal.pone.0102643
   World Health Organization, 2015, GUIDELINE START ANTI
   Zwahlen M, 2008, SEX TRANSM INFECT, V84, pI31, DOI 10.1136/sti.2008.029793
NR 77
TC 1
Z9 1
U1 0
U2 0
PU LIPPINCOTT WILLIAMS & WILKINS
PI PHILADELPHIA
PA TWO COMMERCE SQ, 2001 MARKET ST, PHILADELPHIA, PA 19103 USA
SN 1525-4135
EI 1077-9450
J9 JAIDS-J ACQ IMM DEF
JI JAIDS
PD FEB 1
PY 2021
VL 86
IS 2
BP E28
EP E42
DI 10.1097/QAI.0000000000002535
PG 15
WC Immunology; Infectious Diseases
WE Science Citation Index Expanded (SCI-EXPANDED)
SC Immunology; Infectious Diseases
GA SO2OB
UT WOS:000658815500003
PM 33105397
OA Green Published, hybrid
DA 2022-08-26
ER

PT J
AU Truong, HHM
   Mehrotra, ML
   Grant, RM
AF Truong, Hong-Ha M.
   Mehrotra, Megha L.
   Grant, Robert M.
TI Brief Report: Seroadaptive Behaviors Varied Among Geographically Diverse
   iPrEx Participants
SO JAIDS-JOURNAL OF ACQUIRED IMMUNE DEFICIENCY SYNDROMES
LA English
DT Article
DE HIV; prevention; seroadaptive behaviors; men who have sex with men;
   transgender women; iPrEx; condom norms
ID SEXUAL RISK BEHAVIOR; UNPROTECTED ANAL INTERCOURSE; HIV-SEROPOSITIVE
   GAY; TRANSGENDER WOMEN; SAN-FRANCISCO; SOCIAL NORMS; BISEXUAL MEN;
   CHINESE MEN; CONDOM USE; HONG-KONG
AB Background: Seroadaptive behaviors refer to a wide range of harm reduction practices to decrease HIV transmission risk. Effective implementation of seroadaptive behaviors is dependent on knowledge of one's own serostatus and that of one's sexual partners. Partner-level and environmental-level attributes may affect seroadaptation practices. We assessed factors associated with seroadaptive behaviors. Methods: Men who have sex with men and transgender women were recruited from an HIV pre-exposure prophylaxis clinical trial (iPrEx) with study sites in the US, Peru, Ecuador, Brazil, Thailand, and South Africa. Partnership-level data were collected at the baseline visit for the 3 most recent partners. Participants were considered to have practiced seroadaptive behaviors if: (1) they believed their partner to be HIV-negative, that is, serosorting; or (2) no condomless receptive sex occurred with an HIV-positive or unknown status partner, that is, seropositioning. Results: Of 2331 participants, 41% always practiced seroadaptive behaviors, 36% sometimes did, and 23% never did. Participants enrolled at study sites in the US (P < 0.001) and Peru/Ecuador (P < 0.001) were more likely to practice seroadaptive behaviors, whereas transgender women were less likely to do so (P < 0.001). Seroadaptive behaviors were more likely to occur in relationships with steady partners (P = 0.005) and emotionally close relationships (P = 0.013). Conclusions: Seroadaptive behaviors were more frequently observed among iPrEx participants from the US, Peru, and Ecuador study sites and among participants in relationships with partners who they were more committed to and felt emotionally close to. Our findings suggest that seroadaptive behaviors may be influenced by social norms that vary geographically and culturally.
C1 [Truong, Hong-Ha M.; Grant, Robert M.] Univ Calif San Francisco, Dept Med, 550 16th St,3rd Floor, San Francisco, CA 94158 USA.
   [Mehrotra, Megha L.] Univ Calif San Francisco, Dept Epidemiol & Biostat, San Francisco, CA 94158 USA.
RP Truong, HHM (通讯作者)，Univ Calif San Francisco, Dept Med, 550 16th St,3rd Floor, San Francisco, CA 94158 USA.
EM Hong-Ha.Truong@ucsf.edu
FU NIH [U01 AI64002]
FX NIH U01 AI64002 (PI: R.M.G.).
CR Adam PCG, 2009, JAIDS-J ACQ IMM DEF, V52, pS143, DOI 10.1097/QAI.0b013e3181baf111
   Cai Y, 2014, BMC INFECT DIS, V14, DOI 10.1186/1471-2334-14-205
   Cambou MC, 2014, PLOS ONE, V9, DOI 10.1371/journal.pone.0102894
   Frost DM, 2008, CULT HEALTH SEX, V10, P513, DOI 10.1080/13691050801905631
   Gamarel KE, 2014, AIDS BEHAV, V18, P171, DOI 10.1007/s10461-013-0490-4
   Gourlay A, 2017, BMJ OPEN, V7, DOI 10.1136/bmjopen-2017-016494
   Grant RM, 2014, LANCET INFECT DIS, V14, P820, DOI 10.1016/S1473-3099(14)70847-3
   Grant RM, 2010, NEW ENGL J MED, V363, P2587, DOI 10.1056/NEJMoa1011205
   Hart T, 2004, AM J PUBLIC HEALTH, V94, P1122, DOI 10.2105/AJPH.94.7.1122
   Hoff CC, 2012, AIDS PATIENT CARE ST, V26, P738, DOI 10.1089/apc.2012.0198
   Kahle EM, 2020, AIDS BEHAV, V24, P2169, DOI 10.1007/s10461-020-02782-9
   Kippax S, 2003, SOC SCI MED, V57, P1, DOI 10.1016/S0277-9536(02)00303-9
   Kippax S, 1997, AIDS, V11, P191, DOI 10.1097/00002030-199702000-00009
   Konda KA, 2017, AIDS BEHAV, V21, P152, DOI 10.1007/s10461-016-1444-4
   Lau JTF, 2012, AIDS CARE, V24, P59, DOI 10.1080/09540121.2011.592813
   MacGibbon J, 2020, AIDS BEHAV, V24, P1389, DOI 10.1007/s10461-019-02737-9
   Marcus U, 2017, BMC INFECT DIS, V17, DOI 10.1186/s12879-017-2814-x
   McFarland W, 2012, AIDS BEHAV, V16, P121, DOI 10.1007/s10461-011-9936-8
   McFarland W, 2011, AIDS CARE, V23, P261, DOI 10.1080/09540121.2010.507748
   Miner MH, 2009, J HEALTH PSYCHOL, V14, P761, DOI 10.1177/1359105309338976
   Nagaraj S, 2013, BMC PUBLIC HEALTH, V13, DOI 10.1186/1471-2458-13-181
   Parsons JT, 2005, AIDS, V19, pS87, DOI 10.1097/01.aids.0000167355.87041.63
   Parsons JT, 2005, AIDS, V19, pS13, DOI 10.1097/01.aids.0000167348.15750.9a
   Pererson JL, 2006, J COMMUNITY PSYCHOL, V34, P37, DOI 10.1002/jcop.20082
   Pollock JA, 2009, AIDS EDUC PREV, V21, P340, DOI 10.1521/aeap.2009.21.4.340
   Rietmeijer CA, 2007, SEX TRANSM DIS, V34, P215, DOI 10.1097/01.olq.0000233668.45976.a1
   Truong HHM, 2006, SEX TRANSM INFECT, V82, P461, DOI 10.1136/sti.2006.019950
   Truong HM., 2019, NATL HIV PREVENTION
   Truong HHM, 2018, SEX TRANSM DIS, V45, pe43, DOI [10.1097/olq.0000000000000795, 10.1097/OLQ.0000000000000795]
   Truong HHM, 2017, AIDS EDUC PREV, V29, P218, DOI 10.1521/aeap.2017.29.3.218
   Truong HHM, 2016, SEX TRANSM DIS, V43, P459, DOI 10.1097/OLQ.0000000000000464
   Truong HHM, 2015, SEX TRANSM INFECT, V91, P220, DOI 10.1136/sextrans-2014-051660
   Van de Ven P, 2002, AIDS CARE, V14, P471, DOI 10.1080/09540120208629666
   Wang C, 2018, BMC PUBLIC HEALTH, V18, DOI 10.1186/s12889-018-6090-5
   Wray TB, 2020, AIDS BEHAV, V24, P1851, DOI 10.1007/s10461-019-02760-w
NR 35
TC 1
Z9 1
U1 0
U2 1
PU LIPPINCOTT WILLIAMS & WILKINS
PI PHILADELPHIA
PA TWO COMMERCE SQ, 2001 MARKET ST, PHILADELPHIA, PA 19103 USA
SN 1525-4135
EI 1077-9450
J9 JAIDS-J ACQ IMM DEF
JI JAIDS
PD FEB 1
PY 2021
VL 86
IS 2
BP E43
EP E47
DI 10.1097/QAI.0000000000002551
PG 5
WC Immunology; Infectious Diseases
WE Science Citation Index Expanded (SCI-EXPANDED)
SC Immunology; Infectious Diseases
GA SO2OB
UT WOS:000658815500004
PM 33093331
OA Bronze
DA 2022-08-26
ER

PT J
AU Sobia, P
   Archary, D
AF Sobia, Parveen
   Archary, Derseree
TI Preventive HIV Vaccines-Leveraging on Lessons from the Past to Pave the
   Way Forward
SO VACCINES
LA English
DT Review
DE vaccines; HIV; antibodies; mucosal; immune responses
ID HUMAN-IMMUNODEFICIENCY-VIRUS; BROADLY NEUTRALIZING ANTIBODIES; HUMAN
   MONOCLONAL-ANTIBODIES; T-CELL RESPONSES; FEMALE REPRODUCTIVE-TRACT;
   TEST-OF-CONCEPT; HUMORAL IMMUNE-RESPONSES; HIGHLY PATHOGENIC SIV;
   DNA-BASED VACCINE; PBL-SCID MICE
AB Almost four decades on, since the 1980's, with hundreds of HIV vaccine candidates tested in both non-human primates and humans, and several HIV vaccines trials later, an efficacious HIV vaccine continues to evade us. The enormous worldwide genetic diversity of HIV, combined with HIV's inherent recombination and high mutation rates, has hampered the development of an effective vaccine. Despite the advent of antiretrovirals as pre-exposure prophylaxis and preventative treatment, which have shown to be effective, HIV infections continue to proliferate, highlighting the great need for a vaccine. Here, we provide a brief history for the HIV vaccine field, with the most recent disappointments and advancements. We also provide an update on current passive immunity trials, testing proof of the concept of the most clinically advanced broadly neutralizing monoclonal antibodies for HIV prevention. Finally, we include mucosal immunity, the importance of vaccine-elicited immune responses and the challenges thereof in the most vulnerable environment-the female genital tract and the rectal surfaces of the gastrointestinal tract for heterosexual and men who have sex with men transmissions, respectively.
C1 [Sobia, Parveen; Archary, Derseree] Univ KwaZulu Natal, Ctr AIDS Programme Res South Africa CAPRISA, Nelson Mandela Sch Med, ZA-4001 Durban, South Africa.
   [Archary, Derseree] Univ KwaZulu Natal, Dept Med Microbiol, ZA-4001 Durban, South Africa.
RP Archary, D (通讯作者)，Univ KwaZulu Natal, Ctr AIDS Programme Res South Africa CAPRISA, Nelson Mandela Sch Med, ZA-4001 Durban, South Africa.; Archary, D (通讯作者)，Univ KwaZulu Natal, Dept Med Microbiol, ZA-4001 Durban, South Africa.
EM parveen.sobia@caprisa.org; desh.archary@caprisa.org
FU Department of Science and Innovation (DSI)-National Research Foundation
   (NRF) Centre of Excellence in HIV Prevention [96354]; South African
   Medical Research Council (SAMRC) Special Initiative [96151]; S&F Scarce
   Skills Postdoctoral Fellowships [132714]; NRF of South Africa Thuthuka
   [TTK160517165310]; NRF Research Career Advancement Fellowship
   [RCA13101656388]; Polio Research Foundation (PRF) of South Africa [PRF
   17/02]; European and Developing Countries Clinical Trials Partnership
   (EDCTP) Senior Fellowship [TMA2017SF-1960]
FX Parveen Sobia and Derseree Archary received support from the Department
   of Science and Innovation (DSI)-National Research Foundation (NRF)
   Centre of Excellence in HIV Prevention (Grant No. 96354). Parveen Sobia
   received support from the South African Medical Research Council (SAMRC)
   Special Initiative (Grant No. 96151) and S&F Scarce Skills Postdoctoral
   Fellowships (Grant No. 132714). Derseree Archary was also funded through
   the SAMRC Self-Initiated Grant and the NRF of South Africa Thuthuka
   (grant#TTK160517165310), the NRF Research Career Advancement Fellowship
   (grant#RCA13101656388), the Polio Research Foundation (PRF) of South
   Africa (PRF 17/02) and a European and Developing Countries Clinical
   Trials Partnership (EDCTP) Senior Fellowship (grant#TMA2017SF-1960).
CR Aguiar JC, 2001, VACCINE, V20, P275, DOI 10.1016/S0264-410X(01)00273-0
   Alam SM, 2007, J IMMUNOL, V178, P4424, DOI 10.4049/jimmunol.178.7.4424
   Alfsen A, 2001, J IMMUNOL, V166, P6257, DOI 10.4049/jimmunol.166.10.6257
   Alpert MD, 2012, PLOS PATHOG, V8, DOI 10.1371/journal.ppat.1002890
   Angel CJL, 2020, PLOS PATHOG, V16, DOI 10.1371/journal.ppat.1008663
   [Anonymous], 2020, UNAIDS DATA
   Aravantinou M, 2016, PLOS ONE, V11, DOI 10.1371/journal.pone.0161730
   Armbruster C, 2002, AIDS, V16, P227, DOI 10.1097/00002030-200201250-00012
   Armbruster C, 2004, J ANTIMICROB CHEMOTH, V54, P915, DOI 10.1093/jac/dkh428
   Arnold KB, 2016, MUCOSAL IMMUNOL, V9, P194, DOI 10.1038/mi.2015.51
   Badamchi-Zadeh A, 2018, J VIROL, V92, DOI 10.1128/JVI.01925-17
   Baden LR, 2021, NEW ENGL J MED, V384, P403, DOI 10.1056/NEJMoa2035389
   Baden LR, 2020, LANCET HIV, V7, pE688, DOI 10.1016/S2352-3018(20)30229-0
   Baeten JM, 2012, NEW ENGL J MED, V367, P399, DOI 10.1056/NEJMoa1108524
   Balazs AB, 2012, NATURE, V481, P81, DOI 10.1038/nature10660
   Barnetta SW, 2008, AIDS, V22, P339, DOI 10.1097/QAD.0b013e3282f3ca57
   Barouch DH, 2018, LANCET, V392, P232, DOI [10.1016/s0140-6736(18)31364-3, 10.1016/S0140-6736(18)31364-3]
   Barouch DH, 2013, CELL, V155, P531, DOI 10.1016/j.cell.2013.09.061
   Barouch DH, 2013, NATURE, V503, P224, DOI 10.1038/nature12744
   Barouch DH, 2010, CURR OPIN HIV AIDS, V5, P386, DOI 10.1097/COH.0b013e32833cfe4c
   Barouch DH, 2000, P NATL ACAD SCI USA, V97, P4192, DOI 10.1073/pnas.050417697
   Barouch DH, 2000, SCIENCE, V290, P486, DOI 10.1126/science.290.5491.486
   Barr FD, 2018, MUCOSAL IMMUNOL, V11, P1420, DOI 10.1038/s41385-018-0045-0
   Basu U, 2011, CELL, V144, P353, DOI 10.1016/j.cell.2011.01.001
   Bekker LG, 2018, LANCET HIV, V5, pE366, DOI 10.1016/S2352-3018(18)30071-7
   Belyakov IM, 2001, NAT MED, V7, P1320, DOI 10.1038/nm1201-1320
   Bertley FMN, 2004, J IMMUNOL, V172, P3745, DOI 10.4049/jimmunol.172.6.3745
   Binley JA, 2004, J VIROL, V78, P13232, DOI 10.1128/JVI.78.23.13232-13252.2004
   Birx DL, 2000, J INFECT DIS, V181, P881, DOI 10.1086/315308
   Blaschitz C, 2010, J CLIN IMMUNOL, V30, P196, DOI 10.1007/s10875-010-9368-7
   Bolduc JF, 2017, J VIROL, V91, DOI 10.1128/JVI.01402-16
   Bomsel M, 1997, NAT MED, V3, P42, DOI 10.1038/nm0197-42
   Borducchi EN, 2018, NATURE, V563, P360, DOI 10.1038/s41586-018-0600-6
   Boyer JD, 1999, CLIN IMMUNOL, V90, P100, DOI 10.1006/clim.1998.4616
   Bracq L, 2018, FRONT IMMUNOL, V9, DOI 10.3389/fimmu.2018.00260
   Braibant M, 2013, RETROVIROLOGY, V10, DOI 10.1186/1742-4690-10-103
   Brandtzaeg P, 2010, IMMUNOL INVEST, V39, P303, DOI 10.3109/08820131003680369
   Brenchley JM, 2004, J EXP MED, V200, P749, DOI 10.1084/jem.20040874
   Buchbinder SP, 2008, LANCET, V372, P1881, DOI 10.1016/S0140-6736(08)61591-3
   Buffa V, 2012, PLOS ONE, V7, DOI 10.1371/journal.pone.0050529
   Burton DR, 2019, NAT REV IMMUNOL, V19, P77, DOI 10.1038/s41577-018-0103-6
   Burton DR, 2016, ANNU REV IMMUNOL, V34, P635, DOI 10.1146/annurev-immunol-041015-055515
   BURTON DR, 1991, P NATL ACAD SCI USA, V88, P10134, DOI 10.1073/pnas.88.22.10134
   CAMERON DW, 1989, LANCET, V2, P403
   Cao AT, 2015, MUCOSAL IMMUNOL, V8, P1072, DOI 10.1038/mi.2014.134
   Caron G, 2005, J IMMUNOL, V175, P1551, DOI 10.4049/jimmunol.175.3.1551
   Cassol E, 2010, J LEUKOCYTE BIOL, V87, P599, DOI 10.1189/jlb.1009673
   Catanzaro AT, 2007, VACCINE, V25, P4085, DOI 10.1016/j.vaccine.2007.02.050
   Catanzaro AT, 2006, J INFECT DIS, V194, P1638, DOI 10.1086/509258
   Cecchinato V, 2010, CURR OPIN HIV AIDS, V5, P141, DOI 10.1097/COH.0b013e32833653ec
   Chevalier MF, 2013, BLOOD, V121, P29, DOI 10.1182/blood-2012-07-409755
   Christensen D, 2017, MUCOSAL IMMUNOL, V10, P260, DOI 10.1038/mi.2016.28
   Chung AW, 2014, SCI TRANSL MED, V6, DOI 10.1126/scitranslmed.3007736
   Cicala C, 2009, P NATL ACAD SCI USA, V106, P20877, DOI 10.1073/pnas.0911796106
   Cohen J, 2007, SCIENCE, V318, P28, DOI 10.1126/science.318.5847.28
   Cone RA, 2014, J INFECT DIS, V210, pS616, DOI 10.1093/infdis/jiu459
   Conti HR, 2015, J IMMUNOL, V195, P780, DOI 10.4049/jimmunol.1500909
   Corey L, 2021, NEW ENGL J MED, V384, P1003, DOI 10.1056/NEJMoa2031738
   Cram JA, 2019, PLOS ONE, V14, DOI 10.1371/journal.pone.0225622
   Curlin ME, 2020, VACCINE, V38, P5814, DOI 10.1016/j.vaccine.2020.06.043
   Czerkinsky C, 2012, CURR TOP MICROBIOL, V354, P1, DOI 10.1007/82_2010_112
   Dann SM, 2015, EXP PARASITOL, V156, P68, DOI 10.1016/j.exppara.2015.06.003
   Davenport TM, 2016, STRUCTURE, V24, P1346, DOI 10.1016/j.str.2016.06.012
   de Jong SE, 2020, CELL HOST MICROBE, V28, P169, DOI 10.1016/j.chom.2020.06.014
   DeCamp AC, 2017, PLOS ONE, V12, DOI 10.1371/journal.pone.0185959
   DePaolo RW, 2012, J EXP MED, V209, P1437, DOI 10.1084/jem.20112339
   DOLIN R, 1991, ANN INTERN MED, V114, P119, DOI 10.7326/0003-4819-114-2-119
   Doria-Rose NA, 2014, NATURE, V509, P55, DOI 10.1038/nature13036
   Dosenovic P, 2015, CELL, V161, P1505, DOI 10.1016/j.cell.2015.06.003
   Duluc D, 2013, MUCOSAL IMMUNOL, V6, P626, DOI 10.1038/mi.2012.104
   Dupont A, 2014, GUT MICROBES, V5, P761, DOI 10.4161/19490976.2014.972238
   Elizaldi SR, 2019, MSPHERE, V4, DOI 10.1128/mSphere.00824-19
   Emu B, 2008, J VIROL, V82, P5398, DOI 10.1128/JVI.02176-07
   Esparza J, 2013, VACCINE, V31, P3502, DOI 10.1016/j.vaccine.2013.05.018
   Excler JL, 2016, CURR OPIN HIV AIDS, V11, P607, DOI 10.1097/COH.0000000000000312
   Fan SR, 2008, INT J GYNECOL OBSTET, V103, P50, DOI 10.1016/j.ijgo.2008.05.020
   Fazekas de St Groth B, 2008, AIDS, V22, P671, DOI 10.1097/QAD.0b013e3282f466da
   Feinen B, 2010, MUCOSAL IMMUNOL, V3, P312, DOI 10.1038/mi.2009.139
   Felber BK, 2014, VACCINES-BASEL, V2, P354, DOI 10.3390/vaccines2020354
   Fenyo EM, 2009, PLOS ONE, V4, DOI 10.1371/journal.pone.0004505
   Fisher KL, 2020, FRONT IMMUNOL, V11, DOI 10.3389/fimmu.2020.01274
   Flynn MN, 2005, J INFECT DIS, V191, P654, DOI 10.1086/428404
   Forthal DN, 2007, J IMMUNOL, V178, P6596, DOI 10.4049/jimmunol.178.10.6596
   Forthal DN, 2009, CURR OPIN HIV AIDS, V4, P388, DOI 10.1097/COH.0b013e32832f0a89
   Fuller DH, 2002, J VIROL, V76, P3309, DOI 10.1128/JVI.76.7.3309-3317.2002
   Gallorini S, 2014, VACCINE, V32, P2382, DOI 10.1016/j.vaccine.2013.12.043
   Ganesh L, 2004, J VIROL, V78, P11980, DOI 10.1128/JVI.78.21.11980-11987.2004
   Ganor Y, 2010, MUCOSAL IMMUNOL, V3, P506, DOI 10.1038/mi.2010.32
   Gardner MR, 2020, FRONT CELL INFECT MI, V10, DOI 10.3389/fcimb.2020.00176
   GAUDUIN MC, 1995, J INFECT DIS, V171, P1203, DOI 10.1093/infdis/171.5.1203
   Gauduin MC, 1997, NAT MED, V3, P1389, DOI 10.1038/nm1297-1389
   Gautam R, 2018, NAT MED, V24, P610, DOI 10.1038/s41591-018-0001-2
   Gautam R, 2016, NATURE, V533, P105, DOI 10.1038/nature17677
   Gebril A, 2012, EXPERT REV VACCINES, V11, P1139, DOI [10.1586/erv.12.81, 10.1586/ERV.12.81]
   Genesca M, 2009, J INTERN MED, V265, P67, DOI 10.1111/j.1365-2796.2008.02051.x
   Givan AL, 1997, AM J REPROD IMMUNOL, V38, P350
   GOEDERT JJ, 1989, LANCET, V2, P1351
   Grant RM, 2010, NEW ENGL J MED, V363, P2587, DOI 10.1056/NEJMoa1011205
   Gray G, 2010, CURR OPIN HIV AIDS, V5, P357, DOI 10.1097/COH.0b013e32833d2d2b
   Gray GE, 2011, LANCET INFECT DIS, V11, P507, DOI 10.1016/S1473-3099(11)70098-6
   GRIFFISS JM, 1975, J IMMUNOL, V114, P1779
   Gupta S, 2015, J VIROL, V89, P4158, DOI 10.1128/JVI.02904-14
   Haase AT, 2011, ANNU REV MED, V62, P127, DOI 10.1146/annurev-med-080709-124959
   Hagan T, 2019, CELL, V178, P1313, DOI 10.1016/j.cell.2019.08.010
   Halper-Stromberg A, 2014, CELL, V158, P989, DOI 10.1016/j.cell.2014.07.043
   Hammer SM, 2013, NEW ENGL J MED, V369, P2083, DOI 10.1056/NEJMoa1310566
   Hansen SG, 2013, NATURE, V502, P100, DOI 10.1038/nature12519
   Hansen SG, 2011, NATURE, V473, P523, DOI 10.1038/nature10003
   Hansen SG, 2009, NAT MED, V15, P293, DOI 10.1038/nm.1935
   Harrer T, 1996, AIDS RES HUM RETROV, V12, P585, DOI 10.1089/aid.1996.12.585
   Haynes BF, 2012, NEW ENGL J MED, V366, P1275, DOI 10.1056/NEJMoa1113425
   Henrick BM, 2015, FRONT IMMUNOL, V6, DOI 10.3389/fimmu.2015.00426
   Hessell AJ, 2018, EXPERT REV VACCINES, V17, P127, DOI 10.1080/14760584.2018.1425619
   Hessell AJ, 2016, NAT MED, V22, P362, DOI 10.1038/nm.4063
   Heyndrickx L, 2012, PLOS ONE, V7, DOI 10.1371/journal.pone.0036438
   Hirota K, 2013, NAT IMMUNOL, V14, P372, DOI 10.1038/ni.2552
   Hladik F, 2008, NAT REV IMMUNOL, V8, P447, DOI 10.1038/nri2302
   Hocini H, 1997, AIDS RES HUM RETROV, V13, P1179, DOI 10.1089/aid.1997.13.1179
   Hua CK, 2017, FRONT IMMUNOL, V8, DOI 10.3389/fimmu.2017.01655
   Huang DL, 2020, NAT COMMUN, V11, DOI 10.1038/s41467-020-19650-8
   Huang JH, 2016, IMMUNITY, V45, P1108, DOI 10.1016/j.immuni.2016.10.027
   Huang JH, 2012, NATURE, V491, P406, DOI 10.1038/nature11544
   Huang YD, 2014, PLOS ONE, V9, DOI 10.1371/journal.pone.0108631
   Hutnick NA, 2011, CURR OPIN VIROL, V1, P233, DOI 10.1016/j.coviro.2011.08.003
   International AIDS Vaccine Initiative, 2021, 1 IN HUM CLIN TRIAL
   Iwasaki A, 2010, NAT REV IMMUNOL, V10, P699, DOI 10.1038/nri2836
   Iyer SS, 2017, PLOS ONE, V12, DOI 10.1371/journal.pone.0178193
   JACOBSON JM, 1993, J INFECT DIS, V168, P298, DOI 10.1093/infdis/168.2.298
   Jalah R, 2012, HUM VACC IMMUNOTHER, V8, P1620, DOI 10.4161/hv.21407
   Jardine JG, 2015, SCIENCE, V349, P156, DOI 10.1126/science.aac5894
   Jin X, 1999, J EXP MED, V189, P991, DOI 10.1084/jem.189.6.991
   Joos B, 2006, ANTIMICROB AGENTS CH, V50, P1773, DOI 10.1128/AAC.50.5.1773-1779.2006
   Julg B, 2017, SCI TRANSL MED, V9, DOI 10.1126/scitranslmed.aao4235
   Julg B, 2017, SCI TRANSL MED, V9, DOI 10.1126/scitranslmed.aal1321
   KAETZEL CS, 1991, P NATL ACAD SCI USA, V88, P8796, DOI 10.1073/pnas.88.19.8796
   Kaldensjo T, 2011, PLOS ONE, V6, DOI 10.1371/journal.pone.0021344
   KAMAT BR, 1987, AM J PATHOL, V127, P66
   KARPAS A, 1988, P NATL ACAD SCI USA, V85, P9234, DOI 10.1073/pnas.85.23.9234
   Kasturi SP, 2017, J VIROL, V91, DOI 10.1128/JVI.01844-16
   KEEFER MC, 1994, AIDS RES HUM RETROV, V10, P1713, DOI 10.1089/aid.1994.10.1713
   Ketas Thomas J, 2021, Pathog Immun, V6, P116, DOI [10.1101/2021.03.11.434841, 10.20411/pai.v6i1.441]
   Khan SN, 2018, J VIROL, V92, DOI 10.1128/JVI.00384-18
   Klein F, 2013, CELL, V153, P126, DOI 10.1016/j.cell.2013.03.018
   Klein F, 2012, NATURE, V492, P118, DOI 10.1038/nature11604
   Klenerman P, 2016, NAT REV IMMUNOL, V16, P367, DOI 10.1038/nri.2016.38
   Ko SY, 2014, NATURE, V514, P642, DOI 10.1038/nature13612
   Kolodkin-Gal D, 2013, J VIROL, V87, P13589, DOI 10.1128/JVI.03108-12
   Komai-Koma M, 2004, P NATL ACAD SCI USA, V101, P3029, DOI 10.1073/pnas.0400171101
   Kourtis AP, 2012, NEW ENGL J MED, V367, P2260, DOI 10.1056/NEJMc1202292
   Kozlowski PA, 2002, J IMMUNOL, V169, P566, DOI 10.4049/jimmunol.169.1.566
   Kozlowski PA, 1997, INFECT IMMUN, V65, P1387, DOI 10.1128/IAI.65.4.1387-1394.1997
   Kozlowski Pamela A., 2019, Current Immunology Reviews, V15, P102, DOI 10.2174/1573395514666180605092054
   Kraehenbuhl JP, 2013, CURR TOP MED CHEM, V13, P2609, DOI 10.2174/15680266113136660186
   Kulkarni V, 2014, J MED PRIMATOL, V43, P329, DOI 10.1111/jmp.12123
   Kunkel EJ, 2003, NAT REV IMMUNOL, V3, P822, DOI 10.1038/nri1203
   Kutzler MA, 2008, NAT REV GENET, V9, P776, DOI 10.1038/nrg2432
   Kwon YD, 2016, J VIROL, V90, P5899, DOI 10.1128/JVI.03246-15
   Laher F, 2020, PLOS MED, V17, DOI 10.1371/journal.pmed.1003038
   Lambour J, 2016, EMERG MICROBES INFEC, V5, DOI 10.1038/emi.2016.97
   Levinson P, 2009, AIDS, V23, P309, DOI 10.1097/QAD.0b013e328321809c
   LEVY J, 1994, BLOOD, V84, P2130
   Li HR, 2017, J VIROL, V91, DOI 10.1128/JVI.02425-16
   Li M, 2020, IMMUNOL LETT, V217, P116, DOI 10.1016/j.imlet.2019.10.013
   Li QS, 2014, J IMMUNOL, V193, P3113, DOI 10.4049/jimmunol.1400820
   Lieberman J, 2003, NAT REV IMMUNOL, V3, P361, DOI 10.1038/nri1083
   Lindsay RW, 2013, VACCINE, V31, P4749, DOI 10.1016/j.vaccine.2013.08.011
   Liu JY, 2008, J VIROL, V82, P5643, DOI 10.1128/JVI.02564-07
   Liu JY, 2016, SCIENCE, V353, P1045, DOI 10.1126/science.aag0491
   Liu J, 2020, VACCINE, V38, P2149, DOI 10.1016/j.vaccine.2020.01.050
   Liu J, 2017, AIDS RES THER, V14, DOI 10.1186/s12981-017-0165-8
   Liu MA, 2003, J INTERN MED, V253, P402, DOI 10.1046/j.1365-2796.2003.01140.x
   Lu S, 2009, HUM GENE THER, V20, P1101, DOI 10.1089/hum.2009.910
   MacGregor RB, 2002, AIDS, V16, P2137, DOI 10.1097/00002030-200211080-00005
   MacGregor RR, 1998, J INFECT DIS, V178, P92, DOI 10.1086/515613
   Machado JR, 2014, BIOMED RES INT, V2014, DOI 10.1155/2014/350195
   Mahomed S, 2020, BMJ OPEN, V10, DOI 10.1136/bmjopen-2020-042247
   Mahomed S, 2019, BMJ OPEN, V9, DOI 10.1136/bmjopen-2019-030283
   Makitalo B, 2004, J GEN VIROL, V85, P2407, DOI 10.1099/vir.0.79869-0
   Malbec M, 2013, J EXP MED, V210, P2813, DOI 10.1084/jem.20131244
   Manrique A, 2007, J VIROL, V81, P8793, DOI 10.1128/JVI.00598-07
   Margolis L, 2006, NAT REV MICROBIOL, V4, P312, DOI 10.1038/nrmicro1387
   Martin N, 2010, J VIROL, V84, P3516, DOI 10.1128/JVI.02651-09
   Martinez-Navio JM, 2020, FRONT IMMUNOL, V11, DOI 10.3389/fimmu.2020.00449
   Mascola JR, 2013, IMMUNOL REV, V254, P225, DOI 10.1111/imr.12075
   Massanella M, 2009, AIDS, V23, P183, DOI 10.1097/QAD.0b013e32831ef1a3
   Matoba N, 2004, P NATL ACAD SCI USA, V101, P13584, DOI 10.1073/pnas.0405297101
   Mazurov D, 2010, PLOS PATHOG, V6, DOI 10.1371/journal.ppat.1000788
   McCormack S, 2016, LANCET, V387, P53, DOI 10.1016/S0140-6736(15)00056-2
   McEnery Regina, 2011, IAVI Rep, V15, P17
   Mckay PF, 2017, J CONTROL RELEASE, V249, P74, DOI 10.1016/j.jconrel.2017.01.018
   McKinnon LR, 2015, JAIDS-J ACQ IMM DEF, V68, P6, DOI 10.1097/QAI.0000000000000389
   McKinnon LR, 2011, J IMMUNOL, V187, P6032, DOI 10.4049/jimmunol.1101836
   McMichael A, 2002, NAT REV IMMUNOL, V2, P283, DOI 10.1038/nri779
   McMichael AJ, 2010, NAT REV IMMUNOL, V10, P11, DOI 10.1038/nri2674
   Meng FL, 2014, CELL, V159, P1538, DOI 10.1016/j.cell.2014.11.014
   Mestecky H, 2007, J REPROD IMMUNOL, V73, P85, DOI 10.1016/j.jri.2007.01.005
   MESTECKY J, 1994, AIDS RES HUM RETROV, V10, pS11
   Miglietta R, 2014, J TRANSL MED, V12, DOI 10.1186/s12967-014-0346-3
   Miller CJ, 2005, J VIROL, V79, P9217, DOI 10.1128/JVI.79.14.9217-9227.2005
   Moldoveanu Z, 2005, J IMMUNOL, V175, P4127, DOI 10.4049/jimmunol.175.6.4127
   Moldt B, 2012, P NATL ACAD SCI USA, V109, P18921, DOI 10.1073/pnas.1214785109
   de Lara LM, 2021, CURR OPIN PHYSIOL, V19, P32, DOI 10.1016/j.cophys.2020.07.021
   Moreno-Fernandez ME, 2012, AIDS RES HUM RETROV, V28, P49, DOI [10.1089/AID.2011.0265, 10.1089/aid.2011.0265]
   Mouquet H, 2012, P NATL ACAD SCI USA, V109, pE3268, DOI 10.1073/pnas.1217207109
   Mouquet H, 2010, NATURE, V467, P591, DOI 10.1038/nature09385
   Mselle TF, 2007, CLIN IMMUNOL, V124, P69, DOI 10.1016/j.clim.2007.04.008
   Mudd PA, 2012, NATURE, V491, P129, DOI 10.1038/nature11443
   MUSTER T, 1993, J VIROL, V67, P6642, DOI 10.1128/JVI.67.11.6642-6647.1993
   Nakanishi Y, 2009, NATURE, V462, P510, DOI 10.1038/nature08511
   Neutra MR, 2006, NAT REV IMMUNOL, V6, P148, DOI 10.1038/nri1777
   Neutra MR, 2001, NAT IMMUNOL, V2, P1004, DOI 10.1038/ni1101-1004
   Nguyen PV, 2014, CELL MOL IMMUNOL, V11, P410, DOI 10.1038/cmi.2014.41
   OLEARY AD, 1986, HISTOPATHOLOGY, V10, P267, DOI 10.1111/j.1365-2559.1986.tb02481.x
   Orr MT, 2015, VACCINE, V33, P6570, DOI 10.1016/j.vaccine.2015.10.115
   PARREN PWHI, 1995, AIDS, V9, pF1, DOI 10.1097/00002030-199506000-00001
   Parren PWHI, 2001, J VIROL, V75, P8340, DOI 10.1128/JVI.75.17.8340-8347.2001
   Parsons MS, 2017, SCI TRANSL MED, V9, DOI 10.1126/scitranslmed.aaf1483
   Pasetti MF, 2011, IMMUNOL REV, V239, P125, DOI 10.1111/j.1600-065X.2010.00970.x
   Pavri R, 2010, CELL, V143, P122, DOI 10.1016/j.cell.2010.09.017
   Pegu A, 2014, SCI TRANSL MED, V6, DOI 10.1126/scitranslmed.3008992
   Pena-Cruz V, 2018, J CLIN INVEST, V128, P3439, DOI 10.1172/JCI98943
   Perreau M, 2008, J EXP MED, V205, P2717, DOI 10.1084/jem.20081786
   Pietzsch J, 2012, P NATL ACAD SCI USA, V109, P15859, DOI 10.1073/pnas.1213409109
   Pitisuttithum P, 2006, J INFECT DIS, V194, P1661, DOI 10.1086/508748
   Pitisuttithum P, 2020, LANCET HIV, V7, pE238, DOI 10.1016/S2352-3018(19)30406-0
   Pitisuttithum P, 2013, PROCEDIA VACCINOL, V7, P49, DOI 10.1016/j.provac.2013.06.010
   Platt EJ, 1998, J VIROL, V72, P2855, DOI 10.1128/JVI.72.4.2855-2864.1998
   Plotkin SA, 2010, CLIN VACCINE IMMUNOL, V17, P1055, DOI 10.1128/CVI.00131-10
   Prabhakaran M, 2021, J IMMUNOL METHODS, V491, DOI 10.1016/j.jim.2021.112995
   Ramsuran V, 2011, CLIN INFECT DIS, V52, P1248, DOI 10.1093/cid/cir119
   Reh L, 2015, PLOS PATHOG, V11, DOI 10.1371/journal.ppat.1004966
   Rerks-Ngarm S, 2017, J INFECT DIS, V215, P1255, DOI 10.1093/infdis/jix099
   Rerks-Ngarm S, 2009, NEW ENGL J MED, V361, P2209, DOI 10.1056/NEJMoa0908492
   Rocha CS, 2018, J VIROL, V92, DOI 10.1128/JVI.00167-18
   Rodriguez-Garcia M, 2017, MUCOSAL IMMUNOL, V10, P531, DOI 10.1038/mi.2016.72
   Rodriguez-Garcia M, 2014, MUCOSAL IMMUNOL, V7, P1375, DOI 10.1038/mi.2014.26
   Rodriguez-Garcia M, 2018, AGING CELL, V17, DOI 10.1111/acel.12733
   Rosati M, 2008, VACCINE, V26, P5223, DOI 10.1016/j.vaccine.2008.03.090
   ROSSI P, 1989, P NATL ACAD SCI USA, V86, P8055, DOI 10.1073/pnas.86.20.8055
   Roy MJ, 2000, VACCINE, V19, P764, DOI 10.1016/S0264-410X(00)00302-9
   Rudicell RS, 2014, J VIROL, V88, P12669, DOI 10.1128/JVI.02213-14
   Salle B, 2010, J INFECT DIS, V202, P337, DOI 10.1086/653619
   Sanders RW, 2015, SCIENCE, V349, DOI 10.1126/science.aac4223
   Sandler NG, 2012, NAT REV MICROBIOL, V10, P655, DOI 10.1038/nrmicro2848
   Sarzotti-Kelsoe M, 2014, J IMMUNOL METHODS, V409, P131, DOI 10.1016/j.jim.2013.11.022
   Saunders KO, 2015, J VIROL, V89, P8334, DOI 10.1128/JVI.00908-15
   Scheid JF, 2016, NATURE, V535, P556, DOI 10.1038/nature18929
   Scheid JF, 2011, SCIENCE, V333, P1633, DOI 10.1126/science.1207227
   Scheid JF, 2009, J IMMUNOL METHODS, V343, P65, DOI 10.1016/j.jim.2008.11.012
   Schmitt N, 2015, CURR OPIN IMMUNOL, V34, P130, DOI 10.1016/j.coi.2015.03.007
   Schmitz JE, 1999, SCIENCE, V283, P857, DOI 10.1126/science.283.5403.857
   Schoenly KA, 2008, J VIROL, V82, P3166, DOI 10.1128/JVI.01634-07
   Selvarajah S, 2005, J VIROL, V79, P12148, DOI 10.1128/JVI.79.19.12148-12163.2005
   Shattock RJ, 2003, NAT REV MICROBIOL, V1, P25, DOI 10.1038/nrmicro729
   Shen R, 2009, J VIROL, V83, P3258, DOI 10.1128/JVI.01796-08
   Shingai M, 2014, J EXP MED, V211, P2061, DOI 10.1084/jem.20132494
   Shingai M, 2013, NATURE, V503, P277, DOI 10.1038/nature12746
   Shiver JW, 2002, NATURE, V415, P331, DOI 10.1038/415331a
   Singh S, 2014, VACCINE, V32, P6934, DOI 10.1016/j.vaccine.2014.10.051
   Skowronski DM, 2021, NEW ENGL J MED, V384, P1576, DOI 10.1056/NEJMc2036242
   Sok D, 2014, P NATL ACAD SCI USA, V111, P17624, DOI 10.1073/pnas.1415789111
   Sourisseau M, 2007, J VIROL, V81, P1000, DOI 10.1128/JVI.01629-06
   Sparrow E, 2017, B WORLD HEALTH ORGAN, V95, P235, DOI [10.2471/BLT.16.178061, 10.2471/blt.16.178061]
   Steichen JM, 2019, SCIENCE, V366, P1216, DOI 10.1126/science.aax4380
   Steinhagen F, 2011, VACCINE, V29, P3341, DOI 10.1016/j.vaccine.2010.08.002
   Stephenson KE, 2016, CURR HIV-AIDS REP, V13, P31, DOI 10.1007/s11904-016-0299-7
   Stiegler G, 2002, AIDS, V16, P2019, DOI 10.1097/00002030-200210180-00006
   Stieh DJ, 2019, J INT AIDS SOC, V22, P98
   Stieh DJ, 2016, CELL HOST MICROBE, V19, P529, DOI 10.1016/j.chom.2016.03.005
   Swain W E, 2000, Dev Biol (Basel), V104, P115
   Thiam HR, 2020, ANNU REV CELL DEV BI, V36, P191, DOI 10.1146/annurev-cellbio-020520-111016
   Thibault S, 2007, J IMMUNOL, V179, P4357, DOI 10.4049/jimmunol.179.7.4357
   Tomaras G.S.X., 2013, P 13 AIDS VACC C BAR
   Trifonova RT, 2018, FRONT IMMUNOL, V9, DOI 10.3389/fimmu.2018.02719
   Trkola A, 1996, J VIROL, V70, P1100, DOI 10.1128/JVI.70.2.1100-1108.1996
   Tuero I, 2014, VIRUSES-BASEL, V6, P3129, DOI 10.3390/v6083129
   Tuyishime M, 2020, CURR OPIN HIV AIDS, V15, P290, DOI 10.1097/COH.0000000000000640
   Vajdy Michael, 2008, P23, DOI 10.1007/978-1-4020-8412-6_2
   van den Berg FT, 2019, MOL THER-METH CLIN D, V14, P100, DOI 10.1016/j.omtm.2019.06.002
   Van Roey GA, 2012, EUR J IMMUNOL, V42, P353, DOI 10.1002/eji.201141787
   van Schooten J, 2018, RETROVIROLOGY, V15, DOI 10.1186/s12977-018-0457-7
   Vargas-Inchaustegui DA, 2013, CURR HIV RES, V11, P407, DOI 10.2174/1570162X113116660063
   Vasan S, 2011, PLOS ONE, V6, DOI 10.1371/journal.pone.0019252
   Vcelar B, 2007, AIDS, V21, P2161, DOI 10.1097/QAD.0b013e328285da15
   Veazey RS, 2015, HUM VACC IMMUNOTHER, V11, P2913, DOI 10.1080/21645515.2015.1070998
   Veazey RS, 2003, NAT MED, V9, P343, DOI 10.1038/nm833
   Veazey RS, 2004, J EXP MED, V200, P697, DOI 10.1084/jem.20041464
   Verma A, 2020, J VIROL, V94, DOI 10.1128/JVI.01737-19
   VITTECOQ D, 1995, P NATL ACAD SCI USA, V92, P1195, DOI 10.1073/pnas.92.4.1195
   Walker Bruce D, 2007, Top HIV Med, V15, P134
   Walker LM, 2011, NATURE, V477, P466, DOI 10.1038/nature10373
   Wang D, 2016, SCI TRANSL MED, V8, DOI 10.1126/scitranslmed.aaf9387
   Wang XH, 2003, J IMMUNOL, V171, P4717, DOI 10.4049/jimmunol.171.9.4717
   Ward ES, 2009, ADV IMMUNOL, V103, P77, DOI 10.1016/S0065-2776(09)03004-1
   Wardemann H, 2003, SCIENCE, V301, P1374, DOI 10.1126/science.1086907
   Wassen L, 1996, SCAND J IMMUNOL, V44, P408, DOI 10.1046/j.1365-3083.1996.d01-320.x
   Watkins DI, 2008, MEM I OSWALDO CRUZ, V103, P119, DOI 10.1590/S0074-02762008000200001
   Whaley KJ, 2014, J INFECT DIS, V210, pS674, DOI 10.1093/infdis/jiu398
   Wilks AB, 2010, J IMMUNOL, V185, P7097, DOI 10.4049/jimmunol.1002751
   Williams WB, 2018, CURR OPIN HIV AIDS, V13, P9, DOI [10.1097/COH.0000000000000423, 10.1097/coh.0000000000000423]
   Williams WB, 2015, SCIENCE, V349, DOI 10.1126/science.aab1253
   Wilson-Welder JH, 2009, J PHARM SCI-US, V98, P1278, DOI 10.1002/jps.21523
   Wira CR, 2008, AIDS, V22, P1909, DOI 10.1097/QAD.0b013e3283060ea4
   Wira CR, 2005, IMMUNOL REV, V206, P306, DOI 10.1111/j.0105-2896.2005.00287.x
   Woof JM, 2005, IMMUNOL REV, V206, P64, DOI 10.1111/j.0105-2896.2005.00290.x
   Wu XL, 2010, SCIENCE, V329, P856, DOI 10.1126/science.1187659
   Xin KQ, 1999, CLIN IMMUNOL, V92, P90, DOI 10.1006/clim.1999.4730
   Yamamoto M, 2012, CURR TOP MICROBIOL, V354, P39, DOI 10.1007/82_2011_134
   Yamane A, 2011, NAT IMMUNOL, V12, P62, DOI 10.1038/ni.1964
   Yates NL, 2014, SCI TRANSL MED, V6, DOI 10.1126/scitranslmed.3007730
   Yeaman GR, 1997, J LEUKOCYTE BIOL, V61, P427, DOI 10.1002/jlb.61.4.427
   Yeaman GR, 2001, IMMUNOLOGY, V102, P434, DOI 10.1046/j.1365-2567.2001.01199.x
   Zhang ZQ, 1999, SCIENCE, V286, P1353, DOI 10.1126/science.286.5443.1353
   Zhou TQ, 2010, SCIENCE, V329, P811, DOI 10.1126/science.1192819
   Zhou ZC, 2011, PLOS PATHOG, V7, DOI 10.1371/journal.ppat.1002100
   Zhu TF, 1996, J VIROL, V70, P3098, DOI 10.1128/JVI.70.5.3098-3107.1996
   Zimmermann P, 2018, VACCINE, V36, P4433, DOI 10.1016/j.vaccine.2018.04.066
   Zwick MB, 2001, J VIROL, V75, P10892, DOI 10.1128/JVI.75.22.10892-10905.2001
NR 318
TC 1
Z9 1
U1 2
U2 4
PU MDPI
PI BASEL
PA ST ALBAN-ANLAGE 66, CH-4052 BASEL, SWITZERLAND
EI 2076-393X
J9 VACCINES-BASEL
JI Vaccines
PD SEP
PY 2021
VL 9
IS 9
AR 1001
DI 10.3390/vaccines9091001
PG 32
WC Immunology; Medicine, Research & Experimental
WE Science Citation Index Expanded (SCI-EXPANDED)
SC Immunology; Research & Experimental Medicine
GA UZ3NU
UT WOS:000702115900001
PM 34579238
OA Green Published, gold
DA 2022-08-26
ER

PT J
AU Sibanda, EL
   Mangenah, C
   Neuman, M
   Tumushime, M
   Watadzaushe, C
   Mutseta, MN
   Maringwa, G
   Dirawo, J
   Fielding, KL
   Johnson, C
   Ncube, G
   Taegtmeyer, M
   Hatzold, K
   Corbett, EL
   Terris-Prestholt, F
   Cowan, FM
AF Sibanda, Euphemia Lindelwe
   Mangenah, Collin
   Neuman, Melissa
   Tumushime, Mary
   Watadzaushe, Constancia
   Mutseta, Miriam N.
   Maringwa, Galven
   Dirawo, Jeffrey
   Fielding, Katherine L.
   Johnson, Cheryl
   Ncube, Getrude
   Taegtmeyer, Miriam
   Hatzold, Karin
   Corbett, Elizabeth Lucy
   Terris-Prestholt, Fern
   Cowan, Frances M.
TI Comparison of community-led distribution of HIV self-tests kits with
   distribution by paid distributors: a cluster randomised trial in rural
   Zimbabwean communities
SO BMJ GLOBAL HEALTH
LA English
DT Article
DE community-based survey; health economics
ID QUESTIONNAIRE; MALAWI
AB Background We compared community-led versus an established community-based HIV self-testing (HIVST) model in rural Zimbabwe using a cluster-randomised trial. Methods Forty village groups were randomised 1:1 using restricted randomisation to community-led HIVST, where communities planned and implemented HIVST distribution for 4 weeks, or paid distribution (PD), where distributors were paid US$50 to distribute kits door-to-door over 4 weeks. Individual level primary outcomes compared household survey responses by arm 4 months post-intervention for: (1) newly diagnosed HIV during/within 4 months following HIVST distribution, (2) linkage to confirmatory testing, pre-exposure prophylaxis or voluntary medical male circumcision during/within 4 months following HIVST distribution. Participants were not masked to allocation; analysis used masked data. Trial analysis used random-effects logistic regression. Distribution costs compared: (1) community-led HIVST, (2) PD HIVST and (3) PD costs when first implemented in 2016/2017. Results From October 2018 to August 2019, 27 812 and 36 699 HIVST kits were distributed in community-led and PD communities, respectively. We surveyed 11 150 participants and 5683 were in community-led arm. New HIV diagnosis was reported by 211 (3.7%) community-led versus 197 (3.6%) PD arm participants, adjusted OR (aOR) 1.1 (95% CI 0.72 to 1.56); 318 (25.9%) community-led arm participants linked to post-test services versus 361 (23.9%) in PD arm, aOR 1.1 (95% CI 0.75 to 1.49. Cost per HIVST kit distributed was US$6.29 and US$10.25 for PD and community-led HIVST, both lower than 2016/2017 costs for newly implemented PD (US$14.52). No social harms were reported. Conclusions Community-led HIVST can perform as well as paid distribution, with lower costs in the first year. These costs may reduce with programme maturity/learning.
C1 [Sibanda, Euphemia Lindelwe; Mangenah, Collin; Tumushime, Mary; Watadzaushe, Constancia; Maringwa, Galven; Dirawo, Jeffrey; Cowan, Frances M.] CeSHHAR Zimbabwe, Harare, Zimbabwe.
   [Sibanda, Euphemia Lindelwe; Taegtmeyer, Miriam; Cowan, Frances M.] Univ Liverpool Liverpool Sch Trop Med, Dept Int Publ Hlth, Liverpool, Merseyside, England.
   [Neuman, Melissa; Fielding, Katherine L.] London Sch Hyg & Trop Med, Dept Infect Dis Epidemiol, London, England.
   [Neuman, Melissa; Fielding, Katherine L.] London Sch Hyg & Trop Med, MRC Int Stat & Epidemiol Grp, London, England.
   [Mutseta, Miriam N.] Populat Serv Int Zimbabwe, Dept Sexual Reprod Hlth Rights & Innovat, Harare, Zimbabwe.
   [Fielding, Katherine L.] Univ Witwatersrand, Fac Hlth Sci, Johannesburg, South Africa.
   [Johnson, Cheryl] WHO, HIV Hepatitis & STI Dept, CH-1211 Geneva, Switzerland.
   [Ncube, Getrude] Minist Hlth & Child Care, AIDS & TB Unit, Harare, Zimbabwe.
   [Hatzold, Karin] Populat Serv Int, Washington, DC USA.
   [Corbett, Elizabeth Lucy] London Sch Hyg & Trop Med, Dept Clin Res, London, England.
   [Corbett, Elizabeth Lucy] Malawi Liverpool Wellcome Trust Clin Res Program, TB HIV Grp, Blantyre, Malawi.
   [Terris-Prestholt, Fern] London Sch Hyg & Trop Med, Fac Publ Hlth & Policy, Dept Global Hlth & Dev, London, England.
   [Terris-Prestholt, Fern] Joint United Nations Programme HIV AIDS, Geneva, Switzerland.
RP Sibanda, EL (通讯作者)，CeSHHAR Zimbabwe, Harare, Zimbabwe.; Sibanda, EL (通讯作者)，Univ Liverpool Liverpool Sch Trop Med, Dept Int Publ Hlth, Liverpool, Merseyside, England.
EM euphemia@ceshhar.co.zw
OI Johnson, Cheryl/0000-0001-5499-5523; Neuman,
   Melissa/0000-0002-8870-6504; Fielding, Katherine/0000-0002-6524-3754
FU Unitaid (STAR Initiative) [4214-CeSHHAR]; Wellcome Trust
   [WT200901/Z/16/Z]
FX This study was funded by Unitaid (STAR Initiative), subagreement number
   4214-CeSHHAR. ELC is funded by Wellcome Trust (WT200901/Z/16/Z).
CR Amstutz A, 2020, LANCET HIV, V7, pE752, DOI 10.1016/S2352-3018(20)30233-2
   Andersson N, 2015, BMJ-BRIT MED J, V351, DOI 10.1136/bmj.h3267
   Chamie G, 2019, CURR OPIN HIV AIDS, V14, P449, DOI 10.1097/COH.0000000000000585
   Choko AT, 2019, PLOS MED, V16, DOI 10.1371/journal.pmed.1002719
   Cohen MS, 2016, NEW ENGL J MED, V375, P830, DOI [10.1056/NEJMoa1105243, 10.1056/NEJMoa1600693]
   Deitchler M., 2010, VALIDATION MEASURE H, P360
   Floyd S, 2020, PLOS MED, V17, DOI 10.1371/journal.pmed.1003067
   Hoffmann TC, 2014, BMJ-BRIT MED J, V348, DOI [10.1055/s-0041-111066, 10.1136/bmj.g1687]
   Indravudh PP, 2017, AIDS, V31, pS203, DOI 10.1097/QAD.0000000000001516
   Indravudh PP., 2019, COMMUNITY LED DELIVE
   Joint United Nations Programme on HIV/AIDS (UNAIDS), 2020, 2020 GLOB AIDS UP 2020 GLOB AIDS UP
   Kabami J, 2017, J INT AIDS SOC, V20, DOI 10.7448/IAS.20.1.21514
   Kroenke K, 2003, MED CARE, V41, P1284, DOI 10.1097/01.MLR.0000093487.78664.3C
   Langhaug LF, 2011, SEX TRANSM INFECT, V87, P165, DOI 10.1136/sti.2009.037374
   MacPherson P, 2014, JAMA-J AM MED ASSOC, V312, P372, DOI 10.1001/jama.2014.6493
   Mangenah C, 2019, J INT AIDS SOC, V22, DOI 10.1002/jia2.25255
   Mulubwa C, 2019, LANCET HIV, V6, pE81, DOI 10.1016/S2352-3018(18)30258-3
   Napierala-Mavedzenge S., 2015, 8 IAS C HIV PATH TRE 8 IAS C HIV PATH TRE
   Patel V, 1997, ACTA PSYCHIAT SCAND, V95, P469, DOI 10.1111/j.1600-0447.1997.tb10134.x
   Remme JHF, 2010, B WORLD HEALTH ORGAN, V88, P509, DOI 10.2471/BLT.09.069203
   Roungou JB, 2015, PLOS NEGLECT TROP D, V9, DOI 10.1371/journal.pntd.0003562
   Sibanda EL., 2018, C RETR OPP INF CROI C RETR OPP INF CROI
   Sibanda EL, 2019, J INT AIDS SOC, V22, DOI 10.1002/jia2.25245
   STAR Project, HIV SELF TEST AFR PR HIV SELF TEST AFR PR
   Nguyen VT, 2019, J INT AIDS SOC, V22, DOI 10.1002/jia2.25301
   World health Organisation, 2016, GUID HIV SELF TEST P
   World Health Organisation, 2019, CONSOLIDATED GUIDELI
   Zimba R, 2016, AM J TROP MED HYG, V95, P925, DOI 10.4269/ajtmh.16-0210
   Zimbabwe National Statistics Agency (ZIMSTAT) ICAP, 2020, ZIMB POP BAS IMP ASS ZIMB POP BAS IMP ASS
NR 29
TC 1
Z9 1
U1 0
U2 3
PU BMJ PUBLISHING GROUP
PI LONDON
PA BRITISH MED ASSOC HOUSE, TAVISTOCK SQUARE, LONDON WC1H 9JR, ENGLAND
SN 2059-7908
J9 BMJ GLOB HEALTH
JI BMJ Glob. Health
PY 2021
VL 6
IS SUPPL_4
SU 4
AR e005000
DI 10.1136/bmjgh-2021-005000
PG 13
WC Public, Environmental & Occupational Health
WE Science Citation Index Expanded (SCI-EXPANDED); Social Science Citation Index (SSCI)
SC Public, Environmental & Occupational Health
GA TM3KJ
UT WOS:000675448900004
PM 34275872
OA Green Accepted, gold, Green Published
DA 2022-08-26
ER

PT J
AU Chow, EPF
   Hocking, JS
   Ong, JJ
   Phillips, TR
   Schmidt, T
   Buchanan, A
   Rodriguez, E
   Maddaford, K
   Fairley, CK
AF Chow, Eric P. F.
   Hocking, Jane S.
   Ong, Jason J.
   Phillips, Tiffany R.
   Schmidt, Tina
   Buchanan, Andrew
   Rodriguez, Elena
   Maddaford, Kate
   Fairley, Christopher K.
TI Brief Report: Changes in PrEP Use, Sexual Practice, and Use of Face Mask
   During Sex Among MSM During the Second Wave of COVID-19 in Melbourne,
   Australia
SO JAIDS-JOURNAL OF ACQUIRED IMMUNE DEFICIENCY SYNDROMES
LA English
DT Article
DE COVID; coronavirus; PrEP; sexual practice; mask; men who have sex with
   men; HIV
ID HIV; PROPHYLAXIS; BEHAVIORS; GAY
AB Background: A second wave of COVID-19 began in late June in Victoria, Australia. Stage 3 then Stage 4 restrictions were introduced in July-August. This study aimed to compare the use of pre-exposure prophylaxis (PrEP) and sexual practices among men who have sex with men taking PrEP between May-June (post-first lockdown) and July-August (second lockdown). Methods: This was an online survey conducted among men who have sex with men who had their PrEP managed at the Melbourne Sexual Health Centre, Australia. A short message service with a link to the survey was sent to 503 PrEP clients who provided consent to receive a short message service from Melbourne Sexual Health Centre in August 2020. Results: Of the 192 participants completed the survey, 153 (80%) did not change how they took PrEP. Of the 136 daily PrEP users, 111 (82%) continued to take daily PrEP, 3 (2%) switched to on-demand PrEP, and 22 (16%) stopped PrEP in July-August. Men generally reported that they had no partners or decreased sexual activities during second lockdown compared with post-first lockdown; the number of casual sex partners (43% decreased vs. 3% increased) and the number of kissing partners (36% decreased vs. 3% increased). Most men reported no chemsex (79%) or group sex (77%) in May-August. 10% (13/127) of men had ever worn face masks during sex in May-August. Conclusion: During the second wave of COVID-19 in Victoria, most men did not change the way they used PrEP but the majority had no risks or reduced sexual practices while one in 10 men wore a face mask during sex.
C1 [Chow, Eric P. F.; Ong, Jason J.; Phillips, Tiffany R.; Schmidt, Tina; Buchanan, Andrew; Rodriguez, Elena; Maddaford, Kate; Fairley, Christopher K.] Alfred Hlth, Melbourne Sexual Hlth Ctr, Melbourne, Vic, Australia.
   [Chow, Eric P. F.; Ong, Jason J.; Phillips, Tiffany R.; Fairley, Christopher K.] Monash Univ, Cent Clin Sch, Melbourne, Vic, Australia.
   [Chow, Eric P. F.; Hocking, Jane S.; Ong, Jason J.] Univ Melbourne, Ctr Epidemiol & Biostat, Melbourne Sch Populat & Global Hlth, Melbourne, Vic, Australia.
RP Chow, EPF (通讯作者)，Melbourne Sexual Hlth Ctr, MBiostat, 580 Swanston St, Carlton, Vic 3053, Australia.
EM Eric.chow@monash.edu
RI Phillips, Tiffany/AAB-8067-2019; Chow, Eric P.F./W-6684-2019
OI Phillips, Tiffany/0000-0001-6920-7710; Chow, Eric
   P.F./0000-0003-1766-0657; Ong, Jason/0000-0001-5784-7403
FU Australian National Health and Medical Research Council (NHMRC)
   Investigator Grant [GNT1172873, GNT1172900]; NHRMC Early Career
   Fellowship [GNT1104781]; NHMRC Senior Research Fellowship [GNT1136117]
FX E.P.F.C. and C.K.F. are each supported by an Australian National Health
   and Medical Research Council (NHMRC) Investigator Grant (GNT1172873 for
   E.P.F.C. and GNT1172900 for C.K.F.). J.J.O. is supported by an NHRMC
   Early Career Fellowship (GNT1104781). J.S.H. is supported by an NHMRC
   Senior Research Fellowship (GNT1136117). E.P.F.C. has received a
   research grant and honoraria from Gilead Pharmaceuticals on HIV and PrEP
   research outside the submitted work.
CR Brawley S., 23 INT AIDS C 2020 V
   Carvalheira A, 2003, J SEX MARITAL THER, V29, P345, DOI 10.1080/00926230390224729
   Chow EPF, 2021, OPEN FORUM INFECT DI, V8, DOI 10.1093/ofid/ofaa536
   Chow EPF, 2020, LANCET HIV, V7, pE528, DOI 10.1016/S2352-3018(20)30204-6
   Chow EPF, 2020, OPEN FORUM INFECT DI, V7, DOI 10.1093/ofid/ofaa275
   Coombe J, 2021, SEX TRANSM INFECT, V97, P357, DOI 10.1136/sextrans-2020-054688
   Cusini M, 2021, SEX TRANSM INFECT, V97, P99, DOI 10.1136/sextrans-2020-054608
   Hammoud MA, 2021, JAIDS-J ACQ IMM DEF, V86, P22, DOI 10.1097/QAI.0000000000002514
   Hammoud MA, 2020, JAIDS-J ACQ IMM DEF, V85, P309, DOI 10.1097/QAI.0000000000002462
   Hogan AB, 2020, LANCET GLOB HEALTH, V8, pE1132, DOI 10.1016/S2214-109X(20)30288-6
   Jewell BL, 2020, LANCET HIV, V7, pE629, DOI 10.1016/S2352-3018(20)30211-3
   Jiang HB, 2020, LANCET HIV, V7, pE308, DOI 10.1016/S2352-3018(20)30105-3
   Junejo M, 2020, LANCET HIV, V7, pE460, DOI [10.1016/S2357-3018(20)30146-6, 10.1016/S2352-3018(20)30146-6]
   Krakower D., 23 INT AIDS C
   Latini A, 2021, SEX TRANSM INFECT, V97, P78, DOI 10.1136/sextrans-2020-054543
   Lehmiller JJ, 2021, LEISURE SCI, V43, P295, DOI 10.1080/01490400.2020.1774016
   Michaels J., 2020, HARM REDUCTION APPRO
   Odinga Manas Migot, 2020, Gates Open Res, V4, P117, DOI 10.12688/gatesopenres.13152.2
   Ponticiello M, 2020, AIDS BEHAV, V24, P3006, DOI 10.1007/s10461-020-02935-w
   Sanchez-Rubio J, 2021, SEX TRANSM INFECT, V97, P100, DOI 10.1136/sextrans-2020-054680
   Team C-NIRS , 2020, COMMUN DIS INTELL, V44, P1
   Terrence Higgins Trust, 2020, NEW ADV SEX WHIL MAN
   Traeger MW, 2018, CLIN INFECT DIS, V67, P676, DOI 10.1093/cid/ciy182
   Vicotira State Government, 2020, COR UPD VICT 5 AUG 2
   Walker S, 2016, PLOS ONE, V11, DOI 10.1371/journal.pone.0164033
   Wright K., 2018, DISGUST DESIRE PARAD, P71
NR 26
TC 13
Z9 13
U1 1
U2 2
PU LIPPINCOTT WILLIAMS & WILKINS
PI PHILADELPHIA
PA TWO COMMERCE SQ, 2001 MARKET ST, PHILADELPHIA, PA 19103 USA
SN 1525-4135
EI 1077-9450
J9 JAIDS-J ACQ IMM DEF
JI JAIDS
PD FEB 1
PY 2021
VL 86
IS 2
BP 153
EP 156
DI 10.1097/QAI.0000000000002575
PG 4
WC Immunology; Infectious Diseases
WE Science Citation Index Expanded (SCI-EXPANDED)
SC Immunology; Infectious Diseases
GA SO2OB
UT WOS:000658815500007
PM 33433122
OA Green Published, Bronze
DA 2022-08-26
ER

PT J
AU Muwanguzi, PA
   Kutyabami, P
   Osingada, CP
   Nasuuna, EM
   Kitutu, FE
   Ngabirano, TD
   Nankumbi, J
   Muhindo, R
   Kabiri, L
   Namutebi, M
   Nabunya, R
   Kiwanuka, N
   Sewankambo, N
AF Muwanguzi, Patience A.
   Kutyabami, Paul
   Osingada, Charles Peter
   Nasuuna, Esther M.
   Kitutu, Freddy Eric
   Ngabirano, Tom Denis
   Nankumbi, Joyce
   Muhindo, Richard
   Kabiri, Lydia
   Namutebi, Mariam
   Nabunya, Racheal
   Kiwanuka, Noah
   Sewankambo, Nelson
TI Conducting an ongoing HIV clinical trial during the COVID-19 pandemic in
   Uganda: a qualitative study of research team and participants'
   experiences and lessons learnt
SO BMJ OPEN
LA English
DT Article
DE COVID-19; HIV &amp; AIDS; qualitative research
ID PEOPLE
AB Objective To explore the experiences and lessons learnt by the study team and participants of the Workplace-based HIV self-testing among Men trial during the COVID-19 pandemic in Uganda.
   Design An explorative qualitative study comprising two virtual focus group discussions (FGDs) with 12 trial team members and 32 in-depth participant interviews (N=44). Data were collected via telephone calls for in-depth interviews or Zoom for FGDs and manually analysed by inductive content analysis.
   Setting Fourteen private security companies in two Uganda districts.
   Participants Members of the clinical trial study team, and men working in private security companies who undertook workplace-based HIV testing.
   Results The key themes for participants experiences were: 'challenges in accessing HIV treatment and care, and prevention services', 'misinformation' and 'difficulty participating in research activities'. The effects on HIV treatment and prevention resulted from; repercussions of the COVID-19 restrictions, participants fear of coinfection and negative experiences at health facilities. The difficulty in participating in research activities arose from: fear of infection with COVID-19 for the participants who tested HIV negative, transport difficulties, limited post-test psychosocial support and lack of support to initiate pre-exposure prophylaxis. The key study team reflections focused on the management of the clinical trial, effects of the local regulations and government policies and the need to adhere to ethical principles of research.
   Conclusions Findings highlight the need to organise different forms of HIV support for persons living with HIV during a pandemic. Additionally, the national research regulators and ethics committees or review boards are strongly urged to develop policies and guidelines for the continuity of research and clinical trials in the event of future shocks. Furthermore, this study calls on the appropriate government agencies to ensure public and researchers' preparedness through continuing education and support.
C1 [Muwanguzi, Patience A.; Kutyabami, Paul; Osingada, Charles Peter; Kitutu, Freddy Eric; Ngabirano, Tom Denis; Nankumbi, Joyce; Muhindo, Richard; Kabiri, Lydia; Namutebi, Mariam; Nabunya, Racheal] Makerere Univ, Coll Hlth Sci, Sch Hlth Sci, Kampala, Uganda.
   [Nasuuna, Esther M.] Makerere Univ, Coll Hlth Sci, Infect Dis Inst, Kampala, Uganda.
   [Kiwanuka, Noah] Makerere Univ, Coll Hlth Sci, Sch Publ Hlth, Kampala, Uganda.
   [Sewankambo, Nelson] Makerere Univ, Coll Hlth Sci, Sch Med, Kampala, Uganda.
RP Muwanguzi, PA (通讯作者)，Makerere Univ, Coll Hlth Sci, Sch Hlth Sci, Kampala, Uganda.
EM nursepesh@gmail.com
OI Kitutu, Freddy/0000-0003-2277-9572
FU Fogarty International Center of the National Institutes of Health
   [D43TW010132]
FX This project was made possible by a NURTURE fellowship award funded
   under training Grant Number D43TW010132 (PI: Nelson K Sewankambo) from
   the Fogarty International Center of the National Institutes of Health.
   The funders had no role in study design, data collection and analysis,
   decision to publish or preparation of the manuscript. The contents are
   solely the responsibility of the authors and do not necessarily
   represent the official views of the supporting institutions. The authors
   acknowledge all the members of the WISe--Men Trial team and the trial
   participants who soldiered on during the COVID-19 pandemic, despite the
   ensuing lockdown and travel restrictions in Uganda. Your courage made
   this study possible.
CR Anker SD, 2020, EUR HEART J, V41, P2109, DOI 10.1093/eurheartj/ehaa461
   Bashshur R, 2020, TELEMED E-HEALTH, V26, P571, DOI 10.1089/tmj.2020.29040.rb
   Bikson M, 2020, BRAIN STIMUL, V13, P1124, DOI 10.1016/j.brs.2020.05.010
   Block ES, 2012, INT J QUAL METH, V11, P428, DOI 10.1177/160940691201100409
   Dunlop A, 2020, HARM REDUCT J, V17, DOI 10.1186/s12954-020-00370-7
   Elo S, 2008, J ADV NURS, V62, P107, DOI 10.1111/j.1365-2648.2007.04569.x
   Gobat N, 2019, PUBLIC HEALTH, V177, P80, DOI 10.1016/j.puhe.2019.07.005
   Gorbalenya AE., 2020, bioRxiv, V10
   Gorbalenya AE, 2020, NAT MICROBIOL, V5, P536, DOI 10.1038/s41564-020-0695-z
   GOU, 2020, COVID 19 RESPONSE IN
   Guo W, 2020, Zhonghua Liu Xing Bing Xue Za Zhi, V41, P662, DOI 10.3760/cma.j.cn112338-20200314-00345
   Hau YS, 2020, J MED SYST, V44, DOI 10.1007/s10916-020-01580-z
   Hlongwa P, 2016, ORAL DIS, V22, P61, DOI 10.1111/odi.12391
   Jewell BL, 2020, LANCET HIV, V7, pE629, DOI 10.1016/S2352-3018(20)30211-3
   Jiang HB, 2020, LANCET HIV, V7, pE308, DOI 10.1016/S2352-3018(20)30105-3
   Lagat H, 2020, AIDS BEHAV, V24, P3010, DOI 10.1007/s10461-020-02938-7
   Linnemayr S, 2021, AIDS BEHAV, V25, P28, DOI 10.1007/s10461-020-03032-8
   Mhango M, 2020, AIDS BEHAV, V24, P3014, DOI 10.1007/s10461-020-02939-6
   Oladele TT, 2020, BMJ GLOB HEALTH, V5, DOI 10.1136/bmjgh-2020-002718
   Opio D, 2019, BMC HEALTH SERV RES, V19, DOI 10.1186/s12913-019-4474-6
   Osseni IA, 2020, TROP MED HEALTH, V48, DOI 10.1186/s41182-020-00240-9
   Padala PR, 2020, JMIR PUBLIC HLTH SUR, V6, P153, DOI 10.2196/18887
   Patel RH, 2020, J MED VIROL, V92, P2356, DOI 10.1002/jmv.26049
   Pierre G, 2020, AIDS BEHAV, V24, P3299, DOI 10.1007/s10461-020-02956-5
   Rebeiro PF, 2020, J INT AIDS SOC, V23, DOI 10.1002/jia2.25627
   Rewari Bharat Bhushan, 2020, WHO South East Asia J Public Health, V9, P126, DOI [10.4103/2224-3151.294306., 10.4103/2224-3151.294306]
   Rusen ID, 2020, TROP MED INFECT DIS, V5, DOI 10.3390/tropicalmed5020086
   Sentell T, 2020, INT J ENV RES PUB HE, V17, DOI 10.3390/ijerph17093010
   Shah SGS, 2020, INT J SURG, V76, P128, DOI 10.1016/j.ijsu.2020.03.001
   Sun S., 2020, AIDS BEHAV, P1, DOI [DOI 10.1007/S10461-019-02470-3, 10.1007/s10461-019-02470-3]
   UNCST, NEW RES REGISTRATION
   World Health Organization, 2020, COR DIS COVID 19 DAS
   Wright JH, 2020, PSYCHOTHER PSYCHOSOM, V89, P130, DOI 10.1159/000507376
NR 33
TC 3
Z9 3
U1 0
U2 3
PU BMJ PUBLISHING GROUP
PI LONDON
PA BRITISH MED ASSOC HOUSE, TAVISTOCK SQUARE, LONDON WC1H 9JR, ENGLAND
SN 2044-6055
J9 BMJ OPEN
JI BMJ Open
PY 2021
VL 11
IS 4
AR e048825
DI 10.1136/bmjopen-2021-048825
PG 10
WC Medicine, General & Internal
WE Science Citation Index Expanded (SCI-EXPANDED); Social Science Citation Index (SSCI)
SC General & Internal Medicine
GA RS9GV
UT WOS:000644080200004
PM 33883157
OA gold, Green Published
DA 2022-08-26
ER

PT J
AU Lillis, R
   Beckford, J
   Fegley, J
   Siren, J
   Hinton, B
   Gomez, S
   Taylor, SN
   Butler, I
   Halperin, J
   Clement, ME
AF Lillis, Rebecca
   Beckford, Jeremy
   Fegley, Joshua
   Siren, Julia
   Hinton, Bruce
   Gomez, Samuel
   Taylor, Stephanie N.
   Butler, Isolde
   Halperin, Jason
   Clement, Meredith Edwards
TI Evaluation of an HIV Pre-Exposure Prophylaxis (PrEP) Referral System:
   From Sexual Health Center to Federally Qualified Health Center PrEP
   Clinic
SO AIDS PATIENT CARE AND STDS
LA English
DT Article
DE pre-exposure prophylaxis; sexual health center; referral; navigation;
   continuum
ID UNITED-STATES; MEN
AB Innovative delivery strategies are needed to facilitate access to HIV pre-exposure prophylaxis (PrEP). The objective of this study was to evaluate a navigator-facilitated PrEP referral process from a sexual health center (SHC) to a co-located PrEP clinic as an alternative delivery model. Electronic health record (EHR) data were used to calculate the number of clients seen at the SHC in 2019. Charts were manually reviewed to determine whether a PrEP clinic referral was made and document type of referral method: face-to-face appointment scheduling with the navigator (warm handoff), EHR messaging to navigator to schedule the appointment at a later time (EHR message), or provision of navigator's contact information to the client (card only). In 2019, 2481 unique potentially PrEP-eligible clients were seen at the SHC; 220 (9%) received a PrEP referral. Of referred clients, median age was 30 years (interquartile range 24-34), 182 (83%) were male, 89 (40%) were non-Hispanic Black, and 24 (11%) were Latinx. In total, 94/220 (43%) referred clients attended an initial PrEP visit with a provider, and the proportion attending by referral method was 81%, 36%, and 27% for warm handoff, EHR message, and card only, respectively (p < 0.0001). Despite co-location of these two clinics, there were significant drop-offs along the PrEP care continuum for this referral system. Warm handoff was the most effective referral method, but further efforts are needed to understand barriers to referral. Implementation of same-day PrEP services at SHCs is one potential solution to engaging additional clients.
C1 [Lillis, Rebecca; Beckford, Jeremy; Taylor, Stephanie N.; Clement, Meredith Edwards] Louisiana State Univ, Hlth Sci Ctr, Dept Med, Sect Infect Dis, New Orleans, LA USA.
   [Lillis, Rebecca; Taylor, Stephanie N.; Clement, Meredith Edwards] LSU CrescentCare Sexual Hlth Ctr, 3308 Tulane Ave, New Orleans, LA 70112 USA.
   [Fegley, Joshua; Siren, Julia; Hinton, Bruce; Gomez, Samuel; Butler, Isolde; Halperin, Jason] CrescentCare Federally Qualified Hlth Ctr, New Orleans, LA USA.
RP Clement, ME (通讯作者)，LSU CrescentCare Sexual Hlth Ctr, 3308 Tulane Ave, New Orleans, LA 70112 USA.
EM mclem5@lsuhsc.edu
OI Clement, Meredith/0000-0002-0283-6368
FU NIH/NIAID [K23AI137121]
FX Research reported in this publication was supported by NIH/NIAID under
   award no. K23AI137121 to M.E.C.
CR Aaron E, 2018, AIDS PATIENT CARE ST, V32, P16, DOI 10.1089/apc.2017.0201
   [Anonymous], 2021, AIDSVU SHARE MAP
   [Anonymous], 2018, STD SURVEILLANCE REP, P5
   [Anonymous], 2020, GEOGRAPHIC PRIORITIE
   Bhatia R, 2018, SEX TRANSM DIS, V45, P50, DOI 10.1097/OLQ.0000000000000690
   Brant AR, 2020, AIDS PATIENT CARE ST, V34, DOI 10.1089/apc.2020.0004
   Carley T, 2019, AIDS BEHAV, V23, P2741, DOI 10.1007/s10461-019-02529-1
   CDC, 2020, HIV US REG
   Clement ME, 2019, AIDS PATIENT CARE ST, V33, P366, DOI 10.1089/apc.2019.0054
   Daskalakis D., 2019, C RETR OPP INF SEATT
   Doblecki-Lewis Susanne, 2019, J Int Assoc Provid AIDS Care, V18, p2325958219848848, DOI 10.1177/2325958219848848
   First Ever Data on PrEP Users Across the, 2018, 1 EV DAT PREP US US
   Halton BR, 2019, OCHSNER J, V19, P188, DOI 10.31486/toj.19.0004
   Harris PA, 2009, J BIOMED INFORM, V42, P377, DOI 10.1016/j.jbi.2008.08.010
   Hoenigl M, 2020, CLIN INFECT DIS, V71, pE135, DOI 10.1093/cid/ciz1093
   Holcombe D., 2020, AIDS 2020 VIRT JUL 6
   Kamis KF, 2019, OPEN FORUM INFECT DI, V6, DOI 10.1093/ofid/ofz310
   Kelley CF, 2015, AIDS RES HUM RETROV, V31, P587, DOI [10.1089/aid.2015.0013, 10.1089/AID.2015.0013]
   Kwakwa HA, 2018, J NATL MED ASSOC, V110, P480, DOI 10.1016/j.jnma.2017.12.006
   McKenna, 2021, NAT END HIV EP M VIR
   Pathela P, 2020, JAIDS-J ACQ IMM DEF, V83, P357, DOI 10.1097/QAI.0000000000002274
   Pathela P, 2015, CLIN INFECT DIS, V61, P281, DOI 10.1093/cid/civ289
   Reback CJ, 2019, J COMMUN HEALTH, V44, P1193, DOI 10.1007/s10900-019-00705-x
   Rowan SE, 2021, LANCET HIV, V8, pE114, DOI 10.1016/S2352-3018(20)30256-3
   Saleska JL, 2021, AIDS BEHAV, V25, P139, DOI 10.1007/s10461-020-02951-w
   Seidman D, 2016, CONTRACEPTION, V93, P463, DOI 10.1016/j.contraception.2015.12.018
   Siegler AJ, 2020, ANN EPIDEMIOL, V45, P24, DOI 10.1016/j.annepidem.2020.03.013
   Singleton AL, 2020, AIDS PATIENT CARE ST, V34, P506, DOI 10.1089/apc.2020.0151
   United States, 2021, PREPWATCH
NR 29
TC 2
Z9 2
U1 0
U2 0
PU MARY ANN LIEBERT, INC
PI NEW ROCHELLE
PA 140 HUGUENOT STREET, 3RD FL, NEW ROCHELLE, NY 10801 USA
SN 1087-2914
EI 1557-7449
J9 AIDS PATIENT CARE ST
JI Aids Patient Care STDS
PD SEP 1
PY 2021
VL 35
IS 9
BP 354
EP 359
DI 10.1089/apc.2021.0050
EA AUG 2021
PG 6
WC Public, Environmental & Occupational Health; Infectious Diseases
WE Science Citation Index Expanded (SCI-EXPANDED); Social Science Citation Index (SSCI)
SC Public, Environmental & Occupational Health; Infectious Diseases
GA UQ4JH
UT WOS:000689741300001
PM 34448603
DA 2022-08-26
ER

PT J
AU Kaddu-Mulindwa, D
   Keuser, L
   Lesan, V
   Rissland, J
   Smola, S
   Werdecker, V
   Stilgenbauer, S
   Christofyllakis, K
   Thurner, L
   Bewarder, M
   Lohr, B
   Lutz, J
   Lohse, S
   Rieke, A
AF Kaddu-Mulindwa, Dominic
   Keuser, Lukas
   Lesan, Vadim
   Rissland, Jurgen
   Smola, Sigrun
   Werdecker, Victoria
   Stilgenbauer, Stephan
   Christofyllakis, Konstantinos
   Thurner, Lorenz
   Bewarder, Moritz
   Lohr, Benedikt
   Lutz, Jens
   Lohse, Stefan
   Rieke, Ansgar
TI IgG seroprevalence of COVID-19 among people living with HIV or at high
   risk of HIV in south-west Germany: A seroprevalence study
SO HIV MEDICINE
LA English
DT Article
DE antibody; COVID-19; HIV; SARS-CoV-2; seroprevalence
AB Objectives Seroprevalence studies of SARS-CoV-2 have shown that there is a high number of undiagnosed missing cases. Seroprevalence of SARS-CoV-2 in people living with HIV (PLWH) is lacking. Therefore, we conducted a prospective cross-sectional study to estimate the seroprevalence of SARS-CoV-2 among PLWH without known diagnosis of COVID-19 in the south-west of Germany. Methods Serological testing for SARS-CoV-2 immunoglobulin G (IgG) antibodies based on two assays was performed in PLWH who visited the outpatient HIV centre of two hospitals from April to June 2020. Additionally, patients had to answer questionnaires about possible COVID-19-related symptoms and predefined risk factors. Moreover, we tested 50 non-HIV-infected patients receiving post- or pre-exposure (PEP/PrEP) HIV prophylaxis. Results In all, 594 (488 male, 106 female) PLWH (median age 51 years) and 50 PEP/PrEP-users were included in the study. The estimated seroprevalence of the PLWH cohort was 1.85% (11/594), with 11 positive tested cases in the cohort. Among all patients, only five had COVID-19-related symptoms. One PCR-positive patient did not show any antibody response in repeatedly carried out tests. None of the patients was hospitalized due to COVID-19. Three PrEP users were tested positive. Three patients had been previously diagnosed with SARS-COV-2 infection before inclusion. The used questionnaire did not help to detect SARS-CoV-2 positive patients. Conclusions Despite the limitation of being only a snapshot in time because of the ongoing pandemic, to our knowledge this is the largest study so far on seroprevalence of SARS-CoV-2 in PLWH in Germany. Our study suggests that the seroprevalence of SARS-CoV-2 in PLWH is comparable to those previously reported for parts of the general German population and that the questionnaire used here might not be the best tool to predict COVID-19 diagnosis.
C1 [Kaddu-Mulindwa, Dominic; Lesan, Vadim; Werdecker, Victoria; Stilgenbauer, Stephan; Christofyllakis, Konstantinos; Thurner, Lorenz; Bewarder, Moritz] Saarland Univ, Saarland Univ Med Ctr, Dept Med 1, Kirrberger Str 100, D-66421 Homburg, Germany.
   [Keuser, Lukas; Lutz, Jens; Rieke, Ansgar] Kemperhof Koblenz, Gemeinschaftsklinikum Mittelrhein, Koblenz, Germany.
   [Rissland, Jurgen; Smola, Sigrun; Lohse, Stefan] Saarland Univ, Saarland Univ Med Ctr, Inst Virol, Homburg, Germany.
   [Smola, Sigrun] Helmholtz Ctr Infect Res HZ, Helmholtz Inst Pharmaceut Res Saarland Hips, Saarland Univ Campus, Saarbrucken, Germany.
   [Lohr, Benedikt] MVZ Labs Med & Mikrobiol Koblenz Mittelrhein, Koblenz, Germany.
RP Kaddu-Mulindwa, D (通讯作者)，Saarland Univ, Saarland Univ Med Ctr, Dept Med 1, Kirrberger Str 100, D-66421 Homburg, Germany.; Kaddu-Mulindwa, D (通讯作者)，Univ Saarland, Saarland Univ Med Sch, Dept Internal Med 1, Kirrberger Str 100, D-66421 Homburg, Germany.
EM dominic.kaddu@uks.eu
OI Kaddu-Mulindwa, Dominic/0000-0001-8832-252X
FU ProjektDEAL
FX We thank Barbara Best, Claudia Schormann, Svenja Brixius and Stefanie
   Wunderlich-Aufdermauer for their excellent technical support. The
   authors are grateful to all patients for participating in this study. A
   part of this work is part of the CORSAAR project. Open access funding
   enabled and organized by ProjektDEAL.
CR Ayerdi O, 2020, OPEN FORUM INFECT DI, V7, DOI 10.1093/ofid/ofaa455
   Cao B, 2020, NEW ENGL J MED, V382, P1787, DOI 10.1056/NEJMoa2001282
   Geretti AM, 2021, CLIN INFECT DIS, V73, pE2095, DOI 10.1093/cid/ciaa1605
   Hoffmann C, 2021, HIV MED, V22, P372, DOI 10.1111/hiv.13037
   Li GD, 2020, NAT REV DRUG DISCOV, V19, P149, DOI 10.1038/d41573-020-00016-0
   Marthaler A., 2021, COMMUNITY MED
   Mirzaei H, 2021, AIDS BEHAV, V25, P85, DOI 10.1007/s10461-020-02983-2
   Pollan M, 2020, LANCET, V396, P535, DOI 10.1016/S0140-6736(20)31483-5
   Riva A, 2020, PHARMACOL RES, V157, DOI 10.1016/j.phrs.2020.104826
   Rothe C, 2020, NEW ENGL J MED, V382, P970, DOI 10.1056/NEJMc2001468
   Stoesser N, 2020, LANCET INFECT DIS, V20, P1390, DOI 10.1016/S1473-3099(20)30634-4
   Stringhini S, 2020, LANCET, V396, P313, DOI 10.1016/S0140-6736(20)31304-0
   Tang MS, 2020, CLIN CHEM, V66, P1107, DOI 10.1093/clinchem/hvaa132
   Traeger MW, 2018, CLIN INFECT DIS, V67, P676, DOI 10.1093/cid/ciy182
   Vizcarra P, 2020, LANCET HIV, V7, pE554, DOI 10.1016/S2352-3018(20)30164-8
   Wang WL, 2020, JAMA-J AM MED ASSOC, V323, P1843, DOI 10.1001/jama.2020.3786
   Zhou F, 2020, LANCET, V395, P1054, DOI 10.1016/S0140-6736(20)30566-3
   Zhu N, 2020, NEW ENGL J MED, V382, P727, DOI 10.1056/NEJMoa2001017
NR 18
TC 0
Z9 0
U1 1
U2 3
PU WILEY
PI HOBOKEN
PA 111 RIVER ST, HOBOKEN 07030-5774, NJ USA
SN 1464-2662
EI 1468-1293
J9 HIV MED
JI HIV Med.
PD MAY
PY 2022
VL 23
IS 5
BP 564
EP 569
DI 10.1111/hiv.13207
EA NOV 2021
PG 6
WC Infectious Diseases
WE Science Citation Index Expanded (SCI-EXPANDED)
SC Infectious Diseases
GA 0M5OS
UT WOS:000721422300001
PM 34811869
OA Green Published
DA 2022-08-26
ER

PT J
AU Bistoquet, M
   Makinson, A
   Tribout, V
   Perrollaz, C
   Bourrel, G
   Reynes, J
   Engberink, AO
AF Bistoquet, Marie
   Makinson, Alain
   Tribout, Vincent
   Perrollaz, Cyril
   Bourrel, Gerard
   Reynes, Jacques
   Oude Engberink, Agnes
TI Pre-exposure prophylaxis makes it possible to better live one's
   sexuality and guide men who have sex with men towards a responsible
   approach to their health: a phenomenological qualitative study about
   primary motivations for PrEP
SO AIDS RESEARCH AND THERAPY
LA English
DT Article
DE Pre-exposure prophylaxis; HIV prevention; Quality of life; Qualitative
   research; Phenomenology
ID FACILITATORS; BARRIERS; MSM; ACCEPTABILITY; RISK; CARE
AB Background: Pre-exposure prophylaxis (PrEP) for HIV is instrumental in the prevention of HIV for HIV-uninfected persons, by drastically reducing the risk of acquisition in the case of high-risk exposures. Despite its demonstrated efficacy, it remained under-prescribed in France until 2018. The principal aim of this study was to understand the motivations of Men who have Sex with Men (MSM) who started using PrEP in Montpellier, France.
   Methods: A phenomenological study was undertaken, using semi-structured interviews with twelve participants attending the University Hospital of Montpellier for PrEP. Interviews were analysed by means of triangulation up to the point of theoretical saturation, using a semio-pragmatic method.
   Results: Fear of HIV infection, personalised regular follow-up, and the wish to take care of one's health were the primary motivational factors. PrEP allows for a better sexual life restoring a sense of freedom despite the risks of STI, deemed manageable by PrEPers. PrEP does not modify long-term risk-taking behaviours but helps them better live their own sexuality and guides them towards a responsible approach to sexuality. Unclear information on PrEP, delivered by their family doctor, public campaigns or the media, leads to misrepresentations or negative social representation, including within the MSM community, which may delay its implementation.
   Conclusions: Fear of HIV infection and the benefits of regular medical follow-up to take care of one's health were motivational factors of importance for the use of PrEP by MSM in this study. PrEP transforms all existential dimensions of their lived experience, improving sexual identity and happiness. There is a need to improve professional awareness of the effectiveness of PrEP and to develop a patient centered approach, to disseminate information more widely to the general public and among MSM to reduce stigmatisation.
C1 [Bistoquet, Marie; Makinson, Alain; Reynes, Jacques] CHU Montpellier, Dept Malad Infect, Montpellier, France.
   [Makinson, Alain; Reynes, Jacques] Univ Montpellier, INSERM, U1175, UMI 233, Montpellier, France.
   [Tribout, Vincent; Perrollaz, Cyril; Reynes, Jacques] CHU Montpellier, Ctr Gratuit Informat Depistage & Diagnost Infect, Montpellier, France.
   [Bourrel, Gerard; Oude Engberink, Agnes] Univ Montpellier, Dept Univ Med Gen, Montpellier, France.
   [Bourrel, Gerard; Oude Engberink, Agnes] Univ Montpellier, Inst Desbret Epidemiol & Sante Publ, Montpellier, France.
   [Oude Engberink, Agnes] Univ Avicenne, Maison Sante Pluriprofess, 2 Rue IBN Sinai Dit Avicenne, F-66330 Cabestany, France.
RP Engberink, AO (通讯作者)，Univ Avicenne, Maison Sante Pluriprofess, 2 Rue IBN Sinai Dit Avicenne, F-66330 Cabestany, France.
EM agnes.oude-engberink@umontpellier.fr
RI Engberink, Agnes Oude/AAA-3947-2019
OI Engberink, Agnes Oude/0000-0002-7122-2626
CR [Anonymous], 2019, ACT DONN JUSQ 30 JUI
   [Anonymous], EP IST
   ANSM: Agence nationale de securite du medicament et des produits de sante, RTU TRUV PROPH PRE E
   Bagley C, 1997, Crisis, V18, P24, DOI 10.1027/0227-5910.18.1.24
   Bourrel G., 2017, CAH RECH SOCIOL, V62, P177
   Coy KC, 2019, J INT AIDS SOC, V22, DOI 10.1002/jia2.25252
   Desai M, 2017, BMJ-BRIT MED J, V359, DOI 10.1136/bmj.j5011
   Engberink AO, 2020, BMC PALLIAT CARE, V19, DOI 10.1186/s12904-020-0536-0
   Florence Lot et Nathalie Lydie, 2019, FLOR LOT NATH LYD SI
   Gamarel KE, 2015, ANN BEHAV MED, V49, P177, DOI 10.1007/s12160-014-9646-3
   Gibas KM, 2019, DRUGS, V79, P609, DOI 10.1007/s40265-019-01108-x
   Gilmore HJ, 2013, AIDS PATIENT CARE ST, V27, P560, DOI 10.1089/apc.2013.0116
   Glaser BG, 2010, DECOUVERTE THEORIE A, P416
   Golub SA, 2013, AIDS PATIENT CARE ST, V27, P248, DOI 10.1089/apc.2012.0419
   Grant RM, 2010, NEW ENGL J MED, V363, P2587, DOI 10.1056/NEJMoa1011205
   Hares C-B, CROI C
   Hoornenborg E, 2019, LANCET HIV, V6, pE447, DOI 10.1016/S2352-3018(19)30136-5
   Kenyon C, 2018, AIDS RES THER, V15, DOI 10.1186/s12981-018-0201-3
   Kesten JM, 2019, BMC PUBLIC HEALTH, V19, DOI 10.1186/s12889-019-7558-7
   Koechlin FM, 2017, AIDS BEHAV, V21, P1325, DOI 10.1007/s10461-016-1627-z
   Krakower D, 2014, AIDS BEHAV, V18, P1712, DOI 10.1007/s10461-014-0839-3
   Lafeuillade A, 2012, AIDS RES THER, V9, DOI 10.1186/1742-6405-9-23
   McCormack S, 2016, LANCET, V387, P53, DOI 10.1016/S0140-6736(15)00056-2
   Miles MB, 2003, ANAL DONNEES QUALITA, P58
   Molina JM, 2015, NEW ENGL J MED, V373, P2237, DOI 10.1056/NEJMoa1506273
   Orlowski David, SANTE MENTALE SEIN P
   Orser L, 2019, CAN J PUBLIC HEALTH, V110, P72, DOI 10.17269/s41997-018-0141-7
   Peirce CS, 2003, REV PHILOS FRANCE ET, V193, P243
   Peyriere H, 2019, AIDS BEHAV, V23, P3375, DOI 10.1007/s10461-019-02539-z
   Philbin MM, 2016, AIDS PATIENT CARE ST, V30, P282, DOI 10.1089/apc.2016.0037
   Pourtois J-P, 2007, EPISTEMOLOGIE INSTRU, P244
   Rajchgot J, 2016, JAIDS-J ACQ IMM DEF, V72, pE80, DOI 10.1097/QAI.0000000000001004
   Sagaon-Teyssier L, 2016, AIDS CARE, V28, P48, DOI 10.1080/09540121.2016.1146653
   sante publique France, 2019, B SANT PUBL VIH SIDA
   Scholl E, 2016, J AM ASSOC NURSE PRA, V28, P446, DOI 10.1002/2327-6924.12344
   Scott HM, 2016, AIDS RES THER, V13, DOI 10.1186/s12981-016-0089-8
   Sharma M, 2014, PLOS ONE, V9, DOI 10.1371/journal.pone.0105283
   Tong A, 2007, INT J QUAL HEALTH C, V19, P349, DOI 10.1093/intqhc/mzm042
   U.S. Department of Health & Human Services U.S. Food and Drug Administration, 2012, TRUV PREP FACT SHEET
   UNAIDS, GLOB HIV AIDS STAT 2
   VELTER A, 2004, RELATIONS STABLES CO, V17
   Wong CS, 2019, AIDS EDUC PREV, V31, P152, DOI 10.1521/aeap.2019.31.2.152
   Zimmermann HML, 2019, J INT AIDS SOC, V22, DOI 10.1002/jia2.25389
NR 43
TC 1
Z9 1
U1 0
U2 7
PU BMC
PI LONDON
PA CAMPUS, 4 CRINAN ST, LONDON N1 9XW, ENGLAND
SN 1742-6405
J9 AIDS RES THER
JI Aids Res. Ther.
PD JAN 7
PY 2021
VL 18
IS 1
AR 2
DI 10.1186/s12981-020-00327-7
PG 8
WC Infectious Diseases
WE Science Citation Index Expanded (SCI-EXPANDED); Social Science Citation Index (SSCI)
SC Infectious Diseases
GA PP6IS
UT WOS:000605964700001
PM 33413434
OA Green Published, gold
DA 2022-08-26
ER

PT J
AU Bardon, AR
   Dorward, J
   Sookrajh, Y
   Sayed, F
   Quame-Amaglo, J
   Pillay, C
   Feutz, E
   Ngobese, H
   Simoni, JM
   Sharma, M
   Cressey, TR
   Gandhi, M
   Lessells, R
   Moodley, P
   Naicker, N
   Naidoo, K
   Thomas, K
   Celum, C
   Karim, SA
   Garrett, N
   Drain, PK
AF Bardon, Ashley R.
   Dorward, Jienchi
   Sookrajh, Yukteshwar
   Sayed, Fathima
   Quame-Amaglo, Justice
   Pillay, Cheryl
   Feutz, Erika
   Ngobese, Hope
   Simoni, Jane M.
   Sharma, Monisha
   Cressey, Tim R.
   Gandhi, Monica
   Lessells, Richard
   Moodley, Pravi
   Naicker, Nivashnee
   Naidoo, Kogieleum
   Thomas, Katherine
   Celum, Connie
   Karim, Salim Abdool
   Garrett, Nigel
   Drain, Paul K.
TI Simplifying TREAtment and Monitoring for HIV (STREAM HIV): protocol for
   a randomised controlled trial of point-of-care urine tenofovir and viral
   load testing to improve HIV outcomes
SO BMJ OPEN
LA English
DT Article
DE HIV & AIDS; epidemiology; international health services; public health;
   clinical trials
ID SELF-REPORT MEASURES; ANTIRETROVIRAL THERAPY; ADHERENCE;
   RECOMMENDATIONS; INTERVENTIONS; IMMUNOASSAY; PREVENTION; PREP
AB Introduction Substantial improvements in viral suppression among people living with HIV (PLHIV) are needed to end the HIV epidemic, requiring extensive scale-up of low-cost HIV monitoring services. Point-of-care (POC) tests for monitoring antiretroviral therapy (ART) adherence and viral load (VL) may be efficient and effective tools for real-time clinical decision making. We aim to evaluate the effects of a combined intervention of POC ART adherence and VL testing compared with standard-of-care on ART adherence, viral suppression and retention at 6 and 18 months post-ART initiation among PLHIV. Methods and analysis Simplifying TREAtment and Monitoring for HIV (STREAM HIV) is a two-arm, open-label, randomised controlled superiority trial of POC urine tenofovir (POC TFV) and VL monitoring in PLHIV. We aim to enrol 540 PLHIV initiating a first-line ART regimen at a public HIV clinic in South Africa. Participants will be randomised 1:1 to the intervention or control arm. Intervention arm participants will receive monthly POC TFV testing for the first 5 months and POC VL testing at months 6 and 12. Intervention arm participants will also receive reflex POC TFV testing if viraemic and reflex HIV drug resistance testing for those with viraemia and detectable TFV. Control arm participants will receive standard-of-care, including laboratory-based VL testing at months 6 and 12. Primary outcomes include ART adherence (TFV-diphosphate concentration) at 6 months and viral suppression and retention at 18 months. Secondary outcomes include viral suppression and retention at 6 months, TFV-diphosphate concentration at 18 months, cost and cost-effectiveness of the intervention and acceptability of the intervention among PLHIV and healthcare workers. Ethics and dissemination STREAM HIV has received ethical approval from the University of Washington Institutional Review Board (STUDY00007544), University of KwaZulu-Natal Biomedical Research Ethics Committee (BREC/00000833/2019) and Division of AIDS Regulatory Support Center (38509). Findings will be disseminated at international conferences and in peer-reviewed journals.
C1 [Bardon, Ashley R.; Celum, Connie; Drain, Paul K.] Univ Washington, Dept Epidemiol, Seattle, WA 98195 USA.
   [Bardon, Ashley R.; Quame-Amaglo, Justice; Feutz, Erika; Simoni, Jane M.; Sharma, Monisha; Thomas, Katherine; Celum, Connie; Drain, Paul K.] Univ Washington, Dept Global Hlth, Seattle, WA 98195 USA.
   [Dorward, Jienchi] Univ Oxford, Nuffield Dept Primary Care Hlth Sci, Oxford, England.
   [Dorward, Jienchi; Sayed, Fathima; Pillay, Cheryl; Lessells, Richard; Naicker, Nivashnee; Naidoo, Kogieleum; Karim, Salim Abdool; Garrett, Nigel] Ctr AIDS Programme Res South Africa, Durban, Kwazulu Natal, South Africa.
   [Sookrajh, Yukteshwar; Ngobese, Hope] eThekwini Municipal Hlth Unit, Durban, Kwazulu Natal, South Africa.
   [Simoni, Jane M.] Univ Washington, Dept Psychol, Seattle, WA 98195 USA.
   [Cressey, Tim R.] Chiang Mai Univ, Fac Associated Med Sci, Chiang Mai, Thailand.
   [Cressey, Tim R.] Univ Liverpool, Dept Mol & Clin Pharmacol, Liverpool, Merseyside, England.
   [Gandhi, Monica] Univ Calif San Francisco, Dept Med, Div HIV Infect Dis & Global Med, San Francisco, CA 94143 USA.
   [Lessells, Richard] Univ KwaZulu Natal, Nelson R Mandela Sch Med, Infect Dis Dept, Durban, Kwazulu Natal, South Africa.
   [Lessells, Richard] Univ KwaZulu Natal, KwaZulu Natal Res Innovat & Sequencing Platform K, Durban, Kwazulu Natal, South Africa.
   [Moodley, Pravi] Natl Hlth Lab Serv, Durban, Kwazulu Natal, South Africa.
   [Moodley, Pravi] Univ KwaZulu Natal, Discipline Virol, Durban, Kwazulu Natal, South Africa.
   [Naidoo, Kogieleum] Ctr AIDS Programme Res, MRC HIV TB Pathogenesis & Treatment Res Unit, Durban, Kwazulu Natal, South Africa.
   [Naidoo, Kogieleum] Univ KwaZulu Natal, Doris Duke Med Res Inst, Durban, Kwazulu Natal, South Africa.
   [Celum, Connie; Drain, Paul K.] Univ Washington, Dept Med, Seattle, WA USA.
   [Karim, Salim Abdool] Columbia Univ, Mailman Sch Publ Hlth, Dept Epidemiol, New York, NY USA.
   [Garrett, Nigel] Univ KwaZulu Natal, Sch Nursing & Publ Hlth, Discipline Publ Hlth Med, Durban, Kwazulu Natal, South Africa.
RP Bardon, AR (通讯作者)，Univ Washington, Dept Epidemiol, Seattle, WA 98195 USA.; Bardon, AR (通讯作者)，Univ Washington, Dept Global Hlth, Seattle, WA 98195 USA.
EM abardon@uw.edu
RI Cressey, Tim R./U-6428-2019; Dorward, Jienchi/P-7100-2019; Quame-Amaglo,
   Justice/G-6593-2017; Bardon, Ashley/AGE-5977-2022; Abdool Karim,
   Salim/N-5947-2013
OI Cressey, Tim R./0000-0002-8106-0974; Dorward,
   Jienchi/0000-0001-6072-1430; Quame-Amaglo, Justice/0000-0001-5834-2650;
   Abdool Karim, Salim/0000-0002-4986-2133; Bardon,
   Ashley/0000-0002-2404-9568; Thomas, Katherine K/0000-0002-7024-468X
FU US National Institutes of Health [R01AI147752]; National Center for
   Advancing Translational Sciences [TL1 TR002318]
FX The STREAM HIV study is funded by the US National Institutes of Health
   (R01AI147752). NIH, Cepheid, Abbott and Sedia Biosciences have no role
   in study design, implementation, data management, analyses,
   interpretation of outcomes or preparation and dissemination of findings.
   ARB was additionally supported by the National Center for Advancing
   Translational Sciences (TL1 TR002318).
CR Acri T, 2010, AIDS BEHAV, V14, P748, DOI 10.1007/s10461-008-9502-1
   Agot K, 2015, AIDS BEHAV, V19, P743, DOI 10.1007/s10461-014-0859-z
   Balan IC, 2018, AIDS BEHAV, V22, P986, DOI 10.1007/s10461-017-1955-7
   Bardon AR, 2020, AIDS RES THER, V17, DOI 10.1186/s12981-020-00308-w
   Bush K, 1998, ARCH INTERN MED, V158, P1789, DOI 10.1001/archinte.158.16.1789
   Carmona S, 2017, CURR OPIN HIV AIDS, V12, P157, DOI 10.1097/COH.0000000000000352
   Castillo-Mancilla JR, 2018, CURR HIV-AIDS REP, V15, P49, DOI 10.1007/s11904-018-0377-0
   Castillo-Mancilla JR, 2013, AIDS RES HUM RETROV, V29, P384, DOI [10.1089/aid.2012.0089, 10.1089/AID.2012.0089]
   Ceffa S, 2016, J VIROL METHODS, V229, P35, DOI 10.1016/j.jviromet.2015.12.007
   Chaiyachati KH, 2014, AIDS, V28, pS187, DOI 10.1097/QAD.0000000000000252
   Creswell JohnW., 2017, QUALITATIVE INQIURY, V4th, P1
   Department of Health Republic of South Africa, 2020, ADH GUID HIV TB NCDS
   Diseko L., 2019, S AFR DSD UPD CQUIN
   Dorward J., 2019, LANCET HIV
   Dorward J, 2017, BMJ OPEN, V7, DOI 10.1136/bmjopen-2017-017507
   Drain PK, 2020, CURR HIV-AIDS REP, V17, P487, DOI 10.1007/s11904-020-00512-3
   Drain PK, 2020, LANCET HIV, V7, pE229, DOI 10.1016/S2352-3018(19)30402-3
   Drain PK, 2019, CLIN MICROBIOL REV, V32, DOI 10.1128/CMR.00097-18
   Fox MP, 2015, JAIDS-J ACQ IMM DEF, V69, P98, DOI 10.1097/QAI.0000000000000553
   Gandhi M, 2018, ECLINICAL MED, V2, P22, DOI [DOI 10.1016/J.ECLINM.2018.08.004, 10.1016/j.eclinm.2018.08.004, DOI 10.1016/j.eclinm.2018.08.004]
   Gandhi M, 2020, AIDS, V34, P255, DOI 10.1097/QAD.0000000000002395
   Gandhi M, 2019, JAIDS-J ACQ IMM DEF, V81, P72, DOI 10.1097/QAI.0000000000001971
   Genn L, 2019, AIDS BEHAV, V23, P2130, DOI 10.1007/s10461-018-2325-9
   Girdwood SJ, 2020, ECLINICALMEDICINE, V28, DOI 10.1016/j.eclinm.2020.100607
   Grossberg Robert, 2007, Curr HIV/AIDS Rep, V4, P187, DOI 10.1007/s11904-007-0027-4
   Gueudin M, 2016, JAIDS-J ACQ IMM DEF, V72, P521, DOI 10.1097/QAI.0000000000001003
   Hunt T, 2019, AIDS CARE, V31, P1203, DOI 10.1080/09540121.2019.1587369
   Joint United Nations Programme on HIV/AIDS, 2017, 90 90 90 AMB TREATM
   Joint United Nations Programme on HIV/AIDS (UNAIDS), 2020, 2020 GLOB AIDS UPD S
   Jordan JA, 2016, J CLIN VIROL, V80, P27, DOI 10.1016/j.jcv.2016.04.014
   knowledgehub, 2019, 2019 ART CLIN GUID M
   Kroenke K, 2001, J GEN INTERN MED, V16, P606, DOI 10.1046/j.1525-1497.2001.016009606.x
   Kulkarni S, 2017, BMC INFECT DIS, V17, DOI 10.1186/s12879-017-2604-5
   Landovitz RJ, 2017, JAIDS-J ACQ IMM DEF, V76, P501, DOI [10.1097/QAI.0000000000001538, 10.1097/qai.0000000000001538]
   Lilian RR, 2020, PLOS ONE, V15, DOI 10.1371/journal.pone.0227572
   McMahon JH, 2011, CLIN INFECT DIS, V52, P493, DOI 10.1093/cid/ciq167
   Orrell C, 2017, AIDS RES THER, V14, DOI 10.1186/s12981-017-0138-y
   Podsadecki TJ, 2008, HIV CLIN TRIALS, V9, P238, DOI 10.1310/hct0904-238
   Richie J., 1994, ANAL QUALITATIVE DAT
   Rosen Sydney, 2020, Gates Open Res, V4, P116, DOI 10.12688/gatesopenres.13159.1
   Saberi P, 2020, AIDS BEHAV, V24, P284, DOI 10.1007/s10461-019-02744-w
   Sharma M, 2021, LANCET HIV, V8, pe216, DOI 10.1016/S2352-3018(20)30279-4
   Simoni JM, 2006, AIDS BEHAV, V10, P227, DOI 10.1007/s10461-006-9078-6
   Spinelli MA, 2019, AIDS, V33, P867, DOI 10.1097/QAD.0000000000002135
   Stalter RM, 2021, CLIN INFECT DIS, V72, P486, DOI 10.1093/cid/ciaa785
   Stirratt MJ, 2015, TRANSL BEHAV MED, V5, P470, DOI 10.1007/s13142-015-0315-2
   Thorne S., 2008, INTERPRETIVE DESCRIP
   van der Straten A, 2015, AIDS, V29, P2161, DOI 10.1097/QAD.0000000000000801
   Warne P., 2015, IAPAC ADHERENCE
   WHO, 2016, CONGUID UANT DRU
   WHO, 2005, INT WHO CLIN STAG HV
   World Health Organization, 2015, GUIDELINE START ANTI
   World Health Organization, 2005, WHO MULTICOUNTRY STU
NR 53
TC 0
Z9 0
U1 1
U2 3
PU BMJ PUBLISHING GROUP
PI LONDON
PA BRITISH MED ASSOC HOUSE, TAVISTOCK SQUARE, LONDON WC1H 9JR, ENGLAND
SN 2044-6055
J9 BMJ OPEN
JI BMJ Open
PD OCT
PY 2021
VL 11
IS 10
AR e050116
DI 10.1136/bmjopen-2021-050116
PG 11
WC Medicine, General & Internal
WE Science Citation Index Expanded (SCI-EXPANDED)
SC General & Internal Medicine
GA WF4IZ
UT WOS:000706271400010
PM 34610939
OA Green Published, gold
DA 2022-08-26
ER

PT J
AU Liu, JX
   Deng, RB
   Lin, B
   Pan, H
   Gao, YW
   Dai, JH
   Liang, H
   Huang, AL
   Zhong, XN
AF Liu, Jiaxiu
   Deng, Ruibin
   Lin, Bing
   Pan, Hong
   Gao, Yuwen
   Dai, Jianghong
   Liang, Hao
   Huang, Ailong
   Zhong, Xiaoni
TI Risk Management on Pre-Exposure Prophylaxis Adherence of Men Who Have
   Sex with Multiple Men: A Multicenter Prospective Cohort Study
SO RISK MANAGEMENT AND HEALTHCARE POLICY
LA English
DT Article
DE MSM; multiple sexual partners; PrEP; adherence; protective motivation
   theory; Western China
ID ANTIRETROVIRAL PROPHYLAXIS; HIV; PROTECTION; TRIAL
AB Background: Men who have sex with multiple men (MSMM) belong to a high-risk group for HIV infection, and pre-exposure prophylaxis (PrEP) is an effective measure to prevent the infection. However, few studies on PrEP adherence by MSMM in China exist. We aimed to explore the protective motivation-related factors for PrEP adherence in an HIV-negative MSMM population in Western China and to provide a reference for future risk management and effective prevention strategies.
   Methods: Data were collected from a 2-year follow-up cohort study of PrEP in MSM in China. Rogers' protective motivation theory (PMT) was used to study the PrEP adherence of MSMM, and logistic regression was performed to analyze the influencing factors of PrEP adherence.
   Results: A total of 496 MSMM were included in the study: 299 (60.28%) of them in the good adherence group and 197 (39.72%) in the poor adherence group. The threat assessment scores of the good and poor adherence groups were 2.15 +/- 0.59 and 2.06 +/- 0.47, respectively, and the response assessment scores were 2.81 +/- 0.62 and 2.74 +/- 0.62, respectively. Poor PrEP adherence was associated with on-demand PrEP medication (OR=0.670), students at school (OR=1.837), occasional condom use (OR=1.621), and good HIV knowledge (OR= 0.659). The higher the threat assessment score, the higher the susceptibility; and the lower the response cost, the stronger the protection motivation and the less likely MSMM were to have poor adherence.
   Conclusion: On-demand PrEP medication is more conducive to adherence. Preventive management should focus on MSMMs who are students at school, those who occasionally use condoms, and those with poor HIV knowledge. Improving threat perception and susceptibility, and controlling and reducing the response cost can effectively improve PrEP adherence, and the subsequent application of PMT during intervention research can provide a reference for HIV prevention in MSMM.
C1 [Liu, Jiaxiu; Deng, Ruibin; Lin, Bing; Pan, Hong; Gao, Yuwen; Zhong, Xiaoni] Chongqing Med Univ, Sch Publ Hlth & Management, 1 Yixue Rd, Chongqing 400016, Peoples R China.
   [Liu, Jiaxiu] Chongqing Med Univ, Sch Med Informat, Chongqing, Peoples R China.
   [Dai, Jianghong] Xinjiang Med Univ, Sch Publ Hlth, Dept Epidemiol & Hlth Stat, Urumqi, Xinjiang, Peoples R China.
   [Liang, Hao] Guangxi Med Univ, Sch Publ Hlth, Dept Epidemiol & Med Stat, Nanning, Peoples R China.
   [Huang, Ailong] Chongqing Med Univ, Key Lab Mol Biol Infect Dis, Minist Educ, Chongqing, Peoples R China.
RP Zhong, XN (通讯作者)，Chongqing Med Univ, Sch Publ Hlth & Management, 1 Yixue Rd, Chongqing 400016, Peoples R China.
EM zhongxiaoni@cqmu.edu.cn
OI Liu, Jiaxiu/0000-0003-0086-8558
FU National Key Project for Infectious Diseases of the Ministry of Science
   and Technology of China [2012ZX10001007-007, 2018ZX10721102-005];
   Chongqing Science and Technology Commission [cstc2013jcyjA10009]
FX This work was supported by the National Key Project for Infectious
   Diseases of the Ministry of Science and Technology of China
   (2012ZX10001007-007 and 2018ZX10721102-005); and Chongqing Science and
   Technology Commission (No. cstc2013jcyjA10009).
CR Amirkhanian YA, 2001, AIDS, V15, P407, DOI 10.1097/00002030-200102160-00014
   Anderson PL, 2016, CURR OPIN HIV AIDS, V11, P94, DOI 10.1097/COH.0000000000000213
   [Anonymous], 2017, NAT HIV SYPH HCV SEN
   Baeten JM, 2012, NEW ENGL J MED, V367, P399, DOI 10.1056/NEJMoa1108524
   Bassett Sandra F., 2011, Physiotherapy Theory and Practice, V27, P360, DOI 10.3109/09593985.2010.507238
   Batchelder AW, 2017, SEX HEALTH, V14, P59, DOI 10.1071/SH16083
   Bjornstad P, 2015, PEDIATR DIABETES, V16, P22, DOI 10.1111/pedi.12252
   Cao Y, 2016, Zhonghua Liu Xing Bing Xue Za Zhi, V37, P1021, DOI 10.3760/cma.j.issn.0254-6450.2016.07.023
   Centers for Disease Control and Prevention, PREEXP PROPH PREV HI
   Chambers R, 2016, AIDS CARE, V28, P1089, DOI 10.1080/09540121.2016.1164289
   Chittamuru D, 2018, ARCH SEX BEHAV, V47, P2081, DOI 10.1007/s10508-018-1207-6
   Choopanya K, 2013, LANCET, V381, P2083, DOI 10.1016/S0140-6736(13)61127-7
   Chow EPF, 2014, BIOMED RES INT, V2014, DOI 10.1155/2014/607261
   Guimaraes MDC, 2018, MEDICINE, V97, pS62, DOI 10.1097/MD.0000000000009079
   Gao FeiFei, 2012, Academic Journal of Second Military Medical University, V33, P1186
   Grant RM, 2014, LANCET INFECT DIS, V14, P820, DOI 10.1016/S1473-3099(14)70847-3
   Hendrix CW, 2013, CELL, V155, P515, DOI 10.1016/j.cell.2013.09.030
   Hu Y, 2018, BMC INFECT DIS, V18, DOI 10.1186/s12879-018-3497-7
   Karim QA, 2010, SCIENCE, V329, P1168, DOI 10.1126/science.1193748
   Kebaabetswe PM, 2015, AIDS BEHAV, V19, P758, DOI 10.1007/s10461-014-0891-z
   Liu JX, 2020, INT J ENV RES PUB HE, V17, DOI 10.3390/ijerph17020464
   MADDUX JE, 1983, J EXP SOC PSYCHOL, V19, P469, DOI 10.1016/0022-1031(83)90023-9
   Morgan E, 2018, AIDS BEHAV, V22, P3637, DOI 10.1007/s10461-018-2122-5
   Mugo PM, 2015, AIDS BEHAV, V19, P794, DOI 10.1007/s10461-014-0958-x
   Office of the Working Committee on AIDS prevention and control of the State Council of China Ministry of health of China United Nations China task force on AIDS, CHIN JOINT ASS AIDS
   Qu D, 2018, INT J INFECT DIS, V75, P52, DOI 10.1016/j.ijid.2018.08.006
   Taylor D, 2012, INT MICR C SYDN AUST, P15
   UNAIDS, 2017, UNAIDS DAT 2017
   UNAIDS, 2014, GAY MEN OTH MEN WHO
   UNAIDS, MIL GO CLOS GAPS BRE
   Wu Z Y, 2018, Zhonghua Liu Xing Bing Xue Za Zhi, V39, P707, DOI 10.3760/cma.j.issn.0254-6450.2018.06.002
   Wu ZY, 2013, CLIN INFECT DIS, V57, P298, DOI 10.1093/cid/cit210
   [肖琛嫦 Xiao Chenchang], 2017, [中国艾滋病性病, Chinese JOurnal of Aids & STD], V23, P503
   Xuehui Z, 2015, NURS RES, V12, P4500, DOI [10.3969/j.issn.1009-6493.2015.36.006, DOI 10.3969/J.ISSN.1009-6493.2015.36.006]
   Yin L, 2018, AIDS BEHAV, V22, P2267, DOI 10.1007/s10461-018-2129-y
   [张月 Zhang Yue], 2017, [中国艾滋病性病, Chinese JOurnal of Aids & STD], V23, P734
   Zhou JianBo, 2013, Chinese Journal of Dermatovenereology, V27, P371
NR 37
TC 3
Z9 3
U1 5
U2 9
PU DOVE MEDICAL PRESS LTD
PI ALBANY
PA PO BOX 300-008, ALBANY, AUCKLAND 0752, NEW ZEALAND
EI 1179-1594
J9 RISK MANAG HEALTHC P
JI RISK MANAG. HEALTHC. POLICY
PY 2021
VL 14
BP 1749
EP 1761
DI 10.2147/RMHP.S295114
PG 13
WC Health Care Sciences & Services; Health Policy & Services
WE Science Citation Index Expanded (SCI-EXPANDED); Social Science Citation Index (SSCI)
SC Health Care Sciences & Services
GA RU8UC
UT WOS:000645415200001
PM 33953624
OA gold, Green Published
DA 2022-08-26
ER

PT J
AU Powell, L
   Dhummakupt, A
   Siems, L
   Singh, D
   Le Duff, Y
   Uprety, P
   Jennings, C
   Szewczyk, J
   Chen, Y
   Nastouli, E
   Persaud, D
AF Powell, Laura
   Dhummakupt, Adit
   Siems, Lilly
   Singh, Dolly
   Le Duff, Yann
   Uprety, Priyanka
   Jennings, Cheryl
   Szewczyk, Joseph
   Chen, Ya
   Nastouli, Eleni
   Persaud, Deborah
TI Clinical validation of a quantitative HIV-1 DNA droplet digital PCR
   assay: Applications for detecting occult HIV-1 infection and monitoring
   cell-associated HIV-1 dynamics across different subtypes in HIV-1
   prevention and cure trials
SO JOURNAL OF CLINICAL VIROLOGY
LA English
DT Article
DE HIV-1; ddPCR; Methods
ID HUMAN-IMMUNODEFICIENCY-VIRUS; EARLY ANTIRETROVIRAL THERAPY; DECAY
   DYNAMICS; VIROLOGICAL CONTROL; CHILDREN; TYPE-1; BLOOD
AB Background: In HIV-1-exposed infants, nucleic acid testing (NAT) is required to diagnose infection since passively transferred maternal antibodies preclude antibody testing. The sensitivity of clinical NAT assays is lowered with infant antiretroviral prophylaxis and, with empiric very early antiretroviral treatment of high-risk infants, thereby impacting early infant diagnosis. Similarly, adult HIV-1 infections acquired under pre-exposure prophylaxis may occur at low levels, with undetectable plasma viremia and indeterminate antibody tests, for which HIV-1 DNA testing maybe a useful adjunct. Cell-associated HIV-1 DNA concentrations are also used to monitor HIV-1 persistence in viral reservoirs with relevance to HIV-1 cure therapeutics, particularly in perinatal infections.
   Objectives: We clinically validated an HIV-1 DNA quantitative assay using droplet digital PCR (ddPCR), across different HIV-1 subtypes.
   Study Design: The analytical sensitivity and specificity of an HIV-1 DNA ddPCR assay was determined using serial dilutions of a plasmid containing HIV-1 LTR-gag spiked into peripheral blood mononuclear cells (PBMCs), with MOLT-4 cells or PBMCs infected with different HIV-1 subtypes (A, B and C), and U1 cells spiked into PBMCs. Inter-and intra-run variability were used to determine assay precision.
   Results: The HIV-1 LTR-gag ddPCR assay was reliable and reproducible, and exhibited high analytical specificity with sensitivity to near single copy level, across multiple HIV-1 subtypes, and a limit of detection of 4.09 copies/ million PBMCs.
   Conclusions: This assay has applications for detecting occult HIV-1-infection in the setting of combination and long-acting regimens used for HIV-1 prevention, across different HIV-1 subtypes, in infants and adults, and in HIV-1 cure interventions.
C1 [Powell, Laura; Dhummakupt, Adit; Siems, Lilly; Singh, Dolly; Szewczyk, Joseph; Chen, Ya; Persaud, Deborah] Johns Hopkins Univ, Sch Med, Dept Pediat, Div Infect Dis, Baltimore, MD 21205 USA.
   [Le Duff, Yann] Natl Inst Biol Stand & Controls, Ctr AIDS Reagents, Potters Bar, Herts, England.
   [Uprety, Priyanka] Rutgers State Univ, Robert Wood Johnson Univ Hosp, Dept Pathol & Lab Med, New Brunswick, NJ USA.
   [Jennings, Cheryl] Rush Univ, Dept Mol Pathogens & Immun, Med Ctr, Chicago, IL 60612 USA.
   [Nastouli, Eleni] UCL Great Ormond St Inst Child Hlth, Dept Populat Policy & Practice, London, England.
   [Nastouli, Eleni] Francis Crick Inst, London, England.
   [Persaud, Deborah] Johns Hopkins Bloomberg Sch Publ Hlth, Dept Mol Microbiol & Immunol, Baltimore, MD USA.
RP Persaud, D (通讯作者)，David M Rubenstein Child Hlth Bldg, Baltimore, MD 21287 USA.
EM dpers@jhmi.edu
OI Siems, Lilly/0000-0002-8062-271X
FU National Institutes of Health (NIH) [R01 HD080474, PO1 AI131365];
   IMPAACT Center subspecialty laboratory [5UM1AI106716]; Johns Hopkins
   Center for AIDS Research [P30 AI094189]; BELIEVE Collaboratory
   [1UM1AI26617]; EPIICAL [16108367];  [1U01AI135941]
FX This research was supported by the National Institutes of Health (NIH)
   (R01 HD080474 (DP), PO1 AI131365 (DP)); the BELIEVE Collaboratory
   (1UM1AI26617); EPIICAL (16108367); the IMPAACT Center subspecialty
   laboratory (5UM1AI106716); UO1 (1U01AI135941) and the Johns Hopkins
   Center for AIDS Research (P30 AI094189).
CR Abdel-Mohsen M, 2020, NAT MED, V26, P1339, DOI 10.1038/s41591-020-1022-1
   Ananworanich J, 2014, AIDS, V28, P1015, DOI 10.1097/QAD.0000000000000178
   Bayon-Gil A, 2020, J ANTIMICROB CHEMOTH, V75, P2258, DOI 10.1093/jac/dkaa139
   Besson GJ, 2014, CLIN INFECT DIS, V59, P1312, DOI 10.1093/cid/ciu585
   Bruner KM, 2019, NATURE, V566, P120, DOI 10.1038/s41586-019-0898-8
   Bruner KM, 2016, NAT MED, V22, P1043, DOI 10.1038/nm.4156
   Butler KM, 2015, PEDIATR INFECT DIS J, V34, pE48, DOI 10.1097/INF.0000000000000570
   Dhummakupt A, 2021, CLIN INFECT DIS, V73, P439, DOI 10.1093/cid/ciaa715
   Dreo T, 2014, ANAL BIOANAL CHEM, V406, P6513, DOI 10.1007/s00216-014-8084-1
   FOLKS TM, 1989, P NATL ACAD SCI USA, V86, P2365, DOI 10.1073/pnas.86.7.2365
   Garcia-Broncano P, 2019, SCI TRANSL MED, V11, DOI 10.1126/scitranslmed.aax7350
   Garcia-Prats AJ, 2012, AIDS, V26, P1927, DOI 10.1097/QAD.0b013e32835705bf
   Gulick RM, 2019, ANNU REV MED, V70, P137, DOI 10.1146/annurev-med-041217-013717
   Henrich TJ, 2017, PLOS MED, V14, DOI 10.1371/journal.pmed.1002417
   Hindson BJ, 2011, ANAL CHEM, V83, P8604, DOI 10.1021/ac202028g
   Jones M, 2014, J VIROL METHODS, V202, P46, DOI 10.1016/j.jviromet.2014.02.020
   Massanella M, 2021, CLIN INFECT DIS, V73, P427, DOI 10.1093/cid/ciaa718
   Mofenson L, 2020, JAIDS-J ACQ IMM DEF, V84, pS1, DOI 10.1097/QAI.0000000000002366
   Moragas M, 2018, PLOS ONE, V13, DOI 10.1371/journal.pone.0205579
   Palma P, 2020, LANCET HIV, V7, pE359, DOI 10.1016/S2352-3018(20)30100-4
   Persaud D, 2014, JAMA PEDIATR, V168, P1138, DOI 10.1001/jamapediatrics.2014.1560
   Persaud D, 2013, NEW ENGL J MED, V369, P1828, DOI 10.1056/NEJMoa1302976
   Rocca S, 2019, J PEDIAT INF DIS SOC, V8, P433, DOI 10.1093/jpids/piy080
   SIMPSON BJ, 1994, PEDIATRICS, V93, P840
   SISON AV, 1992, CLIN MICROBIOL REV, V5, P238, DOI 10.1128/CMR.5.3.238-247.1992
   Sneller MC, 2020, J INFECT DIS, V222, P1655, DOI 10.1093/infdis/jiaa270
   StataCorp, 2019, STAT 16 BAS REF MAN
   Strain MC, 2013, PLOS ONE, V8, DOI 10.1371/journal.pone.0055943
   Symons J, 2017, RETROVIROLOGY, V14, DOI 10.1186/s12977-016-0325-2
   Taylor SC, 2017, SCI REP-UK, V7, DOI 10.1038/s41598-017-02217-x
   Thomas J, 2020, FRONT CELL INFECT MI, V10, DOI 10.3389/fcimb.2020.00134
   Transmission PoToPWwHIaPoP, 2020, REC US ANT DRUGS TRA
   Trypsteen W, 2015, ANAL BIOANAL CHEM, V407, P5827, DOI 10.1007/s00216-015-8773-4
   Uprety P, 2017, CLIN INFECT DIS, V64, P1471, DOI 10.1093/cid/cix192
   Veldsman KA, 2019, J INT AIDS SOC, V22, DOI 10.1002/jia2.25368
   Veldsman KA, 2018, AIDS, V32, P629, DOI [10.1097/qad.0000000000001739, 10.1097/QAD.0000000000001739]
   WHO, 2010, DIAGN HIV INF INF CH
NR 37
TC 1
Z9 1
U1 4
U2 9
PU ELSEVIER
PI AMSTERDAM
PA RADARWEG 29, 1043 NX AMSTERDAM, NETHERLANDS
SN 1386-6532
EI 1873-5967
J9 J CLIN VIROL
JI J. Clin. Virol.
PD JUN
PY 2021
VL 139
AR 104822
DI 10.1016/j.jcv.2021.104822
EA APR 2021
PG 6
WC Virology
WE Science Citation Index Expanded (SCI-EXPANDED)
SC Virology
GA SF2VJ
UT WOS:000652618600004
PM 33930698
OA Green Submitted, Green Accepted, hybrid
DA 2022-08-26
ER

PT J
AU Willie, TC
   Monger, M
   Nunn, A
   Kershaw, T
   Stockman, JK
   Mayer, KH
   Chan, PA
   Adimora, AA
   Mena, LA
   Knight, D
   Philllips, KA
   Baral, SD
AF Willie, Tiara C.
   Monger, Mauda
   Nunn, Amy
   Kershaw, Trace
   Stockman, Jamila K.
   Mayer, Kenneth H.
   Chan, Philip A.
   Adimora, Adaora A.
   Mena, Leandro A.
   Knight, Deja
   Philllips, Karlye A.
   Baral, Stefan D.
TI "PrEP's just to secure you like insurance": a qualitative study on HIV
   pre-exposure prophylaxis (PrEP) adherence and retention among black
   cisgender women in Mississippi
SO BMC INFECTIOUS DISEASES
LA English
DT Article
DE Black women; Cisgender; Pre-exposure prophylaxis; HIV
ID AFRICAN-AMERICAN; CULTURAL-VALUES; ATTITUDES; HEALTH; KNOWLEDGE;
   STRENGTH; GENDER; RACISM; RISK; INTERSECTIONALITY
AB Background Pre-exposure prophylaxis (PrEP) has the potential to reduce transmission of HIV among Black cisgender women in the Southern United States (U.S.); however, national data suggests that PrEP initiation is lowest in the South and among Black women compared to other U.S. regions and white women. This study applied intersectionality and PrEP multilevel resilience frameworks to assess how socio-structural and clinical contexts shaped PrEP persistence among Black cisgender women in Mississippi. Methods Semi-structured interviews were conducted with eight Black cisgender women in Jackson, Mississippi. This sample was purposively recruited to include PrEP-initiated Black cisgender women. Results Six themes identified that shaped PrEP care among Black cisgender women: (1) internal assets, (2) sole responsibility to HIV prevention, (3) added protection in HIV serodifferent relationships, (4) financial issues, (5) trust and distrust in the medical system, and (6) side effects. Black cisgender women reported that PrEP persistence increased control over their sexual health, reduced anxiety about HIV, and promoted self-care. Black cisgender women also indicated that medication assistance programs increased PrEP affordability resulting in continued persistence. Conclusions In addition to preventing HIV, PrEP may yield secondary positive impacts on the health and relationships of Black cisgender women. However, very few Black cisgender women in the South are using PrEP given intersectional barriers and thus necessitates adaptive strategies to support PrEP initiation and persistence. Efforts aimed at increasing the coverage of PrEP among Black cisgender women should consider implementation strategies responsive to lived realities of Black women.
C1 [Willie, Tiara C.] Johns Hopkins Bloomberg Sch Publ Hlth, Dept Mental Hlth, Baltimore, MD 21205 USA.
   [Monger, Mauda] MLM Ctr Hlth Educ & Equ Consulting Serv, Jackson, MS USA.
   [Nunn, Amy; Chan, Philip A.] Brown Univ, Dept Psychiat, Warren Alpert Med Sch, Providence, RI 02912 USA.
   [Nunn, Amy; Chan, Philip A.] Miriam Hosp, Dept Med, Providence, RI 02906 USA.
   [Nunn, Amy] Brown Univ, Sch Publ Hlth, Providence, RI 02912 USA.
   [Kershaw, Trace] Yale Sch Publ Hlth, Dept Social & Behav Sci, 60 Coll St, New Haven, CT USA.
   [Stockman, Jamila K.] Univ Calif San Diego, Dept Med, Div Infect Dis & Global Publ Hlth, La Jolla, CA 92093 USA.
   [Mayer, Kenneth H.] Harvard Med Sch, Boston, MA 02115 USA.
   [Mayer, Kenneth H.] Harvard Univ, Harvard TH Chan Sch Publ Hlth, Boston, MA 02115 USA.
   [Adimora, Adaora A.] Univ N Carolina, Gillings Sch Global Publ Hlth, Dept Med, Chapel Hill, NC 27515 USA.
   [Adimora, Adaora A.] Univ N Carolina, Sch Med, Chapel Hill, NC 27515 USA.
   [Adimora, Adaora A.] Univ N Carolina, Gillings Sch Global Publ Hlth, Dept Epidemiol, Chapel Hill, NC 27515 USA.
   [Mena, Leandro A.] Univ Mississippi, Med Ctr, Dept Med, Jackson, MS 39216 USA.
   [Knight, Deja] Johns Hopkins Bloomberg Sch Publ Hlth, Dept Int Hlth, Baltimore, MD USA.
   [Philllips, Karlye A.; Baral, Stefan D.] Johns Hopkins Sch Publ Hlth, Dept Epidemiol, Baltimore, MD USA.
RP Willie, TC (通讯作者)，Johns Hopkins Bloomberg Sch Publ Hlth, Dept Mental Hlth, Baltimore, MD 21205 USA.
EM twillie2@jhu.edu
RI Baral, Stefan/AAG-4818-2020
OI Baral, Stefan/0000-0002-5482-2419; Willie, Tiara/0000-0003-2848-7212;
   Phillips, Karlye/0000-0002-8168-2722
FU National Institute of Mental Health (NIMH) [R25-MH083620]; National
   Institute on Minority Health and Health Disparities (NIMHD)
   [K01MD015005]; National Institute on Drug Abuse (NIDA) [R25-DA035692];
   Johns Hopkins Center for AIDS Research [P30AI094189]; San Diego Center
   for AIDS Research [P30AI036214]
FX Funding for this research was provided by the National Institute of
   Mental Health (NIMH) via R25-MH083620. TCW was supported by the National
   Institute on Minority Health and Health Disparities (NIMHD) via
   K01MD015005 and the National Institute on Drug Abuse (NIDA) via
   R25-DA035692. This work was also supported by The Johns Hopkins Center
   for AIDS Research (P30AI094189) and San Diego Center for AIDS Research
   (P30AI036214). The funding bodies do not play a role in the design of
   the study and collection, analysis, nor in the interpretation of data or
   in writing the manuscript.
CR Abrams JA, 2020, SOC SCI MED, V258, DOI 10.1016/j.socscimed.2020.113138
   Abrams JA, 2019, SEX ROLES, V80, P517, DOI 10.1007/s11199-018-0956-y
   Adimora AA, 2013, SOCIAL DETERMINANTS, P13
   Aholou T. M., 2016, UNDERSTANDING HIV AI, P131
   AIDSVu, 2018, LOC DAT
   [Anonymous], 2018, ANN EPIDEMIOL
   Auerbach JD, 2015, AIDS PATIENT CARE ST, V29, P102, DOI 10.1089/apc.2014.0142
   Barnighausen KE, 2019, AIDS, V33, pS45, DOI [10.1097/QAD.0000000000002178, 10.1097/qad.0000000000002178]
   Beauboeuf-Lafontant T, 2007, GENDER SOC, V21, P28, DOI 10.1177/0891243206294108
   Bond KT, 2022, SEX RES SOC POLICY, V19, P180, DOI 10.1007/s13178-021-00533-6
   Bowleg L, 2012, AM J PUBLIC HEALTH, V102, P1267, DOI 10.2105/AJPH.2012.300750
   Bradley ELP, 2019, WOMEN HEALTH ISS, V29, P3, DOI 10.1016/j.whi.2018.08.004
   Branch Enobong, 2011, OPPORTUNITY DENIED L
   Brown T., 2012, REV BLACK POLIT ECON, V39, P239
   Bush S., 2016, ASM MICROBE ICAAC, V16, P16
   Bush S., 2015, IAPAC TREATM PREV AD
   Calabrese SK, 2018, JAIDS-J ACQ IMM DEF, V79, P46, DOI [10.1097/QAI.0000000000001762, 10.1097/qai.0000000000001762]
   Calabrese SK, 2014, AIDS BEHAV, V18, P226, DOI 10.1007/s10461-013-0675-x
   Centers for Disease Control and Prevention, 2015, HIV SURV REP
   Centers for Disease Control and Prevention, 2017, HIV WOM
   Centers for Disease Control Prevention, 2017, HIV US GEORGR
   Chandler R, 2020, BMC PUBLIC HEALTH, V20, DOI 10.1186/s12889-020-09248-6
   Collins P.H., 2000, BLACK FEMINIST THOUG, DOI [10.4324/9780203900055, DOI 10.4324/9780203900055]
   Collins P.H., 2019, INTERSECTIONALITY CR
   Constantine MG, 2006, J BLACK PSYCHOL, V32, P141, DOI 10.1177/0095798406286801
   Crenshaw Kimberle., 1990, STANFORD LAW REV, V43, P1241, DOI [DOI 10.2307/1229039, 10.2307/1229039]
   Dale SK, 2020, J RACIAL ETHN HEALTH, V7, P913, DOI 10.1007/s40615-020-00715-9
   Donovan RA, 2015, J BLACK PSYCHOL, V41, P384, DOI 10.1177/0095798414543014
   DuMonthier A., 2017, STATUS BLACK WOMEN U
   Equality California, CAL SEN PASS BILL IN
   Fauci AS, 2019, JAMA-J AM MED ASSOC, V321, P844, DOI 10.1001/jama.2019.1343
   Flash CA, 2014, AIDS PATIENT CARE ST, V28, P635, DOI 10.1089/apc.2014.0003
   Gaines SO, 1997, J PERS SOC PSYCHOL, V72, P1460, DOI 10.1037/0022-3514.72.6.1460
   Gauchat G, 2012, GENDER SOC, V26, P718, DOI 10.1177/0891243212453647
   Glidden DV, 2019, LANCET HIV, V6, pE800, DOI 10.1016/S2352-3018(19)30227-9
   Goparaju Lakshmi, 2017, J AIDS Clin Res, V8, DOI 10.4172/2155-6113.1000730
   Harris-Lacewell M, 2001, WOMEN POLIT, V23, P1, DOI 10.1300/J014v23n03_01
   Harris-Perry M.V., 2011, SISTER CITIZEN SHAME
   Hirschhorn LR, 2020, JAIDS-J ACQ IMM DEF, V84, P497, DOI 10.1097/QAI.0000000000002377
   Hodges MJ., 2020, INTERSECTIONS CLASS
   Houghton Catherine, 2013, Nurse Res, V20, P12
   Institute for Women's Policy Research, 2015, STAT WOM MISS 2015 H
   Institute for Women's Policy Research, 2018, EC STAT WOM MISS
   JACK DC, 1992, PSYCHOL WOMEN QUART, V16, P97, DOI 10.1111/j.1471-6402.1992.tb00242.x
   JACKSON AP, 1992, J COUNS DEV, V71, P184, DOI 10.1002/j.1556-6676.1992.tb02196.x
   Kay ES, 2020, AM J PUBLIC HEALTH, V110, P61, DOI 10.2105/AJPH.2019.305389
   Kimball D, 2020, AIDS BEHAV, V24, P3456, DOI 10.1007/s10461-020-02916-z
   Koren DE, 2018, AIDS PATIENT CARE ST, V32, P490, DOI 10.1089/apc.2018.0030
   Laborde ND, 2020, AIDS BEHAV, V24, P2509, DOI 10.1007/s10461-020-02807-3
   LaVeist TA, 2000, MED CARE RES REV, V57, P146, DOI 10.1177/107755800773743637
   Lewis JA, 2017, J COUNS PSYCHOL, V64, P475, DOI 10.1037/cou0000231
   Lewis JA, 2015, J COUNS PSYCHOL, V62, P289, DOI 10.1037/cou0000062
   Lewis JioniA., 2013, J AFR AM STUD, V17, P51, DOI DOI 10.1007/S12111-012-9219-0
   Logie CH, 2022, GLOB PUBLIC HEALTH, V17, P1451, DOI 10.1080/17441692.2021.1934061
   Manning MC, 2004, FAM SOC-J CONTEMP H, V85, P229, DOI 10.1606/1044-3894.325
   Mississippi State Department of Health, 2018, DIAGN CAS HIV DIS MS
   Morgan Antony, 2007, Promot Educ, VSuppl 2, P17
   Morris A, 2018, SEX EDUC-SEX SOC LEA, V18, P571, DOI 10.1080/14681811.2018.1448772
   National Partnership for Women and Families, 2020, BLACK WOM WAG GAP
   Nydegger LA, 2021, AIDS BEHAV, V25, P582, DOI 10.1007/s10461-020-03015-9
   Ongolly FK, 2021, JAIDS-J ACQ IMM DEF, V87, pE150, DOI 10.1097/QAI.0000000000002625
   Palinkas LA, 2015, ADM POLICY MENT HLTH, V42, P533, DOI 10.1007/s10488-013-0528-y
   Park CJ, 2019, J ASSOC NURSE AIDS C, V30, P321, DOI 10.1097/JNC.0000000000000070
   Pintye J, 2017, JAIDS-J ACQ IMM DEF, V76, P259, DOI 10.1097/QAI.0000000000001516
   Pittman A, 2021, REEVES MISSISSIPPI N
   Pyra M, 2020, AIDS, V34, P1951, DOI 10.1097/QAD.0000000000002618
   Schillinger D., 2010, INTRO EFFECTIVENESS
   Sharpe TT, 2012, J WOMENS HEALTH, V21, P249, DOI 10.1089/jwh.2011.3350
   Southern AIDS Coalition, 2017, HIV AIDS MISS
   Stopka TJ, 2018, JMIR PUBLIC HLTH SUR, V4, P160, DOI 10.2196/publichealth.8773
   Szymanski DM, 2016, PSYCHOL WOMEN QUART, V40, P229, DOI 10.1177/0361684315616113
   Tekeste M., 2018, AIDS BEHAV, P1
   U.S. Food and Drug Administration, 2012, TRUV PREP FACT SHEET
   United States Census Bureau, 2020, ANN EST RES POP SEX
   Ware S, 2019, INT J SEX HEALTH, V31, P196, DOI 10.1080/19317611.2019.1613278
   Williams DR, 2013, AM BEHAV SCI, V57, P1152, DOI 10.1177/0002764213487340
   Wingood GM, 2000, HEALTH EDUC BEHAV, V27, P539, DOI 10.1177/109019810002700502
   Woods-Giscombe CL, 2010, QUAL HEALTH RES, V20, P668, DOI 10.1177/1049732310361892
NR 78
TC 0
Z9 0
U1 0
U2 0
PU BMC
PI LONDON
PA CAMPUS, 4 CRINAN ST, LONDON N1 9XW, ENGLAND
EI 1471-2334
J9 BMC INFECT DIS
JI BMC Infect. Dis.
PD OCT 26
PY 2021
VL 21
IS 1
AR 1102
DI 10.1186/s12879-021-06786-1
PG 12
WC Infectious Diseases
WE Science Citation Index Expanded (SCI-EXPANDED)
SC Infectious Diseases
GA WN0AT
UT WOS:000711440200006
PM 34702165
OA Green Published, gold
DA 2022-08-26
ER

PT J
AU Delabre, RM
   Bernier, A
   Sanchez, F
   Vilotitch, A
   Chanos, S
   Cosmaro, ML
   Langanke, H
   Mey, C
   James, C
   Duken, SB
   Schlegel, V
   Stranz, R
   Jonas, KJ
   Spire, B
   Castro, DR
AF Delabre, Rosemary M.
   Bernier, Adeline
   Sanchez, Flor
   Vilotitch, Antoine
   Chanos, Sophocles
   Cosmaro, Maria Luisa
   Langanke, Harriet
   Mey, Coline
   James, Cary
   Duken, Sascha B.
   Schlegel, Vincent
   Stranz, Richard
   Jonas, Kai J.
   Spire, Bruno
   Castro, Daniela Rojas
TI "Yes, I'm interested in taking PrEP!": PrEP interest among women
   respondents to the European community-based survey "Flash! PrEP in
   Europe"
SO PLOS ONE
LA English
DT Article
ID HIV PREEXPOSURE PROPHYLAXIS; FEMALE SEX WORKERS; RISK SCORING TOOL;
   GENDER-BASED VIOLENCE; ANTIRETROVIRAL PROPHYLAXIS; US WOMEN; PREVENTION;
   INFECTION; TRANSMISSION; PERCEPTION
AB The World Health Organization recommends pre-exposure prophylaxis (PrEP) for all populations at substantial risk of HIV infection, including women. However, data regarding PrEP interest among women is lacking, particularly in Europe. Factors associated with interest in using PrEP were assessed among women respondents to the Flash! PrEP in Europe (FPIE) survey. This community-based cross-sectional study, conducted in 12 European countries, aimed to assess PrEP knowledge and interest. "High objective risk" (HOR) was assessed using established risk criteria following EACS and CDC guidelines. Factors associated with interest in using PrEP were assessed in univariable and multivariable logistic regression models. Among 678 women, 12.5% (n = 85) were considered at HOR, 46.8% (n = 317) indicated prior PrEP knowledge and 18.0% (n = 122) reported interest in using PrEP. Among women at HOR, 40.0% (n = 34) were interested in PrEP. Factors significantly associated with PrEP interest in the final multivariable model were: younger age (18-29 years) (aOR 1.91[95CI: 1.07; 3.41]), bad self-perceived financial status (1.84[1.09; 3.11]), migrant status (south to north) (2.87[1.05; 7.89]), single or dating relationship status (1.93[1.23; 3.03]), sexual abuse history (1.86[1.17; 2.97]), "rather high"/ "high" self-perceived HIV risk (3.21[1.32; 7.81]), and HOR (2.49[1.42; 4.35]). These results show that women at HOR and those who perceived themselves to be at high risk are interested in using PrEP. There is a critical need for targeted information and improved access to PrEP to increase uptake of this HIV prevention tool to meet PrEP interest among women.
C1 [Delabre, Rosemary M.; Bernier, Adeline; Castro, Daniela Rojas] Community Based Res Lab, Coalit PLUS, Pantin, France.
   [Sanchez, Flor] Univ Autonoma Madrid, Dept Social Psychol, Madrid, Spain.
   [Vilotitch, Antoine; Spire, Bruno; Castro, Daniela Rojas] Aix Marseille Univ, Sci Econ & Sociales Sante & Traitement Informat M, SESSTIM, INSERM,IRD, Marseille, France.
   [Vilotitch, Antoine] Observ Reg Sante Provence Alpes Cote dAzur, ORS PACA, Marseille, France.
   [Chanos, Sophocles] Ath & Thess Checkpoints, Athens, Greece.
   [Cosmaro, Maria Luisa] Fdn LILA Milano, Milan, Italy.
   [Langanke, Harriet] GSSG Gemeinnutzige Stiftung Sexualitat & Gesundhe, Cologne, Germany.
   [Mey, Coline; Schlegel, Vincent; Stranz, Richard; Spire, Bruno] AIDES, Pantin, France.
   [James, Cary] Terrence Higgins Trust, London, England.
   [Duken, Sascha B.] Univ Amsterdam, Amsterdam, Netherlands.
   [Jonas, Kai J.] Maastricht Univ, Maastricht, Netherlands.
RP Delabre, RM (通讯作者)，Community Based Res Lab, Coalit PLUS, Pantin, France.
EM rdelabre@coalitionplus.org
RI Duken, Sascha Béla/GOJ-7261-2022; Sanchez, Flor/E-8343-2012; Spire,
   Bruno/F-5546-2013
OI Duken, Sascha Béla/0000-0001-6380-7651; Sanchez,
   Flor/0000-0002-8058-5584; Spire, Bruno/0000-0002-3546-8020; Jonas,
   Kai/0000-0001-6607-1993
FU Dutch AIDS Fonds [P-11302]; Hornet(R)
FX KJJ received a grant from Dutch AIDS Fonds (Grant P-11302).; This study
   was endorsed by UNAIDS and the EATG and supported by Hornet (R). The
   authors thank the respondents and the following NGOs and Universities:
   Aids Fondet, Deutsche AIDS Hilfe, GSSG, ATH Checkpoint, HIV Ireland,
   Plus Onlus, Fondazione LILA Milano, Soa aids Nederland, University of
   Amsterdam, GAT, ARAS, Check Point Barcelona, Apoyo positivo, Adhara
   Sevilla, Universidad Autonoma de Madrid, Groupe Sida Geneve, and
   Terrence Higgins Trust. This study would not have been possible without
   their active participation. Preliminary results of this study analysis
   were presented at AIDS Impact Conference which was held November 13-15
   2017 in Cape Town, South Africa.
CR Aaron E, 2018, AIDS PATIENT CARE ST, V32, P16, DOI 10.1089/apc.2017.0201
   Aaron E, 2013, AIDS, V27, pF1, DOI 10.1097/QAD.0b013e32835917b4
   Amico KR, 2019, J INT AIDS SOC, V22, DOI 10.1002/jia2.25247
   [Anonymous], WORLDS LEADING RES I
   Auerbach JD, 2015, AIDS PATIENT CARE ST, V29, P102, DOI 10.1089/apc.2014.0142
   Baeten JM, 2012, NEW ENGL J MED, V367, P399, DOI 10.1056/NEJMoa1108524
   Balkus JE, 2016, JAIDS-J ACQ IMM DEF, V72, P333, DOI 10.1097/QAI.0000000000000974
   Baral S, 2012, LANCET INFECT DIS, V12, P538, DOI 10.1016/S1473-3099(12)70066-X
   Centers for Disease Control and Prevention, 2014, PREEXP PROPH PREV HI
   Corneli A, 2016, JAIDS-J ACQ IMM DEF, V71, P452, DOI 10.1097/QAI.0000000000000880
   Corneli A, 2014, JAIDS-J ACQ IMM DEF, V67, P555, DOI 10.1097/QAI.0000000000000362
   Decker MR, 2016, SEX TRANSM INFECT, V92, P599, DOI 10.1136/sextrans-2015-052463
   Decker MR, 2016, AM J PREV MED, V51, P731, DOI 10.1016/j.amepre.2016.07.005
   Durevall D, 2015, LANCET GLOB HEALTH, V3, pE34, DOI 10.1016/S2214-109X(14)70343-2
   Edwards Arlene E, 2014, J Health Dispar Res Pract, V7, P141
   Eisingerich AB, 2012, PLOS ONE, V7, DOI 10.1371/journal.pone.0028238
   European AIDS Clinical Society, 2019, EACS GUIDELINES VERS
   European Centre for Disease Prevention and Control/WHO Regional Office for Europe, 2019, HIV AIDS SURV EUR 20
   Ferrer L., 2016, AIDS BEHAV, V20, P1
   Flash CA, 2017, INT J WOMENS HEALTH, V9, DOI 10.2147/IJWH.S113675
   Garfinkel DB, 2017, AIDS CARE, V29, P751, DOI 10.1080/09540121.2016.1234679
   Gomez CA, 2011, WOMEN HEALTH ISS, V21, pS287, DOI 10.1016/j.whi.2011.07.012
   Goparaju Lakshmi, 2017, J AIDS Clin Res, V8, DOI 10.4172/2155-6113.1000730
   Hoagland B, 2016, AIDS BEHAV, P1, DOI [10.1007/s10461-015-1193-9, DOI 10.1007/S10461-015-1193-9]
   Hodges-Mameletzis I, 2018, SEX HEALTH, V15, P489, DOI 10.1071/SH18125
   Irungu EM, 2016, BMC INFECT DIS, V16, DOI 10.1186/s12879-016-1899-y
   Kahle EM, 2013, JAIDS-J ACQ IMM DEF, V62, P339, DOI 10.1097/QAI.0b013e31827e622d
   Khawcharoenporn T, 2012, AIDS PATIENT CARE ST, V26, P222, DOI 10.1089/apc.2011.0202
   Koechlin FM, 2017, AIDS BEHAV, V21, P1325, DOI 10.1007/s10461-016-1627-z
   Koren DE, 2018, AIDS PATIENT CARE ST, V32, P490, DOI 10.1089/apc.2018.0030
   Lang DL, 2013, AIDS BEHAV, V17, P551, DOI 10.1007/s10461-012-0245-7
   Li Y, 2014, J INT AIDS SOC, V17, DOI 10.7448/IAS.17.1.18845
   Liu A, 2014, PLOS MED, V11, DOI 10.1371/journal.pmed.1001613
   Mack Natasha, 2014, J Int AIDS Soc, V17, P19157, DOI 10.7448/IAS.17.3.19157
   Maman S, 2000, SOC SCI MED, V50, P459, DOI 10.1016/S0277-9536(99)00270-1
   Mannell J, 2019, J INT AIDS SOC, V22, DOI 10.1002/jia2.25380
   Marcus JL, 2019, LANCET HIV, V6, pE688, DOI 10.1016/S2352-3018(19)30137-7
   Marrazzo JM, 2015, NEW ENGL J MED, V372, P509, DOI 10.1056/NEJMoa1402269
   Meyer JP, 2011, J WOMENS HEALTH, V20, P991, DOI 10.1089/jwh.2010.2328
   Mimiaga MJ, 2009, JAIDS-J ACQ IMM DEF, V50, P77, DOI 10.1097/QAI.0b013e31818d5a27
   Mugo NR, 2016, CURR OPIN HIV AIDS, V11, P80, DOI 10.1097/COH.0000000000000224
   Namey E, 2016, CULT HEALTH SEX, V18, P1081, DOI 10.1080/13691058.2016.1164899
   Palummieri A, 2017, BMC INFECT DIS, V17, DOI 10.1186/s12879-017-2819-5
   Peitzmeier SM., 2017, AIDS CARE, P1
   Pintye J., 2016, CLIN INFECT DIS
   Quilligan JB., 2002, BRANDT EQUATION 21 C
   Raifman J, 2018, SEX TRANSM DIS, V45, pE38, DOI 10.1097/OLQ.0000000000000811
   Richardson ET, 2014, J INT AIDS SOC, V17, DOI 10.7448/IAS.17.1.19035
   Roberts ET, 2012, SOC SCI MED, V75, P1555, DOI 10.1016/j.socscimed.2012.02.016
   Sheth AN, 2016, J VIRUS ERAD, V2, P149
   Tao L., 2021, 11 IAS C HIV SCI
   The Joint United Nations Programme on HIV/AIDS (UNAIDS), 2015, AIDS CHANG EV MDG6 1
   Thigpen MC, 2012, NEW ENGL J MED, V367, P423, DOI 10.1056/NEJMoa1110711
   Thomson KA, 2016, CURR OPIN HIV AIDS, V11, P18, DOI 10.1097/COH.0000000000000207
   Toledo Lauren, 2015, World J AIDS, V5, P10
   UNAIDS, 2012, WOM OUT LOUD WOM LIV
   USPHS-CDC, 2017, PREEXP PROPH PREV HI
   Van Damme L, 2012, NEW ENGL J MED, V367, P411, DOI 10.1056/NEJMoa1202614
   van der Straten A, 2012, AIDS, V26, pF13, DOI 10.1097/QAD.0b013e3283522272
   Wechsberg WM, 2010, J PREV INTERV COMMUN, V38, P85, DOI 10.1080/10852351003640559
   Willie TC, 2018, ANN EPIDEMIOL, V28, P881, DOI 10.1016/j.annepidem.2018.07.008
   Wingood GM, 2013, JAIDS-J ACQ IMM DEF, V63, pS95, DOI 10.1097/QAI.0b013e3182920126
   World Health Organization, 2014, POL BRIEF CONS GUID
   World Health Organization, 2015, PREEXP PROPH WHO EXP
   Yun K, 2018, SEX TRANSM INFECT, V94, P163, DOI 10.1136/sextrans-2017-053217
   Zhao JJ, 2020, CLIN INFECT DIS, V71, P2027, DOI 10.1093/cid/ciaa344
NR 66
TC 2
Z9 2
U1 0
U2 0
PU PUBLIC LIBRARY SCIENCE
PI SAN FRANCISCO
PA 1160 BATTERY STREET, STE 100, SAN FRANCISCO, CA 94111 USA
SN 1932-6203
J9 PLOS ONE
JI PLoS One
PD FEB 17
PY 2021
VL 16
IS 2
AR e0246037
DI 10.1371/journal.pone.0246037
PG 15
WC Multidisciplinary Sciences
WE Science Citation Index Expanded (SCI-EXPANDED); Social Science Citation Index (SSCI)
SC Science & Technology - Other Topics
GA QK8ME
UT WOS:000620633200047
PM 33596225
OA Green Published, gold
DA 2022-08-26
ER

PT J
AU Keyes, J
   Crouse, EC
   DeJesus, E
   Rolle, CP
AF Keyes, Jonathan
   Crouse, Eloisa Catherine
   DeJesus, Edwin
   Rolle, Charlotte-Paige
TI Determinants of pre-exposure prophylaxis (PrEP) persistence in a
   high-risk population in Central Florida
SO JOURNAL OF INVESTIGATIVE MEDICINE
LA English
DT Article
DE antiviral agents; community health services; immunosuppression
AB Orlando has the second highest HIV incidence in the USA. Tenofovir disoproxil fumarate/emtricitabine is approved as pre-exposure prophylaxis (PrEP) to minimize HIV transmission. Our study describes the PrEP care continuum and factors impacting PrEP persistence during the first year of PrEP care at a sexual health clinic in Orlando. Patients initiating PrEP between 2014 and 2017 with at least 1 year of follow-up were eligible for inclusion. Demographic and clinical factors were extracted from medical records. At the end of the first year of PrEP care, patients seen within the last 6 months were defined as 'persistent' whereas patients lost to follow-up for >= 6 months were defined as 'not persistent'. We evaluated factors associated with PrEP persistence with Firth's multivariable logistic regression. Of 300 patients meeting inclusion criteria, 96% were male, 59% were >= 30 years old, 59% identified as men who have sex with men and 57% endorsed recent condomless anal intercourse. Of PrEP initiators, 133 (44.3%) were persistent in the first year, whereas 167 (55.7%) were not persistent. PrEP persistence was positively associated with age >= 30 years (OR 1.04, 95% CI 1.0 to 1.08) and negatively associated with non-white race (OR 0.33, 95% CI 0.12 to 0.83). There were no HIV seroconversions among persistent patients. In our study, younger and minority patients were less likely to persist in PrEP care and persistence was poor despite many being insured and 'high-risk'. Further research is needed to identify and address barriers that hinder PrEP persistence, specifically among younger, minority patients.
C1 [Keyes, Jonathan; Crouse, Eloisa Catherine; DeJesus, Edwin] Univ Cent Florida, Coll Med, Dept Med, Orlando, FL 32816 USA.
   [Rolle, Charlotte-Paige] Emory Univ, Sch Publ Hlth, Clin Res, Atlanta, GA USA.
RP Rolle, CP (通讯作者)，Emory Univ, Sch Publ Hlth, Atlanta, GA 30322 USA.
EM crolle@oicorlando.com
OI Keyes, Jonathan/0000-0002-8012-7671
CR Aaron E, 2018, AIDS PATIENT CARE ST, V32, P16, DOI 10.1089/apc.2017.0201
   Arnold T, 2017, PLOS ONE, V12, DOI 10.1371/journal.pone.0172354
   Brooks RA, 2019, J URBAN HEALTH
   CDC, 2019, CDC THREAT REP
   Centers for Disease Control and Prevention, 2018, HIV SURV REP, V31
   Centers for Disease Control and Prevention, 2017, US PUBL HLTH SERV PR
   Chan PA, 2016, J INT AIDS SOC, V19, DOI 10.7448/IAS.19.1.20903
   Coy KC, 2019, J INT AIDS SOC, V22, DOI 10.1002/jia2.25252
   D'Angelo AB, 2021, TRANSL BEHAV MED, V11, P573, DOI 10.1093/tbm/ibz191
   Doblecki-Lewis S, 2018, JAIDS-J ACQ IMM DEF, V79, P62, DOI [10.1097/qai.0000000000001724, 10.1097/QAI.0000000000001724]
   Grant RM, 2010, NEW ENGL J MED, V363, P2587, DOI 10.1056/NEJMoa1011205
   Hosek S, 2016, J INT AIDS SOC, V19, DOI 10.7448/IAS.19.7.21107
   Huang YLA, 2018, MMWR-MORBID MORTAL W, V67, P1147, DOI 10.15585/mmwr.mm6741a3
   Kay ES, 2020, AM J PUBLIC HEALTH, V110, P61, DOI 10.2105/AJPH.2019.305389
   Lankowski AJ, 2019, AIDS BEHAV, V23, P1797, DOI 10.1007/s10461-018-2296-x
   Liu AY, 2016, JAMA INTERN MED, V176, P75, DOI 10.1001/jamainternmed.2015.4683
   Machtinger EL, 2012, AIDS BEHAV, V16, P2091, DOI 10.1007/s10461-011-0127-4
   Machtinger EL, 2015, WOMEN HEALTH ISS, V25, P193, DOI 10.1016/j.whi.2015.03.008
   Nunn AS, 2017, AIDS, V31, P731, DOI 10.1097/QAD.0000000000001385
   Rice WS, 2019, AIDS BEHAV, V23, P2966, DOI 10.1007/s10461-019-02591-9
   Rolle CP, 2019, AIDS BEHAV, V23, P296, DOI 10.1007/s10461-019-02654-x
   Rusie LK, 2018, CLIN INFECT DIS, V67, P283, DOI 10.1093/cid/ciy160
   Serota DP, 2019, CLIN INFECT DIS OFFI
   Spinelli MA, 2019, OPEN FORUM INFECT DI, V6, DOI 10.1093/ofid/ofz101
   Thomann M, 2018, CULT HEALTH SEX, V20, P772, DOI 10.1080/13691058.2017.1380230
   Whitfield THF, 2018, AIDS BEHAV, V22, P3566, DOI 10.1007/s10461-018-2045-1
NR 26
TC 0
Z9 0
U1 0
U2 0
PU BMJ PUBLISHING GROUP
PI LONDON
PA BRITISH MED ASSOC HOUSE, TAVISTOCK SQUARE, LONDON WC1H 9JR, ENGLAND
SN 1081-5589
EI 1708-8267
J9 J INVEST MED
JI J. Invest. Med.
PD FEB
PY 2021
VL 69
IS 2
BP 397
EP 401
DI 10.1136/jim-2020-001352
PG 5
WC Medicine, General & Internal; Medicine, Research & Experimental
WE Science Citation Index Expanded (SCI-EXPANDED); Social Science Citation Index (SSCI)
SC General & Internal Medicine; Research & Experimental Medicine
GA QB6HF
UT WOS:000614238700017
PM 33262130
DA 2022-08-26
ER

PT J
AU O'Halloran, C
   Croxford, S
   Mohammed, H
   Gill, ON
   Hughes, G
   Fifer, H
   Allen, H
   Owen, G
   Nutland, W
   Delpech, V
   Saunders, JM
AF O'Halloran, Charlotte
   Croxford, Sara
   Mohammed, Hamish
   Gill, Owen Noel
   Hughes, Gwenda
   Fifer, Helen
   Allen, Hester
   Owen, Greg
   Nutland, Will
   Delpech, Valerie
   Saunders, John Michael
TI Factors associated with reporting antibiotic use as STI prophylaxis
   among HIV PrEP users: findings from a cross-sectional online community
   survey, May-July 2019, UK
SO SEXUALLY TRANSMITTED INFECTIONS
LA English
DT Article
DE antibiotics; antimicrobial resistance; bacterial infection; HIV
   pre-exposure prophylaxis; prophylaxis
ID SEXUALLY-TRANSMITTED INFECTIONS; DOXYCYCLINE; TRANSMISSION; MEN; SEX
[truncated: 3,266,793 more chars]
