# Supplementary material for: Knowledge domain and emerging trends in HIV pre-exposure prophylaxis: A visualization analysis via CiteSpace
Source: Front Microbiol. 2023 Mar 16;14:1099132. doi: 10.3389/fmicb.2023.1099132 (PMC10060873; doi:10.3389/fmicb.2023.1099132)
Supplement: Supplementary file 1 [file Data_Sheet_1.ZIP › download2021u544pt2.txt]

PT J
AU Iannuzzi, S
   von Kleist, M
AF Iannuzzi, Sara
   von Kleist, Max
TI Mathematical Modelling of the Molecular Mechanisms of Interaction of
   Tenofovir with Emtricitabine against HIV
SO VIRUSES-BASEL
LA English
DT Article
DE NRTI; NNRTI; DEC; dNTP; DDI; HIV; PrEP; intracellular; HAART; Loewe; TFV
ID REVERSE-TRANSCRIPTASE INHIBITORS; NUCLEOSIDE ANALOGS; DRUG-COMBINATIONS;
   RESISTANCE; INFECTION; COMPLEX; PROTEIN
AB The combination of the two nucleoside reverse transcriptase inhibitors (NRTI) tenofovir disoproxil fumarate (TDF) and emtricitabine (FTC) is used in most highly active antiretroviral therapies for treatment of HIV-1 infection, as well as in pre-exposure prophylaxis against HIV acquisition. Administered as prodrugs, these drugs are taken up by HIV-infected target cells, undergo intracellular phosphorylation and compete with natural deoxynucleoside triphosphates (dNTP) for incorporation into nascent viral DNA during reverse transcription. Once incorporated, they halt reverse transcription. In vitro studies have proposed that TDF and FTC act synergistically within an HIV-infected cell. However, it is unclear whether, and which, direct drug-drug interactions mediate the apparent synergy. The goal of this work was to refine a mechanistic model for the molecular mechanism of action (MMOA) of nucleoside analogues in order to analyse whether putative direct interactions may account for the in vitro observed synergistic effects. Our analysis suggests that depletion of dNTP pools can explain apparent synergy between TDF and FTC in HIV-infected cells at clinically relevant concentrations. Dead-end complex (DEC) formation does not seem to significantly contribute to the synergistic effect. However, in the presence of non-nucleoside reverse transcriptase inhibitors (NNRTIs), its role might be more relevant, as previously reported in experimental in vitro studies.
C1 [Iannuzzi, Sara; von Kleist, Max] Robert Koch Inst, Project Grp 5 Syst Med Infect Dis, Nordufer 20, D-13353 Berlin, Germany.
   [Iannuzzi, Sara] Int Max Planck Res Sch Biol & Computat IMPRS BAC, Ihnestr 63-73, D-14195 Berlin, Germany.
RP Iannuzzi, S (通讯作者)，Robert Koch Inst, Project Grp 5 Syst Med Infect Dis, Nordufer 20, D-13353 Berlin, Germany.; Iannuzzi, S (通讯作者)，Int Max Planck Res Sch Biol & Computat IMPRS BAC, Ihnestr 63-73, D-14195 Berlin, Germany.
EM iannuzzi1995@zedat.fu-berlin.de; kleistm@rki.de
RI von Kleist, Max/K-3023-2016
OI von Kleist, Max/0000-0001-6587-6394
FU international Max-Planck Research School on Computation and Biology
   (IMPRS-BAC); Studienstiftung des Deutschen Volkes; Germany ministry for
   science and education (BMBF) [01KI2016, 031L0176A]
FX S.I. acknowledges funding from the international Max-Planck Research
   School on Computation and Biology (IMPRS-BAC) as well as funding through
   a scholarship from the "Studienstiftung des Deutschen Volkes". M.v.K.
   acknowledges funding from the Germany ministry for science and education
   (BMBF; grant numbers 01KI2016 and 031L0176A). The funders had no role in
   the design of the study; in the collection, analyses, or interpretation
   of data; in the writing of the manuscript, or in the decision to publish
   the results.
CR Anderson PL, 2011, J ANTIMICROB CHEMOTH, V66, P240, DOI 10.1093/jac/dkq447
   Blum MR, 2007, J CLIN PHARMACOL, V47, P751, DOI 10.1177/0091270007300951
   Borroto-Esoda K, 2006, ANTIVIR THER, V11, P377
   Bousquet L, 2009, ANTIMICROB AGENTS CH, V53, P896, DOI 10.1128/AAC.00733-08
   Boyer PL, 2001, J VIROL, V75, P4832, DOI 10.1128/JVI.75.10.4832-4842.2001
   Briggs JAG, 2004, NAT STRUCT MOL BIOL, V11, P672, DOI 10.1038/nsmb785
   Chen XH, 2016, ANTIMICROB AGENTS CH, V60, P5387, DOI 10.1128/AAC.01019-16
   Chou TC, 2006, PHARMACOL REV, V58, P621, DOI 10.1124/pr.58.3.10
   Chou TC, 2010, CANCER RES, V70, P440, DOI 10.1158/0008-5472.CAN-09-1947
   Das K, 2012, NAT STRUCT MOL BIOL, V19, P253, DOI 10.1038/nsmb.2223
   De Clercq E, 2005, NAT REV DRUG DISCOV, V4, P928, DOI 10.1038/nrd1877
   Delang L, 2018, ANTIVIR RES, V153, P85, DOI 10.1016/j.antiviral.2018.03.003
   Duwal S, 2016, CPT-PHARMACOMET SYST, V5, P377, DOI 10.1002/psp4.12095
   Duwal S, 2016, EUR J PHARM SCI, V94, P72, DOI 10.1016/j.ejps.2016.01.016
   ESNOUF R, 1995, NAT STRUCT BIOL, V2, P303, DOI 10.1038/nsb0495-303
   Feng JY, 2009, RETROVIROLOGY, V6, DOI 10.1186/1742-4690-6-44
   Gao HQ, 2000, J MOL BIOL, V300, P403, DOI 10.1006/jmbi.2000.3823
   Garrett KL, 2018, J PHARMACOL EXP THER, V367, P245, DOI 10.1124/jpet.118.251009
   Geva-Zatorsky N, 2010, CELL, V140, P643, DOI 10.1016/j.cell.2010.02.011
   Goicoechea M, 2010, AIDS, V24, P707, DOI 10.1097/QAD.0b013e32833676eb
   Grant RM, 2010, NEW ENGL J MED, V363, P2587, DOI 10.1056/NEJMoa1011205
   Hawkins T, 2011, ANTIMICROB AGENTS CH, V55, P1549, DOI 10.1128/AAC.00910-10
   Ianevski A, 2019, NAT MACH INTELL, V1, P568, DOI 10.1038/s42256-019-0122-4
   Isel C, 2001, J BIOL CHEM, V276, P48725, DOI 10.1074/jbc.M108352200
   Jia J, 2009, NAT REV DRUG DISCOV, V8, P111, DOI 10.1038/nrd2683
   Jonker DM, 2005, PHARMACOL THERAPEUT, V106, P1, DOI 10.1016/j.pharmthera.2004.10.014
   Jordheim LP, 2013, NAT REV DRUG DISCOV, V12, P447, DOI 10.1038/nrd4010
   Koch G, 2016, J PHARMACOKINET PHAR, V43, P461, DOI 10.1007/s10928-016-9490-0
   Kulkarni R, 2014, ANTIMICROB AGENTS CH, V58, P6145, DOI 10.1128/AAC.03591-14
   Kulkarni R, 2014, ANTIVIR RES, V101, P131, DOI 10.1016/j.antiviral.2013.11.010
   Lehar J, 2008, NAT CHEM BIOL, V4, P674, DOI 10.1038/nchembio.120
   Lehar J, 2007, MOL SYST BIOL, V3, DOI 10.1038/msb4100116
   Li Guangdi, 2020, Nat Rev Drug Discov, V19, P149, DOI 10.1038/d41573-020-00016-0
   Luz PM, 2018, J INT AIDS SOC, V21, DOI 10.1002/jia2.25096
   Meyer PR, 1999, MOL CELL, V4, P35, DOI 10.1016/S1097-2765(00)80185-9
   Oestereich L, 2014, ANTIVIR RES, V105, P17, DOI 10.1016/j.antiviral.2014.02.014
   Painter GR, 2004, CURR TOP MED CHEM, V4, P1035, DOI 10.2174/1568026043388358
   Pruijssers AJ, 2019, CURR OPIN VIROL, V35, P57, DOI 10.1016/j.coviro.2019.04.002
   Rai MA, 2018, EXPERT OPIN EMERG DR, V23, P149, DOI 10.1080/14728214.2018.1474202
   SAKAMOTO M, 1990, Neurological Surgery, V18, P1121
   Shen L, 2008, NAT MED, V14, P762, DOI 10.1038/nm1777
   Stevenson M, 2003, NAT MED, V9, P853, DOI 10.1038/nm0703-853
   Temiz NA, 2002, PROTEINS, V49, P61, DOI 10.1002/prot.10183
   Tendler A, 2019, PLOS COMPUT BIOL, V15, DOI 10.1371/journal.pcbi.1006956
   Thomas DC, 2007, J VIROL, V81, P4798, DOI 10.1128/JVI.02471-06
   Tong WJ, 1997, BIOCHEMISTRY-US, V36, P5749, DOI 10.1021/bi962410z
   Uglietti A, 2012, EXPERT OPIN DRUG MET, V8, P1305, DOI 10.1517/17425255.2012.714367
   Vlot AHC, 2019, DRUG DISCOV TODAY, V24, P2286, DOI 10.1016/j.drudis.2019.09.002
   von Kleist M, 2012, PLOS COMPUT BIOL, V8, DOI 10.1371/journal.pcbi.1002359
   Walensky RP, 2020, ANN INTERN MED, V172, P583, DOI [10.7326/M19-3478, 10.7326/L20-0693]
   Wooten DJ, 2021, BIOINFORMATICS, V37, P1473, DOI 10.1093/bioinformatics/btaa826
   Yoshida Y, 2021, CHEMMEDCHEM, V16, P743, DOI 10.1002/cmdc.202000695
   Zhou Y, 2005, J VIROL, V79, P2199, DOI 10.1128/JVI.79.4.2199-2210.2005
NR 53
TC 0
Z9 0
U1 2
U2 3
PU MDPI
PI BASEL
PA ST ALBAN-ANLAGE 66, CH-4052 BASEL, SWITZERLAND
EI 1999-4915
J9 VIRUSES-BASEL
JI Viruses-Basel
PD JUL
PY 2021
VL 13
IS 7
AR 1354
DI 10.3390/v13071354
PG 16
WC Virology
WE Science Citation Index Expanded (SCI-EXPANDED)
SC Virology
GA TO5TX
UT WOS:000676974800001
PM 34372560
OA Green Published
DA 2022-08-26
ER

PT J
AU Donenberg, GR
   Atujuna, M
   Merrill, KG
   Emerson, E
   Ndwayana, S
   Blachman-Demner, D
   Bekker, LG
AF Donenberg, Geri R.
   Atujuna, Millicent
   Merrill, Katherine G.
   Emerson, Erin
   Ndwayana, Sheily
   Blachman-Demner, Dara
   Bekker, Linda Gail
TI An individually randomized controlled trial of a mother-daughter HIV/STI
   prevention program for adolescent girls and young women in South Africa:
   IMARA-SA study protocol
SO BMC PUBLIC HEALTH
LA English
DT Article
DE HIV prevention; Adolescent girls and women; South Africa;
   Mother-daughter intervention
ID HIV PREEXPOSURE PROPHYLAXIS; INTIMATE PARTNER VIOLENCE; RISKY
   SEXUAL-BEHAVIOR; CONDOM USE; RESEARCH INSTRUMENT; RELATIONSHIP POWER;
   AMERICAN GIRLS; INTERVENTIONS; HEALTH; COMMUNICATION
AB Background: South Africa has the world's largest HIV epidemic, but South African adolescent girls and young women (AGYW) acquire HIV at twice the rate of and seroconvert on average 5-7 years earlier than their male peers. Female caregivers (FC) are an untapped resource for HIV/STI prevention in South Africa and offer a novel opportunity to strengthen AGYW prevention efforts. This study will evaluate the effectiveness and cost-effectiveness of an evidence-based mother-daughter HIV/STI prevention program tested in the United States and adapted for South Africa, Informed Motivated Aware and Responsible Adolescents and Adults (IMARA), to decrease STI incident infections and increase HIV testing and counseling (HTC) and PrEP uptake in AGYW.
   Methods: This is a 2-arm individually randomized controlled trial comparing IMARA to a family-based control program matched in time and intensity with 525 15-19-year-old Black South African AGYW and their FC-dyads in Cape Town's informal communities. AGYW will complete baseline, 6-, and 12-month assessments. Following randomization, AGYW-FC dyads will participate in a 2-day group workshop (total 10 h) that includes joint and separate mother and daughter activities. Primary outcomes are AGYW STI incidence, HTC uptake, and PrEP uptake at 6 months. Secondary outcomes are AGYW STI incidence, HTC uptake, and PrEP uptake at 12 months, sexual behavior (e.g., condom use, number of partners), HIV incidence, and ART/PrEP adherence and intervention cost-effectiveness. AGYW who test positive for a STI will receive free treatment at the study site. HIV positive participants will be referred to ART clinics.
   Discussion: Primary prevention remains the most viable strategy to stem new STI and HIV transmissions. HIV and STI disparities go beyond individual level factors, and prevention packages that include supportive relationships (e.g., FC) may produce greater reductions in HIV-risk, improve HTC and PrEP uptake, and increase linkage, retention, and adherence to care. Reducing new HIV and STI infections among South African AGYW is global public health priority.
C1 [Donenberg, Geri R.; Merrill, Katherine G.; Emerson, Erin] Univ Illinois, Dept Med, Ctr Disseminat & Implementat Sci, 818 S Wolcott, Chicago, IL 60612 USA.
   [Atujuna, Millicent; Ndwayana, Sheily; Bekker, Linda Gail] Desmond Tutu HIV Ctr, Cape Town, South Africa.
   [Blachman-Demner, Dara] Off Behav & Social Sci Res, NIH, Bethesda, MD USA.
RP Donenberg, GR (通讯作者)，Univ Illinois, Dept Med, Ctr Disseminat & Implementat Sci, 818 S Wolcott, Chicago, IL 60612 USA.
EM gerid@uic.edu
OI Donenberg, Geri/0000-0002-7925-0488; Atujuna,
   Millicent/0000-0003-1287-2634
FU National Institute of Child Health and Human Development; Office of
   Behavioral and Social Sciences Research [UG3HD096875, UH3HD096875]
FX This study is funded by the National Institute of Child Health and Human
   Development and the Office of Behavioral and Social Sciences Research
   (UG3HD096875; UH3HD096875). The content is solely the responsibility of
   the authors and does not necessarily represent the official views of the
   NIH. DBD, project scientist, not have any ultimate authority over the
   study activities.
CR Adu-Mireku Samuel, 2003, Afr Health Sci, V3, P7
   [Anonymous], 2017, LANCET, V390, P333, DOI 10.1016/S0140-6736(17)31920-7
   [Anonymous], 1995, MMWR Recomm Rep, V44, P1
   Aronowitz T, 2005, J FAM NURS, V11, P122, DOI 10.1177/1074840705275466
   Atujuna M, 2021, HIV RES PREV VIRT C
   Auerbach JD, 2015, J INT AIDS SOC, V18, P30, DOI 10.7448/IAS.18.4.19983
   Auerbach JD, 2011, GLOB PUBLIC HEALTH, V6, pS293, DOI 10.1080/17441692.2011.594451
   AVERT.org, 2020, YOUNG PEOP HIV AID
   Babalola Stella, 2005, Afr J Reprod Health, V9, P49
   Baeten JM, 2012, NEW ENGL J MED, V367, P399, DOI 10.1056/NEJMoa1108524
   Baird SJ, 2012, LANCET, V379, P1320, DOI 10.1016/S0140-6736(11)61709-1
   Barnabas RV, 2014, LANCET, V384, P216, DOI 10.1016/S0140-6736(14)61182-X
   BARON RM, 1986, J PERS SOC PSYCHOL, V51, P1173, DOI 10.1037/0022-3514.51.6.1173
   Beauclair R, 2012, EUR J CONTRACEP REPR, V17, P30, DOI 10.3109/13625187.2011.644841
   Blankenship KM, 2013, CRIME HIV HLTH INTER, P207, DOI DOI 10.1007/978-90-481-8921-2
   Boekhout BA, 2003, J LOSS TRAUMA, V8, P283, DOI 10.1080/15325020305882
   Brawner BM, 2014, JOGNN-J OBST GYN NEO, V43, P633, DOI [10.1111/1552-6909.12481, 10.1111/1552-6909.12480]
   Brown LK, 2014, PSYCHIAT SERV, V65, P338, DOI 10.1176/appi.ps.201300095
   Cellum C., 2017, HPTN 082 EVALUATION
   Chacko L, 2012, SEX TRANSM INFECT, V88, P335, DOI 10.1136/sextrans-2011-050371
   Chandra-Mouli V, 2015, GLOB HEALTH-SCI PRAC, V3, P333, DOI 10.9745/GHSP-D-15-00126
   Cluver L, 2013, LANCET GLOB HEALTH, V1, pE362, DOI 10.1016/S2214-109X(13)70115-3
   Coates TJ, 2008, LANCET, V372, P669, DOI 10.1016/S0140-6736(08)60886-7
   Cohen J., 2003, APPL MULTIPLE REGRES, V3rd
   Collins CE., 2007, AM J HLTH STUD, V22, P76
   Cornelius JB, 2008, J ASSOC NURSE AIDS C, V19, P16, DOI 10.1016/j.jana.2007.10.001
   Crichton J, 2012, J ADOLESCENCE, V35, P21, DOI 10.1016/j.adolescence.2011.06.008
   Decker MR, 2014, J ADOLESCENT HEALTH, V55, pS58, DOI 10.1016/j.jadohealth.2014.08.022
   Dellar RC, 2015, J INT AIDS SOC, V18, P64, DOI 10.7448/IAS.18.2.19408
   DICLEMENTE RJ, 1995, JAMA-J AM MED ASSOC, V274, P1271, DOI 10.1001/jama.274.16.1271
   DiClemente RJ, 2004, JAMA-J AM MED ASSOC, V292, P171, DOI 10.1001/jama.292.2.171
   Dietrich J, 2013, J HIV-AIDS SOC SERV, V12, P404, DOI 10.1080/15381501.2013.819312
   Dimbuene ZT, 2011, J BIOSOC SCI, V43, P129, DOI 10.1017/S0021932010000635
   Donenberg G, 2018, J CONSULT CLIN PSYCH, V86, DOI 10.1037/ccp0000270
   Donenberg GR, 2020, PLOS ONE, V15, DOI 10.1371/journal.pone.0239650
   Donenberg GR, 2011, J CONSULT CLIN PSYCH, V79, P153, DOI 10.1037/a0022837
   Donenberg GR, 2005, J AM ACAD CHILD PSY, V44, P728, DOI 10.1097/01.chi.0000166381.68392.02
   Donenberg GR, 2002, AIDS EDUC PREV, V14, P138, DOI 10.1521/aeap.14.2.138.23899
   Donenberg GR, 2001, J AM ACAD CHILD PSY, V40, P642, DOI 10.1097/00004583-200106000-00008
   Dunkle KL, 2004, LANCET, V363, P1415, DOI 10.1016/S0140-6736(04)16098-4
   Dutra R., 1999, AIDS BEHAV, V3, P59, DOI DOI 10.1023/A:1025419519668
   ELBASSEL N, 1995, SOC WORK RES, V19, P131
   Emerson E, 2012, J FAM PSYCHOL, V26, P124, DOI 10.1037/a0026352
   Folkers GK, 2010, JAMA-J AM MED ASSOC, V304, P350, DOI 10.1001/jama.2010.957
   Fonner VA, 2016, AIDS, V30, P1973, DOI 10.1097/QAD.0000000000001145
   Gill K, 2020, LANCET CHILD ADOLESC, V4, P875, DOI 10.1016/S2352-4642(20)30248-0
   Gorsky RD, 1996, PUBLIC HEALTH REP, V111, P115
   Hankins CA, 2010, AIDS, V24, pS70, DOI 10.1097/01.aids.0000390709.04255.fd
   Hardee K, 2014, JAIDS-J ACQ IMM DEF, V66, pS176, DOI 10.1097/QAI.0000000000000182
   Hatcher AM, 2015, AIDS, V29, P2183, DOI 10.1097/QAD.0000000000000842
   Jaccard J, 1998, CHILD DEV, V69, P247, DOI 10.1111/j.1467-8624.1998.tb06146.x
   Jackson C, 2012, ADDICTION, V107, P733, DOI 10.1111/j.1360-0443.2011.03751.x
   Jewkes R, 2006, INT J EPIDEMIOL, V35, P1461, DOI 10.1093/ije/dyl218
   Joint United Nations Programme on HIV/AIDS, 2017, END AIDS PROGR 90 90
   Juma M, 2015, J CHILD ADOLESC BEHA, V3
   Kalichman SC, 2004, AIDS CARE, V16, P572, DOI 10.1080/09540120410001716360
   Karim QA, 2009, HIV PREVENTION: A COMPREHENSIVE APPROACH, P407
   Karim QA, 2010, SCIENCE, V329, P1168, DOI 10.1126/science.1193748
   Kroenke K, 2001, J GEN INTERN MED, V16, P606, DOI 10.1046/j.1525-1497.2001.016009606.x
   Kuo C, 2016, AIDS CARE, V28, P106, DOI 10.1080/09540121.2016.1146396
   Kurth Ann E, 2011, Curr HIV/AIDS Rep, V8, P62, DOI 10.1007/s11904-010-0063-3
   Li Y, 2014, J INT AIDS SOC, V17, DOI 10.7448/IAS.17.1.18845
   MARGOLIES PJ, 1977, J CLIN PSYCHOL, V33, P472, DOI 10.1002/1097-4679(197704)33:2<472::AID-JCLP2270330230>3.0.CO;2-S
   Mbugua N, 2007, SOC SCI MED, V64, P1079, DOI 10.1016/j.socscimed.2006.10.008
   Merson MH, 2008, LANCET, V372, P475, DOI 10.1016/S0140-6736(08)60884-3
   Meschke LL, 2002, J ADOLESCENT HEALTH, V31, P264, DOI 10.1016/S1054-139X(02)00499-8
   Miller KS, 2009, AIDS BEHAV, V13, P365, DOI 10.1007/s10461-007-9324-6
   Miller KS, 1999, J MARRIAGE FAM, V61, P85, DOI 10.2307/353885
   Miller KS, 1998, AM J PUBLIC HEALTH, V88, P1542, DOI 10.2105/AJPH.88.10.1542
   Miller KS, 1998, FAM PLANN PERSPECT, V30, P218, DOI 10.2307/2991607
   Mukoma W, 2009, SCAND J PUBLIC HEALT, V37, P7, DOI 10.1177/1403494809103995
   O'Donnell L, 2008, J ADOLESCENT HEALTH, V42, P496, DOI 10.1016/j.jadohealth.2007.10.008
   O'Leary A, 2015, SEX TRANSM DIS, V42, P135, DOI 10.1097/OLQ.0000000000000247
   Padian NS, 2011, LANCET, V378, P269, DOI 10.1016/S0140-6736(11)60877-5
   Peltzer K, 2006, SOC BEHAV PERSONAL, V34, P239, DOI 10.2224/sbp.2006.34.3.239
   PEPFAR, 2016, DREAMS INN CHALL FAC
   Poulsen MN, 2010, AIDS BEHAV, V14, P1083, DOI 10.1007/s10461-009-9612-4
   Prins A, 2004, PRIMARY CARE PSYCHIA, V9, P151, DOI 10.1185/135525703125002360
   Puffer ES, 2011, AIDS BEHAV, V15, P1264, DOI 10.1007/s10461-010-9823-8
   Pulerwitz J, 2000, SEX ROLES, V42, P637, DOI 10.1023/A:1007051506972
   Rhodes SD, 2007, AM J PREV MED, V33, P418, DOI 10.1016/j.amepre.2007.07.023
   Roberts ST, 2016, JAIDS-J ACQ IMM DEF, V73, P313, DOI 10.1097/QAI.0000000000001093
   Shisana O., 2005, S AFRICAN NATL HIV P
   Shisana O, 2014, S AFRICAN NATL HIV P
   Soon CN, 2013, SAHARA J-J SOC ASP H, V10, P163, DOI 10.1080/17290376.2014.902769
   Spitzer RL, 2006, ARCH INTERN MED, V166, P1092, DOI 10.1001/archinte.166.10.1092
   Stangl AL, 2019, J INT AIDS SOC, V22, DOI 10.1002/jia2.25421
   Stevens J. W., 2002, SMART SASSY STRENGTH, DOI [10 .1093/acprof:oso/9780195121643.001.0001, DOI 10.1093/ACPROF:OSO/9780195121643.001.0001]
   Thigpen MC, 2012, NEW ENGL J MED, V367, P423, DOI 10.1056/NEJMoa1110711
   Tolli MV, 2012, HEALTH EDUC RES, V27, P904, DOI 10.1093/her/cys055
   UNICEF, 2013, AIDS FREE GEN CHILD
   Venter WDF, 2015, J INT AIDS SOC, V18, P35, DOI 10.7448/IAS.18.4.19979
   Wesson P, 2019, J ADOLESCENT HEALTH, V65, P730, DOI 10.1016/j.jadohealth.2019.07.010
   Whitaker DJ, 1999, FAM PLANN PERSPECT, V31, P117, DOI 10.2307/2991693
   WHO, 2016, CONS GUID HIV PREV D
   Wilson IB, 2016, AIDS BEHAV, V20, P2700, DOI 10.1007/s10461-016-1406-x
   Wilson KS, 2017, AIDS, V31, pS213, DOI 10.1097/QAD.0000000000001513
   Wingood GM, 2006, AIDS EDUC PREV, V18, P161, DOI 10.1521/aeap.2006.18.supp.161
   Wood K, 2001, CHANGING MEN SO AFRI
   World Health Organization, 2005, WHO MULTICOUNTRY STU
NR 100
TC 1
Z9 1
U1 1
U2 2
PU BMC
PI LONDON
PA CAMPUS, 4 CRINAN ST, LONDON N1 9XW, ENGLAND
EI 1471-2458
J9 BMC PUBLIC HEALTH
JI BMC Public Health
PD SEP 20
PY 2021
VL 21
IS 1
AR 1708
DI 10.1186/s12889-021-11727-3
PG 11
WC Public, Environmental & Occupational Health
WE Science Citation Index Expanded (SCI-EXPANDED); Social Science Citation Index (SSCI)
SC Public, Environmental & Occupational Health
GA UT8SH
UT WOS:000698379500001
PM 34544403
OA gold, Green Published
DA 2022-08-26
ER

PT J
AU Clement, ME
   Nicchitta, M
   Sun, Y
   Ellis, A
   Chakraborty, H
   McGee, K
   Eagle, C
   Frye, J
   Taylor, D
   Okeke, NL
   Johnston, B
   Sena, AC
   McKellar, M
AF Clement, Meredith Edwards
   Nicchitta, Mira
   Sun, Ying
   Ellis, Alicia
   Chakraborty, Hrishikesh
   McGee, Kara
   Eagle, Cedar
   Frye, Justin
   Taylor, Destry
   Okeke, Nwora Lance
   Johnston, Barbara
   Sena, Arlene C.
   McKellar, Mehri
TI Preexposure Prophylaxis Outcomes in an Urban Community in North
   Carolina: Discontinuation of Care and Sexually Transmitted Infections
SO SEXUALLY TRANSMITTED DISEASES
LA English
DT Article
AB Background
   Few studies have examined long-term outcomes among persons who initiate preexposure prophylaxis (PrEP) in the South, including PrEP discontinuation and sexually transmitted infection (STI) rates. Methods
   Care discontinuation (>6 months without a PrEP appointment) and incident STIs were evaluated for patients at 2 PrEP clinics in Durham, NC. We tested for predictors of discontinuation as a binary variable using logistic regression. Model covariates included age, race/ethnicity, sex, known HIV-positive partner, commercial sex work, men who have sex with men (MSM) versus not MSM, type of insurance, and clinic site. A similar analysis was completed for STI incidence, controlling for days in the study. Results
   Among 271 patients, mean age was 33.2 years, 46.9% were Black and 11.1% were Latino, 81.2% were MSM, and 32% were uninsured. Preexposure prophylaxis was discontinued in 47%, and another 11% had intermittent care. Sexually transmitted infection incidence was 45.4/100 person-years, and 5 patients were diagnosed with HIV at baseline or in follow-up. Men who have sex with men were less likely to discontinue PrEP relative to non-MSM (odds ratio [OR], 0.26; 95% confidence interval [CI], 0.10-0.64). Baseline STI was associated with a higher likelihood of incident STI (OR, 8.19; 95% CI, 3.69-19.21), whereas care discontinuation was associated with a lower likelihood of STI (OR, 0.28; 95% CI, 0.11-0.65). Conclusions
   Preexposure prophylaxis programs in the Southern United States are reaching uninsured and predominantly Black and Latino MSM, but discontinuation rates are high despite elevated rates of incident STI and HIV. Further work is required to elucidate causes of PrEP discontinuation and encourage persistence in care.
C1 [Clement, Meredith Edwards] Louisiana State Univ, Hlth Sci Ctr, New Orleans, LA 70112 USA.
   [Nicchitta, Mira] Virginia Tech, Carilion Sch Med, Roanoke, VA USA.
   [Sun, Ying; Ellis, Alicia; Chakraborty, Hrishikesh] Duke Clin Res Inst, Durham, NC USA.
   [McGee, Kara; Frye, Justin] Duke Univ, Sch Med, Durham, England.
   [Eagle, Cedar] Durham Country Dept Publ Hlth, Durham, NC USA.
   [Taylor, Destry; Johnston, Barbara] Lincoln Community Hlth Ctr, Durham, NC USA.
   [Okeke, Nwora Lance; McKellar, Mehri] Duke Univ, Med Ctr, Div Infect Dis, Durham, NC USA.
   [Sena, Arlene C.] Univ N Carolina, Inst Global Hlth & Infect Dis, Chapel Hill, NC 27515 USA.
RP Clement, ME (通讯作者)，Louisiana State Univ, Hlth Sci Ctr, Sect Infect Dis, New Orleans, LA 70112 USA.
EM mclem5@lsuhsc.edu
FU National Institutes of Health (NIH)/National Institute of Allergy and
   Infectious Diseases [K23AI137121]; National Heart, Lung, and Blood
   Institute [K23HL137611]; Duke University Center for AIDS Research, an
   NIH-funded program [5P30 AI064518]; Gilead; NIH National Institute of
   Allergy and Infectious Diseases
FX Research reported in this publication was supported by the National
   Institutes of Health (NIH)/National Institute of Allergy and Infectious
   Diseases under Award Number K23AI137121 to M.E.C. and by the National
   Heart, Lung, and Blood Institute under Award Number K23HL137611 to
   N.L.O. This publication also resulted in part from research supported by
   the Duke University Center for AIDS Research, an NIH-funded program
   (5P30 AI064518). M.E.C. reports the following financial disclosures:
   research grants from Gilead, consulting fees from FHI360, and honoraria
   from UpToDate. A.C.S. has received honoraria from UpToDate and Hologic
   Inc, and grants fromGilead FOCUS and the NIH National Institute of
   Allergy and Infectious Diseases.
CR [Anonymous], 2019, HIV US DEPENDENT ARE
   [Anonymous], 2020, OVERVIEW HIV
   [Anonymous], 2019, ECONOMICALLY DISADVA
   Butler I., 2019, IAPAC ADHERENCE
   Chan PA, 2019, J INT AIDS SOC, V22, DOI 10.1002/jia2.25385
   Chan PA, 2016, J INT AIDS SOC, V19, DOI 10.7448/IAS.19.1.20903
   Clement ME, 2019, AIDS PATIENT CARE ST, V33, P366, DOI 10.1089/apc.2019.0054
   Clement ME, 2018, JAIDS-J ACQ IMM DEF, V77, pE25, DOI 10.1097/QAI.0000000000001577
   Cohen MS, 2019, J INT AIDS SOC, V22, DOI 10.1002/jia2.25355
   Cornelisse VJ, 2020, CLIN INFECT DIS, V71, P318, DOI 10.1093/cid/ciz802
   Coy KC, 2019, J INT AIDS SOC, V22, DOI 10.1002/jia2.25252
   Finlayson T, 2019, MMWR-MORBID MORTAL W, V68, P597, DOI 10.15585/mmwr.mm6827a1
   Gravett RM, 2020, INT J STD AIDS, V31, P127, DOI 10.1177/0956462419886228
   Hare CB, 2019, PHASE 3 DISCOVER STU
   Huang YA., 2020, CLIN INFECT DIS
   Kelley CF, 2015, AIDS RES HUM RETROV, V31, P587, DOI [10.1089/aid.2015.0013, 10.1089/AID.2015.0013]
   Landovitz R., VIRTUAL AIDS
   Lankowski AJ, 2019, AIDS BEHAV, V23, P1797, DOI 10.1007/s10461-018-2296-x
   Liu AY, 2016, JAMA INTERN MED, V176, P75, DOI 10.1001/jamainternmed.2015.4683
   Marcus JL, 2016, JAIDS-J ACQ IMM DEF, V73, P540, DOI 10.1097/QAI.0000000000001129
   Marrazzo JM, 2018, PLOS MED, V15, DOI 10.1371/journal.pmed.1002485
   Mayer KH, 2019, J INT AIDS SOC, V22, DOI 10.1002/jia2.25344
   Pathela P, 2015, CLIN INFECT DIS, V61, P281, DOI 10.1093/cid/civ289
   Rolle CP, 2019, AIDS BEHAV, V23, P296, DOI 10.1007/s10461-019-02654-x
   Serota DP, 2020, CLIN INFECT DIS, V71, P574, DOI 10.1093/cid/ciz894
   Siegler AJ, 2018, ANN EPIDEMIOL, V28, P841, DOI 10.1016/j.annepidem.2018.06.005
   Solomon MM, 2014, CLIN INFECT DIS, V59, P1020, DOI 10.1093/cid/ciu450
   Volk JE, 2015, CLIN INFECT DIS, V61, P1601, DOI 10.1093/cid/civ778
NR 28
TC 3
Z9 3
U1 0
U2 1
PU LIPPINCOTT WILLIAMS & WILKINS
PI PHILADELPHIA
PA TWO COMMERCE SQ, 2001 MARKET ST, PHILADELPHIA, PA 19103 USA
SN 0148-5717
EI 1537-4521
J9 SEX TRANSM DIS
JI Sex. Transm. Dis.
PD MAR
PY 2021
VL 48
IS 3
BP 183
EP 188
DI 10.1097/OLQ.0000000000001288
PG 6
WC Infectious Diseases
WE Science Citation Index Expanded (SCI-EXPANDED)
SC Infectious Diseases
GA QG9AM
UT WOS:000617871800012
PM 33003182
OA Green Accepted
DA 2022-08-26
ER

PT J
AU Tapia, GR
   Glynn, TR
   Miller, C
   Manuzak, JA
   Broedlow, CA
   Mcgaugh, A
   Cherenack, EM
   Bauermeister, JA
   Grov, C
   Dilworth, SE
   Parisi, R
   Martinez, D
   Klatt, NR
   Carrico, AW
AF Tapia, Gregory R.
   Glynn, Tiffany R.
   Miller, Charlene
   Manuzak, Jennifer A.
   Broedlow, Courtney A.
   Mcgaugh, Angela
   Cherenack, Emily M.
   Bauermeister, Jose A.
   Grov, Christian
   Dilworth, Samantha E.
   Parisi, Robert
   Martinez, Darling
   Klatt, Nichole R.
   Carrico, Adam W.
TI Syndemics and preexposure prophylaxis are independently associated with
   rectal immune dysregulation in sexual minority men
SO AIDS
LA English
DT Article
DE cytokines; inflammation; MSM; rectal mucosa; syndemics
ID RISK BEHAVIOR; HIV; HEALTH; TRANSMISSION; INFECTIONS; IMPACT; SAMPLE
AB Objective: Syndemic conditions have been linked to engagement in receptive condomless anal sex (CAS) and HIV seroconversion. However, little is known about the biological pathways whereby syndemics could amplify vulnerability to HIV and other sexually transmitted infections (STIs). Design: HIV-negative sexual minority men (i.e. gay, bisexual and other MSM) were recruited from four STI clinics in South Florida for a cross-sectional study. Methods: Participants completed assessments for four syndemic conditions: depression, posttraumatic stress disorder, hazardous alcohol use and any stimulant use (i.e. any self-reported use or reactive urine toxicology results). Cytokine and chemokine levels were measured using LEGENDplex from the rectal swabs of 92 participants reporting receptive CAS and no antibiotic use in the past three months. Results: After controlling for age, race/ethnicity, preexposure prophylaxis (PrEP) use and number of receptive CAS partners, a greater number of syndemic conditions was associated with higher levels of rectal cytokines/chemokines relevant to immune activation, inflammation and the expansion and maintenance of T-helper 17 target cells, including rectal interferon-gamma (beta = 0.22; P = 0.047), CXCL-8 (beta = 0.24; P = 0.025) and interleukin-23 (beta = 0.22; P = 0.049). Elevations in rectal cytokine or chemokine levels were most pronounced among participants experiencing two or more syndemic conditions compared with those experiencing no syndemic conditions. PrEP use was independently associated with elevations in multiple rectal cytokines/chemokines. Conclusion: Syndemic conditions could increase biological vulnerability to HIV and other STIs in sexual minority men by potentiating rectal immune dysregulation.
C1 [Tapia, Gregory R.] Loyola Univ Chicago, Stritch Sch Med, Maywood, IL USA.
   [Glynn, Tiffany R.] Univ Miami, Coll Arts & Sci, Dept Psychol, Coral Gables, FL 33124 USA.
   [Miller, Charlene; Broedlow, Courtney A.; Klatt, Nichole R.] Univ Minnesota, Sch Med, Dept Surg, Minneapolis, MN 55455 USA.
   [Manuzak, Jennifer A.] Tulane Univ, Tulane Natl Primate Res Ctr, Los Angeles, CA USA.
   [Manuzak, Jennifer A.] Covington, Div Immunol, Los Angeles, CA USA.
   [Mcgaugh, Angela; Dilworth, Samantha E.; Carrico, Adam W.] Univ Miami, Miller Sch Med, Dept Publ Hlth Sci, Miami, FL 33136 USA.
   [Cherenack, Emily M.] Duke Univ, Dept Psychol & Neurosci, Durham, NC USA.
   [Bauermeister, Jose A.] Univ Penn, Sch Nursing, Philadelphia, PA 19104 USA.
   [Grov, Christian] CUNY, Grad Sch Publ Hlth & Hlth Policy, New York, NY 10021 USA.
   [Parisi, Robert; Martinez, Darling] AIDS Healthcare Fdn, Ft Lauderdale, FL USA.
RP Carrico, AW (通讯作者)，1120 NW 14th St,Off 1010, Miami, FL 33136 USA.
EM a.carrico@miami.edu
RI ; Bauermeister, Jose/X-8960-2018
OI Manuzak, Jennifer/0000-0002-0079-2306; Cherenack,
   Emily/0000-0002-8762-2050; Bauermeister, Jose/0000-0002-9276-2306
FU AIDS Healthcare Foundation; Miami Center for AIDS Research
   [P30-AI073961]; Center for HIV Research and Mental Health [P30-MH116867]
FX This project was supported by the AIDS Healthcare Foundation (Carrico,
   PI). Additional support was provided by the Miami Center for AIDS
   Research (P30-AI073961; Pahwa, PI) and the Center for HIV Research and
   Mental Health (P30-MH116867; Safren, PI).
CR Amancha PK, 2019, SCI REP-UK, V9, DOI 10.1038/s41598-019-43311-6
   ANDRESEN EM, 1994, AM J PREV MED, V10, P77, DOI 10.1016/S0749-3797(18)30622-6
   BAGGIOLINI M, 1992, FEBS LETT, V307, P97, DOI 10.1016/0014-5793(92)80909-Z
   Billiau A, 1996, ADV IMMUNOL, V62, P61, DOI 10.1016/S0065-2776(08)60428-9
   Bush K, 1998, ARCH INTERN MED, V158, P1789, DOI 10.1001/archinte.158.16.1789
   Castillo-Mancilla JR, 2015, JAIDS-J ACQ IMM DEF, V68, P495, DOI 10.1097/QAI.0000000000000529
   Cook RR, 2019, SCI REP-UK, V9, DOI 10.1038/s41598-019-51142-8
   Dube MP, 2018, SCI REP-UK, V8, DOI 10.1038/s41598-018-33524-6
   Fulcher JA, 2019, OPEN FORUM INFECT DI, V6, DOI 10.1093/ofid/ofz463
   Fulcher JA, 2018, JAIDS-J ACQ IMM DEF, V78, P119, DOI 10.1097/QAI.0000000000001643
   Gonzalez SM, 2019, FRONT IMMUNOL, V10, DOI 10.3389/fimmu.2019.00144
   Hladik F, 2008, NAT REV IMMUNOL, V8, P447, DOI 10.1038/nri2302
   Jansen K, 2020, BMC INFECT DIS, V20, DOI 10.1186/s12879-020-4831-4
   Kelley CF, 2017, MUCOSAL IMMUNOL, V10, P996, DOI 10.1038/mi.2016.97
   Klatt NR, 2010, CURR OPIN HIV AIDS, V5, P135, DOI 10.1097/COH.0b013e3283364846
   Kolodkin-Gal D, 2013, J VIROL, V87, P13589, DOI 10.1128/JVI.03108-12
   Mehraj V, 2016, EBIOMEDICINE, V9, P37, DOI 10.1016/j.ebiom.2016.06.047
   Mimiaga MJ, 2015, ARCH SEX BEHAV, V44, P1869, DOI 10.1007/s10508-015-0488-2
   Mimiaga MJ, 2015, JAIDS-J ACQ IMM DEF, V68, P329, DOI 10.1097/QAI.0000000000000475
   Parsons JT, 2017, HEALTH PSYCHOL, V36, P695, DOI 10.1037/hea0000509
   Patel P, 2014, AIDS, V28, P1509, DOI 10.1097/QAD.0000000000000298
   Pescatore NA, 2018, AIDS RES HUM RETROV, V34, P277, DOI [10.1089/aid.2017.0206, 10.1089/AID.2017.0206]
   Pinto-Cardoso S, 2018, CURR OPIN HIV AIDS, V13, P53, DOI [10.1097/COH.0000000000000428, 10.1097/coh.0000000000000428]
   Prins A, 2016, J GEN INTERN MED, V31, P1206, DOI 10.1007/s11606-016-3703-5
   Riddell J, 2018, JAMA-J AM MED ASSOC, V319, P1261, DOI 10.1001/jama.2018.1917
   Santos GM, 2014, SEX TRANSM INFECT, V90, P250, DOI 10.1136/sextrans-2013-051318
   Singer M, 2017, LANCET, V389, P941, DOI 10.1016/S0140-6736(17)30003-X
   Stall R, 2003, AM J PUBLIC HEALTH, V93, P939, DOI 10.2105/AJPH.93.6.939
   Sullivan PS, 2009, AIDS, V23, P1153, DOI 10.1097/QAD.0b013e32832baa34
   Traeger MW, 2019, JAMA-J AM MED ASSOC, V321, P1380, DOI 10.1001/jama.2019.2947
   Tsai AC, 2016, AIDS BEHAV, V20, P423, DOI 10.1007/s10461-015-1260-2
   Walkup J, 2008, JAIDS-J ACQ IMM DEF, V47, pS15, DOI 10.1097/QAI.0b013e3181605b26
NR 32
TC 5
Z9 5
U1 4
U2 6
PU LIPPINCOTT WILLIAMS & WILKINS
PI PHILADELPHIA
PA TWO COMMERCE SQ, 2001 MARKET ST, PHILADELPHIA, PA 19103 USA
SN 0269-9370
EI 1473-5571
J9 AIDS
JI Aids
PD JUL 1
PY 2021
VL 35
IS 8
BP 1295
EP 1300
DI 10.1097/QAD.0000000000002866
PG 6
WC Immunology; Infectious Diseases; Virology
WE Science Citation Index Expanded (SCI-EXPANDED); Social Science Citation Index (SSCI)
SC Immunology; Infectious Diseases; Virology
GA TT6EL
UT WOS:000680439800015
PM 33710016
OA Green Accepted
DA 2022-08-26
ER

PT J
AU Logan, R
   Seidman, D
AF Logan, Rachel
   Seidman, Dominika
TI Lessons Learned from Longer Acting Reversible Contraception Applied to
   Longer Acting HIV Prevention Technologies
SO CURRENT HIV/AIDS REPORTS
LA English
DT Article
DE Family planning; PrEP; LARC; Reproductive justice; Health equity; Sexual
   health
AB Purpose of Review This review describes lessons learned from longer acting contraception and employs a reproductive justice lens to inform expansion of emerging HIV prevention technologies. Recent Findings Reproductive justice is a framework that advocates for the promotion of universal sexual and reproductive freedoms, particularly among historically marginalized communities. This framework takes a holistic view of individuals and sees the interconnections between sexual health, reproductive health, and overall health. Employing a sexual and reproductive justice perspective is essential to understanding and helping to mitigate the role intersecting structural, sexual, and reproductive oppressions, including those demonstrated through promotion of longer acting contraception, and can critically inform rollout of future prevention technologies, such as longer acting HIV pre-exposure prophylaxis. This review highlights the need for researchers, clinicians, and policymakers to apply lessons learned from contraception and specifically focuses on principles of reproductive justice to offer expanding HIV prevention options.
C1 [Seidman, Dominika] Zuckerberg San Francisco Gen Hosp, 1001 Potrero Ave Ward 6D, San Francisco, CA 94110 USA.
RP Seidman, D (通讯作者)，Zuckerberg San Francisco Gen Hosp, 1001 Potrero Ave Ward 6D, San Francisco, CA 94110 USA.
EM Dominika.seidman@ucsf.edu
OI Logan, Rachel/0000-0001-7686-5754
FU National Institutes of Health [5K12HD001262-18]
FX Dominika Seidman was supported by grant 5K12HD001262-18 from the
   National Institutes of Health. The findings and conclusions in this
   article are those of the authors and do not represent the views of the
   National Institute of Health.
CR Amico JR, 2016, CONTRACEPTION, V94, P357, DOI 10.1016/j.contraception.2016.04.012
   [Anonymous], 2009, Obstet Gynecol, V114, P1434, DOI 10.1097/AOG.0b013e3181c6f965
   Bateson DJ, 2020, BMJ SEX REPROD HEAL, V46, P241, DOI 10.1136/bmjsrh-2020-200709
   Brandi K, 2020, AM J OBSTET GYNECOL, V222, pS873, DOI 10.1016/j.ajog.2019.11.1271
   Crankshaw TL, 2016, AJAR-AFR J AIDS RES, V15, P157, DOI 10.2989/16085906.2016.1204330
   Dehlendorf C, 2021, OBSTET GYNECOL, V137, P234, DOI 10.1097/AOG.0000000000004255
   Dehlendorf C, 2015, CONTRACEPTION, V91, P433, DOI 10.1016/j.contraception.2015.02.002
   Dehlendorf C, 2014, CLIN OBSTET GYNECOL, V57, P659, DOI 10.1097/GRF.0000000000000059
   Dehlendorf C, 2013, CONTRACEPTION, V88, P250, DOI 10.1016/j.contraception.2012.10.012
   Delany-Moretlwe S, 2016, CURR OPIN HIV AIDS, V11, P87, DOI 10.1097/COH.0000000000000221
   Gomez AM, 2017, CONTRACEPTION, V96, P221, DOI 10.1016/j.contraception.2017.07.007
   Gubrium AC, 2016, AM J PUBLIC HEALTH, V106, P18, DOI 10.2105/AJPH.2015.302900
   Hoagland B, 2020, BRAZ J INFECT DIS, V24, P360, DOI 10.1016/j.bjid.2020.05.004
   Jenkins A, CONTRACEPTIVE COERCI
   Keikelame MJ, 2019, GLOBAL HEALTH ACTION, V12, DOI 10.1080/16549716.2018.1561175
   Maphalala N., 2020, CHALLENGING PATRIARC, P119
   McNicholas C, 2012, CURR OPIN OBSTET GYN, V24, P293, DOI 10.1097/GCO.0b013e32835686d5
   Miller E, 2010, CONTRACEPTION, V81, P457, DOI 10.1016/j.contraception.2010.02.023
   Nanda K, 2020, GLOB HEALTH-SCI PRAC, V8, P166, DOI 10.9745/GHSP-D-20-00119
   Ninsiima AB, 2020, CULT HEALTH SEX, V22, P65, DOI 10.1080/13691058.2019.1660406
   Ott MA, 2014, PEDIATRICS, V134, pE1257, DOI 10.1542/peds.2014-2300
   Perritt J, 2020, NEW ENGL J MED, V383, P1804, DOI 10.1056/NEJMp2023305
   Roberts D., 2014, KILLING BLACK BODY R
   Ross L., 2017, REPROD JUSTICE INTRO
   Ross L.J., 2017, RADICAL REPROD JUSTI
   Seidman D, 2018, CONTRACEPTION, V97, P467, DOI 10.1016/j.contraception.2018.01.007
   Sewell WC, 2021, CURR HIV-AIDS REP, V18, P48, DOI 10.1007/s11904-020-00535-w
   SisterSong, REPROD JUSTICE
   Spain JE, 2010, J WOMENS HEALTH, V19, P2233, DOI 10.1089/jwh.2010.2146
   Touger R, 2019, CURR HIV-AIDS REP, V16, P113, DOI 10.1007/s11904-019-00430-z
   UNAIDS,, 2019, WOM HIV A SPOTL AD G, P20
   United Nations, 1948, UNIVERSAL DECLARATIO, DOI 10.5195/rt.2019.591
   Wang F, 2016, END CHINAS 1 CHILD
NR 33
TC 0
Z9 0
U1 0
U2 1
PU SPRINGER
PI NEW YORK
PA ONE NEW YORK PLAZA, SUITE 4600, NEW YORK, NY, UNITED STATES
SN 1548-3568
EI 1548-3576
J9 CURR HIV-AIDS REP
JI Curr. Hiv/Aids Rep.
PD OCT
PY 2021
VL 18
IS 5
BP 483
EP 488
DI 10.1007/s11904-021-00571-0
EA SEP 2021
PG 6
WC Infectious Diseases
WE Science Citation Index Expanded (SCI-EXPANDED)
SC Infectious Diseases
GA WO6PA
UT WOS:000696117600002
PM 34528183
OA Green Published, hybrid
DA 2022-08-26
ER

PT J
AU Liu, AY
   Islas, CD
   Gundacker, H
   Neradilek, B
   Hoesley, C
   van der Straten, A
   Hendrix, CW
   Beamer, M
   Jacobson, CE
   McClure, T
   Harrell, T
   Bunge, K
   Devlin, B
   Nuttall, J
   Spence, P
   Steytler, J
   Piper, JM
   Marzinke, MA
AF Liu, Albert Y.
   Islas, Clara Dominguez
   Gundacker, Holly
   Neradilek, Blazej
   Hoesley, Craig
   van der Straten, Ariane
   Hendrix, Craig W.
   Beamer, May
   Jacobson, Cindy E.
   McClure, Tara
   Harrell, Tanya
   Bunge, Katherine
   Devlin, Brid
   Nuttall, Jeremy
   Spence, Patrick
   Steytler, John
   Piper, Jeanna M.
   Marzinke, Mark A.
CA MTN-036 IPM 047 Protocol Team Micr
TI Phase 1 pharmacokinetics and safety study of extended duration
   dapivirine vaginal rings in the United States
SO JOURNAL OF THE INTERNATIONAL AIDS SOCIETY
LA English
DT Article
DE dapivirine; vaginal ring; pharmacokinetics; safety; microbicide;
   pre-exposure prophylaxis
ID PREEXPOSURE PROPHYLAXIS; HIV PREVENTION; INFECTION; WOMEN;
   QUANTIFICATION; ACCEPTABILITY
AB Introduction Vaginal rings are a promising approach to provide a woman-centred, long-acting HIV prevention strategy. Prior trials of a 25 mg dapivirine (DPV) ring have shown a favourable safety profile and approximately 30% risk reduction of HIV-1 infection. Extended duration rings replaced every three months may encourage user adherence, improve health service efficiency and reduce cost overall. We evaluated safety, pharmacokinetics, adherence and acceptability of two three-month rings with different DPV dosages, compared with the monthly DPV ring. Methods From December 2017 to October 2018, MTN-036/IPM-047 enrolled 49 HIV-negative participant in Birmingham, Alabama and San Francisco, California into a phase 1, randomized trial comparing two extended duration (three-month) rings (100 or 200 mg DPV) to a monthly 25 mg DPV ring, each used over 13 weeks, with follow-up completed in January 2019. Safety was assessed by recording adverse events (AEs). DPV concentrations were quantified in plasma, cervicovaginal fluid (CVF) and cervical tissue, at nominal timepoints. Geometric mean ratios (GMRs) relative to the comparator ring were estimated from a regression model. Results There were no differences in the proportion of participants with grade >= 2 genitourinary AEs or grade >= 3 AEs in the extended duration versus monthly ring arms (p = 1.0). Plasma and CVF DPV concentrations were higher in the extended duration rings compared to the monthly ring. Plasma GMRs were 1.31 to 1.85 and 1.41 to 1.86 and CVF GMRs were 1.45 to 2.87 and 1.74 to 2.60 for the 100 and 200 mg ring respectively. Cervical tissue concentrations were consistently higher in the 200 mg ring (GMRs 2.36 to 3.97). The majority of participants (82%) were fully adherent (ring inserted at all times, with no product discontinuations/outages) with no differences between the monthly versus three-month rings. Most participants found the ring acceptable (median = 8 on 10-point Likert scale), with a greater proportion of participants reporting high acceptability (9 or 10) in the 25 mg arm (73%) compared with the 100 mg (25%) and 200 mg (44%) arms (p = 0.01 and p = 0.15 respectively). Conclusions The extended duration DPV rings were well-tolerated and achieved higher DPV concentrations compared with the monthly DPV ring. These findings support further evaluation of three-month DPV rings for HIV prevention.
C1 [Liu, Albert Y.] San Francisco Dept Publ Hlth, Bridge HIV, 25 Ness Ave,Suite 100, San Francisco, CA 94102 USA.
   [Liu, Albert Y.; van der Straten, Ariane] Univ Calif San Francisco, Dept Med, San Francisco, CA 94143 USA.
   [Islas, Clara Dominguez] Fred Hutchinson Canc Res Ctr, Vaccine & Infect Dis Div, 1124 Columbia St, Seattle, WA 98104 USA.
   [Gundacker, Holly; Neradilek, Blazej; Harrell, Tanya] Fred Hutchinson Canc Res Ctr, Stat Ctr HIV AIDS Res & Prevent, 1124 Columbia St, Seattle, WA 98104 USA.
   [Hoesley, Craig] Univ Alabama Birmingham, Birmingham, AL USA.
   [van der Straten, Ariane] RTI Int, Womens Global Hlth Imperat WGHI, Berkeley, CA USA.
   [van der Straten, Ariane] ASTRA Consulting, Kensington, CA USA.
   [Hendrix, Craig W.; Marzinke, Mark A.] Johns Hopkins Univ, Sch Med, Dept Med, Div Clin Pharmacol, Baltimore, MD 21205 USA.
   [Beamer, May; Jacobson, Cindy E.; Bunge, Katherine] Magee Womens Res Inst, Pittsburgh, PA USA.
   [McClure, Tara] FHI 360, Durham, NC USA.
   [Bunge, Katherine] Univ Pittsburgh, Dept Obstet Gynecol & Reprod Sci, Pittsburgh, PA USA.
   [Devlin, Brid; Nuttall, Jeremy; Spence, Patrick; Steytler, John] Int Partnership Microbicides, Silver Spring, MD USA.
   [Piper, Jeanna M.] NIH, Div AIDS, Bldg 10, Bethesda, MD 20892 USA.
RP Liu, AY (通讯作者)，San Francisco Dept Publ Hlth, Bridge HIV, 25 Ness Ave,Suite 100, San Francisco, CA 94102 USA.
EM albert.liu@sfdph.org
RI Hendrix, Craig W/G-4182-2014
OI Hendrix, Craig W/0000-0002-5696-8665; , May/0000-0001-6265-100X; van der
   Straten, Ariane/0000-0001-8536-648X
FU National Institute of Allergy and Infectious Diseases, U.S. National
   Institutes of Health [UM1AI068633, UM1AI068615, UM1AI106707]; Eunice
   Kennedy Shriver National Institute of Child Health and Human
   Development, U.S. National Institutes of Health; National Institute of
   Mental Health, U.S. National Institutes of Health
FX The study was designed and implemented by the Microbicide Trials Network
   (MTN). The MTN is funded by the National Institute of Allergy and
   Infectious Diseases [UM1AI068633, UM1AI068615, UM1AI106707], with
   co-funding from the Eunice Kennedy Shriver National Institute of Child
   Health and Human Development and the National Institute of Mental
   Health, all components of the U.S. National Institutes of Health. The
   content is solely the responsibility of the authors and does not
   necessarily represent the official views of the National Institutes of
   Health. The International Partnership for Microbicides developed the
   monthly and extended duration dapivirine rings and is the regulatory
   sponsor for this study.
CR Archer DF., 2019, Lancet Global health, V7, P64
   Baeten J., 2019, 10 IAS C HIV SCI 201
   Baeten JM, 2016, NEW ENGL J MED, V375, P2121, DOI 10.1056/NEJMoa1506110
   Baeten JM, 2017, NEW ENGL J MED, V376, P995, DOI 10.1056/NEJMc1616546
   Blumenthal J., 2020, C RETR OPP INF MAR 8
   Brown E, 2016, J INT AIDS SOC, V19
   Bunge KE, 2020, JAIDS-J ACQ IMM DEF, V83, P135, DOI 10.1097/QAI.0000000000002244
   Celum C., 2019, 10 IAS C HIV SCI JUL
   Centers for Disease Control and Prevention, HIV WOM
   Chen BA, 2019, CLIN INFECT DIS, V68, P1144, DOI 10.1093/cid/ciy654
   Delany-Moretlwe S, 2018, LANCET INFECT DIS, V18, P1241, DOI [10.1016/S1473-3099(18)30428-6, 10.1016/s1473-3099(18)30428-6]
   Devlin B, 2013, ANTIVIR RES, V100, pS3, DOI 10.1016/j.antiviral.2013.09.025
   Division of AIDS (DAIDS), 2017, TABL GRAD SEV AD PED
   Division of AIDS (DAIDS), TABL GRAD SEV AD PED
   Duby Z, 2020, AIDS BEHAV, V24, P617, DOI 10.1007/s10461-019-02514-8
   European Medicines Agency, 2020, DAP VAG RING 25 MG M
   Hodges-Mameletzis I, 2019, DRUGS, V79, P1263, DOI 10.1007/s40265-019-01143-8
   Huang YLA, 2018, MMWR-MORBID MORTAL W, V67, P1147, DOI 10.15585/mmwr.mm6741a3
   Laborde ND, 2018, AIDS BEHAV, V22, P437, DOI 10.1007/s10461-017-1977-1
   Lyndgaard LB, 2014, J RAMAN SPECTROSC, V45, P149, DOI 10.1002/jrs.4433
   Marrazzo JM, 2015, NEW ENGL J MED, V372, P509, DOI 10.1056/NEJMoa1402269
   Montgomery ET, 2019, J INT AIDS SOC, V22, DOI 10.1002/jia2.25283
   Montgomery ET, 2018, AIDS, V32, P1517, DOI [10.1097/QAD.0000000000001868, 10.1097/qad.0000000000001868]
   Montgomery ET, 2017, AIDS, V31, P1159, DOI 10.1097/QAD.0000000000001452
   National Institute of Allergy and Infectious Diseases, 2020, VAG RING HIV PREV RE
   Nel A, 2016, NEW ENGL J MED, V375, P2133, DOI 10.1056/NEJMoa1602046
   Nel A., 2019, 9 S AFR AIDS C 2019
   Nel A, 2016, PLOS ONE, V11, DOI 10.1371/journal.pone.0147743
   Nel A, 2014, AIDS, V28, P1479, DOI 10.1097/QAD.0000000000000280
   Parsons TL, 2014, J PHARMACEUT BIOMED, V98, P407, DOI 10.1016/j.jpba.2014.06.018
   Roberts S., 2020, 23 INT AIDS C VIRT 2
   Roberts ST, 2020, AIDS BEHAV, V24, P1432, DOI 10.1007/s10461-019-02707-1
   Seserko LA, 2013, BIOANALYSIS, V5, P2771, DOI 10.4155/bio.13.256
   Spence P, 2015, CURR OPIN HIV AIDS, V10, P264, DOI 10.1097/COH.0000000000000157
   Temmerman M., 2019, LANCET GLOB HEALTH, V7, P7
   UNAIDS, WOM HIV SPOTL AD GIR
   UNAIDS, GLOB HIV AIDS STAT 2
   Van Damme L, 2012, NEW ENGL J MED, V367, P411, DOI 10.1056/NEJMoa1202614
   van der Straten A, 2019, JAIDS-J ACQ IMM DEF, V81, P304, DOI 10.1097/QAI.0000000000002028
   Watnick D, 2018, AIDS BEHAV, V22, P421, DOI 10.1007/s10461-017-1962-8
NR 40
TC 6
Z9 6
U1 0
U2 0
PU JOHN WILEY & SONS LTD
PI CHICHESTER
PA THE ATRIUM, SOUTHERN GATE, CHICHESTER PO19 8SQ, W SUSSEX, ENGLAND
EI 1758-2652
J9 J INT AIDS SOC
JI J. Int. AIDS Soc.
PD JUN
PY 2021
VL 24
IS 6
AR e25747
DI 10.1002/jia2.25747
PG 10
WC Immunology; Infectious Diseases
WE Science Citation Index Expanded (SCI-EXPANDED)
SC Immunology; Infectious Diseases
GA TB2UY
UT WOS:000667805400011
PM 34118115
OA Green Published, gold
DA 2022-08-26
ER

PT J
AU Kimani, M
   Sanders, EJ
   Chirro, O
   Mukuria, N
   Mahmoud, S
   de Wit, TFR
   Graham, SM
   Operario, D
   van der Elst, EM
AF Kimani, Makobu
   Sanders, Eduard J.
   Chirro, Oscar
   Mukuria, Nana
   Mahmoud, Shally
   de Wit, Tobias F. Rinke
   Graham, Susan M.
   Operario, Don
   van der Elst, Elise M.
TI Pre-exposure prophylaxis for transgender women and men who have sex with
   men: qualitative insights from healthcare providers, community
   organization-based leadership and end users in coastal Kenya
SO INTERNATIONAL HEALTH
LA English
DT Article
DE Kenya; MSM; pre-exposure prophylaxis; transgender women
ID FACILITATORS; BARRIERS; HIV
AB Transgender women (TW) and men who have sex with men (MSM) in Kenya are disproportionately affected by human immunodeficiency virus (HIV) and would benefit substantially from pre-exposure prophylaxis (PrEP). We conducted focus group discussions (FGDs) with healthcare providers (HCPs) and TW/MSM leadership and in-depth interviews (IDIs) with PrEP-experienced MSM and TW to learn about perceived and actual barriers to PrEP programming. Eleven HCP and 10 TW/MSM leaders participated in FGDs before PrEP roll-out (January 2018) and 12 months later. Nineteen PrEP end-users (11 MSM and 8 TW) participated in IDIs. Topic guides explored PrEP knowledge, HIV acquisition risk, gender identity, motivation for PrEP uptake and adherence and PrEP-dispensing venue preferences. Braun and Clarke thematic analysis was applied. Four themes emerged: limited preparedness of HCPs to provide PrEP to TW and MSM, varied motivation for PrEP uptake and persistence among end users, lack of recognition of TW by HCPs and suggestions for PrEP programming improvement from all stakeholders. Providers' reluctance to prescribe PrEP to TW and distrust of TW towards providers calls for interventions to improve the capacity of service environments and staff HIV preventive care. Alternative locations for PrEP provision, including community-based sites, may be developed with TW/MSM leaders.
C1 [Kimani, Makobu; Sanders, Eduard J.; Chirro, Oscar; Mukuria, Nana; Mahmoud, Shally; van der Elst, Elise M.] KEMRI Wellcome Trust Res Program, Kilifi, Kenya.
   [Sanders, Eduard J.] Univ Oxford, Nuffield Dept Med, Oxford, England.
   [de Wit, Tobias F. Rinke] Univ Amsterdam, Amsterdam Inst Global Hlth & Dev, Dept Global Hlth, Amsterdam, Netherlands.
   [Graham, Susan M.] Univ Washington, Seattle, WA 98195 USA.
   [Operario, Don] Brown Univ, Providence, RI 02912 USA.
RP Kimani, M (通讯作者)，KEMRI Wellcome Trust Res Program, Kilifi, Kenya.
EM kmakobu@kemri-wellcome.org
OI Sanders, Eduard/0000-0002-1062-8921; Kimani, Makobu/0000-0001-9275-4018
FU Sub-Saharan African Network for TB/HIV Research Excellence, a DELTAS
   Africa Initiative [DEL-15-006]; African Academy of Sciences (AAS)
   Alliance for Accelerating Excellence in Science in Africa (AESA); New
   Partnership for Africa's Development Planning and Coordinating Agency
   (NEPAD Agency); Wellcome Trust [107752/Z/15/Z]; UK government
FX This work was supported through the Sub-Saharan African Network for
   TB/HIV Research Excellence, a DELTAS Africa Initiative (grant
   DEL-15-006). The DELTAS Africa Initiative is an independent funding
   scheme of the African Academy of Sciences (AAS) Alliance for
   Accelerating Excellence in Science in Africa (AESA) and supported by the
   New Partnership for Africa's Development Planning and Coordinating
   Agency (NEPAD Agency) with funding from the Wellcome Trust (grant
   107752/Z/15/Z) and the UK government. The views expressed in this
   publication are those of the authors and not necessarily those of the
   AAS, NEPAD Agency, Wellcome Trust or UK government.
CR Bauer GR, 2009, J ASSOC NURSE AIDS C, V20, P348, DOI 10.1016/j.jana.2009.07.004
   Braun V., 2006, QUAL RES PSYCHOL, V3, P77, DOI [10.1191/1478088706qp063oa, https://doi.org/10.1191/1478088706qp063oa]
   Crowell TA, 2021, J INT AIDS SOC, V24, DOI 10.1002/jia2.25662
   Hiransuthikul A, 2019, J INT AIDS SOC, V22, DOI 10.1002/jia2.25338
   HIV Prevention Trials Network, 2020, LONG ACT INJ CAB IS
   Jobson GA, 2012, SAHARA J-J SOC ASP H, V9, P160, DOI 10.1080/17290376.2012.743829
   Karuga RN, 2016, PLOS ONE, V11, DOI 10.1371/journal.pone.0151716
   Kimani M, 2021, PLOS ONE, V16, DOI 10.1371/journal.pone.0244226
   Kimani M, 2019, J INT AIDS SOC, V22, DOI 10.1002/jia2.25323
   Lane T, 2016, JAIDS-J ACQ IMM DEF, V73, P609, DOI 10.1097/QAI.0000000000001162
   Lubloy A, 2014, BMC HEALTH SERV RES, V14, DOI 10.1186/1472-6963-14-469
   Masyuko S, 2018, SEX HEALTH, V15, P578, DOI 10.1071/SH18090
   Mbeda C, 2020, AIDS CARE, V32, P1052, DOI 10.1080/09540121.2020.1776824
   Molina JM, 2017, LANCET HIV, V4, pE402, DOI 10.1016/S2352-3018(17)30089-9
   National AIDS and STI Control Programme, 2020, KENPH 2018 PREL REP
   National AIDS and STI Control Programme, 2020, NAT TRANSG GUID
   National AIDS and STI Control Programme, 2017, FRAM IMPL PREEXP PRO
   National AIDS and STI Control Programme, 2016, GUIDELINES USE ANTIR, P129
   Nowak RG, 2019, JAIDS-J ACQ IMM DEF, V80, P444, DOI [10.1097/QAI.0000000000001934, 10.1097/qai.0000000000001934]
   Ogunbajo A, 2019, AIDS CARE, V31, P1185, DOI 10.1080/09540121.2019.1612023
   Ramadhani HO, 2020, J INT AIDS SOC, V23, DOI 10.1002/jia2.25599
   Sevelius JM, 2016, GLOB PUBLIC HEALTH, V11, P1060, DOI 10.1080/17441692.2016.1154085
   Sevelius JM, 2014, ANN BEHAV MED, V47, P5, DOI 10.1007/s12160-013-9565-8
   Sullivan PS, 2020, J INT AIDS SOC, V23, DOI 10.1002/jia2.25591
   Vanhamel J, 2020, BMC HEALTH SERV RES, V20, DOI 10.1186/s12913-020-05568-w
   Wahome Elizabeth, 2019, Wellcome Open Res, V4, P138, DOI 10.12688/wellcomeopenres.15427.1
   Wahome E, 2018, AIDS BEHAV, V22, pS35, DOI 10.1007/s10461-018-2141-2
   Wahome EW, 2020, ECLINICALMEDICINE, V26, DOI 10.1016/j.eclinm.2020.100541
   World Health Organization, 2019, WHATS 2 1 1 EV DRIV
NR 29
TC 0
Z9 0
U1 1
U2 1
PU OXFORD UNIV PRESS
PI OXFORD
PA GREAT CLARENDON ST, OXFORD OX2 6DP, ENGLAND
SN 1876-3413
EI 1876-3405
J9 INT HEALTH
JI Int. Health
PD MAY 2
PY 2022
VL 14
IS 3
BP 288
EP 294
DI 10.1093/inthealth/ihab043
EA JUL 2021
PG 7
WC Public, Environmental & Occupational Health
WE Science Citation Index Expanded (SCI-EXPANDED); Social Science Citation Index (SSCI)
SC Public, Environmental & Occupational Health
GA 0Z2SD
UT WOS:000756413800001
PM 34325469
OA hybrid, Green Published
DA 2022-08-26
ER

PT J
AU Wanga, V
   Peebles, K
   Obiero, A
   Mogaka, F
   Omollo, V
   Odoyo, JB
   Morton, JF
   Bukusi, EA
   Celum, C
   Baeten, JM
   Barnabas, RV
AF Wanga, Valentine
   Peebles, Kathryn
   Obiero, Alfred
   Mogaka, Felix
   Omollo, Victor
   Odoyo, Josephine B.
   Morton, Jennifer F.
   Bukusi, Elizabeth A.
   Celum, Connie
   Baeten, Jared M.
   Barnabas, Ruanne, V
TI Cost of pre-exposure prophylaxis delivery in family planning clinics to
   prevent HIV acquisition among adolescent girls and young women in
   Kisumu, Kenya
SO PLOS ONE
LA English
DT Article
AB Introduction
   Oral pre-exposure prophylaxis (PrEP) is increasingly being implemented in sub-Saharan Africa. Adolescent girls and young women (AGYW) in Kenya contribute more than half of all new infections among young people aged 15-24 years, highlighting the need for evidence on the cost of PrEP in real-world implementation to inform the budget impact, cost-effectiveness, and financial sustainability of PrEP programs.
   Methods
   We estimated the cost of delivering PrEP to AGYW enrolled in a PrEP implementation study in two family planning clinics in Kisumu county, located in western Kenya. We derived total annual costs and the average cost per client-month of PrEP by input type (variable or fixed) and visit type (initiation or follow-up). We estimated all costs as implemented in the study, and under implementation by the Kenyan Ministry of Health (MoH), both at the program volume observed and if the facilities were delivering PrEP at full capacity (scaled-MoH).
   Results
   For the costing period between March 2018 and March 2019, 615 HIV-negative women contributed 1,128 (502 initiation and 626 follow-up) visits. The average cost per client-month of PrEP dispensed per study protocol and per the MoH scenario was $28.92 and $14.52, respectively. If the MoH scaled the program so that facilities could see PrEP clients at capacity, the average cost per client-month of PrEP was $10.88. Medication costs accounted for the largest proportion of the total annual costs (48% in MoH scenario and 65% in the scaled-MoH scenario).
   Conclusions
   Using data from a PrEP implementation program, we found that the cost per client-month of PrEP dispensed is reduced by 62% if PrEP delivery at the two clinics is scaled up by the MoH. Our findings are valuable for informing local resource allocation and budgetary cost projections for scale-up of PrEP delivery to AGYW. Additionally, previous cost-effectiveness studies have been limited by the use of fixed assumptions of the cost of PrEP per person-month. Our study provides cost estimates from practical data which will better inform cost-effectiveness and budget impact analyses.
C1 [Wanga, Valentine; Baeten, Jared M.] Univ Washington, Dept Epidemiol, Seattle, WA 98195 USA.
   [Wanga, Valentine; Peebles, Kathryn; Morton, Jennifer F.; Bukusi, Elizabeth A.; Celum, Connie; Baeten, Jared M.; Barnabas, Ruanne, V] Univ Washington, Dept Global Hlth, Seattle, WA 98195 USA.
   [Obiero, Alfred; Mogaka, Felix; Omollo, Victor; Odoyo, Josephine B.; Bukusi, Elizabeth A.] Kenya Govt Med Res Ctr, Ctr Microbiol Res, Nairobi, Kenya.
   [Bukusi, Elizabeth A.] Univ Washington, Dept Obstet, Seattle, WA 98195 USA.
   [Bukusi, Elizabeth A.] Univ Washington, Dept Gynecol, Seattle, WA 98195 USA.
   [Baeten, Jared M.; Barnabas, Ruanne, V] Univ Washington, Dept Med, Seattle, WA 98195 USA.
RP Wanga, V (通讯作者)，Univ Washington, Dept Epidemiol, Seattle, WA 98195 USA.; Wanga, V (通讯作者)，Univ Washington, Dept Global Hlth, Seattle, WA 98195 USA.
EM wangav@uw.edu
RI Mogaka, Felix/GPX-1622-2022; Wanga, Valentine/W-8553-2019
OI Wanga, Valentine/0000-0002-9104-0125; Mogaka, Felix/0000-0002-7750-0404
FU USAID by PEPFAR [AID-OAA-A-15-0034]
FX The POWER Project is funded by USAID, made possible by PEPFAR, under
   Cooperative Agreement AID-OAA-A-15-0034. The funders had no role in
   study design, data collection and analysis, decision to publish, or
   preparation of the manuscript.
CR AIDS Vaccine Advocacy Coalition, 2019, ONG PLANN PREP OP DE
   AIDS Vaccine Advocacy Coalition, GLOB PREP US LANDSC
   Alsallaq RA, 2017, PLOS ONE, V12, DOI 10.1371/journal.pone.0175447
   Amico KR, 2019, LANCET HIV, V6, pE137, DOI 10.1016/S2352-3018(19)30002-5
   Celum C, 2019 C RETR OPP INF
   Cremin I, 2013, AIDS, V27, P447, DOI 10.1097/QAD.0b013e32835ca2dd
   Francis SC, 2018, PLOS MED, V15, DOI 10.1371/journal.pmed.1002512
   Hartmann M, 2018, AIDS BEHAV, V22, P3468, DOI 10.1007/s10461-018-2044-2
   Irungu EM, 2019, AIDS RES TREAT, V2019, DOI 10.1155/2019/4170615
   Ministry of Health National AIDS & STI Control Programme, 2020, GUIDELINES USE ANTIR
   Ministry of Health National AIDS & STI Control Programme, 2018, KEN NAT GUID PREV MA, P2020
   Ministry of Health National AIDS & STI Control Programme, 2020, KEN AIDS RESP PROGR
   Morton Jennifer F, 2020, Gates Open Res, V4, P29, DOI 10.12688/gatesopenres.13103.1
   Mywage Kenya, CIV SERV SAL SCAL AL
   Ong JJ, 2019, JAMA NETW OPEN, V2, DOI 10.1001/jamanetworkopen.2019.17134
   Pinto RM, 2018, AIDS BEHAV, V22, P3681, DOI 10.1007/s10461-018-2184-4
   Roberts DA, 2019, J INT AIDS SOC, V22, DOI 10.1002/jia2.25296
   Suraratdecha C, 2018, J INT AIDS SOC, V21, DOI 10.1002/jia2.25129
   Torrone Elizabeth A, 2018, PLoS Med, V15, pe1002608, DOI 10.1371/journal.pmed.1002608
   Torrone EA, 2018, PLOS MED, V15, DOI 10.1371/journal.pmed.1002511
   UNAIDS, FACT SHEET LAT GLOB
   Vassall A., 2017, REFERENCE CASE ESTIM, P2018
   Venter WDF, 2018, FRONT PUBLIC HEALTH, V6, DOI 10.3389/fpubh.2018.00188
   Walensky RP, 2016, J INFECT DIS, V213, P1523, DOI 10.1093/infdis/jiv523
   WHO, WHO EXP REC OR PREEX
   World Health Organization, 2018, WHO IMPL TOOL PREEXP
NR 26
TC 0
Z9 0
U1 0
U2 0
PU PUBLIC LIBRARY SCIENCE
PI SAN FRANCISCO
PA 1160 BATTERY STREET, STE 100, SAN FRANCISCO, CA 94111 USA
SN 1932-6203
J9 PLOS ONE
JI PLoS One
PD APR 15
PY 2021
VL 16
IS 4
AR e0249625
DI 10.1371/journal.pone.0249625
PG 12
WC Multidisciplinary Sciences
WE Science Citation Index Expanded (SCI-EXPANDED)
SC Science & Technology - Other Topics
GA RP1DC
UT WOS:000641474900042
PM 33857195
OA gold, Green Published
DA 2022-08-26
ER

PT J
AU Okeke, NL
   McLaurin, T
   Gilliam-Phillips, R
   Wagner, DH
   Barnwell, VJ
   Johnson, YM
   James, O
   Webb, PB
   Parker, SD
   Hill, B
   McKellar, MS
   Mitchell, JT
AF Okeke, Nwora Lance
   McLaurin, Tony
   Gilliam-Phillips, Ruth
   Wagner, David H.
   Barnwell, Valerie J.
   Johnson, Yolanda M.
   James, Osaffo
   Webb, Padonda B.
   Parker, Sharon D.
   Hill, Bendu
   McKellar, Mehri S.
   Mitchell, John T.
TI Awareness and acceptability of HIV pre-exposure prophylaxis (PrEP) among
   students at two historically Black universities (HBCU): a
   cross-sectional survey
SO BMC PUBLIC HEALTH
LA English
DT Article
DE HIV; Pre-exposure prophylaxis; PrEP; Historically black colleges and
   universities; Sexual health
ID AMERICAN COLLEGE-STUDENTS; ANTIRETROVIRAL PROPHYLAXIS; TRANSGENDER
   WOMEN; UNITED-STATES; RISK; PREVENTION; MEN; PERCEPTIONS; SEX; INFECTION
AB BackgroundDespite young African American adults (ages 18-24) being among the highest risk groups for HIV infection, little is known about their awareness of HIV pre-exposure prophylaxis (PrEP) - a once daily pill shown to be >90% effective in preventing HIV. To explore awareness and acceptability of PrEP among college students in this demographic, we conducted a survey of attendees at two large historically Black universities (HBCU) in North Carolina.MethodsWe administered a 14-item questionnaire to students at two HBCUs in North Carolina between February and April 2018. Questions were formatted in a yes/no or multiple choice format. Questionnaire items specifically addressed PrEP awareness and acceptability. Surveys were administered to students at a campus health fair and while transiting the campus student union via iPad. Response to all questions was optional. We fit a logistic regression model to determine association of key demographic determinants with PrEP acceptability and awareness. Statistical analyses were conducted using SAS 9.4 (SAS, Cary, NC).ResultsOverall, 210 students participated in the survey, of which 60 completed all survey items as presented. The survey cohort was 75% female, 89% heterosexual and 39% freshmen. The mean age of respondents was 19.8years (SD: 1.8). Fifty-two percent of survey respondents reported that they were aware of PrEP prior to the time of survey administration. Only 3% of respondents reported that they were on PrEP. The most common sources of information on PrEP were campus health services (24%) and non-social media advertising (15%). Of respondents who were aware of PrEP, 61% reported that they had heard about in the 6 months prior to survey administration, while only 19% say they were aware of it for more than a year. Regarding acceptability of PrEP, 58% of respondents reported that they would take a once a day pill for HIV if they were at risk. Our logistic regression analysis found no statistically significant associations between key demographic factors and PrEP awareness. However, persons who perceived themselves to be at risk for HIV acquisition were more likely to find once daily oral PrEP (relative risk 2.66 (95% CI 1.31-5.42)) as an acceptable prevention strategy than the rest of the survey cohort.ConclusionsAfrican American HBCU students are becoming aware of PrEP, and generally perceive the intervention as acceptable and worth consideration.
C1 [Okeke, Nwora Lance; McKellar, Mehri S.] Duke Univ, Sch Med, Dept Med, Div Infect Dis, Durham, NC 27706 USA.
   [McLaurin, Tony; Hill, Bendu; Mitchell, John T.] Duke Univ, Dept Psychiat & Behav Sci, Sch Med, Durham, NC USA.
   [Gilliam-Phillips, Ruth; Barnwell, Valerie J.; James, Osaffo] North Carolina Cent Univ, Dept Student Hlth, Durham, NC USA.
   [Wagner, David H.; Johnson, Yolanda M.; Webb, Padonda B.] North Carolina A&T State Univ, Student Hlth Ctr, Greensboro, NC USA.
   [Parker, Sharon D.] North Carolina A&T State Univ, Dept Social Work & Sociol, Greensboro, NC USA.
RP Okeke, NL (通讯作者)，Duke Univ, Sch Med, Dept Med, Div Infect Dis, Durham, NC 27706 USA.
EM lance.okeke@duke.edu
FU Duke University Center for AIDS Research (CFAR), an NIH funded program
   [5P30 AI064518]
FX This research was supported by the Duke University Center for AIDS
   Research (CFAR), an NIH funded program (5P30 AI064518).
CR Adefuye AS, 2009, BMC PUBLIC HEALTH, V9, DOI 10.1186/1471-2458-9-281
   Baeten JM, 2012, NEW ENGL J MED, V367, P399, DOI 10.1056/NEJMoa1108524
   Bauer-Wolf J., 2018, HIV PREVENTION TAKES
   Beymer MR, 2018, LGBT HEALTH, V5, P341, DOI 10.1089/lgbt.2017.0244
   Biello KB, 2018, ARCH SEX BEHAV, V47, P2101, DOI 10.1007/s10508-017-1049-7
   Brooks RA, 2015, INT J STD AIDS, V26, P1040, DOI 10.1177/0956462415570159
   Centers for Disease Control and Prevention, 2018, HIV US GLANC 2017
   Centers for Disease Control and Prevention (CDC), 2018, EST HIV INC PREV US
   Chandler R, 2016, J ASSOC NURSE AIDS C, V27, P392, DOI 10.1016/j.jana.2016.01.004
   Choopanya K, 2013, LANCET, V381, P2083, DOI 10.1016/S0140-6736(13)61127-7
   Chou R, 2019, JAMA-J AM MED ASSOC, V321, P2214, DOI 10.1001/jama.2019.2591
   Dolezel D, 2020, J AM COLL HEALTH, V68, P242, DOI 10.1080/07448481.2018.1539001
   Eaton LA, 2017, PREV SCI, V18, P505, DOI 10.1007/s11121-017-0756-6
   Eaton LA, 2015, AIDS PATIENT CARE ST, V29, P423, DOI 10.1089/apc.2014.0303
   Elopre L, 2017, JAIDS-J ACQ IMM DEF, V74, P56, DOI 10.1097/QAI.0000000000001165
   Finlayson TCS., 2019, SEATTL C RETR OPP IN
   Fitch LC., 2019, TRACKING GLOBAL ORAL
   Garfinkel DB, 2017, AIDS CARE, V29, P751, DOI 10.1080/09540121.2016.1234679
   Garnett M, 2018, AIDS CARE, V30, P9, DOI 10.1080/09540121.2017.1363364
   Gasman MAU., 2014, HIGH EDUC REV, V47, P56
   Goedel WC, 2018, JAIDS-J ACQ IMM DEF, V79, P323, DOI 10.1097/QAI.0000000000001817
   Grant RM, 2010, NEW ENGL J MED, V363, P2587, DOI 10.1056/NEJMoa1011205
   Heads AM, 2017, J HEALTH CARE POOR U, V28, P155, DOI 10.1353/hpu.2017.0058
   Huang YLA, 2018, MMWR-MORBID MORTAL W, V67, P1147, DOI 10.15585/mmwr.mm6741a3
   Javier SJ, 2017, J RACIAL ETHN HEALTH, V4, P1083, DOI 10.1007/s40615-016-0313-1
   Krakower DS, 2015, DRUGS, V75, P243, DOI 10.1007/s40265-015-0355-4
   Lelutiu-Weinberger C, 2016, JAIDS-J ACQ IMM DEF, V73, P547, DOI 10.1097/QAI.0000000000001140
   Li YH, 2019, HIV AIDS-RES PALLIAT, V11, P31, DOI 10.2147/HIV.S189482
   Lindong I, 2017, INT J ENV RES PUB HE, V14, DOI 10.3390/ijerph14020133
   Ludema C, 2018, AIDS CARE, V30, P1360, DOI 10.1080/09540121.2018.1492696
   Magnuson DHT., 2019, ADOLESCENT USE TRUVA
   McCormack S, 2016, LANCET, V387, P53, DOI 10.1016/S0140-6736(15)00056-2
   McLaurin-Jones TL, 2017, HEALTH EDUC BEHAV, V44, P805, DOI 10.1177/1090198117728759
   Moore JR, 2018, COMMUNITY MENT HLT J, V54, P371, DOI 10.1007/s10597-017-0167-y
   Murray MI, 2018, HIV CLIN TRIALS, V19, P129, DOI 10.1080/15284336.2018.1511346
   National Center for Education Statistics Institute of Education Sciences USDoE, 2018, FAST FACTS HIST BLAC
   Network HPT, 2018, HPTN 083 PHAS 2B 3 D
   Network HPT, 2018, HPTN 084 PHAS 3 DOUB
   Ojikutu BO, 2018, AIDS BEHAV, V22, P3576, DOI 10.1007/s10461-018-2067-8
   Payne NS, 2006, J NATL MED ASSOC, V98, P1912
   Reif SS, 2014, AIDS CARE, V26, P351, DOI 10.1080/09540121.2013.824535
   Riddell J, 2018, JAMA-J AM MED ASSOC, V319, P1261, DOI 10.1001/jama.2018.1917
   Smith DK, 2015, MMWR-MORBID MORTAL W, V64, P1291, DOI 10.15585/mmwr.mm6446a4
   Sutton MY, 2011, PUBLIC HEALTH REP, V126, P653, DOI 10.1177/003335491112600507
   United States Census Bureau, 2019, US POP QUICK FACTS 2
   Warren-Jeanpiere L, 2011, J AM COLL HEALTH, V59, P327, DOI 10.1080/07448481.2010.502202
   Wheeler DP, 2019, J INT AIDS SOC, V22, DOI 10.1002/jia2.25223
   Younge SN, 2013, J AM COLL HEALTH, V61, P254, DOI 10.1080/07448481.2013.799480
NR 48
TC 0
Z9 0
U1 1
U2 3
PU BMC
PI LONDON
PA CAMPUS, 4 CRINAN ST, LONDON N1 9XW, ENGLAND
EI 1471-2458
J9 BMC PUBLIC HEALTH
JI BMC Public Health
PD MAY 19
PY 2021
VL 21
IS 1
AR 943
DI 10.1186/s12889-021-10996-2
PG 9
WC Public, Environmental & Occupational Health
WE Science Citation Index Expanded (SCI-EXPANDED)
SC Public, Environmental & Occupational Health
GA SN4PY
UT WOS:000658274600001
PM 34006245
OA gold, Green Published
DA 2022-08-26
ER

PT J
AU Rousseau, E
   Julies, RF
   Madubela, N
   Kassim, S
AF Rousseau, E.
   Julies, R. F.
   Madubela, N.
   Kassim, S.
TI Novel Platforms for Biomedical HIV Prevention Delivery to Key
   Populations - Community Mobile Clinics, Peer-Supported, Pharmacy-Led
   PrEP Delivery, and the Use of Telemedicine
SO CURRENT HIV/AIDS REPORTS
LA English
DT Article
DE PrEP delivery; Mobile clinic; Telemedicine; Peer-support; Pharmacy-led
   PrEP delivery; HIV self-testing
ID BEHAVIORAL SKILLS; CARE; INTERVENTIONS; INFORMATION; MOTIVATION; YOUTH;
   SEX
AB Purpose of Review A gap exists between PrEP interest and PrEP uptake in key populations (KP) for HIV prevention that may be ascribed to PrEP delivery services not being acceptable. This review summarizes novel platforms for HIV prevention outside of the traditional health facilities environment. Recent Findings Mobile health clinics provide highly acceptable integrated, KP-focused services at convenient locations with the potential of high PrEP uptake. Telemedicine and health apps decongest health systems and allow for personal agency and informed decision-making on personal health. Pharmacy-led PrEP delivery provides de-medicalized, confidential PrEP services at extended hours in community locations, from trusted medical professionals. Peer-supported delivery encourages continued PrEP use. Community-based, differentiated and de-medicalized PrEP delivery can address uptake and continued use barriers in key populations. Future research should assess scalability, cost-effectiveness and sustainability of these PrEP delivery platforms, as well as focus on ways to simplify PrEP provision.
C1 [Rousseau, E.; Julies, R. F.; Madubela, N.; Kassim, S.] Univ Cape Town, Inst Infect Dis & Mol Med, Desmond Tutu HIV Ctr, Cape Town, South Africa.
RP Rousseau, E (通讯作者)，Univ Cape Town, Inst Infect Dis & Mol Med, Desmond Tutu HIV Ctr, Cape Town, South Africa.
EM elzette.rousseau@hiv-research.org.za
CR Ahmed N, 2019, CURR OPIN INFECT DIS, V32, P24, DOI [10.1097/QCO.0000000000000511, 10.1097/qco.0000000000000511]
   Aliabadi N, 2015, AIDS EDUC PREV, V27, P522, DOI 10.1521/aeap.2015.27.6.522
   Amesty S, 2015, AIDS PATIENT CARE ST, V29, P437, DOI 10.1089/apc.2015.0017
   Anand T, 2017, J INT AIDS SOC, V20, DOI 10.7448/IAS.20.1.21326
   Baron D, 2020, BMC PUBLIC HEALTH, V20, DOI 10.1186/s12889-020-09115-4
   Bassett IV, 2014, HIV MED, V15, P367, DOI 10.1111/hiv.12115
   Bassett IV, 2014, PLOS ONE, V9, DOI 10.1371/journal.pone.0085197
   Beckham SW, 2021, PATIENT, V14, P151, DOI 10.1007/s40271-020-00486-9
   Blackstock OJ, 2021, AIDS BEHAV, V25, P1411, DOI 10.1007/s10461-020-02979-y
   Calabrese SK, 2020, AIDS PATIENT CARE ST, V34, P132, DOI 10.1089/apc.2019.0242
   Celum C, 2021, J INT AIDS SOC, V24
   Celum C, 2021, PLOS MED, V18, DOI 10.1371/journal.pmed.1003670
   Celum CL, 2019, J INT AIDS SOC, V22, DOI 10.1002/jia2.25298
   Ciranka S, 2019, FRONT PSYCHOL, V10, DOI 10.3389/fpsyg.2019.01915
   Crawford ND, 2021, AIDS BEHAV, V25, P1819, DOI 10.1007/s10461-020-03111-w
   Crawford ND, 2020, J AM PHARM ASSOC, V60, P602, DOI 10.1016/j.japh.2019.12.003
   Crawford ND, 2021, J PHARM PRACT, V34, P734, DOI 10.1177/0897190020904590
   Darin KM, 2015, J AM PHARM ASSOC, V55, P81, DOI 10.1331/JAPhA.2015.14070
   Dietrich Janan J, 2021, Front Digit Health, V3, P576514, DOI 10.3389/fdgth.2021.576514
   Dourado I, 2020, AIDS BEHAV, V24, P1994, DOI 10.1007/s10461-020-02927-w
   Dubov A, 2018, AIDS BEHAV, V22, P3603, DOI 10.1007/s10461-018-2095-4
   Duncombe C, 2015, TROP MED INT HEALTH, V20, P430, DOI 10.1111/tmi.12460
   Girometti N, 2018, SEX HEALTH, V15, P598, DOI 10.1071/SH18055
   Gomez A, 2019, HLTH REV, V2019, P167
   Grimsrud A, 2016, J INT AIDS SOC, V19, DOI 10.7448/IAS.19.1.21484
   Haberer Jessica E, 2019, J Int Assoc Provid AIDS Care, V18, p2325958219831011, DOI 10.1177/2325958219831011
   Hillis A, 2020, AIDS BEHAV, V24, P3056, DOI 10.1007/s10461-020-02855-9
   Hopkins R, 2021, J AM PHARM ASSOC, V61, P115, DOI 10.1016/j.japh.2020.10.005
   Hosek S, 2019, CURR HIV-AIDS REP, V16, P120, DOI 10.1007/s11904-019-00431-y
   Hosek S, 2016, J INT AIDS SOC, V19, DOI 10.7448/IAS.19.7.21107
   Khosropour CM, 2020, AIDS PATIENT CARE ST, V34, P1, DOI 10.1089/apc.2019.0235
   Koester KA, 2020, J AM PHARM ASSOC, V60, pE179, DOI 10.1016/j.japh.2020.06.005
   Lau JYC, 2020, J INT AIDS SOC, V23, DOI 10.1002/jia2.25531
   Levesque JF, 2013, INT J EQUITY HEALTH, V12, DOI 10.1186/1475-9276-12-18
   Li C, 2020, COMMUNITY ENGAGED MH
   Li DH, 2019, CURR HIV-AIDS REP, V16, P335, DOI 10.1007/s11904-019-00455-4
   Louw JM, 2020, S AFR J PUBLIC HLTH, V4, P50, DOI [DOI 10.7196/SHS.2020.V4.I2.124, 10.7196/SHS.2020.v4i2.124, DOI 10.7196/SHS.2020.V4I2.124]
   Mebane S, 2020, THESIS HARVARD MED S
   Minnis AM, 2020, J INT AIDS SOC, V23, DOI 10.1002/jia2.25528
   Minnis AM, 2019, JAIDS-J ACQ IMM DEF, V80, P394, DOI [10.1097/QAI.0000000000001945, 10.1097/qai.0000000000001945]
   Neke NM, 2018, PLOS ONE, V13, DOI 10.1371/journal.pone.0203588
   O'Rourke S, 2021, AIDS BEHAV, V25, P2154, DOI 10.1007/s10461-020-03145-0
   OMalley G, 2021, FRONT REPROD HLTH, DOI [10.3389/frph.2021.668672, DOI 10.3389/FRPH.2021.668672]
   Ortblad KF, 2019, TRIALS, V20, DOI 10.1186/s13063-019-3521-2
   Pagkas-Bather J, 2020, BMC PUBLIC HEALTH, V20, DOI 10.1186/s12889-020-8325-5
   Pampati S, 2021, J PEDIATR NURS, V56, P54, DOI 10.1016/j.pedn.2020.09.021
   Phanuphak N, 2018, SEX HEALTH, V15, P542, DOI 10.1071/SH18065
   Richardson B, 2020, BMJ OPEN, V10, DOI DOI 10.1136/bmjopen-2019-035689
   Rodrigues J, 2020, EASIER EQUITABLE ACC
   Rousseau E., 2019, ASS CONTRACEPTIVE US
   Rousseau E., 2021, PLOS ONE, V16, DOI DOI 10.1371/journal.pone.0258542
   Rousseau E, 2021, BMC HEALTH SERV RES, V21, DOI 10.1186/s12913-021-06920-4
   Shahmanesh M, 2020, THETHA NAMI PARTICIP
   Sharma M, 2018, BMC HEALTH SERV RES, V18, DOI 10.1186/s12913-018-3324-2
   Shrestha R, 2020, BMC PUBLIC HEALTH, V20, DOI 10.1186/s12889-020-09832-w
   Smith P, 2019, BMC HEALTH SERV RES, V19, DOI 10.1186/s12913-019-4423-4
   Songtaweesin WN, 2020, J INT AIDS SOC, V23, DOI 10.1002/jia2.25564
   Stevens DR, 2018, AIDS BEHAV, V22, P497, DOI 10.1007/s10461-017-1707-8
   Swenson I, 2021, SOC WORK HEALTH CARE, V60, P78, DOI 10.1080/00981389.2021.1885561
   Touger R, 2019, CURR HIV-AIDS REP, V16, P113, DOI 10.1007/s11904-019-00430-z
   Tung E., 2015, P 2015 NAT HIV PREV
   Vanhamel J, 2020, BMC HEALTH SERV RES, V20, DOI 10.1186/s12913-020-05568-w
   Velloza J, 2021, AIDS, V35, P463, DOI 10.1097/QAD.0000000000002777
   Wachinger J, 2021, QUAL HEALTH RES, V31, P443, DOI 10.1177/1049732320978392
   WHO Implementation tool for pre-exposure prophylaxis (PrEP) of HIV infection, 2018, MOD 5 MON EV
   Wong Keith Yiu Kei, 2020, Mhealth, V6, P21, DOI 10.21037/mhealth.2019.12.06
   Ybarra ML, 2015, ANN BEHAV MED, V49, P473, DOI 10.1007/s12160-014-9673-0
   Yu SWY, 2017, INT J EQUITY HEALTH, V16, DOI 10.1186/s12939-017-0671-2
NR 68
TC 3
Z9 3
U1 2
U2 3
PU SPRINGER
PI NEW YORK
PA ONE NEW YORK PLAZA, SUITE 4600, NEW YORK, NY, UNITED STATES
SN 1548-3568
EI 1548-3576
J9 CURR HIV-AIDS REP
JI Curr. Hiv/Aids Rep.
PD DEC
PY 2021
VL 18
IS 6
BP 500
EP 507
DI 10.1007/s11904-021-00578-7
EA OCT 2021
PG 8
WC Infectious Diseases
WE Science Citation Index Expanded (SCI-EXPANDED); Social Science Citation Index (SSCI)
SC Infectious Diseases
GA XU3GV
UT WOS:000712509800002
PM 34708316
OA Green Published, Bronze
DA 2022-08-26
ER

PT J
AU Tolley, EE
   Martinez, A
   Zissette, S
   Palanee-Phillips, T
   Mathebula, F
   Tenza, S
   Hartmann, M
   Montgomery, ET
AF Tolley, Elizabeth E.
   Martinez, Andres
   Zissette, Seth
   Palanee-Phillips, Thesla
   Mathebula, Florence
   Tenza, Siyanda
   Hartmann, Miriam
   Montgomery, Elizabeth T.
TI Evidence for use of a healthy relationships assessment tool in the
   CHARISMA pilot study
SO PLOS ONE
LA English
DT Article
ID INTIMATE PARTNER VIOLENCE; PREEXPOSURE PROPHYLAXIS; HIV PREVENTION;
   WOMEN; INFECTION; QUESTIONS; ADHERENCE; POWER; PREP
AB Introduction
   The CHARISMA intervention, nested within the MTN-025/HOPE vaginal ring trial in Johannesburg, South Africa, seeks to facilitate women's use of HIV prevention products by promoting partner dialogue and mitigating intimate partner violence (IPV). We developed "HEART", a lay counselor-administered relationship assessment tool, for the CHARISMA pilot. The five-scale tool assesses participants' endorsement of Traditional Values (TV), her HIV Prevention Readiness (HPR) and levels of partner support (PS), abuse and control (PAC), and resistance to HIV prevention (PR), guiding decisions about which of three counselling modules to offer (partner communication/A; ring disclosure/B; and IPV prevention/C).
   Methods
   We correlated baseline scores on HEART subscales with a) independent measures of relationship stability, disclosure and IPV to assess construct validity, and b) with specific modules offered to determine how HEART was used in the pilot. We examined changes in HEART scores at three and six months. Finally, we ran separate growth models for each subscale to examine changes in scores, accounting for partnership changes and counseling module(s) received.
   Results
   Baseline HEART scores correlated as predicted among subscales and with other measures. Reliabilities for four subscales were 0.75 or higher. Women who disclosed study participation and ring use scored higher on PS and lower on PR. Women experiencing IPV scored lower on PS, and higher on PAC and PR. During the pilot, 82% of women received one and 17% received two or more modules; over half received the IPV module. Women with higher PAC and PR scores were more likely to receive the IPV than the communication or disclosure modules. Over time, the TV, PAC and PR scores decreased, and PS score increased. Receiving the IPV module was associated with a decreased PAC score.
   Conclusions
   These data offer preliminary evidence for HEART construct and predictive validity and support its further evaluation to guide implementation and monitor the impact of the CHARISMA intervention in a randomized controlled evaluation.
C1 [Tolley, Elizabeth E.; Martinez, Andres; Zissette, Seth] FHI 360, Behav Epidemiol & Sci, Durham, NC 27701 USA.
   [Tolley, Elizabeth E.] Univ N Carolina, Maternal & Child Hlth Dept, Chapel Hill, NC 27515 USA.
   [Palanee-Phillips, Thesla; Mathebula, Florence; Tenza, Siyanda] Univ Witwatersrand, Fac Hlth Sci, Wits Reprod Hlth & HIV Inst, Johannesburg, South Africa.
   [Hartmann, Miriam; Montgomery, Elizabeth T.] RTI, Womens Global Hlth Imperat, Berkeley, CA USA.
RP Tolley, EE (通讯作者)，FHI 360, Behav Epidemiol & Sci, Durham, NC 27701 USA.; Tolley, EE (通讯作者)，Univ N Carolina, Maternal & Child Hlth Dept, Chapel Hill, NC 27515 USA.
EM btolley@fhi360.org
OI Montgomery, Elizabeth/0000-0002-5477-4445; Zissette,
   Seth/0000-0002-6502-2986; Hartmann, Miriam/0000-0001-8109-9679
FU National Institute of Allergy and Infectious Diseases components of the
   U.S. National Institutes of Health (NIH) [UM1AI068633, UM1AI068615,
   UM1AI106707]; Eunice Kennedy Shriver National Institute of Child Health
   and Human Development components of the U.S. National Institutes of
   Health (NIH); National Institute of Mental Health components of the U.S.
   National Institutes of Health (NIH);  [AID-OAA-A-15-00032]
FX This program is made possible by the generous assistance from the
   American people through the U.S. President's Emergency Plan for AIDS
   Relief (PEPFAR) and the U.S. Agency for International Development
   (USAID). The CHARISMA project was funded through award
   AID-OAA-A-15-00032 to EM. CHARISMA was conducted in the Wits RHI site of
   the HOPE study which was designed and implemented by the Microbicide
   Trials Network (MTN) funded by the National Institute of Allergy and
   Infectious Diseases through individual grants (UM1AI068633, UM1AI068615
   and UM1AI106707), with cofunding from the Eunice Kennedy Shriver
   National Institute of Child Health and Human Development and the
   National Institute of Mental Health, all components of the U.S. National
   Institutes of Health (NIH). The content is solely the responsibility of
   the authors and does not necessarily represent the official views of the
   NIH, PEPFAR, USAID or the United States Government.
CR Baeten JM, 2016, NEW ENGL J MED, V375, P2121, DOI 10.1056/NEJMoa1506110
   Cabral A, 2018, JAIDS-J ACQ IMM DEF, V77, P154, DOI 10.1097/QAI.0000000000001574
   Celum CL, 2019, J INT AIDS SOC, V22, DOI 10.1002/jia2.25298
   Corneli A, 2014, JAIDS-J ACQ IMM DEF, V67, P555, DOI 10.1097/QAI.0000000000000362
   Corneli AL, 2014, JAIDS-J ACQ IMM DEF, V66, P324, DOI 10.1097/QAI.0000000000000158
   Delany-Moretlwe S, 2018, LANCET INFECT DIS, V18, P1241, DOI [10.1016/S1473-3099(18)30428-6, 10.1016/s1473-3099(18)30428-6]
   DeVellis RF., 2017, SCALE DEV THEORY APP, V4th ed, P262
   Feldhaus KM, 1997, JAMA-J AM MED ASSOC, V277, P1357, DOI 10.1001/jama.277.17.1357
   Fulfer JL, 2007, J INTERPERS VIOLENCE, V22, P238, DOI 10.1177/0886260506295814
   Hartmann M, 2019, AIDS EDUC PREV, V31, P433, DOI 10.1521/aeap.2019.31.5.433
   Hegarty Kelsey, 2005, Violence Vict, V20, P529, DOI 10.1891/vivi.2005.20.5.529
   Jewkes RK, 2010, LANCET, V376, P41, DOI 10.1016/S0140-6736(10)60548-X
   Karim SA, 2014, BJOG-INT J OBSTET GY, V121, P27, DOI 10.1111/1471-0528.12842
   Lanham Michele, 2014, J Int AIDS Soc, V17, P19159, DOI 10.7448/IAS.17.3.19159
   Marrazzo JM, 2015, NEW ENGL J MED, V372, P509, DOI 10.1056/NEJMoa1402269
   McCleary-Sills J, 2016, GLOB PUBLIC HEALTH, V11, P224, DOI 10.1080/17441692.2015.1047391
   Montgomery ET, 2015, AIDS BEHAV, V19, P784, DOI 10.1007/s10461-014-0950-5
   Montgomery ET., 2016, AIDS BEHAV
   Montgomery ET, 2020, C RETR OPP INF MARCH, P1015
   Mugwanya KK, 2019, PLOS MED, V16, DOI 10.1371/journal.pmed.1002885
   Myers L., 2019, IAPAC JUN MIAM FL201
   Pintye J., 2020, J ACQUIR IMMUNE DEFI
   Pipes RB, 1997, SEX ROLES, V36, P585, DOI 10.1023/A:1025665907856
   Pulerwitz J, 2000, SEX ROLES, V42, P637, DOI 10.1023/A:1007051506972
   Roberts ST, 2016, JAIDS-J ACQ IMM DEF, V73, P313, DOI 10.1097/QAI.0000000000001093
   Sila J, 2020, AIDS PATIENT CARE ST, V34, P336, DOI 10.1089/apc.2020.0037
   Stephenson R, 2012, GLOB PUBLIC HEALTH, V7, P618, DOI 10.1080/17441692.2012.672581
   Stewart RC, 2014, BMC PSYCHIATRY, V14, DOI 10.1186/1471-244X-14-180
   Tapsoba JD, 2021, AIDS CARE, V33, P712, DOI 10.1080/09540121.2020.1822505
   Tolley EE, 2020, PLOS ONE, V15, DOI 10.1371/journal.pone.0242881
   van der Straten A, 2014, PLOS ONE, V9, DOI 10.1371/journal.pone.0089118
   Wilson EK, 2021, BMC WOMENS HEALTH, V21, DOI 10.1186/s12905-021-01262-z
   Woodsong C, 2013, J INT AIDS SOC, V16, DOI [10.7448/IAS.16.1.18505, 10.7448/IAS.17.3.19158]
NR 33
TC 0
Z9 0
U1 1
U2 1
PU PUBLIC LIBRARY SCIENCE
PI SAN FRANCISCO
PA 1160 BATTERY STREET, STE 100, SAN FRANCISCO, CA 94111 USA
SN 1932-6203
J9 PLOS ONE
JI PLoS One
PD DEC 31
PY 2021
VL 16
IS 12
AR e0261526
DI 10.1371/journal.pone.0261526
PG 14
WC Multidisciplinary Sciences
WE Science Citation Index Expanded (SCI-EXPANDED); Social Science Citation Index (SSCI)
SC Science & Technology - Other Topics
GA ZZ9AO
UT WOS:000773555700039
PM 34972141
OA gold, Green Published
DA 2022-08-26
ER

PT J
AU Harvala, H
   Reynolds, C
   Ijaz, S
   Maddox, V
   Penchala, SD
   Amara, A
   Else, L
   Brailsford, S
   Khoo, S
AF Harvala, Heli
   Reynolds, Claire
   Ijaz, Samreen
   Maddox, Vicki
   Penchala, Sujan Dilly
   Amara, Alieu
   Else, Laura
   Brailsford, Susan
   Khoo, Saye
TI Evidence of HIV pre-exposure or post-exposure prophylaxis (PrEP/PEP)
   among blood donors: a pilot study, England June 2018 to July 2019
SO SEXUALLY TRANSMITTED INFECTIONS
LA English
DT Article
DE HIV; pre-exposure prophylaxis; disease transmission; infectious;
   syphilis
AB Objective Due to increased use of pre-exposure prohylaxis (PrEP) and its potential to affect HIV screening of blood donors, we undertook antiretroviral residual testing among HIV-negative male donors in England. Methods Residual plasma samples were obtainnd from 46 male donors confirmed positive for syphilis and 96 donors who were repeat reactive for HIV antibodies in screening but confirmed as HIV-negative by reference testing. These were tested for concentrations of tenofovir and emtricitabine by high-performance liquid chromatograhpy coupled with mass spectrometry. Results We found evidence of pre-exposure or post-exposure prophylaxis (PrEP/PEP) use in three male blood donors confirmed positive for syphilis (3 out of 46 screened, 6.5%). Two were estimated to have taken PrEP/PEP within a day of donating, and the third within 2 days. Two were new donors, whereas one had donated previously but acquired syphilis infection after his last donation. Conclusions Our findings indicate that a small proportion of blood donors have not been disclosing PrEP/PEP use and therefore donating in non-compliance to donor eligibility criteria.
C1 [Harvala, Heli; Maddox, Vicki; Brailsford, Susan] NHS Blood & Transplant, Microbiol Serv, London, England.
   [Harvala, Heli] UCL, Infect & Immun, London, England.
   [Reynolds, Claire; Brailsford, Susan] NHS Blood & Transplant, NHS Blood & Transplant Publ Hlth England Epidemio, London, England.
   [Ijaz, Samreen] Publ Hlth England, Natl Infect Serv, London, England.
   [Penchala, Sujan Dilly; Amara, Alieu; Else, Laura; Khoo, Saye] Univ Liverpool, Dept Pharmacol, Liverpool, Merseyside, England.
RP Harvala, H (通讯作者)，NHS Blood & Transplant, Watford WD24 4QN, England.
EM heli.harvalasimmonds@nhsbt.nhs.uk
OI Harvala, Heli/0000-0001-9154-4190; Khoo, Saye/0000-0002-2769-0967; Ijaz,
   Samreen/0000-0001-6658-3542; Amara, Alieu/0000-0002-1137-2948
CR Connor N, 2019, HIV UK ZERO 2030 201
   Custer B, 2020, BLOOD, V136, P1351, DOI 10.1182/blood.2020006890
   Donnell D, 2017, AIDS, V31, P2007, DOI [10.1097/QAD.0000000000001577, 10.1097/qad.0000000000001577]
   Elliott T, 2019, J INT AIDS SOC, V22, DOI 10.1002/jia2.25419
   Gosbell IB, 2019, VOX SANG, V114, P628, DOI 10.1111/vox.12790
   Gov.UK, 2019, SAF SUPPL 2018 MON I
   Grant RM, 2010, NEW ENGL J MED, V363, P2587, DOI 10.1056/NEJMoa1011205
   Hayes R, 2019, EUROSURVEILLANCE, V24, P2, DOI 10.2807/1560-7917.ES.2019.24.41.1900598
   Hughes G., 2019, ADDRESSING INCREASE
   Jackson A, 2013, JAIDS-J ACQ IMM DEF, V62, P275, DOI 10.1097/QAI.0b013e3182829bd0
   Kirby T, 2020, LANCET, V395, P1025, DOI 10.1016/S0140-6736(20)30720-0
   McCormack S, 2016, LANCET, V387, P53, DOI 10.1016/S0140-6736(15)00056-2
   Molina JM, 2015, NEW ENGL J MED, V373, P2237, DOI 10.1056/NEJMoa1506273
   Nash S, 2020, TRIALS, V21, DOI 10.1186/s13063-020-04760-x
   PrEP, IMP TRIAL DET
   Rowan SE, 2021, LANCET HIV, V8, pE114, DOI 10.1016/S2352-3018(20)30256-3
   Seed CR, 2021, VOX SANG, V116, P379, DOI 10.1111/vox.13011
   Serious Hazards of Transfusion (SHOT) Steering Group, 2020, 2019 ANN SHOT REP
   Vermeulen M, 2019, TRANSFUSION, V59, P267, DOI 10.1111/trf.14959
NR 19
TC 1
Z9 1
U1 0
U2 1
PU BMJ PUBLISHING GROUP
PI LONDON
PA BRITISH MED ASSOC HOUSE, TAVISTOCK SQUARE, LONDON WC1H 9JR, ENGLAND
SN 1368-4973
EI 1472-3263
J9 SEX TRANSM INFECT
JI Sex. Transm. Infect.
PD MAR
PY 2022
VL 98
IS 2
BP 132
EP 135
DI 10.1136/sextrans-2021-054981
EA MAR 2021
PG 4
WC Infectious Diseases
WE Science Citation Index Expanded (SCI-EXPANDED)
SC Infectious Diseases
GA ZF7ID
UT WOS:000728626100001
PM 33782147
OA hybrid, Green Published
DA 2022-08-26
ER

PT J
AU Li, LY
   Gatto, GJ
   Brand, RM
   Krovi, SA
   Cottrell, ML
   Norton, C
   van der Straten, A
   Johnson, LM
AF Li, Linying
   Gatto, Gregory J.
   Brand, Rhonda M.
   Krovi, Sai Archana
   Cottrell, Mackenzie L.
   Norton, Chasity
   van der Straten, Ariane
   Johnson, Leah M.
TI Long-acting biodegradable implant for sustained delivery of
   antiretrovirals (ARVs) and hormones
SO JOURNAL OF CONTROLLED RELEASE
LA English
DT Article
DE Multipurpose prevention technologies (MPTs); Long-acting drug delivery
   systems; Subcutaneous implant; Contraception; HIV pre-exposure
   prophylaxis (PrEP)
ID MULTIPURPOSE PREVENTION TECHNOLOGIES; TRANSCRIPTASE INHIBITOR TENOFOVIR;
   CONTRACEPTIVE IMPLANT; DRUG-RELEASE; HIV; SAFETY; LEVONORGESTREL;
   ALAFENAMIDE; MECHANISMS; EFFICACY
AB Women worldwide confront two major reproductive health challenges: the need for contraception and protection from sexually transmitted infections, including Human Immunodeficiency Virus (HIV). Multipurpose Prevention Technologies (MPTs) that simultaneously prevent unintended pregnancy and HIV could address these challenges with a single product. Here, we developed a long-acting (LA) subcutaneously administered and biodegradable implant system that provides sustained delivery of contraceptive and antiretroviral (ARV) with zero-order release kinetics. The MPT system involves two implants comprising an extruded tube of a biodegradable polymer, poly (epsilon-caprolactone) (PCL). Each implant is filled with a formulation of progestin [levonorgestrel (LNG) or etonogestrel (ENG)], or a formulation of a potent ARV [tenofovir alafenamide (TAF), or 4'-Ethynyl-2-fluoro-2'-deoxyadenosine (EFdA)]. We demonstrated sustained in-vitro release of LNG, ENG, and EFdA from the implant system for 13-17 months, while maintaining high stability of the drugs (>99%) within the implant reservoirs. We further elucidated the controlled release mechanism of the implant and leveraged several tunable parameters (e.g., type and quantity of the excipient, PCL properties, and implant wall thickness) to tailor the release kinetics and enhance the mechanical integrity of the MPT implant. The optimized MPT showed sustained in-vitro release of ENG and EFdA over 1 year while maintaining a high level of formulation stability and structural integrity. The MPT implant system was further evaluated in a preclinical study using a rodent model and demonstrated sustained release of EFdA (6 months) and ENG (12 months) with high stability of the drug formulation (>95%). This manuscript supports the continued advancement of LA delivery systems for MPTs.
C1 [Li, Linying; Krovi, Sai Archana; Norton, Chasity; Johnson, Leah M.] RTI Int, Biomed Technol Grp, Res Triangle Pk, NC 27709 USA.
   [Gatto, Gregory J.] RTI Int, Global Publ Hlth Impact Ctr, Res Triangle Pk, NC 27709 USA.
   [Brand, Rhonda M.] Univ Pittsburgh, Magee Womens Res Inst, Sch Med, Pittsburgh, PA 15213 USA.
   [Cottrell, Mackenzie L.] Univ N Carolina, Eshelman Sch Pharm, Div Pharmacotherapy & Expt Therapeut, Chapel Hill, NC 27599 USA.
   [van der Straten, Ariane] Univ Calif San Francisco, Ctr AIDS Prevent Studies, Dept Med, San Francisco, CA 94104 USA.
   [van der Straten, Ariane] ASTRA Consulting, Kensington, CA 94708 USA.
RP Johnson, LM (通讯作者)，RTI Int, Biomed Technol Grp, Res Triangle Pk, NC 27709 USA.
EM leahjohnson@rti.org
OI Krovi, Archana/0000-0003-1546-9955; van der Straten,
   Ariane/0000-0001-8536-648X; Norton, Chasity
   Antoninette/0000-0001-6730-5181
FU U.S. President's Emergency Plan for AIDS Relief through the United
   States Agency for International Development (USAID) [AID-OAA-A-17-00011,
   AID-OAA-A-14-00012]
FX This research was made possible by the generous support of the American
   people through the U.S. President's Emergency Plan for AIDS Relief
   (AID-OAA-A-17-00011, AID-OAA-A-14-00012) through the United States
   Agency for International Development (USAID). The contents are the
   responsibility of the authors and do not necessarily reflect the views
   of USAID, PEPFAR, or the United States Government. We thank Gilead
   Sciences, Inc. for graciously providing TAF. We thank RTI team members:
   Ellen Luecke, Pafio Johnson, Christine Areson, and Guadalupe Arce
   Jimenez for data collection and Magee Womens Research Institute members
   Katrina Culbertson, Alyssa Hein and Ashley Zyhowski for rodent work and
   sample processing.
CR Achilles S, 2021, J INT AIDS SOC, V24
   Allen R.H., 2016, WILLIAMS TXB ENDOCRI, V13th, P664
   [Anonymous], 2014, UNAIDS FACT SHEET 20
   [Anonymous], 2009, THERMAL ANAL POLYM F
   [Anonymous], 2020, PRESCR INF NEXPLANON
   Archer DF, 2019, LANCET GLOB HEALTH, V7, pE1054, DOI 10.1016/S2214-109X(19)30265-7
   Auras R.A., 2007, THERMODYNAMICS SOLUB, P349
   Baeten JM, 2012, NEW ENGL J MED, V367, P399, DOI 10.1056/NEJMoa1108524
   Barrett SE, 2018, ANTIMICROB AGENTS CH, V62, DOI 10.1128/AAC.01058-18
   Bashi YHD, 2019, INT J PHARMACEUT, V569, DOI 10.1016/j.ijpharm.2019.118574
   Begg L, 2021, BMJ SEX REPROD HEAL, V47, P166, DOI 10.1136/bmjsrh-2020-200662
   Brady M, 2014, BJOG-INT J OBSTET GY, V121, P70, DOI 10.1111/1471-0528.12844
   Brem H, 2001, J CONTROL RELEASE, V74, P63, DOI 10.1016/S0168-3659(01)00311-X
   BV A.M., 2018, UROLONTM BROCHURE
   Clark JT, 2014, PLOS ONE, V9, DOI 10.1371/journal.pone.0088509
   Cohen J, 2020, SCIENCE, V368, P807, DOI 10.1126/science.368.6493.807
   Craig DQM, 2002, INT J PHARMACEUT, V231, P131, DOI 10.1016/S0378-5173(01)00891-2
   Crank J., 1975, MATH DIFFUSION, V2nd ed.
   DARNEY PD, 1992, FERTIL STERIL, V58, P137
   Davis KR, 1999, FAM PLANN PERSPECT, V31, P272, DOI 10.2307/2991537
   Fernandez-Romero JA, 2015, TRENDS MICROBIOL, V23, P429, DOI 10.1016/j.tim.2015.02.006
   Fick A., 1855, PHYSIK, V170, P59, DOI [DOI 10.1002/ANDP.18551700105, 10.1002/andp.18551700105]
   French RS, 2000, BRIT J OBSTET GYNAEC, V107, P1218, DOI 10.1111/j.1471-0528.2000.tb11610.x
   Friend DR, 2016, EXPERT OPIN DRUG DEL, V13, P533, DOI 10.1517/17425247.2016.1134485
   Fu Y, 2010, EXPERT OPIN DRUG DEL, V7, P429, DOI 10.1517/17425241003602259
   Funk S, 2005, CONTRACEPTION, V71, P319, DOI 10.1016/j.contraception.2004.11.007
   Gallo MF, 2006, COCHRANE DB SYST REV, DOI 10.1002/14651858.CD003550.pub2
   Gatto G.J., 2020, SUSTAINED 6 MONTH RE
   Gemzell-Danielsson K, 2019, CONTRACEPTION, V99, P323, DOI 10.1016/j.contraception.2019.02.001
   Gollub EL, 2006, INT FAM PLAN PERSPEC, V32, P209, DOI 10.1363/3220906
   Gunawardana M, 2020, FRONT PHARMACOL, V11, DOI 10.3389/fphar.2020.569373
   Gupta B, 2012, J APPL POLYM SCI, V123, P1944, DOI 10.1002/app.34728
   Hollander J, 2016, J PHARM SCI-US, V105, P2665, DOI 10.1016/j.xphs.2015.12.012
   Hu XL, 2014, J CONTROL RELEASE, V185, P12, DOI 10.1016/j.jconrel.2014.04.018
   Huang X, 2001, J CONTROL RELEASE, V73, P121, DOI 10.1016/S0168-3659(01)00248-6
   IMPLANONTNI, 2008, ET IMPL
   IMPT, 2020, MPT PROD DEV DAT
   JADELLE &REG;, 2008, LEV IMPL
   Johnson LM, 2019, PHARMACEUTICS, V11, DOI 10.3390/pharmaceutics11070315
   Karim SA, 2014, BJOG-INT J OBSTET GY, V121, P27, DOI 10.1111/1471-0528.12842
   Kerrigan D, 2020, PLOS ONE, V15, DOI 10.1371/journal.pone.0234666
   Krovi SA, 2021, ADV DRUG DELIVER REV, V176, DOI 10.1016/j.addr.2021.113849
   Lee WA, 2005, ANTIMICROB AGENTS CH, V49, P1898, DOI 10.1128/AAC.49.5.1898-1906.2005
   Li L., 2020, LONG ACT BIOD IMPL S
   Li L., 2021, C RETR OPP INF VIRT
   Li LY, 2021, INT J MOL SCI, V22, DOI 10.3390/ijms22126529
   Li LY, 2020, PHARMACEUTICS, V12, DOI 10.3390/pharmaceutics12111057
   M.S.D. Corp, 2019, MK8591 MSD CORP NAT
   M.S.D. Corp, 2020, PHAS 3 RAND CLIN STU
   Mack Natasha, 2014, J Int AIDS Soc, V17, P19157, DOI 10.7448/IAS.17.3.19157
   Makarainen L, 1998, FERTIL STERIL, V69, P714, DOI 10.1016/S0015-0282(98)00015-6
   Manoukian OS, 2018, J APPL POLYM SCI, V135, DOI 10.1002/app.46068
   Mansour D, 2010, EUR J CONTRACEP REPR, V15, P4, DOI 10.3109/13625180903427675
   Markowitz M, 2020, J INFECT DIS, V221, P1398, DOI 10.1093/infdis/jiz271
   Markowitz M, 2014, J ANTIMICROB CHEMOTH, V69, P1362, DOI 10.1093/jac/dkt532
   Matthews RP, 2021, C RETR OPP INF
   McKeage K., 2017, DRUGS THER PERSPECT, V33, P202, DOI [DOI 10.1007/S40267-017-0395-9, 10.1007/s40267-017-0395-9]
   Mesce D., 2011, ABORTION FACTS FIGUR
   Mittal S, 2018, CURR DRUG DELIV, V15, P144, DOI 10.2174/1567201814666170508104254
   Molina JM, 2015, NEW ENGL J MED, V373, P2237, DOI 10.1056/NEJMoa1506273
   MOSHARRAF M, 1995, INT J PHARM, V122, P35, DOI 10.1016/0378-5173(95)00033-F
   Mugo N, 2021, J INT AIDS SOC, V24
   Nkomo S, 2021, J INT AIDS SOC, V24
   Noyes A.A., 1897, J AM CHEM SOC, V19, P930, DOI [10.1021/ja02086a003, DOI 10.1021/JA02086A003]
   Nunez E., 2006, TRITA FPT REPORT, P72
   Obregon N, 2016, FIBERS, V4, DOI 10.3390/fib4020020
   ORY SJ, 1983, AM J OBSTET GYNECOL, V145, P600, DOI 10.1016/0002-9378(83)91204-8
   Patel M., C RETR OPP INF CROI, P2021
   Prakasam M, 2017, J FUNCT BIOMATER, V8, DOI 10.3390/jfb8040044
   Ray AS, 2016, ANTIVIR RES, V125, P63, DOI 10.1016/j.antiviral.2015.11.009
   Rein-Weston A., 2019, OPEN FORUM INFECT DI, V6, pS996, DOI [10.1093/ofid/ofz415.2491, DOI 10.1093/OFID/OFZ415.2491]
   Romano JW, 2021, AIDS RES HUM RETROV, V37, P409, DOI [10.1089/AID.2021.0028, 10.1089/aid.2021.0028]
   Ruane PJ, 2013, JAIDS-J ACQ IMM DEF, V63, P449, DOI 10.1097/QAI.0b013e3182965d45
   Schelar E, 2016, CONTRACEPTION, V93, P32, DOI 10.1016/j.contraception.2015.09.002
   Sedgh G, 2014, STUD FAMILY PLANN, V45, P301, DOI 10.1111/j.1728-4465.2014.00393.x
   Shapley-Quinn MK, 2020, J INT AIDS SOC, V23, P147
   Shelton KA., 2020, PREVENTIVE EFFICACY, DOI [10.1101/2020.05.13.091694, DOI 10.1101/2020.05.13.091694]
   Siepmann J, 2012, J CONTROL RELEASE, V161, P351, DOI 10.1016/j.jconrel.2011.10.006
   Simpson SM, 2020, PHARM RES-DORDR, V37, DOI 10.1007/s11095-020-2777-2
   Skyla &REG;, 2017, LEVONORGESTREL RELEA
   Sperling L.H., 1994, INTRO PHYS POLYM SCI, V2nd
   Steiner MJ, 2010, CONTRACEPTION, V81, P197, DOI 10.1016/j.contraception.2009.10.013
   Stoddard A, 2011, DRUGS, V71, P969, DOI 10.2165/11591290-000000000-00000
   Stoddart CA, 2015, ANTIMICROB AGENTS CH, V59, P4190, DOI 10.1128/AAC.05036-14
   Su HH, 2013, POLYMER, V54, P846, DOI 10.1016/j.polymer.2012.11.066
   Su JT, 2020, ANTIMICROB AGENTS CH, V64, DOI 10.1128/AAC.01893-19
   Sun HF, 2006, BIOMATERIALS, V27, P1735, DOI 10.1016/j.biomaterials.2005.09.019
   Thurman AR, 2018, PLOS ONE, V13, DOI 10.1371/journal.pone.0199778
   Thurman AR, 2013, INT J WOMENS HEALTH, V5, P695, DOI 10.2147/IJWH.S34030
   Ugaonkar SR, 2015, J CONTROL RELEASE, V213, P57, DOI 10.1016/j.jconrel.2015.06.018
   Villegas G, 2016, PLOS ONE, V11, DOI 10.1371/journal.pone.0159332
   Winner B, 2012, NEW ENGL J MED, V366, P1998, DOI 10.1056/NEJMoa1110855
   Woodruff MA, 2010, PROG POLYM SCI, V35, P1217, DOI 10.1016/j.progpolymsci.2010.04.002
   Zehrung D., 2018, MAPS PREP DISSOLVING, P1
   Zykowsky T., 2019, AVAC GLOB ADV HIV PR
NR 95
TC 3
Z9 3
U1 4
U2 8
PU ELSEVIER
PI AMSTERDAM
PA RADARWEG 29, 1043 NX AMSTERDAM, NETHERLANDS
SN 0168-3659
EI 1873-4995
J9 J CONTROL RELEASE
JI J. Control. Release
PD DEC 10
PY 2021
VL 340
BP 188
EP 199
DI 10.1016/j.jconrel.2021.10.021
EA NOV 2021
PG 12
WC Chemistry, Multidisciplinary; Pharmacology & Pharmacy
WE Science Citation Index Expanded (SCI-EXPANDED)
SC Chemistry; Pharmacology & Pharmacy
GA WY1WC
UT WOS:000719074200006
PM 34678316
DA 2022-08-26
ER

PT J
AU Mclaughlin, SE
   Kapadia, F
   Greene, RE
   Pitts, R
AF Mclaughlin, Stephanie E.
   Kapadia, Farzana
   Greene, Richard E.
   Pitts, Robert
TI Capturing missed HIV pre-exposure prophylaxis opportunities-sexually
   transmitted infection diagnoses in the emergency department
SO INTERNATIONAL JOURNAL OF STD & AIDS
LA English
DT Article
DE prevention; other; HIV (human immunodeficiency virus); viral disease;
   North America; location
ID TREATMENT GUIDELINES
AB The United States Centers for Disease Control and Prevention (CDC) recommends HIV pre-exposure prophylaxis (PrEP) be considered for all patients diagnosed with a sexually transmitted infection (STI). Emergency departments (EDs) are an important site for diagnosis and treatment of STIs for under-served populations. Consequently, we identified 377 patients diagnosed with a bacterial sexually transmitted infection (gonorrhea, chlamydia, and/or syphilis) at a major New York City emergency department between 1/1/2014 and 7/30/2017 to examine associations between key sociodemographic characteristics and missed opportunities for PrEP provision. In this sample, 299 (79%) emergency department patients missed their medical follow-up 90 days after STI diagnosis, as recommended. Results from adjusted generalized estimating equation regression models indicate that patients >45 yo (aOR = 2.2, 95% CI 1.2-3.9) and those with a primary care provider in the hospital system (aOR = 6.8, 95% CI 3.8-12.0) were more likely to return for follow-up visits, whereas Black patients (aOR = 0.44, 95% CI 0.25-0.77) were less likely to return for follow-up visits. These findings indicate that lack of STI treatment follow-up visits are significantly missed opportunities for PrEP provision and comprehensive human immunodeficiency virus prevention care.
C1 [Mclaughlin, Stephanie E.; Greene, Richard E.; Pitts, Robert] New York Univ Langone, Dept Med, New York, NY USA.
   [Kapadia, Farzana] NYU, Dept Epidemiol, Sch Global Publ Hlth, New York, NY USA.
RP Mclaughlin, SE (通讯作者)，Univ Washington, Dept Allergy & Infect Dis, 1959 NE Pacific St,Box 356423, Seattle, WA 98195 USA.
EM mclaus02@uw.edu
RI McLaughlin, Stephanie/AFT-3454-2022
OI McLaughlin, Stephanie/0000-0002-6658-8260
FU Division of Intramural Research, National Institute of Allergy and
   Infectious Diseases [NIAID T32 AI007140-43]
FX The author(s) disclosed receipt of the following financial support for
   the research, authorship, and/or publication of this article: This work
   was supported by the Division of Intramural Research, National Institute
   of Allergy and Infectious Diseases, grant number NIAID T32 AI007140-43.
CR Centers for Disease Control and Prevention, 2021, SEXUALLY TRANSMITTED
   Fonner VA, 2016, AIDS, V30, P1973, DOI 10.1097/QAD.0000000000001145
   Hanley JA, 2003, AM J EPIDEMIOL, V157, P364, DOI 10.1093/aje/kwf215
   Kulie P, 2020, AIDS PATIENT CARE ST, V34, P516, DOI 10.1089/apc.2020.0228
   Li, 2021, DIAGNOSES HIV INFECT
   Owens DK, 2019, JAMA-J AM MED ASSOC, V321, P2203, DOI 10.1001/jama.2019.6390
   Pearson WS, 2017, PREV MED, V100, P143, DOI 10.1016/j.ypmed.2017.04.028
   Pearson WS, 2017, EMERG INFECT DIS, V23, P367, DOI 10.3201/eid2302.161707
   Ridgway JP, 2018, AIDS PATIENT CARE ST, V32, P202, DOI 10.1089/apc.2018.0011
   Smith DK, 2019, CLIN INFECT DIS, V68, P37, DOI 10.1093/cid/ciy441
   Smith DK, 2015, MMWR-MORBID MORTAL W, V64, P1291, DOI 10.15585/mmwr.mm6446a4
   St Cyr S, 2020, MMWR-MORBID MORTAL W, V69, P1911, DOI 10.15585/mmwr.mm6950a6
   Ware CE, 2016, AM J EMERG MED, V34, P1808, DOI 10.1016/j.ajem.2016.06.039
   Workowski KA, 2015, MMWR RECOMM REP, V64, P1
NR 14
TC 0
Z9 0
U1 0
U2 0
PU SAGE PUBLICATIONS LTD
PI LONDON
PA 1 OLIVERS YARD, 55 CITY ROAD, LONDON EC1Y 1SP, ENGLAND
SN 0956-4624
EI 1758-1052
J9 INT J STD AIDS
JI Int. J. STD AIDS
PD MAR
PY 2022
VL 33
IS 3
BP 242
EP 246
AR 09564624211048671
DI 10.1177/09564624211048671
EA DEC 2021
PG 5
WC Immunology; Infectious Diseases
WE Science Citation Index Expanded (SCI-EXPANDED)
SC Immunology; Infectious Diseases
GA ZU0KB
UT WOS:000729846400001
PM 34879782
OA Green Accepted
DA 2022-08-26
ER

PT J
AU Shahmanesh, M
   Mthiyane, TN
   Herbsst, C
   Neuman, M
   Adeagbo, O
   Mee, P
   Chimbindi, N
   Smit, T
   Okesola, N
   Harling, G
   McGrath, N
   Sherr, L
   Seeley, J
   Subedar, H
   Johnson, C
   Hatzold, K
   Terris-Prestholt, F
   Cowan, FM
   Corbett, EL
AF Shahmanesh, Maryam
   Mthiyane, T. Nondumiso
   Herbsst, Carina
   Neuman, Melissa
   Adeagbo, Oluwafemi
   Mee, Paul
   Chimbindi, Natsayi
   Smit, Theresa
   Okesola, Nonhlanhla
   Harling, Guy
   McGrath, Nuala
   Sherr, Lorraine
   Seeley, Janet
   Subedar, Hasina
   Johnson, Cheryl
   Hatzold, Karin
   Terris-Prestholt, Fern
   Cowan, Frances M.
   Corbett, Elizabeth Lucy
TI Effect of peer-distributed HIV self-test kits on demand for biomedical
   HIV prevention in rural KwaZulu-Natal, South Africa: a three-armed
   cluster-randomised trial comparing social networks versus direct
   delivery
SO BMJ GLOBAL HEALTH
LA English
DT Article
ID INTERVENTION; SURVEILLANCE; ADOLESCENTS; DESIGN; HEALTH; YOUTH
AB Study objective We investigated two peer distribution models of HIV self-testing (HIVST) in HIV prevention demand creation compared with trained young community members (peer navigators).
   Methods We used restricted randomisation to allocate 24 peer navigator pairs (clusters) in KwaZulu-Natal 1:1:1: (1) standard of care (SOC): peer navigators distributed clinic referrals, pre-exposure prophylaxis (PrEP) and antiretroviral therapy (ART) information to 18-30 year olds. (2) peer navigator direct distribution (PND): Peer navigators distributed HIVST packs (SOC plus two OraQuick HIVST kits) (3) incentivised peer networks (IPN): peer navigators recruited young community members (seeds) to distribute up to five HIVST packs to 18-30 year olds within their social networks. Seeds received 20 Rand (US$1.5) for each recipient who distributed further packs. The primary outcome was PrEP/ART linkage, defined as screening for PrEP/ART eligibility within 90 days of pack distribution per peer navigator month (pnm) of outreach, in women aged 18-24 (a priority for HIV prevention). Investigators and statisticians were blinded to allocation. Analysis was intention to treat. Total and unit costs were collected prospectively.
   Results Between March and December 2019, 4163 packs (1098 SOC, 1480 PND, 1585 IPN) were distributed across 24 clusters. During 144 pnm, 272 18-30 year olds linked to PrEP/ART (1.9/pnm). Linkage rates for 18-24-year-old women were lower for IPN (n=26, 0.54/pnm) than PND (n=45, 0.80/pnm; SOC n=49, 0.85/pnm). Rate ratios were 0.68 (95% CI 0.28 to 1.66) for IPN versus PND, 0.64 (95% CI 0.26 to 1.62) for IPN versus SOC and 0.95 (95% CI 0.38 to 2.36) for PND versus SOC. In 18-30 year olds, PND had significantly more linkages than IPN (2.11 vs 0.88/pnm, RR 0.42, 95% CI 0.18 to 0.98). Cost per pack distributed was cheapest for IPN (US$36) c.f. SOC (US$64). Cost per person linked to PrEP/ART was cheaper in both peer navigator arms compared with IPN.
   Discussion HIVST did not increase demand for PrEP/ART. Incentivised social network distribution reached large numbers with HIVST but resulted in fewer linkages compared with PrEP/ART promotion by peer navigators.
C1 [Shahmanesh, Maryam; Harling, Guy; Sherr, Lorraine] UCL, Inst Global Hlth, London, England.
   [Shahmanesh, Maryam; Mthiyane, T. Nondumiso; Herbsst, Carina; Adeagbo, Oluwafemi; Chimbindi, Natsayi; Smit, Theresa; Okesola, Nonhlanhla; Harling, Guy; McGrath, Nuala] Africa Hlth Res Inst, Durban, Kwa Zulu Natal, South Africa.
   [Neuman, Melissa] London Sch Hyg & Trop Med, MRC Int Stat & Epidemiol Grp, London, England.
   [Mee, Paul] London Sch Hyg & Trop Med, Fac Epidemiol & Populat Hlth, London, England.
   [McGrath, Nuala] Univ Southampton, Fac Med, Southampton, Hants, England.
   [Seeley, Janet; Terris-Prestholt, Fern] London Sch Hyg & Trop Med, Dept Global Hlth & Dev, London, England.
   [Subedar, Hasina] South African Natl Dept Hlth, Pretoria, South Africa.
   [Johnson, Cheryl] WHO, HIV Hepatitis & STI Dept, Geneva, Switzerland.
   [Hatzold, Karin] Populat Serv Int, Washington, DC USA.
   [Cowan, Frances M.] Ctr Sexual Hlth HIV AIDS Res CeSHHAR Zimbabwe, Harare, Zimbabwe.
   [Cowan, Frances M.] Univ Liverpool Liverpool Sch Trop Med, Dept Int Publ Hlth, Liverpool, Merseyside, England.
   [Corbett, Elizabeth Lucy] London Sch Hyg & Trop Med, Dept Clin Res, London, England.
   [Corbett, Elizabeth Lucy] Malawi Liverpool Wellcome Trust Clin Res Programm, TB HIV Grp, Blantyre, Malawi.
RP Shahmanesh, M (通讯作者)，UCL, Inst Global Hlth, London, England.; Shahmanesh, M (通讯作者)，Africa Hlth Res Inst, Durban, Kwa Zulu Natal, South Africa.
EM m.shahmanesh@ucl.ac.uk
OI Neuman, Melissa/0000-0002-8870-6504; Johnson,
   Cheryl/0000-0001-5499-5523; Corbett, Elizabeth/0000-0002-3552-3181;
   Harling, Guy/0000-0001-6604-491X; Seeley, Janet/0000-0002-0583-5272;
   Adeagbo, Oluwafemi/0000-0003-1462-9275; McGrath,
   Nuala/0000-0002-1039-0159; Shahmanesh, Maryam/0000-0001-7129-8535
FU Unitaid [10140-0-600]; US National Institute of Health (NIH)
   [5R01MH114560-03]; Wellcome Trust [082384/Z/07/Z]; NIHR Research
   Professorship award [RP-2017-08-ST2-008]
FX This study is part of the Self-Testing Africa (STAR) initiative funded
   by the Unitaid (grant number: PO#10140-0-600). The US National Institute
   of Health (NIH) R01 (award number: 5R01MH114560-03) supports the peer
   navigator intervention to support uptake and retention of adolescents
   and young adults in existing HIV prevention. Africa Health Research
   Institute is supported by core funding from the Wellcome Trust (Core
   grant number (082384/Z/07/Z). N. McGrath is a recipient of an NIHR
   Research Professorship award (Ref: RP-2017-08-ST2-008).
CR Adeagbo OA SJ., 2020, BMJ GLOB HEALTH
   Adeagbo O, 2021, AIDS CARE, V33, P494, DOI 10.1080/09540121.2020.1742867
   Adeagbo O, 2019, J MED INTERNET RES, V21, DOI 10.2196/15681
   Adeagbo OA, 2019, BMJ OPEN, V9, DOI 10.1136/bmjopen-2019-033435
   Baisley KJ, 2019, HIV MED, V20, P704, DOI 10.1111/hiv.12787
   Baisley K, 2018, PLOS ONE, V13, DOI 10.1371/journal.pone.0208689
   Barnabas RV, 2020, LANCET GLOB HEALTH, V8, pE1305, DOI 10.1016/S2214-109X(20)30313-2
   Bernays S, 2020, J INT AIDS SOC, V23, DOI 10.1002/jia2.25570
   Birdthistle I, 2018, BMC PUBLIC HEALTH, V18, DOI 10.1186/s12889-018-5789-7
   Celum C, 2019, LANCET HIV, V6, pE68, DOI 10.1016/S2352-3018(18)30289-3
   Celum CL, 2019, J INT AIDS SOC, V22, DOI 10.1002/jia2.25298
   Chimbindi N, 2020, J INT AIDS SOC, V23, DOI 10.1002/jia2.25575
   Chimbindi N, 2018, PLOS ONE, V13, DOI 10.1371/journal.pone.0203193
   Choko AT, 2019, PLOS MED, V16, DOI 10.1371/journal.pmed.1002719
   Choko AT, 2018, PLOS ONE, V13, DOI 10.1371/journal.pone.0207263
   Cluver LD, 2019, LANCET CHILD ADOLESC, V3, P245, DOI 10.1016/S2352-4642(19)30033-1
   Dave S, 2019, PLOS ONE, V14, DOI 10.1371/journal.pone.0219826
   Gail MH, 1996, STAT MED, V15, P1069, DOI 10.1002/(SICI)1097-0258(19960615)15:11<1069::AID-SIM220>3.0.CO;2-Q
   Gray RH, 2007, LANCET, V369, P657, DOI 10.1016/S0140-6736(07)60313-4
   Grimsrud AT, 2020, LANCET GLOB HEALTH, V8, pE167, DOI 10.1016/S2214-109X(19)30544-3
   Harling G, 2018, BMJ GLOB HEALTH, V3, DOI 10.1136/bmjgh-2018-000955
   Hayes RJ., 2017, CLUSTER RANDOMISED T, V2nd
   Herbst K, 2015, CURR OPIN HIV AIDS, V10, P483, DOI 10.1097/COH.0000000000000203
   Indravudh PP, 2020, JAIDS-J ACQ IMM DEF, V85, P165, DOI 10.1097/QAI.0000000000002412
   Krishnaratne S, 2016, LANCET HIV, V3, pE307, DOI 10.1016/S2352-3018(16)30038-8
   Kumwenda MK, 2019, J INT AIDS SOC, V22, DOI 10.1002/jia2.25251
   Li F, 2016, STAT MED, V35, P1565, DOI 10.1002/sim.6813
   Logie CH, 2019, SEX REPROD HLTH MATT, V27, P86, DOI 10.1080/26410397.2019.1695380
   Mavhu W, 2020, LANCET GLOB HEALTH, V8, pE264, DOI 10.1016/S2214-109X(19)30526-1
   McCormack S, 2016, LANCET, V387, P53, DOI 10.1016/S0140-6736(15)00056-2
   Mwale M, 2017, BMC PUBLIC HEALTH, V17, DOI 10.1186/s12889-017-4729-2
   Nakasone SE, 2020, AIDS RES THER, V17, DOI 10.1186/s12981-020-00310-2
   Neuman M, 2018, BMC PUBLIC HEALTH, V18, DOI 10.1186/s12889-018-6120-3
   Nkosi B, 2019, BMC HEALTH SERV RES, V19, DOI 10.1186/s12913-019-3960-1
   Pettifor A, 2020, ECLINICALMEDICINE, V21, DOI 10.1016/j.eclinm.2020.100327
   Pettifor A, 2015, BMC PUBLIC HEALTH, V15, DOI 10.1186/s12889-015-2048-z
   Pettifor A, 2015, J INT AIDS SOC, V18, P8, DOI 10.7448/IAS.18.2.19434
   Phillips AN, 2021, J INFECT DIS, V223, P1345, DOI 10.1093/infdis/jiz667
   Prochaska J O, 1992, Prog Behav Modif, V28, P183
   Rodger AJ, 2019, LANCET, V393, P2428, DOI 10.1016/S0140-6736(19)30418-0
   Rodger AJ, 2016, JAMA-J AM MED ASSOC, V316, P171, DOI 10.1001/jama.2016.5148
   Shahmanesh M, 2021, BMC PUBLIC HEALTH, V21, DOI 10.1186/s12889-021-11399-z
   Shapiro AE, 2020, J INT AIDS SOC, V23, DOI 10.1002/jia2.25514
   Sibanda EL, 2020, J INT AIDS SOC, V23, DOI 10.1002/jia2.25524
   Sibanda EL, 2019, J INT AIDS SOC, V22, DOI 10.1002/jia2.25245
   Solomon SS, 2013, AM J EPIDEMIOL, V178, P260, DOI 10.1093/aje/kws432
   UNAIDS, 2019, AIDSINFO
   Yun K, 2018, SEX TRANSM INFECT, V94, P163, DOI 10.1136/sextrans-2017-053217
   Zuma T, 2019, FRONT PUBLIC HEALTH, V7, DOI 10.3389/fpubh.2019.00336
NR 49
TC 3
Z9 3
U1 0
U2 0
PU BMJ PUBLISHING GROUP
PI LONDON
PA BRITISH MED ASSOC HOUSE, TAVISTOCK SQUARE, LONDON WC1H 9JR, ENGLAND
SN 2059-7908
J9 BMJ GLOB HEALTH
JI BMJ Glob. Health
PY 2021
VL 6
IS SUPPL_4
SU 4
AR e004574
DI 10.1136/bmjgh-2020-004574
PG 11
WC Public, Environmental & Occupational Health
WE Science Citation Index Expanded (SCI-EXPANDED); Social Science Citation Index (SSCI)
SC Public, Environmental & Occupational Health
GA TR1RF
UT WOS:000678748200001
PM 34315730
OA Green Published, Green Accepted, gold
DA 2022-08-26
ER

PT J
AU Hovaguimian, F
   Gunthard, HF
   Hauser, C
   Conen, A
   Bernasconi, E
   Calmy, A
   Cavassini, M
   Seneghini, M
   Marzel, A
   Heinrich, H
   Scherrer, A
   Riou, J
   Spoerri, A
   Schmidlin, K
   Balakrishna, S
   Braun, DL
   Rampini, SK
   Fehr, JS
   Kouyos, RD
AF Hovaguimian, Frederique
   Guenthard, Huldrych F.
   Hauser, Christoph
   Conen, Anna
   Bernasconi, Enos
   Calmy, Alexandra
   Cavassini, Matthias
   Seneghini, Marco
   Marzel, Alex
   Heinrich, Henriette
   Scherrer, Alexandra
   Riou, Julien
   Spoerri, Adrian
   Schmidlin, Kurt
   Balakrishna, Suraj
   Braun, Dominique L.
   Rampini, Silvana K.
   Fehr, Jan S.
   Kouyos, Roger D.
CA Swiss HIV Cohort Study
TI Data linkage to evaluate the long-term risk of HIV infection in
   individuals seeking post-exposure prophylaxis
SO NATURE COMMUNICATIONS
LA English
DT Article
AB Evidence on the long-term risk of HIV infection in individuals taking HIV post-exposure prophylaxis remains limited. In this retrospective data linkage study, we evaluate the occurrence of HIV infection in 975 individuals who sought post-exposure prophylaxis in a tertiary hospital between 2007 and 2013. Using privacy preserving probabilistic linkage, we link these 975 records with two observational databases providing data on HIV events (Zurich Primary HIV Infection study and the Swiss HIV Cohort Study). This enables us to identify 22 HIV infections and to obtain long-term follow-up data, which reveal a median of 4.1 years between consultation for post-exposure prophylaxis and HIV diagnosis. Even though men who have sex with men constitute only 35.8% of those seeking post-exposure prophylaxis, all 22 events occur in this subgroup. These findings should strongly encourage early consideration of pre-exposure prophylaxis in men who have sex with men after a first episode of post-exposure prophylaxis.
C1 [Hovaguimian, Frederique; Guenthard, Huldrych F.; Scherrer, Alexandra; Balakrishna, Suraj; Braun, Dominique L.; Fehr, Jan S.; Kouyos, Roger D.] Univ Hosp Zurich, Div Infect Dis & Hosp Epidemiol, Zurich, Switzerland.
   [Hovaguimian, Frederique; Fehr, Jan S.] Univ Zurich, Epidemiol Biostat & Prevent Inst, Dept Publ & Global Hlth, Zurich, Switzerland.
   [Hovaguimian, Frederique; Balakrishna, Suraj; Kouyos, Roger D.] Univ Zurich, Inst Med Virol, Zurich, Switzerland.
   [Hauser, Christoph] Univ Bern, Bern Univ Hosp, Dept Infect Dis, Bern, Switzerland.
   [Conen, Anna] Kantonsspital Aarau, Dept Infect Dis & Hosp Hyg, Aarau, Switzerland.
   [Bernasconi, Enos] Reg Hosp Lugano, Div Infect Dis, Lugano, Switzerland.
   [Calmy, Alexandra] Geneva Univ Hosp, Lab Virol, Geneva, Switzerland.
   [Calmy, Alexandra] Geneva Univ Hosp, Div Infect Dis, Geneva, Switzerland.
   [Cavassini, Matthias] Lausanne Univ Hosp, Div Infect Dis, Lausanne, Switzerland.
   [Seneghini, Marco] Kantonsspital St Gallen, Div Infect Dis & Hosp Epidemiol, St Gallen, Switzerland.
   [Marzel, Alex] Schulthess Clin, Res Teaching & Dev, Zurich, Switzerland.
   [Heinrich, Henriette] Univ Hosp Zurich, Dept Gastroenterol & Hepatol, Zurich, Switzerland.
   [Heinrich, Henriette] Stadtspital Triemli, Dept Gastroenterol, Zurich, Switzerland.
   [Riou, Julien; Spoerri, Adrian; Schmidlin, Kurt] Univ Bern, Inst Social & Prevent Med, Bern, Switzerland.
   [Rampini, Silvana K.] Univ Zurich, Univ Hosp Zurich, Div Internal Med, Zurich, Switzerland.
RP Hovaguimian, F (通讯作者)，Univ Hosp Zurich, Div Infect Dis & Hosp Epidemiol, Zurich, Switzerland.; Hovaguimian, F (通讯作者)，Univ Zurich, Epidemiol Biostat & Prevent Inst, Dept Publ & Global Hlth, Zurich, Switzerland.; Hovaguimian, F (通讯作者)，Univ Zurich, Inst Med Virol, Zurich, Switzerland.
EM frederique.lachmann@usz.ch
RI gunthard, huldrych f/F-1724-2011; Kouyos, Roger/G-6226-2014; Riou,
   Julien/AAA-9152-2022; Fehr, Jan S/V-7499-2017; Kouyos,
   Roger/ABB-2291-2021; cavassini, matthias/F-8987-2017
OI gunthard, huldrych f/0000-0002-1142-6723; Kouyos,
   Roger/0000-0002-9220-8348; Fehr, Jan S/0000-0003-1113-9895; Kouyos,
   Roger/0000-0002-9220-8348; Spoerri, Adrian/0000-0001-5016-9822; Marzel,
   Alex/0000-0002-4795-6224; Hovaguimian, Frederique/0000-0003-4181-2948;
   Braun, Dominique Laurent/0000-0003-4036-1030; Conen,
   Anna/0000-0002-5216-4109; Bernasconi, Enos/0000-0002-9724-8373;
   cavassini, matthias/0000-0003-0933-7833
FU Swiss National Science Foundation [177499, BSSGI0_155851]; SHCS [845]
FX This study was financed within the framework of the Swiss HIV Cohort
   Study (Swiss National Science Foundation grant #177499). The study was
   supported by the SHCS in the context of the SHCS project 845. R.D.K. and
   F.H. were supported by the Swiss National Science Foundation (Grant
   #BSSGI0_155851). The funding organizations had no role in the design and
   conduct of the study; in the collection, management, analysis, or
   interpretation of the data; or in the preparation, review, or approval
   of the manuscript. Data were collected by five Swiss University
   Hospitals, two Cantonal Hospitals, 15 affiliated hospitals and 36
   private physicians (listed in
   http://www.shcs.ch/180-healthcare-providers).We thank the patients who
   participated in the SHCS and the ZPHI; the physicians and study nurses
   for excellent patient care; A. Scherrer, A. Traytel, S. Wild and K.
   Kusejko from the SHCS Data Center for data management; and D. Perraudin
   and M. Amstad for administrative assistance.
NR 0
TC 0
Z9 0
U1 0
U2 0
PU NATURE RESEARCH
PI BERLIN
PA HEIDELBERGER PLATZ 3, BERLIN, 14197, GERMANY
SN 2041-1723
J9 NAT COMMUN
JI Nat. Commun.
PD FEB 22
PY 2021
VL 12
IS 1
AR 1219
DI 10.1038/s41467-021-21485-w
PG 8
WC Multidisciplinary Sciences
WE Science Citation Index Expanded (SCI-EXPANDED)
SC Science & Technology - Other Topics
GA QM7BR
UT WOS:000621931000007
PM 33619268
OA Green Published, gold, Green Accepted
DA 2022-08-26
ER

PT J
AU Nguyen, LH
   Nguyen, HLT
   Tran, BX
   Larsson, M
   Rocha, LEC
   Thorson, A
   Stromdahl, S
AF Long Hoang Nguyen
   Huong Lan Thi Nguyen
   Tran, Bach Xuan
   Larsson, Mattias
   Rocha, Luis E. C.
   Thorson, Anna
   Stromdahl, Susanne
TI A qualitative assessment in acceptability and barriers to use
   pre-exposure prophylaxis (PrEP) among men who have sex with men:
   implications for service delivery in Vietnam
SO BMC INFECTIOUS DISEASES
LA English
DT Article
DE Qualitative; Pre-exposure prophylaxis; PrEP; HIV; MSM; Vietnam
ID CHI MINH CITY; HIV PREVENTION; TRANSGENDER WOMEN; IMPROVE UPTAKE; RISK;
   WILLINGNESS; STRATEGIES; ADHERENCE; IMPLEMENTATION; INFECTION
AB Background HIV Pre-exposure prophylaxis (PrEP) is being considered for implementation among MSM nationwide in Vietnam. However, there may be concerns about potential obstacles for PrEP adherence among Vietnamese MSM. This study aims to assess the acceptability to use PrEP, potential barriers and facilitators, and the preferences for PrEP service accessibility and delivery among Vietnamese MSM. Methods Four focus group discussions (FGDs) were conducted with 30 HIV-negative MSM in January 2018 in Hanoi, Vietnam. FGDs explored MSM's awareness regarding PrEP, perceived benefits and barriers of PrEP use, and willingness to use PrEP. FGDs were audio-recorded and transcribed verbatim. Content analysis was used. Results The mean age of participants was 23.9 years old. Most participants realized the advantages of PrEP given its efficacy in HIV risk reduction and expressed high motivation and interest to use PrEP in the future. PrEP was considered as a supplement alongside condoms. Common concerns about PrEP included side-effects, forgetting to take the pill daily, stigmatization due to using PrEP, negative attitudes toward PrEP from other MSM and accessibility of PrEP. Participants would prefer an injectable PrEP regime if available as it was seen as easier to adhere to. Concerns were also raised that PrEP usage could be interpreted as an indication of engaging in sexual risk behavior for HIV, potentially causing suspicion in love relationships or by family and friends. Participants preferred to receive PrEP in civil business organizations and MSM-friendly clinics, and recommended that pharmacy stores would not be suitable for PrEP implementation due to lack of trust and fear of fake drugs. Conclusion This study indicated a high level of willingness to use PrEP among MSM in Vietnam in combination with condom. Strategies to raise awareness of PrEP, reduce stigma towards PrEP, and improve the accessibility among MSM in Vietnam is needed. Existing MSM-friendly clinics were recommended to implement PrEP programs in Vietnam.
C1 [Long Hoang Nguyen; Larsson, Mattias; Thorson, Anna; Stromdahl, Susanne] Karolinska Inst, Dept Global Publ Hlth, Stockholm, Sweden.
   [Long Hoang Nguyen] Vietnam Natl Univ, VNU Univ Med & Pharm, Hanoi, Vietnam.
   [Huong Lan Thi Nguyen] Duy Tan Univ, Inst Global Hlth Innovat, Da Nang, Vietnam.
   [Huong Lan Thi Nguyen] Duy Tan Univ, Fac Nursing, Da Nang, Vietnam.
   [Tran, Bach Xuan] Hanoi Med Univ, Inst Prevent Med & Publ Hlth, Dept Hlth Econ, Hanoi, Vietnam.
   [Tran, Bach Xuan] Johns Hopkins Bloomberg Sch Publ Hlth, Dept Hlth Behav & Soc, Baltimore, MD USA.
   [Rocha, Luis E. C.] Univ Ghent, Dept Econ, Ghent, Belgium.
   [Rocha, Luis E. C.] Univ Ghent, Dept Phys & Astron, Ghent, Belgium.
   [Stromdahl, Susanne] Uppsala Univ, Dept Med Sci, Sect Infect Dis, Uppsala, Sweden.
RP Nguyen, LH (通讯作者)，Karolinska Inst, Dept Global Publ Hlth, Stockholm, Sweden.; Nguyen, LH (通讯作者)，Vietnam Natl Univ, VNU Univ Med & Pharm, Hanoi, Vietnam.
EM hoang.nguyen@ki.se
FU Karolinska Institute
FX There was no funding for this analysis. Open Access funding provided by
   Karolinska Institute.
CR Anderson PL, 2012, SCI TRANSL MED, V4, DOI 10.1126/scitranslmed.3004006
   Bengtsson L, 2012, PLOS ONE, V7, DOI 10.1371/journal.pone.0049417
   Bourne A, 2017, J INT AIDS SOC, V20, DOI 10.7448/IAS.20.1.21899
   Bourne A, 2016, J HEALTH PSYCHOL, V21, P2562, DOI 10.1177/1359105315581066
   Calabrese SK, 2017, AM J PUBLIC HEALTH, V107, P1572, DOI [10.2105/AJPH.2017.303966, 10.2105/ajph.2017.303966]
   Chakrapani V, 2015, AIDS PATIENT CARE ST, V29, P569, DOI 10.1089/apc.2015.0143
   Choopanya K, 2013, LANCET, V381, P2083, DOI 10.1016/S0140-6736(13)61127-7
   Chou R, 2019, JAMA-J AM MED ASSOC, V321, P2214, DOI 10.1001/jama.2019.2591
   Closson EF, 2018, AIDS CARE, V30, P191, DOI 10.1080/09540121.2017.1360992
   Coelho LE, 2019, LANCET HIV, V6, pE788, DOI 10.1016/S2352-3018(19)30238-3
   control VAoHA, 2016, RES HIV SENT SURV SU
   Ding YY, 2016, BIOSCI TRENDS, V10, P113, DOI 10.5582/bst.2016.01035
   Dondorp AM, 2004, TROP MED INT HEALTH, V9, P1241, DOI 10.1111/j.1365-3156.2004.01342.x
   Gamarel KE, 2015, ANN BEHAV MED, V49, P177, DOI 10.1007/s12160-014-9646-3
   Giang le M, 2012, ADV PREV MED, V2012
   Goldsamt LA, 2017, J AIDS CLIN RES SEX, V4
   Grant RM, 2014, LANCET INFECT DIS, V14, P820, DOI 10.1016/S1473-3099(14)70847-3
   Grant RM, 2010, NEW ENGL J MED, V363, P2587, DOI 10.1056/NEJMoa1011205
   Green KE, 2018, J INT AIDS SOC, V21, DOI 10.1002/jia2.25127
   Grulich AE, 2018, LANCET HIV, V5, pE629, DOI 10.1016/S2352-3018(18)30215-7
   Haire BG, 2015, HIV AIDS-RES PALLIAT, V7, P241, DOI 10.2147/HIV.S72419
   Health Mo, 2020, USAID AFID PREV CFDC
   Health VMo, 2016, HIV SENT SURV REP
   Hoots BE, 2016, CLIN INFECT DIS, V63, P672, DOI 10.1093/cid/ciw367
   Hsieh HF, 2005, QUAL HEALTH RES, V15, P1277, DOI 10.1177/1049732305276687
   Huong Thi Thu Phan, 2017, Health, V9, P1326, DOI 10.4236/health.2017.99096
   Justumus P, 2013, PLOS ONE, V8, DOI 10.1371/journal.pone.0071471
   Long NH., 2015, SUSTAINING HIV AIDS
   Lorimer K, 2013, AIDS CARE, V25, P133, DOI 10.1080/09540121.2012.699672
   Marshall BDL, 2018, LANCET HIV, V5, pE498, DOI 10.1016/S2352-3018(18)30097-3
   McCormack S, 2016, LANCET, V387, P53, DOI 10.1016/S0140-6736(15)00056-2
   Meyers K, 2014, PLOS ONE, V9, DOI 10.1371/journal.pone.0114700
   Mimiaga MJ, 2016, ARCH SEX BEHAV, V45, P1493, DOI 10.1007/s10508-015-0663-5
   Mimiaga MJ, 2013, AIDS CARE, V25, P1039, DOI 10.1080/09540121.2012.748873
   Molina JM, 2015, NEW ENGL J MED, V373, P2237, DOI 10.1056/NEJMoa1506273
   Network E-VB., 2015, HEALTHC RES REP
   Newton P, 2001, LANCET, V357, P1948, DOI 10.1016/S0140-6736(00)05085-6
   Nguyen MX, 2018, INT J STD AIDS, V29, P505, DOI 10.1177/0956462417738680
   O'Farrell N., 2004, SEX TRANSM INFECT, V80, P328, DOI [10.1136/sti.2003.008169, DOI 10.1136/STI.2003.008169]
   Oldenburg CE, 2016, AIDS BEHAV, V20, pS365, DOI 10.1007/s10461-016-1483-x
   Oldenburg CE, 2016, SEX HEALTH, V13, P465, DOI 10.1071/SH15144
   Oldenburg CE, 2014, AIDS PATIENT CARE ST, V28, P109, DOI 10.1089/apc.2013.0372
   Ong JJ, 2019, JAMA NETW OPEN, V2, DOI 10.1001/jamanetworkopen.2019.17134
   Organization WH, 2012, GUID OR PREEXP PROPH
   Organization WH, 2014, CONSOLIDATED GUIDELI
   Organization WH, 2015, GUID START ANT THER
   Organization WH, 2014, POL BRIEF CONS GUID
   Overton ET, 2020, LANCET, V396, P1994, DOI 10.1016/S0140-6736(20)32666-0
   Peinado Jesus, 2013, J Int Assoc Provid AIDS Care, V12, P278, DOI 10.1177/1545109712473650
   Philbin MM, 2018, PLOS ONE, V13, DOI 10.1371/journal.pone.0195000
   PleasePrEPMe, 2020, HELP PEOPL ACC PRE E
   Prime Minister of Vietnam (TTg), 2016, DEC 1755 QD TTG DAT
   Pham QD, 2015, SEX TRANSM INFECT, V91, P178, DOI 10.1136/sextrans-2014-051574
   Sidebottom D, 2018, BMC INFECT DIS, V18, DOI 10.1186/s12879-018-3463-4
   Spieldenner A, 2016, J HOMOSEXUAL, V63, P1685, DOI 10.1080/00918369.2016.1158012
   Thorne S., 2000, EVIDENCE BASED NURS, V3, P68, DOI [DOI 10.1136/EBN.3.3.68, 10.1136/ebn.3.3.68]
   UNAIDS, 2018, UNAIDS DAT 2017, P1
   UNAIDS, 2019, UNAIDS DATA 2019
   Son VH, 2019, JMIR PUBLIC HLTH SUR, V5, P276, DOI 10.2196/12451
   Weld ED, 2020, CURR OPIN HIV AIDS, V15, P33, DOI 10.1097/COH.0000000000000591
   Wirtz AL, 2014, BMC INT HEALTH HUM R, V14, DOI 10.1186/1472-698X-14-20
   Yager JL, 2020, EXPERT OPIN DRUG MET, V16, P463, DOI 10.1080/17425255.2020.1752662
   Zablotska I, 2016, J INT AIDS SOC, V19, DOI 10.7448/IAS.19.7.21119
NR 63
TC 3
Z9 3
U1 0
U2 2
PU BMC
PI LONDON
PA CAMPUS, 4 CRINAN ST, LONDON N1 9XW, ENGLAND
EI 1471-2334
J9 BMC INFECT DIS
JI BMC Infect. Dis.
PD MAY 25
PY 2021
VL 21
IS 1
AR 472
DI 10.1186/s12879-021-06178-5
PG 10
WC Infectious Diseases
WE Science Citation Index Expanded (SCI-EXPANDED); Social Science Citation Index (SSCI)
SC Infectious Diseases
GA SH1LE
UT WOS:000653896500001
PM 34030652
OA Green Published, gold
DA 2022-08-26
ER

PT J
AU Platt, L
   Shebl, FM
   Qian, YQ
   Bunda, B
   Ard, KL
   Bassett, IV
AF Platt, Laura
   Shebl, Fatma M.
   Qian, Yiqi
   Bunda, Bridget
   Ard, Kevin L.
   Bassett, Ingrid V.
TI Urban Sexual Health Clinic Patients With "Undetermined Risk" for HIV Are
   Less Likely to Receive Preexposure Prophylaxis
SO SEXUALLY TRANSMITTED DISEASES
LA English
DT Article
ID IMMUNODEFICIENCY-VIRUS HIV; UNITED-STATES; ANTIRETROVIRAL PROPHYLAXIS;
   BLACK-MEN; PREVENTION; PREP; DISPARITIES; INFECTION; AWARENESS; PEOPLE
AB Background New diagnoses of HIV increasingly occur among people who fall outside traditional transmission risk categories. This group remains poorly defined, and HIV prevention efforts for this group lag behind efforts for patients in other risk groups. Methods We conducted a retrospective review of patient visits at sexual health clinics in Boston, MA, over a 14-month period. Patients were classified into Centers for Disease Control and Prevention-defined HIV transmission risk categories. We compared frequencies of sexually transmitted infections (STIs), HIV, preexposure prophylaxis (PrEP) indications, and PrEP prescriptions. Predictors of HIV or STI among patients in the undetermined risk category were assessed with logistic regression. Results There were 4723 clinic visits during the study period. Patients in the undetermined risk group constituted the largest proportion (55.8%), followed by men who have sex with men (MSM; 42.7%). The proportion of visits by patients in the undetermined risk group with an indication for PrEP was low (28.0%) compared with MSM (91.3%) and MSM who also inject drugs (93.8%); however, the absolute number was high (737). Among patients with an indication for PrEP, those in the undetermined risk group were least likely to receive a prescription. Behavioral risk factors were poorly predictive of STI or HIV among patients in the undetermined risk group. Conclusions Patients with undetermined risk for HIV constituted a large proportion of clinic visits and had a large volume of sexual health needs but rarely received PrEP when indicated. To end the HIV epidemic in the United States, prevention efforts must include people who fall outside traditional risk categories.
C1 [Platt, Laura; Ard, Kevin L.; Bassett, Ingrid V.] Harvard Univ, Div Infect Dis, Boston, MA 02115 USA.
   [Platt, Laura; Shebl, Fatma M.; Qian, Yiqi; Bunda, Bridget; Bassett, Ingrid V.] Harvard Univ, Massachusetts Gen Hosp, Med Practice Evaluat Ctr, Boston, MA 02115 USA.
   [Ard, Kevin L.; Bassett, Ingrid V.] Harvard Univ, Harvard Med Sch, Boston, MA 02115 USA.
   [Bassett, Ingrid V.] Harvard Univ, Ctr AIDS Res, Boston, MA 02115 USA.
RP Platt, L (通讯作者)，100 Cambridge St,16th Floor, Boston, MA 02114 USA.
EM lrplatt@mgh.harvard.edu; fshebl@mgh.harvard.edu; yqian4@mgh.harvard.edu;
   bridgetannbunda@gmail.com; kard@mgh.harvard.edu;
   ibassett@mgh.harvard.edu
FU National Institute of Allergy and Infectious Diseases [T32AI007433,
   K24AI141036]; Weissman Family MGH Research Scholar award
FX The authors declare no competing interests. This publication was made
   possible by Grant Numbers T32AI007433 (L.R.P.) and K24AI141036 (I.V.B.)
   from the National Institute of Allergy and Infectious Diseases and the
   Weissman Family MGH Research Scholar award (I.V.B.). Its contents are
   solely the responsibility of the authors and do not necessarily
   represent the official views of the National Institutes of Health or
   other funding sources.
CR Adams LM, 2016, AIDS CARE, V28, P1154, DOI 10.1080/09540121.2016.1153595
   Adimora AA, 2005, J INFECT DIS, V191, pS115, DOI 10.1086/425280
   Alpren C, 2020, AM J PUBLIC HEALTH, V110, P37, DOI 10.2105/AJPH.2019.305366
   [Anonymous], 2018, US PUBLIC HLTH SERVI
   [Anonymous], 2021, HIV NAT STRAT PLAN U
   [Anonymous], 2016, TERMS DEF CALC US CD
   Baeten JM, 2012, NEW ENGL J MED, V367, P399, DOI 10.1056/NEJMoa1108524
   Bazzi AR, 2018, AIDS PATIENT CARE ST, V32, P529, DOI 10.1089/apc.2018.0126
   Choopanya K, 2013, LANCET, V381, P2083, DOI 10.1016/S0140-6736(13)61127-7
   Eaton LA, 2015, AIDS PATIENT CARE ST, V29, P423, DOI 10.1089/apc.2014.0303
   Falasinnu T, 2015, INT J STD AIDS, V26, P839, DOI 10.1177/0956462414555930
   Garner W, 2018, AM J PUBLIC HEALTH, V108, pS305, DOI [10.2105/AJPH.2018.304788, 10.2105/ajph.2018.304788]
   Grant RM, 2010, NEW ENGL J MED, V363, P2587, DOI 10.1056/NEJMoa1011205
   Harling G, 2013, SEX TRANSM DIS, V40, P575, DOI 10.1097/OLQ.0b013e31829529cf
   Haverkos HW, 2003, POSTGRAD MED J, V79, P444, DOI 10.1136/pmj.79.934.444
   Hess KL, 2018, DIAGNOSES HIV INFECT
   Koechlin FM, 2017, AIDS BEHAV, V21, P1325, DOI 10.1007/s10461-016-1627-z
   Massachusetts HIV/AIDS Epidemiologic Profile, 2020, 2019 MASS HIV AIDS E
   Maulsby C, 2014, AIDS BEHAV, V18, P10, DOI 10.1007/s10461-013-0476-2
   McDavid K, 2006, AIDS CARE, V18, P77, DOI 10.1080/09540120500162213
   Messer LC, 2006, J URBAN HEALTH, V83, P1041, DOI 10.1007/s11524-006-9094-x
   Owens DK, 2019, JAMA-J AM MED ASSOC, V321, P2203, DOI 10.1001/jama.2019.6390
   Padian NS, 1997, AM J EPIDEMIOL, V146, P350, DOI 10.1093/oxfordjournals.aje.a009276
   Parsons JT, 2017, JAIDS-J ACQ IMM DEF, V74, P285, DOI 10.1097/QAI.0000000000001251
   RENZULLO PO, 1990, J ACQ IMMUN DEF SYND, V3, P266
   Roth AM, 2019, J PRIM CARE COMMUNIT, V10, DOI 10.1177/2150132719847383
   Smith DK, 2018, ANN EPIDEMIOL, V28, P850, DOI 10.1016/j.annepidem.2018.05.003
   Tilson EC, 2004, BMC PUBLIC HEALTH, V4, DOI 10.1186/1471-2458-4-21
   Van Gerwen OT, 2020, TRANSGENDER HEALTH, V5, P90, DOI 10.1089/trgh.2019.0053
   Wu H, 2017, CLIN INFECT DIS, V64, P144, DOI 10.1093/cid/ciw701
NR 30
TC 0
Z9 0
U1 0
U2 0
PU LIPPINCOTT WILLIAMS & WILKINS
PI PHILADELPHIA
PA TWO COMMERCE SQ, 2001 MARKET ST, PHILADELPHIA, PA 19103 USA
SN 0148-5717
EI 1537-4521
J9 SEX TRANSM DIS
JI Sex. Transm. Dis.
PD NOV
PY 2021
VL 48
IS 11
BP 881
EP 886
DI 10.1097/OLQ.0000000000001460
PG 6
WC Infectious Diseases
WE Science Citation Index Expanded (SCI-EXPANDED); Social Science Citation Index (SSCI)
SC Infectious Diseases
GA WG2NI
UT WOS:000706833400020
PM 33938518
OA hybrid, Green Published
DA 2022-08-26
ER

PT J
AU Anato, JLF
   Panagiotoglou, D
   Greenwald, ZR
   Trottier, C
   Vaziri, M
   Thomas, R
   Maheu-Giroux, M
AF Anato, Jorge Luis Flores
   Panagiotoglou, Dimitra
   Greenwald, Zoe R.
   Trottier, Claire
   Vaziri, Maliheh
   Thomas, Rejean
   Maheu-Giroux, Mathieu
TI Chemsex practices and pre-exposure prophylaxis (PrEP) trajectories among
   individuals consulting for PrEP at a large sexual health clinic in
   Montreal, Canada (2013-2020)
SO DRUG AND ALCOHOL DEPENDENCE
LA English
DT Article
DE Chemsex; Sexualized substance use; Pre-exposure prophylaxis; gbMSM;
   Canada
ID DRUG-USE; RISK BEHAVIOR; GAY MEN; ADHERENCE; LONDON; MSM
AB Introduction: Chemsex among gay, bisexual and other men who have sex with men (gbMSM) has raised public health concerns because of its association with sexual behaviours that can increase transmission of sexually transmitted infections, including HIV. Pre-exposure prophylaxis (PrEP) is highly effective at blocking HIV acquisition, addressing important prevention needs among individuals practicing chemsex. This study aims to improve our understanding of chemsex practices and PrEP trajectories of gbMSM and transgender women consulting for PrEP. Methods: We used data from the PrEP cohort of Clinique me acute accent dicale l'Actuel, a major sexual health clinic in Montre acute accent al. We describe the sociodemographic profile of clients consulting for PrEP, characterize chemsex and polysubstance use trends over time, and evaluate PrEP trajectories using Kaplan-Meier curves. Results: Among 2923 clients who consulted for PrEP between 2013-2020 (2910 cisgender gbMSM, 6 transgender gbMSM, 7 transgender women), 24 % reported chemsex in the past year and 13 % reported polysubstance use. The most common chemsex substances were ecstasy (14 %), GHB (13 %), and cocaine (12 %). The proportion of clients reporting chemsex and polysubstance use decreased over time. In both the chemsex and no-chemsex group, 73 % of clients initiated PrEP. The median time to discontinuation was similar between the chemsex (6.5 months; 95 %CI: 5.3-7.2) and no-chemsex group (6.9 months; 95 %CI: 6.3-7.5). Conclusion: Chemsex is not a barrier to PrEP initiation or persistence. However, these results suggest a high prevalence of chemsex among gbMSM consulting for PrEP, highlighting the need for services addressing the intersection of sexual health and substance use for this population.
C1 [Anato, Jorge Luis Flores; Panagiotoglou, Dimitra; Maheu-Giroux, Mathieu] McGill Univ, Sch Populat & Global Hlth, Dept Epidemiol Biostat & Occupat Hlth, 1020 Pine Ave West, Montreal, PQ H3A 1A2, Canada.
   [Greenwald, Zoe R.; Trottier, Claire; Vaziri, Maliheh; Thomas, Rejean] Clin Med Actuel, Montreal, PQ, Canada.
   [Greenwald, Zoe R.] Univ Toronto, Dalla Lana Sch Publ Hlth, Toronto, ON, Canada.
RP Maheu-Giroux, M (通讯作者)，McGill Univ, Sch Populat & Global Hlth, Dept Epidemiol Biostat & Occupat Hlth, 1020 Pine Ave West, Montreal, PQ H3A 1A2, Canada.
EM mathieu.maheu-giroux@mcgill.ca
RI Maheu-Giroux, Mathieu/R-4034-2019
OI Maheu-Giroux, Mathieu/0000-0002-8363-4388
FU Canadian Foundation for AIDS Research (CANFAR); Canadian Institutes of
   Health Research (CIHR); Tier II Canada Research Chair in Population
   Health Modeling
FX This work was funded by the Canadian Foundation for AIDS Research
   (CANFAR) and the Canadian Institutes of Health Research (CIHR) . JLFA
   received a Frederick Banting and Charles Best Canada Graduate
   Scholarship (Master's) from the Canadian Institutes of Health Research
   (CIHR) . MMG's research program is funded by a Tier II Canada Research
   Chair in Population Health Modeling.
CR Blais M., 2018, CONSOMMATION SUBSTAN, V17, DOI [10.7202/1062117ar, DOI 10.7202/1062117AR]
   Blomquist PB, 2020, SEX TRANSM INFECT, V96, P590, DOI 10.1136/sextrans-2019-054345
   Bourne A, 2015, SEX TRANSM INFECT, V91, P564, DOI 10.1136/sextrans-2015-052052
   Bourne A., 2014, CHEMSEX STUDY DRUG U
   Bourne A, 2015, INT J DRUG POLICY, V26, P1171, DOI 10.1016/j.drugpo.2015.07.013
   Brogan N, 2019, Can Commun Dis Rep, V45, P271, DOI 10.14745/ccdr.v45i11a01
   Closson EF, 2018, AIDS CARE, V30, P191, DOI 10.1080/09540121.2017.1360992
   Direction generale de la sante publique, 2013, AVIS INT SUR PROPHYL AVIS INT SUR PROPHYL
   Direction generale de la sante publique, 2019, PROPHYL PRE VIR IMM PROPHYL PRE VIR IMM
   Doyle CM, 2021, AIDS BEHAV, V25, P269, DOI 10.1007/s10461-020-02965-4
   Evers YJ, 2019, PLOS ONE, V14, DOI 10.1371/journal.pone.0216732
   Flores-Aranda J, 2019, DRUGS ALCOHOL TODAY, V19, P189, DOI 10.1108/DAT-10-2018-0045
   Greenwald Zoe R, 2019, BMJ Open, V9, pe028768, DOI 10.1136/bmjopen-2018-028768
   Guerra FM, 2020, DRUG ALCOHOL DEPEN, V216, DOI 10.1016/j.drugalcdep.2020.108237
   Haberer JE, 2015, AIDS, V29, P1277, DOI 10.1097/QAD.0000000000000647
   Hammoud MA, 2018, INT J DRUG POLICY, V55, P197, DOI 10.1016/j.drugpo.2018.02.021
   Health Canada, 2016, REG DEC SUMM TRUVADA REG DEC SUMM TRUVADA
   Kassambara A., 2020, SURVMINER SURVIVAL A
   Maxwell S, 2019, INT J DRUG POLICY, V63, P74, DOI 10.1016/j.drugpo.2018.11.014
   McCall H, 2015, BMJ-BRIT MED J, V351, DOI 10.1136/bmj.h5790
   Messier-Peet M., 2018, CHEMSEX MENTAL HLTH
   O'Halloran C, 2019, INT J DRUG POLICY, V74, P246, DOI 10.1016/j.drugpo.2019.10.007
   Ottaway Z, 2017, INT J STD AIDS, V28, P91, DOI 10.1177/0956462416666753
   Pufall EL, 2018, HIV MED, V19, P261, DOI 10.1111/hiv.12574
   R Core Team, 2019, R LANG ENV STAT COMP
   Roux P, 2018, JAIDS-J ACQ IMM DEF, V79, pE69, DOI [10.1097/QAI.0000000000001781, 10.1097/qai.0000000000001781]
   Sewell J, 2019, INT J DRUG POLICY, V68, P54, DOI 10.1016/j.drugpo.2019.03.021
   Sewell J, 2017, INT J DRUG POLICY, V43, P33, DOI 10.1016/j.drugpo.2017.01.001
   Tan DHS, 2017, CAN MED ASSOC J, V189, pE1448, DOI 10.1503/cmaj.170494
   Taylor SW, 2014, AIDS BEHAV, V18, P871, DOI 10.1007/s10461-013-0617-7
   Therneau TM, 2000, STAT BIOL HEALTH
   Therneau TM, 2020, SURVIVAL SURVIVAL AN
   Xia YQ, 2020, JAIDS-J ACQ IMM DEF, V85, P408, DOI 10.1097/QAI.0000000000002472
NR 33
TC 7
Z9 7
U1 1
U2 2
PU ELSEVIER IRELAND LTD
PI CLARE
PA ELSEVIER HOUSE, BROOKVALE PLAZA, EAST PARK SHANNON, CO, CLARE, 00000,
   IRELAND
SN 0376-8716
EI 1879-0046
J9 DRUG ALCOHOL DEPEN
JI Drug Alcohol Depend.
PD SEP 1
PY 2021
VL 226
AR 108875
DI 10.1016/j.drugalcdep.2021.108875
EA JUL 2021
PG 8
WC Substance Abuse; Psychiatry
WE Science Citation Index Expanded (SCI-EXPANDED); Social Science Citation Index (SSCI)
SC Substance Abuse; Psychiatry
GA TY1UI
UT WOS:000683571200014
PM 34218004
OA hybrid
DA 2022-08-26
ER

PT J
AU Ayieko, J
   Petersen, ML
   Kabami, J
   Mwangwa, F
   Opel, F
   Nyabuti, M
   Charlebois, ED
   Peng, J
   Koss, CA
   Balzer, LB
   Chamie, G
   Bukusi, EA
   Kamya, MR
   Havlir, DV
AF Ayieko, James
   Petersen, Maya L.
   Kabami, Jane
   Mwangwa, Florence
   Opel, Fred
   Nyabuti, Marilyn
   Charlebois, Edwin D.
   Peng, James
   Koss, Catherine A.
   Balzer, Laura B.
   Chamie, Gabriel
   Bukusi, Elizabeth A.
   Kamya, Moses R.
   Havlir, Diane, V
TI Uptake and outcomes of a novel community-based HIV post-exposure
   prophylaxis (PEP) programme in rural Kenya and Uganda
SO JOURNAL OF THE INTERNATIONAL AIDS SOCIETY
LA English
DT Article
DE post-exposure prophylaxis (PEP); pre-exposure prophylaxis (PrEP); HIV
   prevention; implementation; uptake; high-risk exposure
ID SEX WORKERS; PREVENTION; FEMALE; PREP
AB Introduction Antiretroviral-based HIV prevention, including pre-exposure prophylaxis (PrEP), is expanding in generalized epidemic settings, but additional prevention options are needed for individuals with periodic, high-risk sexual exposures. Non-occupational post-exposure prophylaxis (PEP) is recommended in global guidelines. However, in Africa, awareness of and access to PEP for sexual exposures are limited. We assessed feasibility, acceptability, uptake and adherence in a pilot study of a patient-centred PEP programme with options for facility- or community-based service delivery. Methods After population-level HIV testing with universal access to PrEP for persons at elevated HIV risk (SEARCH Trial:NCT01864603), we conducted a pilot PEP study in five rural communities in Kenya and Uganda between December 2018 and May 2019. We assessed barriers to PEP in the population and implemented an intervention to address these barriers, building on existing in-country PEP protocols. We used community leaders for sensitization. Test kits and medications were acquired through the Ministry of Health supply chain and healthcare providers based at the Ministry of Health clinics were trained on PEP delivery. Additional intervention components were (a)PEP availability seven days/week, (b)PEP hotline staffed by providers and (c)option for out-of-facility medication delivery. We assessed implementation using the Proctor framework and measured seroconversions via repeat HIV testing. Successful "PEP completion" was defined as self-reported adherence over four weeks of therapy with post-PEP HIV testing. Results Community leaders were able to sensitize and mobilize for PEP. The Ministry of Health supplied test kits and PEP medications; after training, healthcare providers delivered the 28-day regimen with high completion rates. Among 124 persons who sought PEP, 66% were female, 24% were <= 25 years and 42% were fisherfolk. Of these, 20% reported exposure with a serodifferent partner, 72% with a new or existing relationship and 7% from transactional sex. 12% of all visits were conducted at out-of-facility community-based sites; 35% of participants had >= 1 out-of-facility visit. No serious adverse events were reported. Overall, 85% met the definition of PEP completion. There were no HIV seroconversions. Conclusions Among individuals with elevated-risk exposures in rural East African communities, patient-centred PEP was feasible, acceptable and provides a promising addition to the current prevention toolkit.
C1 [Ayieko, James; Opel, Fred; Nyabuti, Marilyn; Bukusi, Elizabeth A.] Kenya Govt Med Res Ctr, Ctr Microbiol Res, Nairobi, Kenya.
   [Petersen, Maya L.] Univ Calif Berkeley, Dept Biostat, Berkeley, CA 94720 USA.
   [Kabami, Jane; Mwangwa, Florence] Infect Dis Res Collaborat, Kampala, Uganda.
   [Charlebois, Edwin D.; Peng, James; Koss, Catherine A.; Chamie, Gabriel; Havlir, Diane, V] Univ Calif San Francisco, Dept Med, San Francisco, CA 94143 USA.
   [Balzer, Laura B.] Univ Massachusetts, Dept Biostat & Epidemiol, Amherst, MA 01003 USA.
   [Kamya, Moses R.] Makerere Univ, Dept Med, Kampala, Uganda.
RP Ayieko, J (通讯作者)，POB 614, Kisumu 40100, Kenya.
EM jimayieko@gmail.com
OI Balzer, Laura B./0000-0002-3730-410X
FU Division of AIDS, National Institute of Allergy and Infectious Diseases
   of the US National Institutes of Health (NIH) [U01AI099959,
   UM1AI068636]; Bill and Melinda Gates Foundation; US President's
   Emergency Plan for AIDS Relief (PEPFAR)
FX The work presented in this manuscript was supported by the Division of
   AIDS, National Institute of Allergy and Infectious Diseases of the US
   National Institutes of Health (NIH) under award numbers U01AI099959 and
   UM1AI068636, the Bill and Melinda Gates Foundation and the US
   President's Emergency Plan for AIDS Relief (PEPFAR).
CR Ahmed N, 2019, CURR OPIN INFECT DIS, V32, P24, DOI [10.1097/QCO.0000000000000511, 10.1097/qco.0000000000000511]
   [Anonymous], 2016, CONSOLIDATED GUIDELI
   Baeten JM, 2012, NEW ENGL J MED, V367, P399, DOI 10.1056/NEJMoa1108524
   Camlin CS, 2020, AIDS BEHAV, V24, P2149, DOI 10.1007/s10461-020-02780-x
   Ford N, 2015, CLIN INFECT DIS, V60, pS161, DOI 10.1093/cid/civ068
   Isano S, 2020, PREV MED REP, V19, DOI 10.1016/j.pmedr.2020.101100
   Izulla P, 2013, JAIDS-J ACQ IMM DEF, V62, P220, DOI 10.1097/QAI.0b013e318278ba1b
   Koss CA., 2020, LANCET HIV, V7
   Koss CA, 2018, CLIN INFECT DIS, V67, P1853, DOI 10.1093/cid/ciy390
   Mayer CM, 2019, J INT AIDS SOC, V22, DOI 10.1002/jia2.25276
   Ministry of Health National AIDS STI Control Programme, 2016, GUIDELINES USE ANTIR
   Perriat D, 2018, J INT AIDS SOC, V21, DOI 10.1002/jia2.25048
   Proctor E, 2011, ADM POLICY MENT HLTH, V38, P65, DOI 10.1007/s10488-010-0319-7
   Rabin BA, 2008, J PUBLIC HEALTH MAN, V14, P117, DOI 10.1097/01.PHH.0000311888.06252.bb
   Restar AJ, 2017, AIDS EDUC PREV, V29, P141, DOI 10.1521/aeap.2017.29.2.141
   Scorgie F, 2013, CULT HEALTH SEX, V15, P450, DOI 10.1080/13691058.2012.763187
   Siika AM, 2009, JAIDS-J ACQ IMM DEF, V51, P47, DOI 10.1097/QAI.0b013e318198a96a
   U.S. Department of Health and Human Services National Institutes of Health National Institute of Allergy and Infectious Diseases Division of AIDS, DIV AIDS DAIDS TABL
   World Health Organization, 2016, CONSOLIDATED GUIDELI
   Zheng WJ, 2018, STAT MED, V37, P261, DOI 10.1002/sim.7296
NR 20
TC 3
Z9 3
U1 0
U2 0
PU JOHN WILEY & SONS LTD
PI CHICHESTER
PA THE ATRIUM, SOUTHERN GATE, CHICHESTER PO19 8SQ, W SUSSEX, ENGLAND
EI 1758-2652
J9 J INT AIDS SOC
JI J. Int. AIDS Soc.
PD JUN
PY 2021
VL 24
IS 6
AR e25670
DI 10.1002/jia2.25670
PG 5
WC Immunology; Infectious Diseases
WE Science Citation Index Expanded (SCI-EXPANDED)
SC Immunology; Infectious Diseases
GA TB2UY
UT WOS:000667805400001
PM 34152067
OA Green Published, gold
DA 2022-08-26
ER

PT J
AU Tubert, J
   Packel, L
   Hunter, LA
   Mfaume, R
   Njau, P
   Ramadhani, AA
   Liu, JX
   McCoy, SI
AF Tubert, Julia
   Packel, Laura
   Hunter, Lauren A.
   Mfaume, Rashid
   Njau, Prosper
   Ramadhani, Angela A.
   Liu, Jenny X.
   McCoy, Sandra I.
TI HIV prevention at drug shops: awareness and attitudes among shop
   dispensers and young women about oral pre-exposure prophylaxis and the
   dapivirine ring in Shinyanga, Tanzania
SO AIDS RESEARCH AND THERAPY
LA English
DT Article
DE HIV prevention; Pre-exposure prophylaxis; PrEP; Young women; Sub-Saharan
   Africa; HIV; Tanzania; Drug shops; Long-acting PrEP; Dapivirine ring;
   Adolescent girls
ID BARRIERS; PHARMACISTS; ACCESS; UGANDA
AB Background HIV risk remains high among adolescent girls and young women (AGYW, ages 15-24) in Tanzania. Many AGYW experience stigma and provider bias at health facilities, deterring their use of HIV prevention services. Privately-owned drug shops, ubiquitous in many communities, may be an effective and accessible channel to deliver HIV prevention products to AGYW, including oral pre-exposure prophylaxis (PrEP) and the dapivirine vaginal ring. Methods In July-August 2019, we enrolled 26 drug shops in Shinyanga, Tanzania in an ongoing study to create "girl-friendly" drug shops where AGYW can access HIV self-testing and contraception. At baseline, all shop dispensers were given basic information about oral PrEP and the dapivirine ring and were asked about their interest in stocking each. During the next 3-5 months, we surveyed AGYW (n = 56) customers about their interest in oral PrEP and the ring. Results Among dispensers, the median age was 42 years and 77% were female. Overall, 42% of dispensers had heard of a medication for HIV prevention. Almost all dispensers reported some interest in stocking oral PrEP (92%) and the dapivirine ring (96%). Most (85%) reported they would provide oral PrEP to AGYW who requested it. Among AGYW customers, the median age was 17 years; 29% of AGYW were married or had a steady partner and 18% had children. Only 20% of AGYW had heard of a medication to prevent HIV, yet 64% and 43% expressed some interest in using oral PrEP and the dapivirine ring, respectively, after receiving information about the products. PrEP interest was higher among AGYW who were partnered and had children. Conclusions Despite low prior awareness of PrEP among shop dispensers and AGYW, we found high levels of interest in oral PrEP and the dapivirine ring in both groups. Community-based drug shops represent a promising strategy to make HIV prevention more accessible to AGYW.
C1 [Tubert, Julia; Packel, Laura; Hunter, Lauren A.; McCoy, Sandra I.] Univ Calif Berkeley, Sch Publ Hlth, 2121 Berkeley Way, Berkeley, CA 94704 USA.
   [Mfaume, Rashid] Shinyanga Reg Med Off, Shinyanga, Tanzania.
   [Njau, Prosper] Hlth Prosperous Nation, Dar Es Salaam, Tanzania.
   [Njau, Prosper; Ramadhani, Angela A.] Minist Hlth Community Dev Gender Elderly & Childr, Natl AIDS Control Programme, Dar Es Salaam, Tanzania.
   [Liu, Jenny X.] Univ Calif San Francisco, Inst Hlth & Aging, Bixby Ctr Global Reprod Hlth, San Francisco, CA USA.
RP Tubert, J (通讯作者)，Univ Calif Berkeley, Sch Publ Hlth, 2121 Berkeley Way, Berkeley, CA 94704 USA.
EM juliatubert@berkeley.edu
FU National Institute of Mental Health [R34MH116804]
FX This work was supported by the National Institute of Mental Health
   (Liu/McCoy, R34MH116804).
CR Barton-Knott S., 2020, UNAIDS IS HOPEFUL NE
   Camlin CS, 2020, AIDS BEHAV, V24, P2149, DOI 10.1007/s10461-020-02780-x
   Dunbar MS, 2018, SEX HEALTH, V15, P513, DOI 10.1071/SH18061
   Dusabe J, 2015, J FAM PLAN REPROD H, V41, DOI 10.1136/jfprhc-2014-100915
   Embrey M, 2016, PLOS ONE, V11, DOI 10.1371/journal.pone.0164332
   Farmer EK, 2019, AIDS PATIENT CARE ST, V33, P207, DOI 10.1089/apc.2018.0294
   Govindasamy D, 2012, AIDS, V26, P2059, DOI 10.1097/QAD.0b013e3283578b9b
   Harling G, 2019, BMJ OPEN, V9, DOI 10.1136/bmjopen-2018-023272
   Havens JP, 2019, OPEN FORUM INFECT DI, V6, DOI 10.1093/ofid/ofz365
   Household Hunger Scale (HHS): indicator definition and measurement guide, FOOD NUTR TECHN ASS
   https://www.who.int/news-room/detail/24-07-2020-european-medicines-agency-(ema)-approval-of-the-dapivirine-ring-for-hiv-prevention-for-women-in-high-hiv-burden-settings World Health Organization, 2020, EUR MED AG EMA APPR
   Irungu EM, 2020, NAT MED, V26, P655, DOI 10.1038/s41591-020-0872-x
   Kaiser Henry J, GLOBAL HIV AIDS EPID
   Lopez MI, 2020, J AM PHARM ASSOC, V60, P138, DOI 10.1016/j.japh.2019.06.021
   MacDonald V, FEASIBILITY PRIVATE, P34
   Masanja H., 2013, TANZANIA SERVICE AVA
   Minnis AM, 2014, PERSPECT SEX REPRO H, V46, P223, DOI 10.1363/46e1414
   Myers JE, 2019, AM J PUBLIC HEALTH, V109, P859, DOI 10.2105/AJPH.2019.305057
   Nalwadda G, 2011, BMC HEALTH SERV RES, V11, DOI 10.1186/1472-6963-11-220
   Ortblad KF, 2018, BMC INFECT DIS, V18, DOI 10.1186/s12879-018-3415-z
   Pharmacy Council, 2012, KIT CHA MAF KWA WAT, V1
   Pilgrim N, 2018, PLOS ONE, V13, DOI 10.1371/journal.pone.0196280
   Population Council, 2017, INTR OR PREEXP PROPH
   Reynolds HW, 2006, INT FAM PLAN PERSPEC, V32, P6, DOI 10.1363/3200606
   Rosenberg J, 2019, AM J MANAG CARE NEWS
   Rutta Edmund, 2009, Prog Community Health Partnersh, V3, P145, DOI 10.1353/cpr.0.0063
   Ryan K., 2018, OPEN FORUM INFECT DI, V5, pS395, DOI [10.1093/ofid/ofy210.1126, DOI 10.1093/OFID/OFY210.1126]
   Saul J, 2018, PLOS ONE, V13, DOI 10.1371/journal.pone.0208167
   Sidze EM, 2014, INT PERSPECT SEX R H, V40, P176, DOI 10.1363/4017614
   Tanzania Commission for AIDS (TACAIDS) Zanzibar AIDS Commission (ZAC) National Bureau of Statistics (NBS) Office of the Chief Government Statistician (OCGS) ICF International, 2013, TANZ HIV AIDS MAL IN
   Tumlinson K, 2015, CONTRACEPTION, V92, P143, DOI 10.1016/j.contraception.2015.04.002
   Tung EL, 2018, SEX HEALTH, V15, P556, DOI 10.1071/SH18084
   Wood K, 2006, REPROD HEALTH MATTER, V14, P109, DOI 10.1016/S0968-8080(06)27231-8
NR 33
TC 3
Z9 3
U1 1
U2 2
PU BMC
PI LONDON
PA CAMPUS, 4 CRINAN ST, LONDON N1 9XW, ENGLAND
SN 1742-6405
J9 AIDS RES THER
JI Aids Res. Ther.
PD APR 26
PY 2021
VL 18
IS 1
AR 21
DI 10.1186/s12981-021-00343-1
PG 7
WC Infectious Diseases
WE Science Citation Index Expanded (SCI-EXPANDED); Social Science Citation Index (SSCI)
SC Infectious Diseases
GA RT7KX
UT WOS:000644637400001
PM 33902623
OA Green Submitted, gold, Green Published
DA 2022-08-26
ER

PT J
AU Maloney, KM
   Le Guillou, A
   Driggers, RA
   Sarkar, S
   Anderson, EJ
   Malik, AA
   Jenness, SM
AF Maloney, Kevin M.
   Le Guillou, Adrien
   Driggers, Robert A.
   Sarkar, Supriya
   Anderson, Emeli J.
   Malik, Amyn A.
   Jenness, Samuel M.
TI Projected Impact of Concurrently Available Long-Acting Injectable and
   Daily-Oral Human Immunodeficiency Virus Preexposure Prophylaxis: A
   Mathematical Model
SO JOURNAL OF INFECTIOUS DISEASES
LA English
DT Article
DE HIV; men who have sex with men; mathematical model; preexposure
   prophylaxis; sexual network
ID HIV PREVENTION; UNITED-STATES; VIRAL SUPPRESSION; BISEXUAL MEN; SEX;
   PREP; RISK; CARE; PREFERENCES; INFECTION
AB Background. Long-acting injectable (LAI) human immunodeficiency virus (HIV) preexposure prophylaxis (PrEP) is reportedly efficacious, although full trial results have not been published. We used a dynamic network model of HIV transmission among men who have sex with men to assess the population impact of LAI-PrEP when available concurrently with daily-oral (DO) PrEP.
   Methods. The reference model represents the current HIV epidemiology and DO-PrEP coverage (15% among those with behavioral indications for PrEP) among men who have sex with men in the southeastern United States. Primary analyses investigated varied PrEP uptake and proportion selecting LAI-PrEP. Secondary analyses evaluated uncertainty in pharmacokinetic efficacy and LAI-PrEP persistence relative to DO-PrEP.
   Results. Compared with the reference scenario, if 50% chose LAI-PrEP, 4.3% (95% simulation interval, -7.3% to 14.5%) of infections would be averted over 10 years. The impact of LAI-PrEP is slightly greater than that of the DO-PrEP-only regimen, based on assumptions of higher adherence and partial protection after discontinuation. If the total PrEP initiation rate doubled, 17.1% (95% simulation interval, 6.7%-26.4%) of infections would be averted. The highest population-level impact occurred when LAI-PrEP uptake and persistence improved.
   Conclusions. If LAI-PrEP replaces DO-PrEP, its availability will modestly improve the population impact. LAI-PrEP will make a more substantial impact if its availability drives higher total PrEP coverage, or if persistence is greater for LAI-PrEP.
C1 [Maloney, Kevin M.; Le Guillou, Adrien; Driggers, Robert A.; Sarkar, Supriya; Anderson, Emeli J.; Malik, Amyn A.; Jenness, Samuel M.] Emory Univ, Dept Epidemiol, 1518 Clifton Rd, Atlanta, GA 30372 USA.
   [Le Guillou, Adrien] Reims Teaching Hosp, Robert Debre Hosp, Dept Res & Publ Hlth, Reims, France.
   [Sarkar, Supriya] ViiV Healthcare, Res Triangle Pk, NC USA.
   [Malik, Amyn A.] Yale Inst Global Hlth, New Haven, CT USA.
   [Malik, Amyn A.] Yale Sch Med, New Haven, CT USA.
RP Maloney, KM (通讯作者)，Emory Univ, Dept Epidemiol, 1518 Clifton Rd, Atlanta, GA 30372 USA.
EM kevin.maloney@emory.edu
RI Malik, Amyn A./AAF-4883-2021
OI Malik, Amyn A./0000-0003-4875-9916
FU National Institutes of Health [R21 MH112449, R01 AI138783, P30 AI050409]
FX This work was supported by the National Institutes of Health (grants R21
   MH112449, R01 AI138783, and P30 AI050409 to Emory University Center for
   AIDS Research).
CR Andrews CD, 2015, SCI TRANSL MED, V7, DOI 10.1126/scitranslmed.3010298
   Andrews CD, 2014, SCIENCE, V343, P1151, DOI 10.1126/science.1248707
   Baeten J, 2019, 10 IAS C HIV SCI 21
   Beer Linda, 2017, J Acquir Immune Defic Syndr, V76, pe1, DOI 10.1097/QAI.0000000000001427
   Beer L, 2014, AIDS, V28, P105, DOI 10.1097/QAD.0000000000000021
   Beksinska M., 2006, SYSTEMATIC REV CONTR, P5
   Biello KB, 2018, AIDS BEHAV, V22, P1158, DOI 10.1007/s10461-017-1972-6
   Biello KB, 2018, ARCH SEX BEHAV, V47, P2101, DOI 10.1007/s10508-017-1049-7
   Centers for Disease Control and Prevention, 2020, HIV SURVEILLANCE S, V25
   Chan PA, 2016, J INT AIDS SOC, V19, DOI 10.7448/IAS.19.1.20903
   Cohen MS, 2016, NEW ENGL J MED, V375, P830, DOI [10.1056/NEJMoa1105243, 10.1056/NEJMoa1600693]
   Finlayson T, 2019, MMWR-MORBID MORTAL W, V68, P597, DOI 10.15585/mmwr.mm6827a1
   Flexner, 2019, 10 IAS C HIV SCI 21
   Goedel WC, 2016, J ASSOC NURSE AIDS C, V27, P133, DOI 10.1016/j.jana.2015.11.005
   Goodreau SM, 2012, PLOS ONE, V7, DOI 10.1371/journal.pone.0050522
   Grant RM, 2014, LANCET INFECT DIS, V14, P820, DOI 10.1016/S1473-3099(14)70847-3
   Grant RM, 2010, NEW ENGL J MED, V363, P2587, DOI 10.1056/NEJMoa1011205
   Greene GJ, 2017, AIDS BEHAV, V21, P1336, DOI 10.1007/s10461-016-1565-9
   Harris NS, 2019, MMWR-MORBID MORTAL W, V68, P1117, DOI 10.15585/mmwr.mm6848e1
   Hughes JP, 2012, J INFECT DIS, V205, P358, DOI 10.1093/infdis/jir747
   Jenness SM, 2018, J STAT SOFTW, V84, P1, DOI 10.18637/jss.v084.i08
   Jenness SM, 2016, J INFECT DIS, V214, P1800, DOI 10.1093/infdis/jiw223
   John SA, 2018, AIDS BEHAV, V22, P1184, DOI 10.1007/s10461-017-1907-2
   Kamitani E, 2018, AIDS, V32, P2633, DOI [10.1097/QAD.0000000000001983, 10.1097/qad.0000000000001983]
   Kelley CF, 2015, CLIN INFECT DIS, V61, P1590, DOI 10.1093/cid/civ664
   Krakower D, 2019, J INT AIDS SOC, V22, DOI 10.1002/jia2.25250
   Krivitsky PN, 2014, J R STAT SOC B, V76, P29, DOI 10.1111/rssb.12014
   Landovitz RJ, 2020, J INT AIDS SOC, V23, P183
   Landovitz RJ, 2018, PLOS MED, V15, DOI 10.1371/journal.pmed.1002690
   Lankowski AJ, 2019, AIDS BEHAV, V23, P1797, DOI 10.1007/s10461-018-2296-x
   Levy ME, 2017, PLOS ONE, V12, DOI 10.1371/journal.pone.0183521
   Liu AY, 2016, JAMA INTERN MED, V176, P75, DOI 10.1001/jamainternmed.2015.4683
   Marcus JL, 2017, CLIN INFECT DIS, V65, P1768, DOI 10.1093/cid/cix593
   Marcus JL, 2016, JAIDS-J ACQ IMM DEF, V73, P540, DOI 10.1097/QAI.0000000000001129
   Marshall BDL, 2018, LANCET HIV, V5, pE498, DOI 10.1016/S2352-3018(18)30097-3
   Meyers K, 2018, PLOS ONE, V13, DOI 10.1371/journal.pone.0200296
   Molina JM, 2015, NEW ENGL J MED, V373, P2237, DOI 10.1056/NEJMoa1506273
   Parsons JT, 2017, JAIDS-J ACQ IMM DEF, V74, P285, DOI 10.1097/QAI.0000000000001251
   Parsons JT, 2016, AIDS BEHAV, V20, P1390, DOI 10.1007/s10461-016-1370-5
   Radzio J, 2015, SCI TRANSL MED, V7, DOI 10.1126/scitranslmed.3010297
   Rosenberg ES, 2018, ANN EPIDEMIOL, V28, P865, DOI 10.1016/j.annepidem.2018.04.008
   Smith DK, 2018, ANN EPIDEMIOL, V28, P850, DOI 10.1016/j.annepidem.2018.05.003
   Smith DK, 2015, JAIDS-J ACQ IMM DEF, V68, P337, DOI 10.1097/QAI.0000000000000461
   Spinner CD, 2019, J INT AIDS SOC, V22, P98
   Sullivan PS, 2018, ANN EPIDEMIOL, V28, P833, DOI 10.1016/j.annepidem.2018.06.009
   Sullivan PS, 2012, LANCET, V380, P388, DOI 10.1016/S0140-6736(12)60955-6
   US Public Health Service, 2018, PREEXP PROPH PREV HI
   Weiss KM, 2020, EPIDEMICS-NETH, V30, DOI 10.1016/j.epidem.2020.100386
   Wiysonge CS, 2011, COCHRANE DB SYST REV, DOI 10.1002/14651858.CD007496.pub2
NR 49
TC 3
Z9 3
U1 1
U2 1
PU OXFORD UNIV PRESS INC
PI CARY
PA JOURNALS DEPT, 2001 EVANS RD, CARY, NC 27513 USA
SN 0022-1899
EI 1537-6613
J9 J INFECT DIS
JI J. Infect. Dis.
PD JAN 1
PY 2021
VL 223
IS 1
BP 72
EP 82
DI 10.1093/infdis/jiaa552
PG 11
WC Immunology; Infectious Diseases; Microbiology
WE Science Citation Index Expanded (SCI-EXPANDED)
SC Immunology; Infectious Diseases; Microbiology
GA PV5TT
UT WOS:000610050900013
PM 32882043
OA Bronze, Green Published
DA 2022-08-26
ER

PT J
AU Segarra, L
   Simmens, SJ
   Castel, AD
   Kharfen, M
   Masur, H
   Greenberg, AE
AF Segarra, Lorena
   Simmens, Samuel J.
   Castel, Amanda D.
   Kharfen, Michael
   Masur, Henry
   Greenberg, Alan E.
TI Highly variable trends in rates of newly diagnosed HIV cases in US
   hotspots, 2008-2017
SO PLOS ONE
LA English
DT Article
ID EPIDEMIC; STATES
AB The U.S. Ending the HIV Epidemic (EHE) initiative was announced in early 2019 and rapidly became a focal point for domestic HIV prevention and treatment programs. Using publicly available data from CDC, we examined historical trends in the average annual percent change (AAPC) in HIV diagnosis rates for the 57 EHE high incidence "hotspots" using Joinpoint analysis. We then assessed the ecologic association of various hotspot characteristics with changes in these rates over time using a multivariable regression model. From 2008-2017, the overall rate of newly diagnosed HIV cases in the U.S. declined from 19 to 14 per 100,000 persons, with the AAPC declining significantly in the U.S. overall (-3.1%; 95% CI: -3.7, -2.4) and in the 57 hotspots (-3.3%; 95% CI: -4.6, -2.8). There were large (AAPC <-5.0), moderate (-5.0 to -2.5) and small (-2.5 to 0.0) rates of decline in 14, 19 and 17 hotspots respectively, with increasing trends (AAPC >0.0) noted in seven hotspots. In the multivariable regression analysis, higher initial HIV diagnosis rate and location in the Northeast region were significantly associated with declining AAPC rates whereas no significant differences were found by hotspot gender, age, or race/ethnicity distribution. This analysis demonstrates that the rate of decline in HIV diagnosis rates in hotspots across the U.S. has been highly variable. Further exploration is warranted to assess the correlation between programmatic factors such as HIV testing and antiretroviral therapy and pre-exposure prophylaxis coverage with HIV trends across the hotspots.
C1 [Segarra, Lorena; Castel, Amanda D.; Greenberg, Alan E.] George Washington Univ, Dept Epidemiol, Milken Inst Sch Publ Hlth, Washington, DC 20052 USA.
   [Simmens, Samuel J.] George Washington Univ, Dept Biostat & Bioinformat, Milken Inst Sch Publ Hlth, Washington, DC USA.
   [Kharfen, Michael] DC Dept Hlth, HIV AIDS Hepatitis STD & TB Adm, Washington, DC USA.
   [Masur, Henry] NIH, Bldg 10, Bethesda, MD 20892 USA.
RP Greenberg, AE (通讯作者)，George Washington Univ, Dept Epidemiol, Milken Inst Sch Publ Hlth, Washington, DC 20052 USA.
EM aeg1@gwu.edu
OI Simmens, Samuel/0000-0001-7830-8003
FU District of Columbia Center for AIDS Research, an NIH - NIAID
   [P30AI117970]; District of Columbia Center for AIDS Research, an NIH -
   NCI [P30AI117970]; District of Columbia Center for AIDS Research, an NIH
   - NICHD [P30AI117970]; District of Columbia Center for AIDS Research, an
   NIH - NHLBI [P30AI117970]; District of Columbia Center for AIDS
   Research, an NIH - NIDA [P30AI117970]; District of Columbia Center for
   AIDS Research, an NIH - NIMH [P30AI117970]; District of Columbia Center
   for AIDS Research, an NIH - NIA [P30AI117970]; District of Columbia
   Center for AIDS Research, an NIH - NIDDK [P30AI117970]; District of
   Columbia Center for AIDS Research, an NIH - NIMHD [P30AI117970];
   District of Columbia Center for AIDS Research, an NIH - NIDCR
   [P30AI117970]; District of Columbia Center for AIDS Research, an NIH -
   NINR [P30AI117970]; District of Columbia Center for AIDS Research, an
   NIH - FIC [P30AI117970]; District of Columbia Center for AIDS Research,
   an NIH - OAR [P30AI117970]
FX This manuscript was facilitated by the services provided by the District
   of Columbia Center for AIDS Research, an NIH funded program
   (P30AI117970), which is supported by the following NIH Co-Funding and
   Participating Institutes and Centers: NIAID, NCI, NICHD, NHLBI, NIDA,
   NIMH, NIA, NIDDK, NIMHD, NIDCR, NINR, FIC and OAR.
CR [Anonymous], GUIDELINES USE ANTIR
   [Anonymous], 2020, UNAIDS DAT
   Beyrer C, 2021, LANCET, V397, P1151, DOI 10.1016/S0140-6736(21)00390-1
   Castel AD, 2014, INFECT DIS CLIN N AM, V28, P563, DOI 10.1016/j.idc.2014.08.001
   Centers for Disease Control, 1981, MMWR-MORBID MORTAL W, V30, P250
   Centers for Disease Control and Prevention, 2018, HIV SURV REP, V31
   Centers for Disease Control and Prevention, NCHHSTP ATLASPLUS
   Centers for Disease Control and Prevention, 2020, EST HIV INC PREV US, P25
   Chapin-Bardales J, 2018, ANN EPIDEMIOL, V28, P874, DOI 10.1016/j.annepidem.2018.09.006
   Chapin-Bardales J, 2017, ANN EPIDEMIOL, V27, P329, DOI 10.1016/j.annepidem.2017.04.002
   Cohen MS, 2016, NEW ENGL J MED, V375, P830, DOI [10.1056/NEJMoa1105243, 10.1056/NEJMoa1600693]
   Fauci AS, 2019, JAMA-J AM MED ASSOC, V321, P844, DOI 10.1001/jama.2019.1343
   HHS Press Office, 2020, HHS AW 117 MILL END
   HIV.gov, 2020, WHAT IS END HIV EP P
   HOCHBERG Y, 1988, BIOMETRIKA, V75, P800, DOI 10.2307/2336325
   Kates J, 2020, AM J PUBLIC HEALTH, V110, P58, DOI 10.2105/AJPH.2019.305429
   Marston HD, 2018, ANN INTERN MED, V169, P411, DOI 10.7326/M18-1944
   NIH, 2019, NIH BOLST FUND HIV I
   Pitasi MA, 2019, MMWR-MORBID MORTAL W, V68, P561, DOI 10.15585/mmwr.mm6825a2
   Statistical Methodology and Applications Branch  Surveillance Research Program  National Cancer Institute, 2019, JOINP REGR PROGR VER
   Sullivan PS, 2021, LANCET, V397, P1095, DOI 10.1016/S0140-6736(21)00395-0
   Sullivan PS, 2020, ANN EPIDEMIOL, V44, P16, DOI 10.1016/j.annepidem.2020.01.004
   United States Census Bureau, 2010, 2010 CENS REG DIV US
NR 23
TC 0
Z9 0
U1 0
U2 0
PU PUBLIC LIBRARY SCIENCE
PI SAN FRANCISCO
PA 1160 BATTERY STREET, STE 100, SAN FRANCISCO, CA 94111 USA
SN 1932-6203
J9 PLOS ONE
JI PLoS One
PD APR 19
PY 2021
VL 16
IS 4
AR e0250179
DI 10.1371/journal.pone.0250179
PG 10
WC Multidisciplinary Sciences
WE Science Citation Index Expanded (SCI-EXPANDED)
SC Science & Technology - Other Topics
GA RP4TZ
UT WOS:000641723300016
PM 33872328
OA Green Published, gold
DA 2022-08-26
ER

PT J
AU Estcourt, C
   Yeung, A
   Nandwani, R
   Goldberg, D
   Cullen, B
   Steedman, N
   Wallace, L
   Hutchinson, S
AF Estcourt, Claudia
   Yeung, Alan
   Nandwani, Rak
   Goldberg, David
   Cullen, Beth
   Steedman, Nicola
   Wallace, Lesley
   Hutchinson, Sharon
TI Population-level effectiveness of a national HIV preexposure prophylaxis
   programme in MSM
SO AIDS
LA English
DT Article
DE epidemiology; HIV preexposure prophylaxis; incidence; MSM; prevention;
   public health
ID HIGH-RISK; ASSOCIATION; DEMAND; MEN
AB Objective: The aim of this study was to evaluate Scotland's national HIV preexposure prophylaxis (PrEP) programme in relation to PrEP uptake and associated population-level impact on HIV incidence among MSM. Design: A retrospective cohort study within real-world implementation. Methods: Comparison of HIV diagnoses from national surveillance data and HIV incidence within a retrospective cohort of HIV-negative MSM attending sexual health clinics from the National Sexual Health information system between the 2-year periods pre(July 2015-June 2017) and post(July 2017-June 2019) introduction of PrEP. Results: Of 16 723 MSM attending sexual health services in the PrEP period, 3256 (19.5%) were prescribed PrEP. Between pre-PrEP and PrEP periods, new HIV diagnoses among MSM declined from 229 to 184, respectively [relative risk reduction (RRR): 19.7%, 95% confidence interval (95% CI) 2.5-33.8]; diagnosed recently acquired infections declined from an estimated 73 to 47, respectively (35.6%, 95% CI 7.1-55.4). Among MSM attending sexual health clinics, HIV incidence per 1000 person-years declined from 5.13 (95% CI 3.90-6.64) pre-PrEP to 3.25 (95% CI 2.30-4.47) in the PrEP period (adjusted IRR 0.57, 95% CI 0.37-0.87). Compared with the pre-PrEP period, incidence of HIV was lower in the PrEP period for those prescribed PrEP (aIRR 0.25, 95% CI 0.09-0.70) and for those not prescribed PrEP (aIRR 0.68, 95% CI 0.43-1.05). Conclusion: We demonstrate national population-level impact of PrEP for the first time in a real-world setting. HIV incidence reduced in MSM who had been prescribed PrEP and, to a lesser extent, in those who had not. Promotion of the benefits of PrEP needs to extend to MSM who do not access sexual health clinics.
C1 [Estcourt, Claudia; Yeung, Alan; Goldberg, David; Hutchinson, Sharon] Glasgow Caledonian Univ, M421,George Moore Bldg, Glasgow G4 0BA, Lanark, Scotland.
   [Estcourt, Claudia; Nandwani, Rak] NHS Greater Glasgow & Clyde, Glasgow, Lanark, Scotland.
   [Yeung, Alan; Goldberg, David; Cullen, Beth; Wallace, Lesley; Hutchinson, Sharon] Publ Hlth Scotland, Glasgow, Lanark, Scotland.
   [Nandwani, Rak; Goldberg, David] Univ Glasgow, Glasgow, Lanark, Scotland.
   [Steedman, Nicola] NHS Natl Serv Scotland, Edinburgh, Midlothian, Scotland.
RP Estcourt, C (通讯作者)，Glasgow Caledonian Univ, M421,George Moore Bldg, Glasgow G4 0BA, Lanark, Scotland.
EM claudia.estcourt@gcu.ac.uk
RI Yeung, Alan/ABC-2480-2020
OI Yeung, Alan/0000-0001-5226-3695
FU Health Protection Scotland
FX Funding for this study was provided by Health Protection Scotland.
CR Atkinson EJ, 2008, POISSON MODELS PERSO
   Brady M, 2019, HIV MED, V20, pS2, DOI 10.1111/hiv.12718
   Gilson RI, 2018, INT J STD AIDS, V29, P273, DOI 10.1177/0956462417723817
   GOLDBERG DJ, 1992, AIDS, V6, P495
   Grant RM, 2010, NEW ENGL J MED, V363, P2587, DOI 10.1056/NEJMoa1011205
   Grulich AE, 2018, LANCET HIV, V5, pE629, DOI 10.1016/S2352-3018(18)30215-7
   Health Protection Scotland, HIV TREATM CAR SCOTL
   Health Protection Scotland, 2019, HIV INF SCOTL Q REP
   Health Protection Scotland, 2019, IMPL HIV PREP SCOTL
   Health Protection Scotland and Information Services Division, 2019, IMPL HIV PREP SCOTL
   Holt M, 2018, LANCET HIV, V5, pE448, DOI 10.1016/S2352-3018(18)30072-9
   Kasaie P, 2017, JAIDS-J ACQ IMM DEF, V75, P175, DOI 10.1097/QAI.0000000000001354
   McAuley A, 2019, LANCET HIV, V6, pE315, DOI 10.1016/S2352-3018(19)30036-0
   McCormack S, 2016, LANCET, V387, P53, DOI 10.1016/S0140-6736(15)00056-2
   McDaid L, 2013, REV NATL SEXUAL HLTH
   McDonald SA, 2012, SEX TRANSM INFECT, V88, P194, DOI 10.1136/sextrans-2011-050132
   Molina JM, 2015, NEW ENGL J MED, V373, P2237, DOI 10.1056/NEJMoa1506273
   Molina JM, 2017, LANCET HIV, V4, pE402, DOI 10.1016/S2352-3018(17)30089-9
   Nandwani R, 2017, LANCET HIV, V4, pE238, DOI 10.1016/S2352-3018(17)30078-4
   Office for National Statistics, 2020, SEX OR UK 2018
   Public Health England, 2019, NEW HIV DIAGN FALL 3
   Puppo C, 2019, AIDS EDUC PREV, V31, P259, DOI 10.1521/aeap.2019.31.3.259
   Scottish Medicines Consortium, 2017, EMTR TEN 200MG 245MG
   Shepherd SJ, 2015, J VIROL METHODS, V217, P42, DOI 10.1016/j.jviromet.2015.02.016
   Smith DK., 2020, CLIN INFECT DIS
   The Scottish Government, SCOTT IND MULT DEPR
   Traeger MW, 2019, JAMA-J AM MED ASSOC, V321, P1380, DOI 10.1001/jama.2019.2947
   Watts C, 2010, SEX TRANSM INFECT, V86, P85, DOI 10.1136/sti.2010.044602
   Werner RN, 2018, PLOS ONE, V13, DOI 10.1371/journal.pone.0208107
   Williams I, 2012, HIV MED, V13, P1, DOI [10.1111/j.1468-1293.2012.01029_1.x, 10.1111/j.1468-1293.2012.01029.x]
NR 30
TC 9
Z9 9
U1 0
U2 1
PU LIPPINCOTT WILLIAMS & WILKINS
PI PHILADELPHIA
PA TWO COMMERCE SQ, 2001 MARKET ST, PHILADELPHIA, PA 19103 USA
SN 0269-9370
EI 1473-5571
J9 AIDS
JI Aids
PD MAR 15
PY 2021
VL 35
IS 4
BP 665
EP 673
DI 10.1097/QAD.0000000000002790
PG 9
WC Immunology; Infectious Diseases; Virology
WE Science Citation Index Expanded (SCI-EXPANDED)
SC Immunology; Infectious Diseases; Virology
GA SV3NC
UT WOS:000663728200015
PM 33290298
OA Green Published, Green Accepted, hybrid
DA 2022-08-26
ER

PT J
AU Montgomery, MC
   Ellison, J
   Chan, PLA
   Harrison, L
   van den Berg, JJ
AF Montgomery, Madeline C.
   Ellison, Jacqueline
   Chan, Philip A.
   Harrison, Laura
   van den Berg, Jacob J.
TI Sexual satisfaction with daily oral HIV pre-exposure prophylaxis (PrEP)
   among gay and bisexual men at two urban PrEP clinics in the United
   States: an observational study
SO SEXUAL HEALTH
LA English
DT Article
DE HIV prevention; men who have sex with men; PrEP; public health; sexual
   experience; sexuality; sexual satisfaction; quality of life; sexual
   health care
ID PLEASURE; RISK; PREVENTION; INTIMACY; ACCEPTABILITY; CONDOMS; ACCESS;
   MSM
AB Background: Pre-exposure prophylaxis (PrEP) is highly effective in preventing HIV infection among men who have sex with men (MSM). However, limited data are available on the effect of PrEP use and sexual satisfaction among MSM taking PrEP. Methods: We conducted a one-time, cross-sectional survey of MSM receiving PrEP care at two hospital-based PrEP clinics in Providence, Rhode Island and Boston, Massachusetts, USA (April-September 2017). We oversampled Black and Hispanic/Latino individuals. Participants completed the 20-item New Sexual Satisfaction Scale (NSSS) twice, once for before and once for after starting PrEP. Participants reported sexual behaviours, PrEP adherence, PrEP attitudes, and quality of life with PrEP. Results: A total of 108 gay and bisexual men (GBM) participated. Overall, 15.7% were Black (non-Hispanic/Latino) and 23.1% were Hispanic/Latino, with an average age of 36.6 years. Most participants reported private health insurance coverage (71.3%), and 88.9% identified as homosexual, gay, or same gender-loving. The mean NSSS score before PrEP initiation across all 20 items was 3.94 (maximum = 5; 95% CI: 4.22, 4.43), and increased significantly after PrEP initiation (4.33, 95% CI: 4.22, 4.43; P < 0.001). Most participants (73.2%) reported that PrEP increased quality of life. This was associated with significant change in pre- to post-PrEP NSSS scores (linear regression coefficient = 1.21; 95% CI: 0.585, 1.84). Conclusions: Initiating PrEP and reporting improved quality of life were significantly associated with an increase in sexual satisfaction. PrEP implementation efforts should consider sexual satisfaction to promote PrEP engagement and retention, and researchers and providers should adopt a sex-positive approach with PrEP patients, especially among MSM.
C1 [Montgomery, Madeline C.; Chan, Philip A.; van den Berg, Jacob J.] Brown Univ, Sch Publ Hlth, Dept Behav & Social Sci, Providence, RI 02912 USA.
   [Ellison, Jacqueline] Brown Univ, Sch Publ Hlth, Dept Hlth Serv Policy & Practice, Providence, RI USA.
   [Chan, Philip A.; Harrison, Laura; van den Berg, Jacob J.] Brown Univ, Dept Med, Warren Alpert Med Sch, Providence, RI 02912 USA.
   [van den Berg, Jacob J.] Harvard TH Chan Sch Publ Hlth, Dept Epidemiol, Boston, MA USA.
RP Montgomery, MC (通讯作者)，Brown Univ, Sch Publ Hlth, Dept Behav & Social Sci, Providence, RI 02912 USA.
EM madeline_montgomery@brown.edu
FU National Institute of Allergy and Infectious Diseases through the
   Providence/Boston Center for AIDS Research (CFAR) [P30AI042853]
FX This research was supported by National Institute of Allergy and
   Infectious Diseases grant P30AI042853 (PI: Cu-Uvin) through the
   Providence/Boston Center for AIDS Research (CFAR) awarded as a CFAR
   Developmental Grant.
CR Anderson PL, 2012, SCI TRANSL MED, V4, DOI 10.1126/scitranslmed.3004006
   Brooks RA, 2011, AIDS CARE, V23, P1136, DOI 10.1080/09540121.2011.554528
   Calabrese SK, 2012, AIDS PATIENT CARE ST, V26, P430, DOI 10.1089/apc.2011.0428
   Carballo-Dieguez A, 2011, AIDS BEHAV, V15, pS57, DOI 10.1007/s10461-011-9900-7
   Castillo-Mancilla JR, 2014, HIV CLIN TRIALS, V15, P14, DOI 10.1310/hct1501-14
   Centers for Disease Control and Prevention, 2020, HIV SURV REP
   Chan PA, 2019, J INT AIDS SOC, V22, DOI 10.1002/jia2.25385
   Collins SP, 2017, INT J SEX HEALTH, V29, P55, DOI 10.1080/19317611.2016.1206051
   da Silva-Brandao RR, 2020, SEXUALITIES, V23, P1400, DOI 10.1177/1363460720939047
   Delany-Moretlwe S, 2016, CURR OPIN HIV AIDS, V11, P87, DOI 10.1097/COH.0000000000000221
   Devarajan S, 2020, AIDS CARE, V32, P386, DOI 10.1080/09540121.2019.1695734
   Dhalla S, 2014, HUM VACC IMMUNOTHER, V10, P1974, DOI 10.4161/hv.28870
   Ellison J, 2019, AIDS PATIENT CARE ST, V33, P482, DOI 10.1089/apc.2019.0093
   Elopre L, 2017, JAIDS-J ACQ IMM DEF, V74, P56, DOI 10.1097/QAI.0000000000001165
   Gamarel KE, 2015, ANN BEHAV MED, V49, P177, DOI 10.1007/s12160-014-9646-3
   Golub SA, 2012, AIDS BEHAV, V16, P626, DOI 10.1007/s10461-011-9972-4
   Hess KL, 2017, ANN EPIDEMIOL, V27, P238, DOI 10.1016/j.annepidem.2017.02.003
   Higgins JA, 2008, SEX HEALTH, V5, P321, DOI 10.1071/SH08021
   Higgins JA, 2008, AM J PUBLIC HEALTH, V98, P1803, DOI 10.2105/AJPH.2007.115790
   Higgins JA, 2007, PERSPECT SEX REPRO H, V39, P240, DOI 10.1363/3924007
   Higgins JA, 2016, J SEX RES, V53, P417, DOI 10.1080/00224499.2015.1134425
   Higgins JA, 2015, PERSPECT SEX REPRO H, V47, P114, DOI 10.1363/47e4515
   Hojilla JC, 2016, AIDS BEHAV, V20, P1461, DOI 10.1007/s10461-015-1055-5
   Holt M, 2020, JAIDS-J ACQ IMM DEF, V83, pE16, DOI 10.1097/QAI.0000000000002243
   Holt M, 2019, AIDS BEHAV, V23, P1939, DOI 10.1007/s10461-018-2368-y
   Keen P, 2020, JAIDS-J ACQ IMM DEF, V83, P119, DOI 10.1097/QAI.0000000000002232
   Klatt J, 2005, SYNTHESIS LIT RELATI
   Koester K, 2017, CULT HEALTH SEX, V19, P1301, DOI 10.1080/13691058.2017.1310927
   Lu M, 2008, AIDS BEHAV, V12, P86, DOI 10.1007/s10461-007-9261-4
   Mabire X, 2019, AM J MENS HEALTH, V13, DOI 10.1177/1557988319827396
   Myers JE, 2013, CLIN INFECT DIS, V56, P1604, DOI 10.1093/cid/cit085
   Nunn AS, 2017, AIDS, V31, P731, DOI 10.1097/QAD.0000000000001385
   Powell VE, 2019, CURR INFECT DIS REP, V21, DOI 10.1007/s11908-019-0685-6
   Race K, 2016, GLQ-J LESBIAN GAY ST, V22, P1, DOI 10.1215/10642684-3315217
   Randolph ME, 2007, ARCH SEX BEHAV, V36, P844, DOI 10.1007/s10508-007-9213-0
   Sevic S, 2016, ARCH SEX BEHAV, V45, P1259, DOI 10.1007/s10508-015-0538-9
   Shepler D.K., 2018, PSYCHOL SEX ORIENTAT, V5, P25, DOI [10.1037/sgd0000252, DOI 10.1037/SGD0000252]
   Siegler AJ, 2018, ANN EPIDEMIOL, V28, P841, DOI 10.1016/j.annepidem.2018.06.005
   Starks TJ, 2013, AIDS BEHAV, V17, P2732, DOI 10.1007/s10461-013-0425-0
   Stulhofer A., 2011, HDB SEXUALITY RELATE, P530, DOI 10.4324/9781315881089
   Stulhofer A, 2010, J SEX RES, V47, P257, DOI 10.1080/00224490903100561
   Underhill K, 2015, ANN BEHAV MED, V49, P151, DOI 10.1007/s12160-014-9651-6
   United States Food and Drug Administration, 2012, FDA APPR 1 DRUG RED
   US Food and Drug Administration (FDA), 2019, FDA APPR 2 DRUG PREV
   Whitfield THF, 2019, J SEX RES, V56, P1128, DOI 10.1080/00224499.2019.1572064
NR 45
TC 1
Z9 1
U1 1
U2 3
PU CSIRO PUBLISHING
PI CLAYTON
PA UNIPARK, BLDG 1, LEVEL 1, 195 WELLINGTON RD, LOCKED BAG 10, CLAYTON, VIC
   3168, AUSTRALIA
SN 1448-5028
EI 1449-8987
J9 SEX HEALTH
JI Sex Health
PY 2021
VL 18
IS 4
BP 319
EP 326
DI 10.1071/SH20207
EA AUG 2021
PG 8
WC Public, Environmental & Occupational Health; Infectious Diseases
WE Science Citation Index Expanded (SCI-EXPANDED); Social Science Citation Index (SSCI)
SC Public, Environmental & Occupational Health; Infectious Diseases
GA UN0AS
UT WOS:000689709100001
PM 34446149
DA 2022-08-26
ER

PT J
AU Wang, LW
   Moqueet, N
   Simkin, A
   Knight, J
   Ma, HT
   Lachowsky, NJ
   Armstrong, HL
   Tan, DHS
   Burchell, AN
   Hart, TA
   Moore, DM
   Adam, BD
   Macfadden, DR
   Baral, S
   Mishra, S
AF Wang, Linwei
   Moqueet, Nasheed
   Simkin, Anna
   Knight, Jesse
   Ma, Huiting
   Lachowsky, Nathan J.
   Armstrong, Heather L.
   Tan, Darrell H. S.
   Burchell, Ann N.
   Hart, Trevor A.
   Moore, David M.
   Adam, Barry D.
   Macfadden, Derek R.
   Baral, Stefan
   Mishra, Sharmistha
TI Mathematical modelling of the influence of serosorting on the
   population-level HIV transmission impact of pre-exposure prophylaxis
SO AIDS
LA English
DT Article
DE HIV; MSM; pre-exposure prophylaxis; serosorting; sexual mixing patterns
ID UNITED-STATES; COST-EFFECTIVENESS; MEN; SEX; PREVENTION; RISK;
   VANCOUVER; GAY
AB Objectives: HIV pre-exposure prophylaxis (PrEP) may change serosorting patterns. We examined the influence of serosorting on the population-level HIV transmission impact of PrEP, and how impact could change if PrEP users stopped serosorting. Design: We developed a compartmental HIV transmission model parameterized with bio-behavioural and HIV surveillance data among MSM in Canada. Methods: We separately fit the model with serosorting and without serosorting [counterfactual; sero-proportionate mixing (random partner-selection proportional to availability by HIV status)], and reproduced stable HIV epidemics with HIV-prevalence 10.3-24.8%, undiagnosed fraction 4.9-15.8% and treatment coverage 82.5-88.4%. We simulated PrEP-intervention reaching stable pre-specified coverage by year-one and compared absolute difference in relative HIV-incidence reduction 10 years post-intervention (PrEP-impact) between models with serosorting vs. sero-proportionate mixing; and counterfactual scenarios when PrEP users immediately stopped vs. continued serosorting. We examined sensitivity of results to PrEP-effectiveness (44-99%; reflecting varying dosing or adherence levels) and coverage (10-50%). Results: Models with serosorting predicted a larger PrEP-impact than models with sero-proportionate mixing under all PrEP-effectiveness and coverage assumptions [median (interquartile range): 8.1% (5.5-11.6%)]. PrEP users' stopping serosorting reduced PrEP-impact compared with when PrEP users continued serosorting: reductions in PrEP-impact were minimal [2.1% (1.4-3.4%)] under high PrEP-effectiveness (86-99%); however, could be considerable [10.9% (8.2-14.1%)] under low PrEP effectiveness (44%) and high coverage (30-50%). Conclusion: Models assuming sero-proportionate mixing may underestimate population-level HIV-incidence reductions due to PrEP. PrEP-mediated changes in serosorting could lead to programmatically important reductions in PrEP-impact under low PrEP-effectiveness. Our findings suggest the need to monitor sexual mixing patterns to inform PrEP implementation and evaluation.
C1 [Wang, Linwei; Moqueet, Nasheed; Simkin, Anna; Knight, Jesse; Ma, Huiting; Tan, Darrell H. S.; Burchell, Ann N.; Mishra, Sharmistha] Univ Toronto, Unity Hlth Toronto, St Michaels Hosp, MAP Ctr Urban Hlth Solut, 209 Victoria St, Toronto, ON M5B 1T8, Canada.
   [Knight, Jesse; Mishra, Sharmistha] Univ Toronto, Inst Med Sci, Toronto, ON, Canada.
   [Lachowsky, Nathan J.] Univ Victoria, Sch Publ Hlth & Social Policy, Victoria, BC, Canada.
   [Armstrong, Heather L.; Moore, David M.] British Columbia Ctr Excellence HIV AIDS, Vancouver, BC, Canada.
   [Armstrong, Heather L.] Univ Southampton, Sch Psychol, Southampton, Hants, England.
   [Tan, Darrell H. S.; Macfadden, Derek R.; Mishra, Sharmistha] Univ Toronto, Dept Med, Toronto, ON, Canada.
   [Tan, Darrell H. S.; Mishra, Sharmistha] Univ Toronto, Inst Hlth Policy Management & Evaluat, Toronto, ON, Canada.
   [Burchell, Ann N.] Univ Toronto, Dept Family & Community Med, Toronto, ON, Canada.
   [Burchell, Ann N.; Hart, Trevor A.] Univ Toronto, Dalla Lana Sch Publ Hlth, Toronto, ON, Canada.
   [Hart, Trevor A.] Ryerson Univ, Dept Psychol, Toronto, ON, Canada.
   [Moore, David M.] Univ British Columbia, Dept Med, Div Infect Dis, Vancouver, BC, Canada.
   [Adam, Barry D.] Univ Windsor, Dept Sociol Anthropol & Criminol, Windsor, ON, Canada.
   [Baral, Stefan] Johns Hopkins Univ, Dept Epidemiol, Baltimore, MD USA.
RP Mishra, S (通讯作者)，Univ Toronto, Unity Hlth Toronto, St Michaels Hosp, MAP Ctr Urban Hlth Solut, 209 Victoria St, Toronto, ON M5B 1T8, Canada.
EM sharmistha.mishra@utoronto.ca
RI Baral, Stefan/AAG-4818-2020; Armstrong, Heather/P-2529-2017
OI Baral, Stefan/0000-0002-5482-2419; Mishra,
   Sharmistha/0000-0001-8492-5470; Moqueet, Nasheed/0000-0001-9123-482X;
   Adam, Barry/0000-0002-8836-4153; Armstrong, Heather/0000-0002-1071-8644;
   Knight, Jesse/0000-0002-0455-5455
FU CIHR; Ontario HIV Treatment Network (OHTN) New Investigator Award; OHTN
   Applied HIV Research Chair Award; Michael Smith Foundation for Health
   Research [5209, 16863]; Canadian Institutes of Health Research (CIHR)
   [TE2-138299]; CIHR Canadian HIV Trials Network [CTN 300]; Canadian
   Foundation for AIDS Research [Engage]; Canadian Blood Services
   [MSM2017LP-OD]; Ontario HIV Treatment Network (OHTN) [1051]; Ryerson
   University; Public Health Agency of Canada [4500370314]; Canadian
   Institutes of Health Research (CIHR) foundation grant [FN-13455]
FX X S.M. and D.H.S.T. are supported by a CIHR and the Ontario HIV
   Treatment Network (OHTN) New Investigator Award. T.A.H. is supported by
   an OHTN Applied HIV Research Chair Award. D.M.M. and N.J.L. are
   supported by Scholar Awards from the Michael Smith Foundation for Health
   Research (#5209, #16863). N.M. was supported by the CIHR-funded Canadian
   HIV Trials Network Postdoctoral Fellowship. We would like to thank
   Kristy Yiu for supporting submission and project coordination, and
   Steven Tingley for helpful discussions surrounding model structure.;
   Some of the model parameters in the current modelling article drew on
   estimates published in Wang et al. 2019
   (https://doi.org/10.1093/aje/kwz231).We acknowledge the Engage study and
   its funders (Canadian Institutes of Health Research (CIHR) Team Grant
   [TE2-138299]; CIHR Canadian HIV Trials Network [CTN 300]; Canadian
   Foundation for AIDS Research [Engage]; Canadian Blood Services
   [MSM2017LP-OD]; Ontario HIV Treatment Network (OHTN) [1051]; Ryerson
   University [no related grant number]; and Public Health Agency of Canada
   [4500370314]), which supported the independently published results in
   Wang et al. 2019 (https://doi.org/10.1093/aje/kwz231).; This study was
   funded by the Canadian Institutes of Health Research (CIHR) foundation
   grant [grant number FN-13455].
CR Babiker A, 2000, LANCET, V355, P1131, DOI 10.1016/S0140-6736(00)02061-4
   BC Centre for Disease Control, 2018, HIV BRIT COL ANN SUR HIV BRIT COL ANN SUR
   British Columbia Centre for Excellence in HIV/AIDS, 2014, HIV MON Q REP VANC C HIV MON Q REP VANC C
   British Columbia Centre for Excellence in HIV/AIDS, 2015, HIV MON Q REP VANC C HIV MON Q REP VANC C
   British Columbia Centre for Excellence in HIV/AIDS, 2018, HIV MON Q REP VANC C HIV MON Q REP VANC C
   British Columbia Centre for Excellence in HIV/AIDS, 2016, HIV MON Q REP VANC C HIV MON Q REP VANC C
   British Columbia Centre for Excellence in HIV/AIDS, 2017, HIV MON Q REP VANC C HIV MON Q REP VANC C
   British Columbia Centre for Excellence in HIV/AIDS British Columbia Centre for Disease Control, 2015, HIV MON Q REP TECHN HIV MON Q REP TECHN
   Carnegie NB, 2015, JAIDS-J ACQ IMM DEF, V69, P119, DOI 10.1097/QAI.0000000000000555
   Cassels S, 2013, CURR HIV-AIDS REP, V10, P305, DOI 10.1007/s11904-013-0188-2
   GARNETT GP, 1994, IMA J MATH APPL MED, V11, P161
   GARNETT GP, 1993, SEX TRANSM DIS, V20, P181, DOI 10.1097/00007435-199307000-00001
   Grace D, 2018, AIDS PATIENT CARE ST, V32, P24, DOI 10.1089/apc.2017.0153
   Grant RM, 2010, NEW ENGL J MED, V363, P2587, DOI 10.1056/NEJMoa1011205
   Hansson D, 2020, BMJ OPEN, V10, DOI 10.1136/bmjopen-2019-033852
   Institut national de sante publique du Quebec (INSPQ), 2017, PROGR SURV INF VIR I PROGR SURV INF VIR I
   Juusola JL, 2012, ANN INTERN MED, V156, P541, DOI [10.7326/0003-4819-156-8-201204170-00001, 10.7326/0003-4819-156-8-201204170-00004]
   KOOPMAN J, 1988, J ACQ IMMUN DEF SYND, V1, P486
   Lachowsky NJ, 2016, AIDS BEHAV, V20, P1408, DOI 10.1007/s10461-016-1319-8
   Lachowsky NJ, 2016, SEX TRANSM DIS, V43, P765, DOI 10.1097/OLQ.0000000000000530
   Lachowsky NJHT., 2015, IAS 2015 8 IAS C HIV
   Lambert G, 2019, CAN AIDS HIV RES C S
   Marino S, 2008, J THEOR BIOL, V254, P178, DOI 10.1016/j.jtbi.2008.04.011
   McCormack S, 2016, LANCET, V387, P53, DOI 10.1016/S0140-6736(15)00056-2
   MCKAY MD, 1979, TECHNOMETRICS, V21, P239, DOI 10.2307/1268522
   Molina JM, 2015, NEW ENGL J MED, V373, P2237, DOI 10.1056/NEJMoa1506273
   Moore DM, 2016, JAIDS-J ACQ IMM DEF, V72, P87, DOI 10.1097/QAI.0000000000000934
   Myers T, 2013, MALE CALL CANADA TEC
   Nosyk B, 2015, LANCET HIV, V2, pE393, DOI 10.1016/S2352-3018(15)00127-7
   Ontario HIV Epidemiology and Surveillance Initiative, 2018, HIV CAR CASC ONT SEX HIV CAR CASC ONT SEX
   Ontario HIV Epidemiology and Surveillance Initiative, 2018, HIV TEST ONT 2016 HIV TEST ONT 2016
   Public Health Agency of Canada, 2011, M TRACK ENH SURV HIV M TRACK ENH SURV HIV
   Punyacharoensin N, 2016, LANCET HIV, V3, pE94, DOI 10.1016/S2352-3018(15)00056-9
   Remis RS., 2013, HIV AIDS ONTARIO PRE HIV AIDS ONTARIO PRE
   Samji H, 2013, PLOS ONE, V8, DOI 10.1371/journal.pone.0081355
   Schneider K, 2014, CLIN INFECT DIS, V58, P1027, DOI 10.1093/cid/cit946
   Scott HM, 2014, JAIDS-J ACQ IMM DEF, V65, P115, DOI 10.1097/QAI.0b013e3182a98bae
   Smith DK, 2015, JAIDS-J ACQ IMM DEF, V68, P337, DOI 10.1097/QAI.0000000000000461
   Smith DK, 2012, JAIDS-J ACQ IMM DEF, V60, P421, DOI 10.1097/QAI.0b013e318256b2f6
   Spinelli MA, 2019, OPEN FORUM INFECT DI, V6, DOI 10.1093/ofid/ofz101
   Statistics Canada, 2019, TABL 17 10 0134 01 E TABL 17 10 0134 01 E
   Szklo M, 2019, EPIDEMIOLOGY BASICS
   Tan Darrell H S, 2018, CMAJ Open, V6, pE611, DOI 10.9778/cmajo.20180068
   Toronto Public Health, 2016, SEXUALLY TRANSMITTED
   Volk JE, 2012, JAIDS-J ACQ IMM DEF, V61, P112, DOI 10.1097/QAI.0b013e31825bd87d
   Wang LW, 2020, AM J EPIDEMIOL, V189, P44, DOI 10.1093/aje/kwz231
   Weller S. C., 2002, COCHRANE DB SYST REV, DOI [10.1002/14651858.CD003255, DOI 10.1002/14651858.CD003255]
   Wilson DP, 2010, SEX TRANSM DIS, V37, P13, DOI 10.1097/OLQ.0b013e3181b35549
   Wilton J, 2016, J INT AIDS SOC, V19, DOI 10.7448/IAS.19.1.20777
   World Bank, POP GROWTH POP GROWTH
NR 50
TC 2
Z9 3
U1 2
U2 3
PU LIPPINCOTT WILLIAMS & WILKINS
PI PHILADELPHIA
PA TWO COMMERCE SQ, 2001 MARKET ST, PHILADELPHIA, PA 19103 USA
SN 0269-9370
EI 1473-5571
J9 AIDS
JI Aids
PD JUN 1
PY 2021
VL 35
IS 7
BP 1113
EP 1125
DI 10.1097/QAD.0000000000002826
PG 13
WC Immunology; Infectious Diseases; Virology
WE Science Citation Index Expanded (SCI-EXPANDED)
SC Immunology; Infectious Diseases; Virology
GA TT6DU
UT WOS:000680438100012
PM 33534205
OA Green Published, Green Accepted, hybrid
DA 2022-08-26
ER

PT J
AU Ikeda, DJ
   Kidia, K
   Agins, BD
   Haberer, JE
   Tsai, AC
AF Ikeda, Daniel J.
   Kidia, Khameer
   Agins, Bruce D.
   Haberer, Jessica E.
   Tsai, Alexander C.
TI Roll-out of HIV pre-exposure prophylaxis: a gateway to mental health
   promotion
SO BMJ GLOBAL HEALTH
LA English
DT Article
DE HIV; mental health & psychiatry
ID COLLABORATIVE CARE; SOCIAL SUPPORT; RISK; DEPRESSION; PEOPLE; PREP; SEX;
   POPULATIONS; ADHERENCE; DISPARITIES
AB HIV remains a pressing global health problem, with 1.5 million new infections reported globally in 2020. HIV pre-exposure prophylaxis (PrEP) can lower the likelihood of HIV acquisition among populations at elevated risk, yet its global roll-out has been discouragingly slow. Psychosocial factors, such as co-occurring mental illness and substance use, are highly prevalent among populations likely to benefit from PrEP, and have been shown to undermine persistence and adherence. In this analysis, we review the high burden of mental health problems among PrEP candidates and contend that inattention to mental health stands to undermine efforts to implement PrEP on a global scale. We conclude that integration of mental health screening and treatment within PrEP scale-up efforts represents an important strategy for maximising PrEP effectiveness while addressing the high burden of mental illness among at-risk populations. As implementers seek to integrate mental health services within PrEP services, efforts to keep access to PrEP as low-threshold as possible should be maintained. Moreover, programmes should seek to implement mental health interventions that are sensitive to local resource constraints and seek to reduce intersecting stigmas associated with HIV and mental illness.
C1 [Ikeda, Daniel J.] Harvard Med Sch, Boston, MA 02115 USA.
   [Kidia, Khameer] Brigham & Womens Hosp, Div Global Hlth Equ, Boston, MA USA.
   [Agins, Bruce D.] Univ Calif San Francisco, Inst Global Hlth Sci, San Francisco, CA USA.
   [Haberer, Jessica E.; Tsai, Alexander C.] Massachusetts Gen Hosp, Ctr Global Hlth, Boston, MA USA.
   [Haberer, Jessica E.; Tsai, Alexander C.] Massachusetts Gen Hosp, Mongan Inst, Boston, MA USA.
RP Ikeda, DJ (通讯作者)，Harvard Med Sch, Boston, MA 02115 USA.
EM daniel_ikeda@hms.harvard.edu
RI Tsai, Alexander C./F-4247-2015
OI Tsai, Alexander C./0000-0001-6397-7917
CR Ali GC, 2016, PLOS ONE, V11, DOI 10.1371/journal.pone.0156939
   Amico KR, 2019, LANCET HIV, V6, pE137, DOI 10.1016/S2352-3018(19)30002-5
   Beattie TS, 2020, PLOS MED, V17, DOI 10.1371/journal.pmed.1003297
   Betancourt TS, 2016, JAMA PSYCHIAT, V73, P99, DOI 10.1001/jamapsychiatry.2015.2705
   Bogart LM, 2011, CULT DIVERS ETHN MIN, V17, P295, DOI 10.1037/a0024056
   Celum CL, 2019, J INT AIDS SOC, V22, DOI 10.1002/jia2.25298
   Clement S, 2015, PSYCHOL MED, V45, P11, DOI 10.1017/S0033291714000129
   Cochrane E, 2019, INT J STD AIDS, V30, P1432, DOI 10.1177/0956462419879618
   Coelho LE, 2019, LANCET HIV, V6, pE788, DOI 10.1016/S2352-3018(19)30238-3
   Deering KN, 2014, AM J PUBLIC HEALTH, V104, pE42, DOI 10.2105/AJPH.2014.301909
   Doblecki-Lewis S, 2018, JAIDS-J ACQ IMM DEF, V79, P62, DOI [10.1097/qai.0000000000001724, 10.1097/QAI.0000000000001724]
   Duffy M, 2017, TROP MED INT HEALTH, V22, P926, DOI 10.1111/tmi.12901
   Edeza A, 2021, AIDS CARE, V33, P697, DOI 10.1080/09540121.2020.1778628
   Golub SA, 2018, CURR HIV-AIDS REP, V15, P190, DOI 10.1007/s11904-018-0385-0
   Gonzales G, 2017, J COMMUN HEALTH, V42, P1163, DOI 10.1007/s10900-017-0366-z
   Grant RM, 2016, CURR OPIN HIV AIDS, V11, P3, DOI 10.1097/COH.0000000000000216
   Grant RM, 2010, NEW ENGL J MED, V363, P2587, DOI 10.1056/NEJMoa1011205
   Haberer JE, 2017, J INT AIDS SOC, V20, DOI 10.7448/IAS.20.1.21842
   Haberer JE, 2015, AIDS, V29, P1277, DOI 10.1097/QAD.0000000000000647
   Hatzenbuehler ML, 2013, AM J PUBLIC HEALTH, V103, P813, DOI 10.2105/AJPH.2012.301069
   Herek GM, 1999, AM BEHAV SCI, V42, P1106, DOI 10.1177/00027649921954787
   Hirschhorn LR, 2020, JAIDS-J ACQ IMM DEF, V84, P497, DOI 10.1097/QAI.0000000000002377
   Hung KJ, 2014, INT J GYNECOL OBSTET, V126, P74, DOI 10.1016/j.ijgo.2014.01.011
   Ikeda DJ, 2019, BMJ GLOB HEALTH, V4, DOI 10.1136/bmjgh-2019-001587
   Jacob KS, 2007, LANCET, V370, P1061, DOI 10.1016/S0140-6736(07)61241-0
   Kagee A, 2013, INT HEALTH, V5, P11, DOI 10.1093/inthealth/ihs004
   Krakower D, 2019, J INT AIDS SOC, V22, DOI 10.1002/jia2.25250
   Laborde ND, 2020, AIDS BEHAV, V24, P2509, DOI 10.1007/s10461-020-02807-3
   LINK BG, 1989, AM SOCIOL REV, V54, P400, DOI 10.2307/2095613
   Manne-Goehler J, 2017, JAIDS-J ACQ IMM DEF, V75, P561, DOI 10.1097/qai.0000000000001445
   Marcus JL, 2018, AM J PUBLIC HEALTH, V108, P1418, DOI 10.2105/AJPH.2018.304561
   Meyer IH, 2003, PSYCHOL BULL, V129, P674, DOI 10.1037/0033-2909.129.5.674
   Mitton JA, 2018, AIDS CARE, V30, P1622, DOI 10.1080/09540121.2018.1484070
   Molina JM, 2015, NEW ENGL J MED, V373, P2237, DOI 10.1056/NEJMoa1506273
   Mustanski B, 2014, AM J PUBLIC HEALTH, V104, P287, DOI 10.2105/AJPH.2013.301744
   Nunn AS, 2017, AIDS, V31, P731, DOI 10.1097/QAD.0000000000001385
   Nyblade L, 2019, BMC MED, V17, DOI 10.1186/s12916-019-1256-2
   Nydegger LA, 2021, CULT HEALTH SEX, V23, P659, DOI 10.1080/13691058.2020.1720297
   Pyne JM, 2011, ARCH INTERN MED, V171, P23, DOI 10.1001/archinternmed.2010.395
   Remien RH, 2019, AIDS, V33, P1411, DOI 10.1097/QAD.0000000000002227
   Rochat TJ, 2013, ARCH WOMEN MENT HLTH, V16, P401, DOI 10.1007/s00737-013-0353-z
   Rusie LK, 2018, CLIN INFECT DIS, V67, P283, DOI 10.1093/cid/ciy160
   Rutstein SE, 2020, LANCET HIV, V7, pE721, DOI 10.1016/S2352-3018(20)30203-4
   Safreed-Harmon K, 2019, LANCET HIV, V6, pE869, DOI 10.1016/S2352-3018(19)30334-0
   Safren SA, 2010, JAIDS-J ACQ IMM DEF, V55, pS74, DOI 10.1097/QAI.0b013e3181fbc939
   Scott HM, 2019, AIDS, V33, P2189, DOI 10.1097/QAD.0000000000002347
   Serota DP, 2020, CLIN INFECT DIS, V71, P574, DOI 10.1093/cid/ciz894
   Siegler AJ, 2020, CURR HIV-AIDS REP, V17, P643, DOI 10.1007/s11904-020-00528-9
   Siegler AJ, 2019, CLIN INFECT DIS, V68, P501, DOI 10.1093/cid/ciy529
   Sikkema KJ, 2015, GLOB MENT HEALTH, V2, DOI 10.1017/gmh.2015.17
   Spinelli MA, 2020, J INT AIDS SOC, V23, DOI 10.1002/jia2.25472
   Spinelli MA, 2020, CLIN INFECT DIS, V71, P583, DOI 10.1093/cid/ciz896
   Spinelli MA, 2019, OPEN FORUM INFECT DI, V6, DOI 10.1093/ofid/ofz101
   Stall R, 2003, AM J PUBLIC HEALTH, V93, P939, DOI 10.2105/AJPH.93.6.939
   Stankevitz K., 2020, AIDS
   Takada S, 2014, ANN BEHAV MED, V48, P26, DOI 10.1007/s12160-013-9576-5
   Tapsoba JD, 2021, AIDS CARE, V33, P712, DOI 10.1080/09540121.2020.1822505
   Thornicroft G, 2017, BRIT J PSYCHIAT, V210, P119, DOI 10.1192/bjp.bp.116.188078
   Tsai AC, 2005, AM J MANAG CARE, V11, P478
   Tsai AC, 2019, PLOS MED, V16, DOI 10.1371/journal.pmed.1002969
   Tsai AC, 2017, LANCET, V389, P978, DOI 10.1016/S0140-6736(17)30403-8
   Tsai AC, 2015, SOC SCI MED, V139, P26, DOI 10.1016/j.socscimed.2015.06.024
   Tsai AC, 2014, ARCH WOMEN MENT HLTH, V17, P423, DOI 10.1007/s00737-014-0426-7
   Tsai AC, 2012, SOC SCI MED, V74, P2012, DOI 10.1016/j.socscimed.2012.02.033
   UNAIDS, CONFR IN LESS PAND R
   Underhill Kristen, 2010, Curr HIV/AIDS Rep, V7, P210, DOI 10.1007/s11904-010-0062-4
   Unutzer J, 2002, JAMA-J AM MED ASSOC, V288, P2836, DOI 10.1001/jama.288.22.2836
   Van der Elst EM, 2013, AIDS BEHAV, V17, P2162, DOI 10.1007/s10461-012-0317-8
   van Epps P, 2018, JAIDS-J ACQ IMM DEF, V77, P272, DOI [10.1097/QAI.0000000000001598, 10.1097/qai.0000000000001598]
   Wagenaar BH, 2020, GLOB MENT HEALTH, V7, DOI 10.1017/gmh.2020.1
   Zucker J, 2019, JAIDS-J ACQ IMM DEF, V81, pE104, DOI 10.1097/QAI.0000000000002054
NR 71
TC 2
Z9 2
U1 0
U2 1
PU BMJ PUBLISHING GROUP
PI LONDON
PA BRITISH MED ASSOC HOUSE, TAVISTOCK SQUARE, LONDON WC1H 9JR, ENGLAND
SN 2059-7908
J9 BMJ GLOB HEALTH
JI BMJ Glob. Health
PD DEC
PY 2021
VL 6
IS 12
AR e007212
DI 10.1136/bmjgh-2021-007212
PG 7
WC Public, Environmental & Occupational Health
WE Science Citation Index Expanded (SCI-EXPANDED); Social Science Citation Index (SSCI)
SC Public, Environmental & Occupational Health
GA XQ6NB
UT WOS:000731661800001
PM 34916275
OA Green Published, gold
DA 2022-08-26
ER

PT J
AU Muhula, S
   Opanga, Y
   Oramisi, V
   Ngugi, C
   Ngunu, C
   Carter, J
   Marita, E
   Osur, J
   Memiah, P
AF Muhula, Samuel
   Opanga, Yvonne
   Oramisi, Violet
   Ngugi, Catherine
   Ngunu, Caroline
   Carter, Jane
   Marita, Enock
   Osur, Joachim
   Memiah, Peter
TI Impact of the First Wave of the COVID-19 Pandemic on HIV/AIDS
   Programming in Kenya: Evidence from Kibera Informal Settlement and
   COVID-19 Hotspot Counties
SO INTERNATIONAL JOURNAL OF ENVIRONMENTAL RESEARCH AND PUBLIC HEALTH
LA English
DT Article
DE COVID-19; HIV; AIDS; antiretroviral therapy; food security; pre-exposure
   prophylaxis; lockdown measures; personal protective equipment
AB The study sought to determine the impact of COVID-19 on HIV/AIDS programming in the Kibera informal settlement and COVID-19 hotspot counties during the first wave of the pandemic. The study was conducted in two phases. The first phase entailed the analysis of HIV care and treatment secondary data (2018-2020) from the Kenya Health Information System. In the second phase, a prospective cohort study was conducted among people living with HIV in the Kibera informal settlement. A total of 176 participants aged 18 years and above accessing HIV services at selected healthcare facilities in Kibera were randomly sampled from facility electronic medical records and followed up for three months. Socio-demographics and contact details were abstracted from the records and telephone interviews were conducted with consenting participants. Results from the retrospective review of HIV program data indicated a 56% (p < 0.000, 95% CI: 31.3%-62.8%) reduction in uptake of HIV services. Clients starting antiretroviral therapy (ART) reduced significantly by 48% (p < 0.001, 95% CI: 35.4%-77%) in hotspot counties. However, pre-exposure prophylaxis uptake increased significantly by 24% (p < 0.019, 95% CI: 4%-49%). In Kibera, 14% reported missing medications at the onset of the COVID-19 pandemic because of lack of food (38%) and government measures (11%), which affected ART access; 11% did not access health facilities due to fear of contracting COVID-19, government regulations and lack of personal protective equipment. Socioeconomic factors, food insecurity and government measures affected uptake of HIV/AIDS services; hence, the need for scaling up measures to increase access to HIV/AIDS services during the onset of pandemics.
C1 [Muhula, Samuel; Opanga, Yvonne; Marita, Enock] Amref Hlth Africa Kenya, Monitoring Evaluat & Res Unit, Nairobi 3012500100, Kenya.
   [Oramisi, Violet; Ngugi, Catherine] Div Natl AIDS & STIs Control Programme, Dept Strateg Hlth Programs, Nairobi 1936100202, Kenya.
   [Ngunu, Caroline] Nairobi Metropolitan Serv, Hlth Directorate, Nairobi 49130, Kenya.
   [Carter, Jane] Amref Hlth Africa Headquarters, Clin & Diagnost Programme, Nairobi 2769100506, Kenya.
   [Osur, Joachim] Amref Int Univ, Nairobi 2769100506, Kenya.
   [Memiah, Peter] Univ Maryland, Div Epidemiol & Prevent, Inst Human Virol, Baltimore, MD 21201 USA.
RP Opanga, Y (通讯作者)，Amref Hlth Africa Kenya, Monitoring Evaluat & Res Unit, Nairobi 3012500100, Kenya.
EM samuel.muhula@Amref.org; Yvonne.Opanga@amref.org; voramisi@nascop.or.ke;
   cngugi@nascop.or.ke; ngunucarol@yahoo.com; jane.carter@amref.org;
   enock.marita@amref.org; joachim.osur@amref.org;
   pmemiah@ihv.umaryland.edu
OI Opanga, Yvonne/0000-0002-3163-0633; Muhula, Samuel/0000-0001-7992-6532;
   Marita, Enock/0000-0001-7923-1271
FU Amref Health Africa Headquarters
FX The study received funding from Amref Health Africa Headquarters.
CR Abegunde DO, 2007, LANCET, V370, P1929, DOI 10.1016/S0140-6736(07)61696-1
   Aluga MA, 2020, J MICROBIOL IMMUNOL, V53, P671, DOI 10.1016/j.jmii.2020.04.011
   Amref Health Africa, 2018, KIB REACH 90 TAF GOO
   Chenneville T, 2020, INT J ENV RES PUB HE, V17, DOI 10.3390/ijerph17124548
   Feikin DR, 2009, TROP MED INT HEALTH, V14, P54, DOI 10.1111/j.1365-3156.2008.02193.x
   Health Ministry of Health, 2020, 33 COUNT NOW HAV CAS
   Herrick C., SYNDEMICS COVID 19 P
   Kenya National Bureau of Statistics, 2019, KEN POP HOUS CENS, VIV
   Keyobs-IFRA, 2019, CAH AFRIQUE, V44, P3
   Maina Michuki, 2020, Wellcome Open Res, V5, P211, DOI 10.12688/wellcomeopenres.16222.1
   Ministry of Health, 2021, STAT YB 2020
   MOH, 2020, UPD OP GUID CONT HEA
   Mutisya E, 2011, INT TRANS J ENG MANA, V2, P197
   NACC, 2018, MIN HLTH NAT AIDS CO
   NASCOP, 2020, KEN POP BAS HIV IMP
   NASCOP, 2018, KENPHIA 2018 PREL RE
   Ngure K, 2016, AIDS PATIENT CARE ST, V30, P78, DOI 10.1089/apc.2015.0259
   Njuguna HN, 2013, PLOS ONE, V8, DOI 10.1371/journal.pone.0058437
   Owino H., 2020, THEIR OWN HANDS KIBE
   Pearson CAB, 2020, EUROSURVEILLANCE, V25, P19, DOI 10.2807/1560-7917.ES.2020.25.18.2000543
   Quaife M, 2020, BMC MED, V18, P316, DOI [DOI 10.1186/s12916-020-01779-4, 10.1186/s12916-020-01779-4]
   Ssentongo P, 2020, PLOS ONE, V15, DOI 10.1371/journal.pone.0238215
   UN-Habitat, 2020, 35 ADDR VULN URB VUL
   USAID, 2020, M TARG MAINT EP CONT
   WFP, 2020, 1 WFP
   WHO, 2021, COVID 19 WEEKLY EPID
   WHO, 2020, WHO EUR HIV AIDS ENS
   World Health Organization, 2020, WHO ACCESS HIV MED S
   Zerbo A., 2020, GLOB HLTH J, V4, P46, DOI [10.1016/j.glohj.2020.04.003, DOI 10.1016/J.GLOHJ.2020.04.003]
NR 29
TC 6
Z9 6
U1 0
U2 0
PU MDPI
PI BASEL
PA ST ALBAN-ANLAGE 66, CH-4052 BASEL, SWITZERLAND
EI 1660-4601
J9 INT J ENV RES PUB HE
JI Int. J. Environ. Res. Public Health
PD JUN
PY 2021
VL 18
IS 11
AR 6009
DI 10.3390/ijerph18116009
PG 12
WC Environmental Sciences; Public, Environmental & Occupational Health
WE Science Citation Index Expanded (SCI-EXPANDED); Social Science Citation Index (SSCI)
SC Environmental Sciences & Ecology; Public, Environmental & Occupational
   Health
GA SP8XB
UT WOS:000659945700001
PM 34205036
OA gold, Green Published
DA 2022-08-26
ER

PT J
AU Villela, LM
   Veloso, VG
   Hoagland, B
   Fernandes, NM
   Kallas, EG
   Madruga, JV
   Moreira, RI
   Grinsztejn, B
   De Boni, RB
AF Villela, Larissa M.
   Veloso, Valdilea G.
   Hoagland, Brenda
   Fernandes, Nilo M.
   Kallas, Esper G.
   Madruga, Jose, V
   Moreira, Ronaldo, I
   Grinsztejn, Beatriz
   De Boni, Raquel B.
TI Possible risk compensation, attitudes, and beliefs among Brazilian
   individuals potentially eligible for pre-exposure prophylaxis
SO INTERNATIONAL JOURNAL OF STD & AIDS
LA English
DT Article
DE Pre-exposure prophylaxis; risk compensation; HIV prevention; men who
   have sex with men; transgender women
ID RIO-DE-JANEIRO; HIV PREVENTION; TRANSGENDER WOMEN; CONDOM USE;
   HETEROSEXUAL MEN; SEXUAL-BEHAVIOR; PREP; WILLINGNESS; PREFERENCES;
   PREVALENCE
AB Pre-exposure prophylaxis (PrEP) prevents HIV infection among men who have sex with men (MSM) and transgender women (TGW) who are the groups that presents the high incidence risk in Brazil. This cross-sectional secondary analysis describes possible risk compensation, attitudes, and beliefs regarding the use of PrEP among 723 MSM and TGW evaluated in the PrEP Brazil study pre-screening phase. Possible risk compensation was reported by 31.6% individuals. In the multivariate model, factors that increased the likelihood of possible risk compensation were: self-referring as white vs. Black (AOR 2.05; CI 1.09, 3.85), perceiving high likelihood of getting HIV in next 12 months (AOR 1.78; CI 1.23, 2.56), being less afraid of HIV infection if using PrEP (AOR 1.93; CI 1.19, 3.14), feeling liberated to have more partners if using PrEP (AOR 2.93; CI 1.92, 4.49), and believing closest friends would use PrEP (AOR 2.51; CI 1.1, 5.71). We found that possible risk compensation was more common among individuals who presented high-risk perception for HIV infection, probably reflecting they feel at risk and could benefit from PrEP use.
C1 [Villela, Larissa M.; Veloso, Valdilea G.; Hoagland, Brenda; Fernandes, Nilo M.; Moreira, Ronaldo, I; Grinsztejn, Beatriz; De Boni, Raquel B.] Fundacao Oswaldo Cruz INI FIOCRUZ, Inst Nacl Infectol Evandro Chagas, Ave Brasil 4365, BR-21040360 Manguinho, RJ, Brazil.
   [Kallas, Esper G.] Ctr Referencia Treinamento DST AIDS, Sao Paulo, Brazil.
   [Madruga, Jose, V] Univ Sao Paulo, Sao Paulo, Brazil.
RP Villela, LM (通讯作者)，Fundacao Oswaldo Cruz INI FIOCRUZ, Inst Nacl Infectol Evandro Chagas, Ave Brasil 4365, BR-21040360 Manguinho, RJ, Brazil.
EM larissa.villella@ini.fiocruz.br
RI DE BONI, RAQUEL BRANDINI/D-4212-2013
OI DE BONI, RAQUEL BRANDINI/0000-0002-2455-5997
FU Brazilian Ministry of Health [01/2013 BRA/K57]; CNPq [402004/2012-4,
   454931/2014-0, 76333/2013-0]; SVS [281/2013]; FAPERJ
   [E-26/110.261/2014]; FAPESP [2012/51743-0]; National Council of
   Technological and Scientific Development; FAPERJ (Fundacao Carlos Chagas
   Filho de Amparo `a Pesquisa do Estado do Rio de Janeiro); FAPESP
   (Fundacao de Amparo a Pesquisa do Estado de Sao Paulo)
FX The author(s) disclosed receipt of the following financial support for
   the research, authorship, and/or publication of this article: The study
   was sponsored by the Brazilian Ministry of Health (#01/2013 BRA/K57),
   CNPq (#402004/2012-4, #454931/2014-0) SVS (#281/2013), FAPERJ
   (#E-26/110.261/2014), and FAPESP (#2012/51743-0). BG acknowledge funding
   from the National Council of Technological and Scientific Development
   and the FAPERJ (Fundacao Carlos Chagas Filho de Amparo `a Pesquisa do
   Estado do Rio de Janeiro. EGK acknowledges funding from FAPESP (Fundacao
   de Amparo a Pesquisa do Estado de Sao Paulo) RBDB acknowledges funding
   from the CNPq (grant #76333/2013-0).
CR [Anonymous], 2014, CONSTRUCTION CORE IN
   Baeten JM, 2012, NEW ENGL J MED, V367, P399, DOI 10.1056/NEJMoa1108524
   Baral SD, 2013, LANCET INFECT DIS, V13, P214, DOI 10.1016/S1473-3099(12)70315-8
   Brooks RA, 2015, INT J STD AIDS, V26, P1040, DOI 10.1177/0956462415570159
   Veras MADM, 2015, AIDS BEHAV, V19, P1589, DOI 10.1007/s10461-014-0944-3
   Eisingerich AB, 2012, PLOS ONE, V7, DOI 10.1371/journal.pone.0028238
   Galea JT, 2011, INT J STD AIDS, V22, P256, DOI 10.1258/ijsa.2009.009255
   Garcia M, 2017, PLOS ONE, V12, DOI 10.1371/journal.pone.0184014
   Golub SA, 2010, JAIDS-J ACQ IMM DEF, V54, P548, DOI 10.1097/QAI.0b013e3181e19a54
   Grant H, 2017, J INT AIDS SOC, V20, DOI 10.7448/IAS.20.1.21744
   Grant RM, 2010, NEW ENGL J MED, V363, P2587, DOI 10.1056/NEJMoa1011205
   Greene GJ, 2017, AIDS BEHAV, V21, P1336, DOI 10.1007/s10461-016-1565-9
   Grinsztejn B, 2017, LANCET HIV, V4, pE169, DOI 10.1016/S2352-3018(17)30015-2
   Grinsztejn B, 2013, PLOS ONE, V8, DOI 10.1371/journal.pone.0059768
   Grov C, 2015, AIDS BEHAV, V19, P2234, DOI 10.1007/s10461-015-1030-1
   Hoagland B, 2017, J INT AIDS SOC, V20, DOI 10.7448/IAS.20.1.21472
   Hoagland B, 2017, AIDS BEHAV, V21, P1278, DOI 10.1007/s10461-016-1516-5
   Hoff CC, 2015, AIDS PATIENT CARE ST, V29, P408, DOI 10.1089/apc.2014.0315
   Hojilla JC, 2016, AIDS BEHAV, V20, P1461, DOI 10.1007/s10461-015-1055-5
   Holt M, 2012, SEX TRANSM INFECT, V88, P258, DOI 10.1136/sextrans-2011-050312
   John SA, 2017, PLOS ONE, V12, DOI 10.1371/journal.pone.0189794
   Kerr L, 2018, MEDICINE, V97, pS9, DOI [10.1097/MD.0000000000010573, 10.1097/md.0000000000010573]
   Koechlin FM, 2017, AIDS BEHAV, V21, P1325, DOI 10.1007/s10461-016-1627-z
   Kumar S, 2021, AIDS BEHAV, V25, P1810, DOI 10.1007/s10461-020-03110-x
   Lal L, 2017, AIDS, V31, P1709, DOI [10.1097/QAD.0000000000001519, 10.1097/qad.0000000000001519]
   Liu A, 2014, JAIDS-J ACQ IMM DEF, V67, P528, DOI 10.1097/QAI.0000000000000351
   Liu AY, 2013, JAIDS-J ACQ IMM DEF, V64, P87, DOI 10.1097/QAI.0b013e31828f097a
   Luz PM, 2018, J INT AIDS SOC, V21, DOI 10.1002/jia2.25096
   McCormack S, 2016, LANCET, V387, P53, DOI 10.1016/S0140-6736(15)00056-2
   Mijiti P, 2013, PLOS ONE, V8, DOI 10.1371/journal.pone.0067392
   Ministerio da Saude, 2018, PROF PREEXP PREP RIS
   Molina JM, 2015, NEW ENGL J MED, V373, P2237, DOI 10.1056/NEJMoa1506273
   Montano MA, 2019, AIDS BEHAV, V23, P548, DOI 10.1007/s10461-018-2252-9
   Mugwanya KK, 2013, LANCET INFECT DIS, V13, P1021, DOI 10.1016/S1473-3099(13)70226-3
   Newcomb ME, 2018, JAIDS-J ACQ IMM DEF, V77, P358, DOI 10.1097/QAI.0000000000001604
   Oldenburg CE, 2018, AIDS BEHAV, V22, P1075, DOI 10.1007/s10461-017-1701-1
   Paz-Bailey G, 2016, AIDS, V30, P1985, DOI 10.1097/QAD.0000000000001139
   Silva DS, 2016, AIDS BEHAV, V20, P1039, DOI 10.1007/s10461-015-1235-3
   Team R. C, 2018, TEAM RC R LANGUAGE E
   Torres TS, 2019, JMIR PUBLIC HLTH SUR, V5, P177, DOI 10.2196/13771
   Torres TS., 2018, JMIR PUBLIC HEAL SUR, V4, P11
   Traeger MW, 2019, JAMA-J AM MED ASSOC, V321, P1380, DOI 10.1001/jama.2019.2947
   Traeger MW, 2018, CLIN INFECT DIS, V67, P676, DOI 10.1093/cid/ciy182
   Nguyen VK, 2018, AIDS, V32, P523, DOI 10.1097/QAD.0000000000001718
   Ware NC, 2012, JAIDS-J ACQ IMM DEF, V59, P463, DOI 10.1097/QAI.0b013e31824a060b
   Wheelock A, 2013, PLOS ONE, V8, DOI 10.1371/journal.pone.0054288
   Yi S, 2017, J INT AIDS SOC, V20, DOI 10.7448/IAS.20.1.21580
   Zalazar Virginia, 2016, Transgend Health, V1, P266, DOI 10.1089/trgh.2016.0033
NR 48
TC 0
Z9 0
U1 0
U2 2
PU SAGE PUBLICATIONS LTD
PI LONDON
PA 1 OLIVERS YARD, 55 CITY ROAD, LONDON EC1Y 1SP, ENGLAND
SN 0956-4624
EI 1758-1052
J9 INT J STD AIDS
JI Int. J. STD AIDS
PD AUG
PY 2021
VL 32
IS 9
BP 806
EP 815
AR 0956462421992157
DI 10.1177/0956462421992157
EA FEB 2021
PG 10
WC Immunology; Infectious Diseases
WE Science Citation Index Expanded (SCI-EXPANDED)
SC Immunology; Infectious Diseases
GA SZ5BV
UT WOS:000636026100001
PM 33615909
DA 2022-08-26
ER

PT J
AU Notario-Perez, F
   Galante, J
   Martin-Illana, A
   Cazorla-Luna, R
   Sarmento, B
   Ruiz-Caro, R
   das Neves, J
   Veiga, MD
AF Notario-Perez, Fernando
   Galante, Joana
   Martin-Illana, Araceli
   Cazorla-Luna, Raul
   Sarmento, Bruno
   Ruiz-Caro, Roberto
   das Neves, Jose
   Veiga, Maria-Dolores
TI Development of pH-sensitive vaginal films based on methacrylate
   copolymers for topical HIV-1 pre-exposure prophylaxis
SO ACTA BIOMATERIALIA
LA English
DT Article
DE AIDS; Microbicides; Plasticisers; Tenofovir; Women's health
AB Interest is growing in "smart" vaginal microbicides as a strategy to protect women from sexual transmission of human immunodeficiency virus (HIV). The concept is based on the development of products featuring low drug release in acidic media - such as vaginal fluid - but switch to a fast release profile when the medium becomes neutral or slightly alkaline. This mimics the surge in pH occurring in the vagina after sexual intercourse due to the seminal fluid. Semen is the main vehicle for HIV-1, and increasing antiretroviral drug levels in the vagina upon ejaculation may contribute to enhanced protection against viral sexual transmission. This work explores the use of different pharmaceutical-grade methacrylic acid-based polymers (Eudragit (R) RL, RS, L and S) for developing vaginal films allowing the pH-dependant release of the antiretroviral drug tenofovir (TFV). Eudragit (R) L 100 and Eudragit (R) S 100, containing triethyl citrate as plasticiser, proved to be suitable for manufacturing films with optimal dual in vitro drug-release behaviour. TFV-release can be sustained for several days after film administration and all the drug is released in a few hours in conditions simulating ejaculation. The films' mechanical properties were also deemed suitable for comfortable vaginal administration. Two optimized films were further assessed using HEC-1-A and Ca Ski cell monolayer models and were found to possess favourable drug permeability profiles and drug levels associated to cell monolayer as compared to free TFV. Overall, pH-dependant films containing tenofovir may constitute promising candidates for "smart" vaginal microbicides to protect women from sexual HIV transmission.
   Statement of Significance
   The aim was to design a vaginal film featuring low drug release in acidic media (the vaginal fluid), but switch to a fast release when the medium is neutralised (due to the rapid pH rise occurring in the vagina after sexual intercourse because of the seminal fluid). Films manufactured with Eudragit (R) L100 and S100 containing triethyl citrate as plasticiser could held tenofovir-release for several days after film administration and all the drug was released in a few hours at conditions simulating ejaculation. Developed films featured suitable mechanical properties for comfortable vaginal use, and favourable levels of drug permeated and associated to cell monolayers. Overall, developed films may constitute promising candidate "smart" vaginal microbicides for protecting women from sexual HIV transmission. (c) 2021 Acta Materialia Inc. Published by Elsevier Ltd. All rights reserved.
C1 [Notario-Perez, Fernando; Martin-Illana, Araceli; Cazorla-Luna, Raul; Ruiz-Caro, Roberto; Veiga, Maria-Dolores] Univ Complutense Madrid, Fac Farm, Dept Farm Galen & Tecnol Alimentaria, Plaza Ramon y Cajal S-N, Madrid 28040, Spain.
   [Galante, Joana; Sarmento, Bruno; das Neves, Jose] Univ Porto, i3S Inst Invest & Inovacao Saude, Rua Alfredo Allen 208, P-4200135 Porto, Portugal.
   [Galante, Joana; Sarmento, Bruno; das Neves, Jose] Univ Porto, INEB Inst Engn Biomed, Rua Alfredo Allen 208, P-4200135 Porto, Portugal.
   [Galante, Joana] Univ Porto, ICBAS Inst Ciencias Biomed Abel Salazar, Rua Jorge Viterbo Ferreira 228, P-4050313 Porto, Portugal.
   [Sarmento, Bruno; das Neves, Jose] Inst Invest & Formacao Avancada Ciencias & Techno, CESPU, Rua Cent Gandra 1317, P-4585116 Gandra, Portugal.
RP Veiga, MD (通讯作者)，Univ Complutense Madrid, Fac Farm, Dept Farm Galen & Tecnol Alimentaria, Plaza Ramon y Cajal S-N, Madrid 28040, Spain.
EM fnotar01@ucm.es; joana.galante@i3s.up.pt; aracelimartin@ucm.es;
   racazorl@ucm.es; bruno.sarmento@ineb.up.pt; rruizcar@ucm.es;
   j.dasneves@ineb.up.pt
RI Neves, José das/J-8369-2013; Notario-Pérez, Fernando/ABH-6548-2020;
   RUIZ-Caro, ROBERTO/ABD-1327-2021
OI Neves, José das/0000-0002-2317-2759; Notario-Pérez,
   Fernando/0000-0003-4151-1758; RUIZ-Caro, ROBERTO/0000-0001-9925-5051;
   Cazorla-Luna, Raul/0000-0002-8188-5001; Galante,
   Joana/0000-0002-1523-2619
FU Spanish Research Agency; European Regional Development Fund (AEI/FEDER,
   UE) [MAT2016-76416-R]; Portuguese funds through FCT - Fundacao para a
   Ciencia e a Tecnologia/Ministerio da Ciencia, Tecnologia e Ensino
   Superior [UID/BIM/04293/2019]; Spanish Ministry of Science, Innovation
   and Universities; Spanish Ministry of Education, Culture and Sport;
   Fundacao para a Ciencia e a Tecnologia, Portugal [SFRH/BD/140271/2018]
FX This work was supported by the Spanish Research Agency and the European
   Regional Development Fund (AEI/FEDER, UE) [grant number
   MAT2016-76416-R]. The work was also financed by Portuguese funds through
   FCT - Fundacao para a Ciencia e a Tecnologia/Ministerio da Ciencia,
   Tecnologia e Ensino Superior in the framework of the project "Institute
   for Research and Innovation in Health Sciences" UID/BIM/04293/2019.
   Fernando Notario-Perez is the beneficiary of a predoctoral researcher
   training fellowship from the Spanish Ministry of Science, Innovation and
   Universities. Raul Cazorla-Luna and Araceli Martin-Illana are the
   beneficiaries of a university professor training fellowship from the
   Spanish Ministry of Education, Culture and Sport. Joana Galante
   gratefully acknowledges Fundacao para a Ciencia e a Tecnologia, Portugal
   for its financial support (SFRH/BD/140271/2018 scholarship).
CR Apu AS, 2009, TROP J PHARM RES, V8, P145
   Baeten JM, 2016, NEW ENGL J MED, V375, P2121, DOI 10.1056/NEJMoa1506110
   Baeten JM, 2012, NEW ENGL J MED, V367, P399, DOI 10.1056/NEJMoa1108524
   Bazban-Shotorbani S, 2017, J CONTROL RELEASE, V253, P46, DOI 10.1016/j.jconrel.2017.02.021
   Beymer MR, 2019, CURR HIV-AIDS REP, V16, P349, DOI 10.1007/s11904-019-00450-9
   Boateng JS, 2016, COLLOID SURFACE B, V145, P353, DOI 10.1016/j.colsurfb.2016.05.014
   Bunge KE, 2016, JAIDS-J ACQ IMM DEF, V71, P498, DOI 10.1097/QAI.0000000000000897
   Caivo NL, 2019, INT J PHARMACEUT, V556, P181, DOI 10.1016/j.ijpharm.2018.12.011
   Cautela MP, 2019, EUR J PHARM BIOPHARM, V138, P3, DOI 10.1016/j.ejpb.2018.02.001
   Cazorla-Luna R, 2020, BIOMACROMOLECULES, V21, P2309, DOI 10.1021/acs.biomac.0c00249
   Cazorla-Luna R, 2020, MAR DRUGS, V18, DOI 10.3390/md18010044
   Chime S., 2013, RES J PHARM BIO CHEM, V4, P97, DOI DOI 10.1517/17425241003602259
   Clark MR, 2011, INT J PHARMACEUT, V413, P10, DOI 10.1016/j.ijpharm.2011.04.004
   Costa P, 2001, EUR J PHARM SCI, V13, P123, DOI 10.1016/S0928-0987(01)00095-1
   Costa T, 2019, FRONT BIOENG BIOTECH, V7, DOI 10.3389/fbioe.2019.00390
   Crakes KR, 2020, J INT AIDS SOC, V23, DOI 10.1002/jia2.25628
   Cunha Ana Raquel, 2014, Pharmaceutics, V6, P530, DOI 10.3390/pharmaceutics6030530
   das Neves J., 2014, DRUG DELIVERY DEV AN
   das Neves J, 2015, ACTA BIOMATER, V18, P77, DOI 10.1016/j.actbio.2015.02.007
   das Neves J, 2013, MOL PHARMACEUT, V10, P2793, DOI 10.1021/mp4002365
   Delany-Moretlwe S, 2018, LANCET INFECT DIS, V18, P1241, DOI [10.1016/S1473-3099(18)30428-6, 10.1016/s1473-3099(18)30428-6]
   Dezzutti CS, 2012, PLOS ONE, V7, DOI 10.1371/journal.pone.0048328
   Faria MJ, 2019, PHARMACEUTICS, V11, DOI 10.3390/pharmaceutics11090485
   Fernandez-Romero JA, 2015, ADV DRUG DELIVER REV, V92, P27, DOI 10.1016/j.addr.2014.12.005
   Friedland BA, 2016, JAIDS-J ACQ IMM DEF, V73, P489, DOI 10.1097/QAI.0000000000001136
   Gali Y, 2010, ANTIMICROB AGENTS CH, V54, P5105, DOI 10.1128/AAC.00456-10
   Garg S, 2010, ANTIVIR RES, V88, pS19, DOI 10.1016/j.antiviral.2010.09.010
   Gohel MC, 2003, PHARM DEV TECHNOL, V8, P323, DOI 10.1081/PDT-120024686
   Grammen C, 2014, INT J PHARMACEUT, V475, P238, DOI 10.1016/j.ijpharm.2014.08.054
   Gupta KM, 2007, J PHARM SCI-US, V96, P670, DOI 10.1002/jps.20752
   Karim QA, 2010, SCIENCE, V329, P1168, DOI 10.1126/science.1193748
   Keller M, 2019, LANCET HIV, V6, pE498, DOI 10.1016/S2352-3018(19)30145-6
   Li J., 2019, PHARMACEUTICS, V12, pE1
   Machado A, 2016, ACTA BIOMATER, V44, P332, DOI 10.1016/j.actbio.2016.08.018
   Mahalingam A, 2011, BIOMATERIALS, V32, P8343, DOI 10.1016/j.biomaterials.2011.05.001
   Mamani PL, 2012, AAPS PHARMSCITECH, V13, P1073, DOI 10.1208/s12249-012-9829-9
   Martin-Illana A, 2019, PHARMACEUTICS, V11, DOI 10.3390/pharmaceutics11050232
   Mayer KH, 2006, AIDS, V20, P543, DOI 10.1097/01.aids.0000210608.70762.c3
   Moore J.W., 1996, PHARM TECHNOL, V20, P64
   Musara P, 2021, AIDS BEHAV, V25, P124, DOI 10.1007/s10461-020-02949-4
   Nel A, 2016, NEW ENGL J MED, V375, P2133, DOI 10.1056/NEJMoa1602046
   Notario-Perez F, 2019, INT J PHARMACEUT, V570, DOI 10.1016/j.ijpharm.2019.118643
   Notario-Perez F, 2019, PHARMACEUTICS, V11, DOI 10.3390/pharmaceutics11030137
   Notario-Perez F, 2018, CARBOHYD POLYM, V179, P305, DOI 10.1016/j.carbpol.2017.10.001
   Notario-Perez F, 2017, DRUG DES DEV THER, V11, P1767, DOI 10.2147/DDDT.S133170
   Notario-Perez F, 2017, MAR DRUGS, V15, DOI 10.3390/md15020050
   Owen DH, 2005, J ANDROL, V26, P459, DOI 10.2164/jandrol.04104
   Owen DH, 1999, CONTRACEPTION, V59, P91, DOI 10.1016/S0010-7824(99)00010-4
   Patel SK, 2017, DRUG DELIV TRANSL RE, V7, P775, DOI 10.1007/s13346-017-0385-4
   Pertusati F, 2014, EUR J MED CHEM, V78, P259, DOI 10.1016/j.ejmech.2014.03.051
   Prabst K, 2017, METHODS MOL BIOL, V1601, P1, DOI 10.1007/978-1-4939-6960-9_1
   Ruiz-Caro R, 2009, MOLECULES, V14, P4370, DOI 10.3390/molecules14114370
   Sakata Y, 2011, J NON-CRYST SOLIDS, V357, P1279, DOI 10.1016/j.jnoncrysol.2010.12.031
   Su JT, 2017, PHARM RES-DORDR, V34, P2163, DOI 10.1007/s11095-017-2224-1
   Thakral S, 2013, EXPERT OPIN DRUG DEL, V10, P131, DOI 10.1517/17425247.2013.736962
   Van Damme L, 2012, NEW ENGL J MED, V367, P411, DOI 10.1056/NEJMoa1202614
   Woolfson AD, 2010, INT J PHARMACEUT, V388, P136, DOI 10.1016/j.ijpharm.2009.12.042
   Zhang T, 2011, EUR J PHARM BIOPHARM, V79, P526, DOI 10.1016/j.ejpb.2011.06.007
   Zhang W, 2015, PHARM RES-DORDR, V32, P2960, DOI 10.1007/s11095-015-1678-2
   Zhao JJ, 2020, CLIN INFECT DIS, V71, P2027, DOI 10.1093/cid/ciaa344
NR 60
TC 8
Z9 8
U1 0
U2 4
PU ELSEVIER SCI LTD
PI OXFORD
PA THE BOULEVARD, LANGFORD LANE, KIDLINGTON, OXFORD OX5 1GB, OXON, ENGLAND
SN 1742-7061
EI 1878-7568
J9 ACTA BIOMATER
JI Acta Biomater.
PD FEB
PY 2021
VL 121
BP 316
EP 327
DI 10.1016/j.actbio.2020.12.019
EA JAN 2021
PG 12
WC Engineering, Biomedical; Materials Science, Biomaterials
WE Science Citation Index Expanded (SCI-EXPANDED)
SC Engineering; Materials Science
GA QB9NT
UT WOS:000614462900004
PM 33333257
DA 2022-08-26
ER

PT J
AU Blackwell, CW
   Castillo, HL
AF Blackwell, Christopher W.
   Castillo, Humberto Lopez
TI Human Immunodeficiency Virus Pre-Exposure Prophylaxis: Use of
   Emtricitabine/Tenofovir Alafenamide
SO JNP-JOURNAL FOR NURSE PRACTITIONERS
LA English
DT Article
DE AIDS; emtricitabine; tenofovir alafenamide; human immunodeficiency
   virus; human immunodeficiency virus prevention; pre-exposure prophylaxis
ID PREVENTING HIV
AB Pre-exposure prophylaxis (PrEP) involves the use of antiretroviral medication in concert with safer sex practices to significantly reduce the risk of type 1 human immunodeficiency virus infection. In October 2019, daily use of emtricitabine/tenofovir alafenamide (FTC/TAF) 200 mg/25 mg was approved as a newer agent for PrEP to prevent HIV-1 infection in at-risk adults and adolescents. The purpose of this article is to: 1) provide an overview of the FTC/TAF regimen and its safety and efficacy profiles, 2) discuss indications and contra-indications of FTC/TAF as PrEP, 3) provide a focused comparison of FTC/TDF with FTC/TAF, and 4) examine issues surrounding cost and accessibility in the United States. (c) 2021 Elsevier Inc. All rights reserved.
C1 [Blackwell, Christopher W.] Univ Cent Florida, Adult Gerontol Acute Care Nurse Practitioner Prog, Coll Nursing, Orlando, FL 32816 USA.
   [Castillo, Humberto Lopez] Univ Cent Florida, Dept Hlth Sci, Coll Hlth Profess & Sci, Coll Med, Orlando, FL 32816 USA.
RP Blackwell, CW (通讯作者)，Univ Cent Florida, Adult Gerontol Acute Care Nurse Practitioner Prog, Coll Nursing, Orlando, FL 32816 USA.
EM christopher.blackwell@ucf.edu
RI López Castillo, Humberto/AAW-9805-2020
OI López Castillo, Humberto/0000-0003-4604-0887; Blackwell,
   Christopher/0000-0002-4949-940X
CR Blackwell CW, 2018, J ASSOC NURSE AIDS C, V29, P770, DOI 10.1016/j.jana.2018.06.001
   Blackwell Christopher W, 2014, Nurse Pract, V39, P50, DOI 10.1097/01.NPR.0000452976.92052.fa
   Blackwell CW, 2008, AM J MENS HEALTH, V2, P306, DOI 10.1177/1557988307306045
   Campbell T, 2019, OPEN FORM INFECT DIS, V6, pPS64
   Gilead, 701 GIL
   Glidden DV, 2018, CLIN INFECT DIS, V67, P411, DOI 10.1093/cid/ciy083
   GSI, 225 GSI
   Hosek S, 2019, OPEN FORM INFECT DIS, V6, pPS64
   Markowitz M, 2017, JAIDS-J ACQ IMM DEF, V76, pE104, DOI 10.1097/QAI.0000000000001534
   McCormack S, 2016, LANCET, V387, P53, DOI 10.1016/S0140-6736(15)00056-2
   Mizushmia D, 2020, ANN C RETR OPP INF M
   Mulligan K, 2015, CLIN INFECT DIS, V61, P572, DOI 10.1093/cid/civ324
   Solomon MM, 2014, AIDS, V28, P851, DOI 10.1097/QAD.0000000000000156
   Watanabe T, 2015, ANTIMICROB AGENTS CH, V59, P1292, DOI 10.1128/AAC.04459-14
   Weiss G, 2018, PLOS ONE, V13, DOI 10.1371/journal.pone.0200338
NR 15
TC 0
Z9 0
U1 1
U2 1
PU ELSEVIER SCIENCE INC
PI NEW YORK
PA STE 800, 230 PARK AVE, NEW YORK, NY 10169 USA
SN 1555-4155
EI 1878-058X
J9 JNP-J NURSE PRACT
JI JNP-J. Nurse Pract.
PD JUN
PY 2021
VL 17
IS 6
BP 673
EP 676
DI 10.1016/j.nurpra.2021.01.002
EA JUN 2021
PG 4
WC Nursing
WE Science Citation Index Expanded (SCI-EXPANDED); Social Science Citation Index (SSCI)
SC Nursing
GA SQ1LO
UT WOS:000660121400010
DA 2022-08-26
ER

PT J
AU Buffel, V
   Masquillier, C
   Reyniers, T
   Van Landeghem, E
   Wouters, E
   Vuylsteke, B
   Nostlinger, C
AF Buffel, Veerle
   Masquillier, Caroline
   Reyniers, Thijs
   Van Landeghem, Ella
   Wouters, Edwin
   Vuylsteke, Bea
   Noestlinger, Christiana
TI Who falls between the cracks? Identifying eligible PrEP users among
   people with Sub-Saharan African migration background living in Antwerp,
   Belgium
SO PLOS ONE
LA English
DT Article
ID HIV PREEXPOSURE PROPHYLAXIS; ANRS PARCOURS; COUNTRIES; MIGRANTS; MEN;
   WILLINGNESS; INFECTION; RISK; CARE; SEX
AB Introduction This study produces an estimate of the proportion of eligible PrEP users among people of Sub-Saharan African background based on the Belgian PrEP eligibility criteria and examines associations with socio-economic and demographic characteristics. Methods We performed logistic regression analysis on data of a representative community-based survey conducted among Sub-Saharan African communities (n = 685) living in Antwerp. Results Almost a third (30.3%) of the respondents were eligible to use PrEP. Those who were male, single, lower educated, undocumented, and had experienced forced sex were more likely to be eligible for PrEP use. The findings highlight the importance of taking intra-, interpersonal and structural HIV risk factors into account. Conclusions The study shows high unmet PrEP needs in this population, especially among those with high vulnerability for HIV acquisition. A better understanding of barriers to PrEP use in this population group is needed to allow for equitable access.
C1 [Buffel, Veerle; Masquillier, Caroline; Wouters, Edwin] Univ Antwerp, Dept Sociol, Antwerp, Belgium.
   [Reyniers, Thijs; Van Landeghem, Ella; Vuylsteke, Bea; Noestlinger, Christiana] Inst Trop Med, Dept Publ Hlth, Antwerp, Belgium.
RP Buffel, V (通讯作者)，Univ Antwerp, Dept Sociol, Antwerp, Belgium.
EM veerle.buffel@uantwerpen.be
OI Veerle, Buffel/0000-0001-6602-9525; Masquillier,
   Caroline/0000-0003-1748-5967; Vuylsteke, Bea/0000-0003-0514-4372;
   Noestlinger, Christiana/0000-0001-9031-8503
FU FWO-SBO (Flemish Scientific Research -Strategic Basic Research)
   [S004919N]
FX This study is part of the Promise project 'Optimise PrEP to Maximise
   Impact', funded by FWO-SBO (Flemish Scientific Research -Strategic Basic
   Research) to BV (S004919N)".
CR Aaron E, 2018, AIDS PATIENT CARE ST, V32, P16, DOI 10.1089/apc.2017.0201
   Alvarez-del Arco D, 2017, AIDS, V31, P1979, DOI 10.1097/QAD.0000000000001571
   Alvarez-del Arco D, 2013, EUR J PUBLIC HEALTH, V23, P1039, DOI 10.1093/eurpub/cks130
   Annequin M, 2020, AIDS CARE, V32, pS47, DOI 10.1080/09540121.2020.1739219
   Brannstrom J, 2017, HIV MED, V18, P677, DOI 10.1111/hiv.12509
   Buffel V, 2018, ESPN THEMATIC REPORT
   Calabrese SK, 2017, AM J PUBLIC HEALTH, V107, P1883, DOI 10.2105/AJPH.2017.304061
   Derluyn I, 2011, INTERCULTURAL HEALTH
   Desgrees-du-Lou A, 2015, EUROSURVEILLANCE, V20, P31, DOI 10.2807/1560-7917.ES.2015.20.46.30065
   Desgrees-du-Lou A, 2016, AIDS, V30, P645, DOI 10.1097/QAD.0000000000000957
   Dias S, 2020, PLOS ONE, V15, DOI 10.1371/journal.pone.0228584
   Dias S, 2014, INT J ENV RES PUB HE, V11, P8552, DOI 10.3390/ijerph110808552
   Dodds C., 2008, KNOWLEDGE WILL POWER
   Fakoya I, 2015, BMC PUBLIC HEALTH, V15, DOI 10.1186/s12889-015-1852-9
   Fenton KA, 2001, AIDS, V15, P1442, DOI 10.1097/00002030-200107270-00017
   Frattini, 2009, EUROHEALTH, V16, P10
   Gosselin A, 2019, BMC PUBLIC HEALTH, V19, DOI 10.1186/s12889-019-7943-2
   Gosselin A, 2020, SEX TRANSM INFECT, V96, P227, DOI 10.1136/sextrans-2019-054080
   Hankins C, 2015, J INT AIDS SOC, V18, P71, DOI 10.7448/IAS.18.4.19973
   Hoots BE, 2016, CLIN INFECT DIS, V63, P672, DOI 10.1093/cid/ciw367
   Karon JM, 2012, J URBAN HEALTH, V89, P565, DOI 10.1007/s11524-012-9676-8
   Kramer MA, 2005, SEX TRANSM INFECT, V81, P508, DOI 10.1136/sti.2004.014282
   Loos J, 2017, PLOS ONE, V12, DOI 10.1371/journal.pone.0174677
   Loos J, 2016, LANCET HIV, V3, pE505, DOI 10.1016/S2352-3018(16)30173-4
   Loos Jasna, 2016, JMIR Res Protoc, V5, pe48, DOI 10.2196/resprot.5162
   Loos J, 2014, AIDS EDUC PREV, V26, P81, DOI 10.1521/aeap.2014.26.1.81
   Mugo NR, 2016, CURR OPIN HIV AIDS, V11, P80, DOI 10.1097/COH.0000000000000224
   Rendina HJ, 2017, SOC SCI MED, V172, P115, DOI 10.1016/j.socscimed.2016.10.030
   Rozhnova G, 2018, AIDS, V32, P2615, DOI [10.1097/QAD.0000000000002050, 10.1097/qad.0000000000002050]
   Sasse A., 2020, EPIDEMIOLOGIE AIDS
   Sciensano, 2020, HIV NUMB
   Vuylsteke B, 2019, SEX HEALTH, V16, P80, DOI 10.1071/SH18071
   WHO, 2017, MOD 1 CLIN
   WHO, 2018, MOD 5 MON EV
   Young I, 2014, BMJ OPEN, V4, DOI 10.1136/bmjopen-2014-005717
NR 35
TC 1
Z9 1
U1 0
U2 0
PU PUBLIC LIBRARY SCIENCE
PI SAN FRANCISCO
PA 1160 BATTERY STREET, STE 100, SAN FRANCISCO, CA 94111 USA
SN 1932-6203
J9 PLOS ONE
JI PLoS One
PY 2021
VL 16
IS 8
AR e0256269
DI 10.1371/journal.pone.0256269
PG 14
WC Multidisciplinary Sciences
WE Science Citation Index Expanded (SCI-EXPANDED); Social Science Citation Index (SSCI)
SC Science & Technology - Other Topics
GA UB7PL
UT WOS:000686033500020
PM 34407146
OA Green Published, gold
DA 2022-08-26
ER

PT J
AU Irungu, EM
   Mugwanya, KK
   Mugo, NR
   Bukusi, EA
   Donnell, D
   Odoyo, J
   Wamoni, E
   Peacock, S
   Morton, JF
   Ngure, K
   Mugambi, M
   Mukui, I
   O'Malley, G
   Baeten, JM
AF Irungu, Elizabeth M.
   Mugwanya, Kenneth K.
   Mugo, Nelly R.
   Bukusi, Elizabeth A.
   Donnell, Deborah
   Odoyo, Josephine
   Wamoni, Elizabeth
   Peacock, Sue
   Morton, Jennifer F.
   Ngure, Kenneth
   Mugambi, Mary
   Mukui, Irene
   O'Malley, Gabrielle
   Baeten, Jared M.
CA Partners Scale-Up Project Team
TI Integration of pre-exposure prophylaxis services into public HIV care
   clinics in Kenya: a pragmatic stepped-wedge randomised trial
SO LANCET GLOBAL HEALTH
LA English
DT Article
ID PREVENTION; ADHERENCE; PROVIDERS; PREP
AB Background Successful and sustainable models for HIV pre-exposure prophylaxis (PrEP) delivery in public health systems in Africa are needed. We aimed to evaluate the implementation of PrEP delivery integrated in public HIV care clinics in Kenya.
   Methods As part of Kenya's national PrEP roll-out, we conducted a stepped-wedge cluster-randomised pragmatic trial to catalyse scale-up of PrEP delivery integrated in 25 public HIV care clinics. We selected high-volume clinics in these regions (ie, those with a high number of people living with HIV enrolled in HIV care and treatment). Clinics (each representing a cluster) were stratified by region and randomly assigned to the order in which clinic staff would receive PrEP training and ongoing technical support using numbered opaque balls picked from a bag. There was no masking. PrEP provision was done by clinic staff without additional financial support. Data were abstracted from records of individuals initiating PrEP. The primary outcome was the number of people initiating PrEP per clinic per month comparing intervention to control periods. Other outcomes included PrEP continuation, adherence, and incident HIV infections. This trial is registered with ClinicalTrials.gov, NCT03052010.
   Findings After the baseline period, which started in January, 2017, every month two to six HIV care clinics crossed over from control to intervention, until August, 2017, when all clinics were implementing the intervention. Of 4898 individuals initiating PrEP (27 during the control period and 4871 during the intervention period), 2640 (54%) were women, the median age was 31 years (IQR 25-39), and 4092 (84%) reported having a partner living with HIV. The mean monthly number of PrEP initiations per clinic was 0.1 (SD 0.5) before the intervention and 7.5 (2.7) after intervention introduction (rate ratio 23.7, 95% CI 14.2-39.5, p<0.0001). PrEP continuation was 57% at 1 month, 44% at 3 months, and 34% at 6 months, and 12% of those who missed a refill returned later for PrEP re-initiation. Tenofovir diphosphate was detected in 68 (96%) of 71 blood samples collected from a randomly selected subset of participants. Six HIV infections were observed over 2531 person-years of observation (incidence 0.24 cases per 100 person-years), three of which occurred at the first visit after PrEP initiation. Interpretation We observed high uptake, reasonable continuation with high adherence, frequent PrEP restarts, and low HIV incidence.
   Integration of PrEP services within public HIV care clinics in Africa is feasible. Funding National Institute of Mental Health and Bill & Melinda Gates Foundation. Copyright (C) 2021 The Author(s). Published by Elsevier Ltd.
C1 [Baeten, Jared M.] Gilead Sci, Foster City, CA USA.
   [Irungu, Elizabeth M.; Mugwanya, Kenneth K.; Mugo, Nelly R.; Bukusi, Elizabeth A.; Donnell, Deborah; Peacock, Sue; Morton, Jennifer F.; Ngure, Kenneth; O'Malley, Gabrielle; Baeten, Jared M.] Univ Washington, Dept Global Hlth, Seattle, WA 98195 USA.
   [Baeten, Jared M.] Univ Washington, Dept Epidemiol, Seattle, WA 98195 USA.
   [Baeten, Jared M.] Univ Washington, Dept Med, Seattle, WA USA.
   [Irungu, Elizabeth M.; Mugo, Nelly R.; Wamoni, Elizabeth] Kenya Govt Med Res Ctr, Ctr Clin Res, POB 104018-00101, Nairobi, Kenya.
   [Bukusi, Elizabeth A.; Odoyo, Josephine] Kenya Govt Med Res Ctr, Ctr Microbiol Res, Nairobi, Kenya.
   [Donnell, Deborah] Fred Hutchinson Canc Res Ctr, Vaccine & Infect Dis Div, 1124 Columbia St, Seattle, WA 98104 USA.
   [Ngure, Kenneth] Jomo Kenyatta Univ Agr & Technol, Sch Publ Hlth, Nairobi, Kenya.
   [Mugambi, Mary; Mukui, Irene] Natl AIDS & STI Control Program, Nairobi, Kenya.
RP Irungu, EM (通讯作者)，Kenya Govt Med Res Ctr, Ctr Clin Res, POB 104018-00101, Nairobi, Kenya.
EM eirungu@uw.edu
OI O&apos;Malley, Gabrielle/0000-0002-7514-8240
FU National Institute of Mental Health and Bill & Melinda Gates Foundation
   - National Institute of Mental Health of the US National Institutes of
   Health [R01MH095507]; Bill & Melinda Gates Foundation [OPP10556051]
FX National Institute of Mental Health and Bill & Melinda Gates
   Foundation.; The study was funded by the National Institute of Mental
   Health of the US National Institutes of Health (grant R01MH095507) and
   the Bill & Melinda Gates Foundation (grant OPP10556051) . We thank the
   members of the independent data monitoring committee for their expertise
   and guidance: Churchill Alumasa, Jared Mecha, Vernon Mochache, Irene
   Mukui, Carol Ngunu, and Jeremy Penner.
CR Anderson PL, 2018, ANTIMICROB AGENTS CH, V62, DOI 10.1128/AAC.01710-17
   Baeten JM, 2012, NEW ENGL J MED, V367, P399, DOI 10.1056/NEJMoa1108524
   Baeten JM, 2016, PLOS MED, V13, DOI 10.1371/journal.pmed.1002099
   Fonner VA, 2016, AIDS, V30, P1973, DOI 10.1097/QAD.0000000000001145
   Haberer JE, 2015, AIDS, V29, P1277, DOI 10.1097/QAD.0000000000000647
   Irungu EM, 2020, NAT MED, V26, P655, DOI 10.1038/s41591-020-0872-x
   Irungu EM, 2019, GLOB PUBLIC HEALTH, V14, P1524, DOI 10.1080/17441692.2019.1588908
   Joint United Nations Programme on HIV/AIDS (UNAIDS), 2020, UNAIDS DAT 2020
   Kahle EM, 2013, JAIDS-J ACQ IMM DEF, V62, P339, DOI 10.1097/QAI.0b013e31827e622d
   Koss CA, 2020, LANCET HIV, V7, pE249, DOI 10.1016/S2352-3018(19)30433-3
   Krakower D, 2014, AIDS BEHAV, V18, P1712, DOI 10.1007/s10461-014-0839-3
   Krakower D, 2012, CURR OPIN HIV AIDS, V7, P593, DOI 10.1097/COH.0b013e3283590446
   Masyuko S, 2018, SEX HEALTH, V15, P578, DOI 10.1071/SH18090
   Mayer KH, 2018, JAIDS-J ACQ IMM DEF, V77, P119, DOI 10.1097/QAI.0000000000001579
   Ministry of Health National AIDS & STI Control Program., 2018, GUIDELINES USE ANTIR, V2018
   Mugo NR, 2016, CURR OPIN HIV AIDS, V11, P80, DOI 10.1097/COH.0000000000000224
   Mugwanya KK, 2018, IMPLEMENT SCI, V13, DOI 10.1186/s13012-018-0809-7
   NACC,, 2018, KEN HIV EST REP 2018
   NASCOP,, 2020, KENPHIA PREL 2018 RE
   National AIDS & STI Control Programme (NASCOP) MoH, 2020, KEN FRAM IMPL PREEXP
   O'Malley G, 2019, CURR HIV-AIDS REP, V16, P141, DOI 10.1007/s11904-019-00437-6
   Odoyo JB, 2019, J INT AIDS SOC, V22, DOI 10.1002/jia2.25303
   Ongolly FK, 2021, JAIDS-J ACQ IMM DEF, V87, pE150, DOI 10.1097/QAI.0000000000002625
   Sullivan PS, 2018, SEX HEALTH, V15, P522, DOI 10.1071/SH18103
   Venter WD, 2016, CURR OPIN HIV AIDS, V11, P35, DOI 10.1097/COH.0000000000000208
   Wagenaar BH, 2016, HEALTH POLICY PLANN, V31, P129, DOI 10.1093/heapol/czv029
   WHO, 2017, IMPL TOOL PREEXP PRO
   World Health Organization, 2015, GUIDELINE START ANTI
   Zanolini A, 2018, PLOS MED, V15, DOI 10.1371/journal.pmed.1002636
   Zheng JH, 2016, J PHARMACEUT BIOMED, V122, P16, DOI 10.1016/j.jpba.2016.01.038
NR 30
TC 1
Z9 1
U1 0
U2 1
PU ELSEVIER SCI LTD
PI OXFORD
PA THE BOULEVARD, LANGFORD LANE, KIDLINGTON, OXFORD OX5 1GB, OXON, ENGLAND
SN 2214-109X
J9 LANCET GLOB HEALTH
JI Lancet Glob. Health
PD DEC
PY 2021
VL 9
IS 12
BP E1730
EP E1739
PG 10
WC Public, Environmental & Occupational Health
WE Science Citation Index Expanded (SCI-EXPANDED); Social Science Citation Index (SSCI)
SC Public, Environmental & Occupational Health
GA XA6JT
UT WOS:000720751200030
PM 34798031
OA Green Published, gold
DA 2022-08-26
ER

PT J
AU Slurink, I
   van Aar, F
   Parkkali, S
   Heijman, T
   Gotz, H
   Kampman, K
   van Weert, Y
   van Benthem, B
   van de Laar, T
   Op de Coul, E
AF Slurink, Isabel
   van Aar, Fleur
   Parkkali, Saara
   Heijman, Titia
   Gotz, Hannelore
   Kampman, Karlijn
   van Weert, Yolanda
   van Benthem, Birgit
   van de Laar, Thijs
   op de Coul, Eline
CA RITA Surveillance Network Sexual H
TI Recently acquired HIV infections and associated factors among men who
   have sex with men diagnosed at Dutch sexual health centres
SO INTERNATIONAL JOURNAL OF STD & AIDS
LA English
DT Article
DE HIV; recent infection; men who have sex with men; the Netherlands;
   avidity assay; STI; clinic
ID STI; DETERMINANTS; CLINICS
AB Introduction: Surveillance for recent HIV infections was implemented at Dutch sexual health centres (SHCs) for planning and evaluation of HIV prevention initiatives. The study objective is twofold: (1) to explore trends in recent HIV infections and associated socio-demographic and behavioural risk factors among men who have sex with men (MSM )attending SHCs, to gain insight into subgroups at risk for acquiring HIV and(2) to illustrate how comparison with different reference groups affect associations with these risk factors. Methods: Residual plasma or serum samples from MSM newly HIV diagnosed at SHCs in 2014-2017 were tested with an avidity assay. Multinomial regression was used to analyse risk factors for recent HIV infections among MSM with established HIV infections among MSM and with HIV-negative MSM as reference groups. Results: Of newly diagnosed MSM, 33% were classified as recent HIV infection with avidity testing. Combining HIV-negative test results with avidity outcomes resulted in 54% recent infections. Recent infection was associated with having an STI in the past, multiple partners and condom use for both reference groups of MSM. Additionally, relative to the HIV-negative MSM, recent infection was associated with education and having a non-Western origin. In contrast, relative to MSM with established HIV infections, recent infection was associated with Western origin. Conclusion: Our results suggest ongoing but declining transmission of HIV and high uptake of HIV testing among MSM visiting SHCs. The identification of risk factors for recent infections can help healthcare professionals to target subgroups eligible for PrEP or condom use promotion. Differentiation by the reference group in explanatory models for recent infections is important as different risk factors were identified. Likely, associations relative to HIV-negative MSM follow those of acquiring HIV infection in general, whereas the comparison with the established HIV infection reference rather reflects the frequent testing behaviour of subgroups of MSM.
C1 [Slurink, Isabel; van Aar, Fleur; Parkkali, Saara; van Weert, Yolanda; van Benthem, Birgit; op de Coul, Eline] Natl Inst Publ Hlth & Environm RIVM, Ctr Infect Dis Control, A van Leeuwenhoeklaan 9,POB 1, NL-3720 BA Bilthoven, Netherlands.
   [Parkkali, Saara] European Ctr Dis Prevent & Control ECDC, European Programme Intervent Epidemiol Training E, Stockholm, Sweden.
   [Heijman, Titia] Publ Hlth Serv GGD, Dept Infect Dis, Amsterdam, Netherlands.
   [Gotz, Hannelore] Publ Hlth Serv, Dept Infect Dis Control, Rotterdam, Netherlands.
   [Kampman, Karlijn] Publ Hlth Serv Twente, Enschede, Netherlands.
   [van de Laar, Thijs] Sanquin Blood Supply, Amsterdam, Netherlands.
RP Op de Coul, E (通讯作者)，Natl Inst Publ Hlth & Environm RIVM, Ctr Infect Dis Control, A van Leeuwenhoeklaan 9,POB 1, NL-3720 BA Bilthoven, Netherlands.
EM Eline.op.de.coul@rivm.nl
OI Slurink, Isabel/0000-0002-3310-0329
FU Ministry of Health, Welfare and Sports
FX The author(s) disclosed receipt of the following financial support for
   the research, authorship, and/or publication of this article: The study
   is funded by the Ministry of Health, Welfare and Sports.
CR Aghaizu A, 2014, EUROSURVEILLANCE, V19, P5, DOI 10.2807/1560-7917.ES2014.19.2.20673
   [Anonymous], 2016, HIV PREEXPOSITIE PRO
   Archibald I., 2018, CONTRACT NO RIVM REP
   Beyrer C, 2012, LANCET, V380, P367, DOI 10.1016/S0140-6736(12)60821-6
   Brown, 2016, HIV UK 2016 REPORT, P201
   Brown AE, 2017, EUROSURVEILLANCE, V22, P4, DOI 10.2807/1560-7917.ES.2017.22.25.30553
   Centers for Disease Control (CDC), 2003, INCORPORATING HIV PR
   Centraal Bureau voor de Statistiek (CBS), HOEVEEL MENSEN MET M
   Chapin-Bardales J, 2018, ANN EPIDEMIOL, V28, P874, DOI 10.1016/j.annepidem.2018.09.006
   den Daas C, 2020, AIDS CARE, V32, P50, DOI 10.1080/09540121.2019.1653440
   den Daas C, 2015, BMC PUBLIC HEALTH, V15, DOI 10.1186/s12889-015-2445-3
   ECDC (European Centre for Disease Prevention and Control), 2019, ECDC ANN EPIDEMIOLOG
   European Centre for Disease Prevention and Control (ECDC), 2013, MONITORING RECENTLY
   Fennema IAL., MONITORING RECENTLY
   Furegato M, 2018, HIV MED, V19, P118, DOI 10.1111/hiv.12558
   Kramer SC, 2016, BMC PUBLIC HEALTH, V16, DOI 10.1186/s12889-016-2691-z
   Mastro Timothy D, 2010, J HIV AIDS Surveill Epidemiol, V2, P1
   Op de Cou ELM, 2016, BMJ OPEN, V6, DOI 10.1136/bmjopen-2015-009688
   Op de Coul ELM, 2014, J MED MICROBIOL, V63, P1116, DOI 10.1099/jmm.0.074518-0
   Sane J, 2014, SEX TRANSM INFECT, V90, P414, DOI 10.1136/sextrans-2013-051420
   Semaille C, 2009, EUROSURVEILLANCE, V14, P5
   Slurink I., 2019, SEXUALLY TRANSMITTED
   Slurink IAL, 2020, SEX TRANSM INFECT, V96, P33, DOI 10.1136/sextrans-2019-053977
   Statistics Netherlands (CBS), 2016, DEFINITION MIGRATION
   The Netherlands Institute for Social Research (SCP) , 2019, SOCIO EC STATUS POST
   Van Aar F., 2014, REPEATED HIV TESTING
   van Bilsen WPH, 2020, AIDS, V34, P301, DOI 10.1097/QAD.0000000000002417
   Van Sighem A.I.W.F., 2020, MONITORING REPORT 20
   van Sighem AWF., 2019, HIV MONITORING REPOR
   Visser M, 2017, SEX TRANSM INFECT, V93, P396, DOI 10.1136/sextrans-2016-052918
   Vriend HJ, 2015, SEX TRANSM INFECT, V91, P294, DOI 10.1136/sextrans-2014-051786
   Wang H., DETERMINANTS PREP UP
   World Health Organization (WHO), 2011, USE ASSAYS RECENT IN
NR 33
TC 0
Z9 0
U1 1
U2 1
PU SAGE PUBLICATIONS LTD
PI LONDON
PA 1 OLIVERS YARD, 55 CITY ROAD, LONDON EC1Y 1SP, ENGLAND
SN 0956-4624
EI 1758-1052
J9 INT J STD AIDS
JI Int. J. STD AIDS
PD SEP
PY 2021
VL 32
IS 10
BP 946
EP 956
AR 09564624211008071
DI 10.1177/09564624211008071
EA APR 2021
PG 11
WC Immunology; Infectious Diseases
WE Science Citation Index Expanded (SCI-EXPANDED)
SC Immunology; Infectious Diseases
GA TY5MC
UT WOS:000648409000001
PM 33910415
DA 2022-08-26
ER

PT J
AU Lemos, MP
   Nandi, V
   Dragavon, J
   Fleming, I
   Krishnan, K
   Musuruana, M
   Kramer, M
   Glantz, H
   Andrasik, M
   Coombs, RW
   McElrath, MJ
   Tieu, HV
AF Lemos, Maria P.
   Nandi, Vijay
   Dragavon, Joan
   Fleming, Ira
   Krishnan, Keertana
   Musuruana, Martin
   Kramer, Madeline
   Glantz, Hayley
   Andrasik, Michele
   Coombs, Robert W.
   McElrath, M. Juliana
   Tieu, Hong-Van
TI HIV-1 Nucleic Acids Identify Rectal HIV Exposures in Self-Collected
   Rectal Swabs, Whereas Y-Chromosome Single Tandem Repeat Mixtures Are Not
   Reliable Biomarkers of Condomless Receptive Anal Intercourse
SO JAIDS-JOURNAL OF ACQUIRED IMMUNE DEFICIENCY SYNDROMES
LA English
DT Article
DE rectal swab; HIV exposure; Y-chromosome single tandem repeat mixtures;
   condomless receptive anal intercourse
ID PROSTATE-SPECIFIC ANTIGEN; ANTIRETROVIRAL THERAPY; VAGINAL SWABS; SEMEN;
   SEX; MEN; RISK; TRANSMISSION; SEQUENCES; VALIDITY
AB Background: To focus interventions, biomarkers of HIV-1 exposure could help in identifying subpopulations at highest risk of acquisition. We assessed whether Y-chromosome single tandem repeat (YSTR) mixtures obtained from rectal swabs could serve as a biomarker of condomless receptive anal intercourse (CRAI) among men who have sex with men and transgender women and evaluated the feasibility of detecting HIV-1 virions to assess exposures. Methods: Twenty-nine sexually active HIV-seronegative men who have sex with men and one transgender woman from New York City answered on-site and mobile app sexual behavior questionnaires. They were randomized to collecting self-administered rectal swabs every morning or after receptive anal intercourse (RAI). YSTR profiles were assessed from blood sample and swabs; HIV-1 exposure was measured by conducting quantitative polymerase chain reaction in swabs. Results: After 2 months, the daily mobile survey had 135%-201% more instances of anal sex acts and 170%-193% more RAI than on-site surveys. Daily mobile reporting had 11%-35% less CRAI events than those reported on-site (P-daily = 0.001; Pper-sex = 0.047). The daily swabbing arm reported less RAI (P < 0.001) and CRAI (P < 0.038) and had 2.95 lower odds of detecting YSTR mixtures (P = 0.021) than the per-sex-event arm. Surprisingly, YSTR detection was not significantly modified by report of bowel movements and lubricant, enema, or condom use. No participant became HIV-1 infected, yet HIV-1 total nucleic acids were detected in 6 independent episodes of CRAI in 2 participants taking pre-exposure prophylaxis. Conclusions: YSTR mixtures demonstrated 80% specificity but only 30% sensitivity as a biomarker of CRAI in self-collected rectal swabs. However, detection of HIV-1 exposures in self-collected swabs may help in identifying those needing further HIV risk reduction strategies.
C1 [Lemos, Maria P.; Fleming, Ira; Krishnan, Keertana; Kramer, Madeline; Glantz, Hayley; Andrasik, Michele; McElrath, M. Juliana] Fred Hutchinson Canc Res Ctr, Vaccine & Infect Dis Div, 1124 Columbia St, Seattle, WA 98104 USA.
   [Nandi, Vijay; Musuruana, Martin] New York Blood Ctr, Lindsley F Kimball Res Inst, Lab Data Analyt Serv, New York, NY 10021 USA.
   [Dragavon, Joan; Coombs, Robert W.] Univ Washington, Dept Lab Med, Seattle, WA 98195 USA.
   [Coombs, Robert W.] Univ Washington, Dept Pathol, Seattle, WA 98195 USA.
   [McElrath, M. Juliana] Univ Washington, Dept Global Hlth, Seattle, WA 98195 USA.
   [Coombs, Robert W.; McElrath, M. Juliana] Univ Washington, Dept Med, Seattle, WA USA.
   [Tieu, Hong-Van] New York Blood Ctr, Lindsley F Kimball Res Inst, Lab Infect Dis Prevent, New York, NY 10021 USA.
RP Lemos, MP (通讯作者)，1100 Fairview Ave N, Seattle, WA 98109 USA.
EM mlemos@fredhutch.org
FU National Institute of Allergy and Infectious Diseases (NIAID) of the
   National Institutes of Health [UM1AI068614, UM1AI068618, UM1AI068635,
   P30AI027757]
FX Research reported in this publication was supported by the National
   Institute of Allergy and Infectious Diseases (NIAID) of the National
   Institutes of Health under award numbers UM1AI068614 ((HVTN LOC),
   UM1AI068618 (HVTN LC), UM1AI068635 (HVTN SDMC), P30AI027757 (UW CFAR, UW
   Retrovirology Laboratory), and UM1AI068614 (Supplement to NYBC).
CR Aho J, 2010, AIDS BEHAV, V14, P1287, DOI 10.1007/s10461-009-9602-6
   Baeten JM, 2011, SCI TRANSL MED, V3, DOI 10.1126/scitranslmed.3001888
   Baggaley RF, 2010, INT J EPIDEMIOL, V39, P1048, DOI 10.1093/ije/dyq057
   Ballantyne KN, 2010, AM J HUM GENET, V87, P341, DOI 10.1016/j.ajhg.2010.08.006
   Barrenas F, 2014, J VIROL, V88, P7962, DOI 10.1128/JVI.00543-14
   Brener ND, 2003, J ADOLESCENT HEALTH, V33, P436, DOI 10.1016/S1054-139X(03)00052-1
   CDC, HIV GAY BIS MEN
   Colby DJ, 2018, CLIN INFECT DIS, V67, P962, DOI 10.1093/cid/ciy321
   deKnijff P, 1997, INT J LEGAL MED, V110, P134, DOI 10.1007/s004140050052
   Dosekun O, 2010, CURR OPIN HIV AIDS, V5, P291, DOI 10.1097/COH.0b013e32833a88a3
   Elliott T, 2019, J INT AIDS SOC, V22, DOI 10.1002/jia2.25419
   Gallo MF, 2006, SEX TRANSM DIS, V33, P476, DOI 10.1097/01.olq.0000231960.92850.75
   Garcia-Lerma JG, 2008, PLOS MED, V5, P291, DOI 10.1371/journal.pmed.0050028
   Ghanem KG, 2007, SEX TRANSM DIS, V34, P620, DOI 10.1097/01.olq.0000258318.99606.d9
   Grant RM, 2010, NEW ENGL J MED, V363, P2587, DOI 10.1056/NEJMoa1011205
   Jadack RA, 2006, SEX TRANSM DIS, V33, P22, DOI 10.1097/01.olq.0000194600.83825.81
   Jamshidi R, 2013, CONTRACEPTION, V88, P749, DOI 10.1016/j.contraception.2013.08.003
   Jin FY, 2010, AIDS, V24, P907, DOI 10.1097/QAD.0b013e3283372d90
   Kayser M, 2004, AM J HUM GENET, V74, P1183, DOI 10.1086/421531
   Kayser M, 1997, INT J LEGAL MED, V110, P125, DOI 10.1007/s004140050051
   Korhonen CJ, 2017, JAIDS-J ACQ IMM DEF, V74, P250, DOI 10.1097/QAI.0000000000001244
   Lemos MP, 2019, JAIDS-J ACQ IMM DEF, V81, pE39, DOI 10.1097/QAI.0000000000002015
   Louissaint NA, 2012, JAIDS-J ACQ IMM DEF, V59, P10, DOI 10.1097/QAI.0b013e3182373b5e
   Mauck CK, 2007, CONTRACEPTION, V75, P407, DOI 10.1016/j.contraception.2007.02.007
   MERMIN JH, 1991, J INFECT DIS, V164, P769, DOI 10.1093/infdis/164.4.769
   Minnis AM, 2009, AM J EPIDEMIOL, V170, P918, DOI 10.1093/aje/kwp219
   NAGHMAEREHAN, 1975, FERTIL STERIL, V26, P492
   Paz-Bailey G, 2016, AIDS, V30, P1985, DOI 10.1097/QAD.0000000000001139
   Paz-Bailey G, 2013, MMWR-MORBID MORTAL W, V62, P958
   Penrose KJ, 2014, SEX TRANSM DIS, V41, P674, DOI 10.1097/OLQ.0000000000000191
   Politch JA, 2012, AIDS, V26, P1535, DOI 10.1097/QAD.0b013e328353b11b
   Powell VE, 2019, CURR INFECT DIS REP, V21, DOI 10.1007/s11908-019-0685-6
   Purps J, 2014, FORENSIC SCI INT-GEN, V12, P12, DOI 10.1016/j.fsigen.2014.04.008
   Rice CE, 2014, SEX TRANSM DIS, V41, P377, DOI 10.1097/OLQ.0000000000000129
   ROEWER L, 1992, HUM GENET, V89, P389
   Roewer L, 1996, HUM MOL GENET, V5, P1029, DOI 10.1093/hmg/5.7.1029
   ROEWER L, 1992, FORENSIC SCI INT, V53, P163, DOI 10.1016/0379-0738(92)90193-Z
   Roewer L, 2009, FORENSIC SCI MED PAT, V5, P77, DOI 10.1007/s12024-009-9089-5
   Rose E, 2009, ARCH PEDIAT ADOL MED, V163, P61, DOI 10.1001/archpediatrics.2008.509
   Rowe C, 2016, JMIR MHEALTH UHEALTH, V4, P5, DOI 10.2196/mhealth.5368
   Sanchez TH, 2018, AIDS BEHAV, V22, P2413, DOI 10.1007/s10461-018-2168-4
   Scott HM, 2014, JAIDS-J ACQ IMM DEF, V65, P115, DOI 10.1097/QAI.0b013e3182a98bae
   Sivay MV, 2017, JAIDS-J ACQ IMM DEF, V75, P271, DOI 10.1097/QAI.0000000000001374
   Smith KS, 2014, BMC INFECT DIS, V14, DOI 10.1186/1471-2334-14-223
   Soni S, 2011, SEX TRANSM DIS, V38, P1107, DOI 10.1097/OLQ.0b013e31822e6136
   Vermeulen M, 2009, FORENSIC SCI INT-GEN, V3, P205, DOI 10.1016/j.fsigen.2009.01.009
   Vittinghoff E, 1999, AM J EPIDEMIOL, V150, P306, DOI 10.1093/oxfordjournals.aje.a010003
   Walsh TL, 1999, CONTRACEPTION, V60, P289, DOI 10.1016/S0010-7824(99)00098-0
   Wolf A, 2005, FORENSIC SCI INT, V152, P209, DOI 10.1016/j.forsciint.2004.07.021
   Zhang H, 1998, NEW ENGL J MED, V339, P1803, DOI 10.1056/NEJM199812173392502
   Zimmerman RS, 2014, JAIDS-J ACQ IMM DEF, V66, pS285, DOI 10.1097/QAI.0000000000000241
NR 51
TC 0
Z9 0
U1 0
U2 0
PU LIPPINCOTT WILLIAMS & WILKINS
PI PHILADELPHIA
PA TWO COMMERCE SQ, 2001 MARKET ST, PHILADELPHIA, PA 19103 USA
SN 1525-4135
EI 1077-9450
J9 JAIDS-J ACQ IMM DEF
JI JAIDS
PD OCT 1
PY 2021
VL 88
IS 2
BP 138
EP 148
DI 10.1097/QAI.0000000000002748
PG 11
WC Immunology; Infectious Diseases
WE Science Citation Index Expanded (SCI-EXPANDED)
SC Immunology; Infectious Diseases
GA WN3JU
UT WOS:000711669200007
PM 34506358
DA 2022-08-26
ER

PT J
AU Van de Perre, P
   Goga, A
   Ngandu, N
   Nagot, N
   Moodley, D
   King, R
   Moles, JP
   Mosqueira, B
   Chirinda, W
   Scarlatti, G
   Tylleskar, T
   Dabis, F
   Gray, G
AF Van de Perre, Philippe
   Goga, Ameena
   Ngandu, Nobubelo
   Nagot, Nicolas
   Moodley, Dhayendre
   King, Rachel
   Moles, Jean-Pierre
   Mosqueira, Beatriz
   Chirinda, Witness
   Scarlatti, Gabriella
   Tylleskar, Thorkild
   Dabis, Francois
   Gray, Glenda
TI Eliminating postnatal HIV transmission in high incidence areas: need for
   complementary biomedical interventions
SO LANCET
LA English
DT Article
ID TO-CHILD TRANSMISSION; PREEXPOSURE PROPHYLAXIS; BREAST-MILK;
   ANTIRETROVIRAL REGIMENS; MONOCLONAL-ANTIBODIES; INFECTED WOMEN;
   CELL-FREE; PREGNANCY; INFANTS; MOTHER
AB The rate of mother-to-child transmission (MTCT) of HIV from breastfeeding is increasing relative to other causes of MTCT. Early effective preconception and antenatal antiretroviral therapy (ART) reduces intrauterine and intrapartum MTCT, whereas maternal post-partum HIV acquisition, untreated maternal HIV, and suboptimal postnatal maternal ART adherence increase the risk of MTCT through breastfeeding. Although the absolute number of cases of MTCT acquired through breastfeeding is decreasing, the rate of decrease is less than the decrease in intrauterine and intrapartum MTCT. Unless current strategies are universally applied, they might not be sufficient to eliminate MTCT due to breastfeeding. Urgent action is needed to evaluate and implement additional preventive biomedical strategies in high HIV prevalence and incidence settings to eliminate MTCT from breastfeeding. Preventive strategies include: pre-exposure prophylaxis in breastfeeding women who have an increased risk of acquiring HIV; postnatal reinforcement strategies, such as maternal retesting for HIV, maternal care reinforcement, and prophylaxis in infants exposed to HIV via breastmilk; and active (vaccine) or passive immunoprophylaxis with long-acting broadly neutralising antibodies.
C1 [Van de Perre, Philippe; Nagot, Nicolas; King, Rachel; Moles, Jean-Pierre; Mosqueira, Beatriz] Univ Montpellier, Antilles Univ, INSERM,Etab Francais Sang,CHU Montpellier, Pathogenesis & Control Chron & Emerging Infect, F-34090 Montpellier, France.
   [Goga, Ameena; Ngandu, Nobubelo; Chirinda, Witness; Gray, Glenda] South African Med Res Council, Cape Town, South Africa.
   [Goga, Ameena] Univ Pretoria, Dept Paediat & Child Hlth, Pretoria, South Africa.
   [Moodley, Dhayendre] Ctr AIDS Res South Africa, Durban, South Africa.
   [Moodley, Dhayendre] Univ KwaZulu Natal, Sch Clin Med, Dept Obstet & Gynaecol, Durban, South Africa.
   [King, Rachel] Univ Calif San Francisco, Sch Med, San Francisco, CA USA.
   [Scarlatti, Gabriella] IRCCS Osped San Raffaele, Div Immunol Transplantat & Infect Dis, Viral Evolut & Transmiss Unit, Milan, Italy.
   [Tylleskar, Thorkild] Univ Bergen, Ctr Int Hlth, Bergen, Norway.
   [Dabis, Francois] Agence Natl Rech Sida & Hepatites Virales ANRS, Paris, France.
   [Dabis, Francois] Univ Bordeaux, Bordeaux Populat Hlth, ISPED, INSERM,U1219, Bordeaux, France.
RP Van de Perre, P (通讯作者)，Univ Montpellier, Antilles Univ, INSERM,Etab Francais Sang,CHU Montpellier, Pathogenesis & Control Chron & Emerging Infect, F-34090 Montpellier, France.
EM p-van_de_perre@chu-montpellier.fr
RI Ngandu, Nobubelo/AAP-8543-2021; Van de Perre, Philippe/B-9692-2008
OI Ngandu, Nobubelo/0000-0001-8883-3821; Nagot,
   Nicolas/0000-0002-3493-2821; Scarlatti, Gabriella/0000-0003-2316-2689;
   Van de Perre, Philippe/0000-0002-3912-0427
CR Abela IA, 2012, PLOS PATHOG, V8, DOI 10.1371/journal.ppat.1002634
   Agutu CA, 2019, PLOS ONE, V14, DOI 10.1371/journal.pone.0218369
   Baeten JM, 2016, NEW ENGL J MED, V375, P2121, DOI 10.1056/NEJMoa1506110
   Baeten JM, 2019, LANCET, V394, P303, DOI 10.1016/S0140-6736(19)31288-7
   Barin F, 2019, CURR OPIN HIV AIDS, V14, P273, DOI 10.1097/COH.0000000000000553
   Barouch DH, 2013, NATURE, V503, P224, DOI 10.1038/nature12744
   Bedri A, 2008, LANCET, V372, P300, DOI 10.1016/S0140-6736(08)61114-9
   Bekker LG, 2018, LANCET HIV, V5, pE366, DOI 10.1016/S2352-3018(18)30071-7
   Benaboud S, 2011, ANTIMICROB AGENTS CH, V55, P1315, DOI 10.1128/AAC.00514-10
   Bispo S, 2017, J INT AIDS SOC, V20, DOI 10.7448/IAS.20.1.21251
   Bomsel M, 1998, IMMUNITY, V9, P277, DOI 10.1016/S1074-7613(00)80610-X
   Bruel T, 2016, NAT COMMUN, V7, DOI 10.1038/ncomms10844
   Caskey M, 2019, NAT MED, V25, P547, DOI 10.1038/s41591-019-0412-8
   Celum CL, 2019, J INT AIDS SOC, V22, P30
   Chou R, 2019, JAMA-J AM MED ASSOC, V321, P2214, DOI 10.1001/jama.2019.2591
   Danaviah S, 2015, PLOS ONE, V10, DOI 10.1371/journal.pone.0120389
   Davis NL, 2016, JAIDS-J ACQ IMM DEF, V73, P572, DOI 10.1097/QAI.0000000000001145
   Drake AL, 2019, J INT AIDS SOC, V22, DOI 10.1002/jia2.25271
   Drake AL, 2014, PLOS MED, V11, DOI 10.1371/journal.pmed.1001608
   Dwyer-Lindgren L, 2019, NATURE, V570, P189, DOI 10.1038/s41586-019-1200-9
   ephtracy, 2018, MAGICAVOXEL 0 99 1A
   Giuliano M, 2013, PLOS ONE, V8, DOI 10.1371/journal.pone.0068950
   Goga A., 2017, South African Health Review, V2017, P137
   Goga A, 2018, SAMJ S AFR MED J, V108, pS17, DOI [10.7196/SAMJ.2018.v108i3.12817, 10.7196/samj.2017.v108i3b.12817]
   Goo L, 2014, NAT MED, V20, P655, DOI 10.1038/nm.3565
   Gruell H, 2018, RETROVIROLOGY, V15, DOI 10.1186/s12977-018-0455-9
   Halper-Stromberg A, 2016, J CLIN INVEST, V126, P415, DOI 10.1172/JCI80561
   Hessell AJ, 2016, NAT MED, V22, P362, DOI 10.1038/nm.4063
   HIV Trials Prevention Network, 2020, HPTN 084 STUD DEM SU
   Hu XT, 2019, INT J INFECT DIS, V87, P8, DOI 10.1016/j.ijid.2019.07.023
   Huerga H, 2015, C RETR OPP INF SEATT
   Humphrey JH, 2010, BMJ-BRIT MED J, V341, DOI 10.1136/bmj.c6580
   IMPAACT Network, IMPAACT 2026 PHARM P
   Jackson AGA, 2014, CLIN PHARMACOL THER, V96, P314, DOI 10.1038/clpt.2014.118
   Jamieson DJ, 2012, LANCET, V379, P2449, DOI 10.1016/S0140-6736(12)60321-3
   Jonhson L., 2018, THEMBISA VERSION 4 1
   Ko SY, 2014, NATURE, V514, P642, DOI 10.1038/nature13612
   Koulinska IN, 2006, JAIDS-J ACQ IMM DEF, V41, P93, DOI 10.1097/01.qai.0000179424.19413.24
   Kumwenda NI, 2008, NEW ENGL J MED, V359, P119, DOI 10.1056/NEJMoa0801941
   Landovitz RJ, 2018, PLOS MED, V15, DOI 10.1371/journal.pmed.1002690
   Lockman S, 2009, J INFECT DIS, V200, P667, DOI 10.1086/605124
   Makanani B, 2018, JAIDS-J ACQ IMM DEF, V79, P566, DOI 10.1097/QAI.0000000000001861
   Maman D, 2015, AIDS, V29, P1557, DOI 10.1097/QAD.0000000000000741
   Manigart O, 2004, J INFECT DIS, V190, P1422, DOI 10.1086/424569
   Mascola JR., 2017, 2 INF TRIALS WORKSH
   Massyn N, 2019, DISTRICT HLTH BAROME, P87
   Meggi B, 2017, C RETR OPP INF SEATT
   Mendoza P, 2018, NATURE, V561, P479, DOI 10.1038/s41586-018-0531-2
   Milligan C, 2018, ADV VIRUS RES, V100, P19, DOI 10.1016/bs.aivir.2017.10.001
   Mofenson LM, 2017, AIDS, V31, P213, DOI 10.1097/QAD.0000000000001313
   Moles JP, 2019, LANCET GLOB HEALTH, V7, pE1603, DOI 10.1016/S2214-109X(19)30408-5
   Moodley D, 2011, J INFECT DIS, V203, P1231, DOI 10.1093/infdis/jir017
   Mugwanya KK, 2019, PLOS MED, V16, DOI 10.1371/journal.pmed.1002885
   Mugwanya KK, 2016, PLOS MED, V13, DOI 10.1371/journal.pmed.1002132
   Nachega JB, 2017, JAIDS-J ACQ IMM DEF, V76, P1, DOI 10.1097/QAI.0000000000001359
   Nagot N, 2016, LANCET, V387, P566, DOI 10.1016/S0140-6736(15)00984-8
   Naranjo-Gomez M, 2019, CURR OPIN HIV AIDS, V14, P325, DOI 10.1097/COH.0000000000000555
   Nel A, 2016, NEW ENGL J MED, V375, P2133, DOI 10.1056/NEJMoa1602046
   Noguchi LM, 2019, ANTIMICROB AGENTS CH, V63, DOI [10.1128/aac.01930-18, 10.1128/AAC.01930-18]
   O'Grady NP, 2002, CLIN INFECT DIS, V35, P1281, DOI 10.1086/344188
   Palanee-Phillips T, 2019, 10 INT AIDS SOC C HI
   Palombi L, 2016, J ANTIMICROB CHEMOTH, V71, P1027, DOI 10.1093/jac/dkv435
   Phillips B, 2018, J VIROL, V92, DOI 10.1128/JVI.01051-18
   Qiu Y, 2010, SCAND J IMMUNOL, V72, P425, DOI 10.1111/j.1365-3083.2010.02456.x
   Rademeyer C, 2016, PLOS PATHOG, V12, DOI 10.1371/journal.ppat.1005742
   Rerks-Ngarm S, 2009, NEW ENGL J MED, V361, P2209, DOI 10.1056/NEJMoa0908492
   Rollins N, 2012, SEX TRANSM INFECT, V88, pI44, DOI 10.1136/sextrans-2012-050709
   Salazar-Gonzalez JF, 2011, J VIROL, V85, P2751, DOI 10.1128/JVI.02316-10
   Scheid JF, 2016, NATURE, V535, P556, DOI 10.1038/nature18929
   Shapiro MB, 2020, NAT COMMUN, V11, DOI 10.1038/s41467-019-13972-y
   Shapiro RL, 2010, NEW ENGL J MED, V362, P2282, DOI 10.1056/NEJMoa0907736
   Sidebottom D, 2018, BMC INFECT DIS, V18, DOI 10.1186/s12879-018-3463-4
   Technau KG, 2017, LANCET HIV, V4, pE442, DOI 10.1016/S2352-3018(17)30097-8
   Thomson KA, 2018, J INFECT DIS, V218, P16, DOI 10.1093/infdis/jiy113
   UNAIDS, 2016, FAST TRACK AIDS FREE
   UNAIDS, 2019, UNAIDS DAT 2019
   UNICEF, 2020, ANT CAR
   UNICEF, 2019, STATE WORLDS CHILDRE
   Van de Perre P, 2012, SCI TRANSL MED, V4, DOI 10.1126/scitranslmed.3003327
   VANDEPERRE P, 1991, NEW ENGL J MED, V325, P593, DOI 10.1056/NEJM199108293250901
   Verloes R, 2015, HIV MED, V16, P477, DOI 10.1111/hiv.12247
   Waitt C, 2018, LANCET HIV, V5, pE531, DOI 10.1016/S2352-3018(18)30098-5
   WHO, 2017, GLOBAL GUIDANCE PROC, V2
   WHO, 2017, TECHN BRIEF PREV HIV
   Williams WB, 2017, NAT COMMUN, V8, DOI 10.1038/s41467-017-01336-3
   Woldesenbet S, 2019, 2017 NAT ANT SENT HI
   World Health Organization, 2016, CONSOLIDATED GUIDELI
   Zhao JJ, 2020, CLIN INFECT DIS, V71, P2027, DOI 10.1093/cid/ciaa344
NR 88
TC 5
Z9 5
U1 2
U2 2
PU ELSEVIER SCIENCE INC
PI NEW YORK
PA STE 800, 230 PARK AVE, NEW YORK, NY 10169 USA
SN 0140-6736
EI 1474-547X
J9 LANCET
JI Lancet
PD APR 3
PY 2021
VL 397
IS 10281
BP 1316
EP 1324
PG 9
WC Medicine, General & Internal
WE Science Citation Index Expanded (SCI-EXPANDED)
SC General & Internal Medicine
GA RH2ZM
UT WOS:000636093400028
PM 33812490
OA Green Submitted
DA 2022-08-26
ER

PT J
AU Saidi, F
   Mutale, W
   Freeborn, K
   Rosenberg, NE
   Graybill, LA
   Maman, S
   Amico, KR
   Mollan, KR
   Phanga, T
   Milala, B
   Hill, LM
   Gottwalt, AM
   Phiri, S
   Kalua, T
   Chi, BH
AF Saidi, Friday
   Mutale, Wilbroad
   Freeborn, Kellie
   Rosenberg, Nora E.
   Graybill, Lauren Aiko
   Maman, Suzanne
   Amico, K. Rivet
   Mollan, Katie R.
   Phanga, Twambilile
   Milala, Beteniko
   Hill, Lauren M.
   Gottwalt, Allison M.
   Phiri, Sam
   Kalua, Thoko
   Chi, Benjamin H.
TI Combination adherence strategy to support HIV antiretroviral therapy and
   pre-exposure prophylaxis adherence during pregnancy and breastfeeding:
   protocol for a pair of pilot randomised trials
SO BMJ OPEN
LA English
DT Article
DE HIV & AIDS; maternal medicine; preventive medicine; qualitative
   research; reproductive medicine
ID TO-CHILD TRANSMISSION; OPTION B PLUS; WOMEN; PREVENTION; MALAWI; CARE;
   RETENTION; LESSONS
AB Introduction To realise the expected gains from prevention of mother-to-child HIV transmission initiatives, adherence to preventative and therapeutic antiretroviral regimens is critical and interventions deployable in busy programmatic settings with a high HIV burden are needed. Based on formative research, we developed an approach that integrates patient-centred counselling and engagement of an adherence supporter for pregnant and breastfeeding women initiating HIV treatment (ie, antiretroviral therapy (ART)) or biomedical HIV prevention (ie, pre-exposure prophylaxis (PrEP)).
   Methods Tonse Pamodzi 2 is a pilot study designed to provide acceptability, fidelity and clinical outcomes data on a set of behavioural interventions for adherence support. The study comprises two parallel randomised trials, enrolling HIV-positive pregnant women initiating ART (Trial 1, n=100) and HIV-negative pregnant women with risk of HIV acquisition and willing to initiate PrEP (Trial 2, n=200). Within each trial, participants are randomised 1:1 to either the intervention or control group. The Tonse Pamodzi adherence intervention comprises patient-centred counselling (adapted Integrated Next Step Counseling(iNSC)) and external adherence support tailored to the clinical context (ie, for ART or PrEP). Participants randomly assigned to the control group receive standard counselling based on local HIV guidelines. Participants are followed for 6 months. To assess intervention acceptability, we will employ a mixed method approach to describe participant engagement, satisfaction, and discussion content. We will audit and score recorded counselling sessions to evaluate the implementation fidelity of iNSC sessions. We will also assess clinical outcomes at 3 and 6 months for both Trial 1 (retention in care and viral suppression of HIV) and Trial 2 (retention in care, and plasma and intracellular tenofovir drug concentrations).
   Ethics and dissemination The study protocol was approved by the Malawi National Health Science Research Committee (19/05/2334) and the University of North Carolina at Chapel Hill Institutional Review Board (19-1060).
C1 [Saidi, Friday; Phanga, Twambilile; Milala, Beteniko] Univ North Carolina Project Malawi, Lilongwe, Malawi.
   [Mutale, Wilbroad] Univ Zambia, Sch Med, Dept Hlth Policy & Syst, Lusaka, Zambia.
   [Freeborn, Kellie; Gottwalt, Allison M.; Chi, Benjamin H.] Univ N Carolina, Sch Med, Dept Obstet & Gynecol, Chapel Hill, NC USA.
   [Rosenberg, Nora E.; Maman, Suzanne; Hill, Lauren M.] Univ N Carolina, Gillings Sch Global Publ Hlth, Dept Hlth Behav, Chapel Hill, NC USA.
   [Graybill, Lauren Aiko; Mollan, Katie R.] Univ N Carolina, Gillings Sch Global Publ Hlth, Dept Epidemiol, Chapel Hill, NC USA.
   [Amico, K. Rivet] Univ Michigan, Sch Publ Hlth, Dept Hlth Behav & Hlth Educ, Ann Arbor, MI 48109 USA.
   [Mollan, Katie R.] Univ N Carolina, Ctr AIDS Res, Chapel Hill, NC USA.
   [Phiri, Sam] Lighthouse Trust, Lilongwe, Malawi.
   [Phiri, Sam] Univ N Carolina, Sch Med, Dept Med, Chapel Hill, NC USA.
   [Phiri, Sam] Univ Washington, Dept Global Hlth, Seattle, WA USA.
   [Phiri, Sam] Univ Malawi, Sch Publ Hlth & Family Med, Coll Med, Blantyre, Malawi.
   [Kalua, Thoko] Minist Hlth Malawi, Dept HIV & AIDS, Lilongwe, Malawi.
   [Kalua, Thoko] Univ Bern, Inst Social & Prevent Med ISPM, Bern, Switzerland.
RP Saidi, F (通讯作者)，Univ North Carolina Project Malawi, Lilongwe, Malawi.
EM fsaidi@unclilongwe.org
OI Kalua, Thokozani/0000-0001-7384-9011; Saidi, Friday/0000-0003-1190-1499;
   Mutale, Wilbroad/0000-0002-4891-6750
FU US National Institute of Allergies and Infectious Diseases (NIAID) [R01
   AI131060]; NIAID [K24AI120796, P30 AI050410]; National Institute of
   Mental Health [K01 MH121186, R00 MH104154]; Fogarty International Center
   [D43 TW009340, D43 TW010060]
FX The US National Institute of Allergies and Infectious Diseases (NIAID,
   R01 AI131060) funds the Tonse Pamodzi 2 trial. Additional investigator,
   trainee and administrative support is provided by NIAID (K24AI120796,
   P30 AI050410), National Institute of Mental Health (K01 MH121186 and R00
   MH104154) and Fogarty International Center (D43 TW009340, D43 TW010060).
CR Amico KR, 2012, AIDS BEHAV, V16, P1243, DOI 10.1007/s10461-012-0182-5
   Amico KR, 2019, AIDS BEHAV, V23, P1812, DOI 10.1007/s10461-018-2291-2
   Baeten JM, 2012, NEW ENGL J MED, V367, P399, DOI 10.1056/NEJMoa1108524
   Barr BAT, 2018, LANCET HIV, V5, pE688, DOI 10.1016/S2352-3018(18)30316-3
   Berkman L.F., 2000, SOCIAL EPIDEMIOLOGY, P137
   Chi BH, 2013, CURR HIV-AIDS REP, V10, P124, DOI 10.1007/s11904-013-0154-z
   Chi BH, 2012, JAIDS-J ACQ IMM DEF, V60, pS78, DOI 10.1097/QAI.0b013e31825f3284
   Chi BH, 2009, INT J EPIDEMIOL, V38, P746, DOI 10.1093/ije/dyp004
   Chimbwandira F, 2013, MMWR-MORBID MORTAL W, V62, P148
   Chu DK, 2020, LANCET, V395, P1973, DOI 10.1016/S0140-6736(20)31142-9
   Corneli AL, 2014, JAIDS-J ACQ IMM DEF, V66, P324, DOI 10.1097/QAI.0000000000000158
   Doig GS, 2005, J CRIT CARE, V20, P187, DOI 10.1016/j.jcrc.2005.04.005
   Drake AL, 2014, PLOS MED, V11, DOI 10.1371/journal.pmed.1001608
   Goldman JD, 2008, AIDS RES HUM RETROV, V24, P1031, DOI 10.1089/aid.2008.0035
   Goosby EP, 2013, LANCET, V381, P1272, DOI [10.1016/S0140-6736(13)60832-6, 10.1016/S0140-6736(13)60833-8]
   Grant RM, 2010, NEW ENGL J MED, V363, P2587, DOI 10.1056/NEJMoa1011205
   Graybill L., 2019, 10 INT AIDS SOC C HI
   Graybill LA, 2020, AIDS, V34, P761, DOI 10.1097/QAD.0000000000002487
   Haas AD, 2016, CLIN INFECT DIS, V63, P1227, DOI 10.1093/cid/ciw500
   Haberer JE, 2017, J INT AIDS SOC, V20, DOI 10.7448/IAS.20.1.21371
   Harris PA, 2009, J BIOMED INFORM, V42, P377, DOI 10.1016/j.jbi.2008.08.010
   Hershow RB, 2019, AIDS EDUC PREV, V31, P363, DOI 10.1521/aeap.2019.31.4.363
   Joint United Nations Programme on HIV/AID, 2015, 2015 PROGR REP GLOB
   Joint United Nations Programme on HIV/AIDS, 2012, TOG WE WILL END AIDS
   Joint United Nations Programme on HIV/AIDS editor, 2011, COUNTD ZER GLOB PLAN, P44
   Kalua T, 2017, JAIDS-J ACQ IMM DEF, V75, pS43, DOI [10.1097/QAI.0000000000001326, 10.1097/qai.0000000000001326]
   Kinuthia J, 2020, LANCET HIV, V7, pE38, DOI 10.1016/S2352-3018(19)30335-2
   Kirsten I, 2011, PLOS ONE, V6, DOI 10.1371/journal.pone.0021020
   Ministry of Health and Population Malawi, 2018, 2018 CLIN MAN HIV CH, V4
   Ministry of Health and Population Malawi, MAL POP BAS HIV IMP
   Myers JE, 2018, OPEN FORUM INFECT DI, V5, DOI 10.1093/ofid/ofy097
   Nachega JB, 2012, AIDS, V26, P2039, DOI 10.1097/QAD.0b013e328359590f
   Pintye J, 2017, JAIDS-J ACQ IMM DEF, V76, P259, DOI 10.1097/QAI.0000000000001516
   Pintye J, 2017, CLIN INFECT DIS, V64, P751, DOI 10.1093/cid/ciw850
   Powers KA, 2019, 2019 C RETR OPP INF
   Rollins NC, 2017, JAIDS-J ACQ IMM DEF, V75, pS111, DOI 10.1097/qai.0000000000001366
   Sidebottom D, 2018, BMC INFECT DIS, V18, DOI 10.1186/s12879-018-3463-4
   Tenthani L, 2014, AIDS, V28, P589, DOI 10.1097/QAD.0000000000000143
   The DHS Program ICF, 2021, MAL DEM HLTH SURV 20
   The LifeWindows Project Team, 2006, LIFEWINDOWS INF MOT
   UNAIDS, 2014, FAST TRACK END AIDS
   UNAIDS, 2020, IMPR UNAIDS PAED AD
   UNICEF, 2020, LAST MIL TO EMTCT WH
   World Health Organization, 2017, WHO TECHN BRIEF PREV
   World Health Organization, WHO ANN COVID 19 OUT
   Zimba C, 2019, PLOS ONE, V14, DOI 10.1371/journal.pone.0223487
NR 46
TC 0
Z9 1
U1 1
U2 1
PU BMJ PUBLISHING GROUP
PI LONDON
PA BRITISH MED ASSOC HOUSE, TAVISTOCK SQUARE, LONDON WC1H 9JR, ENGLAND
SN 2044-6055
J9 BMJ OPEN
JI BMJ Open
PY 2021
VL 11
IS 6
AR e046032
DI 10.1136/bmjopen-2020-046032
PG 12
WC Medicine, General & Internal
WE Science Citation Index Expanded (SCI-EXPANDED)
SC General & Internal Medicine
GA UJ4FB
UT WOS:000691242000020
PM 34193491
OA Green Published, gold
DA 2022-08-26
ER

PT J
AU Haukoos, JS
   White, DAE
   Rowan, SE
   Lyle, C
   Gravitz, S
   Basham, K
   Godoy, A
   Kamis, K
   Hopkins, E
   Anderson, E
AF Haukoos, Jason S.
   White, Douglas A. E.
   Rowan, Sarah E.
   Lyle, Carolynn
   Gravitz, Stephanie
   Basham, Kellie
   Godoy, Ashley
   Kamis, Kevin
   Hopkins, Emily
   Anderson, Erik
CA HIV PrEP-ED Investigators
TI HIV Risk and Pre-Exposure Prophylaxis Eligibility Among Emergency
   Department Patients
SO AIDS PATIENT CARE AND STDS
LA English
DT Article
DE HIV; pre-exposure prophylaxis; prevalence; HIV risk; prevention;
   emergency department; identification; Denver HIV Risk Score
ID ANTIRETROVIRAL PROPHYLAXIS; INFECTION; IMPLEMENTATION; PREVENTION;
   VALIDATION; YOUNG; SCORE; NEED; MEN
AB Our objective was to estimate the prevalence of pre-exposure prophylaxis (PrEP) eligibility, characterize self-perceived and quantified human immunodeficiency virus (HIV) risk, and assess PrEP knowledge and receptiveness of initiating PrEP among emergency department (ED) patients. We performed an IRB-approved cross-sectional study from two urban EDs. Patients were eligible if >= 18 years of age and not known to have HIV. Research staff obtained verbal consent and used a structured 29-item instrument to assess HIV risk, PrEP eligibility based on 2017 Centers for Disease Control and Prevention (CDC) guidelines, and general PrEP knowledge among unselected and enriched patient samples, the latter informed by the Denver HIV Risk Score (DHRS). We enrolled 1002 patients with a median age of 39 years; 54.8% were male, 30.9% White/non-Hispanic, 29.5% Black/non-Hispanic, and 22.5% Hispanic. In the full cohort, 119 [11.9%, 95% confidence interval (CI): 9.9-14.0%] were PrEP eligible, and among the unselected cohort, 36 (7.1%, 95% CI: 5.1-9.8%) were PrEP eligible. Using the DHRS, 100 patients were considered "high risk" with 32 (32.0%) reporting zero perceived risk. Correlation between the DHRS and self-perceived HIV risk was low (r = 0.13). Of the full cohort, 203 (20.3%) had heard of PrEP, and of these, 33 (16.3%) were PrEP eligible with 25 (75.8%) willing to start PrEP immediately. Yet, of the 119 patients who were PrEP eligible, only 34 (28.6%) had heard of PrEP. In summary, among a heterogeneous ED population, there was discordance in self-perceived and quantified HIV risk. HIV PrEP eligibility was similar to 7% with the highest eligibility among those identified as DHRS "high risk." A significant opportunity exists to identify and initiate PrEP among ED patients.
C1 [Haukoos, Jason S.; Lyle, Carolynn; Gravitz, Stephanie; Hopkins, Emily] Denver Hlth Med Ctr, Dept Emergency Med, 777 Bannock St,Mail Code 0108, Denver, CO 80204 USA.
   [Haukoos, Jason S.; Hopkins, Emily] Univ Colorado, Dept Emergency Med, Sch Med, Aurora, CO USA.
   [Haukoos, Jason S.] Colorado Sch Publ Hlth, Dept Epidemiol, Aurora, CO USA.
   [White, Douglas A. E.; Basham, Kellie; Godoy, Ashley; Anderson, Erik] Alameda Hlth Syst, Dept Emergency Med, Highland Hosp, Oakland, CA USA.
   [Rowan, Sarah E.] Univ Colorado, Div Infect Dis, Sch Med, Aurora, CO USA.
   [Rowan, Sarah E.; Kamis, Kevin] Denver Hlth, Denver Publ Hlth, Denver, CO USA.
RP Haukoos, JS (通讯作者)，Denver Hlth Med Ctr, Dept Emergency Med, 777 Bannock St,Mail Code 0108, Denver, CO 80204 USA.
EM jason.haukoos@dhha.org
FU National Institute on Drug Abuse [R01DA042982]; CDC [R01CE003006]; NIDA
   [R01DA042982, R01DA049282]; Gilead Sciences, Inc.
FX J.S.H. was supported, in part, by the National Institute on Drug Abuse
   (R01DA042982), and the CDC (R01CE003006); D.A.E.W. was supported, in
   part, by NIDA (R01DA049282), and Gilead Sciences, Inc.; S.E.R. was
   supported, in part, by NIDA (R01DA042982); and E.A. was supported by
   Gilead Sciences, Inc.
CR Baeten JM, 2012, NEW ENGL J MED, V367, P399, DOI 10.1056/NEJMoa1108524
   Calabrese SK, 2019, JAIDS-J ACQ IMM DEF, V81, P395, DOI 10.1097/QAI.0000000000002042
   Centers for Disease Control and Prevention, NATL HOSP AMBULATORY
   Centers for Disease Control and Prevention, 2020, END HIV EP
   Centers for Disease Control and Prevention, 2017, US PUBL HLTH SERV PR
   Centers for Disease Control and Prevention HIV/AIDS, 2018, HIV AIDS BAS STAT
   Choopanya K, 2013, LANCET, V381, P2083, DOI 10.1016/S0140-6736(13)61127-7
   Chou R, 2019, JAMA-J AM MED ASSOC, V321, P2214, DOI 10.1001/jama.2019.2591
   Grant RM, 2010, NEW ENGL J MED, V363, P2587, DOI 10.1056/NEJMoa1011205
   Grohskopf LA, 2013, JAIDS-J ACQ IMM DEF, V64, P79, DOI 10.1097/QAI.0b013e31828ece33
   Haukoos JS, 2018, ANN EMERG MED, V72, P54, DOI 10.1016/j.annemergmed.2018.01.041
   Haukoos JS, 2015, JAIDS-J ACQ IMM DEF, V68, P599, DOI 10.1097/QAI.0000000000000518
   Haukoos JS, 2014, ANN EMERG MED, V64, P547, DOI 10.1016/j.annemergmed.2014.07.004
   Haukoos JS, 2013, ANN EMERG MED, V61, P353, DOI 10.1016/j.annemergmed.2012.10.031
   Haukoos JS, 2012, AM J EPIDEMIOL, V175, P838, DOI 10.1093/aje/kwr389
   Haukoos JS, 2012, ARCH INTERN MED, V172, P20, DOI 10.1001/archinternmed.2011.538
   Haukoos JS, 2010, JAMA-J AM MED ASSOC, V304, P284, DOI 10.1001/jama.2010.953
   Hoover KW, 2020, MMWR-MORBID MORTAL W, V69, P776, DOI 10.15585/mmwr.mm6925a2
   Kamis KF, 2019, OPEN FORUM INFECT DI, V6, DOI 10.1093/ofid/ofz310
   Kulie P, 2020, AIDS PATIENT CARE ST, V34, P516, DOI 10.1089/apc.2020.0228
   Lancki N, 2018, AIDS, V32, P383, DOI 10.1097/QAD.0000000000001710
   Lockard A, 2019, AIDS PATIENT CARE ST, V33, P112, DOI 10.1089/apc.2018.0135
   Mayer KH, 2018, JAIDS-J ACQ IMM DEF, V77, P119, DOI 10.1097/QAI.0000000000001579
   Montoy JCC, 2016, BMJ-BRIT MED J, V352, DOI 10.1136/bmj.h6895
   Moore KL, 2019, AM J EMERG MED, V37, P1206, DOI 10.1016/j.ajem.2018.11.015
   Office of HIV/AIDS Strategy, NAT HIV AIDS STRAT U
   Ridgway J, 2018, AIDS EDUC PREV, V30, P382, DOI 10.1521/aeap.2018.30.5.382
   Ridgway JP, 2018, AIDS PATIENT CARE ST, V32, P202, DOI 10.1089/apc.2018.0011
   Thigpen MC, 2012, NEW ENGL J MED, V367, P423, DOI 10.1056/NEJMoa1110711
   von Elm E, 2008, J CLIN EPIDEMIOL, V61, P344, DOI 10.1016/j.jclinepi.2007.11.008
   White DAE, 2011, ANN EMERG MED, V58, pS89, DOI 10.1016/j.annemergmed.2011.03.032
NR 31
TC 3
Z9 3
U1 0
U2 1
PU MARY ANN LIEBERT, INC
PI NEW ROCHELLE
PA 140 HUGUENOT STREET, 3RD FL, NEW ROCHELLE, NY 10801 USA
SN 1087-2914
EI 1557-7449
J9 AIDS PATIENT CARE ST
JI Aids Patient Care STDS
PD JUN 1
PY 2021
VL 35
IS 6
BP 211
EP 219
DI 10.1089/apc.2021.0012
PG 9
WC Public, Environmental & Occupational Health; Infectious Diseases
WE Science Citation Index Expanded (SCI-EXPANDED); Social Science Citation Index (SSCI)
SC Public, Environmental & Occupational Health; Infectious Diseases
GA SN7IW
UT WOS:000658461900003
PM 34097464
OA Green Published
DA 2022-08-26
ER

PT J
AU Simoes, D
   Meireles, P
   Rocha, M
   Freitas, R
   Aguiar, A
   Barros, H
AF Simoes, Daniel
   Meireles, Paula
   Rocha, Miguel
   Freitas, Rosa
   Aguiar, Ana
   Barros, Henrique
TI Knowledge and Use of PEP and PrEP Among Key Populations Tested in
   Community Centers in Portugal
SO FRONTIERS IN PUBLIC HEALTH
LA English
DT Article
DE HIV; pre-exposure prophylaxis; post-exposure prophylaxis; key population
   groups; community organizations
ID PREEXPOSURE PROPHYLAXIS; POSTEXPOSURE PROPHYLAXIS; HIV PREVENTION;
   AT-RISK; SEX
AB Background: Pre-exposure prophylaxis (PrEP) and post-exposure prophylaxis (PEP) have been increasingly available in Europe. Due to the high burden of HIV in key populations, these could benefit from their use. In 2016, in Portugal, an open, non-interval, prospective cohort study was established in a network of 26 community-based voluntary HIV/STI counseling and testing centers. Data collected included questions on PEP and PrEP knowledge and use. We aimed to estimate the proportion of PEP and PrEP knowledge and its use among key populations, visiting the centers between 2016 and 2019.
   Method and results: Individuals who self-identify as being among at least one key population for HIV, men who have sex with men (MSM), people who inject drugs (PWID), sex workers (SW), migrants, and male-to-female transgender individuals (MTF), responded to questions on PEP and PrEP knowledge and use while waiting for their test results between 2016 and 2019 (n = 12,893 for PEP; n = 10,973 for PrEP). Reported knowledge was low in all key populations for both tools: 15.7% of respondents reported knowing about PEP and 10.9% about PrEP over the course of 4 years. PEP was used by 1.8% and PrEP by 0.4% of the respondents, MSM being 88.9% of PrEP users, and 52.8% of PEP users. Multivariate logistic regression showed multiple factors associated with knowing the tools, including age, education, country of birth, gender, year of test, having a reactive HIV test in the same visit, reporting an STI or condomless sex in the last 12 months, and identifying with being MSM or SW.
   Conclusions: Knowledge and use of PEP and PrEP remain low among key populations in Portugal. The need remains to increase knowledge and use among those at risk for HIV infection.
C1 [Simoes, Daniel; Meireles, Paula; Aguiar, Ana; Barros, Henrique] Univ Porto, EPIUnit Inst Saude Publ, Porto, Portugal.
   [Simoes, Daniel; Rocha, Miguel; Freitas, Rosa] Grp Act Tratamentos, Lisbon, Portugal.
RP Simoes, D (通讯作者)，Univ Porto, EPIUnit Inst Saude Publ, Porto, Portugal.; Simoes, D (通讯作者)，Grp Act Tratamentos, Lisbon, Portugal.
EM danielarsimoes@gmail.com
RI Meireles, Paula/ABH-6481-2020; Barros, Henrique/A-5488-2008; de Carvalho
   Rocha, Luís Miguel/AAL-7984-2020; Aguiar, Ana/AHB-4105-2022; Simões,
   Daniel/AAU-6197-2020; Barros, Henrique/Q-8609-2019
OI Meireles, Paula/0000-0001-9055-7491; de Carvalho Rocha, Luís
   Miguel/0000-0003-1057-2419; Aguiar, Ana/0000-0001-7643-8963; Simões,
   Daniel/0000-0001-7799-9631; Barros, Henrique/0000-0003-4699-6571
FU Fundacao para a Ciencia e Tecnologia (FCT) [PD/BD/128008/2016];
   POCH/FSE; FCT; POCH/FSE Program; Iceland, Liechtenstein and Norway
   Grants (EEA Grants) [00200DT1]; Abbvie; Abbott; Gilead; Janssen; ViiV; 
   [2020.09390.BD]
FX DS was the recipient of PhD Grant PD/BD/128008/2016 from Fundacao para a
   Ciencia e Tecnologia (FCT), cofunded by POCH/FSE. AA was the recipient
   of PhD Grant 2020.09390.BD co-funded by the FCT and the POCH/FSE
   Program. Project development and implementation was supported by
   Iceland, Liechtenstein and Norway Grants (EEA Grants), grant
   identification 00200DT1. Grupo de Activistas em Tratamentos received
   unrestricted grants from Abbvie, Abbott, Gilead, Janssen and ViiV to
   support project implementation.D
CR Afonso D., 2015, EXPOSICAO OCUPACIONA EXPOSICAO OCUPACIONA
   [Anonymous], 2018, CIRCULAR NORMATIVA 2 CIRCULAR NORMATIVA 2
   Bekker LG, 2015, LANCET, V385, P72, DOI 10.1016/S0140-6736(14)60974-0
   Borges A., 2000, NORMAS ACTUACAO APOS NORMAS ACTUACAO APOS
   Delabre RM, 2021, PLOS ONE, V16, DOI 10.1371/journal.pone.0246037
   Direcao Geral da Saude, 2021, PREV INF VIH SNS24 PREV INF VIH SNS24
   Direcao Geral da Saude and Instituto Nacional de Saude Doutor Ricardo Jorge, 2020, INFE O VIH SIDA PORT
   Direcao Geral da Saude (DGS) Instituto Nacional de Saude Doutor Ricardo Jorge (INSA), 2019, INF VIH SIDA PORT INF VIH SIDA PORT
   Eakle R, 2018, J INT AIDS SOC, V21, DOI 10.1002/jia2.25081
   Elias C., 2009, PROFILAXIA COM ANTIR PROFILAXIA COM ANTIR
   Escudero DJ, 2014, J INT AIDS SOC, V17, DOI 10.7448/IAS.17.1.18899
   European Center for Disease Prevention and Control, 2019, DUBL DECL EV BRIEF P DUBL DECL EV BRIEF P
   European Medicines Agency, 2010, AN 1 RES CAR MED TRU AN 1 RES CAR MED TRU
   Giguere K, 2019, JAIDS-J ACQ IMM DEF, V82, P257, DOI 10.1097/QAI.0000000000002134
   Havens PL, 2020, CLIN INFECT DIS, V70, P687, DOI 10.1093/cid/ciz486
   Hayes R, 2019, EUROSURVEILLANCE, V24, P2, DOI 10.2807/1560-7917.ES.2019.24.41.1900598
   INFARMED-Autoridade Nacional do Medicamento e Produtos de Saude, 2018, IP REL PUBL AV PREV IP REL PUBL AV PREV
   Jorge M., 2016, CONSULTA PROFILAXIA
   Karagu R, 2018, 22 INT AIDS C AIDS 2
   Koblin BA, 2018, AIDS BEHAV, V22, P2718, DOI 10.1007/s10461-018-2175-5
   Koechlin FM, 2017, AIDS BEHAV, V21, P1325, DOI 10.1007/s10461-016-1627-z
   Li HC, 2021, LANCET REG HEALTH-W, V7, DOI 10.1016/j.lanwpc.2020.100086
   Meireles P, 2015, EUROSURVEILLANCE, V20, P45, DOI 10.2807/1560-7917.ES2015.20.14.21091
   Meireles P, 2021, AIDS BEHAV, V25, P1975, DOI 10.1007/s10461-020-03127-2
   Ministerio da Saude, 2012, DESP 6716 2012 2012 DESP 6716 2012 2012
   Ministerio daSaude;DirecaoGeraldaSaude, 2017, NORM 025 2017 28 11 NORM 025 2017 28 11
   Mistler CB, 2021, AIDS BEHAV, V25, P1490, DOI 10.1007/s10461-020-02988-x
   Prati G, 2016, PLOS ONE, V11, DOI 10.1371/journal.pone.0157339
   Reisner SL, 2019, J INT AIDS SOC, V22, DOI 10.1002/jia2.25391
   Reisner SL, 2016, LANCET, V388, P412, DOI 10.1016/S0140-6736(16)00684-X
   The EMIS Network, 2019, EMIS 2017 EUR MEN WH
   Tomko C, 2019, AIDS PATIENT CARE ST, V33, P49, DOI 10.1089/apc.2018.0182
   U. S. Food and Drug Administration, 2012, TRUV PREP FACT SHEET
   Van der Elst EM, 2013, AIDS BEHAV, V17, P2162, DOI 10.1007/s10461-012-0317-8
   Walters SM, 2017, JAIDS-J ACQ IMM DEF, V75, pS383, DOI [10.1097/QAI.0000000000001415, 10.1097/qai.0000000000001415]
   Wang ZY, 2020, AIDS PATIENT CARE ST, V34, P193, DOI 10.1089/apc.2019.0313
   WHO Regional Office for Europe, 2022, ADDR NEEDS VULN POP
   World Health Organization; International Labour Organization, 2007, POST PROPH PREV HIV POST PROPH PREV HIV
NR 38
TC 1
Z9 1
U1 2
U2 6
PU FRONTIERS MEDIA SA
PI LAUSANNE
PA AVENUE DU TRIBUNAL FEDERAL 34, LAUSANNE, CH-1015, SWITZERLAND
EI 2296-2565
J9 FRONT PUBLIC HEALTH
JI Front. Public Health
PD JUL 23
PY 2021
VL 9
AR 673959
DI 10.3389/fpubh.2021.673959
PG 11
WC Public, Environmental & Occupational Health
WE Science Citation Index Expanded (SCI-EXPANDED); Social Science Citation Index (SSCI)
SC Public, Environmental & Occupational Health
GA TV3IX
UT WOS:000681618000001
PM 34368050
OA Green Published, gold
DA 2022-08-26
ER

PT J
AU Billock, RM
   Samoff, E
   Lund, JL
   Pence, BW
   Powers, KA
AF Billock, Rachael M.
   Samoff, Erika
   Lund, Jennifer L.
   Pence, Brian W.
   Powers, Kimberly A.
TI HIV Viral Suppression and Pre-exposure Prophylaxis in HIV and Syphilis
   Contact Tracing Networks: An Analysis of Disease Surveillance and
   Prescription Claims Data
SO JAIDS-JOURNAL OF ACQUIRED IMMUNE DEFICIENCY SYNDROMES
LA English
DT Article
DE viral suppression; pre-exposure prophylaxis; contact tracing;
   surveillance; insurance claims; data linkage
ID UNITED-STATES; INFECTION; MEN; SEX; PREVENTION
AB Background: HIV and syphilis contact tracing networks offer efficient platforms for HIV treatment and prevention interventions, but intervention coverage within these networks has not been characterized. Setting: HIV and syphilis sexual contact tracing networks among men who have sex with men (MSM) in North Carolina (NC). Methods: Using surveillance data, we identified 2 types of "network events" that occurred between January 2013 and June 2017 among MSM in NC: being diagnosed with early syphilis or being named as a recent sexual contact of a person diagnosed with HIV or early syphilis. We estimated prevalent and incident HIV viral suppression among persons diagnosed with HIV before the network event, and we assessed the effect of contact tracing services on a 6-month cumulative incidence of viral suppression among previously HIV-diagnosed, virally unsuppressed persons. Using linked prescription claims data, we also evaluated prevalent and incident pre-exposure prophylaxis (PrEP) use in an insured subset of HIV-negative network members. Results: Viral suppression prevalence among previously HIV-diagnosed persons was 52.6%. The 6-month cumulative incidence of viral suppression was 35.4% overall and 13.1 (95% confidence interval: 8.8 to 17.4) percentage points higher among persons reached than among those not reached by contact tracing services. Few HIV-negative persons had prevalent (5.4%) or incident (4.1%) PrEP use in the 6 months before or after network events, respectively. Conclusions: Suboptimal viral suppression and PrEP use among MSM in NC in HIV/syphilis contact tracing networks indicate a need for intensified intervention efforts. In particular, expanded services for previously HIV-diagnosed persons could improve viral suppression and reduce HIV transmission within these networks.
C1 [Billock, Rachael M.; Lund, Jennifer L.; Pence, Brian W.; Powers, Kimberly A.] Univ N Carolina, Gillings Sch Global Publ Hlth, Dept Epidemiol, Chapel Hill, NC 27515 USA.
   [Samoff, Erika] North Carolina Dept Hlth & Human Serv, Div Publ Hlth, Communicable Dis Branch, Raleigh, NC USA.
RP Billock, RM (通讯作者)，Univ N Carolina, Dept Epidemiol, 135 Dauer Dr,CB 7435,2101 McGavran Greenberg Hall, Chapel Hill, NC 27599 USA.
EM rbillock@live.unc.edu
FU National Institute of Allergy and Infectious Disease at the National
   Institutes of Health [5T32AI070114-12]; Cecil G. Sheps Center for Health
   Services Research; CER Strategic Initiative of UNC's Clinical and
   Translational Science Award [UL1TR001111]
FX Supported by an award from the National Institute of Allergy and
   Infectious Disease at the National Institutes of Health (grant number
   5T32AI070114-12). The database infrastructure used for this project was
   supported by the Cecil G. Sheps Center for Health Services Research and
   the CER Strategic Initiative of UNC's Clinical and Translational Science
   Award (UL1TR001111).
CR AIDSVu, 2020, LOC DAT N CAR
   Beer L, 2016, MEDICINE, V95, DOI 10.1097/MD.0000000000003171
   Centers for Disease Control and Prevention, 2020, SEL NAT HIV PREV CAR
   Cohen MS, 2016, NEW ENGL J MED, V375, P830, DOI [10.1056/NEJMoa1105243, 10.1056/NEJMoa1600693]
   Cope AB, 2015, PLOS ONE, V10, DOI 10.1371/journal.pone.0127950
   Dooley Samuel W., 2008, Morbidity and Mortality Weekly Report, V57, P1
   Eaton JW, 2012, PLOS MED, V9, DOI 10.1371/journal.pmed.1001245
   Florida Department of Health Communications, 2017, WORLD AIDS DAY FLOR
   Food and Drug Administration, 2020, FDA APPROVES 1 DRUG
   Ghani AC, 1998, STAT MED, V17, P2079, DOI 10.1002/(SICI)1097-0258(19980930)17:18&lt;2079::AID-SIM902&gt;3.0.CO;2-H
   Gilead, 2020, CAN YOU GET HELP PAY
   Girometti N, 2017, SEX TRANSM INFECT, V93, P320, DOI 10.1136/sextrans-2016-052865
   Grant RM, 2010, NEW ENGL J MED, V363, P2587, DOI 10.1056/NEJMoa1011205
   Greenland S, 1999, EPIDEMIOLOGY, V10, P37, DOI 10.1097/00001648-199901000-00008
   Hanley JA, 2003, AM J EPIDEMIOL, V157, P364, DOI 10.1093/aje/kwf215
   Harris NS, 2019, MMWR-MORBID MORTAL W, V68, P1117, DOI 10.15585/mmwr.mm6848e1
   JANZ NK, 1984, HEALTH EDUC QUART, V11, P1, DOI 10.1177/109019818401100101
   Jenness SM, 2016, J INFECT DIS, V214, P1800, DOI 10.1093/infdis/jiw223
   Katz DA, 2019, JAIDS-J ACQ IMM DEF, V80, P533, DOI 10.1097/QAI.0000000000001952
   Kurth Ann E, 2011, Curr HIV/AIDS Rep, V8, P62, DOI 10.1007/s11904-010-0063-3
   North Carolina DHHS Communicable Disease Branch, 2017, HIV N CAR
   Nunn AS, 2017, AIDS, V31, P731, DOI 10.1097/QAD.0000000000001385
   Office of National AIDS Policy, 2020, NAT HIV AIDS STRAT U
   Pasquale D., 2018, THESIS U N CAROLINA
   Philadelphia Department of Public Health, 2020, COMMUNITY PLAN END H
   R Core Team, 2019, R LANG ENV STAT COMP
   Rozhnova G, 2018, AIDS, V32, P2615, DOI [10.1097/QAD.0000000000002050, 10.1097/qad.0000000000002050]
   Singh S, 2018, ANN INTERN MED, V168, P685, DOI 10.7326/M17-2082
   Skarbinski J, 2015, JAMA INTERN MED, V175, P588, DOI 10.1001/jamainternmed.2014.8180
   Smith DK, 2015, MMWR-MORBID MORTAL W, V64, P1291, DOI 10.15585/mmwr.mm6446a4
   Unah I., 2001, RACE DEATH PENALTY N
   US Public Health Service, 2018, PREEXP PROPH PREV HI
   Wu H, 2017, CLIN INFECT DIS, V64, P144, DOI 10.1093/cid/ciw701
   Zetola NM, 2007, CLIN INFECT DIS, V44, P1222, DOI 10.1086/513427
NR 34
TC 0
Z9 0
U1 0
U2 0
PU LIPPINCOTT WILLIAMS & WILKINS
PI PHILADELPHIA
PA TWO COMMERCE SQ, 2001 MARKET ST, PHILADELPHIA, PA 19103 USA
SN 1525-4135
EI 1077-9450
J9 JAIDS-J ACQ IMM DEF
JI JAIDS
PD OCT 1
PY 2021
VL 88
IS 2
BP 157
EP 164
DI 10.1097/QAI.0000000000002739
PG 8
WC Immunology; Infectious Diseases
WE Science Citation Index Expanded (SCI-EXPANDED)
SC Immunology; Infectious Diseases
GA WN3JU
UT WOS:000711669200009
PM 34081664
DA 2022-08-26
ER

PT J
AU Buchanan, AL
   Bessey, S
   Goedel, WC
   King, M
   Murray, EJ
   Friedman, SR
   Halloran, ME
   Marshall, BDL
AF Buchanan, Ashley L.
   Bessey, S.
   Goedel, William C.
   King, Maximilian
   Murray, Eleanor J.
   Friedman, Samuel R.
   Halloran, M. Elizabeth
   Marshall, Brandon D. L.
TI Disseminated Effects in Agent-Based Models: A Potential Outcomes
   Framework and Application to Inform Preexposure Prophylaxis Coverage
   Levels for HIV Prevention
SO AMERICAN JOURNAL OF EPIDEMIOLOGY
LA English
DT Article
DE agent-based models; HIV; HIV prevention; interference/dissemination; men
   who have sex with men; preexposure prophylaxis
ID ACTIVE ANTIRETROVIRAL THERAPY; CAUSAL INFERENCE; MEN; SEX; TRIAL; YOUNG;
   RISK; ASSUMPTION; DEFINITION; ATLANTA
AB Preexposure prophylaxis (PrEP) for prevention of human immunodeficiency virus (HIV) infection may benefit not only the person who uses it but also their uninfected sexual risk contacts. We developed an agent-based model using a novel trial emulation approach to quantify disseminated effects of PrEP use among men who have sex with men in Atlanta, Georgia, from 2015 to 2017. Model components (subsets of agents connected through partnerships in a sexual network but not sharing partnerships with any other agents) were first randomized to an intervention coverage level or the control group; then, within intervention components, eligible agents were randomized to receive or not receive PrEP. We calculated direct and disseminated (indirect) effects using randomization-based estimators and report corresponding 95% simulation intervals across scenarios ranging from 10% coverage in the intervention components to 90% coverage. A population of 11,245 agents was simulated, with an average of 1,551 components identified. When comparing agents randomized to no PrEP in 70% coverage components with control agents, there was a 15% disseminated risk reduction in HIV incidence (risk ratio = 0.85, 95% simulation interval: 0.65, 1.05). Persons not on PrEP may receive a protective benefit by being in a sexual network with higher PrEP coverage. Agent-based models are useful for evaluating possible direct and disseminated effects of HIV prevention modalities in sexual networks.
C1 [Buchanan, Ashley L.] Univ Rhode Isl, Coll Pharm, Dept Pharm Practice, 7 Greenhouse Rd, Kingston, RI 02881 USA.
   [Bessey, S.; Goedel, William C.; King, Maximilian; Marshall, Brandon D. L.] Brown Univ, Sch Publ Hlth, Dept Epidemiol, Providence, RI USA.
   [Murray, Eleanor J.] Boston Univ, Sch Publ Hlth, Dept Epidemiol, Boston, MA USA.
   [Friedman, Samuel R.] NYU, Sch Med, Dept Pharmacol, New York, NY USA.
   [Halloran, M. Elizabeth] Fred Hutchinson Canc Res Ctr, Vaccine & Infect Dis Div, Washington, DC USA.
RP Buchanan, AL (通讯作者)，Univ Rhode Isl, Coll Pharm, Dept Pharm Practice, 7 Greenhouse Rd, Kingston, RI 02881 USA.
EM Buchanan@uri.edu
OI Friedman, Sam/0000-0003-2083-1226
FU National Institutes of Health (NIH) [1DP2DA046856-01]; NIH from the
   Eunice Kennedy Shriver National Institute of Child Health and Human
   Development [R21HD098733]; NIH [DP1DA034989, P30DA011041, R25MH083620,
   F31MH121112]
FX A.B., M.K., B.M., S.R.F., and M.E.H. were supported by the National
   Institutes of Health (NIH) (Avenir grant 1DP2DA046856-01). S.R.F. was
   also supported by NIH grants DP1DA034989 and P30DA011041. W.C.G. was
   also supported by NIH grants R25MH083620 and F31MH121112. E.J.M. was
   supported by NIH grant R21HD098733 from the Eunice Kennedy Shriver
   National Institute of Child Health and Human Development.
CR Amirkhanian YA, 2005, AIDS, V19, P1897, DOI 10.1097/01.aids.0000189867.74806.fb
   Anderson PL, 2012, SCI TRANSL MED, V4, DOI 10.1126/scitranslmed.3004006
   Bangsberg DR, 2001, AIDS, V15, P1181, DOI 10.1097/00002030-200106150-00015
   Basse G, 2018, J AM STAT ASSOC, V113, P41, DOI 10.1080/01621459.2017.1323641
   Buchanan AL, 2018, AM J EPIDEMIOL, V187, P2449, DOI 10.1093/aje/kwy149
   Chou R, 2019, JAMA-J AM MED ASSOC, V321, P2214, DOI 10.1001/jama.2019.2591
   Cole SR, 2009, EPIDEMIOLOGY, V20, P3, DOI 10.1097/EDE.0b013e31818ef366
   Cutrell A, 2017, HIV CLIN TRIALS, V18, P177, DOI 10.1080/15284336.2017.1379676
   Eaton LA, 2015, AIDS PATIENT CARE ST, V29, P423, DOI 10.1089/apc.2014.0303
   Egger M, 2002, LANCET, V360, P119, DOI 10.1016/S0140-6736(02)09411-4
   Elopre L, 2017, JAIDS-J ACQ IMM DEF, V74, P56, DOI 10.1097/QAI.0000000000001165
   Fauci AS, 2019, JAMA-J AM MED ASSOC, V321, P844, DOI 10.1001/jama.2019.1343
   Gantenberg JR, 2019, PLOS ONE, V14, DOI 10.1371/journal.pone.0226218
   Garnett GP, 2014, VACCINE, V32, P1536, DOI 10.1016/j.vaccine.2013.11.007
   Goedel WC, 2018, JAIDS-J ACQ IMM DEF, V79, P323, DOI 10.1097/QAI.0000000000001817
   Goedel WC, 2016, J ASSOC NURSE AIDS C, V27, P133, DOI 10.1016/j.jana.2015.11.005
   Goodreau SM, 2017, LANCET HIV, V4, pE311, DOI 10.1016/S2352-3018(17)30067-X
   Grant RM, 2014, LANCET INFECT DIS, V14, P820, DOI 10.1016/S1473-3099(14)70847-3
   Grant RM, 2010, NEW ENGL J MED, V363, P2587, DOI 10.1056/NEJMoa1011205
   Grov C, 2019, AIDS BEHAV, V23, P1277, DOI 10.1007/s10461-018-2309-9
   Hagberg AA, 2008, P 7 PYTH SCI C PRAS, P11
   Halloran ME, 2017, BMC MED, V15, DOI 10.1186/s12916-017-0985-3
   Halloran ME, 2018, STAT MED, V37, P294, DOI 10.1002/sim.7392
   Halloran M Elizabeth, 2016, Curr Epidemiol Rep, V3, P297, DOI 10.1007/s40471-016-0086-4
   HALLORAN ME, 1991, EPIDEMIOLOGY, V2, P331, DOI 10.1097/00001648-199109000-00004
   Hernan M., 2021, CAUSAL INFERENCE WHA
   Hernan MA, 2016, AM J EPIDEMIOL, V183, P758, DOI 10.1093/aje/kwv254
   Hernandez-Romieu AC, 2015, SEX TRANSM DIS, V42, P505, DOI 10.1097/OLQ.0000000000000332
   Hoffman IF, 2013, AIDS BEHAV, V17, P2510, DOI 10.1007/s10461-013-0563-4
   Hong GL, 2006, J AM STAT ASSOC, V101, P901, DOI 10.1198/016214506000000447
   Hudgens MG, 2008, J AM STAT ASSOC, V103, P832, DOI 10.1198/016214508000000292
   Jenness SM, 2016, J INFECT DIS, V214, P1800, DOI 10.1093/infdis/jiw223
   Marshall BDL, 2018, LANCET HIV, V5, pE498, DOI 10.1016/S2352-3018(18)30097-3
   Marshall BDL, 2015, AM J EPIDEMIOL, V181, P92, DOI 10.1093/aje/kwu274
   Murray EJ, 2017, AM J EPIDEMIOL, V186, P131, DOI 10.1093/aje/kwx091
   Ogburn EL, 2014, STAT SCI, V29, P559, DOI 10.1214/14-STS501
   Owens DK, 2019, JAMA-J AM MED ASSOC, V321, P2203, DOI 10.1001/jama.2019.6390
   Patel P, 2014, AIDS, V28, P1509, DOI 10.1097/QAD.0000000000000298
   Pearl J, 2010, EPIDEMIOLOGY, V21, P872, DOI 10.1097/EDE.0b013e3181f5d3fd
   R Core Team, 2017, R LANG ENV STAT COMP
   Rendina HJ, 2015, DRUG ALCOHOL DEPEN, V154, P199, DOI 10.1016/j.drugalcdep.2015.06.045
   RUBIN DB, 1978, ANN STAT, V6, P34, DOI 10.1214/aos/1176344064
   Sobel ME, 2006, J AM STAT ASSOC, V101, P1398, DOI 10.1198/016214506000000636
   Sullivan PS, 2015, ANN EPIDEMIOL, V25, P445, DOI 10.1016/j.annepidem.2015.03.006
   Thomson KA, 2016, CURR OPIN HIV AIDS, V11, P18, DOI 10.1097/COH.0000000000000207
   van der Walt S, 2011, COMPUT SCI ENG, V13, P22, DOI 10.1109/MCSE.2011.37
   VanderWeele TJ, 2011, EPIDEMIOLOGY, V22, P686, DOI 10.1097/EDE.0b013e31822708d5
   VanderWeele TJ, 2009, EPIDEMIOLOGY, V20, P880, DOI 10.1097/EDE.0b013e3181bd5638
   VanRossum G., 1995, PYTHON REFERENCE MAN
   Wall KM, 2013, J HOMOSEXUAL, V60, P1520, DOI 10.1080/00918369.2013.819256
   Westreich D, 2010, AM J EPIDEMIOL, V171, P674, DOI 10.1093/aje/kwp436
   Wickham H, 2009, USE R, P1, DOI 10.1007/978-0-387-98141-3_1
NR 52
TC 3
Z9 3
U1 0
U2 2
PU OXFORD UNIV PRESS INC
PI CARY
PA JOURNALS DEPT, 2001 EVANS RD, CARY, NC 27513 USA
SN 0002-9262
EI 1476-6256
J9 AM J EPIDEMIOL
JI Am. J. Epidemiol.
PD MAY
PY 2021
VL 190
IS 5
BP 939
EP 948
DI 10.1093/aje/kwaa239
PG 10
WC Public, Environmental & Occupational Health
WE Science Citation Index Expanded (SCI-EXPANDED)
SC Public, Environmental & Occupational Health
GA TB2BU
UT WOS:000667749900028
PM 33128066
OA Green Published, Green Submitted
DA 2022-08-26
ER

PT J
AU Orser, L
   O'Byrne, P
AF Orser, Lauren
   O'Byrne, Patrick
TI Examining patient characteristics and HIV-related risks among women with
   syphilis as indicators for pre-exposure prophylaxis in a nurse-led
   program (PrEP-RN)
SO INTERNATIONAL JOURNAL OF STD & AIDS
LA English
DT Article
DE Pre-exposure prophylaxis; HIV prevention; women; syphilis
AB Current HIV pre-exposure prophylaxis (PrEP) guidelines primarily target men who have sex with men (MSM) as candidates for HIV prevention; however, such recommendations often come at the expense of other ethnic and gender minorities, including women. To address barriers to PrEP care among non-MSM, we developed and implemented the first nurse-led PrEP program in Canada, known as PrEP-RN. As part of PrEP-RN, patients who meet objective indicators of HIV risk are offered a referral for PrEP, regardless of sexual orientation. One such measure is syphilis, which has increased in incidence among various population groups and is known to cause biological vulnerabilities to HIV. To better understand HIV-related risks and assess intentions for PrEP use among women, we undertook an 18-month retrospective review of syphilis diagnoses within this group in Ottawa, Canada. As part of this review, we examined 23 patient files, noting their unique characteristics, socio-behavioural risk factors, and noted barriers to PrEP uptake. While none of the women diagnosed with syphilis were diagnosed with HIV, the findings raise some important considerations to facilitate opportunities for HIV prevention among non-MSM, which must take into consideration individual risk practices, sexual health histories, and population groups.
C1 [Orser, Lauren; O'Byrne, Patrick] Univ Ottawa, Sch Nursing, Ottawa, ON, Canada.
   [Orser, Lauren; O'Byrne, Patrick] Ottawa Publ Hlth, Ottawa, ON, Canada.
RP Orser, L (通讯作者)，Univ Ottawa, Sch Nursing, Ottawa, ON, Canada.
EM lorse060@uottawa.ca
CR Aaron E, 2018, AIDS PATIENT CARE ST, V32, P16, DOI 10.1089/apc.2017.0201
   Calabrese SK, 2019, JAIDS-J ACQ IMM DEF, V81, P395, DOI 10.1097/QAI.0000000000002042
   Calabrese SK, 2018, JAIDS-J ACQ IMM DEF, V79, P46, DOI [10.1097/QAI.0000000000001762, 10.1097/qai.0000000000001762]
   Centre for Disease Control and Prevention, 2020, HIV US DEP AR
   Centre for Disease Control & Prevention, 2018, SEXUALLY TRANSMITTED
   Fleming DT, 1999, SEX TRANSM INFECT, V75, P3, DOI 10.1136/sti.75.1.3
   Galvin SR, 2004, NAT REV MICROBIOL, V2, P33, DOI 10.1038/nrmicro794
   Goparaju Lakshmi, 2017, J AIDS Clin Res, V8, DOI 10.4172/2155-6113.1000730
   Haddad N, 2019, Can Commun Dis Rep, V45, P304, DOI 10.14745/ccdr.v45i12a01
   Health Canada, 2018, TRUV MON
   Levett PN, 2015, CAN J INFECT DIS MED, V26, p6A, DOI 10.1155/2015/983425
   Millett GA, 2012, LANCET, V380, P341, DOI 10.1016/S0140-6736(12)60899-X
   Ministry of Health and Long-Term Care, 2019, SEX HLTH SEX TRANSM
   Nelson LE, 2019, CAN J HUM SEX, V28, P1, DOI 10.3138/cjhs.2018-0043
   Newman DR, 2020, CLIN INFECT DIS, V70, P1115, DOI 10.1093/cid/ciz303
   O'Byrne P, 2019, BMJ-BRIT MED J, V365, DOI 10.1136/bmj.l4159
   O'Byrne P, 2019, J ASSOC NURSE AIDS C, V30, P301, DOI 10.1097/JNC.0000000000000075
   O'Byrne P, 2019, CAN J HUM SEX, V28, P5, DOI 10.3138/cjhs.2018-0050
   Pathela P, 2015, CLIN INFECT DIS, V61, P281, DOI 10.1093/cid/civ289
   Public Health Agency of Canada, 2020, CAN STI GUID SYPH
   Public Health Agency of Canada, INF INF SYPH CAN
   Public Health Ontario, 2020, REP DIS REP SYPH INF
   Tan DHS, 2017, CAN MED ASSOC J, V189, pE1448, DOI 10.1503/cmaj.170494
   United States Food and Drug Administration, 2012, TRUV MON
NR 25
TC 0
Z9 0
U1 0
U2 1
PU SAGE PUBLICATIONS LTD
PI LONDON
PA 1 OLIVERS YARD, 55 CITY ROAD, LONDON EC1Y 1SP, ENGLAND
SN 0956-4624
EI 1758-1052
J9 INT J STD AIDS
JI Int. J. STD AIDS
PD JAN
PY 2021
VL 32
IS 1
BP 45
EP 51
DI 10.1177/0956462420958347
PG 7
WC Immunology; Infectious Diseases
WE Science Citation Index Expanded (SCI-EXPANDED)
SC Immunology; Infectious Diseases
GA PU6TQ
UT WOS:000609434500006
PM 33121363
DA 2022-08-26
ER

PT J
AU Ogbuagu, O
   Wachekwa, I
   Yasin, F
   Nuta, C
   Donato, S
   Toomey, J
   Adeiza, M
   Barakat, LA
AF Ogbuagu, Onyema
   Wachekwa, Ian
   Yasin, Faiza
   Nuta, Cecilia
   Donato, Sean
   Toomey, Julia
   Adeiza, Mukhtar
   Barakat, Lydia Aoun
TI High HIV Detection in a Tertiary Facility in Liberia: Implications and
   Opportunities
SO ANNALS OF GLOBAL HEALTH
LA English
DT Article
ID SEX
AB Background: HIV/AIDS remains one of the world's most significant public health challenges; sub-Saharan Africa accounts for 71% of the global burden of HIV. Testing for HIV is pivotal to achieving UNAIDS 95-95-95 target towards bringing an end to the epidemic. : The study assessed five-year HIV testing data from the largest tertiary hospital in Monrovia, Liberia and highlights risk groups that would benefit from targeted testing and prevention interventions. Methods: This was a single-center academic hospital-based retrospective analysis of HIV testing data from January 2014 to December 2018 obtained from all testing sites at John F. Kennedy Medical Center in Monrovia, Liberia. Pooled HIV testing data during the study period were analyzed using descriptive statistics and stratified by age, gender and pregnancy status. Annual diagnoses rates were reported as proportion of individuals tested within a specified category (age [<15 years, age 15-24 years and >=25 years], gender, and pregnancy status) that had a positive HIV test. Five-year trends were analyzed. Results: Over the study period, 41,343 non-pregnant individuals were screened for HIV. In addition, the antenatal clinic performed 24,913 tests. Of non-pregnant individuals tested, 4,066 (10%) were diagnosed with HIV ranging from 7% (909/12821) in 2018 to 13% (678/5079) in 2014. Case detection rates for individuals aged 15-24 were 7%, 5%, 4%, 6% and 3% for years 2014, 2015, 2016, 2017 and 2018 respectively. Annually, 2-3% of all pregnant women tested were diagnosed with HIV. While HIV detection rates decreased over time overall, children less than 15 years of age showed an annual increase from 6.7% in 2014 to 12.3% in 2018. Conclusion: A large five-year dataset from the largest tertiary facility in Liberia shows broad HIV detection rates that are much higher than national prevalence estimates. Ramping up HIV testing and prevention interventions including pre-exposure prophylaxis are sorely needed.
C1 [Ogbuagu, Onyema; Barakat, Lydia Aoun] Yale Univ, Sch Med, Sect Infect Dis, New Haven, CT USA.
   [Ogbuagu, Onyema; Wachekwa, Ian; Adeiza, Mukhtar] John F Kennedy Med Ctr, Dept Internal Med, Monrovia, Liberia.
   [Ogbuagu, Onyema; Adeiza, Mukhtar] Yale Univ, Sch Med, Dept Med, Off Global Hlth, New Haven, CT 06510 USA.
   [Yasin, Faiza] One Med, San Francisco, CA USA.
   [Nuta, Cecilia] John F Kennedy Med Ctr, Dept Pediat, Monrovia, Liberia.
   [Donato, Sean] UNICEF Supply Div, Copenhagen, Denmark.
   [Toomey, Julia] Natl AIDS Control Program, Monrovia, Liberia.
RP Ogbuagu, O (通讯作者)，Yale Sch Med, Sect Infect Dis, Yale AIDS Program, New Haven, CT 06510 USA.
EM onyema.ogbuagu@yale.edu
FU Health Resources and Services Administration (HRSA) of the U.S.
   Department of Health and Human Services (DHHS) [UH6HA307380401]
FX This publication was supported by an award (UH6HA307380401) by the
   Health Resources and Services Administration (HRSA) of the U.S.
   Department of Health and Human Services (DHHS), the implementing agency
   for U.S. President's Emergency Plan for AIDS Relief (PEPFAR).
CR Avert, 2019, HIV AIDS W CENTR AFR
   Carrasco MA, 2018, AIDS CARE, V30, P284, DOI 10.1080/09540121.2017.1372559
   Chanda MM, 2017, PLOS MED, V14, DOI 10.1371/journal.pmed.1002442
   Cowan FM, 2016, J INT AIDS SOC, V19, DOI 10.7448/IAS.19.7.21101
   Lazarus L, 2016, PLOS ONE, V11, DOI 10.1371/journal.pone.0166942
   Liberia Institute of Statistics and GeoInformation Services (LISGIS) Ministry of Health and Social Welfare [Liberia] and ICF, 2020, LIB DEM HLTH SURV 20
   Monitoring and Evaluation Department of the National AIDS and STI Control Program, 2016, LIB HIV AIDS RESP PR
   Tattevin P, 2015, AIDS, V29, pN1, DOI 10.1097/QAD.0000000000000614
   United Nations Development Programme, 2010, UN DEV PROGR PARTN G
   US President's Emergency Plan for AIDS Relief (PEPFAR), W AFR REG PROGR REG
   Veronese V, 2018, AIDS BEHAV, V22, P2426, DOI 10.1007/s10461-017-2022-0
   Yan HJ, 2014, SEX TRANSM INFECT, V90, P388, DOI 10.1136/sextrans-2013-051397
NR 12
TC 0
Z9 0
U1 0
U2 0
PU UBIQUITY PRESS LTD
PI LONDON
PA Unit 3.22, East London Works, 65-75 Whitechapel Road, LONDON, E1 1DU,
   ENGLAND
SN 2214-9996
J9 ANN GLOB HEALTH
JI Ann. Glob. Health
PY 2021
VL 87
IS 1
AR 3243
DI 10.5334/aogh.3243
PG 7
WC Public, Environmental & Occupational Health
WE Science Citation Index Expanded (SCI-EXPANDED)
SC Public, Environmental & Occupational Health
GA XE8BM
UT WOS:000723607300001
PM 34900617
OA Green Published, gold
DA 2022-08-26
ER

PT J
AU Kadiamada-Ibarra, H
   Hawley, NL
   Sosa-Rubi, SG
   Wilson-Barthes, M
   Galarraga, O
   Franco, RR
AF Kadiamada-Ibarra, Hemant
   Hawley, Nicola L.
   Sosa-Rubi, Sandra G.
   Wilson-Barthes, Marta
   Galarraga, Omar
   Rodriguez Franco, Roxana
TI Barriers and facilitators to pre-exposure prophylaxis uptake among male
   sex workers in Mexico: an application of the RE-AIM framework
SO BMC PUBLIC HEALTH
LA English
DT Article
DE Pre-exposure prophylaxis; Men who have sex with men; Male sex workers;
   Mexico; RE-AIM
ID HIV-PREVENTION; HEALTH; MEN; PROGRAMS; IMPACT
AB Background The ImPrEP Mexico demonstration project is the first to distribute free HIV pre-exposure prophylaxis (PrEP) to men who have sex with men (MSM) and transgender women living in Mexico. In Mexico City, MSM who are also male sex workers (MSWs) face a disproportionately high risk of HIV infection. PrEP is highly effective for HIV prevention, yet "real-life" implementation among MSWs is a challenge due to the unique adherence barriers faced by this population. Methods This study uses the RE-AIM implementation science framework to characterize the unique barriers to and facilitators of PrEP uptake among MSWs in Mexico City. We conducted 9 in-depth key informant interviews and 2 focus group discussions with MSWs across 5 clinic and community sites. Qualitative data were analyzed using inductive, open coding approaches from grounded theory. We supplemented findings from the primary qualitative analysis with quantitative indicators derived from ImPrEP program records to describe the current Reach of the ImPrEP program among MSWs in Mexico City and the potential for wider PrEP Adoption among other high-risk populations in Mexico. Results The Reach of the ImPrEP program was 10% of known HIV-negative MSWs in Mexico City. Program Reach was lowest among MSWs who were street-based sex workers, of lower socioeconomic status, migrants from other states and self-identified as heterosexual. Barriers to program Reach included limited PrEP knowledge, HIV-related stigma, and structural barriers; facilitators included in-person program recruitment, patient-centered care, and spread of information through word of mouth among MSWs. Two out of the four eligible institutions had adopted the ImPrEP protocol. Barriers to wider program Adoption included HIV- and sexual identity- related stigma, protocol limitations, and lack of a national policy for PrEP distribution; facilitators of Adoption included existing healthcare infrastructure, sensitized providers, and community support from non-governmental organizations. Conclusions Increasing the ImPrEP program's Reach among MSWs will depend on improving PrEP education and addressing HIV-related stigma and access barriers. Future Adoption of the ImPrEP program should build on existing clinical infrastructure and community support. Creation of a national policy for PrEP distribution may improve the Reach and Adoption of PrEP among highest-risk populations in Mexico.
C1 [Kadiamada-Ibarra, Hemant] Brown Univ, Sch Publ Hlth, Providence, RI 02912 USA.
   [Hawley, Nicola L.] Yale Sch Publ Hlth, Dept Chron Dis Epidemiol, New Haven, CT 06510 USA.
   [Sosa-Rubi, Sandra G.] Natl Inst Publ Hlth INSP, Div Hlth Econ, Cuernavaca 62100, Morelos, Mexico.
   [Wilson-Barthes, Marta] Brown Univ, Sch Publ Hlth, Dept Epidemiol, Providence, RI 02912 USA.
   [Galarraga, Omar] Brown Univ, Dept Hlth Serv Policy & Practice, Sch Publ Hlth, Providence, RI 02912 USA.
   [Rodriguez Franco, Roxana] Coll Mexico, Ctr Demog Urban & Environm Studies CEDUA, Mexico City 14110, DF, Mexico.
RP Franco, RR (通讯作者)，Coll Mexico, Ctr Demog Urban & Environm Studies CEDUA, Mexico City 14110, DF, Mexico.
EM roxrodriguez@colmex.mx
OI Wilson-Barthes, Marta G./0000-0002-9845-7142; Galarraga,
   Omar/0000-0002-9985-9266
FU National Institute of Mental Health (NIMH) [R34MH114664]; Population
   Studies and Training Center (PSTC) at Brown University [P2CHD041020];
   Providence/Boston Center for AIDS Research (CFAR) [P30AI042853]; Royce
   Fellowship Program at Brown University
FX Research reported in this manuscript was partially supported by the
   National Institute of Mental Health (NIMH) under award number
   R34MH114664. Additional support was received from the Population Studies
   and Training Center (PSTC) at Brown University (P2CHD041020), and the
   Providence/Boston Center for AIDS Research (CFAR) (P30AI042853). This
   research was also partially supported by the Royce Fellowship Program at
   Brown University (Fellowship recipient and amount: Kadiamada, $4,000).
   The funding bodies played no role in the design of the study and
   collection, analysis, and interpretation of data and in writing the
   manuscript. The content of this work is solely the responsibility of the
   authors and does not necessarily represent the official views of the
   National Institutes of Health (NIH).
CR [Anonymous], 2019, PREV CONTR SEX TRANS
   Bimbi DS, 2005, J GAY LESBIAN MENT H, V9, P85, DOI 10.1300/J236v09n03_06
   Caceres CF, 2016, J INT AIDS SOC, V19, DOI 10.7448/IAS.19.7.21108
   Caro-Vega Yanink, 2013, AIDS Res Treat, V2013, P170417, DOI 10.1155/2013/170417
   CONASIDA, 2012, PROGR REP FIGHT AIDS
   da Silva CE, 2020, JMIR PUBLIC HLTH SUR, V6, P65, DOI 10.2196/14803
   Edeza A, 2020, ARCH SEX BEHAV, V49, P355, DOI 10.1007/s10508-019-01473-4
   Facebook.com, 2021, COND A C
   Facebook.com, 2021, COMM CTR ATT SEX DIV
   Gaglio B, 2013, AM J PUBLIC HEALTH, V103, pE38, DOI 10.2105/AJPH.2013.301299
   Galarraga O, 2014, J INT AIDS SOC, V17, DOI 10.7448/IAS.17.1.19218
   Galarraga O, 2014, EUR J HEALTH ECON, V15, P41, DOI 10.1007/s10198-012-0447-y
   Glasgow RE, 1999, AM J PUBLIC HEALTH, V89, P1322, DOI 10.2105/AJPH.89.9.1322
   Glasgow RE, 2006, HEALTH EDUC RES, V21, P688, DOI 10.1093/her/cyl081
   Glasgow RE, 2019, FRONT PUBLIC HEALTH, V7, DOI 10.3389/fpubh.2019.00064
   Government of Mexico, 2019, EPIDEMIOLOGICAL SURV
   HernandezChavez JJ, 1995, SALUD PUBLICA MEXICO, V37, P654
   Holtrop JS, 2018, BMC HEALTH SERV RES, V18, DOI 10.1186/s12913-018-2938-8
   Institute for Health Metrics and Evaluation, 2017, HLTH REL SDGS VIZ HU
   Kelly JA, 2006, AIDS CARE, V18, P12, DOI 10.1080/09540120500101757
   Kurtz SP, 2005, J HEALTH CARE POOR U, V16, P345, DOI 10.1353/hpu.2005.0038
   Liamputtong P, 2015, FOCUS GROUP METHODOL, P107, DOI [10.4135/9781473957657.n7, DOI 10.4135/9781473957657.N7]
   Mastrocola EL, 2015, BMC FAM PRACT, V16, DOI 10.1186/s12875-015-0331-9
   Minichiello V, 2000, J SEX RES, V37, P151, DOI 10.1080/00224490009552032
   Monteiro JFG, 2015, AIDS BEHAV, V19, P1579, DOI 10.1007/s10461-014-0915-8
   MORSE EV, 1992, J DRUG ISSUES, V22, P977, DOI 10.1177/002204269202200412
   MORSE EV, 1991, SOC SCI MED, V32, P535, DOI 10.1016/0277-9536(91)90287-M
   Nakanwagi Sharon, 2016, J Sex Transm Dis, V2016, P7673014, DOI 10.1155/2016/7673014
   Nanin J, 2009, AM J MENS HEALTH, V3, P150, DOI 10.1177/1557988308315154
   Nyato D, 2019, PLOS ONE, V14, DOI 10.1371/journal.pone.0219032
   Pinto RM, 2018, AIDS BEHAV, V22, P3681, DOI 10.1007/s10461-018-2184-4
   Restar AJ, 2017, AIDS EDUC PREV, V29, P141, DOI 10.1521/aeap.2017.29.2.141
   Rietmeijer CA, 1998, SEX TRANSM DIS, V25, P353, DOI 10.1097/00007435-199808000-00006
   Smith MD, 2008, ARCH SEX BEHAV, V37, P845, DOI 10.1007/s10508-008-9341-1
   Strauss A., 1994, HDB QUALITATIVE RES, P273
   Turan B, 2017, AIDS BEHAV, V21, P283, DOI 10.1007/s10461-016-1451-5
   UNAIDS, 2020, MEXICO
   University of New Hampshire, 2005, ENG LOC NONG ORG NGO
   Veloso VG., 2019, J INT AIDS SOC, V22, DOI [10.1002/jia2.25327, DOI 10.1002/JIA2.25327]
   Wheelock A, 2012, BMJ OPEN, V2, DOI 10.1136/bmjopen-2012-001234
   Whetten K, 2008, PSYCHOSOM MED, V70, P531, DOI 10.1097/PSY.0b013e31817749dc
   World Health Organization, 2018, GUID START ANT THER
   Zeligman M, 2017, J MENT HEAL COUNS, V39, P12, DOI [10.17744/mehc.39.1.02, DOI 10.17744/MEHC.39.1.02]
NR 43
TC 1
Z9 1
U1 4
U2 6
PU BMC
PI LONDON
PA CAMPUS, 4 CRINAN ST, LONDON N1 9XW, ENGLAND
EI 1471-2458
J9 BMC PUBLIC HEALTH
JI BMC Public Health
PD NOV 27
PY 2021
VL 21
IS 1
AR 2174
DI 10.1186/s12889-021-12167-9
PG 12
WC Public, Environmental & Occupational Health
WE Science Citation Index Expanded (SCI-EXPANDED); Social Science Citation Index (SSCI)
SC Public, Environmental & Occupational Health
GA XD9CS
UT WOS:000722998500005
PM 34837988
OA gold, Green Published
DA 2022-08-26
ER
