# Supplementary material for: Knowledge domain and emerging trends in HIV pre-exposure prophylaxis: A visualization analysis via CiteSpace
Source: Front Microbiol. 2023 Mar 16;14:1099132. doi: 10.3389/fmicb.2023.1099132 (PMC10060873; doi:10.3389/fmicb.2023.1099132)
Supplement: Supplementary file 1 [file Data_Sheet_1.ZIP › download2022u395pt1.txt]

PT J
AU Marryshow, TA
   Muhairwe, J
   Tang, A
   Molulela, MMM
   Matta, R
   Jordan, MR
AF Marryshow, Terry A.
   Muhairwe, Josephine
   Tang, Alice
   Molulela, Maleliha Morake M.
   Matta, Riya
   Jordan, Michael R.
TI Determining the acceptability of point-of-care urine tenofovir testing
   and its performance in predicting HIV RNA suppression
SO INTERNATIONAL JOURNAL OF STD & AIDS
LA English
DT Article
DE HIV; treatment; equipment; antiretroviral therapy; Africa
ID ADHERENCE
AB Background The detection of tenofovir (TFV) metabolites by point-of-care (POC) urine lateral flow immunoassays (LFIA) indicates adherence to tenofovir-containing HIV pre-exposure prophylaxis. However, the association between urine TFV metabolites as detected by LFIA and HIV viral load suppression in people receiving TFV-based antiretroviral therapy (ART) is unknown as is patient and clinician acceptability of POC urine LFIA testing in clinical practice in low- and middle-income country settings. Methods We enrolled 409 people living with HIV from two HIV clinics in Lesotho and investigated the performance of POC urine LFIA TFV testing in predicting viral suppression. We interviewed 12 study participants and conducted a focus-group discussion with 5 clinicians to gather opinions on POC urine TFV testing. Results Using a viral load threshold of 1000 copies/mL, 398 (98%) participants were virologically suppressed, and 8 were viremic. Tenofovir was detected in the urine of 405 (99%) participants. The sensitivity of the POC urine LFIA test in detecting TFV in participants with viral suppression was 99.3% (95% CI: 97.8-99.8); the specificity was 12.5% (95% CI: 0.3-52.6). The positive and negative predictive values were 98.3% and 25%, respectively. Point-of-care urine TFV testing was viewed favorably by both participants and clinicians. However, clinicians stated that the 2-3-days detection window of the assay studied limits adherence categorization. Conclusions In our study cohort, urine POC TFV testing demonstrated high sensitivity in predicting viral suppression, but low specificity and negative predictive value. Urine POC TFV testing was highly acceptable to participants and clinicians; however, clinicians expressed concern about its clinical utility because of its limitations. While further research is needed to assess performance in less adherent populations, this test may support adherence counseling in some clinical settings.
C1 [Marryshow, Terry A.] Tufts Med Ctr, Div Geog Med & Infect Dis, Boston, MA 02111 USA.
   [Muhairwe, Josephine; Molulela, Maleliha Morake M.] SolidarMed, Maseru, Lesotho.
   [Tang, Alice] Tufts Univ, Sch Med, Dept Publ Hlth & Community Med, Boston, MA 02111 USA.
   [Matta, Riya] Tufts Univ, Sch Med, Sch Arts & Sci, Boston, MA 02111 USA.
   [Jordan, Michael R.] Tufts Univ, Sch Med, Levy Ctr Integrated Management Antimicrobial Resi, Boston, MA 02111 USA.
RP Marryshow, TA (通讯作者)，Tufts Med Ctr, Div Geog Med & Infect Dis, 800 Washington St, Boston, MS 02111 USA.
EM terrymarryshowmd@gmail.com
OI Marryshow, Terry/0000-0003-0657-7241
FU Stuart B. Levy Center for Integrated Management of Antimicrobial
   Resistance
FX The author(s) disclosed receipt of the following financial support for
   the research, authorship, and/or publication of this article: This work
   was supported by Stuart B. Levy Center for Integrated Management of
   Antimicrobial Resistance and the Sherwood L. Gorbach, M.D., M62, Endowed
   Research Fund. The urine tenofovir lateral flow immunoassay devices were
   donated by UrSure, Inc. UrSure did not participate in the study design,
   data collection, analysis, interpretation of findings, or in the
   production of this manuscript. UrSure provided instructional directions
   for equipment use and were present for equipment training.
CR Biressaw S, 2013, BMC PEDIATR, V13, DOI 10.1186/1471-2431-13-132
   Brown JA, 2022, HIV MED, V23, P287, DOI 10.1111/hiv.13189
   Da Silva J., 2022, HIV DRUG RESISTANCE
   Daughtridge G., 2019, DEV VALIDATION POINT
   Drain PK, 2020, CLIN INFECT DIS, V70, P2143, DOI 10.1093/cid/ciz645
   Government of Lesotho , 2019, ADD NATL GUID US ANT
   Government ofLesotho, 2022, NATL GUID US ANT THE
   Jennings L, 2021, AIDS RES HUM RETROV, DOI [10.1089/aid.2021.0135, 10.1089/AID.2021.0135]
   Koenig HC, 2017, HIV MED, V18, P412, DOI 10.1111/hiv.12518
   Lalley-Chareczko L, 2020, FRONT PHARMACOL, V11, DOI 10.3389/fphar.2020.00286
   Landovitz RJ, 2017, JAIDS-J ACQ IMM DEF, V76, P501, DOI [10.1097/QAI.0000000000001538, 10.1097/qai.0000000000001538]
   Niu X., 2021, TOP ANTIVIR MED, V29, P122
   Pepperrell Toby, 2021, Clin Infect Dis, DOI 10.1093/cid/ciab086
   Podsadecki TJ, 2008, HIV CLIN TRIALS, V9, P238, DOI 10.1310/hct0904-238
   Sevenler D., 2021, TOP ANTIVIR MED, V29, P122
   Spinelli MA, 2020, CURR HIV-AIDS REP, V17, P301, DOI 10.1007/s11904-020-00502-5
   UNAIDS, 2021, JOINT UN PROGR HIV A
   UNAIDS, 2021, SPECTR EST
   World HealthOrganization., 2022, CONSOLIDATED GUIDELI
NR 19
TC 0
Z9 0
U1 1
U2 1
PU SAGE PUBLICATIONS LTD
PI LONDON
PA 1 OLIVERS YARD, 55 CITY ROAD, LONDON EC1Y 1SP, ENGLAND
SN 0956-4624
EI 1758-1052
J9 INT J STD AIDS
JI Int. J. STD AIDS
PD JUL
PY 2022
VL 33
IS 8
BP 777
EP 783
AR 09564624221103043
DI 10.1177/09564624221103043
EA MAY 2022
PG 7
WC Immunology; Infectious Diseases
WE Science Citation Index Expanded (SCI-EXPANDED)
SC Immunology; Infectious Diseases
GA 3A2PS
UT WOS:000806849600001
PM 35611960
DA 2022-08-26
ER

PT J
AU Fleischman, J
   Kachale, F
   Mhuriro, F
   Mugambi, M
   Ncube, G
   Ndwiga, A
   Nyirenda, R
   Carter, A
   Rodrigues, J
   Segal, K
AF Fleischman, Janet
   Kachale, Fannie
   Mhuriro, Fatima
   Mugambi, Mary
   Ncube, Getrude
   Ndwiga, Albert
   Nyirenda, Rose
   Carter, Anna
   Rodrigues, Jessica
   Segal, Kate
TI Catalyzing action on HIV/SRH integration: lessons from Kenya, Malawi,
   and Zimbabwe to spur investment
SO GLOBAL HEALTH ACTION
LA English
DT Article
DE HIV; sexual and reproductive health; gender issues; COVID-19
ID HIV
AB The HIV pandemic has long revealed the inequities and fault lines in societies, one of the most tenacious being the pandemic's disproportionate impact on adolescent girls and young women. In east and southern Africa, renewed global action is needed to invigorate an effective yet undervalued approach to expanding HIV prevention and improving women's health: integration of quality HIV and sexual and reproductive health (SRH) services. The urgency of advancing effective integration of these services has never been clearer or more pressing. In this piece, national health officials from Kenya, Malawi, and Zimbabwe and global health professionals have joined together in a call to catalyze actions by development partners in support of national strategies to integrate HIV and SRH information and services. This agenda is especially vital now because these adolescent girls and young women are falling through the cracks due to the cascading effects of COVID-19 and disruptions in both SRH and HIV services. In addition, the scale-up of pre-exposure prophylaxis (PrEP) has been anemic for this population. Examining the opportunities and challenges of HIV/SRH integration implemented recently in three countries - Kenya, Malawi, and Zimbabwe - provides lessons to spur integration and investments there and in other nations in the region, aimed at improving health outcomes for adolescent girls and young women and curbing the global HIV epidemic. While gaps remain between strong national integration policies and program implementation, the experiences of these countries show opportunities for expanded, quality integration. This commentary draws on a longer comparative analysis of findings from rapid landscaping analyses in Kenya, Malawi, and Zimbabwe, which highlighted cross-country trends and context-specific realities around HIV/SRH integration.
C1 [Fleischman, Janet; Carter, Anna] Georgetown Univ, Ctr Innovat Global Hlth, Med Ctr, Washington, DC 20057 USA.
   [Kachale, Fannie] Minist Hlth, Dept Reprod Hlth, Lilongwe, Malawi.
   [Mhuriro, Fatima] Minist Hlth & Child Care, Reprod Hlth Unit, Harare, Zimbabwe.
   [Mugambi, Mary] Minist Hlth, NASCOP, Nairobi, Kenya.
   [Ncube, Getrude] Minist Hlth & Child Care, Dept AIDS TB, Harare, Zimbabwe.
   [Ndwiga, Albert] Minist Hlth, Dept Family Hlth, Nairobi, Kenya.
   [Nyirenda, Rose] Minist Hlth, Dept HIV AIDS, Lilongwe, Malawi.
   [Rodrigues, Jessica; Segal, Kate] AVAC, New York, NY USA.
RP Fleischman, J (通讯作者)，Georgetown Univ, Ctr Innovat Global Hlth, Off Vice President Global Engagement, 37th & O St NW, Washington, DC 20057 USA.
EM Janet@fleischman.org
FU Bill & Melinda Gates Foundation [GR 424748]
FX This work was supported, in whole or in part, by the Bill & Melinda
   Gates Foundation, Grant Number GR 424748. Under the grant conditions of
   the Foundation, a Creative Commons Attribution 4.0 Generic License has
   already been assigned to the Author Accepted Manuscript version that
   might arise from this submission.
CR Ahmed N, 2019, CURR OPIN INFECT DIS, V32, P24, DOI [10.1097/QCO.0000000000000511, 10.1097/qco.0000000000000511]
   AVAC, 2020, INTEGRATION HIV PREV
   Avert, 2020, HIV AIDS E SO AFRICA
   Burki T, 2021, LANCET INFECT DIS, V21, P774, DOI 10.1016/S1473-3099(21)00279-6
   Goga A, 2020, LANCET, V396, P1864, DOI 10.1016/S0140-6736(20)32552-6
   Government of Malawi, 2018, NATL STRATEGY ADOLES
   Government of Zimbabwe Ministry of Health and Child Care, 2019, COMPREHENSIVE NATL H
   Government of Zimbabwe Ministry of Health and Child Care, 2016, NATL ADOLESCENT YOUT
   Kachale F., 2021, GATES OPEN RES, V5, P145
   Kangudie DM, 2019, REPROD HEALTH, V16, DOI 10.1186/s12978-019-0709-6
   Kenya National Bureau of Statistics, 2015, NAIROBI
   Smit JA, 2012, BMC HEALTH SERV RES, V12, DOI 10.1186/1472-6963-12-48
   The Global Fund to Fight AIDS Tuberculosis and Malaria, 2021, IMPACT COVID 19 HIV, P6
   The World Bank, HIVAIDS SEXUAL REPRO
   UNAIDS, 2014, UNITE WOMEN UNITE VI
NR 15
TC 0
Z9 0
U1 1
U2 1
PU TAYLOR & FRANCIS LTD
PI ABINGDON
PA 2-4 PARK SQUARE, MILTON PARK, ABINGDON OR14 4RN, OXON, ENGLAND
EI 1654-9880
J9 GLOBAL HEALTH ACTION
JI Glob. Health Action
PD DEC 31
PY 2022
VL 15
IS 1
AR 2029335
DI 10.1080/16549716.2022.2029335
PG 5
WC Public, Environmental & Occupational Health
WE Science Citation Index Expanded (SCI-EXPANDED); Social Science Citation Index (SSCI)
SC Public, Environmental & Occupational Health
GA ZY7DN
UT WOS:000772744000001
PM 35323105
OA Green Published, gold
DA 2022-08-26
ER

PT J
AU Etowa, J
   Tharao, W
   Mbuagbaw, L
   Baidoobonso, S
   Hyman, I
   Obiorah, S
   Aden, M
   Etowa, EB
   Gebremeskel, A
   Kihembo, M
   Nelson, L
   Husbands, W
AF Etowa, Josephine
   Tharao, Wangari
   Mbuagbaw, Lawrence
   Baidoobonso, Shamara
   Hyman, Ilene
   Obiorah, Suzanne
   Aden, Muna
   Etowa, Egbe B.
   Gebremeskel, Akalewold
   Kihembo, Medys
   Nelson, LaRon
   Husbands, Winston
TI Community perspectives on addressing and responding to HIV-testing,
   pre-exposure prophylaxis (PrEP) and post-exposure prophylaxis (PEP)
   among African, Caribbean and Black (ACB) people in Ontario, Canada
SO BMC PUBLIC HEALTH
LA English
DT Article
DE HIV testing; PREP; PEP; African; Caribbean; Black (ACB) populations;
   Community-based participatory research (CBPR); Health providers;
   Qualitative research
ID PEER EDUCATION; HEALTH LITERACY; RISK BEHAVIOR; PREVENTION;
   INTERVENTIONS; KNOWLEDGE; SERVICES; BARRIERS; WOMEN; MEN
AB Background The African, Caribbean, and Black (ACB) population of Ontario, Canada is comprised of individuals with diverse ethnic, cultural and linguistic backgrounds and experiences; some of whom have resided in Canada for many generations, and others who have migrated in recent decades. Even though the ACB population represents less than 3.5% of the Canadian population, this group accounts for 21.7% of all new HIV infections. It is well-documented that ACB populations, compared to the general population, experience multi-level barriers to accessing appropriate and responsive HIV services. In this paper, we present qualitative findings on the ACB population's experiences with HIV-testing, pre-exposure prophylaxis (PrEP) and post-exposure prophylaxis (PEP) and obtain their perspectives on how to improve access. Methods We conducted twelve Focus Group Discussions (FGDs), within a two-day World Cafe event and used socio-ecological framework and community-based participatory research (CBPR) approaches to guide this work. We meaningfully engaged ACB community members in discussions to identify barriers and facilitators to HIV testing, PEP and PrEP and how these may be addressed. The FGDs were transcribed verbatim and thematic analysis guided data interpretation. Credibility of data was established through data validation strategies such as external audit and peer-debriefing. Results Our analyses revealed multi-level barriers that explain why ACB community members do not access HIV testing, PEP and PrEP. Fear, health beliefs, stigma and lack of information, were among the most frequently cited individual- and community-level barriers to care. Health system barriers included lack of provider awareness, issues related to cultural sensitivity and confidentiality, cost, and racism in the health care system. Participants identified multi-level strategies to address the HIV needs including community-based educational, health system and innovative inter-sectoral strategies. Conclusion CBPR, co-led by community members, is an important strategy for identifying the multi-level individual, interpersonal, community, institutional and structural factors that increase HIV vulnerability in ACB communities, notably anti-Black systemic racism. Study findings suggest the need for targeted community-based strategies and strategies aimed at reducing health system barriers to testing and care.
C1 [Etowa, Josephine; Gebremeskel, Akalewold] Univ Ottawa, Fac Hlth Sci, Sch Nursing, Ottawa, ON, Canada.
   [Tharao, Wangari; Aden, Muna; Kihembo, Medys] Womens Hlth Womens Hands Community Hlth Ctr, Toronto, ON, Canada.
   [Mbuagbaw, Lawrence] McMaster Univ, Dept Hlth Res Methods Evidence & Impact, Hamilton, ON, Canada.
   [Baidoobonso, Shamara] Dalhousie Univ, Dept Community Hlth & Epidemiol, Halifax, NS, Canada.
   [Hyman, Ilene; Husbands, Winston] Univ Toronto, Dalla Lana Sch Publ Hlth, Toronto, ON, Canada.
   [Obiorah, Suzanne] Suzanne Obiorah, Community & Social Serv, Ottawa, ON, Canada.
   [Etowa, Egbe B.] Canadians African Descent Hlth Org, Ottawa, ON, Canada.
   [Nelson, LaRon] Yale Univ, Sch Nursing, New Haven, CT 06536 USA.
RP Etowa, J (通讯作者)，Univ Ottawa, Fac Hlth Sci, Sch Nursing, Ottawa, ON, Canada.
EM josephine.etowa@uottawa.ca
FU Ontario HIV/AIDS Treatment Network; Canadian Institution of Health
   Research
FX The study was funded by two organizations: Ontario HIV/AIDS Treatment
   Network; and the Canadian Institution of Health Research.
CR Abel T, 2020, HEALTH PROMOT INT, V35, P1612, DOI 10.1093/heapro/daaa040
   Ahmed N, 2015, ANN ANTHROPL PRACT, V39, P192, DOI 10.1111/napa.12079
   [Anonymous], 2013, ONTARIO HIV AIDS STR
   Arkell C., 2017, PREP CANADA WHAT WE, P1
   Arkell C., 2017, POSTEXPOSURE PROPHYL
   Babalola S, 2017, JAIDS-J ACQ IMM DEF, V74, pS5, DOI 10.1097/QAI.0000000000001206
   Baral S, 2013, BMC PUBLIC HEALTH, V13, DOI 10.1186/1471-2458-13-482
   Baur C., 2018, COMMUNITY BASED HLTH
   Bond KT, 2015, AIDS CARE, V27, P182, DOI 10.1080/09540121.2014.963009
   Bourgeois A C, 2017, Can Commun Dis Rep, V43, P248, DOI 10.14745/ccdr.v43i12a01
   Braun V., 2006, QUAL RES PSYCHOL, V3, P77, DOI [10.1191/1478088706qp063oa, https://doi.org/10.1191/1478088706qp063oa]
   Bronfenbrenner U., 1979, ECOLOGY HUMAN DEV EX
   Calzavara L, 2002, AIDS, V16, P1655, DOI 10.1097/00002030-200208160-00011
   Campbell C, 2001, AM J PUBLIC HEALTH, V91, P1978, DOI 10.2105/AJPH.91.12.1978
   Campbell K., 2009, PREVENTION PROGRAMS
   Campbell K., PREVENTION PROGRAMS
   Chou R, 2019, JAMA-J AM MED ASSOC, V321, P2214, DOI 10.1001/jama.2019.2591
   Conserve DF, 2017, AIDS BEHAV, V21, P492, DOI 10.1007/s10461-016-1452-4
   Creswell J.W, 2014, QUAL INQ, V3
   Djiadeu P, 2020, BMJ OPEN, V10, DOI 10.1136/bmjopen-2020-036885
   Djiadeu P, 2019, BMJ OPEN, V9, DOI 10.1136/bmjopen-2018-027440
   Etowa J, 2016, INT J HLTH SCI RES, V6, P1
   Etowa J, 2016, INT J HLTH SCI RES, V6, P278
   Etowa JB, 2007, J TRANSCULT NURS, V18, P349, DOI 10.1177/1043659607305195
   Etowa JB, 2017, HEALTH CARE WOMEN IN, V38, P379, DOI 10.1080/07399332.2017.1290099
   Eyawo O, 2010, LANCET INFECT DIS, V10, P770, DOI 10.1016/S1473-3099(10)70189-4
   Fakoya I, 2008, HIV MED, V9, P23, DOI 10.1111/j.1468-1293.2008.00587.x
   Friedman DS, 2017, INT J STD AIDS, V28, P693, DOI 10.1177/0956462416664674
   Grant RM, 2010, NEW ENGL J MED, V363, P2587, DOI 10.1056/NEJMoa1011205
   James L, 2006, HIV PREVENTION GUIDE
   Kerrigan D., 2000, PEER ED HIV AIDS EXP
   Konkor I, 2022, ETHNIC HEALTH, V27, P375, DOI 10.1080/13557858.2020.1734776
   Lincoln Y.S., 1985, INT J INTERCULTURAL, V9, P438, DOI [10.1016/0147-1767(85)90062-8, DOI 10.1016/0147-1767(85)90062-8]
   Logie CH, 2011, PLOS MED, V8, DOI 10.1371/journal.pmed.1001124
   MacQueen KM, 2015, AM J COMMUN PSYCHOL, V55, P433, DOI 10.1007/s10464-015-9725-z
   Maheux H, 2019, DIVERSITY BLACK POPU
   Marks G, 2006, AIDS, V20, P1447, DOI 10.1097/01.aids.0000233579.79714.8d
   Mbuagbaw L, 2020, BMJ OPEN, V10, DOI 10.1136/bmjopen-2019-036259
   Medley A, 2009, AIDS EDUC PREV, V21, P181, DOI 10.1521/aeap.2009.21.3.181
   Milburn K, 1995, HEALTH EDUC RES, V10, P407, DOI 10.1093/her/10.4.407
   Nelson LE, 2019, CAN J HUM SEX, V28, P1, DOI 10.3138/cjhs.2018-0043
   Newman PA, 2008, J HEALTH CARE POOR U, V19, P829, DOI 10.1353/hpu.0.0043
   Nutbeam D, 2018, HEALTH PROMOT INT, V33, P901, DOI 10.1093/heapro/dax015
   O'Byrne P, 2019, CAN J HUM SEX, V28, P5, DOI 10.3138/cjhs.2018-0050
   Painter Thomas M, 2014, MMWR Suppl, V63, P15
   Palumbo R, 2015, INT J HEALTH POLICY, V4, P417, DOI 10.15171/ijhpm.2015.95
   Patten S., 2016, ANAL REPORT ACB SERV
   Perazzo J, 2017, AIDS BEHAV, V21, P812, DOI 10.1007/s10461-016-1329-6
   Sharma M, 2014, PLOS ONE, V9, DOI 10.1371/journal.pone.0105283
   Sharpe TT, 2012, J WOMENS HEALTH, V21, P249, DOI 10.1089/jwh.2011.3350
   Shimeles H., 2010, AFRICAN CARIBBEAN BL
   Shimeless H., 2011, 20 ANN C CAN ASS HIV
   Walters SM, 2017, JAIDS-J ACQ IMM DEF, V75, pS383, DOI [10.1097/QAI.0000000000001415, 10.1097/qai.0000000000001415]
   Williamson LM, 2008, AIDS, V22, P1063, DOI 10.1097/QAD.0b013e3282f8af9b
   World Health Organization, 2008, TECHN CONS INT HIV I
   World Health Organization, 2014, GUID POST PROPH HIV
   Yoong D, 2016, INT J STD AIDS, V27, P608, DOI 10.1177/0956462415589896
   Zhabokritsky A, 2019, PLOS ONE, V14, DOI 10.1371/journal.pone.0213740
NR 58
TC 0
Z9 0
U1 2
U2 2
PU BMC
PI LONDON
PA CAMPUS, 4 CRINAN ST, LONDON N1 9XW, ENGLAND
EI 1471-2458
J9 BMC PUBLIC HEALTH
JI BMC Public Health
PD MAY 7
PY 2022
VL 22
IS 1
AR 913
DI 10.1186/s12889-022-13093-0
PG 13
WC Public, Environmental & Occupational Health
WE Science Citation Index Expanded (SCI-EXPANDED)
SC Public, Environmental & Occupational Health
GA 1A7HL
UT WOS:000791923000001
PM 35525946
OA Green Published, gold, Green Submitted
DA 2022-08-26
ER

PT J
AU Price, DM
   Unger, Z
   Wu, YM
   Meyers, K
   Golub, SA
AF Price, Devon M.
   Unger, Zoe
   Wu, Yumeng
   Meyers, Kathrine
   Golub, Sarit A.
TI Clinic-Level Strategies for Mitigating Structural and Interpersonal HIV
   Pre-Exposure Prophylaxis Stigma
SO AIDS PATIENT CARE AND STDS
LA English
DT Article
DE pre-exposure prophylaxis (PrEP); HIV prevention; stigma; health care
   providers
ID HEALTH-CARE; UNITED-STATES; INTERVENTION; REDUCTION; IMPLEMENTATION;
   PROVISION; PREP; RISK; RACE; MEN
AB Uptake of and persistence on pre-exposure prophylaxis (PrEP) in the United States have been limited. The potential of new PrEP modalities to increase access will be hindered if underlying structural and interpersonal barriers-including, insurance coverage, initiation and maintenance clinical protocols, provider bias, stigma, and lack of trust in health care-are not adequately addressed. We conducted in-person and telephone-based recorded interviews with 32 US-based clinical and nonclinical PrEP providers spanning the PrEP implementation continuum (clinicians, counselors, and support staff). Providers were recruited at biomedical HIV prevention conferences and networks to explore barriers to and strategies for PrEP implementation. Providers provided care to clients spanning adolescents to adulthood and a variety of genders across all geographic regions of the United States. To directly mitigate stigma, providers called for clinic-level interventions to normalize and universalize PrEP education and services, counseling and other services that center patients' lived experiences and circumstance, staffing and community engagement models that value patients, and implementation of specific programs and processes that facilitate access to services. To address disparities in access, PrEP implementation should acknowledge the interconnectedness of stigma and structural barriers to care.
C1 [Price, Devon M.; Unger, Zoe; Golub, Sarit A.] CUNY Hunter Coll, Dept Psychol, 695 Pk Ave, New York, NY 10021 USA.
   [Wu, Yumeng; Meyers, Kathrine] Columbia Univ, Aaron Diamond AIDS Res Ctr, Vagelos Coll Phys & Surg, New York, NY USA.
   [Meyers, Kathrine] Columbia Univ, Div Infect Dis, Vagelos Coll Phys & Surg, New York, NY USA.
   [Golub, Sarit A.] CUNY, Grad Ctr, Dept Psychol, New York, NY USA.
RP Price, DM (通讯作者)，CUNY Hunter Coll, Dept Psychol, 695 Pk Ave, New York, NY 10065 USA.
EM dp2270@hunter.cuny.edu
OI Price, Devon/0000-0002-8338-3515; Wu, Yumeng/0000-0002-4586-0675
CR Amico KR, 2019, LANCET HIV, V6, pE137, DOI 10.1016/S2352-3018(19)30002-5
   Batey DS, 2016, AIDS PATIENT CARE ST, V30, P519, DOI 10.1089/apc.2016.0223
   Bonacci RA, 2021, AM J PREV MED, V61, pS60, DOI 10.1016/j.amepre.2021.05.027
   Braun V, 2021, QUAL RES PSYCHOL, V18, P328, DOI 10.1080/14780887.2020.1769238
   Calabrese SK, 2019, AIDS PATIENT CARE ST, V33, P79, DOI 10.1089/apc.2018.0166
   Calabrese SK, 2017, AM J PUBLIC HEALTH, V107, P1883, DOI 10.2105/AJPH.2017.304061
   Calabrese SK, 2016, PLOS ONE, V11, DOI 10.1371/journal.pone.0157324
   Calabrese SK, 2014, AIDS BEHAV, V18, P226, DOI 10.1007/s10461-013-0675-x
   Cernasev A., 2021, WOMEN, V1, P120
   Cipollina R, 2019, TRANSL ISS PSYCH SCI, V5, P315, DOI 10.1037/tps0000207
   Finlayson T, 2019, MMWR-MORBID MORTAL W, V68, P597, DOI 10.15585/mmwr.mm6827a1
   Gallagher T, 2014, LGBT HEALTH, V1, P218, DOI 10.1089/lgbt.2013.0046
   Geibel S, 2017, J ADOLESCENT HEALTH, V60, pS35, DOI 10.1016/j.jadohealth.2016.09.026
   Harris NS, 2019, MMWR-MORBID MORTAL W, V68, P1117, DOI 10.15585/mmwr.mm6848e1
   Huang YLA, 2018, MMWR-MORBID MORTAL W, V67, P1147, DOI 10.15585/mmwr.mm6741a3
   Krakower D, 2019, J INT AIDS SOC, V22, DOI 10.1002/jia2.25250
   Li L, 2013, AIDS EDUC PREV, V25, P327, DOI 10.1521/aeap.2013.25.4.327
   Li L, 2013, AM J PUBLIC HEALTH, V103, P286, DOI 10.2105/AJPH.2012.300854
   Mak WWS, 2017, SOC SCI MED, V188, P30, DOI 10.1016/j.socscimed.2017.06.045
   Meyers K, 2015, CURR OPIN HIV AIDS, V10, P290, DOI 10.1097/COH.0000000000000159
   Owens DK, 2019, JAMA-J AM MED ASSOC, V321, P2203, DOI 10.1001/jama.2019.6390
   Smith DK, 2019, MAY 14 2019 NIAID NI
   Varas-Diaz N, 2013, J INT AIDS SOC, V16, DOI 10.7448/IAS.16.3.18670
   World Health Organization, 2019, WHATS 2 1 1 EV DRIV
   Xie L, 2019, AIDS BEHAV, V23, P2784, DOI 10.1007/s10461-019-02587-5
NR 25
TC 1
Z9 1
U1 0
U2 0
PU MARY ANN LIEBERT, INC
PI NEW ROCHELLE
PA 140 HUGUENOT STREET, 3RD FL, NEW ROCHELLE, NY 10801 USA
SN 1087-2914
EI 1557-7449
J9 AIDS PATIENT CARE ST
JI Aids Patient Care STDS
PD MAR 1
PY 2022
VL 36
IS 3
BP 115
EP 122
DI 10.1089/apc.2021.0176
PG 8
WC Public, Environmental & Occupational Health; Infectious Diseases
WE Science Citation Index Expanded (SCI-EXPANDED); Social Science Citation Index (SSCI)
SC Public, Environmental & Occupational Health; Infectious Diseases
GA 0I0TH
UT WOS:000779140000004
PM 35289691
DA 2022-08-26
ER

PT J
AU Fojo, A
   Wallengren, E
   Schnure, M
   Dowdy, DW
   Shah, M
   Kasaie, P
AF Fojo, Anthony
   Wallengren, Emma
   Schnure, Melissa
   Dowdy, David W.
   Shah, Maunank
   Kasaie, Parastu
TI Potential Effects of the Coronavirus Disease 2019 (COVID-19) Pandemic on
   Human Immunodeficiency Virus (HIV) Transmission: A Modeling Study in 32
   US Cities
SO CLINICAL INFECTIOUS DISEASES
LA English
DT Article; Early Access
DE HIV; COVID-19; dynamic HIV transmission model; infectious disease
   transmission
ID VIRAL SUPPRESSION; SEXUAL-BEHAVIOR; ACCESS; ORDERS; IMPACT
AB Background. The degree to which the 2019 novel coronavirus disease (COVID-19) pandemic will affect the US human immunodeficiency virus (HIV) epidemic is unclear.
   Methods. We used the Johns Hopkins Epidemiologic and Economic Model to project HIV infections from 2020 to 2025 in 32 US metropolitan statistical areas (MSAs). We sampled a range of effects of the pandemic on sexual transmission (0-50% reduction), viral suppression among people with HIV (0-40% reduction), HIV testing (0-50% reduction), and pre-exposure prophylaxis use (0-30% reduction), and indexed reductions over time to Google Community Mobility Reports.
   Results. Simulations projected reported diagnoses would drop in 2020 and rebound in 2021 or 2022, regardless of underlying incidence. If sexual transmission normalized by July 2021 and HIV care normalized by January 2022, we projected 1161 (1%) more infections from 2020 to 2025 across all 32 cities than if COVID-19 had not occurred. Among "optimistic" simulations in which sexual transmission was sharply reduced and viral suppression was maintained we projected 8% lower incidence (95% credible interval: 14% lower to no change). Among "pessimistic" simulations where sexual transmission was largely unchanged but viral suppression fell, we projected 11% higher incidence (1-21% higher). MSA-specific projections are available at www.jheem.org ?covid.
   Conclusions. The effects of COVID-19 on HIV transmission remain uncertain and differ between cities. Reported diagnoses of HIV in 2020-2021 are likely to correlate poorly with underlying incidence. Minimizing disruptions to HIV care is critical to mitigating negative effects of the COVID-19 pandemic on HIV transmission.
C1 [Fojo, Anthony] Johns Hopkins Univ, Sch Med, Div Gen Internal Med, Baltimore, MD USA.
   [Wallengren, Emma; Schnure, Melissa; Dowdy, David W.; Kasaie, Parastu] Johns Hopkins Bloomberg Sch Publ Hlth, Dept Epidemiol, Baltimore, MD USA.
   [Shah, Maunank] Johns Hopkins Univ, Sch Med, Div Infect Dis, Baltimore, MD 21205 USA.
RP Fojo, A (通讯作者)，1830 East Monument St,Room 8060, Baltimore, MD 21205 USA.
EM anthony.fojo@jhmi.edu
FU National Institutes of Health [K08-MH118094, K01-AI138853, T32-HL007024,
   P30-AI094189]
FX This work was supported by grants from the National Institutes of Health
   (K08-MH118094 to A. T. F., K01-AI138853 to P. K., T32-HL007024, and
   P30-AI094189).
CR Andrieu C, 2008, STAT COMPUT, V18, P343, DOI 10.1007/s11222-008-9110-y
   Brawley S, 2020, J INT AIDS SOC, V23, P178
   Brown LB, 2021, CURR OPIN HIV AIDS, V16, P63, DOI 10.1097/COH.0000000000000659
   Budak JZ, 2021, CURR HIV-AIDS REP, V18, P98, DOI 10.1007/s11904-021-00543-4
   Centers for Disease Control and Prevention, 2021, CDC ISS 1 SET GUID F
   Centers for Disease Control and Prevention, 2019, HIV SURVEILLANCE REP, V32
   Craig-Kuhn MC, 2021, SEX TRANSM DIS, V48, P589, DOI 10.1097/OLQ.0000000000001444
   Crane MA, 2021, SEX TRANSM INFECT, V97, P101, DOI 10.1136/sextrans-2020-054805
   Curanovic D., 2021, INT AIDS SOC
   Dailey AF, 2017, MMWR-MORBID MORTAL W, V66, P1300, DOI 10.15585/mmwr.mm6647e1
   Delaney KP., 2021, C RETR OPP INF 6 MAR
   Fauci AS, 2019, JAMA-J AM MED ASSOC, V321, P844, DOI 10.1001/jama.2019.1343
   Fojo AT, 2017, OPEN FORUM INFECT DI, V4, DOI 10.1093/ofid/ofx172
   Fojo AT, 2021, ANN INTERN MED, V174, P1542, DOI 10.7326/M21-1501
   Gleason N, 2021, J SEX MED, V18, P1851, DOI 10.1016/j.jsxm.2021.08.008
   Google, 2021, COMM MOB REP
   Hickey MD, 2021, AIDS, V35, P517, DOI 10.1097/QAD.0000000000002793
   Hochstatter KR, 2021, AIDS BEHAV, V25, P354, DOI 10.1007/s10461-020-02976-1
   Hollingsworth TD, 2008, J INFECT DIS, V198, P687, DOI 10.1086/590501
   Hong CL, 2022, AIDS BEHAV, V26, P631, DOI 10.1007/s10461-021-03423-5
   Jenness SM, 2021, J INFECT DIS, V223, P1019, DOI 10.1093/infdis/jiab051
   Keitt TH., 2017
   Knight GM, 2016, INT J INFECT DIS, V42, P17, DOI 10.1016/j.ijid.2015.10.024
   Lesko CR, 2021, AM J EPIDEMIOL, V190, P10, DOI 10.1093/aje/kwaa158
   Mitchell Kate M, 2020, medRxiv, DOI 10.1101/2020.10.30.20222893
   Pampati S, 2021, JAIDS-J ACQ IMM DEF, V87, P639, DOI 10.1097/QAI.0000000000002640
   Panagiotoglou D, 2018, AIDS BEHAV, V22, P3071, DOI 10.1007/s10461-018-2166-6
   Pinto RM, 2020, AIDS BEHAV, V24, P2486, DOI 10.1007/s10461-020-02893-3
   Sanchez TH, 2020, AIDS BEHAV, V24, P2024, DOI 10.1007/s10461-020-02894-2
   Sorbera M, 2021, J AM COLL CLIN PHARM, V4, P964, DOI 10.1002/jac5.1422
   Spinelli MA, 2020, AIDS, V34, P2328, DOI 10.1097/QAD.0000000000002677
   Starks TJ, 2020, DRUG ALCOHOL DEPEN, V216, DOI 10.1016/j.drugalcdep.2020.108260
   Stephenson R, 2021, AIDS BEHAV, V25, P40, DOI 10.1007/s10461-020-03024-8
   Team R., 2017, R LANG ENV STAT COMP
   Tedaldi EM., 2021, C RETR OPP INF 6 MAR
   The White House, 2021, COMMUNICATION
   Zang X, 2021, CLIN INFECT DIS, V72, pE828, DOI 10.1093/cid/ciaa1547
NR 37
TC 1
Z9 1
U1 2
U2 2
PU OXFORD UNIV PRESS INC
PI CARY
PA JOURNALS DEPT, 2001 EVANS RD, CARY, NC 27513 USA
SN 1058-4838
EI 1537-6591
J9 CLIN INFECT DIS
JI Clin. Infect. Dis.
DI 10.1093/cid/ciab1029
EA JAN 2022
PG 9
WC Immunology; Infectious Diseases; Microbiology
WE Science Citation Index Expanded (SCI-EXPANDED)
SC Immunology; Infectious Diseases; Microbiology
GA 0Q1LO
UT WOS:000784686500001
OA Bronze, Green Published
DA 2022-08-26
ER

PT J
AU Mujugira, A
   Nakyanzi, A
   Nabaggala, MS
   Muwonge, TR
   Ssebuliba, T
   Bagaya, M
   Nampewo, O
   Sapiri, O
   Nyanzi, KR
   Bambia, F
   Nsubuga, R
   Serwadda, DM
   Ware, NC
   Baeten, JM
   Haberer, JE
AF Mujugira, Andrew
   Nakyanzi, Agnes
   Nabaggala, Maria S.
   Muwonge, Timothy R.
   Ssebuliba, Timothy
   Bagaya, Monica
   Nampewo, Olivia
   Sapiri, Oliver
   Nyanzi, Kikulwe R.
   Bambia, Felix
   Nsubuga, Rogers
   Serwadda, David M.
   Ware, Norma C.
   Baeten, Jared M.
   Haberer, Jessica E.
TI Effect of HIV Self-Testing on PrEP Adherence Among Gender-Diverse Sex
   Workers in Uganda: A Randomized Trial
SO JAIDS-JOURNAL OF ACQUIRED IMMUNE DEFICIENCY SYNDROMES
LA English
DT Article
DE HIVST; PrEP; adherence; sex worker; Africa
ID PREEXPOSURE PROPHYLAXIS; TRANSGENDER WOMEN; FEMALE; PREVENTION; MEN;
   TENOFOVIR; BEHAVIOR; KENYA; KITS
AB Background: HIV self-testing (HIVST) and pre-exposure prophylaxis (PrEP) are complementary tools that could empower sex workers to control their HIV protection, but few studies have jointly evaluated PrEP and HIVST in any setting. Methods: The Empower Study was an open-label randomized trial in Uganda. Sex workers were offered F/tenofovir disoproxil fumarate and randomized 1:1 to monthly HIVST and quarterly in-clinic testing (intervention) or quarterly in-clinic HIV testing alone (standard of care) and followed up for 12 months. PrEP adherence was measured using electronic adherence monitoring and tenofovir diphosphate (TFV-DP) levels in dried blood spots. Adherence outcomes and sexual behaviors were compared by arm using generalized estimating equation models. Results: We enrolled 110 sex workers: 84 cisgender women, 14 transgender women, 10 men who have sex with men, and 2 transgender men. The median age was 23 years. The 12-month retention was 75%. Nearly all (99.4%) used >= 1 HIVST kit. The proportion with TFV-DP levels >= 700 fmol/punch in the HIVST and standard of care arms at the 3-, 6-, 9-, and 12-month visits was 2.4%, 2.3%, 0%, and 0% and 7.9%, 0%, 0%, and 0%, respectively, with no differences by randomization arm (P > 0.2). Self-reported condomless sex acts with paying partners was similar by arm [adjusted incidence rate ratio 0.70; 95% confidence interval (CI): 0.42 to 1.17; P = 0.18]. One seroconversion occurred (HIV incidence, 0.9/100 person-years); TFV-DP was not detected at any visit. Conclusions: A gender-diverse sample of sex workers in Uganda used HIVST but not daily oral PrEP for HIV protection. Alternate approaches to promote PrEP use, including long-acting formulations, should be considered in this population.
C1 [Mujugira, Andrew; Nakyanzi, Agnes; Nabaggala, Maria S.; Muwonge, Timothy R.; Ssebuliba, Timothy; Bagaya, Monica; Nampewo, Olivia; Sapiri, Oliver; Nyanzi, Kikulwe R.; Bambia, Felix; Nsubuga, Rogers] Makerere Univ, Coll Hlth Sci, Infect Dis Inst, Kampala, Uganda.
   [Mujugira, Andrew] Makerere Univ, Coll Hlth Sci, Sch Publ Hlth, Dept Epidemiol & Biostat, Kampala, Uganda.
   [Mujugira, Andrew; Baeten, Jared M.] Univ Washington, Dept Global Hlth, Seattle, WA 98195 USA.
   [Serwadda, David M.] Makerere Univ, Coll Hlth Sci, Sch Publ Hlth, Dept Dis Control & Environm Hlth, Kampala, Uganda.
   [Ware, Norma C.] Harvard Med Sch, Dept Global Hlth & Social Med, Boston, MA 02115 USA.
   [Haberer, Jessica E.] Massachusetts Gen Hosp, Boston, MA 02114 USA.
   [Haberer, Jessica E.] Harvard Med Sch, Boston, MA 02115 USA.
RP Mujugira, A (通讯作者)，Makerere Univ, Infect Dis Inst, Kampala, Uganda.
EM amujugira@idi.co.ug
OI Mujugira, Andrew/0000-0001-6646-6733
FU National Institutes of Health [K43 010695, MH114732]; University of
   Washington/Fred Hutch Center for AIDS Research, an NIH [AI027757];
   NIAID; NCI; NIMH; NIDA; NICHD; NHLBI; NIA; NIGMS; NIDDK
FX Supported by research grants from National Institutes of Health
   [research Grant number K43 010695 (A.M.) and K24 Mentor Award MH114732
   (J.E.H.). This research was funded in part by a 2017 developmental grant
   to A.M. from the University of Washington/Fred Hutch Center for AIDS
   Research, an NIH-funded program under award number AI027757, which is
   supported by the following NIH Institutes and Centers: NIAID, NCI, NIMH,
   NIDA, NICHD, NHLBI, NIA, NIGMS, and NIDDK. This article represents the
   opinions of the authors and does not necessarily represent the official
   views of the National Institutes of Health. Gilead Sciences, Inc.
   donated coformulated emtricitabine/tenofovir disoproxil fumarate for
   this study but had no role in data collection or analysis.
CR Abou Ghayda R, 2020, YONSEI MED J, V61, P349, DOI 10.3349/ymj.2020.61.5.349
   Baeten JM, 2021, LANCET HIV, V8, pE87, DOI 10.1016/S2352-3018(20)30304-0
   Bekerman E., 2021, VIRTUAL CROI, V2021
   Berger BE, 2001, RES NURS HEALTH, V24, P518, DOI 10.1002/nur.10011
   Carballo-Dieguez A, 2012, AIDS BEHAV, V16, P1753, DOI 10.1007/s10461-012-0274-2
   Castillo-Mancilla JR, 2013, AIDS RES HUM RETROV, V29, P384, DOI [10.1089/aid.2012.0089, 10.1089/AID.2012.0089]
   Cherpitel CJ, 2005, J STUD ALCOHOL, V66, P428, DOI 10.15288/jsa.2005.66.428
   Consolidated MOH, 2020, GUIDELINES PREVENTIO
   Cottrell ML, 2016, J INFECT DIS, V214, P55, DOI 10.1093/infdis/jiw077
   Eakle R, 2017, PLOS MED, V14, DOI 10.1371/journal.pmed.1002444
   Figueroa C, 2015, AIDS BEHAV, V19, P1949, DOI 10.1007/s10461-015-1097-8
   Gandhi M, 2019, JAMA-J AM MED ASSOC, V321, P1356, DOI 10.1001/jama.2019.2945
   Gertler P, 2005, J POLIT ECON, V113, P518, DOI 10.1086/429700
   Giguere K, 2019, JAIDS-J ACQ IMM DEF, V82, P257, DOI 10.1097/QAI.0000000000002134
   Giguere R, 2020, AIDS BEHAV, V24, P506, DOI 10.1007/s10461-019-02730-2
   Grant RM, 2014, LANCET INFECT DIS, V14, P820, DOI 10.1016/S1473-3099(14)70847-3
   Haberer JE, 2021, LANCET HIV, V8, pE130, DOI 10.1016/S2352-3018(20)30307-6
   Haberer JE, 2016, CURR OPIN HIV AIDS, V11, P10, DOI 10.1097/COH.0000000000000220
   Haberer JE, 2015, AIDS, V29, P1277, DOI 10.1097/QAD.0000000000000647
   Harris PA, 2019, J BIOMED INFORM, V95, DOI 10.1016/j.jbi.2019.103208
   Harris PA, 2009, J BIOMED INFORM, V42, P377, DOI 10.1016/j.jbi.2008.08.010
   Heard AC, 2016, AIDS CARE, V28, P1528, DOI 10.1080/09540121.2016.1191602
   Hillier S, 2021, HIV RES PREVENTION 2
   Johnson C, 2014, AIDS BEHAV, V18, pS391, DOI 10.1007/s10461-014-0832-x
   Johnson CC, 2017, J INT AIDS SOC, V20, DOI 10.7448/IAS.20.1.21594
   Kimani M, 2021, PLOS ONE, V16, DOI 10.1371/journal.pone.0244226
   Landovitz RJ, 2021, NEW ENGL J MED, V385, P595, DOI 10.1056/NEJMoa2101016
   Lyons CE, 2020, NAT COMMUN, V11, DOI 10.1038/s41467-020-14593-6
   Maman S, 2017, PLOS ONE, V12, DOI 10.1371/journal.pone.0174629
   Markowitz M, 2020, J INFECT DIS, V221, P1398, DOI 10.1093/infdis/jiz271
   Mboup A, 2018, J INT AIDS SOC, V21, DOI 10.1002/jia2.25208
   Moretlwe SD., 2021, J INT AIDS SOC, V24, P8
   Mujugira A, 2021, J INT AIDS SOC, V24, DOI 10.1002/jia2.25782
   Mujugira A, 2017, SEX TRANSM DIS, V44, P58, DOI 10.1097/OLQ.0000000000000534
   Munro S, 2007, BMC PUBLIC HEALTH, V7, DOI 10.1186/1471-2458-7-104
   Mutua G, 2012, PLOS ONE, V7, DOI 10.1371/journal.pone.0033103
   Nakku JEM, 2016, GLOB MENT HEALTH, V3, DOI 10.1017/gmh.2016.14
   National MOH, 2016, HIV TEST SERV POL IM
   Ngure K., 2021, FRONT REPROD HLTH, V3
   Oberholster L., 2019, DEV VALIDATION DIREC
   Ochonye B, 2019, BMC PUBLIC HEALTH, V19, DOI 10.1186/s12889-019-7553-z
   Oldenburg CE, 2014, PLOS ONE, V9, DOI 10.1371/journal.pone.0103549
   Ortblad K, 2017, PLOS MED, V14, DOI 10.1371/journal.pmed.1002458
   Ortblad KF, 2020, BMC MED, V18, DOI 10.1186/s12916-020-01852-y
   Ortblad KF, 2019, TRIALS, V20, DOI 10.1186/s13063-019-3521-2
   Ortblad KF, 2018, JAIDS-J ACQ IMM DEF, V79, pE42, DOI 10.1097/QAI.0000000000001765
   Poteat T, 2020, LANCET HIV, V7, pE825, DOI 10.1016/S2352-3018(20)30119-3
   Restar AJ, 2017, AIDS EDUC PREV, V29, P141, DOI 10.1521/aeap.2017.29.2.141
   Roberts DA, 2020, SEX TRANSM DIS, V47, P314, DOI 10.1097/OLQ.0000000000001175
   Schulz KF., 2011, INT J SURG, V9
   Shannon K, 2015, LANCET, V385, P55, DOI 10.1016/S0140-6736(14)60931-4
   Sharma A, 2017, AIDS CARE, V29, P1499, DOI 10.1080/09540121.2017.1313386
   Spinelli MA, 2020, CURR HIV-AIDS REP, V17, P301, DOI 10.1007/s11904-020-00502-5
   Stroebe W., 2000, SOCIAL PSYCHOL HLTH, V2nd ed
   Thirumurthy H, 2016, LANCET HIV, V3, pE266, DOI 10.1016/S2352-3018(16)00041-2
   Traeger MW, 2018, CLIN INFECT DIS, V67, P676, DOI 10.1093/cid/ciy182
   UAC, 2016, UG HIV AIDS COUNTR P
   Wei CY, 2018, SEX TRANSM DIS, V45, P818, DOI 10.1097/OLQ.0000000000000885
   World Health Organization, 2016, GUIDELINES HIV SELF
NR 59
TC 2
Z9 2
U1 4
U2 4
PU LIPPINCOTT WILLIAMS & WILKINS
PI PHILADELPHIA
PA TWO COMMERCE SQ, 2001 MARKET ST, PHILADELPHIA, PA 19103 USA
SN 1525-4135
EI 1077-9450
J9 JAIDS-J ACQ IMM DEF
JI JAIDS
PD APR 1
PY 2022
VL 89
IS 4
BP 381
EP 389
DI 10.1097/QAI.0000000000002895
PG 9
WC Immunology; Infectious Diseases
WE Science Citation Index Expanded (SCI-EXPANDED); Social Science Citation Index (SSCI)
SC Immunology; Infectious Diseases
GA ZG7DJ
UT WOS:000760415700006
PM 34954718
OA hybrid, Green Published
DA 2022-08-26
ER

PT J
AU Jacobson, EU
   Hicks, KA
   Carrico, J
   Purcell, DW
   Green, TA
   Mermin, JH
   Farnham, PG
AF Jacobson, Evin U.
   Hicks, Katherine A.
   Carrico, Justin
   Purcell, David W.
   Green, Timothy A.
   Mermin, Jonathan H.
   Farnham, Paul G.
TI Optimizing HIV Prevention Efforts to Achieve EHE Incidence Targets
SO JAIDS-JOURNAL OF ACQUIRED IMMUNE DEFICIENCY SYNDROMES
LA English
DT Article
DE Ending the HIV Epidemic in the United States; resource allocation; HIV
   incidence
ID UNITED-STATES; INJECT DRUGS; CARE; INTERVENTIONS; TRANSMISSION;
   PROPHYLAXIS; REDUCTION; CONTINUUM; PROGRAMS; EPIDEMIC
AB Background: A goal of the US Department of Health and Human Services' Ending the HIV Epidemic (EHE) in the United States initiative is to reduce the annual number of incident HIV infections in the United States by 75% within 5 years and by 90% within 10 years. We developed a resource allocation analysis to understand how these goals might be met. Methods: We estimated the current annual societal funding [$2.8 billion (B)/yr] for 14 interventions to prevent HIV and facilitate treatment of infected persons. These interventions included HIV testing for different transmission groups, HIV care continuum interventions, pre-exposure prophylaxis, and syringe services programs. We developed scenarios optimizing or reallocating this funding to minimize new infections, and we analyzed the impact of additional EHE funding over the period 2021-2030. Results: With constant current annual societal funding of $2.8 B/yr for 10 years starting in 2021, we estimated the annual incidence of 36,000 new cases in 2030. When we added annual EHE funding of $500 million (M)/yr for 2021-2022, $1.5 B/yr for 2023-2025, and $2.5 B/yr for 2026-2030, the annual incidence of infections decreased to 7600 cases (no optimization), 2900 cases (optimization beginning in 2026), and 2200 cases (optimization beginning in 2023) in 2030. Conclusions: Even without optimization, significant increases in resources could lead to an 80% decrease in the annual HIV incidence in 10 years. However, to reach both EHE targets, optimization of prevention funding early in the EHE period is necessary. Implementing these efficient allocations would require flexibility of funding across agencies, which might be difficult to achieve.
C1 [Jacobson, Evin U.; Purcell, David W.; Green, Timothy A.; Mermin, Jonathan H.; Farnham, Paul G.] Ctr Dis Control & Prevent, Div HIV AIDS Prevent, 1600 Clifton Rd NE,MS US8-4, Atlanta, GA 30329 USA.
   [Hicks, Katherine A.; Carrico, Justin] RTI Hlth Solut, Durham, NC USA.
RP Farnham, PG (通讯作者)，Ctr Dis Control & Prevent, Div HIV AIDS Prevent, 1600 Clifton Rd NE,MS US8-4, Atlanta, GA 30329 USA.
EM pgf1@cdc.gov
OI Carrico, Justin/0000-0002-4659-9309; Hicks,
   Katherine/0000-0002-1058-3401
FU Centers for Disease Control and Prevention
FX Supported by the Centers for Disease Control and Prevention
CR Adams M, 2019, AIDS BEHAV, V23, P3306, DOI 10.1007/s10461-019-02615-4
   AHEAD, AM HIV EP AN DASHB
   Aspinall EJ, 2014, INT J EPIDEMIOL, V43, P235, DOI 10.1093/ije/dyt243
   Baeten JM, 2012, NEW ENGL J MED, V367, P399, DOI 10.1056/NEJMoa1108524
   Bavinton BR, 2018, LANCET HIV, V5, pE438, DOI 10.1016/S2352-3018(18)30132-2
   Birger RB, 2014, CLIN INFECT DIS, V58, P274, DOI 10.1093/cid/cit687
   Cohen MS, 2016, NEW ENGL J MED, V375, P830, DOI [10.1056/NEJMoa1105243, 10.1056/NEJMoa1600693]
   Des Jarlais DC, 2015, MMWR-MORBID MORTAL W, V64, P1337, DOI 10.15585/mmwr.mm6448a3
   Fauci AS, 2019, JAMA-J AM MED ASSOC, V321, P844, DOI 10.1001/jama.2019.1343
   Gopalappa C, 2017, AIDS, V31, P2533, DOI 10.1097/QAD.0000000000001653
   Grant RM, 2010, NEW ENGL J MED, V363, P2587, DOI 10.1056/NEJMoa1011205
   Holtgrave DR, 2016, PROG COMM HLTH PARTN, V10, P133, DOI 10.1353/cpr.2016.0004
   Holtgrave DR, 2013, AIDS EDUC PREV, V25, P423, DOI 10.1521/aeap.2013.25.5.423
   Jacobson EU, 2018, J PUBLIC HEALTH MAN, V24, pE1, DOI [10.1097/phh.0000000000000717, 10.1097/PHH.0000000000000717]
   Jenness SM, 2020, AIDS, V34, P2103, DOI 10.1097/QAD.0000000000002681
   Khurana N, 2018, JAIDS-J ACQ IMM DEF, V78, P399, DOI 10.1097/QAI.0000000000001707
   Klein PW, 2020, PLOS ONE, V15, DOI 10.1371/journal.pone.0234652
   Krebs E, 2020, AIDS, V34, P447, DOI 10.1097/QAD.0000000000002455
   Nosyk B, 2020, LANCET HIV, V7, pE491, DOI 10.1016/S2352-3018(20)30033-3
   O'Leary A, 2017, AIDS BEHAV, V21, P2895, DOI 10.1007/s10461-016-1635-z
   Rodger AJ, 2019, LANCET, V393, P2428, DOI 10.1016/S0140-6736(19)30418-0
   Rodger AJ, 2016, JAMA-J AM MED ASSOC, V316, P171, DOI 10.1001/jama.2016.5148
   Sansom SL, 2021, AM J PUBLIC HEALTH, V111, P150, DOI 10.2105/AJPH.2020.305965
   Shiels MS, 2018, ANN INTERN MED, V168, P866, DOI [10.7326/m17-2499, 10.7326/M17-2499]
   Thigpen MC, 2012, NEW ENGL J MED, V367, P423, DOI 10.1056/NEJMoa1110711
   Zang X, 2020, VALUE HEALTH, V23, P1534, DOI 10.1016/j.jval.2020.06.013
NR 26
TC 1
Z9 1
U1 5
U2 5
PU LIPPINCOTT WILLIAMS & WILKINS
PI PHILADELPHIA
PA TWO COMMERCE SQ, 2001 MARKET ST, PHILADELPHIA, PA 19103 USA
SN 1525-4135
EI 1077-9450
J9 JAIDS-J ACQ IMM DEF
JI JAIDS
PD APR 1
PY 2022
VL 89
IS 4
BP 374
EP 380
DI 10.1097/QAI.0000000000002885
PG 7
WC Immunology; Infectious Diseases
WE Science Citation Index Expanded (SCI-EXPANDED); Social Science Citation Index (SSCI)
SC Immunology; Infectious Diseases
GA ZG7DJ
UT WOS:000760415700005
PM 35202046
DA 2022-08-26
ER

PT J
AU Davey, DLJ
   Mvududu, R
   Mashele, N
   Lesosky, M
   Khadka, N
   Bekker, LG
   Gorbach, P
   Coates, TJ
   Myer, L
AF Davey, Dvora Leah Joseph
   Mvududu, Rufaro
   Mashele, Nyiko
   Lesosky, Maia
   Khadka, Nehaa
   Bekker, Linda-Gail
   Gorbach, Pamina
   Coates, Thomas J.
   Myer, Landon
TI Early pre-exposure prophylaxis (PrEP) initiation and continuation among
   pregnant and postpartum women in antenatal care in Cape Town, South
   Africa
SO JOURNAL OF THE INTERNATIONAL AIDS SOCIETY
LA English
DT Article
DE adherence; breastfeeding; cohort studies; pre-exposure prophylaxis;
   pregnant; South Africa
ID RETENTION; MOTHER; HIV
AB Introduction Pre-exposure prophylaxis (PrEP) is a safe and effective prevention strategy to reduce women's risk of HIV in pregnancy and postpartum. Effective PrEP protection requires daily PrEP adherence, but little is known about maternal PrEP continuation and factors that influence PrEP use. Methods The PrEP in pregnancy and postpartum (PrEP-PP) study enrolled consenting pregnant, HIV-negative women at first antenatal care (ANC) visit with follow-up through 12 months postpartum. Eligible and consenting women and girls >= 16 years received HIV prevention counselling and were offered PrEP. Interviewers collected socio-demographic and behavioural data from participants at each visit. We analysed the proportion of women who initiated PrEP and the proportion who continued PrEP after 3 months with associated correlates by estimating the prevalence ratio adjusting for a priori confounders. Results Between August 2019 and October 2021, we enrolled 1201 pregnant women (median gestation 21 weeks; age 26 years); 84% of women initiated PrEP at their first ANC visit (n = 1014); 55% were married or cohabiting. Overall, 66% of women on PrEP returned for a repeat prescription at 1 month; 58% returned at 3 months (n = 493 of 844). Almost one-half of women on PrEP reported a side effect at 1 month, mostly nausea/vomiting. Women on PrEP in the first and second trimesters had higher odds of reporting side effects (aOR 2.61; 95% CI 1.17-5.84) versus postpartum women. Women who reported side effects continued with PrEP less than those who did not report side effects (aPR = 0.87; 95% CI 0.77-0.97). Women with >= 1 previous pregnancy (aPR = 0.76; 95% CI 0.57-1.01) or were postpartum (aPR 0.85; 95% CI 0.75-0.97) were less likely to continue PrEP compared to women who were primigravid or pregnant. Women who reported having an HIV+ partner (aPR = 1.45; 95% CI 1.13-1.85) or high HIV risk perception (aPR = 1.20, 95% CI = 1.01-1.41) were more likely to continue on PrEP than those who had HIV-negative partners or low risk perception. Conclusions PrEP initiation and early continuation were high in this setting, compared to other studies in women. Being postpartum and experiencing side effects were associated with lower PrEP continuation, presenting opportunities for counselling on early transient side effects. Interventions for postpartum women on PrEP are needed.
C1 [Davey, Dvora Leah Joseph; Khadka, Nehaa; Gorbach, Pamina] Univ Calif Los Angeles, Dept Epidemiol, Fielding Sch Publ Hlth, 615 E Charles Young Dr S, Los Angeles, CA 90095 USA.
   [Davey, Dvora Leah Joseph; Mvududu, Rufaro; Mashele, Nyiko; Lesosky, Maia; Myer, Landon] Univ Cape Town, Div Epidemiol & Biostat, Sch Publ Hlth & Family Med, Cape Town, South Africa.
   [Davey, Dvora Leah Joseph; Bekker, Linda-Gail] Univ Cape Town, Desmond Tutu Hlth Fdn, Cape Town, South Africa.
   [Coates, Thomas J.] Univ Calif Los Angeles, David Geffen Sch Med, Los Angeles, CA 90095 USA.
RP Davey, DLJ (通讯作者)，Univ Calif Los Angeles, Dept Epidemiol, Fielding Sch Publ Hlth, 615 E Charles Young Dr S, Los Angeles, CA 90095 USA.
EM dvoradavey@ucla.edu
OI Khadka, Nehaa/0000-0002-5632-2434; Joseph-Davey,
   Dvora/0000-0001-6290-9293
FU National Institute of Mental Health [R01MH116771]; Fogarty International
   Center [K01TW011187]
FX This study was supported through grants from the National Institute of
   Mental Health (TJC and LM; R01MH116771) and Fogarty International Center
   (DLJD; K01TW011187). We received study drug (Truvada (R)) from Gilead
   Sciences (Foster City, CA, USA) and GeneXpert (R) test kits for STIs
   from Cepheid Inc. (Sunnyvale, CA, USA).
CR AVAC, 2021, GLOB PREP TRACK AVAC
   AVAC, 2020, SNAPSH PREP SCAL REG
   Blackstock OJ, 2017, AIDS CARE, V29, P866, DOI 10.1080/09540121.2017.1286287
   Celum CL, 2019, J INT AIDS SOC, V22, DOI 10.1002/jia2.25298
   Corneli A, 2016, JAIDS-J ACQ IMM DEF, V71, P452, DOI 10.1097/QAI.0000000000000880
   Davey DLJ, 2020, LANCET HIV, V7, pE735, DOI 10.1016/S2352-3018(20)30226-5
   Davey DLJ, 2020, J INT AIDS SOC, V23, DOI 10.1002/jia2.25426
   Davey DLJ, 2019, AIDS, V33, P1391, DOI 10.1097/QAD.0000000000002221
   Drake AL, 2014, PLOS MED, V11, DOI 10.1371/journal.pmed.1001608
   Eakle R, 2019, J INT AIDS SOC, V22, DOI 10.1002/jia2.25306
   Eakle R, 2017, PLOS MED, V14, DOI 10.1371/journal.pmed.1002444
   Heffron Renee, 2017, Gates Open Res, V1, P3, DOI 10.12688/gatesopenres.12752.2
   Janes H, 2018, AIDS RES HUM RETROV, V34, P645, DOI [10.1089/aid.2018.0031, 10.1089/AID.2018.0031]
   Johnson LF, 2012, JAIDS-J ACQ IMM DEF, V59, P417, DOI 10.1097/QAI.0b013e3182432f27
   Joseph Davey Dvora L, 2017, AIDS, V31, P2193, DOI 10.1097/QAD.0000000000001604
   Davey DJL, 2021, AIDS BEHAV, V25, P3978, DOI 10.1007/s10461-021-03320-x
   Kilembe W, 2015, BMC PUBLIC HEALTH, V15, DOI 10.1186/s12889-015-1959-z
   Kinuthia J, 2020, LANCET HIV, V7, pE38, DOI 10.1016/S2352-3018(19)30335-2
   le Roux SM, 2019, AIDS, V33, P1399, DOI 10.1097/QAD.0000000000002224
   Ministry of Health NASCP, 2016, GUIDELINES USE ANTIR
   Mofenson LM, 2016, PLOS MED, V13, DOI 10.1371/journal.pmed.1002133
   Mugwanya KK, 2019, PLOS MED, V16, DOI 10.1371/journal.pmed.1002885
   Pillay D, 2020, PLOS ONE, V15, DOI 10.1371/journal.pone.0228620
   Pintye J, 2020, LANCET HIV, V7, pE582, DOI 10.1016/S2352-3018(20)30102-8
   Pintye J, 2019, AIDS, V33, P1369, DOI 10.1097/QAD.0000000000002211
   Pintye J, 2017, CLIN INFECT DIS, V64, P751, DOI 10.1093/cid/ciw850
   Scorgie F, 2021, CULT HEALTH SEX, V23, P257, DOI 10.1080/13691058.2019.1703041
   Thomson KA, 2018, J INFECT DIS, V218, P16, DOI 10.1093/infdis/jiy113
   Thomson KA, 2016, CURR OPIN HIV AIDS, V11, P18, DOI 10.1097/COH.0000000000000207
   Velloza J, 2020, J INT AIDS SOC, V23, DOI 10.1002/jia2.25463
   Wang LM, 2013, CLIN INFECT DIS, V57, P1773, DOI 10.1093/cid/cit601
   World Health Organization, 2017, WHO TECHN BRIEF PREV
NR 32
TC 1
Z9 1
U1 0
U2 0
PU JOHN WILEY & SONS LTD
PI CHICHESTER
PA THE ATRIUM, SOUTHERN GATE, CHICHESTER PO19 8SQ, W SUSSEX, ENGLAND
EI 1758-2652
J9 J INT AIDS SOC
JI J. Int. AIDS Soc.
PD FEB
PY 2022
VL 25
IS 2
AR e25866
DI 10.1002/jia2.25866
PG 11
WC Immunology; Infectious Diseases
WE Science Citation Index Expanded (SCI-EXPANDED)
SC Immunology; Infectious Diseases
GA ZH4GN
UT WOS:000760898900010
PM 35138678
OA Green Published
DA 2022-08-26
ER

PT J
AU Rao, A
   Mhlophe, H
   Comins, C
   Young, K
   Mcingana, M
   Lesko, C
   Mulumba, N
   Baral, S
   Hausler, H
   Schwartz, S
AF Rao, Amrita
   Mhlophe, Hlengiwe
   Comins, Carly
   Young, Katherine
   Mcingana, Mfezi
   Lesko, Catherine
   Mulumba, Ntambue
   Baral, Stefan
   Hausler, Harry
   Schwartz, Sheree
TI Persistence on oral pre-exposure prophylaxis (PrEP) among female sex
   workers in eThekwini, South Africa, 2016-2020
SO PLOS ONE
LA English
DT Article
ID HIV-INFECTION; WOMEN
AB BackgroundDespite the established efficacy of PrEP to prevent HIV and the advantages of a user-controlled method, PrEP uptake and persistence by women in both trials and demonstration projects has been suboptimal. We utilized real-world data from an HIV service provider to describe persistence on oral PrEP among female sex workers (FSW) in eThekwini, South Africa. MethodsWe examined time from PrEP initiation to discontinuation among all FSW initiating PrEP at TB HIV Care in eThekwini between 2016-2020. We used a discrete time-to-event data setup and stacked cumulative incidence function plots, displaying the competing risks of 1) not returning for PrEP, 2) client discontinuation, and 3) provider discontinuation. We calculated hazard ratios using complementary log-log regression and sub-hazard ratios using competing risks regression. ResultsThe number of initiations increased each year from 155 (9.3%, n = 155/1659) in 2016 to 1224 (27.5%, n = 1224/4446) in 2020. Persistence 1-month after initiation was 53% (95% CI: 51%-55%). Younger women were more likely to discontinue PrEP by not returning compared with those 25 years and older. Risk of discontinuation through non-return declined for those initiating in later years. Despite the COVID-19 pandemic, a greater number of initiations and sustained persistence were observed in 2020. ConclusionsLow levels of PrEP persistence were observed, consistent with data among underserved women elsewhere. Encouragingly, the proportion of women persisting increased over time, even as the number of women newly initiating PrEP and staff workload increased. Further research is needed to understand which implementation strategies the program may have enacted to facilitate these improvements and what further changes may be necessary.
C1 [Rao, Amrita; Comins, Carly; Lesko, Catherine; Baral, Stefan; Schwartz, Sheree] Johns Hopkins Bloomberg Sch Publ Hlth, Dept Epidemiol, Baltimore, MD 21205 USA.
   [Mhlophe, Hlengiwe; Mulumba, Ntambue] TB HIV Care, Durban, South Africa.
   [Young, Katherine; Mcingana, Mfezi; Hausler, Harry] TB HIV Care, Cape Town, South Africa.
RP Rao, A (通讯作者)，Johns Hopkins Bloomberg Sch Publ Hlth, Dept Epidemiol, Baltimore, MD 21205 USA.
EM arao24@jhu.edu
FU National Institute of Mental Health [F31MH124458-01A1]; National
   Institute of Nursing Research [R01NR016650-05]
FX AR;F31MH124458-01A1; National Institute of Mental Health;
   https://nam02.safelinks.protection.outlook.com/?url=https%3A%2F%2Fwww.ni
   mh.nih.gov%2F&data=04%7C01%7Carao24%40jhu.edu%7C0cbfd826678f462fe52c08d9
   fd5835b4%7C9fa4f438b1e6473b803f86f8aedf0dec%7C0%7C0%7C637819378360948543
   %7CUnknown%7CTWFpbGZsb3d8eyJWIjoiMC4wLjAwMDAiLCJQIjoiV2luMzIiLCJBTiI6Ik1
   haWwiLCJXVCI6Mn0%3D%7C3000&sdata=bSqCkfzuVvwGj6rZRK7UpKgxm36Y0yAQtxglzRz
   j9yc%3D&reserved=0 SB; R01NR016650-05; National Institute of Nursing
   Research;
   https://nam02.safelinks.protection.outlook.com/?url=https%3A%2F%2Fwww.ni
   nr.nih.gov%2F&data=04%7C01%7Carao24%40jhu.edu%7C0cbfd826678f462fe52c08d9
   fd5835b4%7C9fa4f438b1e6473b803f86f8aedf0dec%7C0%7C0%7C637819378360948543
   %7CUnknown%7CTWFpbGZsb3d8eyJWIjoiMC4wLjAwMDAiLCJQIjoiV2luMzIiLCJBTiI6Ik1
   haWwiLCJXVCI6Mn0%3D%7C3000&sdata=oEII3UGmZQXCae%2Bc5EG%2BxfliVhoIpVdx%2F
   6feO1iBNhw%3D&reserved=0 The funders had no role in study design, data
   collection and analysis, decision to publish, or preparation of the
   manuscript.
CR Baral S, 2012, LANCET INFECT DIS, V12, P538, DOI 10.1016/S1473-3099(12)70066-X
   Becker ML, 2018, JAIDS-J ACQ IMM DEF, V79, P296, DOI 10.1097/QAI.0000000000001826
   Beyrer C, 2015, LANCET, V385, P287, DOI 10.1016/S0140-6736(14)60933-8
   Bhavaraju N, PREP WATCH EARLY LES
   Bowring AL, 2019, LANCET CHILD ADOLESC, V3, P482, DOI 10.1016/S2352-4642(19)30123-3
   Braksmajer A, 2016, AIDS PATIENT CARE ST, V30, P274, DOI 10.1089/apc.2016.0098
   Buchbinder Susan P, 2018, Top Antivir Med, V25, P138
   Eakle R, 2017, BMC PUBLIC HEALTH, V17, DOI 10.1186/s12889-017-4959-3
   Eakle R, 2017, PLOS MED, V14, DOI 10.1371/journal.pmed.1002444
   Fine JP, 1999, J AM STAT ASSOC, V94, P496, DOI 10.2307/2670170
   Gill K, 2017, C INT AIDS SOC PAR F
   Goparaju Lakshmi, 2015, J AIDS Clin Res, V6, P1
   Grant RM, 2010, NEW ENGL J MED, V363, P2587, DOI 10.1056/NEJMoa1011205
   Grasso MA, 2018, JMIR PUBLIC HLTH SUR, V4, P107, DOI 10.2196/10188
   Jewell BL, 2020, LANCET HIV, V7, pE629, DOI 10.1016/S2352-3018(20)30211-3
   Jewkes RK, 2010, LANCET, V376, P41, DOI 10.1016/S0140-6736(10)60548-X
   Konstant TL, 2015, AIDS BEHAV, V19, pS3, DOI 10.1007/s10461-014-0981-y
   Mack N, 2014, BMC HEALTH SERV RES, V14, DOI 10.1186/1472-6963-14-231
   Marrazzo JM, 2015, NEW ENGL J MED, V372, P509, DOI 10.1056/NEJMoa1402269
   Nachega JB, 2021, INT J INFECT DIS, V113, pS16, DOI 10.1016/j.ijid.2021.03.038
   Napierala S, 2018, JAIDS-J ACQ IMM DEF, V79, P358, DOI 10.1097/QAI.0000000000001815
   Pinto RM, 2018, AIDS BEHAV, V22, P3681, DOI 10.1007/s10461-018-2184-4
   Rucinski KB, 2020, JAIDS-J ACQ IMM DEF, V85, P148, DOI 10.1097/QAI.0000000000002432
   Schwartz S, 2017, SEX TRANSM INFECT, V93, P286, DOI 10.1136/sextrans-2016-052773
   Shiau S, 2020, AIDS BEHAV, V24, P2244, DOI 10.1007/s10461-020-02871-9
   Thomson KA, 2016, CURR OPIN HIV AIDS, V11, P18, DOI 10.1097/COH.0000000000000207
   Van Damme L, 2012, NEW ENGL J MED, V367, P411, DOI 10.1056/NEJMoa1202614
   Wirtz AL, 2015, JAIDS-J ACQ IMM DEF, V68, pS171, DOI 10.1097/QAI.0000000000000451
   Yang F, 2021, JAMA NETW OPEN, V4, DOI 10.1001/jamanetworkopen.2020.35000
NR 29
TC 0
Z9 0
U1 0
U2 0
PU PUBLIC LIBRARY SCIENCE
PI SAN FRANCISCO
PA 1160 BATTERY STREET, STE 100, SAN FRANCISCO, CA 94111 USA
SN 1932-6203
J9 PLOS ONE
JI PLoS One
PY 2022
VL 17
IS 3
AR e0265434
DI 10.1371/journal.pone.0265434
PG 9
WC Multidisciplinary Sciences
WE Science Citation Index Expanded (SCI-EXPANDED)
SC Science & Technology - Other Topics
GA 1M3VR
UT WOS:000799901400036
PM 35290421
OA gold, Green Published
DA 2022-08-26
ER

PT J
AU Liu, Y
   Russ, S
   Mitchell, J
   Przybyla, S
   Zhang, C
AF Liu, Yu
   Russ, Savanah
   Mitchell, Jason
   Przybyla, Sarahmona
   Zhang, Chen
TI Assessing the Determinants of Quality of Life and the Impact on HIV
   Prevention Measures among HIV-Negative and Status-Unknown Young Men Who
   Have Sex with Men: A Study in Two US Metropolitan Areas
SO INTERNATIONAL JOURNAL OF ENVIRONMENTAL RESEARCH AND PUBLIC HEALTH
LA English
DT Article
DE men who have sex with men; quality of life; HIV prevention; psychosocial
   determinants; mental health; United States
ID WORLD-HEALTH-ORGANIZATION; SOCIAL SUPPORT; TRANSGENDER WOMEN; DEPRESSIVE
   SYMPTOMS; SHORT-FORM; BLACK-MEN; GAY; RISK; BEHAVIORS; PEOPLE
AB Young men who have sex with men (YMSM) in the United States (U.S.) are disproportionally burdened by HIV and experience adverse social determinants of health. Minimal research has examined quality of life (QoL) and psychosocial/behavioral determinants among HIV-negative or status-unknown YMSM. We conducted a study with YMSM from two U.S. cities to assess their QoL scores, and whether specific QoL domains (e.g., physical, psychological, social, and environment) were associated with their demographics, psychosocial determinants, behavioral risk factors, and HIV prevention measures. Black YMSM, YMSM of low socioeconomic status (below high school education, income < $20,000, and lack of health insurance), and YMSM who did not disclose their sexual orientation had the lowest QoL scores across all domains. Substance use and unprotected anal intercourse were negatively associated with men's physical/psychosocial health. Housing/food instability and perceived stress were among the strongest predictors of lower QoL in all domains. Higher physical/psychological and environment QoL scores were associated with a higher likelihood of HIV testing and PrEP use. The identification of YMSM within these demographic, behavioral, and psychosocial sub-groups is important for targeted intervention to enhance their well-being and engagement with HIV prevention.
C1 [Liu, Yu; Russ, Savanah] Univ Rochester, Sch Med & Dent, Dept Publ Hlth Sci, Rochester, NY 14642 USA.
   [Mitchell, Jason] Florida Int Univ, Stempel Coll Publ Hlth & Social Work, Dept Hlth Promot & Dis Prevent, Miami, FL 33199 USA.
   [Przybyla, Sarahmona] Univ Buffalo, Sch Publ Hlth & Hlth Profess, Dept Community Hlth & Hlth Behav, Buffalo, NY 14214 USA.
   [Zhang, Chen] Univ Rochester, Sch Nursing, Rochester, NY 14642 USA.
RP Liu, Y (通讯作者)，Univ Rochester, Sch Med & Dent, Dept Publ Hlth Sci, Rochester, NY 14642 USA.
EM yu_liu@urmc.rochester.edu; savanah_russ@urmc.rochester.edu;
   jamitche@fiu.edu; mona@buffalo.edu; Chen_zhang@urmc.rochester.edu
OI Russ, Savanah/0000-0002-8172-7038; Zhang, Chen/0000-0002-8771-561X
FU University of Rochester School of Medicine; Dentistry/School of Nursing
   Joint Award for HIV Research Excellence
FX The study was funded by the University of Rochester School of Medicine
   and Dentistry/School of Nursing Joint Award for HIV Research Excellence.
CR Aidala AA, 2016, AM J PUBLIC HEALTH, V106, pE1, DOI 10.2105/AJPH.2015.302905
   [Anonymous], 2020, HLTH RELATED QUALITY
   Blumberg SJ, 1999, AM J PUBLIC HEALTH, V89, P1231, DOI 10.2105/AJPH.89.8.1231
   Boone MR, 2016, AIDS CARE, V28, P764, DOI 10.1080/09540121.2016.1164801
   Brafford L J, 1991, J Am Coll Health, V39, P219
   Brondolo E., 2017, STRESS HLTH DISPARIT, DOI [10.1037/e500202018-001, DOI 10.1037/E500202018-001]
   Campbell-Sills L, 2007, J TRAUMA STRESS, V20, P1019, DOI 10.1002/jts.20271
   Chen D, 2022, T ROY SOC TROP MED H, V116, P213, DOI 10.1093/trstmh/trab101
   Chen GZ, 2012, BMC PUBLIC HEALTH, V12, DOI 10.1186/1471-2458-12-58
   COHEN S, 1983, J HEALTH SOC BEHAV, V24, P385, DOI 10.2307/2136404
   Engelhard EAN, 2018, AIDS, V32, P103, DOI [10.1097/QAD.0000000000001672, 10.1097/qad.0000000000001672]
   Fang L, 2019, BMC PUBLIC HEALTH, V19, DOI 10.1186/s12889-019-6985-9
   Ghiasvand H, 2019, BMC HEALTH SERV RES, V19, DOI 10.1186/s12913-019-4659-z
   Harandi Tayebeh Fasihi, 2017, Electron Physician, V9, P5212, DOI 10.19082/5212
   Harper A, 1998, PSYCHOL MED, V28, P551, DOI 10.1017/S0033291798006667
   HAYS RD, 1987, J PERS ASSESS, V51, P69, DOI 10.1207/s15327752jpa5101_6
   Hayward E, 2015, BMC PUBLIC HEALTH, V15, DOI 10.1186/s12889-015-1710-9
   Jamil MS, 2017, SEX HEALTH, V14, P170, DOI 10.1071/SH16100
   Kroenke K, 2001, J GEN INTERN MED, V16, P606, DOI 10.1046/j.1525-1497.2001.016009606.x
   Krueger EA, 2020, LGBT HEALTH, V7, P190, DOI 10.1089/lgbt.2019.0280
   Kushel MB, 2006, J GEN INTERN MED, V21, P71, DOI 10.1111/j.1525-1497.2005.00278.x
   Kutner BA, 2017, AIDS BEHAV, V21, P923, DOI 10.1007/s10461-016-1449-z
   KUYKEN W, 1995, SOC SCI MED, V41, P1403, DOI 10.1016/0277-9536(95)00112-k
   Liu J, 2015, PLOS ONE, V10, DOI 10.1371/journal.pone.0127644
   Liu Y, 2014, PREV CHRONIC DIS, V11, DOI 10.5888/pcd11.130334
   Liu Y, 2022, J RACIAL ETHN HEALTH, V9, P1114, DOI 10.1007/s40615-021-01052-1
   Luo ZZ, 2017, BMC PSYCHIATRY, V17, DOI 10.1186/s12888-017-1575-9
   Mangrio Elisabeth, 2018, BMC Res Notes, V11, P609, DOI 10.1186/s13104-018-3718-6
   Mansergh G, 2015, SEX TRANSM INFECT, V91, P324, DOI 10.1136/sextrans-2014-051827
   Marks SJ, 2017, AIDS PATIENT CARE ST, V31, P470, DOI 10.1089/apc.2017.0171
   Mashburn AJ, 2004, J COMMUNITY PSYCHOL, V32, P45, DOI 10.1002/jcop.10080
   Mays VM, 2001, AM J PUBLIC HEALTH, V91, P1869, DOI 10.2105/AJPH.91.11.1869
   Mehrotra ML, 2018, AIDS BEHAV, V22, P3673, DOI 10.1007/s10461-018-2151-0
   Mehrotra ML, 2016, AIDS BEHAV, V20, P1527, DOI 10.1007/s10461-016-1415-9
   Meyer IH, 2003, PSYCHOL BULL, V129, P674, DOI 10.1037/0033-2909.129.5.674
   Osman A, 2001, ASSESSMENT, V8, P443, DOI 10.1177/107319110100800409
   Pevalin DJ, 2017, PREV MED, V105, P304, DOI 10.1016/j.ypmed.2017.09.020
   Quinn GP, 2015, CANCER-AM CANCER SOC, V121, P1160, DOI 10.1002/cncr.29203
   Reinius M, 2017, HEALTH QUAL LIFE OUT, V15, DOI 10.1186/s12955-017-0691-z
   Remien RH, 2019, AIDS, V33, P1411, DOI 10.1097/QAD.0000000000002227
   Rueda S, 2016, BMJ OPEN, V6, DOI 10.1136/bmjopen-2016-011453
   Safren SA, 2010, JAIDS-J ACQ IMM DEF, V55, pS74, DOI 10.1097/QAI.0b013e3181fbc939
   Schrimshaw EW, 2013, J CONSULT CLIN PSYCH, V81, P141, DOI 10.1037/a0031272
   Schulte MT, 2013, PUBLIC HEALTH REV, V35
   Scott HM, 2014, AIDS BEHAV, V18, P913, DOI 10.1007/s10461-013-0608-8
   Senn TE, 2014, ANN BEHAV MED, V48, P215, DOI 10.1007/s12160-014-9591-1
   SHERBOURNE CD, 1991, SOC SCI MED, V32, P705, DOI 10.1016/0277-9536(91)90150-B
   Spitzer RL, 2006, ARCH INTERN MED, V166, P1092, DOI 10.1001/archinte.166.10.1092
   Thomas R, 2017, LANCET GLOB HEALTH, V5, pE1133, DOI 10.1016/S2214-109X(17)30367-4
   Thompson HM, 2015, INT J TRANSGENDERISM, V16, P36, DOI 10.1080/15532739.2015.1039176
   Thorpe RJ, 2015, FAM COMMUNITY HEALTH, V38, P297, DOI 10.1097/FCH.0000000000000078
   Vanable PA, 2012, AIDS BEHAV, V16, P554, DOI 10.1007/s10461-011-0047-3
   Vera-Villarroel P, 2016, INT J CLIN HLTH PSYC, V16, P256, DOI 10.1016/j.ijchp.2016.07.001
   Viswanath H, 2017, SUBST USE MISUSE, V52, P100, DOI 10.1080/10826084.2016.1222620
   Weyers S, 2010, INT J PUBLIC HEALTH, V55, P17, DOI 10.1007/s00038-009-0070-6
   Wilton L, 2018, J BLACK PSYCHOL, V44, P273, DOI 10.1177/0095798418771819
   Wood S, 2020, J ADOLESCENT HEALTH, V66, P268, DOI 10.1016/j.jadohealth.2019.08.014
   Wu J, 2012, PLOS ONE, V7, DOI 10.1371/journal.pone.0032312
   Yan HM, 2014, SEX HEALTH, V11, P285, DOI 10.1071/SH14017
   Zhao JJ, 2020, CLIN INFECT DIS, V71, P2027, DOI 10.1093/cid/ciaa344
   Zhu YX, 2016, BMC PUBLIC HEALTH, V16, DOI 10.1186/s12889-016-3076-z
NR 61
TC 1
Z9 1
U1 0
U2 0
PU MDPI
PI BASEL
PA ST ALBAN-ANLAGE 66, CH-4052 BASEL, SWITZERLAND
EI 1660-4601
J9 INT J ENV RES PUB HE
JI Int. J. Environ. Res. Public Health
PD JAN
PY 2022
VL 19
IS 2
AR 726
DI 10.3390/ijerph19020726
PG 15
WC Environmental Sciences; Public, Environmental & Occupational Health
WE Science Citation Index Expanded (SCI-EXPANDED); Social Science Citation Index (SSCI)
SC Environmental Sciences & Ecology; Public, Environmental & Occupational
   Health
GA YO2NK
UT WOS:000747781700001
PM 35055548
OA Green Published, gold
DA 2022-08-26
ER

PT J
AU Wang, HY
   Wang, ZX
   Huang, XJ
   Chen, YK
   Wang, H
   Cui, ST
   Zhang, J
   Chu, ZX
   Hu, QH
   Ding, HB
   Qian, HZ
   Zou, HC
   Tang, WM
   Gao, YY
   Jin, X
   Liu, ZZ
   Zhang, LK
   Zhao, J
   He, XQ
   Jiang, YJ
   Geng, WQ
   Xu, JJ
   Shang, H
AF Wang, Hongyi
   Wang, Zixin
   Huang, Xiaojie
   Chen, Yaokai
   Wang, Hui
   Cui, Sitong
   Zhang, Jing
   Chu, Zhenxing
   Hu, Qinghai
   Ding, Haibo
   Qian, Hanzhu
   Zou, Huachun
   Tang, Weiming
   Gao, Yangyang
   Jin, Xia
   Liu, Zhaozhen
   Zhang, Lukun
   Zhao, Jin
   He, Xiaoqing
   Jiang, Yongjun
   Geng, Wenqing
   Xu, Junjie
   Shang, Hong
CA China Real-World Oral Intake PrEP
TI Association of HIV Preexposure Prophylaxis Use With HIV Incidence Among
   Men Who Have Sex With Men in China A Nonrandomized Controlled Trial
SO JAMA NETWORK OPEN
LA English
DT Article
ID ANTIRETROVIRAL PROPHYLAXIS; DOUBLE-BLIND; OPEN-LABEL; INFECTION;
   ADHERENCE; TENOFOVIR; PHASE-3; WOMEN
AB IMPORTANCE Evidence on HIV preexposure prophylaxis (PrEP) among Chinese men who have sex with men (MSM) is critical to guide its large-scale implementation in low- and middle-income countries.
   OBJECTIVE To evaluate incident HIV infection, adherence, safety, and changes in sexual behaviors among MSM using daily PrEP (D-PrEP) and event-driven PrEP (ED-PrEP) in 4 cities in China.
   DESIGN, SETTING, AND PARTICIPANTS This nonrandomized controlled trial was conducted among HIV-seronegative MSM from December 11, 2018, to November 30, 2020, in Beijing, Shenyang, Chongqing, and Shenzhen. Participants self-chose D-PrEP or ED-PrEP regimens at baseline and could switch regimens during the 12-month study period. HIV-negative MSM who declined to initiate PrEP (nonusers) in the same cities joined a separate parallel prospective cohort and served as control individuals.
   INTERVENTIONS PrEP consisted of coformulated tenofovir disoproxil fumarate, 300 mg, and emtricitabine, 200 mg.
   MAIN OUTCOMES AND MEASURES The main outcome was incident HIV infection. Poisson regression was used to obtain the HIV incidence rate ratio (IRR).
   RESULTS A total of 1530 MSM were included in the analysis (median age, 30 [IQR, 25-37] years). At baseline, 520 MSM chose D-PrEP (median age, 29 [IQR, 25-35] years) and 503 chose ED-PrEP (median age, 29 [IQR, 25-36] years). The median HIV Risk Index score was 18 (IQR, 12-22) among D-PrEP users and 18 (IQR, 11-22) among ED-PrEP users. Among 507 PrEP nonusers, the median age was 33 (IQR, 27-43) years, and the median HIV Risk Index score was 12 (IQR, 7-18). Although PrEP users had more baseline behaviors associated with HIV risk, the HIV incidence was lower among all PrEP users (adjusted IRR, 0.09 [95% CI, 0.04-0.21]), ED-PrEP users (adjusted IRR, 0.05 [95% CI, 0.01-0.22]), and D-PrEP users (adjusted IRR, 0.12 [95% CI, 0.04-0.33]) compared with PrEP nonusers. There was no difference in HIV incidence between D-PrEP users and ED-PrEP users (IRR, 0.33 [95% CI, 0.06-2.04]). Event-driven PrEP users consumed 40% fewer tablets than D-PrEP users during the study period. Adherence, defined as the proportion of self-reported days with sexual intercourse in which PrEP was taken according to prescription of at least 90%, increased over time among ED-PrEP users (from 57.4% to 77.8%; P < .001 for trend) and decreased over time among D-PrEP users (from 75.1% to 72.1%; P = .02 for trend). Daily PrEP users reported fewer adverse events than ED-PrEP users (193 of 520 [37.1%] vs 241 of 503 [47.9%]).
   CONCLUSIONS AND RELEVANCE The findings of this study suggest that D-PrEP and ED-PrEP regimens are associated with lower incidence of HIV and a good safety profile among high-risk MSM in China.
C1 [Wang, Hongyi; Cui, Sitong; Zhang, Jing; Chu, Zhenxing; Hu, Qinghai; Ding, Haibo; Gao, Yangyang; Jin, Xia; Jiang, Yongjun; Geng, Wenqing; Xu, Junjie; Shang, Hong] China Med Univ, NHC Key Lab Aids Immunol, Natl Clin Res Ctr Lab Med, Affiliated Hosp 1, 155 Nanjing N St, Shenyang 110001, Liaoning, Peoples R China.
   [Wang, Hongyi; Cui, Sitong; Zhang, Jing; Chu, Zhenxing; Hu, Qinghai; Ding, Haibo; Gao, Yangyang; Jin, Xia; Liu, Zhaozhen; Jiang, Yongjun; Geng, Wenqing; Xu, Junjie; Shang, Hong] Chinese Acad Med Sci, Key Lab AIDS Immunol, Shenyang, Peoples R China.
   [Wang, Hongyi; Cui, Sitong; Zhang, Jing; Chu, Zhenxing; Hu, Qinghai; Ding, Haibo; Gao, Yangyang; Jin, Xia; Jiang, Yongjun; Geng, Wenqing; Xu, Junjie; Shang, Hong] Key Lab AIDS Immunol Liaoning Prov, Shenyang, Peoples R China.
   [Wang, Hongyi; Cui, Sitong; Zhang, Jing; Chu, Zhenxing; Hu, Qinghai; Ding, Haibo; Gao, Yangyang; Jin, Xia; Liu, Zhaozhen; Jiang, Yongjun; Geng, Wenqing; Xu, Junjie; Shang, Hong] Collaborat Innovat Ctr Diag & Treatment Infect Di, Hangzhou, Peoples R China.
   [Wang, Zixin] Chinese Univ Hong Kong, Fac Med, JC Sch Publ Hlth & Primary Care, Hong Kong, Peoples R China.
   [Huang, Xiaojie] Capital Med Univ, Beijing Youan Hosp, Ctr Infect Dis, Beijing, Peoples R China.
   [Chen, Yaokai; He, Xiaoqing] Chongqing Publ Hlth Med Ctr, Chongqing, Peoples R China.
   [Wang, Hui; Zhang, Lukun] Southern Univ Sci & Technol, Natl Clin Ctr Infect Dis, Dept Infect Dis, Peoples Hosp 3,Affiliated Hosp 2, Shenzhen, Peoples R China.
   [Qian, Hanzhu] Yale Univ, Sch Publ Hlth, New Haven, CT USA.
   [Zou, Huachun] Sun Yat Sen Univ, Sch Publ Hlth Shenzhen, Shenzhen, Peoples R China.
   [Tang, Weiming] Univ North Carolina Chapel Hill Project China, Guangzhou, Peoples R China.
   [Zhao, Jin] Shenzhen Ctr Dis Control & Prevent Shenzhen, Shenzhen, Guangdong, Peoples R China.
RP Xu, JJ; Shang, H (通讯作者)，China Med Univ, NHC Key Lab Aids Immunol, Natl Clin Res Ctr Lab Med, Affiliated Hosp 1, 155 Nanjing N St, Shenyang 110001, Liaoning, Peoples R China.
EM xjjcmu@163.com; hongshang100@hotmail.com
FU Mega-Projects of National Science Research (13th Five-Year Plan)
   [2017ZX10201101]; National Natural Science Foundation of China
   [81872674]
FX This study was supported by contract 2017ZX10201101 from the
   Mega-Projects of National Science Research (13th Five-Year Plan) and
   contract 81872674 from the National Natural Science Foundation of China.
CR Baeten JM, 2012, NEW ENGL J MED, V367, P399, DOI 10.1056/NEJMoa1108524
   Bekker LG, 2018, LANCET HIV, V5, pE68, DOI 10.1016/S2352-3018(17)30156-X
   Choopanya K, 2013, LANCET, V381, P2083, DOI 10.1016/S0140-6736(13)61127-7
   EACS, 2017, EUROPEAN GUIDELINES
   Glidden DV, 2016, CLIN INFECT DIS, V62, P1172, DOI 10.1093/cid/ciw022
   Grant RM, 2010, NEW ENGL J MED, V363, P2587, DOI 10.1056/NEJMoa1011205
   Grinsztejn B, 2018, LANCET HIV, V5, pE136, DOI 10.1016/S2352-3018(18)30008-0
   Han XX, 2011, PLOS ONE, V6, DOI 10.1371/journal.pone.0028792
   Hoornenborg E, 2019, LANCET HIV, V6, pE447, DOI 10.1016/S2352-3018(19)30136-5
   Joint United Nations Program on HIV/AIDS, 2021, GLOB AIDS UPD CONFR
   Koss CA, 2021, PLOS MED, V18, DOI 10.1371/journal.pmed.1003492
   Laurent C, 2021, LANCET HIV, V8, pE420, DOI 10.1016/S2352-3018(21)00005-9
   Mayer KH, 2020, LANCET, V396, P239, DOI 10.1016/S0140-6736(20)31065-5
   Molina JM, 2015, NEW ENGL J MED, V373, P2237, DOI 10.1056/NEJMoa1506273
   Molina JM, 2017, LANCET HIV, V4, pE402, DOI 10.1016/S2352-3018(17)30089-9
   Molina JM., 2019, 10 IAS C HIV SCI MEX
   Peng P, 2018, AIDS BEHAV, V22, P1063, DOI 10.1007/s10461-017-1675-z
   Smith DK, 2012, JAIDS-J ACQ IMM DEF, V60, P421, DOI 10.1097/QAI.0b013e318256b2f6
   Traeger MW, 2018, CLIN INFECT DIS, V67, P676, DOI 10.1093/cid/ciy182
   Vuylsteke B, 2019, J INT AIDS SOC, V22, DOI 10.1002/jia2.25407
   Wang HY, 2019, BMC INFECT DIS, V19, DOI 10.1186/s12879-019-4355-y
   Wang ZX, 2021, INT J ENV RES PUB HE, V18, DOI 10.3390/ijerph18073582
   WHO, 2015, WHO EXP REC OR PREEX
   World Health Organization, 2019, WHATS 2 1 1 EV DRIV
   World Med Assoc, 2013, JAMA-J AM MED ASSOC, V310, P2191, DOI 10.1001/jama.2013.281053
   Xu JJ, 2020, CHINESE MED J-PEKING, V133, P2840, DOI 10.1097/CM9.0000000000001181
   Yi S, 2017, J INT AIDS SOC, V20, DOI 10.7448/IAS.20.1.21580
   Zablotska I, 2016, J INT AIDS SOC, V19, DOI 10.7448/IAS.19.7.21119
NR 28
TC 1
Z9 1
U1 5
U2 5
PU AMER MEDICAL ASSOC
PI CHICAGO
PA 330 N WABASH AVE, STE 39300, CHICAGO, IL 60611-5885 USA
SN 2574-3805
J9 JAMA NETW OPEN
JI JAMA Netw. Open
PD FEB 16
PY 2022
VL 5
IS 2
AR e2148782
DI 10.1001/jamanetworkopen.2021.48782
PG 12
WC Medicine, General & Internal
WE Science Citation Index Expanded (SCI-EXPANDED)
SC General & Internal Medicine
GA ZC4TG
UT WOS:000757514000006
PM 35171258
OA gold, Green Published
DA 2022-08-26
ER

PT J
AU Morris, S
   Cottrell, M
   Rawlings, SA
   Peterson, S
   Karris, M
   Pacheco, D
   Chaillon, A
   Kay, A
   Chow, K
   Anderson, PL
   Gianella, S
   Blumenthal, J
AF Morris, Sheldon
   Cottrell, Mackenzie
   Rawlings, Stephen A.
   Peterson, Scott
   Karris, Maile
   Pacheco, Deedee
   Chaillon, Antoine
   Kay, Alexis
   Chow, Karen
   Anderson, Peter L.
   Gianella, Sara
   Blumenthal, Jill
TI Genital Inflammation Is Not Associated With Decreased Vaginal Tenofovir
   Concentrations in Women Taking Oral PrEP
SO JAIDS-JOURNAL OF ACQUIRED IMMUNE DEFICIENCY SYNDROMES
LA English
DT Article
DE HIV pre-exposure prophylaxis; women; Gardnerella; vaginal microbiome;
   tenofovir
ID PREEXPOSURE PROPHYLAXIS; HIV-INFECTION; MEN; ACQUISITION; ADHERENCE
AB Background: We evaluated the association of inflammation and dysbosis on cervicovaginal fluid (CVF) tenofovir (TFV) concentrations in women taking oral tenofovir disoproxil fumarate/emtricitable for HIV pre-exposure prophylaxis (PrEP) in the United States. Setting: Thirty-five women in a HIV PrEP implementation study attended their week 24 visit at a San Diego research clinic and provided CVF specimens. Methods: Women in the Adherence Enhancement Guided by Individualized Texting and Drug Levels study had their CVF specimens evaluated for (1) sexually transmitted bacterial (Neisseria gonorrhoeae, Chlamydia trachomatis, Gardnerella, and Trichomonas vaginalis), viral (human papillomavirus, cytomegalovirus and herpes simplex virus-1/2) and fungal (Candida) infections; (2) microbiome composition by 16 S sequencing (V3-V4 region); and (3) cytokine profiles by enzyme-linked immunoassay (Interleukin-8, macrophage Inflammatory protein-1a, macrophage Inflammatory Protein-1b and interferon-gamma-inducible protein-10). Univariate statistical analysis was used to determine factors associated with CVF TFV concentrations. CVF TFV of 100-1000 ng/mL benchmarked typical genital concentrations and TFV-diphosphate in dried blood spots of 700 fmol/punch was considered adequate adherence. Results: Thirty-five women had CVF specimens collected. No factor was associated with CVF TFV concentrations or discordance of blood and vaginal concentrations. Among 27 participants assessed for vaginosis (Candida, Gardnerella or Trichomonas), women with Gardnerella (n = 11) were more likely to have high (>1000 ng/mL) CVF TFV concentrations (82% versus 33%, P = 0.02). Conclusions: Presence of genital viruses, cytokines, or vaginal community state types were not associated with low CVF TFV concentrations in cisgender women taking oral tenofovir disoproxil fumarate/emtricitable for PrEP. The surprising association observed between presence of Gardnerella and higher vaginal TFV concentrations needs further evaluation.
C1 [Morris, Sheldon; Rawlings, Stephen A.; Karris, Maile; Pacheco, Deedee; Chaillon, Antoine; Kay, Alexis; Chow, Karen; Gianella, Sara; Blumenthal, Jill] Univ Calif San Diego, La Jolla, CA 92093 USA.
   [Cottrell, Mackenzie] Univ N Carolina, Durham, NC USA.
   [Peterson, Scott] Sanford Burnham Prebys Med Discovery Inst, La Jolla, CA USA.
   [Anderson, Peter L.] Univ Colorado, Aurora, CO USA.
RP Blumenthal, J (通讯作者)，Univ Calif San Diego, Dept Med, La Jolla, CA 94105 USA.
EM jblumenthal@health.ucsd.edu
RI chaillon, antoine/GNH-1623-2022; Chaillon, Antoine/GNH-6121-2022
FU California HIV/AIDS Research Program (CHRP) [EI11-SD-005B]; NIH
   [KL2TR001444, AI036214, AI147821, DA051915, AI050410]
FX Supported by the following grants: California HIV/AIDS Research Program
   (CHRP) Grant EI11-SD-005B and NIH Grants KL2TR001444, AI036214,
   AI147821, DA051915, AI050410.
CR Atashili J, 2008, AIDS, V22, P1493, DOI 10.1097/QAD.0b013e3283021a37
   Baeten JM, 2012, NEW ENGL J MED, V367, P399, DOI 10.1056/NEJMoa1108524
   Cottrell ML, 2016, JAIDS-J ACQ IMM DEF, V72, P498, DOI 10.1097/QAI.0000000000000996
   Cottrell ML, 2016, J INFECT DIS, V214, P55, DOI 10.1093/infdis/jiw077
   Dumond JB, 2020, ANTIMICROB AGENTS CH, V64, DOI 10.1128/AAC.00177-20
   Gianella S, 2013, CLIN INFECT DIS, V57, P441, DOI 10.1093/cid/cit252
   Giraldo PC, 2012, AM J REPROD IMMUNOL, V67, P198, DOI 10.1111/j.1600-0897.2011.01093.x
   Gopinath S, 2015, IMMUNITY, V42, P790, DOI 10.1016/j.immuni.2015.05.006
   Grant RM, 2010, NEW ENGL J MED, V363, P2587, DOI 10.1056/NEJMoa1011205
   Heffron R, 2017, LANCET HIV, V4, pE449, DOI 10.1016/S2352-3018(17)30110-8
   Hendrix CW, 2016, AIDS RES HUM RETROV, V32, P32, DOI [10.1089/aid.2015.0182, 10.1089/AID.2015.0182]
   Hillier SL., 2017, IMPACT VAGINAL MICRO
   Kashuba ADM, 2015, JAIDS-J ACQ IMM DEF, V69, P264, DOI 10.1097/QAI.0000000000000607
   Klatt NR, 2017, SCIENCE, V356, P938, DOI 10.1126/science.aai9383
   Marrazzo JM, 2015, NEW ENGL J MED, V372, P509, DOI 10.1056/NEJMoa1402269
   Masson L, 2015, CLIN INFECT DIS, V61, P260, DOI 10.1093/cid/civ298
   Peterson CT, 2018, J ALTERN COMPLEM MED, V24, P656, DOI 10.1089/acm.2017.0422
   Ravel J, 2011, P NATL ACAD SCI USA, V108, P4680, DOI 10.1073/pnas.1002611107
   Rosca AS, 2020, FEMS MICROBIOL REV, V44, P73, DOI 10.1093/femsre/fuz027
   Sewankambo N, 1997, LANCET, V350, P546, DOI 10.1016/S0140-6736(97)01063-5
   Shen Z, 2019, SCI REP-UK, V9, DOI 10.1038/s41598-018-38205-y
   Thigpen MC, 2012, NEW ENGL J MED, V367, P423, DOI 10.1056/NEJMoa1110711
   Van Damme L, 2012, NEW ENGL J MED, V367, P411, DOI 10.1056/NEJMoa1202614
NR 23
TC 0
Z9 0
U1 0
U2 0
PU LIPPINCOTT WILLIAMS & WILKINS
PI PHILADELPHIA
PA TWO COMMERCE SQ, 2001 MARKET ST, PHILADELPHIA, PA 19103 USA
SN 1525-4135
EI 1077-9450
J9 JAIDS-J ACQ IMM DEF
JI JAIDS
PD APR 1
PY 2022
VL 89
IS 4
BP 390
EP 395
DI 10.1097/QAI.0000000000002884
PG 6
WC Immunology; Infectious Diseases
WE Science Citation Index Expanded (SCI-EXPANDED)
SC Immunology; Infectious Diseases
GA ZG7DJ
UT WOS:000760415700007
PM 35202047
DA 2022-08-26
ER

PT J
AU Liebenberg, LJP
   Passmore, JAS
   Osman, F
   Jewanraj, J
   Mtshali, A
   Garcia-Lerma, JG
   Heneine, W
   Holder, A
   Archary, D
   Ngcapu, S
   Sivro, A
   Mansoor, LE
   Karim, QA
   Karim, SSA
   McKinnon, LR
AF Liebenberg, Lenine J. P.
   Passmore, Jo-Ann S.
   Osman, Farzana
   Jewanraj, Janine
   Mtshali, Andile
   Garcia-Lerma, J. Gerardo
   Heneine, Walid
   Holder, Angela
   Archary, Derseree
   Ngcapu, Sinaye
   Sivro, Aida
   Mansoor, Leila E.
   Karim, Quarraisha Abdool
   Karim, Salim S. Abdool
   McKinnon, Lyle R.
TI Genital Immune Cell Activation and Tenofovir Gel Efficacy: A
   Case-Control Study
SO CLINICAL INFECTIOUS DISEASES
LA English
DT Article; Early Access
DE immune activation; genital inflammation; HIV; tenofovir; dATP
ID NATURAL SUBSTRATE CONCENTRATIONS; HIV ACQUISITION; CABOTEGRAVIR;
   INFLAMMATION; EXPRESSION; MEN
AB Genital inflammation (GI) undermines topical human immunodeficiency virus (HIV) pre-exposure prophylaxis (PrEP) efficacy through unknown mechanisms. Here, associations between activated endocervical CD4 + T-cell numbers and higher deoxyadenosine triphosphate (dATP) concentrations suggest that competition for intracellular metabolites within HIV target cells may reduce the efficacy of antiretroviral-based PrEP in women with GI.
C1 [Liebenberg, Lenine J. P.; Passmore, Jo-Ann S.; Osman, Farzana; Jewanraj, Janine; Mtshali, Andile; Archary, Derseree; Ngcapu, Sinaye; Sivro, Aida; Mansoor, Leila E.; Karim, Quarraisha Abdool; Karim, Salim S. Abdool; McKinnon, Lyle R.] Ctr AIDS Programme Res South Africa CAPRISA, Durban, South Africa.
   [Liebenberg, Lenine J. P.; Jewanraj, Janine; Mtshali, Andile; Archary, Derseree; Ngcapu, Sinaye; Sivro, Aida] Univ KwaZulu Natal, Sch Lab Med & Med Sci, Durban, South Africa.
   [Passmore, Jo-Ann S.] Univ Cape Town, Inst Infect Dis & Mol Med IDM, Cape Town, South Africa.
   [Passmore, Jo-Ann S.] Natl Hlth Lab Serv, Cape Town, South Africa.
   [Garcia-Lerma, J. Gerardo; Heneine, Walid; Holder, Angela] Ctr Dis Control & Prevent, Div HIV AIDS Prevent, Natl Ctr HIV AIDS Viral Hepatitis STD & TB Preven, Atlanta, GA USA.
   [Sivro, Aida; McKinnon, Lyle R.] Univ Manitoba, Dept Med Microbiol & Infect Dis, Winnipeg, MB, Canada.
   [Mansoor, Leila E.] Univ KwaZulu Natal, Sch Nursing & Publ Hlth, Durban, South Africa.
   [Karim, Quarraisha Abdool; Karim, Salim S. Abdool] Columbia Univ, Dept Epidemiol, New York, NY USA.
RP Liebenberg, LJP (通讯作者)，Univ KwaZulu Natal, Ctr AIDS Programme Res South Africa CAPRISA, 719 Umbilo Rd, Durban, South Africa.
EM Lenine.Liebenberg@caprisa.org
OI Sivro, Aida/0000-0001-9215-5285
FU National Institutes of Health [R01AI111936]; (HIV risk: understanding
   partial Tenofovir efficacy in CAPRISA 004"); DST-NRF Centre of
   Excellence in HIV Prevention at CAPRISA; Centre for the AIDS Programme
   of Research in South Africa (CAPRISA), Contraception Research and
   Development (CONRAD) [PPA-12-143, PPA-12-144, GPO-A-00-08-00005-00]; US
   Agency for International Development (USAID) under the US President's
   Emergency Plan for AIDS Relief (PEPFAR); South African Department of
   Science and Technology (DST) through the Technology Innovation Agency
   (TIA); MACAIDS Fund through the Tides Foundation [TFR11-01545]; National
   Research Foundation (NRF) Research Career Advancement Fellowship;
   European and Developing Countries Clinical Trials Partnership (European
   and Developing Countries Clinical Trials Partnership [EDCTP])
   [TMA2017SF-1960]; career development fellowship through the EDCTP
   [TMA2016CDF-1582]; Canadian Institutes of Health Research (CIHR) New
   Investigator Award - NRF Research Career Advancement Fellowship award;
   SANTHE Path to Independence award; African Academy of Sciences; Royal
   Society
FX The study was funded by the National Institutes of Health (grant number
   R01AI111936 to J.-A. S. P: "Inflammation and HIV risk: understanding
   partial Tenofovir efficacy in CAPRISA 004") and the DST-NRF Centre of
   Excellence in HIV Prevention at CAPRISA. The CAPRISA 008 tenofovir gel
   open-label extension trial was supported by Centre for the AIDS
   Programme of Research in South Africa (CAPRISA), Contraception Research
   and Development (CONRAD) (grant numbers PPA-12-143 and PPA-12-144)
   (Trial Sponsor) under a Cooperative Agreement (GPO-A-00-08-00005-00)
   with the US Agency for International Development (USAID) under the US
   President's Emergency Plan for AIDS Relief (PEPFAR), the South African
   Department of Science and Technology (DST) through the Technology
   Innovation Agency (TIA) and the MACAIDS Fund through the Tides
   Foundation (grant number TFR11-01545). D. A. was supported by a National
   Research Foundation (NRF) Research Career Advancement Fellowship and a
   senior fellowship through the European and Developing Countries Clinical
   Trials Partnership (European and Developing Countries Clinical Trials
   Partnership [EDCTP], grant number TMA2017SF-1960). A. S. was supported
   by a career development fellowship through the EDCTP, grant number
   TMA2016CDF-1582). L. R. M. was supported by a Canadian Institutes of
   Health Research (CIHR) New Investigator Award. L. J. P. L. was funded by
   the NRF Research Career Advancement Fellowship award, SANTHE Path to
   Independence award, and by a FLAIR Fellowship supported by the African
   Academy of Sciences and the Royal Society.
CR Arnold KB, 2016, MUCOSAL IMMUNOL, V9, P194, DOI 10.1038/mi.2015.51
   Arts EJ, 1996, J VIROL, V70, P712, DOI 10.1128/JVI.70.2.712-720.1996
   Cottrell ML, 2016, J INFECT DIS, V214, P55, DOI 10.1093/infdis/jiw077
   GAO WY, 1993, J CLIN INVEST, V91, P2326, DOI 10.1172/JCI116463
   Garcia-Lerma JG, 2011, J VIROL, V85, P6610, DOI 10.1128/JVI.00311-11
   Haaland RE, 2017, JAIDS-J ACQ IMM DEF, V75, pE86, DOI 10.1097/QAI.0000000000001324
   Joag VR, 2016, MUCOSAL IMMUNOL, V9, P1, DOI 10.1038/mi.2015.28
   Karim QA, 2010, SCIENCE, V329, P1168, DOI 10.1126/science.1193748
   Landovitz RJ, 2021, NEW ENGL J MED, V385, P595, DOI 10.1056/NEJMoa2101016
   Landovitz RJ, 2020, LANCET HIV, V7, pE472, DOI 10.1016/S2352-3018(20)30106-5
   Li QS, 2009, NATURE, V458, P1034, DOI 10.1038/nature07831
   Mansoor LE, 2019, J INT AIDS SOC, V22, DOI 10.1002/jia2.25381
   Masson L, 2015, CLIN INFECT DIS, V61, P260, DOI 10.1093/cid/civ298
   McKinnon LR, 2018, NAT MED, V24, P491, DOI 10.1038/nm.4506
   McKinnon LR, 2011, J IMMUNOL, V187, P6032, DOI 10.4049/jimmunol.1101836
   Meditz AL, 2011, J VIROL, V85, P10189, DOI 10.1128/JVI.02529-10
   Miller I, 2018, CELL REP, V24, P1105, DOI 10.1016/j.celrep.2018.06.110
   Nicol MR, 2018, J CLIN PHARMACOL, V58, P1381, DOI 10.1002/jcph.1270
   Obiero J., 2021, COCHRANE DB SYST REV, V3, P1
NR 19
TC 0
Z9 0
U1 0
U2 0
PU OXFORD UNIV PRESS INC
PI CARY
PA JOURNALS DEPT, 2001 EVANS RD, CARY, NC 27513 USA
SN 1058-4838
EI 1537-6591
J9 CLIN INFECT DIS
JI Clin. Infect. Dis.
DI 10.1093/cid/ciac115
EA FEB 2022
PG 4
WC Immunology; Infectious Diseases; Microbiology
WE Science Citation Index Expanded (SCI-EXPANDED)
SC Immunology; Infectious Diseases; Microbiology
GA 0R7FL
UT WOS:000785755700001
PM 35142337
DA 2022-08-26
ER

PT J
AU Aurora, JA
   Ballard, SL
   Salter, CL
   Skinker, B
AF Aurora, John A., Jr.
   Ballard, Stephanie L.
   Salter, Cynthia L.
   Skinker, Ben
TI Assessing HIV Preexposure Prophylaxis Education in a Family Medicine
   Residency
SO FAMILY MEDICINE
LA English
DT Article
ID PROVIDERS; PREP; MEN
AB BACKGROUND AND OBJECTIVES: HIV preexposure prophylaxis (PrEP) has been purposefully incorporated into our family medicine resident training within existing didactic lectures, readings, and routine office visit precepting. This mixed-methods evaluation assesses training strategies for PrEP use via survey and drug use evaluation (DUE).
   METHODS: We surveyed 80 current and former family medicine residents (2014-2018) about their exposure to training components, self-reported confidence and competency in PrEP use, and practice behaviors reflecting CDC guidelines for patient eligibility and testing. In addition, we conducted a DUE of patients receiving PrEP from 2012-2018 for adherence to CDC guidelines. We report results with descriptive statistics, with chi(2) analysis for group comparisons.
   RESULTS: Survey response rate was 56.3%. Among respondents, 46.7% have prescribed PrEP and 55.5% self-assessed as competent to prescribe PrEP, with the majority (84%) rating precepting as most effective for building competence. Those self-assessed as competent were more likely to endorse practice behaviors reflecting CDC guidelines for monitoring PrEP (P<.05). DUE identified 68 patients; 98.5% men who have sex with men. No women with recent sexually transmitted infections, nor persons who inject drugs (PWID) received PrEP. Initial testing completion ranged from 79.4% (HIV) to 54.4% (hepatitis B). Follow-up testing completion ranged from 41.5% (HIV) to 26.4% (syphilis).
   CONCLUSIONS: Residents rated precepting as the most effective training. However, DUE demonstrated that PrEP underuse, as well as suboptimal testing, limited experiential training on CDC guidelines. Curricular updates should further emphasize appropriate patient selection for PrEP, including women, minorities, and PWID, as well as robust testing, to continue expanding PrEP access.
C1 [Aurora, John A., Jr.] Univ Pittsburgh, Med Ctr, Dept Pharm & Therapeut, Pittsburgh, PA USA.
   [Ballard, Stephanie L.; Salter, Cynthia L.; Skinker, Ben] Univ Pittsburgh, Med Ctr, Shadyside Family Med Residency, Pittsburgh, PA USA.
RP Ballard, SL (通讯作者)，UPMC Shadyside Family Hlth Ctr, 5215 Ctr Ave, Pittsburgh, PA 15232 USA.
EM ballards@upmc.edu
CR [Anonymous], 2018, HIV SURV REP
   [Anonymous], 2016, RECOMMENDED CURRICUL
   Centers for Disease Control and Prevention: US Public Health Service, 2018, PREEXPOSURE PROPHYLA
   Coutinho B, 2013, AM FAM PHYSICIAN, V88, P535
   Jenness SM, 2016, J INFECT DIS, V214, P1800, DOI 10.1093/infdis/jiw223
   Krakower D, 2014, AIDS BEHAV, V18, P1712, DOI 10.1007/s10461-014-0839-3
   Owens DK, 2019, JAMA-J AM MED ASSOC, V321, P2203, DOI 10.1001/jama.2019.6390
   Parsons JT, 2017, JAIDS-J ACQ IMM DEF, V74, P285, DOI 10.1097/QAI.0000000000001251
   Petroll AE, 2017, AIDS BEHAV, V21, P1256, DOI 10.1007/s10461-016-1625-1
   Pinto RM, 2018, AIDS BEHAV, V22, P3681, DOI 10.1007/s10461-018-2184-4
   Smith DK, 2015, MMWR-MORBID MORTAL W, V64, P1291, DOI 10.15585/mmwr.mm6446a4
   Spinelli MA, 2018, OPEN FORUM INFECT DI, V5, DOI 10.1093/ofid/ofy099
   Sullivan PS, 2018, ANN EPIDEMIOL, V28, P833, DOI 10.1016/j.annepidem.2018.06.009
   Sullivan PS, 2015, AWARENESS WILLINGNES
   Traeger MW, 2018, CLIN INFECT DIS, V67, P676, DOI 10.1093/cid/ciy182
NR 15
TC 0
Z9 0
U1 0
U2 0
PU SOC TEACHERS FAMILY MEDICINE
PI LEAWOOD
PA 11400 TOMAHAWK CREEK PARKWAY, STE 540, LEAWOOD, KS 66207 USA
SN 0742-3225
EI 1938-3800
J9 FAM MED
JI Fam. Med.
PD MAR
PY 2022
VL 54
IS 3
BP 216
EP 220
DI 10.22454/FamMed.2022.698419
PG 5
WC Primary Health Care; Medicine, General & Internal
WE Science Citation Index Expanded (SCI-EXPANDED)
SC General & Internal Medicine
GA ZN0ZN
UT WOS:000764773400008
PM 35303304
OA gold
DA 2022-08-26
ER

PT J
AU Lee, WA
   Cheng, AK
AF Lee, William A.
   Cheng, Andrew K.
TI Tenofovir alafenamide fumarate
SO ANTIVIRAL THERAPY
LA English
DT Article
DE tenofovir; tenofovir alafenamide fumarate; HIV; HBV; PrEP; nucleotide;
   nucleoside
ID TRANSCRIPTASE INHIBITOR TENOFOVIR; CHRONIC HEPATITIS-B; DISOPROXIL
   FUMARATE; DOUBLE-BLIND; ANTIRETROVIRAL ACTIVITY; INITIAL TREATMENT;
   ANTIVIRAL ACTIVITY; RENAL SAFETY; PHARMACOKINETICS; HIV
AB Tenofovir alafenamide fumarate is a lipophilic prodrug of tenofovir which is preferentially metabolized in lymphatic tissue resulting in high concentrations of tenofovir (TFV) and its active diphosphate metabolite inside the cells that replicate HIV. Due to its selectivity for these tissues, lower total doses of TAF can be administered relative to tenofovir disoproxil fumarate (TDF) which results in improved bone and renal biomarkers. Tenofovir alafenamide fumarate has become the "backbone" of multiple combination products for the treatment of HIV, combined with emtricitabine for PreP and as a monotherapy for the treatment or HBV.
C1 [Cheng, Andrew K.] Akero Therapeut, South San Francisco, CA USA.
EM wlee8990@gmail.com
CR Agarwal K, 2018, J HEPATOL, V68, P672, DOI 10.1016/j.jhep.2017.11.039
   Agarwal K, 2015, J HEPATOL, V62, P533, DOI 10.1016/j.jhep.2014.10.035
   [Anonymous], 2019, DESCOVY EMTRICITABIN
   BALZARINI J, 1993, ANTIMICROB AGENTS CH, V37, P332, DOI 10.1128/AAC.37.2.332
   Bam RA, 2014, ANTIVIR THER, V19, P669, DOI 10.3851/IMP2767
   Birkus G, 2002, ANTIMICROB AGENTS CH, V46, P716, DOI 10.1128/AAC.46.3.716-723.2002
   Birkus G, 2007, ANTIMICROB AGENTS CH, V51, P543, DOI 10.1128/AAC.00968-06
   Cherrington JM, 1996, ANTIMICROB AGENTS CH, V40, P1270, DOI 10.1128/AAC.40.5.1270
   Colby DA., 2016, PATENT US, V9, P841
   Deeks SG, 1998, ANTIMICROB AGENTS CH, V42, P2380, DOI 10.1128/AAC.42.9.2380
   Gallant J, 2017, LANCET, V390, P2063, DOI [10.1016/S0140-6736(17)32299-7, 10.1016/s0140-6736(17)32299-7]
   Gallant JE, 2008, AIDS, V22, P2155, DOI 10.1097/QAD.0b013e3283112b8e
   Hawkins T, 2005, JAIDS-J ACQ IMM DEF, V39, P406, DOI 10.1097/01.qai.0000167155.44980.e8
   Lampertico P, 2020, LANCET GASTROENTEROL, V5, P441, DOI 10.1016/S2468-1253(19)30421-2
   Lee WA, 2005, ANTIMICROB AGENTS CH, V49, P1898, DOI 10.1128/AAC.49.5.1898-1906.2005
   Lee WA, 2006, ANTIVIR RES, V71, P254, DOI 10.1016/j.antiviral.2006.05.020
   Lepist EI, 2012, ANTIMICROB AGENTS CH, V56, P5409, DOI 10.1128/AAC.01089-12
   Liu D., 2014, Patent US, Patent No. [8,754,065, 8754065]
   Markowitz M, 2014, J ANTIMICROB CHEMOTH, V69, P1362, DOI 10.1093/jac/dkt532
   MCGUIGAN C, 1993, ANTIVIR CHEM CHEMOTH, V4, P97, DOI 10.1177/095632029300400204
   Nelson MR, 2007, AIDS, V21, P1273, DOI 10.1097/QAD.0b013e3280b07b33
   Ray AS, 2016, ANTIVIR RES, V125, P63, DOI 10.1016/j.antiviral.2015.11.009
   Robbins BL, 1998, ANTIMICROB AGENTS CH, V42, P612, DOI 10.1128/AAC.42.3.612
   Ruane PJ, 2013, JAIDS-J ACQ IMM DEF, V63, P449, DOI 10.1097/QAI.0b013e3182965d45
   Sax PE, 2007, AIDS READ, V17, P90
   Sax PE, 2017, LANCET, V390, P2073, DOI [10.1016/S0140-6736(17)32340-1, 10.1016/s0140-6736(17)32340-1]
   Sax PE, 2015, LANCET, V385, P2606, DOI 10.1016/S0140-6736(15)60616-X
   Shaw JP, 1997, PHARMACEUT RES, V14, P1824, DOI 10.1023/A:1012108719462
   Shaw JP, 1997, DRUG METAB DISPOS, V25, P362
   Siddiqui AQ, 1999, J MED CHEM, V42, P393, DOI 10.1021/jm9803931
NR 30
TC 0
Z9 0
U1 4
U2 4
PU SAGE PUBLICATIONS LTD
PI LONDON
PA 1 OLIVERS YARD, 55 CITY ROAD, LONDON EC1Y 1SP, ENGLAND
SN 1359-6535
EI 2040-2058
J9 ANTIVIR THER
JI Antivir. Ther.
PD FEB
PY 2022
VL 27
IS 1
AR 13596535211067600
DI 10.1177/13596535211067600
PG 6
WC Infectious Diseases; Pharmacology & Pharmacy; Virology
WE Science Citation Index Expanded (SCI-EXPANDED)
SC Infectious Diseases; Pharmacology & Pharmacy; Virology
GA ZP2TH
UT WOS:000766276700002
PM 35499175
OA hybrid
DA 2022-08-26
ER

PT J
AU Davey, DLJ
   Wall, KM
   Naidoo, N
   Naidoo, D
   Xaba, G
   Serao, C
   Malone, T
   Dovel, K
AF Joseph Davey, Dvora L.
   Wall, Kristin M.
   Naidoo, Nireshni
   Naidoo, Dhirisha
   Xaba, Gugu
   Serao, Claire
   Malone, Todd
   Dovel, Kathryn
TI HIV testing and linkage to ART following secondary distribution of HIV
   self-test kits to male partners of women living with HIV: a pilot
   randomized control trial in Mpumalanga, South Africa
SO JOURNAL OF THE INTERNATIONAL AIDS SOCIETY
LA English
DT Article
DE HIV self-testing; men; South Africa; index testing; women living with
   HIV; HIV testing
ID ANTIRETROVIRAL THERAPY; PEOPLE; TREAT; CARE
AB Introduction South African men are underrepresented in HIV testing and treatment services. Secondary distribution of oral HIV self-test (HIVST) kits by women living with HIV (WLHIV) to their male partners (i.e. index partner HIVST) may increase men's testing and treatment but has been understudied. Methods Between March and July 2021, we evaluated the effectiveness of index partner HIVST versus the standard of care (SOC) (invitations for men's facility-based testing) on men's testing in a 1:1 randomized control trial. Eligibility criteria included: WLHIV; >= 18 years of age; attending one of four high-density rural clinics; have a working cell phone; and self-reported having a primary male partner of unknown serostatus. The primary outcome was the proportion of WLHIV reporting that her partner tested for HIV within 3 months after enrolment. Results We enrolled 180 WLHIV and 176 completed an endline survey (mean age = 35 years, 15% pregnant, 47% unmarried or non-cohabiting). In the HIVST arm, 78% of male partners were reported to have tested for HIV versus 55% in SOC (RR = 1.41; 95% CI = 1.14-1.76). In the HIVST arm, nine men were reactive with HIVST (14% positivity), six were confirmed HIV positive with standard testing (67%) and all of those started antiretroviral therapy (ART), and four HIV-negative men started pre-exposure prophylaxis (PrEP) (5%). In SOC, six men were diagnosed with HIV (12% positivity), 100% started ART and seven HIV-negative men started PrEP (16%). One case of verbal intimate partner violence was reported in the HIVST arm. Conclusions Secondary distribution of HIVST to partners of WLHIV was acceptable and effective for improving HIV testing among men in rural South Africa in our pilot study. Interventions are needed to link reactive HIVST users to confirmatory testing and ART.
C1 [Joseph Davey, Dvora L.; Dovel, Kathryn] Univ Calif Los Angeles, David Geffen Sch Med, Div Infect Dis, 10833 Le Conte Ave, Los Angeles, CA 90095 USA.
   [Joseph Davey, Dvora L.] Univ Calif Los Angeles, Dept Epidemiol, Fielding Sch Publ Hlth, Los Angeles, CA USA.
   [Joseph Davey, Dvora L.] Univ Cape Town, Sch Publ Hlth & Family Med, Div Epidemiol & Biostat, Cape Town, South Africa.
   [Wall, Kristin M.] Emory Univ, Dept Epidemiol, Rollins Sch Publ Hlth, Atlanta, GA 30322 USA.
   [Naidoo, Nireshni; Naidoo, Dhirisha; Xaba, Gugu; Serao, Claire; Malone, Todd] BroadReach Healthcare, Johannesburg, South Africa.
RP Davey, DLJ (通讯作者)，Univ Calif Los Angeles, David Geffen Sch Med, Div Infect Dis, 10833 Le Conte Ave, Los Angeles, CA 90095 USA.
EM DJosephDavey@mednet.ucla.edu
OI Wall, Kristin/0000-0001-8547-2004; Joseph-Davey,
   Dvora/0000-0001-6290-9293
CR Ahmed S, 2018, SOC SCI MED, V213, P72, DOI 10.1016/j.socscimed.2018.05.048
   Ambia J, 2019, TROP MED INT HEALTH, V24, P747, DOI 10.1111/tmi.13236
   Andrews JR, 2012, J INFECT DIS, V206, P543, DOI 10.1093/infdis/jis401
   Bassett IV, 2017, JAIDS-J ACQ IMM DEF, V74, P432, DOI [10.1097/QAI.0000000000001277, 10.1097/qai.0000000000001277]
   Choko AT, 2019, PLOS MED, V16, DOI 10.1371/journal.pmed.1002719
   Clouse K, 2013, JAIDS-J ACQ IMM DEF, V62, pE39, DOI 10.1097/QAI.0b013e318273ac48
   Davey DJ, 2019, JAIDS-J ACQ IMM DEF, V81, P365, DOI 10.1097/QAI.0000000000002048
   Dovel K., 2019, C RETROVIRUSES OPPOR
   Dovel K, 2020, J INT AIDS SOC, V23, DOI 10.1002/jia2.25517
   Dzomba A, 2019, AIDS BEHAV, V23, P1396, DOI 10.1007/s10461-018-2367-z
   Enane LA, 2018, J VIRUS ERAD, V4, P40
   Eshun-Wilson I, 2021, CLIN INFECT DIS, V73, pE1018, DOI 10.1093/cid/ciab029
   Harichund C, 2018, AIDS BEHAV, V22, P560, DOI 10.1007/s10461-017-1848-9
   Hirasen K, 2020, THER CLIN RISK MANAG, V16, P169, DOI 10.2147/TCRM.S227290
   Hoffman CM, 2019, TROP MED INT HEALTH, V24, P987, DOI 10.1111/tmi.13274
   Human Science Research Council (HSRC), 2018, S AFR NAT PREV INC B
   Indravudh PP, 2021, BMJ GLOB HEALTH, V6, DOI 10.1136/bmjgh-2020-004269
   Jamil MS, 2021, ECLINICALMEDICINE, V38, DOI 10.1016/j.eclinm.2021.100991
   Johnson CC, 2017, J INT AIDS SOC, V20, DOI 10.7448/IAS.20.1.21594
   Kumwenda MK, 2019, J INT AIDS SOC, V22, DOI 10.1002/jia2.25251
   Lilian RR, 2020, PLOS ONE, V15, DOI 10.1371/journal.pone.0227572
   Lurie MN, 2003, SEX TRANSM DIS, V30, P149, DOI 10.1097/00007435-200302000-00011
   Majam M, 2021, BMJ OPEN, V11, DOI 10.1136/bmjopen-2020-048585
   Masters SH, 2016, PLOS MED, V13, DOI 10.1371/journal.pmed.1002166
   Matchcentre, 2021, MATCHCENTRE
   Offorjebe OA, 2020, PLOS ONE, V15, DOI 10.1371/journal.pone.0235008
   Pascoe SJS, 2019, J INT AIDS SOC, V22, DOI 10.1002/jia2.25409
   Pettifor A, 2020, ECLINICALMEDICINE, V21, DOI 10.1016/j.eclinm.2020.100327
   Pintye J, 2019, AIDS, V33, P1369, DOI 10.1097/QAD.0000000000002211
   S. I. Inc, SAS ACCESS 9 4 INT 2
   Schulz KF, 2010, TRIALS, V11, DOI 10.1186/1745-6215-11-32
   Sibanda EL., 2021, BMJ GLOB HEALTH, V6
   Sileo KM, 2018, AIDS BEHAV, V22, P2468, DOI 10.1007/s10461-018-2160-z
   Smith PJ, 2021, PLOS ONE, V16, DOI 10.1371/journal.pone.0249600
   Stevens DR, 2018, AIDS BEHAV, V22, P497, DOI 10.1007/s10461-017-1707-8
   Wade AN, 2021, BMJ OPEN, V11, DOI 10.1136/bmjopen-2020-047777
   Ware NC, 2020, AIDS BEHAV, V24, P2624, DOI 10.1007/s10461-020-02819-z
   Yeatman S, 2018, PLOS ONE, V13, DOI 10.1371/journal.pone.0209586
NR 38
TC 0
Z9 0
U1 0
U2 0
PU JOHN WILEY & SONS LTD
PI CHICHESTER
PA THE ATRIUM, SOUTHERN GATE, CHICHESTER PO19 8SQ, W SUSSEX, ENGLAND
EI 1758-2652
J9 J INT AIDS SOC
JI J. Int. AIDS Soc.
PD JUN
PY 2022
VL 25
IS 6
AR e25937
DI 10.1002/jia2.25937
PG 10
WC Immunology; Infectious Diseases
WE Science Citation Index Expanded (SCI-EXPANDED)
SC Immunology; Infectious Diseases
GA 2A6BN
UT WOS:000809585300001
PM 35690880
OA Green Published, gold
DA 2022-08-26
ER

PT J
AU Parmley, LE
   Harris, TG
   Chingombe, I
   Mapingure, M
   Mugurungi, O
   Rogers, JH
   Gozhora, P
   Wu, YF
   Samba, C
   Musuka, G
   Hakim, AJ
AF Parmley, Lauren E.
   Harris, Tiffany G.
   Chingombe, Innocent
   Mapingure, Munyaradzi
   Mugurungi, Owen
   Rogers, John H.
   Gozhora, Perpetua
   Wu, Yingfeng
   Samba, Chesterfield
   Musuka, Godfrey
   Hakim, Avi J.
TI Engagement in the pre-exposure prophylaxis (PrEP) cascade among a
   respondent-driven sample of sexually active men who have sex with men
   and transgender women during early PrEP implementation in Zimbabwe
SO JOURNAL OF THE INTERNATIONAL AIDS SOCIETY
LA English
DT Article
DE PrEP; men who have sex with men; transgender people; HIV prevention;
   Africa; key and vulnerable populations
ID PREVENTION
AB Introduction Zimbabwe is scaling up pre-exposure prophylaxis (PrEP) for key populations, including men who have sex with men (MSM) and transgender women (TGW). To assess implementation and inform HIV programming, we evaluated gaps in PrEP awareness, uptake and use, and correlates of awareness and uptake among a sample of MSM, TGW and genderqueer individuals (GQ) in Harare and Bulawayo, Zimbabwe. Methods Respondent-driven sampling was used to recruit 1194 MSM and 344 TGW/GQ aged >= 18 to participate in a cross-sectional survey assessing HIV-related outcomes in 2019. Consenting participants completed a questionnaire on socio-demographic information, sexual risk practices and engagement in HIV services and underwent HIV testing. Descriptive statistics were used to assess the PrEP cascade. Multiple logistic regression models were used to identify factors associated with PrEP awareness and uptake among HIV-negative participants. Data were unweighted as the sample did not reach convergence on key estimates. Results Among the 1167 HIV-negative participants, most (79.2%) were MSM compared to TGW/GQ (20.8%). Median age was 24 years. Overall, 45.8% were aware of PrEP and of those, 31.3% had ever taken PrEP. Most (71.1%) reporting never taking PrEP were willing to start PrEP; the main reasons for never starting PrEP included not knowing where to access it (24.8%) and fearing side effects (20.4%). Among those who had ever taken PrEP, 74.9% had taken PrEP in the last 6 months; of these, 42.4% had taken PrEP the day of or day preceding the survey. Side effects represented the most common (59.5%) reason for discontinuing PrEP. MSM (adjusted odds ratio [aOR]: 2.5, 95% confidence interval [CI]: 1.8-3.6) and TGW/GQ in Harare (aOR: 3.1, 95% CI: 2.1-4.7), and TGW/GQ in Bulawayo (aOR: 2.4, 95% CI: 1.1-5.3) had higher awareness of PrEP than MSM in Bulawayo. Overall, TGW/GQ were more likely to have ever taken PrEP compared to MSM (aOR: 1.6, 95% CI: 1.01-2.4). Conclusions Findings emphasize the need for tailored interventions to promote PrEP among key populations. As HIV programs in Zimbabwe continue to expand PrEP services, these data, including barriers to starting and continuing PrEP, can inform strategies to address gaps along the PrEP cascade.
C1 [Parmley, Lauren E.; Harris, Tiffany G.; Wu, Yingfeng] Columbia Univ, ICAP, New York, NY USA.
   [Harris, Tiffany G.] Columbia Univ, Dept Epidemiol, Mailman Sch Publ Hlth, New York, NY USA.
   [Chingombe, Innocent; Mapingure, Munyaradzi; Gozhora, Perpetua; Musuka, Godfrey] Columbia Univ, ICAP, Harare, Zimbabwe.
   [Mugurungi, Owen] Zimbabwe Minist Hlth & Child Care, Harare, Zimbabwe.
   [Rogers, John H.] US Ctr Dis Control, Div Global HIV & TB, Harare, Zimbabwe.
   [Samba, Chesterfield] GALZ, Harare, Zimbabwe.
   [Hakim, Avi J.] US Ctr Dis Control, Div Global HIV & TB, Atlanta, GA USA.
RP Parmley, LE (通讯作者)，USAID South Africa, 100 Totius St Groenkloof, ZA-0027 Pretoria, South Africa.
EM lparmley@usaid.gov
OI Musuka, Godfrey/0000-0001-9077-4429; Parmley, Lauren/0000-0001-5119-5811
FU U.S. President's Emergency Plan for AIDS Relief through the CDC
   [U2GGH001939]
FX This project was supported by the U.S. President's Emergency Plan for
   AIDS Relief through the CDC under the cooperative agreement U2GGH001939.
CR [Anonymous], 2018, PREEXP PROPH PREV HI
   [Anonymous], 2020, ZIMB POPULATION BASE
   [Anonymous], 2019, ZIMB POPULATION BASE
   [Anonymous], 2020, HIV STI BIOB SURV ME
   [Anonymous], 2016, GUID ANT THER PREV T
   AVAC, 2019, ONG PLANN PREP OP LA
   Babor T.F., 2001, ALCOHOL USE DISORDER
   Chou R, 2019, JAMA-J AM MED ASSOC, V321, P2214, DOI 10.1001/jama.2019.2591
   Fonner VA, 2016, AIDS, V30, P1973, DOI 10.1097/QAD.0000000000001145
   Handcock MS, 2014, RDS ANAL SOFTWARE AN
   Heckathorn DD, 1997, SOC PROBL, V44, P174, DOI 10.1525/sp.1997.44.2.03x0221m
   Hunt J, 2017, BMJ GLOB HEALTH, V2, DOI 10.1136/bmjgh-2016-000168
   Kroenke K, 2003, MED CARE, V41, P1284, DOI 10.1097/01.MLR.0000093487.78664.3C
   Melenhorst M, 2018, NSL TECHNICAL IMPLEM
   Mutanga O, 2020, CULT HEALTH SEX, V22, P1269, DOI 10.1080/13691058.2019.1674920
   O'Malley G, 2019, CURR HIV-AIDS REP, V16, P141, DOI 10.1007/s11904-019-00437-6
   Ogunbajo A, 2019, PLOS ONE, V14, DOI 10.1371/journal.pone.0226384
   Ogunbajo A, 2020, AIDS CARE, V32, P330, DOI 10.1080/09540121.2019.1675858
   Ogunbajo A, 2019, AIDS CARE, V31, P1185, DOI 10.1080/09540121.2019.1612023
   Poteat T, 2020, LANCET HIV
   Rogers JH., 2020, C RETR OPP INF
   Schaefer R, 2019, LANCET HIV, V6, pE60, DOI 10.1016/S2352-3018(18)30327-8
   UN, 2009, MON DECL COMM HIV AI
   UNAIDS, 2019, UPD WORLDW MOR HALF
   UNAIDS, 2020, UNAIDS 2020 COUNTR F
   UNAIDS, 2019, BARR PREP MUST BE RE, V7, pe825
   WHO CDC UNAIDS and FHI 360., 2017, BIOB SURV GUID POP R
   Yi S, 2017, J INT AIDS SOC, V20, DOI 10.7448/IAS.20.1.21580
NR 28
TC 1
Z9 1
U1 1
U2 1
PU JOHN WILEY & SONS LTD
PI CHICHESTER
PA THE ATRIUM, SOUTHERN GATE, CHICHESTER PO19 8SQ, W SUSSEX, ENGLAND
EI 1758-2652
J9 J INT AIDS SOC
JI J. Int. AIDS Soc.
PD FEB
PY 2022
VL 25
IS 2
AR e25873
DI 10.1002/jia2.25873
PG 12
WC Immunology; Infectious Diseases
WE Science Citation Index Expanded (SCI-EXPANDED); Social Science Citation Index (SSCI)
SC Immunology; Infectious Diseases
GA ZH4GN
UT WOS:000760898900005
PM 35148029
OA Green Published
DA 2022-08-26
ER

PT J
AU Tordoff, DM
   Zangeneh, S
   Khosropour, CM
   Glick, SN
   McClelland, RS
   Dimitrov, D
   Reisner, S
   Duerr, A
AF Tordoff, Diana M.
   Zangeneh, Sahar
   Khosropour, Christine M.
   Glick, Sara N.
   McClelland, Raymond Scott
   Dimitrov, Dobromir
   Reisner, Sari
   Duerr, Ann
TI Geographic Variation in HIV Testing Among Transgender and Nonbinary
   Adults in the United States
SO JAIDS-JOURNAL OF ACQUIRED IMMUNE DEFICIENCY SYNDROMES
LA English
DT Article; Proceedings Paper
CT STI and HIV World Congress / Joint Meeting of ISSTDR and IUSTI
CY JUL 14-17, 2021
CL ELECTR NETWORK
SP ISSTDR, IUSTI
DE transgender and nonbinary; HIV testing; ending the HIV epidemic; small
   area estimation
ID SMALL-AREA ESTIMATION; PREEXPOSURE PROPHYLAXIS; WOMEN; PREP; CARE;
   INFECTION; MEN; SURVEILLANCE; ADOLESCENTS; POPULATIONS
AB Background: Transgender and nonbinary (TNB) populations are disproportionately affected by HIV and few local health departments or HIV surveillance systems collect/report data on TNB identities. Our objective was to estimate the prevalence of HIV testing among TNB adults by US county and state, with a focus on the Ending the HIV Epidemic (EHE) geographies. Methods: We applied a Bayesian hierarchical spatial small area estimation model to data from the 2015 US Transgender Survey, a large national cross-sectional Internet-based survey. We estimated the county- and state-level proportion of TNB adults who ever tested or tested for HIV in the last year by gender identity, race/ethnicity, and age. Results: Our analysis included 26,100 TNB participants with valid zip codes who resided in 1688 counties (54% of all 3141 counties that cover 92% of the US population). The median county-level proportion of TNB adults who ever tested for HIV was 44% (range 10%-80%) and who tested in the last year was 17% (range 4%-44%). Within most counties, testing was highest among transgender women, black respondents, and people aged >= 25 years. HIV testing was lowest among nonbinary people and young adults aged Conclusions: HIV testing among TNB adults is likely below national recommendations in the majority of EHE geographies. Geographic variation in HIV testing patterns among TNB adults indicates that testing strategies need to be tailored to local settings.
C1 [Tordoff, Diana M.; Khosropour, Christine M.; McClelland, Raymond Scott] Univ Washington, Dept Epidemiol, Seattle, WA 98195 USA.
   [Zangeneh, Sahar] RTI Int, Seattle, WA USA.
   [Zangeneh, Sahar; Dimitrov, Dobromir] Fred Hutchinson Canc Res Ctr, 1124 Columbia St, Seattle, WA 98104 USA.
   [Glick, Sara N.; McClelland, Raymond Scott] Univ Washington, Sch Med, Seattle, WA USA.
   [McClelland, Raymond Scott; Duerr, Ann] Univ Washington, Dept Global Hlth, Seattle, WA 98195 USA.
   [Reisner, Sari] Harvard Med Sch, Dept Med, Boston, MA 02115 USA.
   [Reisner, Sari] Harvard Med Sch, Dept Epidemiol, Boston, MA 02115 USA.
   [Reisner, Sari] Harvard TH Chan Sch Publ Hlth, Boston, MA USA.
   [Reisner, Sari] Fenway Hlth, Fenway Inst, Boston, MA USA.
RP Tordoff, DM (通讯作者)，Univ Washington, Dept Epidemiol, Seattle, WA 98195 USA.
EM dtordoff@uw.edu; saharzz@fredhutch.org; ckhosro@uw.edu; snglick@uw.edu;
   mcclell@uw.edu; ddimitro@scharp.org; sreisner@bwh.harvard.edu;
   aduerr@uw.edu
OI Zangeneh, Sahar/0000-0003-2571-0482
FU National Institute of Allergy and Infectious Diseases of the National
   Institutes of Health [F31AI152542]; University of Washington/Fred Hutch
   Center for AIDS Research
FX Supported by the National Institute of Allergy and Infectious Diseases
   of the National Institutes of Health through grant number F31AI152542
   awarded to D.M.T. C.M.K. receives support from the University of
   Washington/Fred Hutch Center for AIDS Research.
CR Antebi-Gruszka N, 2020, SEX TRANSM INFECT, V96, P422, DOI 10.1136/sextrans-2020-054474
   Azar A., 2019, END HIV EP PLAN AM
   Bauer GR, 2017, PLOS ONE, V12, DOI 10.1371/journal.pone.0178043
   Becasen JS, 2019, AM J PUBLIC HEALTH, V109, pE1, DOI 10.2105/AJPH.2018.304727
   Branson Bernard M., 2006, Morbidity and Mortality Weekly Report, V55, P1
   Centers for Disease Control and Prevention, HIV BAS GETT TEST
   Centers for Disease Control and Prevention, 2021, 27 HIV CDCP
   Chen CC, 2014, SPAT SPATIO-TEMPORAL, V11, P33, DOI 10.1016/j.sste.2014.07.002
   Clark H, 2017, AIDS BEHAV, V21, P2774, DOI 10.1007/s10461-016-1656-7
   D'Avanzo PA, 2019, BEHAV MED, V45, P143, DOI 10.1080/08964289.2019.1585325
   DiNenno EA, 2018, PUBLIC HEALTH REP, V133, P3, DOI 10.1177/0033354917738769
   Fauci AS, 2019, JAMA-J AM MED ASSOC, V321, P844, DOI 10.1001/jama.2019.1343
   Garnett M, 2018, AIDS CARE, V30, P9, DOI 10.1080/09540121.2017.1363364
   Gonzales G, 2017, MILBANK Q, V95, P726, DOI 10.1111/1468-0009.12297
   Habarta N, 2015, AM J PUBLIC HEALTH, V105, P1917, DOI 10.2105/AJPH.2015.302659
   Henderson ER, 2019, LGBT HEALTH, V6, P267, DOI 10.1089/lgbt.2019.0069
   James SE., 2016, REPORT 2015 US TRANS
   Lemons A, 2018, AM J PUBLIC HEALTH, V108, P128, DOI 10.2105/AJPH.2017.304153
   Li ZR., SUMMER: Small-Area-Estimation Unit/Area Models and Methods for Estimation in R
   Macapagal K, 2016, LGBT HEALTH, V3, P434, DOI 10.1089/lgbt.2015.0124
   Malone J, 2021, JAIDS-J ACQ IMM DEF, V88, P10, DOI 10.1097/QAI.0000000000002726
   Mercer L, 2014, SPAT STAT-NETH, V8, P69, DOI 10.1016/j.spasta.2013.12.001
   Mercer LD, 2015, ANN APPL STAT, V9, P1889, DOI 10.1214/15-AOAS872
   Nguyen A, 2018, AM J PUBLIC HEALTH, V108, pS274, DOI [10.2105/AJPH.2018.304607, 10.2105/ajph.2018.304607]
   Patel D, 2020, AIDS BEHAV, V24, P532, DOI 10.1007/s10461-019-02689-0
   Patterson JG, 2017, LGBT HEALTH, V4, P82, DOI 10.1089/lgbt.2016.0026
   Pitasi MA, 2020, AIDS BEHAV, V24, P2442, DOI 10.1007/s10461-020-02804-6
   Pitasi MA, 2019, MMWR-MORBID MORTAL W, V68, P561, DOI 10.15585/mmwr.mm6825a2
   Pitasi MA, 2017, MMWR-MORBID MORTAL W, V66, P883, DOI 10.15585/mmwr.mm6633a3
   Poteat T, 2019, CURR OPIN HIV AIDS, V14, P393, DOI 10.1097/COH.0000000000000563
   Poteat T, 2017, CURR HIV-AIDS REP, V14, P141, DOI 10.1007/s11904-017-0360-1
   Poteat T, 2016, JAIDS-J ACQ IMM DEF, V72, pS210, DOI 10.1097/QAI.0000000000001087
   Poteat T, 2014, CURR OPIN HIV AIDS, V9, P168, DOI 10.1097/COH.0000000000000030
   R Core Team, 2020, R LANG ENV STAT COMP
   Reisner SL, 2021, LGBT HEALTH, V8, P116, DOI 10.1089/lgbt.2020.0232
   Reisner SL, 2019, J INT AIDS SOC, V22, DOI 10.1002/jia2.25391
   Reisner SL, 2016, INT J STD AIDS, V27, P955, DOI 10.1177/0956462415602418
   Reisner SL, 2016, JAIDS-J ACQ IMM DEF, V72, pS235, DOI 10.1097/QAI.0000000000001088
   Rowniak S, 2017, AIDS EDUC PREV, V29, P302, DOI 10.1521/aeap.2017.29.4.302
   Santos GM, 2014, SEX TRANSM INFECT, V90, P430, DOI 10.1136/sextrans-2013-051342
   Seelman Kristie L, 2017, Transgend Health, V2, P17, DOI 10.1089/trgh.2016.0024
   Service USD of AER, 2017, RUR URB CONT COD DOC
   Sevelius JM, 2021, JAIDS-J ACQ IMM DEF, V88, pS27, DOI 10.1097/QAI.0000000000002808
   Sevelius JM, 2020, JAIDS-J ACQ IMM DEF, V84, P437, DOI 10.1097/QAI.0000000000002403
   Song L, 2016, PREV CHRONIC DIS, V13, DOI 10.5888/pcd13.150536
   Tordoff D, 2019, EPIDEMIOLOGY, V30, P669, DOI 10.1097/EDE.0000000000001046
   Tordoff DM, 2022, SEX TRANSM DIS, V49, pE45, DOI 10.1097/OLQ.0000000000001533
   Wilson EC, 2015, PLOS ONE, V10, DOI 10.1371/journal.pone.0128971
NR 48
TC 0
Z9 0
U1 0
U2 0
PU LIPPINCOTT WILLIAMS & WILKINS
PI PHILADELPHIA
PA TWO COMMERCE SQ, 2001 MARKET ST, PHILADELPHIA, PA 19103 USA
SN 1525-4135
EI 1077-9450
J9 JAIDS-J ACQ IMM DEF
JI JAIDS
PD APR 15
PY 2022
VL 89
IS 5
BP 489
EP 497
DI 10.1097/QAI.0000000000002909
PG 9
WC Immunology; Infectious Diseases
WE Science Citation Index Expanded (SCI-EXPANDED); Social Science Citation Index (SSCI); Conference Proceedings Citation Index - Science (CPCI-S)
SC Immunology; Infectious Diseases
GA 0V9AL
UT WOS:000788631000003
PM 35001041
DA 2022-08-26
ER

PT J
AU Mudimu, E
   Sardinia, J
   Momin, S
   Medina-Marino, A
   Bezuidenhout, C
   Bekker, LG
   Barnabas, RV
   Peebles, K
AF Mudimu, Edinah
   Sardinia, Jack
   Momin, Sahar
   Medina-Marino, Andrew
   Bezuidenhout, Charl
   Bekker, Linda-Gail
   Barnabas, Ruanne, V
   Peebles, Kathryn
TI Incremental costs of integrated PrEP provision and effective use
   counselling in community-based platforms for adolescent girls and young
   women in South Africa: an observational study
SO JOURNAL OF THE INTERNATIONAL AIDS SOCIETY
LA English
DT Article
DE HIV prevention; CBCT platforms; differentiated care; PrEP effective use;
   micro-costing; adherence
ID HIV PREEXPOSURE PROPHYLAXIS; PREVENTION; RISK
AB Introduction Adolescent girls and young women (AGYW) are a priority population for pre-exposure prophylaxis (PrEP), a highly effective HIV prevention method. However, effective PrEP use among AGYW has been low. Interventions to support PrEP effective use may improve pill-taking. Affordability of PrEP programs depends on their cost. We, therefore, evaluated the cost of community-based PrEP with effective use counselling. Methods Cost data from a randomized controlled trial were used to evaluate the cost of PrEP provision with effective use counselling offered to AGYW through community-based HIV testing platforms between November 2018 and November 2019. AGYW were randomized to receive (1) group-based community health club effective use counselling, (2) individualized effective use counselling or (3) community-based PrEP dispensary. Task shifting of effective use counselling from nurses to trained lay counsellors was implemented in groups 1 and 2. Personnel costs were estimated from time-and-motion observations and staff interviews. Expenditure and ingredients-based approaches were used to estimate costs for medical and non-medical supplies. Results In total, 603 AGYW initiated PrEP and accrued a total of 1280 months on PrEP. Average cost per person-month on PrEP with group-based community health club, individualized effective use counselling and community-based PrEP dispensary under the Department of Health scenario were similar and high (USD $55.32, $55.65 and $55.46, respectively) due to low PrEP client volume observed in the clinical trial. Increasing client volume (scaled Department of Health scenario) reduced cost per-person month estimates to USD $15.48, $26.40 and $13.99, respectively. Conclusions As designed, individualized effective use counselling increased the cost of standard-of-care PrEP delivery by 89%, group-based community health effective use counselling increased the cost of standard-of-care PrEP delivery by 11%. These estimates can inform cost-effectiveness and budget impact analysis for PrEP provision with effective use counselling services.
C1 [Mudimu, Edinah] Univ South Africa, Coll Econ & Management Sci, Dept Decis Sci, Pretoria, South Africa.
   [Sardinia, Jack; Momin, Sahar] Columbia Univ, Dept Hlth Policy & Management, Sch Publ Hlth, Mailman, New York, NY 10027 USA.
   [Sardinia, Jack; Momin, Sahar; Medina-Marino, Andrew; Bezuidenhout, Charl] Fdn Profess Dev, Res Unit, East London, South Africa.
   [Medina-Marino, Andrew; Bekker, Linda-Gail] Univ Cape Town, Desmond Tutu HIV Ctr, Inst Infect Dis & Mol Med, Cape Town, South Africa.
   [Medina-Marino, Andrew] Univ Penn, Dept Psychiat, Perelman Sch Med, Philadelphia, PA 19104 USA.
   [Bekker, Linda-Gail] Univ Cape Town, Dept Med, Cape Town, South Africa.
   [Barnabas, Ruanne, V; Peebles, Kathryn] Univ Washington, Dept Global Hlth, Sch Publ Hlth & Med, Seattle, WA 98195 USA.
   [Barnabas, Ruanne, V] Univ Washington, Sch Med, Dept Med, Seattle, WA 98195 USA.
   [Barnabas, Ruanne, V] Univ Washington, Sch Publ Hlth, Dept Epidemiol, Seattle, WA 98195 USA.
RP Mudimu, E (通讯作者)，Univ South Africa, Coll Econ & Management Sci, Dept Decis Sci, Pretoria, South Africa.
EM mudime@unisa.ac.za
OI Mudimu, Edinah/0000-0002-5479-9255; Barnabas, Ruanne/0000-0002-1793-6003
FU National Institute for Mental Health (NIMH), U.S. National Institutes of
   Health (NIH) [R01MH114648]
FX This publication was made possible through a grant from the National
   Institute for Mental Health (NIMH), U.S. National Institutes of Health
   (NIH) under award number R01MH114648 to Professors AMM and LGB. The
   funder had no role in the design of the study and the collection and
   analysis of the data and in writing the manuscript.
CR Alsallaq RA, 2017, PLOS ONE, V12, DOI 10.1371/journal.pone.0175447
   [Anonymous], 2018, SAL SCAL TRANSL KEYS
   [Anonymous], 2018, RES GOODS SERV CONST
   [Anonymous], 2018, S AFRICAN NATL HIV P
   [Anonymous], 2017, ORASURE TECHN DRIV A
   [Anonymous], 2019, GUID PROV OR PREEXP
   [Anonymous], 2016, GUID EXP COMB PREV T
   [Anonymous], 2014, COMPR COMM BAS HIV P
   Baeten JM, 2012, NEW ENGL J MED, V367, P399, DOI 10.1056/NEJMoa1108524
   Bekker LG, 2020, S AFR J HIV MED, V21, DOI 10.4102/sajhivmed.v21i1.1152
   Celum CL, 2019, J INT AIDS SOC, V22, DOI 10.1002/jia2.25298
   Cremin I, 2015, J INT AIDS SOC, V18, P14, DOI 10.7448/IAS.18.4.19946
   DeCormier PW., 2018, PREP COSTING GUIDELI
   Fonner VA, 2016, AIDS, V30, P1973, DOI 10.1097/QAD.0000000000001145
   Foundation for Professional Development, 2017, COMM BAS COUNS TEST
   Francis SC, 2018, PLOS MED, V15, DOI 10.1371/journal.pmed.1002512
   Hughes JP, 2012, J INFECT DIS, V205, P358, DOI 10.1093/infdis/jir747
   McGillen JB, 2016, LANCET HIV, V3, pE441, DOI 10.1016/S2352-3018(16)30051-0
   Medina-Marino A, 2021, TRIALS, V22, DOI 10.1186/s13063-021-05402-6
   Meyer-Rath G, 2019, PLOS ONE, V14, DOI 10.1371/journal.pone.0210497
   Mitchell KM, 2015, AIDS, V29, P2035, DOI 10.1097/QAD.0000000000000798
   Mugo N., 2018, PREP IMPL KEY ISS CO
   Mugwanya KK, 2018, JAIDS-J ACQ IMM DEF, V77, P206, DOI 10.1097/QAI.0000000000001575
   Passmore JAS, 2016, CURR OPIN HIV AIDS, V11, P156, DOI 10.1097/COH.0000000000000232
   Roberts DA, 2019, J INT AIDS SOC, V22, DOI 10.1002/jia2.25296
   Stekler JD, 2018, JAIDS-J ACQ IMM DEF, V77, pE40, DOI 10.1097/QAI.0000000000001621
   Tung EL, 2018, SEX HEALTH, V15, P556, DOI 10.1071/SH18084
   Vassall A., 2018, REFERENCE CASE ESTIM
   Walensky RP, 2016, J INFECT DIS, V213, P1523, DOI 10.1093/infdis/jiv523
   Ying R, 2015, J INT AIDS SOC, V18, P21, DOI 10.7448/IAS.18.4.20013
NR 30
TC 1
Z9 1
U1 1
U2 1
PU JOHN WILEY & SONS LTD
PI CHICHESTER
PA THE ATRIUM, SOUTHERN GATE, CHICHESTER PO19 8SQ, W SUSSEX, ENGLAND
EI 1758-2652
J9 J INT AIDS SOC
JI J. Int. AIDS Soc.
PD FEB
PY 2022
VL 25
IS 2
AR e25875
DI 10.1002/jia2.25875
PG 9
WC Immunology; Infectious Diseases
WE Science Citation Index Expanded (SCI-EXPANDED)
SC Immunology; Infectious Diseases
GA ZH4GN
UT WOS:000760898900003
PM 35129299
OA Green Published, gold
DA 2022-08-26
ER

PT J
AU Golden, MR
   AugsJoost, B
   Bender, M
   Brady, KA
   Collins, LS
   Dombrowski, JD
   Ealey, J
   Garcia, C
   George, D
   Gilliard, B
   Harris, T
   Johnson, C
   Khosropour, CM
   Rumanes, SF
   Surita, K
   Tabidze, I
   Udeagu, CCN
   Walker-Baban, C
   Cramer, NO
AF Golden, Matthew R.
   AugsJoost, Brett
   Bender, Melverta
   Brady, Kathleen A.
   Collins, Lyell S.
   Dombrowski, Julia D.
   Ealey, Jamila
   Garcia, Christopher
   George, Dan
   Gilliard, Bernard
   Harris, Terrainia
   Johnson, Cynthia
   Khosropour, Christine M.
   Rumanes, Sophia F.
   Surita, Karen
   Tabidze, Irina
   Udeagu, Chi-Chi N.
   Walker-Baban, Cherie
   Cramer, Natalie O.
TI The Organization, Content, and Case-Finding Effectiveness of HIV
   Assisted Partner Services in High HIV Morbidity Areas of the United
   States
SO JAIDS-JOURNAL OF ACQUIRED IMMUNE DEFICIENCY SYNDROMES
LA English
DT Article
DE partner notification; contact tracing; HIV; public health
ID HUMAN-IMMUNODEFICIENCY-VIRUS; REFERRAL SERVICES; FIELD SERVICES;
   NOTIFICATION; INFECTION; HEALTH; PROGRAM; SURVEILLANCE; WASHINGTON; CARE
AB Background: The contemporary effectiveness of assisted partner notification services (APS) in the United States is uncertain. Setting: State and local jurisdictions in the United States that reported >= 300 new HIV diagnoses in 2018 and were participating in the Ending the Epidemic Initiative. Methods: The study surveyed health departments to collect data on the content and organization of APS and aggregate data on APS outcomes for 2019. Analyses defined contact and case-finding indices (i.e., sex partners named and newly diagnosed per index case receiving APS) and estimated staff case-finding productivity. Results: Sixteen (84%) of 19 jurisdictions responded to the survey, providing APS outcome data for 14 areas (74%). Most health departments routinely integrated APS with linkage of cases and partners to HIV care (88%) and pre-exposure prophylaxis (88%). A total of 19,164 persons were newly diagnosed with HIV in the 14 areas. Staff initiated APS investigations on 14,203 cases (74%) and provided APS to 9937 cases (52%). Cases named 6799 partners (contact index = 0.68), of whom 1841 (27%) had previously diagnosed HIV, 2202 (32%) tested HIV negative, 541 (8% of named and 20% of tested partners) were newly diagnosed with HIV, and 2215 (33%) were not known to have tested. Across jurisdictions, the case-finding index was 0.054 (median = 0.05, range 0.015-0.12). Health departments employed 292 full-time equivalent staff to provide APS. These staff identified a median of 2.0 new HIV infections per staff per year. APS accounted for 2.8% of new diagnoses in 2019. Conclusions: HIV case-finding resulting from APS in the United States is low.
C1 [Golden, Matthew R.; Dombrowski, Julia D.; Khosropour, Christine M.] Univ Washington, Ctr AIDS & STD, Seattle, WA 98125 USA.
   [Golden, Matthew R.; Dombrowski, Julia D.] Univ Washington, Div Allergy & Infect Dis, Seattle, WA 98125 USA.
   [Golden, Matthew R.; Dombrowski, Julia D.; Khosropour, Christine M.] Univ Washington, Dept Epidemiol, Seattle, WA 98125 USA.
   [Golden, Matthew R.; Dombrowski, Julia D.; Khosropour, Christine M.] Publ Hlth Seattle & King Cty, Seattle, WA USA.
   [AugsJoost, Brett] Calif Dept Publ Hlth, Off AIDS, Jackson, MS USA.
   [Bender, Melverta] Mississipppi State Dept Hlth, Jackson, MS USA.
   [Brady, Kathleen A.] AIDS Act Coordinating Off, Philadelphia, PA USA.
   [Collins, Lyell S.] Nevada Div Publ & Behav Hlth, Las Vegas, NV USA.
   [Ealey, Jamila] Georgia Dept Publ Hlth, Atlanta, GA USA.
   [Garcia, Christopher] Arizona Dept Hlth Serv, Phoenix, AZ 85007 USA.
   [George, Dan] Florida Dept Hlth, Tallahassee, FL USA.
   [Gilliard, Bernard] South Carolina Dept Hlth & Environm Control, Columbia, SC USA.
   [Harris, Terrainia] Oklahoma Dept Hlth, Oklahoma City, OK USA.
   [Johnson, Cynthia] Houston Hlth Dept, Houston, TX USA.
   [Rumanes, Sophia F.] Cty Los Angeles, Dept Publ Hlth, Div HIV & STD Programs, Los Angeles, CA USA.
   [Surita, Karen] Texas Dept State Hlth Serv, HIV STD Prevent & Care Unit, Austin, TX USA.
   [Tabidze, Irina] Chicago Dept Publ Hlth, Chicago, IL USA.
   [Udeagu, Chi-Chi N.] New York City Dept Hlth & Mental Hyg, Div Dis Control, Bur Hepatitis HIV & STIs, New York, NY USA.
   [Walker-Baban, Cherie] Philadelphia Dept Publ Hlth, STD Control Program, Philadelphia, PA USA.
   [Cramer, Natalie O.] NASTAD, Washington, DC USA.
RP Golden, MR (通讯作者)，Univ Washington, Harborbview Med Ctr, Box 359777,325 9th Ave, Seattle, WA 98125 USA.
EM golden@uw.edu
FU University of Washington/Fred Hutch Center for AIDS Research, an NIH
   [AI027757]; NIAID; NIMH; NICHD; NHLBI; NIA; NIGMS; NIDDK; NCI; NIDA
FX Supported by the University of Washington/Fred Hutch Center for AIDS
   Research, an NIH-funded program under Award Number AI027757 which is
   supported by the following NIH Institutes and Centers: NIAID, NCI, NIMH,
   NIDA, NICHD, NHLBI, NIA, NIGMS, and NIDDK.
CR Alpren C, 2020, AM J PUBLIC HEALTH, V110, P37, DOI 10.2105/AJPH.2019.305366
   Avoundjian T, 2019, SEX TRANSM DIS, V46, P240, DOI 10.1097/OLQ.0000000000000951
   Bocour A, 2013, AIDS, V27, P2961, DOI 10.1097/QAD.0000000000000031
   Brewer DD, 2005, SEX TRANSM DIS, V32, P78, DOI 10.1097/01.olq.0000153574.38764.0e
   Brown LB, 2011, JAIDS-J ACQ IMM DEF, V56, P437, DOI 10.1097/QAI.0b013e318202bf7d
   Bull L, 2021, INT J STD AIDS, V32, P872, DOI 10.1177/0956462421990281
   CDC, 2020, HIV AIDS SURV REP 20
   Centers for Disease Control and Prevention, 2020, PARTN SERV ANN REP 2
   Cherutich P, 2017, LANCET HIV, V4, pE74, DOI 10.1016/S2352-3018(16)30214-4
   GIESECKE J, 1990, LANCET, V336, P508, DOI 10.1016/0140-6736(90)92058-P
   Golden MR, 2019, MMWR-MORBID MORTAL W, V68, P344, DOI 10.15585/mmwr.mm6815a2
   Golden MR, 2017, SEX TRANSM DIS, V44, P599, DOI [10.1097/OLQ.0000000000000652, 10.1097/olq.0000000000000652]
   Golden MR, 2009, SEX TRANSM DIS, V36, P95, DOI 10.1097/OLQ.0b013e31818d3ddb
   Golden MR, 2009, AIDS, V23, P133, DOI 10.1097/QAD.0b013e32831fb52f
   Golden MR, 2004, SEX TRANSM DIS, V31, P709, DOI 10.1097/01.olq.0000145847.65523.43
   Grande M, 2021, JAIDS-J ACQ IMM DEF, V87, P951, DOI 10.1097/QAI.0000000000002673
   Hood JE, 2017, AM J PUBLIC HEALTH, V107, P1938, DOI 10.2105/AJPH.2017.304069
   Iskrant Albert P., 1948, JOUR VENEREAL DIS INFORM, V29, P1
   Katbi M, 2018, INT J INFECT DIS, V74, P54, DOI 10.1016/j.ijid.2018.06.018
   Katz DA., 2017, C RETR OPP INF FEB 1
   Katz DA, 2016, AIDS PATIENT CARE ST, V30, P208, DOI 10.1089/apc.2016.0027
   Katz DA, 2010, SEX TRANSM DIS, V37, P469, DOI 10.1097/OLQ.0b013e3181e7104d
   Kim MM, 2020, J INFECT DIS, V222, pS250, DOI 10.1093/infdis/jiaa128
   LANDIS SE, 1992, NEW ENGL J MED, V326, P101, DOI 10.1056/NEJM199201093260205
   Little KM, 2019, J INT AIDS SOC, V22, DOI 10.1002/jia2.25313
   Lyss SB, 2020, J INFECT DIS, V222, pS239, DOI 10.1093/infdis/jiaa112
   MacKellar DA, 2009, SEX TRANSM DIS, V36, P170, DOI 10.1097/OLQ.0b013e31818d6500
   Myers RS, 2016, SEX TRANSM DIS, V43, P690, DOI 10.1097/OLQ.0000000000000529
   Nguyen Trang Quyen, 2018, Sex Transm Dis, V45, pS55, DOI [10.1097/OLQ.0000000000000870, 10.1097/olq.0000000000000870]
   Osmond DH, 1999, ANN INTERN MED, V131, P775, DOI 10.7326/0003-4819-131-10-199911160-00010
   PATTMAN RS, 1993, GENITOURIN MED, V69, P94
   PEPFAR, 2019, PEPFAR COUNTR OP PLA
   Peters PJ, 2016, NEW ENGL J MED, V375, P229, DOI 10.1056/NEJMoa1515195
   Potterat JJ, 1997, SEX TRANSM DIS, V24, P519, DOI 10.1097/00007435-199710000-00004
   RAMSTEDT K, 1990, SEX TRANSM DIS, V17, P37, DOI 10.1097/00007435-199017010-00008
   Rayment M, 2017, SEX TRANSM INFECT, V93, P94, DOI 10.1136/sextrans-2015-052532
   Rosenberg NE, 2015, LANCET HIV, V2, pE483, DOI 10.1016/S2352-3018(15)00182-4
   Samoff E, 2017, SEX TRANSM DIS, V44, P451, DOI 10.1097/OLQ.0000000000000637
   Tih PM, 2019, J INT AIDS SOC, V22, DOI 10.1002/jia2.25310
   Udeagu CCN, 2020, LANCET HIV, V7, pE482, DOI 10.1016/S2352-3018(20)30116-8
   Udeagu CCN, 2020, AIDS PATIENT CARE ST, V34, P99, DOI 10.1089/apc.2019.0286
   World Health Organization, 2016, GUIDELINES HIV SELF
   Worm AM, 2001, QJM-INT J MED, V94, P379, DOI 10.1093/qjmed/94.7.379
NR 43
TC 1
Z9 1
U1 0
U2 0
PU LIPPINCOTT WILLIAMS & WILKINS
PI PHILADELPHIA
PA TWO COMMERCE SQ, 2001 MARKET ST, PHILADELPHIA, PA 19103 USA
SN 1525-4135
EI 1077-9450
J9 JAIDS-J ACQ IMM DEF
JI JAIDS
PD APR 15
PY 2022
VL 89
IS 5
BP 498
EP 504
DI 10.1097/QAI.0000000000002904
PG 7
WC Immunology; Infectious Diseases
WE Science Citation Index Expanded (SCI-EXPANDED); Social Science Citation Index (SSCI)
SC Immunology; Infectious Diseases
GA 0V9AL
UT WOS:000788631000004
PM 34974472
DA 2022-08-26
ER

PT J
AU Hulstein, SH
   Zimmermann, HML
   de la Court, F
   Matser, AA
   van der Loeff, MSF
   Hoornenborg, E
   Davidovich, U
   Prins, M
   de Vries, HJC
AF Hulstein, Sebastiaan H.
   Zimmermann, Hanne M. L.
   de la Court, Feline
   Matser, Amy A.
   Schim van der Loeff, Maarten F.
   Hoornenborg, Elske
   Davidovich, Udi
   Prins, Maria
   de Vries, Henry J. C.
TI Factors Associated With the Intention to Use HIV Preexposure Prophylaxis
   for Young and Older Men Who Have Sex With Men
SO SEXUALLY TRANSMITTED DISEASES
LA English
DT Article
ID INFECTION; BURDEN
AB Background The uptake of preexposure prophylaxis (PrEP) against HIV is low among young men who have sex with men (MSM) in the Netherlands. Studying the intention to use PrEP among non-PrEP using young and older MSM can guide health authorities in developing new prevention campaigns to optimize PrEP uptake. Methods We investigated the sociodemographic, behavioral, and psychosocial factors associated with a high PrEP use intention in the coming 6 months among 93 young MSM (aged <= 25 years), participating in an online survey, and 290 older MSM (aged >= 26 years), participating in an open, prospective cohort in 2019 to 2020. Results Perceiving PrEP as an important prevention tool was associated with a high PrEP use intention among young and older MSM. Among young MSM, a high level of PrEP knowledge and believing that PrEP users take good care of themselves and others were associated with a high PrEP use intention. Among older MSM, 2 or more anal sex partners, chemsex, high HIV risk perception, and believing PrEP increases sexual pleasure were associated with a high PrEP use intention. Believing PrEP leads to adverse effects was associated with a low intention to use PrEP among older MSM. Conclusions To conclude, we showed that both behavioral and psychosocial factors were associated with a high PrEP use intention among young and older MSM. In addition to focusing on sexual behavior and HIV risk, future prevention campaigns and counseling on PrEP could incorporate education, endorsing positive beliefs, and disarming negative beliefs to improve the uptake of PrEP in young and older MSM.
C1 [Hulstein, Sebastiaan H.; Zimmermann, Hanne M. L.; de la Court, Feline; Matser, Amy A.; Schim van der Loeff, Maarten F.; Hoornenborg, Elske; Davidovich, Udi; Prins, Maria; de Vries, Henry J. C.] Publ Hlth Serv Amsterdam, Dept Infect Dis, Amsterdam, Netherlands.
   [Matser, Amy A.; Schim van der Loeff, Maarten F.; Prins, Maria] Univ Amsterdam, Amsterdam Univ Med Ctr, Dept Internal Med, Locat Acad Med Ctr,Div Infect Dis, Amsterdam, Netherlands.
   [de Vries, Henry J. C.] Univ Amsterdam, Amsterdam Univ Med Ctr, Dept Dermatol, Locat Acad Med Ctr,Amsterdam Inst Infect & Immun, Amsterdam, Netherlands.
RP de Vries, HJC (通讯作者)，Nieuwe Achtergracht 100, NL-1018 WT Amsterdam, Netherlands.
EM bas.hulstein@gmail.com; hzimmermann@ggd.amsterdam.nl;
   fdlcourt@ggd.amsterdam.nl; amatser@ggd.amsterdam.nl;
   mschim@ggd.amsterdam.nl; ehoornenborg@ggd.amsterdam.nl;
   udavidovich@ggd.amsterdam.nl; mprins@ggd.amsterdam.nl;
   h.j.devries@amsterdamumc.nl
OI Matser, Amy/0000-0003-4291-1905
FU Centre for Infectious Disease Control Netherlands of the National
   Institute for Public Health and the Environment (Centrum voor
   Infectieziektenbestrijding-Rijksinstituut voor Volksgezondheid en
   Milieu, RIVM-CIb)
FX The authors thank all participants and the study nurses and datamanagers
   of the AmsterdamCohort Study (ACS). The ACS is a collaboration between
   the Public Health Service of Amsterdam (GGD Amsterdam) and the Amsterdam
   University Medical Centers (Academic Medical Centre site), Amsterdam,
   the Netherlands. The ACS is financially supported by the Centre for
   Infectious Disease Control Netherlands of the National Institute for
   Public Health and the Environment (Centrum voor
   Infectieziektenbestrijding-Rijksinstituut voor Volksgezondheid en
   Milieu, RIVM-CIb).
CR AJZEN I, 1991, ORGAN BEHAV HUM DEC, V50, P179, DOI 10.1016/0749-5978(91)90020-T
   [Anonymous], HIV AIDS SURV EUR 20
   Basten M, 2021, AIDS BEHAV, V25, P1800, DOI 10.1007/s10461-020-03109-4
   Bil JP, 2015, AIDS, V29, P955, DOI 10.1097/QAD.0000000000000639
   Coyer L, 2018, PLOS ONE, V13, DOI 10.1371/journal.pone.0205663
   Demidenko E, POWER SAMPLE SIZE CA
   Gama A, 2017, AIMS PUBLIC HEALTH, V4, P221, DOI 10.3934/publichealth.2017.3.221
   Grulich AE, 2018, LANCET HIV, V5, pE629, DOI 10.1016/S2352-3018(18)30215-7
   Heijman TLJ, 2007, SEX TRANSM DIS, V34, P508, DOI 10.1097/01.olq.0000251209.52901.c3
   Hess KM, 2019, AIDS PATIENT CARE ST, V33, P449, DOI 10.1089/apc.2019.0150
   Hulstein SH, 2021, SEX TRANSM DIS, V48, P86, DOI 10.1097/OLQ.0000000000001291
   MacKellar DA, 2011, SEX TRANSM DIS, V38, P755, DOI 10.1097/OLQ.0b013e31820d5a77
   Muhib FB, 2001, PUBLIC HEALTH REP, V116, P216, DOI 10.1093/phr/116.S1.216
   Nederlandse Vereniging van HIV behandelaren, HIV PREEXP PROF PREP
   Parsons JT, 2017, JAIDS-J ACQ IMM DEF, V74, P285, DOI 10.1097/QAI.0000000000001251
   Rao Amrita, 2017, JMIR Public Health Surveill, V3, pe72, DOI 10.2196/publichealth.8116
   Rimer BK., 2008, HLTH BEHAV HLTH ED T, V4th
   Rodger AJ, 2019, LANCET, V393, P2428, DOI 10.1016/S0140-6736(19)30418-0
   Smith DK, 2015, JAIDS-J ACQ IMM DEF, V68, P337, DOI 10.1097/QAI.0000000000000461
   Soapoli GGD, AMST JAARC 2020
   UNAIDS, FAST TRACK END AIDS
   van Bilsen WPH, 2020, LANCET HIV, V7, pE835, DOI 10.1016/S2352-3018(20)30197-1
   van Bilsen WPH, 2020, AIDS, V34, P301, DOI 10.1097/QAD.0000000000002417
   van Dijk M, 2021, AIDS BEHAV, V25, P2382, DOI 10.1007/s10461-021-03200-4
   van Sighem AW F., 2019, HIV MONITORING REPOR
   Wu D, 2019, J MED INTERNET RES, V21, DOI 10.2196/10171
   Yi S, 2017, J INT AIDS SOC, V20, DOI 10.7448/IAS.20.1.21580
NR 27
TC 1
Z9 1
U1 0
U2 0
PU LIPPINCOTT WILLIAMS & WILKINS
PI PHILADELPHIA
PA TWO COMMERCE SQ, 2001 MARKET ST, PHILADELPHIA, PA 19103 USA
SN 0148-5717
EI 1537-4521
J9 SEX TRANSM DIS
JI Sex. Transm. Dis.
PD MAY
PY 2022
VL 49
IS 5
BP 343
EP 352
DI 10.1097/OLQ.0000000000001599
PG 10
WC Infectious Diseases
WE Science Citation Index Expanded (SCI-EXPANDED); Social Science Citation Index (SSCI)
SC Infectious Diseases
GA 0O5YE
UT WOS:000783600600008
PM 35001016
OA hybrid, Green Published
DA 2022-08-26
ER

PT J
AU Tran, NK
   van der Pol, B
   Shrestha, R
   Bazzi, AR
   Bellamy, SL
   Sherman, SG
   Roth, AM
AF Tran, Nguyen K.
   van der Pol, Barbara
   Shrestha, Roman
   Bazzi, Angela R.
   Bellamy, Scarlett L.
   Sherman, Susan G.
   Roth, Alexis M.
TI Limited Risk Compensation Among Women Who Inject Drugs: Results From the
   Project Sexual Health Equity Preexposure Prophylaxis Demonstration Study
   in Philadelphia
SO SEXUALLY TRANSMITTED DISEASES
LA English
DT Article
ID HIV PREVENTION; ANTIRETROVIRAL PROPHYLAXIS; HETEROSEXUAL MEN; PREP
AB The impact of preexposure prophylaxis uptake on sexual and injection-related behaviors among women who inject drugs is poorly understood. Over 24 weeks, preexposure prophylaxis uptake among women who inject drugs was associated with increased sharing of injection equipment but not syringes and no changes in condomless sex, providing limited evidence of risk compensation in this vulnerable population.
C1 [Tran, Nguyen K.; Bellamy, Scarlett L.] Drexel Univ, Dept Epidemiol & Biostat, Dornsife Sch Publ Hlth, Philadelphia, PA 19104 USA.
   [van der Pol, Barbara] Univ Alabama Birmingham, Div Infect Dis, Sch Med, Birmingham, AL USA.
   [Shrestha, Roman] Univ Connecticut, Dept Allied Hlth Sci, Storrs, CT USA.
   [Bazzi, Angela R.] Univ Calif San Diego, Herbert Wertheim Sch Publ Hlth & Human Longev Sci, San Diego, CA 92103 USA.
   [Bazzi, Angela R.] Boston Univ, Sch Publ Hlth, Dept Community Hlth Sci, Boston, MA USA.
   [Sherman, Susan G.] Johns Hopkins Bloomberg Sch Publ Hlth, Dept Hlth Behav & Soc, Baltimore, MD USA.
   [Sherman, Susan G.] Johns Hopkins Bloomberg Sch Publ Hlth, Dept Epidemiol, Baltimore, MD USA.
   [Roth, Alexis M.] Drexel Univ, Dept Community Hlth & Prevent, Dornsife Sch Publ Hlth, Philadelphia, PA 19104 USA.
RP Roth, AM (通讯作者)，Drexel Univ, Dornsife Sch Publ Hlth, 3215 Market St, Philadelphia, PA 19104 USA.
EM nt448@drexel.edu; bvanderpol@uabmc.edu; roman.shrestha@uconn.edu;
   abazzi@health.ucsd.edu; slb458@drexel.edu; ssherman@jhu.edu;
   amr395@drexel.edu
OI Tran, Nguyen Khai/0000-0002-5093-4499
FU National Institute on Drug Abuse [R21DA043417, K01DA043412,
   K01DA051346]; American Sexually Transmitted Diseases Association
FX This work was supported by the National Institute on Drug Abuse under
   Grants R21DA043417, K01DA043412, and K01DA051346, and a Developmental
   Award from the American Sexually Transmitted Diseases Association.
CR Amico KR., 2014, 9 INT C HIV TREATM P
   Baeten JM, 2012, NEW ENGL J MED, V367, P399, DOI 10.1056/NEJMoa1108524
   Blumenthal Jill, 2014, Virtual Mentor, V16, P909, DOI 10.1001/virtualmentor.2014.16.11.stas1-1411
   Centers for Disease Control and Prevention, 2018, PREEXP PROPH PREV HI
   Choopanya K, 2013, LANCET, V381, P2083, DOI 10.1016/S0140-6736(13)61127-7
   El-Bassel N, 2015, JAIDS-J ACQ IMM DEF, V69, pS182, DOI 10.1097/QAI.0000000000000628
   El-Bassel N, 2012, CURR OPIN HIV AIDS, V7, P326, DOI 10.1097/COH.0b013e3283536ab2
   Felsher M, 2021, SOC SCI MED, V275, DOI 10.1016/j.socscimed.2021.113809
   Giguere K, 2019, JAIDS-J ACQ IMM DEF, V82, P257, DOI 10.1097/QAI.0000000000002134
   Iversen J, 2015, JAIDS-J ACQ IMM DEF, V69, pS176, DOI 10.1097/QAI.0000000000000659
   Lyss SB, 2020, J INFECT DIS, V222, pS239, DOI 10.1093/infdis/jiaa112
   McCormack S, 2016, LANCET, V387, P53, DOI 10.1016/S0140-6736(15)00056-2
   Mugwanya KK, 2013, LANCET INFECT DIS, V13, P1021, DOI 10.1016/S1473-3099(13)70226-3
   Newcomb ME, 2018, JAIDS-J ACQ IMM DEF, V77, P358, DOI 10.1097/QAI.0000000000001604
   Ortblad KF, 2020, AIDS BEHAV, V24, P1365, DOI 10.1007/s10461-019-02720-4
   Roth AM, 2021, JAIDS-J ACQ IMM DEF, V86, pE61, DOI 10.1097/QAI.0000000000002558
   Strathdee SA, 2015, NEW ENGL J MED, V373, P397, DOI 10.1056/NEJMp1507252
   Traeger MW, 2019, JAMA-J AM MED ASSOC, V321, P1380, DOI 10.1001/jama.2019.2947
NR 18
TC 0
Z9 0
U1 0
U2 0
PU LIPPINCOTT WILLIAMS & WILKINS
PI PHILADELPHIA
PA TWO COMMERCE SQ, 2001 MARKET ST, PHILADELPHIA, PA 19103 USA
SN 0148-5717
EI 1537-4521
J9 SEX TRANSM DIS
JI Sex. Transm. Dis.
PD MAY
PY 2022
VL 49
IS 5
BP E64
EP E66
DI 10.1097/OLQ.0000000000001577
PG 3
WC Infectious Diseases
WE Science Citation Index Expanded (SCI-EXPANDED)
SC Infectious Diseases
GA 0O5YE
UT WOS:000783600600001
PM 34694276
DA 2022-08-26
ER

PT J
AU Seidman, D
   Logan, R
   Weber, S
   Gandhi, A
   Blackstock, O
AF Seidman, Dominika
   Logan, Rachel
   Weber, Shannon
   Gandhi, Anisha
   Blackstock, Oni
TI Reimagining Preexposure Prophylaxis Provision for Women in the United
   States
SO CLINICAL INFECTIOUS DISEASES
LA English
DT Article
DE PrEP; women; HIV; structural determinants; equity
ID HIV PREVENTION; QUALITY; CARE; PERSPECTIVES; INFECTION; DIAGNOSIS; RISK
AB To address the structural drivers of human immunodeficiency virus acquisition in cisgender women in the United States, a structural lens must be applied to preexposure prophylaxis clinical guidance and implementation.
   Structural determinants of health drive inequities in the acquisition of human immunodeficiency virus (HIV) and the use of preexposure prophylaxis (PrEP) for HIV prevention among cisgender women in the United States. However, current PrEP clinical guidance and implementation paradigms largely focus on individual behaviors and characteristics, resulting in missed opportunities to improve PrEP access, and the implicit transferring of prevention work from health systems to individuals. In this viewpoint article, we outline ways to apply a structural lens to clinical guidance and PrEP implementation for women and propose areas for future work.
C1 [Seidman, Dominika] Univ Calif San Francisco, Obstet Gynecol & Reprod Sci, San Francisco, CA 94143 USA.
   [Logan, Rachel] Univ Calif San Francisco, Family & Community Med, San Francisco, CA 94143 USA.
   [Gandhi, Anisha] New York City Dept Hlth & Mental Hyg, Bur HIV, Racial Equ & Social Justice Initiat, New York, NY USA.
   [Blackstock, Oni] Hlth Justice, New York, NY USA.
RP Seidman, D (通讯作者)，1001 Potrero Ave,Ward 6D, San Francisco, CA 94110 USA.
EM Dominika.seidman@ucsf.edu
FU NIH Women's Reproductive Health Research [5K12HD001262-18]; New York
   City Department of Health and Mental Hygiene
FX This work was supported by the NIH Women's Reproductive Health Research
   Grant 5K12HD001262-18 [principal investigator, Amy P. Murtha] to D. S.)
   and the New York City Department of Health and Mental Hygiene (support
   to A. G.; no payments to A. G. or their institution).
CR Bagchi AD, 2020, FRONT PUBLIC HEALTH, V8, DOI 10.3389/fpubh.2020.00210
   Berzkalns AE, 2020, AIDS, V34, P1429, DOI 10.1097/QAD.0000000000002561
   Black AIDS Institute, WE PEOPL STRAT END H
   Bourgois P, 2017, ACAD MED, V92, P299, DOI 10.1097/ACM.0000000000001294
   Calabrese SK, 2019, CLIN INFECT DIS, V69, P884, DOI 10.1093/cid/ciz046
   Centers for Disease Control and Prevention, HIV WOM HIV INC
   Dale SK, 2020, J RACIAL ETHN HEALTH, V7, P913, DOI 10.1007/s40615-020-00715-9
   Dehlendorf C, 2021, CONTRACEPTION, V103, P310, DOI 10.1016/j.contraception.2021.01.008
   Dehlendorf C, 2018, CONTRACEPTION, V98, P4, DOI 10.1016/j.contraception.2018.03.015
   Dehlendorf C, 2014, CLIN OBSTET GYNECOL, V57, P659, DOI 10.1097/GRF.0000000000000059
   Doshi RK, 2021, CLIN INFECT DIS, V72, pE646, DOI 10.1093/cid/ciaa1252
   Downey Margaret Mary, 2018, AMA J Ethics, V20, P211, DOI 10.1001/journalofethics.2018.20.3.peer1-1803
   Eichelberger KY, 2016, AM J PUBLIC HEALTH, V106, P1771, DOI 10.2105/AJPH.2016.303313
   Evans ML, 2020, NEW ENGL J MED, V383, P2302, DOI 10.1056/NEJMp2024046
   Flash CA, 2014, AIDS PATIENT CARE ST, V28, P635, DOI 10.1089/apc.2014.0003
   Ginwrite S., 2020, MEDIUM
   Gubrium AC, 2016, AM J PUBLIC HEALTH, V106, P18, DOI 10.2105/AJPH.2015.302900
   Hess KL, 2017, ANN EPIDEMIOL, V27, P238, DOI 10.1016/j.annepidem.2017.02.003
   Hill BS, 2018, J ASSOC NURSE AIDS C, V29, P107, DOI 10.1016/j.jana.2017.06.010
   Hull, 2004, J GEN INT MED, V19, P1146
   Intimate partner violence, 2018, NAT CRIM VICT RIGHTS
   King WD., 2013, J ACQ IMMUN DEF SYND, V64, P315
   Logan R., 2020, AIDS, V2020
   Lyons MS., 2021, J ACQ IMMUN DEF SYND, V88, P165
   Metzl JM, 2014, SOC SCI MED, V103, P126, DOI 10.1016/j.socscimed.2013.06.032
   Nunn AS, 2017, AIDS, V31, P731, DOI 10.1097/QAD.0000000000001385
   O'Doherty LJ, 2014, BMJ-BRIT MED J, V348, DOI 10.1136/bmj.g2913
   Ojikutu BO, 2020, AIDS BEHAV, V24, P2927, DOI 10.1007/s10461-020-02843-z
   Park CJ, 2019, J ASSOC NURSE AIDS C, V30, P321, DOI 10.1097/JNC.0000000000000070
   Perritt J, 2020, NEW ENGL J MED, V383, P1804, DOI 10.1056/NEJMp2023305
   Power L., 2020, COVID 19 HAS HAD MAJ
   Razon N, 2021, WOMEN HEALTH ISS, V31, P294, DOI 10.1016/j.whi.2021.02.006
   Schaefer R, 2019, LANCET HIV, V6, pE60, DOI 10.1016/S2352-3018(18)30327-8
   Seidman D, 2018, CONTRACEPTION, V97, P467, DOI 10.1016/j.contraception.2018.01.007
   Seidman D, 2016, OBSTET GYNECOL, V128, P37, DOI 10.1097/AOG.0000000000001455
   Sewell WC, 2021, CURR HIV-AIDS REP, V18, P48, DOI 10.1007/s11904-020-00535-w
   Siegler AJ, 2018, ANN EPIDEMIOL, V28, P841, DOI 10.1016/j.annepidem.2018.06.005
   Tekeste M, 2019, AIDS BEHAV, V23, P1737, DOI 10.1007/s10461-018-2283-2
   Thorburn S, 2005, WOMEN HEALTH, V42, P23, DOI 10.1300/J013v42n01_02
   Todahl J, 2020, J COUPLE RELATSH THE, V19, P322, DOI 10.1080/15332691.2020.1835595
   Ukoha EP, 2021, OBSTET GYNECOL, V137, P487, DOI 10.1097/AOG.0000000000004276
   US Department of Health and Human Services, HIV NAT STRAT PLAN R
   Vedam S, 2017, SSM-POPUL HLTH, V3, P201, DOI 10.1016/j.ssmph.2017.01.005
   Williams DR, 2019, ANNU REV PUBL HEALTH, V40, P105, DOI 10.1146/annurev-publhealth-040218-043750
NR 45
TC 0
Z9 0
U1 0
U2 0
PU OXFORD UNIV PRESS INC
PI CARY
PA JOURNALS DEPT, 2001 EVANS RD, CARY, NC 27513 USA
SN 1058-4838
EI 1537-6591
J9 CLIN INFECT DIS
JI Clin. Infect. Dis.
PD JUL 6
PY 2022
VL 74
IS 12
BP 2243
EP 2248
DI 10.1093/cid/ciab959
EA APR 2022
PG 6
WC Immunology; Infectious Diseases; Microbiology
WE Science Citation Index Expanded (SCI-EXPANDED)
SC Immunology; Infectious Diseases; Microbiology
GA 2S2JN
UT WOS:000788247400001
PM 35482659
DA 2022-08-26
ER

PT J
AU Watson, DL
   Shaw, PA
   Petsis, DT
   Pickel, J
   Bauermeister, JA
   Frank, I
   Wood, SM
   Gross, R
AF Watson, Dovie L.
   Shaw, Pamela A.
   Petsis, Danielle T.
   Pickel, Julia
   Bauermeister, Jose A.
   Frank, Ian
   Wood, Sarah M.
   Gross, Robert
TI A retrospective study of HIV pre-exposure prophylaxis counselling among
   non-Hispanic Black youth diagnosed with bacterial sexually transmitted
   infections in the United States, 2014-2019
SO JOURNAL OF THE INTERNATIONAL AIDS SOCIETY
LA English
DT Article
DE pre-exposure prophylaxis; adolescents; sexually transmitted diseases;
   key and vulnerable populations; HIV prevention; gender
ID HEALTH-CARE ACCESS; ADOLESCENTS; PREVENTION; SERVICES; TRANSGENDER;
   BARRIERS; VISITS; SEX; MEN
AB Introduction Youth account for a disproportionate number of new HIV infections; however, pre-exposure prophylaxis (PrEP) use is limited. We evaluated PrEP counselling rates among non-Hispanic Black youth in the United States after a bacterial sexually transmitted infection (STI) diagnosis. Methods We conducted a retrospective cohort study of Black youth receiving care at two academically affiliated clinics in Philadelphia between June 2014 and June 2019. We compared PrEP counselling for youth who received primary care services versus those who did not receive primary care services, all of whom met PrEP eligibility criteria due to STI diagnosis per U.S. Centers for Disease Control and Prevention clinical practice guidelines. Two logistic regression models for receipt of PrEP counselling were fit: Model 1 focused on sexual and gender minority (SGM) status and Model 2 on rectal STIs with both models adjusted for patient- and healthcare-level factors. Results Four hundred and sixteen patients met PrEP eligibility criteria due to STI based on sex assigned at birth and sexual partners. Thirty patients (7%) had documentation of PrEP counselling. Receipt of primary care services was not significantly associated with receipt of PrEP counselling in either Model 1 (adjusted OR (aOR) 0.10 [95% CI 0.01, 0.99]) or Model 2 (aOR 0.52 [95% CI 0.10, 2.77]). Receipt of PrEP counselling was significantly associated with later calendar years of STI diagnosis (aOR 6.80 [95% CI 1.64, 29.3]), assigned male sex at birth (aOR 26.2 [95% CI 3.46, 198]) and SGM identity (aOR 317 [95% CI 39.9, 2521]) in Model 1 and later calendar years of diagnosis (aOR 3.46 [95% CI 1.25, 9.58]), assigned male sex at birth (aOR 18.6 [95% CI 3.88, 89.3]) and rectal STI diagnosis (aOR 28.0 [95% CI 8.07, 97.5]) in Model 2. Fourteen patients (3%) started PrEP during the observation period; 12/14 (86%) were SGM primary care patients assigned male sex at birth. Conclusions PrEP counselling and uptake among U.S. non-Hispanic Black youth remain disproportionately low despite recent STI diagnosis. These findings support the need for robust investment in PrEP-inclusive sexual health services that are widely implemented and culturally tailored to Black youth, particularly cisgender heterosexual females.
C1 [Watson, Dovie L.; Frank, Ian; Gross, Robert] Univ Penn, Dept Med Infect Dis, Perelman Sch Med, 3400 Spruce St,3 Silverstein Pavil, Philadelphia, PA 19104 USA.
   [Watson, Dovie L.; Gross, Robert] Univ Penn, Dept Biostat Epidemiol & Informat, Perelman Sch Med, Philadelphia, PA 19104 USA.
   [Shaw, Pamela A.] Kaiser Permanente Washington Hlth Res Inst, Seattle, WA USA.
   [Petsis, Danielle T.; Wood, Sarah M.] Childrens Hosp Philadelphia, Craig Dalsimer Div Adolescent Med, Philadelphia, PA 19104 USA.
   [Petsis, Danielle T.; Pickel, Julia; Wood, Sarah M.] Childrens Hosp Philadelphia, PolicyLab, Philadelphia, PA 19104 USA.
   [Bauermeister, Jose A.] Univ Penn, Dept Family & Community Hlth, Philadelphia, PA 19104 USA.
   [Wood, Sarah M.] Univ Penn, Dept Pediat, Perelman Sch Med, Philadelphia, PA 19104 USA.
RP Watson, DL (通讯作者)，Univ Penn, Dept Med Infect Dis, Perelman Sch Med, 3400 Spruce St,3 Silverstein Pavil, Philadelphia, PA 19104 USA.
EM Dovie.Watson@pennmedicine.upenn.edu
RI Bauermeister, Jose/X-8960-2018
OI Bauermeister, Jose/0000-0002-9276-2306; Pickel,
   Julia/0000-0001-7484-7042
FU National Institute of Mental Health [K23MH119976]; Children's Hospital
   of Philadelphia Research Institute K-Readiness Award; National Institute
   of Allergy and Infectious Diseases [T32AI055435]; Penn Center for AIDS
   Research [P30AI045008]; Penn Mental Health AIDS Research Center
   [P30MH097488]
FX This work was supported by the National Institute of Mental Health
   K23MH119976 (Wood) and the Children's Hospital of Philadelphia Research
   Institute K-Readiness Award (principal investigator: SMW). Research
   reported in this publication was supported by the National Institute of
   Allergy and Infectious Diseases T32AI055435 (Lautenbach). This
   publication was made possible through core services and support from the
   Penn Center for AIDS Research (P30AI045008) and Penn Mental Health AIDS
   Research Center (P30MH097488).
CR Arrington-Sanders R, 2008, SEX TRANSM DIS, V35, P686, DOI 10.1097/OLQ.0b013e31816b1f9b
   Bradley E, 2019, J WOMENS HEALTH, V28, P1272, DOI 10.1089/jwh.2018.7353
   Brown JD, 2009, J ADOLESCENT HEALTH, V44, P48, DOI 10.1016/j.jadohealth.2008.06.018
   CDC, 2019, NCHHSTP ATLASPLUS
   CDC, 2019, SEXUALLY TRANSMITTED
   CDC, 2019, CDC HIV PREV PROGR R
   CDC, 2018, PREEXP PROPH PREV HI
   CDC, 2020, HIV SURV REP
   Copen Casey E, 2018, Natl Health Stat Report, P1
   Culp L, 2013, AM J PREV MED, V44, pS119, DOI 10.1016/j.amepre.2012.09.044
   Doblecki-Lewis S, 2017, JAIDS-J ACQ IMM DEF, V74, P531, DOI 10.1097/QAI.0000000000001236
   Doll M, 2018, J ADOLESCENT HEALTH, V62, P424, DOI 10.1016/j.jadohealth.2017.09.009
   English A, 2020, J ADOLESCENT HEALTH, V67, P463, DOI 10.1016/j.jadohealth.2020.07.027
   Fisher CB, 2018, PLOS ONE, V13, DOI 10.1371/journal.pone.0200560
   Grubb LK, 2020, PEDIATRICS, V146, DOI 10.1542/peds.2020-007245
   Hill SV, 2020, SEX TRANSM DIS, V47, P88, DOI 10.1097/OLQ.0000000000001104
   Hojilla JC, 2021, JAMA NETW OPEN, V4, DOI 10.1001/jamanetworkopen.2021.22692
   Horvath KJ, 2019, TRANSGENDER HEALTH, V4, P217, DOI 10.1089/trgh.2019.0027
   Hosek S, 2016, J INT AIDS SOC, V19, DOI 10.7448/IAS.19.7.21107
   Hosek SG, 2017, JAMA PEDIATR, V171, P1063, DOI 10.1001/jamapediatrics.2017.2007
   Huang YLA, 2021, CLIN INFECT DIS, V72, P379, DOI 10.1093/cid/ciaa037
   Huang YLA, 2018, MMWR-MORBID MORTAL W, V67, P1147, DOI 10.15585/mmwr.mm6741a3
   Huebner DM, 2020, ARCH SEX BEHAV, V49, P211, DOI 10.1007/s10508-019-1454-1
   Kamitani E, 2020, JAIDS-J ACQ IMM DEF, V84, P379, DOI 10.1097/QAI.0000000000002345
   Kanny D, 2019, MMWR-MORBID MORTAL W, V68, P801, DOI 10.15585/mmwr.mm6837a2
   Kay ES, 2020, AM J PUBLIC HEALTH, V110, P61, DOI 10.2105/AJPH.2019.305389
   Krakower D, 2019, J INT AIDS SOC, V22, DOI 10.1002/jia2.25250
   Laufer FN, 2015, MMWR-MORBID MORTAL W, V64, P1296, DOI 10.15585/mmwr.mm6446a5
   LeFevre ML, 2014, ANN INTERN MED, V161, P902, DOI 10.7326/M14-1981
   Liddon N, 2021, J ADOLESCENT HEALTH, V68, P623, DOI 10.1016/j.jadohealth.2020.07.005
   Liu A, 2014, PLOS MED, V11, DOI 10.1371/journal.pmed.1001613
   Luk JW, 2017, J ADOLESCENT HEALTH, V61, P555, DOI 10.1016/j.jadohealth.2017.05.032
   Malcolm N., 2019, DECISION MAKING GUID
   Marcell AV, 2017, PEDIATRICS, V140, DOI 10.1542/peds.2017-2858
   Mayer KH, 2020, ADV THER, V37, P1778, DOI 10.1007/s12325-020-01295-0
   Mayer Kenneth H, 2015, J Int AIDS Soc, V18, P19980, DOI 10.7448/IAS.18.4.19980
   Meanley S, 2015, AIDS EDUC PREV, V27, P15, DOI 10.1521/aeap.2015.27.1.15
   Mera R., 2018, AIDS 2018 22 INT AID
   Meyers K, 2020, CURR OPIN HIV AIDS, V15, P66, DOI 10.1097/COH.0000000000000596
   Montgomery MC, 2017, SEX TRANSM DIS, V44, P313, DOI [10.1097/OLQ.0000000000000585, 10.1097/olq.0000000000000585]
   Moore QL, 2016, AM J PUBLIC HEALTH, V106, P40, DOI 10.2105/AJPH.2015.302940
   Murray PJ, 2014, PEDIATRICS, V134, pE302, DOI 10.1542/peds.2014-1024
   New York State Department of Health AIDS Institute, 2015, PREP AD SUCC CHALL O
   Patel RR, 2017, PLOS ONE, V12, DOI 10.1371/journal.pone.0178737
   Petsis D, 2020, PEDIATRICS, V145, DOI 10.1542/peds.2019-2265
   Phillips G, 2019, AIDS CARE, V31, P1282, DOI 10.1080/09540121.2019.1587370
   Qiao S, 2018, AM J MENS HEALTH, V12, P1197, DOI 10.1177/1557988318784149
   Raifman JR, 2019, JAIDS-J ACQ IMM DEF, V80, P36, DOI 10.1097/QAI.0000000000001879
   Reisner SL, 2017, AIDS BEHAV, V21, P3312, DOI 10.1007/s10461-017-1938-8
   Saberi P, 2020, PLOS ONE, V15, DOI 10.1371/journal.pone.0240745
   Sales JM, 2018, CURR HIV RES, V16, P250, DOI 10.2174/1570162X16666180731143756
   Siegler AJ, 2018, ANN EPIDEMIOL, V28, P841, DOI 10.1016/j.annepidem.2018.06.005
   Sullivan PS, 2019, CURR HIV-AIDS REP, V16, P259, DOI 10.1007/s11904-019-00447-4
   Sullivan PS, 2018, ANN EPIDEMIOL, V28, P833, DOI 10.1016/j.annepidem.2018.06.009
   Tanner MR, 2020, MMWR RECOMM REP, V69, P1, DOI 10.15585/mmwr.rr6903a1
   Thrall JS, 2000, ARCH PEDIAT ADOL MED, V154, P885, DOI 10.1001/archpedi.154.9.885
   Tilson EC, 2004, BMC PUBLIC HEALTH, V4, DOI 10.1186/1471-2458-4-21
   U.S. Food and Drug Administration, 2004, DRUG APPR PACK TRUV
   U.S. Food and Drug Administration, 2012, 21752S30 NDA US DEP
   United States Public Health Service, 2018, PREEXPOSURE PROHYLAX
   Wimberly YH, 2006, J NATL MED ASSOC, V98, P1924
   Wood SM, 2019, J PEDIATR ADOL GYNEC, V32, P32, DOI 10.1016/j.jpag.2018.10.004
   Zhang C, 2019, AIDS PATIENT CARE ST, V33, P507, DOI 10.1089/apc.2019.0119
   Zucker J, 2019, JAIDS-J ACQ IMM DEF, V81, pE104, DOI 10.1097/QAI.0000000000002054
NR 64
TC 0
Z9 0
U1 0
U2 0
PU JOHN WILEY & SONS LTD
PI CHICHESTER
PA THE ATRIUM, SOUTHERN GATE, CHICHESTER PO19 8SQ, W SUSSEX, ENGLAND
EI 1758-2652
J9 J INT AIDS SOC
JI J. Int. AIDS Soc.
PD FEB
PY 2022
VL 25
IS 2
AR e25867
DI 10.1002/jia2.25867
PG 8
WC Immunology; Infectious Diseases
WE Science Citation Index Expanded (SCI-EXPANDED); Social Science Citation Index (SSCI)
SC Immunology; Infectious Diseases
GA ZH4GN
UT WOS:000760898900007
PM 35192740
OA Green Published, gold
DA 2022-08-26
ER

PT J
AU Violette, LR
   Cornelius-Hudson, A
   Snidarich, M
   Niemann, LA
   Assennato, SM
   Ritchie, A
   Goel, N
   Chavez, PR
   Ethridge, SF
   Katz, DA
   Lee, HL
   Delaney, KP
   Stekler, JD
AF Violette, Lauren R.
   Cornelius-Hudson, Andy
   Snidarich, Madison
   Niemann, Lisa A.
   Assennato, Sonny Michael
   Ritchie, Allyson
   Goel, Neha
   Chavez, Pollyanna R.
   Ethridge, Steven F.
   Katz, David A.
   Lee, Helen
   Delaney, Kevin P.
   Stekler, Joanne D.
TI Evaluation of SAMBA II: A Qualitative and Semiquantitative HIV
   Point-of-Care Nucleic Acid Test
SO JAIDS-JOURNAL OF ACQUIRED IMMUNE DEFICIENCY SYNDROMES
LA English
DT Article; Proceedings Paper
CT Conference on Retroviruses and Opportunistic Infections (CROI)
CY MAR 08-11, 2020
CL Boston, MA
DE point-of-care; nucleic acid test; acute HIV infection; HIV testing; ART
   monitoring
ID HUMAN-IMMUNODEFICIENCY-VIRUS; VIRAL-LOAD; ANTIRETROVIRAL THERAPY; SEXUAL
   TRANSMISSION; PRIMARY INFECTION; WHOLE-BLOOD; PERFORMANCE; TIME;
   DIAGNOSIS; INDIVIDUALS
AB Background: Point-of-care (POC) nucleic acid tests (NATs) have potential to diagnose acute HIV infection and monitor persons taking pre-exposure prophylaxis or antiretroviral therapy (ART). POC NATs have not yet been evaluated in the US. Methods: From June 2018-March 2019, we conducted a cross-sectional evaluation of the Simple Amplification-Based Assay version II (SAMBA II) POC NAT. People with HIV (PWH) and persons testing for HIV were tested with the SAMBA II qualitative (Qual) whole blood (WB) test. From April-September 2019, the Qual test was used on persons who were ART-naive, and SAMBA II Semi-quantitative (Semi-Q) WB was used with ART-experienced PWH. Both were performed on unprocessed venipuncture (VP) and, when indicated by protocol, fingerstick (FS) WB and plasma. SAMBA results were compared with Abbott RealTime HIV-1 polymerase chain reaction results on plasma. We calculated sensitivity, specificity, and concordance between tests. Results: SAMBA was used in 330 visits among 280 participants: 202 (61.2%) visits from PWH, and 128 (38.8%) from HIV-negative persons. Qual test sensitivity with ART-naive participants was 91.4% [32/35, 95% confidence interval (CI): 77.6% to 97.0%] using VP WB and 100% (27/27, 95% CI: 87.5% to 100%) using FS WB. Specificity was 100% using both specimen types. Concordance between the gold standard and Semi-Q at 1000 copies/mL among PWH on ART was 97.7% (86/88, 95% CI: 92.1% to 99.4%) and 100% (30/30, 95% CI: 88.7% to 100%) using VP and FS WB, respectively. Conclusions: The SAMBA II POC NATs showed high sensitivity, specificity, and concordance with the gold standard assay, indicating its potential use in diagnostics and monitoring. Future work will evaluate POC NAT implementation in the US.
C1 [Violette, Lauren R.; Cornelius-Hudson, Andy; Snidarich, Madison; Niemann, Lisa A.; Stekler, Joanne D.] Univ Washington, Dept Med, 325 Ninth Ave,Box 359931, Seattle, WA 98104 USA.
   [Violette, Lauren R.; Stekler, Joanne D.] Univ Washington, Dept Epidemiol, Seattle, WA 98195 USA.
   [Assennato, Sonny Michael; Ritchie, Allyson; Goel, Neha; Lee, Helen] Diagnost Real World Ltd, Cambridge, England.
   [Chavez, Pollyanna R.; Ethridge, Steven F.; Delaney, Kevin P.] Ctr Dis Control & Prevent, Div HIV AIDS Prevent, Atlanta, GA USA.
   [Katz, David A.; Stekler, Joanne D.] Univ Washington, Dept Global Hlth, Seattle, WA 98195 USA.
RP Violette, LR (通讯作者)，Univ Washington, Dept Med, 325 Ninth Ave,Box 359931, Seattle, WA 98104 USA.
EM lvio@uw.edu; cornandy@uw.edu; snidam@uw.edu; niemal@uw.edu;
   smassennato@drw-ltd.com; ARitchie@drw-ltd.com; ng334@cam.ac.uk;
   geo5@cdc.gov; nativeatlantan@gmail.com; dkatz7@uw.edu;
   lviolette@gwu.edu; khd8@cdc.gov; jstekler@uw.edu
FU CDC [200-2014-61285]; UW/Fred Hutchinson Center for AIDS Research, a
   National Institutes of Health [P30 AI027757]
FX Supported by the CDC through a federal contract (#200-2014-61285).
   Additional support was provided by the UW/Fred Hutchinson Center for
   AIDS Research, a National Institutes of Health-funded program (P30
   AI027757).
CR Agutu CA, 2019, PLOS ONE, V14, DOI 10.1371/journal.pone.0218369
   Altfeld M, 2001, J EXP MED, V193, P169, DOI 10.1084/jem.193.2.169
   [Anonymous], 2013, CONSOLIDATED GUIDELI
   [Anonymous], 2007, ABB REALTIME HIV 1
   Beelaert G, 2002, J VIROL METHODS, V105, P197, DOI 10.1016/S0166-0934(02)00102-7
   Brook G, 2021, J CLIN MICROBIOL, V59, DOI 10.1128/JCM.02555-20
   Centers for Disease Control and Prevention, 2020, HIV SURV REP, V31
   Chavez PR, 2020, J CLIN VIROL, V124, DOI 10.1016/j.jcv.2020.104282
   Cohen MS, 2016, NEW ENGL J MED, V375, P830, DOI [10.1056/NEJMoa1105243, 10.1056/NEJMoa1600693]
   Delaney KP, 2017, CLIN INFECT DIS, V64, P53, DOI 10.1093/cid/ciw666
   Desquilbet L, 2004, AIDS, V18, P2361
   Division of HIV/AIDS Prevention,, 2021, BASIC STAT
   Drain PK, 2020, LANCET HIV, V7, pE229, DOI 10.1016/S2352-3018(19)30402-3
   Global PrEP Network, 2020, GLOB STAT PREP
   Goel N, 2017, J VIROL METHODS, V244, P39, DOI 10.1016/j.jviromet.2017.03.001
   Gueguen M, 2021, TROP MED INT HEALTH, V26, P184, DOI 10.1111/tmi.13519
   Hecht FM, 2006, J INFECT DIS, V194, P725, DOI 10.1086/506616
   Hirshfield S, 2018, JMIR PUBLIC HLTH SUR, V4, P129, DOI 10.2196/10847
   Hollingsworth TD, 2015, J INFECT DIS, V211, P1757, DOI 10.1093/infdis/jiu831
   Hutchinson AB, 2006, AIDS, V20, P1597, DOI 10.1097/01.aids.0000238405.93249.16
   Jani IV, 2014, JAIDS-J ACQ IMM DEF, V67, pE1, DOI 10.1097/QAI.0000000000000250
   Joint United Nations Programme on HIV/AIDS (UNAIDS), 2021, AIDS TARG
   Keenan PA, 2005, POSTGRAD MED, V117, P47, DOI 10.3810/pgm.2005.03.1600
   Kufa T, 2020, J INT AIDS SOC, V23, DOI 10.1002/jia2.25487
   Kuun E, 1997, VOX SANG, V72, P11, DOI 10.1046/j.1423-0410.1997.00011.x
   LeMessurier J, 2018, CAN MED ASSOC J, V190, pE1350, DOI 10.1503/cmaj.180311
   Macneal K, 2020, JAIDS-J ACQ IMM DEF, V84, pS78, DOI 10.1097/QAI.0000000000002381
   Marconi A, 2009, CLIN MICROBIOL INFEC, V15, P93, DOI 10.1111/j.1469-0691.2008.02116.x
   Masciotra S, 2020, SEX TRANSM DIS, V47, pS26, DOI 10.1097/OLQ.0000000000001137
   Masciotra S, 2013, J CLIN VIROL, V58, pE54, DOI 10.1016/j.jcv.2013.07.002
   Miller WC, 2010, CURR OPIN HIV AIDS, V5, P277, DOI 10.1097/COH.0b013e32833a0d3a
   Ndase P, 2015, PLOS ONE, V10, DOI 10.1371/journal.pone.0123005
   Opollo VS, 2018, PLOS ONE, V13, DOI 10.1371/journal.pone.0209778
   Owen SM, 2008, J CLIN MICROBIOL, V46, P1588, DOI 10.1128/JCM.02196-07
   Peter T, 2017, LANCET INFECT DIS, V17, pE26, DOI 10.1016/S1473-3099(16)30212-2
   Pilcher CD, 2001, AIDS, V15, P837, DOI 10.1097/00002030-200105040-00004
   Powers KA, 2011, LANCET, V378, P256, DOI 10.1016/S0140-6736(11)60842-8
   Ritchie AV, 2016, J VIROL METHODS, V237, P143, DOI 10.1016/j.jviromet.2016.08.017
   Ritchie AV, 2014, J CLIN MICROBIOL, V52, P3377, DOI 10.1128/JCM.00593-14
   Samdal HH, 1996, CLIN DIAGN VIROL, V7, P55, DOI 10.1016/S0928-0197(96)00244-9
   Sharma M, 2021, LANCET HIV, V8, pe216, DOI 10.1016/S2352-3018(20)30279-4
   Smith DK, 2018, OPEN FORUM INFECT DI, V5, DOI 10.1093/ofid/ofy180
   Spielberg F, 2005, JAIDS-J ACQ IMM DEF, V38, P348
   Springer SA., 2020, OPEN FORUM INFECT DI, V7, pofaa478
   Stekler J, 2007, ANN INTERN MED, V147, P147, DOI 10.7326/0003-4819-147-2-200707170-00022
   Stekler JD, 2020, JMIR RES PROTOC, V9, DOI 10.2196/16332
   Stekler JD, 2018, OPEN FORUM INFECT DI, V5, DOI 10.1093/ofid/ofy197
   Stekler JD, 2018, AIDS RES HUM RETROV, V34, P657, DOI [10.1089/aid.2017.0276, 10.1089/AID.2017.0276]
   Stekler JD, 2016, J CLIN VIROL, V76, P8, DOI 10.1016/j.jcv.2015.12.011
   Stekler JD, 2013, J CLIN VIROL, V58, pE119, DOI 10.1016/j.jcv.2013.09.018
   Stekler JD, 2009, CLIN INFECT DIS, V49, P444, DOI 10.1086/600043
   Strain MC, 2005, J INFECT DIS, V191, P1410, DOI 10.1086/428777
   Streeck H, 2006, J INFECT DIS, V194, P734, DOI 10.1086/503811
   Tang N, 2017, J CLIN VIROL, V92, P56, DOI 10.1016/j.jcv.2017.05.002
   Titchmarsh L, 2015, J CLIN MICROBIOL, V53, P1080, DOI 10.1128/JCM.02853-14
   To KW, 2021, HIV MED, V22, P75, DOI 10.1111/hiv.12989
   Volz EM, 2013, PLOS MED, V10, DOI 10.1371/journal.pmed.1001568
   Wei LM, 2019, 2019 HIV DIAGN C ATL
   Whitby S, 2020, J COMMUN HEALTH, V45, P1228, DOI 10.1007/s10900-020-00871-3
   Wilson EB, 1927, J AM STAT ASSOC, V22, P209, DOI 10.2307/2276774
NR 60
TC 0
Z9 0
U1 0
U2 0
PU LIPPINCOTT WILLIAMS & WILKINS
PI PHILADELPHIA
PA TWO COMMERCE SQ, 2001 MARKET ST, PHILADELPHIA, PA 19103 USA
SN 1525-4135
EI 1077-9450
J9 JAIDS-J ACQ IMM DEF
JI JAIDS
PD APR 15
PY 2022
VL 89
IS 5
BP 537
EP 545
DI 10.1097/QAI.0000000000002902
PG 9
WC Immunology; Infectious Diseases
WE Science Citation Index Expanded (SCI-EXPANDED); Conference Proceedings Citation Index - Science (CPCI-S)
SC Immunology; Infectious Diseases
GA 0V9AL
UT WOS:000788631000009
PM 34974473
DA 2022-08-26
ER

PT J
AU Tittle, V
   Dalton, R
   Nugent, D
   Girometti, N
   Whitlock, G
   Mcowan, A
   McCormack, S
AF Tittle, Victoria
   Dalton, Rebecca
   Nugent, Diarmuid
   Girometti, Nicolo
   Whitlock, Gary
   Mcowan, Alan
   McCormack, Sheena
CA Dean St Collaborative Grp
TI Complex PrEP: the factors requiring consultant-led review of PrEP users
SO SEXUALLY TRANSMITTED INFECTIONS
LA English
DT Article; Early Access
DE pre-exposure prophylaxis; sexual health; health services research
ID TENOFOVIR DISOPROXIL FUMARATE; HIV PREEXPOSURE PROPHYLAXIS;
   KIDNEY-FUNCTION; EMTRICITABINE
AB Introduction HIV-1 pre-exposure prophylaxis (PrEP) has been available in England since March 2020 on the National Health Service using generic emtricitabine and tenofovir disoproxil. 56 Dean Street (56DS) provided PrEP through (1) additional private care from September 2015, estimated to be providing 11% of England's PrEP in 2019; and (2) the IMPACT trial, as well as monitoring those self-sourcing PrEP. Providing PrEP at scale through a nurse-led service required a safety net for complex individuals. 56DS introduced a consultant-led PrEP outpatient service, the PrEP review clinic, in January 2018 and we report the outcomes of this service. Methods We present a retrospective case note review of the PrEP review clinic with descriptive outcomes from 26 January 2018 to 20 December 2019. Reason for referral, demographics, PrEP management and PrEP discontinuations were recorded. Results 13 980 unique users accessed PrEP from 56DS during the two year evaluation period. 220 individuals were seen in the PrEP review clinic. Majority of patients were referred for renal issues (114 of 220, 51.8%), followed by side effects (59 of 220, 26.8%) and comorbidities (38 of 220, 17.2%). Of those with renal issues, 89 (out of 114, 78.1%) users were referred for an abnormal estimated glomerular filtration rate (eGFR). 35 (out of 114, 30.7%) PrEP users had an eGFR between 45 and 59 mL/min/1.73 m(2), of whom 2 (5.7%) discontinued PrEP. Majority of users were advised to stop supplements +/- switch to event-based dosing (24 of 35, 68.6%). Ten PrEP users were referred with an eGFR between 30 and 44 mL/min/1.73 m(2); 4 (40%) stopped or did not start PrEP and 6 (60%) were asked to stop supplements +/- switch to event-based dosing. Discussion A small proportion of PrEP users have complex PrEP issues. Methods to manage renal dysfunction with PrEP included stopping supplements and switching to event-based dosing. Those with side effects were managed with an array of options, with only modest effectiveness. Other PrEP options are needed to support those with toxicities or intolerances.
C1 [Tittle, Victoria; Dalton, Rebecca; Nugent, Diarmuid; Girometti, Nicolo; Whitlock, Gary; Mcowan, Alan; McCormack, Sheena] Chelsea & Westminster Hosp NHS Fdn Trust, HIV, 56 Dean St, London, England.
   [McCormack, Sheena] UCL, MRC CTU, London, England.
RP Tittle, V (通讯作者)，Chelsea & Westminster Hosp NHS Fdn Trust, HIV, 56 Dean St, London, England.
EM victoria.tittle@nhs.net
OI Gedela, Keerti/0000-0002-5797-8216
FU Medical Research Council [MC_UU_00004/03]
FX SM was supported by the Medical Research Council (MC_UU_00004/03).
CR BHIVA clinical guidelines, 2018, BHIVA BASHH GUID US
   Clinical Commissioning Policy, 2021, REIMB US GEN DRUGS P
   Comninos NB, 2020, INT J STD AIDS, V31, P689, DOI 10.1177/0956462420922751
   Gandhi M, 2016, LANCET HIV, V3, pE521, DOI 10.1016/S2352-3018(16)30153-9
   iBase, UK GUID PREP IBASE G
   Landovita R, 2020, AIDS C
   Liegeon G, 2020, J INT AIDS SOC, V23, DOI 10.1002/jia2.25420
   Mayer KH, 2020, LANCET, V396, P239, DOI 10.1016/S0140-6736(20)31065-5
   Mugwanya KK, 2015, JAMA INTERN MED, V175, P246, DOI 10.1001/jamainternmed.2014.6786
   NICE clinical guidelines, 2014, CHRON KIDN DIS AD AS
   O'Halloran C, 2019, EUROSURVEILLANCE, V24, P14, DOI 10.2807/1560-7917.ES.2019.24.48.1900693
   Owen G., 2019, ONLINE PREP ASSESSME, V20
   PHE, 2020, PHE HLTH PROTECTION, V14
NR 13
TC 0
Z9 0
U1 1
U2 1
PU BMJ PUBLISHING GROUP
PI LONDON
PA BRITISH MED ASSOC HOUSE, TAVISTOCK SQUARE, LONDON WC1H 9JR, ENGLAND
SN 1368-4973
EI 1472-3263
J9 SEX TRANSM INFECT
JI Sex. Transm. Infect.
DI 10.1136/sextrans-2021-055277
EA FEB 2022
PG 4
WC Infectious Diseases
WE Science Citation Index Expanded (SCI-EXPANDED)
SC Infectious Diseases
GA ZE6YZ
UT WOS:000759027000001
PM 35169002
DA 2022-08-26
ER

PT J
AU Shrestha, I
   Ming, KS
   Jimenez, V
   Wendelborn, J
   Vazquez, A
   Steward, W
   Scott, H
   Saberi, P
AF Shrestha, Isha
   Ming, Kristin
   Jimenez, Veronica
   Wendelborn, James
   Vazquez, Alexander
   Steward, Wayne
   Scott, Hyman
   Saberi, Parya
TI Lessons Learned from an HIV Pre-Exposure Prophylaxis Coordination
   Program in San Francisco Primary Care Clinics
SO AIDS RESEARCH AND HUMAN RETROVIRUSES
LA English
DT Article
DE HIV pre-exposure prophylaxis; PrEP Coordinator; primary care; PrEP care
   continuum; panel management; task sharing
ID SAFETY
AB HIV pre-exposure prophylaxis (PrEP) has shown high efficacy and effectiveness for HIV prevention; however, many individuals with PrEP indications are not receiving PrEP. PrEP Coordinators work closely with patients and health care providers to increase PrEP access, and they provide unique insights into the inner workings of PrEP care and service delivery. In this study, we discuss key challenges and recommendations for improved PrEP service delivery (including training PrEP Coordinators to manage PrEP panels, making PrEP a part of routine care and optimizing electronic health records, designating a PrEP "champion" who can strengthen communication and leadership, using a proactive approach to increase PrEP retention, and training providers and PrEP Coordinators to meet youth-specific needs) from our discussions with the PrEP Coordinators who led PrEP panel management in San Francisco Department of Public Health primary care clinics.
C1 [Shrestha, Isha; Ming, Kristin; Jimenez, Veronica; Wendelborn, James; Vazquez, Alexander; Steward, Wayne; Saberi, Parya] Univ Calif San Francisco, Dept Med, San Francisco, CA 94110 USA.
   [Scott, Hyman] San Francisco Dept Publ Hlth, Bridge HIV, San Francisco, CA 94102 USA.
   [Saberi, Parya] Univ Calif San Francisco, Dept Med, Box 0886,550 16th St,3rd Floor, San Francisco 94143, CA USA.
RP Saberi, P (通讯作者)，Univ Calif San Francisco, Dept Med, Box 0886,550 16th St,3rd Floor, San Francisco 94143, CA USA.
EM parya.saberi@ucsf.edu
OI Ming, Kristin/0000-0002-0688-9002
CR Brooks RA, 2022, CULT HEALTH SEX, V24, P95, DOI 10.1080/13691058.2020.1817560
   Centers for Disease Control and Prevention, PREEXP PROPH PREV HI
   Chan PA, 2016, J INT AIDS SOC, V19, DOI 10.7448/IAS.19.1.20903
   Clarke R, 2015, AM J MANAG CARE, V21, P623
   Fisher CB, 2017, AIDS EDUC PREV, V29, P205, DOI 10.1521/aeap.2017.29.3.205
   Gamarel KE, 2015, ANN BEHAV MED, V49, P177, DOI 10.1007/s12160-014-9646-3
   Harris NS, 2019, MMWR-MORBID MORTAL W, V68, P1117, DOI 10.15585/mmwr.mm6848e1
   Hojilla JC, 2018, AIDS BEHAV, V22, P1096, DOI 10.1007/s10461-017-2009-x
   Knopf AS, 2017, J ADOLESCENT HEALTH, V61, P747, DOI 10.1016/j.jadohealth.2017.06.013
   Knopf JA, 2016, AM J PREV MED, V51, P114, DOI 10.1016/j.amepre.2016.01.009
   Laborde ND, 2020, AIDS BEHAV, V24, P2509, DOI 10.1007/s10461-020-02807-3
   Ming K, 2020, BMJ OPEN, V10, DOI 10.1136/bmjopen-2020-040734
   Neuwirth Esther Estee B, 2007, Perm J, V11, P12
   Pathela P, 2020, JAIDS-J ACQ IMM DEF, V83, P357, DOI 10.1097/QAI.0000000000002274
   Pinto RM, 2018, AIDS BEHAV, V22, P3681, DOI 10.1007/s10461-018-2184-4
   Pleuhs B, 2020, AIDS PATIENT CARE ST, V34, P111, DOI 10.1089/apc.2019.0189
   Riddell J, 2018, JAMA-J AM MED ASSOC, V319, P1261, DOI 10.1001/jama.2018.1917
   Saberi P, 2020, PLOS ONE, V15, DOI 10.1371/journal.pone.0240745
   Saberi Parya, 2018, JMIR Form Res, V2, DOI 10.2196/formative.8623
   Spinelli MA, 2018, JAIDS-J ACQ IMM DEF, V79, P347, DOI 10.1097/QAI.0000000000001828
   Volk JE, 2015, CLIN INFECT DIS, V61, P1601, DOI 10.1093/cid/civ778
NR 21
TC 0
Z9 0
U1 0
U2 0
PU MARY ANN LIEBERT, INC
PI NEW ROCHELLE
PA 140 HUGUENOT STREET, 3RD FL, NEW ROCHELLE, NY 10801 USA
SN 0889-2229
EI 1931-8405
J9 AIDS RES HUM RETROV
JI Aids Res. Hum. Retrovir.
PD AUG 1
PY 2022
VL 38
IS 8
BP 611
EP 614
DI 10.1089/aid.2022.0013
EA JUN 2022
PG 4
WC Immunology; Infectious Diseases; Virology
WE Science Citation Index Expanded (SCI-EXPANDED)
SC Immunology; Infectious Diseases; Virology
GA 3P1KE
UT WOS:000812317700001
PM 35592996
DA 2022-08-26
ER

PT J
AU Chidumwa, G
   Chimbindi, N
   Herbst, C
   Okeselo, N
   Dreyer, J
   Zuma, T
   Smith, T
   Molina, JM
   Khoza, T
   McGrath, N
   Seeley, J
   Pillay, D
   Tanser, F
   Harling, G
   Sherr, L
   Copas, A
   Baisley, K
   Shahmanesh, M
AF Chidumwa, Glory
   Chimbindi, Natsayi
   Herbst, Carina
   Okeselo, Nonhlanhla
   Dreyer, Jaco
   Zuma, Thembelihle
   Smith, Theresa
   Molina, Jean-Michel
   Khoza, Thandeka
   McGrath, Nuala
   Seeley, Janet
   Pillay, Deenan
   Tanser, Frank
   Harling, Guy
   Sherr, Lorraine
   Copas, Andrew
   Baisley, Kathy
   Shahmanesh, Maryam
TI Isisekelo Sempilo study protocol for the effectiveness of HIV prevention
   embedded in sexual health with or without peer navigator support (Thetha
   Nami) to reduce prevalence of transmissible HIV amongst adolescents and
   young adults in rural KwaZulu-Natal: a 2 x 2 factorial randomised
   controlled trial
SO BMC PUBLIC HEALTH
LA English
DT Article
DE Peer navigator; HIV prevention; Community-based care; Contraception;
   Pre-Exposure prophylaxis
ID SOUTH-AFRICA; OPEN-LABEL; WOMEN
AB Background: Antiretroviral therapy (ART) through universal test and treat (UTT) and HIV pre-exposure prophylaxis (PrEP) substantially reduces HIV-related mortality, morbidity and incidence. Effective individual-level prevention modalities have not translated into population-level impact in southern Africa due to sub-optimal coverage among adolescents and youth who are hard to engage. We aim to investigate the feasibility, acceptability, and preliminary population level effectiveness of HIV prevention services with or without peer support to reduce prevalence of transmissible HIV amongst adolescents and young adults in KwaZulu-Natal.
   Methods: We are conducting a 2 x 2 factorial trial among young men and women aged 16-29 years, randomly selected from the Africa Health Research Institute demographic surveillance area. Participants are randomly allocated to one of four intervention combinations: 1) Standard of Care (SOC): nurse-led services for HIV testing plus ART if positive or PrEP for those eligible and negative; 2) Sexual and Reproductive Health (SRH): Baseline self-collected vaginal and urine samples with study-organized clinic appointments for results, treatment and delivery of HIV testing, ART and PrEP integrated with SRH services; 3) Peer-support: Study referral of participants to a peer navigator to assess their health, social and educational needs and provide risk-informed HIV prevention, including facilitating clinic attendance; or 4) SRH + peer-support.
   The primary outcomes for effectiveness are: (1) the proportion of individuals with infectious HIV at 12 months and (2) uptake of risk-informed comprehensive HIV prevention services within 60 days of enrolment. At 12 months, all participants will be contacted at home and the study team will collect a dried blood spot for HIV ELISA and HIV viral load testing.
   Discussion: This trial will enable us to understand the relative importance of SRH and peer support in creating demand for effective and risk informed biomedical HIV prevention and preliminary data on their effectiveness on reducing the prevalence of transmissible HIV amongst all adolescents and youth.
C1 [Chidumwa, Glory; Chimbindi, Natsayi; Herbst, Carina; Okeselo, Nonhlanhla; Dreyer, Jaco; Zuma, Thembelihle; Smith, Theresa; Khoza, Thandeka; McGrath, Nuala; Seeley, Janet; Tanser, Frank; Harling, Guy; Baisley, Kathy; Shahmanesh, Maryam] Africa Hlth Res Inst, Mtubatuba, Kwazulu Natal, South Africa.
   [Chimbindi, Natsayi; Zuma, Thembelihle; Pillay, Deenan; Harling, Guy; Sherr, Lorraine; Copas, Andrew; Shahmanesh, Maryam] UCL Inst Global Hlth, 3rd Floor Mortimer Market Ctr,Capper St, London WC1E 6JP, England.
   [Chimbindi, Natsayi; Zuma, Thembelihle; Harling, Guy; Shahmanesh, Maryam] Univ KwaZulu Natal, Durban, South Africa.
   [Molina, Jean-Michel] Hosp St Louis, Dept Infect Dis, Paris, France.
   [Molina, Jean-Michel] Hosp Lariboisiere, Paris, France.
   [McGrath, Nuala] Univ Southampton, Southampton, Hants, England.
   [Seeley, Janet; Baisley, Kathy] London Sch Hyg & Trop Med, London, England.
   [Tanser, Frank] Lincoln Univ, London, England.
   [Harling, Guy] Univ Witwatersrand, Johannesburg, South Africa.
   [Harling, Guy] Harvard TH Chan Sch Publ Hlth, Boston, MA USA.
RP Shahmanesh, M (通讯作者)，Africa Hlth Res Inst, Mtubatuba, Kwazulu Natal, South Africa.; Shahmanesh, M (通讯作者)，UCL Inst Global Hlth, 3rd Floor Mortimer Market Ctr,Capper St, London WC1E 6JP, England.; Shahmanesh, M (通讯作者)，Univ KwaZulu Natal, Durban, South Africa.
EM m.shahmanesh@ucl.ac.uk
OI McGrath, Nuala/0000-0002-1039-0159; Seeley, Janet/0000-0002-0583-5272;
   Chidumwa, Glory/0000-0002-8743-9045; Copas, Andrew/0000-0001-8968-5963
FU US National Institute of Health (NIH) [5R01MH114560-03]; 3ie
   international initiative; Wellcome Trust [201433/Z/16/Z, 210479/Z/18/Z];
   NIHR Research Professorship award [RP2017-08-ST2-008]; Royal Society
   [210479/Z/18/Z]
FX This randomised controlled trial is funded by US National Institute of
   Health (NIH) R01 (award no: 5R01MH114560-03) and 3ie international
   initiative for impact evaluation. Africa Health Research Institute is
   supported by core funding from the Wellcome Trust (Core grant number
   (082384/Z/07/Z). N. McGrath is a recipient of an NIHR Research
   Professorship award (Ref: RP2017-08-ST2-008). G.H. is supported by a
   fellowship from the Wellcome Trust and Royal Society [grant number
   210479/Z/18/Z]. This research was in part, by the Wellcome Trust [Grant
   numbers 201433/Z/16/Z and 210479/Z/18/Z]. For the purpose of open
   access, the author has applied a CC BY public copyright licence to any
   Author Accepted Manuscript version arising from this submission. The
   funders have played no role in the study design, writing of the
   manuscript and in the decision to submit the manuscript for publication.
CR AIDSinfo U, EP STAT
   Baisley KJ, 2019, HIV MED, V20, P704, DOI 10.1111/hiv.12787
   Barnabas RV, 2020, LANCET GLOB HEALTH, V8, pE1305, DOI 10.1016/S2214-109X(20)30313-2
   Baron D, 2020, BMC PUBLIC HEALTH, V20, DOI 10.1186/s12889-020-09115-4
   Bekker LG, 2019, LANCET CHILD ADOLESC, V3, P442, DOI 10.1016/S2352-4642(19)30112-9
   Bekker LG, 2018, LANCET HIV, V5, pE68, DOI 10.1016/S2352-3018(17)30156-X
   Bekker LG, 2016, S AFR J HIV MED, V17, DOI 10.4102/sajhivmed.v17i1.455
   Bernays S, 2020, J INT AIDS SOC, V23, DOI 10.1002/jia2.25570
   Celum CL, 2019, J INT AIDS SOC, V22, DOI 10.1002/jia2.25298
   Chimbindi N, 2020, J INT AIDS SOC, V23, DOI 10.1002/jia2.25575
   Chimbindi N, 2018, PLOS ONE, V13, DOI 10.1371/journal.pone.0203193
   Cluver LD, 2019, LANCET CHILD ADOLESC, V3, P245, DOI 10.1016/S2352-4642(19)30033-1
   Dave S, 2019, PLOS ONE, V14, DOI 10.1371/journal.pone.0219826
   Francis SC, 2018, PLOS MED, V15, DOI 10.1371/journal.pmed.1002512
   Gareta D, 2021, INT J EPIDEMIOL, V50, P33, DOI 10.1093/ije/dyaa264
   Govender E, 2018, AIDS CARE, V30, P1311, DOI 10.1080/09540121.2018.1488027
   Grimsrud AT, 2020, LANCET GLOB HEALTH, V8, pE167, DOI 10.1016/S2214-109X(19)30544-3
   Harris PA, 2009, J BIOMED INFORM, V42, P377, DOI 10.1016/j.jbi.2008.08.010
   Iwuji CC, 2018, LANCET HIV, V5, pE116, DOI 10.1016/S2352-3018(17)30205-9
   Kanters S, 2016, J INT AIDS SOC, V19, DOI 10.7448/IAS.19.1.21141
   Krishnaratne S, 2016, LANCET HIV, V3, pE307, DOI 10.1016/S2352-3018(16)30038-8
   Mavhu W, 2020, LANCET GLOB HEALTH, V8, pE264, DOI 10.1016/S2214-109X(19)30526-1
   McCormack S, 2016, LANCET, V387, P53, DOI 10.1016/S0140-6736(15)00056-2
   Mthiyane N., 2021, S AFRICA BMC PUBLIC, V21, P1, DOI [10.1186/s12889-020-10013-y, DOI 10.1186/S12889-020-10013-Y]
   Pettifor A, 2020, ECLINICALMEDICINE, V21, DOI 10.1016/j.eclinm.2020.100327
   Pettifor A, 2018, J INT AIDS SOC, V21, DOI 10.1002/jia2.25134
   Pettifor A, 2018, CURR OPIN HIV AIDS, V13, P265, DOI [10.1097/COH.0000000000000453, 10.1097/coh.0000000000000453]
   Pettifor A, 2016, LANCET GLOB HEALTH, V4, pE978, DOI [10.1016/s2214-109x(16)30253-4, 10.1016/S2214-109X(16)30253-4]
   Rees H, 2021, JAIDS-J ACQ IMM DEF, V88, P376, DOI 10.1097/QAI.0000000000002785
   Rodger AJ, 2019, LANCET, V393, P2428, DOI 10.1016/S0140-6736(19)30418-0
   Shahmanesh M, 2021, BMC PUBLIC HEALTH, V21, DOI 10.1186/s12889-021-11399-z
   Smith P, 2016, J INT AIDS SOC, V19, DOI 10.7448/IAS.19.1.21111
   Tolley EE, 2019, J INT AIDS SOC, V22, DOI 10.1002/jia2.25408
   Vandormael A, 2019, NAT COMMUN, V10, DOI 10.1038/s41467-019-13473-y
NR 34
TC 0
Z9 0
U1 0
U2 0
PU BMC
PI LONDON
PA CAMPUS, 4 CRINAN ST, LONDON N1 9XW, ENGLAND
EI 1471-2458
J9 BMC PUBLIC HEALTH
JI BMC Public Health
PD MAR 7
PY 2022
VL 22
IS 1
AR 454
DI 10.1186/s12889-022-12796-8
PG 10
WC Public, Environmental & Occupational Health
WE Science Citation Index Expanded (SCI-EXPANDED)
SC Public, Environmental & Occupational Health
GA ZO5UK
UT WOS:000765789800014
PM 35255859
OA Green Published, gold, Green Accepted
DA 2022-08-26
ER

PT J
AU Cannon, CA
   Ramchandani, MS
   Golden, MR
AF Cannon, Chase A.
   Ramchandani, Meena S.
   Golden, Matthew R.
TI Feasibility of a novel self-collection method for blood samples and its
   acceptability for future home-based PrEP monitoring
SO BMC INFECTIOUS DISEASES
LA English
DT Article
DE PrEP; Home sampling; Blood self-collection; Syphilis
ID DEVICE; CARE; HIV
AB Background Most non-clinic based HIV pre-exposure prophylaxis (PrEP) programs require fingersticks to self-collect blood specimens for laboratory monitoring, a technique that often results in inadequate blood volume for quantitative syphilis and HIV serological testing. We evaluated the acceptability and feasibility of using the Tasso OnDemand (TM) device as a self-sampling method for PrEP monitoring tests and compared results from samples obtained using the Tasso device to clinician-collected blood samples. Methods We enrolled study subjects online and in a sexual health clinic and HIV clinic in Seattle, WA, USA to assess the acceptability of blood self-sampling and preferences for home-based PrEP monitoring. We compared HIV antigen/antibody, quantitative rapid plasma reagin and creatinine results in paired self-collected and clinical specimens collected from a subset of participants. Results Of 141 participants, 124 (88%) were interested in collecting samples for PrEP monitoring at home. Among 48 who completed blood collections, 94% found the Tasso device easy to use and 95% felt they could perform self-sampling at home. Of 27 participants who used two devices, 100% collected sufficient blood to perform up to two tests while 33% collected sufficient serum for three tests. Agreement in test results between paired samples was high. Conclusions These pilot data suggest that using the Tasso self-collection device is acceptable and could feasibly be used to obtain serum specimens sufficient for guideline-recommended PrEP monitoring, though use of a larger volume device may be preferable.
C1 [Cannon, Chase A.; Ramchandani, Meena S.; Golden, Matthew R.] Univ Washington, Dept Med, 325 9th Ave,Box 359777, Seattle, WA USA.
   [Golden, Matthew R.] Publ Hlth Seattle King Cty, HIV STD Program, 325 9th Ave,Box 359777, Seattle, WA USA.
RP Cannon, CA (通讯作者)，Univ Washington, Dept Med, 325 9th Ave,Box 359777, Seattle, WA USA.
EM ccannon5@uw.edu
OI Cannon, Chase/0000-0002-2962-754X
FU National Institutes of Health [T32 AI07140]; UW Center for AIDS Research
   [P30 AI027757]
FX CC was supported by training grant funding from the National Institutes
   of Health (T32 AI07140) and through the UW Center for AIDS Research (P30
   AI027757).
CR [Anonymous], TASSO SST INSTRUCTIO
   Centers for Disease Control and Prevention, 2018, PREEXP PROPH PREV HI
   Chasco EE, 2021, AIDS BEHAV, V25, P2463, DOI 10.1007/s10461-021-03209-9
   Dombrowski JC, 2018, AIDS PATIENT CARE ST, V32, P149, DOI 10.1089/apc.2017.0313
   Dube K, 2022, J PERS MED, V12, DOI 10.3390/jpm12020231
   Fauci AS, 2019, JAMA-J AM MED ASSOC, V321, P844, DOI 10.1001/jama.2019.1343
   Fedoruk MN, 2020, BIOANALYSIS, V12, P715, DOI 10.4155/bio-2020-0119
   Haneder S, 2012, WORLD J RADIOL, V4, P328, DOI 10.4329/wjr.v4.i7.328
   Harris PA, 2009, J BIOMED INFORM, V42, P377, DOI 10.1016/j.jbi.2008.08.010
   Hendelman T, 2021, PLOS ONE, V16, DOI 10.1371/journal.pone.0255841
   John SA, 2017, PLOS ONE, V12, DOI 10.1371/journal.pone.0189794
   Krakower D, 2019, J INT AIDS SOC, V22, DOI 10.1002/jia2.25250
   Refugio ON, 2019, JAIDS-J ACQ IMM DEF, V80, P40, DOI 10.1097/QAI.0000000000001873
   Rusie LK, 2018, CLIN INFECT DIS, V67, P283, DOI 10.1093/cid/ciy160
   Serota DP, 2020, CLIN INFECT DIS, V71, P574, DOI 10.1093/cid/ciz894
   Siegler AJ, 2019, CLIN INFECT DIS, V68, P501, DOI 10.1093/cid/ciy529
   Tasso Inc, TASSO SST
   Vanhamel J, 2020, BMC HEALTH SERV RES, V20, DOI 10.1186/s12913-020-05568-w
   Williams KJ, 2021, BIOANALYSIS, V13, P679, DOI 10.4155/bio-2021-0027
   Workowski KA, 2015, MMWR RECOMM REP, V64, P1
NR 20
TC 0
Z9 0
U1 0
U2 0
PU BMC
PI LONDON
PA CAMPUS, 4 CRINAN ST, LONDON N1 9XW, ENGLAND
EI 1471-2334
J9 BMC INFECT DIS
JI BMC Infect. Dis.
PD MAY 13
PY 2022
VL 22
IS 1
AR 459
DI 10.1186/s12879-022-07432-0
PG 8
WC Infectious Diseases
WE Science Citation Index Expanded (SCI-EXPANDED)
SC Infectious Diseases
GA 1G0EM
UT WOS:000795530600005
PM 35562692
OA gold, Green Published
DA 2022-08-26
ER

PT J
AU Demeulemeester, R
   Savy, N
   Mounie, M
   Molinier, L
   Delpierre, C
   Dellamonica, P
   Allavena, C
   Pugliesse, P
   Cuzin, L
   Saint-Pierre, P
   Costa, N
AF Demeulemeester, Romain
   Savy, Nicolas
   Mounie, Michael
   Molinier, Laurent
   Delpierre, Cyrille
   Dellamonica, Pierre
   Allavena, Clotilde
   Pugliesse, Pascal
   Cuzin, Lise
   Saint-Pierre, Philippe
   Costa, Nadege
TI Economic impact of generic antiretrovirals in France for HIV patients'
   care: a simulation between 2019 and 2023
SO BMC HEALTH SERVICES RESEARCH
LA English
DT Article
DE HIV; Generic antiretrovirals; Economic evaluation; Simulations;
   Agent-based model
ID AGENT-BASED SIMULATIONS; MODELS
AB Background In a context where the economic burden of HIV is increasing as HIV patients now have a close to normal lifespan, the availability of generic antiretrovirals commonly prescribed in 2017 and the imminence of patent expiration are expected to provide substantial savings in the coming years. This article aims to assess the economic impact of these generic antiretrovirals in France and specifically over a five-year period. Methods An agent-based model was developed to simulate patient trajectories and treatment use over a five-year period. By comparing the results of costs for trajectories simulated under different predefined scenarios, a budget impact model can be created and sensitivity analyses performed on several parameters of importance. Results The potential economic savings from 2019 to 2023 generated by generic antiretrovirals range from euro309 million when the penetration rate of generics is set at 10% to euro1.5 billion at 70%. These savings range from euro984 million to euro993 million as the delay between patent and generic marketing authorisation varies from 10 to 15 years, and from euro965 million to euro993 million as the Negotiated Price per Unit (NPU) of generics at market-entry varies from 40 to 50% of the NPU for patents. Discussion This economic savings simulation could help decision makers to anticipate resource allocations for further innovation in antiretrovirals therapies as well as prevention, especially by funding the Pre-Exposure Prophylaxis (PrEP) or HIV screening.
C1 [Demeulemeester, Romain; Savy, Nicolas; Molinier, Laurent; Delpierre, Cyrille; Saint-Pierre, Philippe] Univ Toulouse III, F-31330 Toulouse, France.
   [Demeulemeester, Romain; Mounie, Michael; Molinier, Laurent; Costa, Nadege] Univ Hosp Toulouse, Dept Med Informat, Hlth Econ Unit, Toulouse, France.
   [Demeulemeester, Romain; Mounie, Michael; Molinier, Laurent; Delpierre, Cyrille; Cuzin, Lise; Costa, Nadege] Natl Inst Hlth & Med Res, UMR 1295, Toulouse, France.
   [Demeulemeester, Romain] Univ Paul Sabatier, Fac Med, INSERM, UMR 1295, F-31000 Toulouse, France.
   [Savy, Nicolas; Saint-Pierre, Philippe] Toulouse Math Inst, CNRS, UMR 5219, Toulouse, France.
   [Dellamonica, Pierre] Univ Cote Azur, Univ Hosp Nice, Infect Dis Dept, Nice, France.
   [Allavena, Clotilde] Univ Hosp Nantes, Dept Infect Dis, Nantes, France.
   [Cuzin, Lise] Univ Hosp Martin, Infect & Trop Dis Dept, Fort De France, Martinique, France.
RP Demeulemeester, R (通讯作者)，Univ Paul Sabatier, Fac Med, INSERM, UMR 1295, F-31000 Toulouse, France.
EM romain.demeulemeester@inserm.fr
OI delpierre, cyrille/0000-0002-0831-080X
FU Inter-Regional Grouping of the South-Ouest of France in 2017 (APITHEM
   2017)
FX This study was supported by a grant from the Inter-Regional Grouping of
   the South-Ouest of France in 2017 (APITHEM 2017). No sponsor placed any
   restriction on this study or had any role in the design of the study,
   data collection, data analyses or interpretation, or in the preparation,
   review, or approval of the manuscript.
CR Agence Nationale de Securite du Medicament et des produits de sante (ANSM), 2012, MED GEN MED PART ENT
   Altice F, 2019, PATIENT PREFER ADHER, V13, P475, DOI 10.2147/PPA.S192735
   An G, 2009, WIRES SYST BIOL MED, V1, P159, DOI 10.1002/wsbm.45
   [Anonymous], 2016, ENJ AUT MED GEN
   [Anonymous], 2020, ASSURANCE MALADIE
   Association for Accessible Medicines (AAM), 2018, GEN DRUG ACC SAV US
   Base des Medicaments et Informations Tarifaires, 2022, ASS MAL
   Bilge U, 2006, STUD HEALTH TECHNOL, V124, P699
   Bilinski A, 2017, PLOS MED, V14, DOI 10.1371/journal.pmed.1002397
   Bursaux E, 1996, MED SCI, V12
   Cuadros DF, 2014, COMPUT BIOL MED, V50, P1, DOI 10.1016/j.compbiomed.2014.03.008
   Deeks SG, 2013, LANCET, V382, P1525, DOI 10.1016/S0140-6736(13)61809-7
   Depenses de sante, 2020, TABL EC FRANC ED 202
   European Medicines Agency, 2012, EMA3939052006REV2
   Gomez GB, 2013, PLOS MED, V10, DOI 10.1371/journal.pmed.1001401
   Grimm V, 2006, ECOL MODEL, V198, P115, DOI 10.1016/j.ecolmodel.2006.04.023
   Hill A, 2014, J INT AIDS SOC, V17, P8, DOI 10.7448/IAS.17.4.19497
   Holford N, 2010, CLIN PHARMACOL THER, V88, P166, DOI 10.1038/clpt.2010.114
   IMS Institute for Healthcare Informatics, 2015, ROL GEN MED SUST HEA
   Kenyon CR, 2015, INT J STD AIDS, V26, P988, DOI 10.1177/0956462415584490
   Kieran JA, 2017, INT J STD AIDS, V28, P1239, DOI 10.1177/0956462417696215
   L'Assurance Maladie, 2019, CART MED DEP SANT PO
   Maglio PP, 2011, AM J PREV MED, V40, P392, DOI 10.1016/j.amepre.2010.11.010
   Mauskopf J, 2016, PHARMACOECONOMICS, V34, P1111, DOI 10.1007/s40273-016-0426-8
   Nakagawa F, 2013, CURR OPIN INFECT DIS, V26, P17, DOI 10.1097/QCO.0b013e32835ba6b1
   Pombo-Romero J, 2013, EUR J HEALTH ECON, V14, P443, DOI 10.1007/s10198-012-0388-5
   Pugliese P, 2009, HIV MED, V10, P504, DOI 10.1111/j.1468-1293.2009.00719.x
   Railsback S.F., 2019, AGENT BASED INDIVIDU, V2nd
   Repertoire des Specialites Pharmaceutiques, 2020, AG NAT SEC MED PROD
   Restelli U, 2015, BMC INFECT DIS, V15, DOI 10.1186/s12879-015-1077-7
   Savy N., 2018, SIMULATED CLIN TRIAL
   Sullivan SD, 2014, VALUE HEALTH, V17, P5, DOI 10.1016/j.jval.2013.08.2291
   Sweet DE, 2016, PLOS ONE, V11, DOI 10.1371/journal.pone.0147821
   Tesfatsion Leigh, 2006, HDB COMPUTATIONAL EC
   VIH.org / Pistes, 2018, VIH SID FRANC 2018
   Walensky RP, 2013, ANN INTERN MED, V158, P84, DOI 10.7326/0003-4819-158-2-201301150-00002
   World Health Organization, 2020, GHO CAT NUMB PEOPL A
NR 37
TC 0
Z9 0
U1 0
U2 0
PU BMC
PI LONDON
PA CAMPUS, 4 CRINAN ST, LONDON N1 9XW, ENGLAND
EI 1472-6963
J9 BMC HEALTH SERV RES
JI BMC Health Serv. Res.
PD APR 27
PY 2022
VL 22
IS 1
AR 567
DI 10.1186/s12913-022-07859-w
PG 10
WC Health Care Sciences & Services
WE Science Citation Index Expanded (SCI-EXPANDED)
SC Health Care Sciences & Services
GA 0V4KM
UT WOS:000788313600004
PM 35477443
OA Green Published, gold
DA 2022-08-26
ER

PT J
AU Murphy, EC
   Danvers, A
   Zamudio, AR
   Avila, K
   Proehl, M
   Gonzalez-Argoti, T
   Mantell, JE
   Bauman, LJ
   Dolan, SM
AF Murphy, Emma Chew
   Danvers, Antoinette
   Zamudio, Andres Ramirez
   Avila, Karina
   Proehl, Meghan
   Gonzalez-Argoti, Tatiana
   Mantell, Joanne E.
   Bauman, Laurie J.
   Dolan, Siobhan M.
TI "Being able to do whatever you wanna do as a woman is important:" a
   qualitative exploration of contraception as a frame of reference for HIV
   prevention with PrEP
SO REPRODUCTIVE HEALTH
LA English
DT Article
DE PrEP; HIV prevention; Birth control; Sexual health; Sex positivity
ID FAMILY-PLANNING PROVIDERS; PREEXPOSURE PROPHYLAXIS; UNITED-STATES;
   ATTITUDES; KNOWLEDGE
AB Background Use of HIV PrEP (pre-exposure prophylaxis) is a strategic tool in the effort to end the HIV epidemic. 20% of new HIV infections in the US are among cis-gender women, yet they comprise only 5% of all PrEP users. Black women disproportionately bear the burden of new HIV acquisition and accounted for almost 60% of new HIV diagnoses among women in 2018. Increasing understanding and uptake of PrEP among women at risk of HIV acquisition in alignment with their reproductive values and preferences is key to increasing PrEP uptake and decreasing HIV burden in this population. Objective This study examines how experiences with contraception among women of color shape their perceptions and preferences regarding HIV PrEP to inform counseling that aligns with their reproductive values. Methods Women aged 18-45 who self-identified as Black or Latina were recruited at an academic medical center in the Bronx from June 2018 to July 2019. We enrolled 30 participants seeking family planning care (10), prenatal care (10), or care for sexually transmitted infections (10). Participants completed a brief written survey assessing their risk of HIV acquisition. Semi-structured, face-to-face interviews were then audio-recorded, transcribed, and entered into Dedoose. Grounded theory and constant comparison approaches were used to analyze the data. Results Twenty-one participants (70%) screened positive for HIV acquisition risk. Four had received information on PrEP from a medical provider prior to the interview. Three themes emerged from the qualitative analysis: (1) Similar to oral contraception, women conceptualized PrEP as a "daily pill" to support their reproductive health; (2) Women perceived PrEP as a tool to support autonomy and pleasure in their sexual health; (3) Like birth control, women desired multiple delivery options for HIV prophylaxis. Conclusions Contraception may serve as a frame of reference when counseling about PrEP among cis-women at risk of acquiring HIV. Our study suggests that this approach re-contextualizes counseling on PrEP within a sex-positive framework that prioritizes pleasure, safety, and autonomy as integral to sexual and reproductive wellness. Consideration of historically marginalized women's experiences with contraception and reproductive values may facilitate their use of PrEP.
   Plain Language Summary PrEP (pre-exposure prophylaxis) is a medicine taken daily by people at risk of getting HIV from sex or injection drug use. Although PrEP is a safe and effective medication for women, the use of PrEP remains exceedingly low among cis-gender women at risk of HIV in the US. This study examines how experiences with contraception among women of color, who disproportionately bear the burden of HIV acquisition, shape their perceptions and preferences regarding PrEP. We interviewed 30 women who self-identified as Black or Latina at an academic medical center in the Bronx. Similar to oral contraception, women in this study conceptualized PrEP as a "daily pill" to support their reproductive health. This report details how women's experiences with contraception may serve as the foundation to re-contextualize conversations on PrEP within a sex-positive framework that prioritizes pleasure, safety, and autonomy as integral to sexual and reproductive wellness.
C1 [Murphy, Emma Chew; Danvers, Antoinette; Avila, Karina] Albert Einstein Coll Med, Montefiore Med Ctr, Dept Obstet & Gynecol & Womens Hlth, Bronx, NY 10467 USA.
   [Zamudio, Andres Ramirez; Proehl, Meghan; Dolan, Siobhan M.] Icahn Sch Med Mt Sinai, Dept Obstet Gynecol & Reprod Sci, New York, NY 10029 USA.
   [Zamudio, Andres Ramirez; Proehl, Meghan; Dolan, Siobhan M.] Mt Sinai Hlth Syst, 1176 Fifth Ave,9th Floor,Box 1170, New York, NY 10029 USA.
   [Mantell, Joanne E.] Columbia Univ, Irving Med Ctr, Dept Psychiat, HIV Ctr Clin & Behav Studies Gender Sexual & Hlth, New York, NY USA.
   [Gonzalez-Argoti, Tatiana; Bauman, Laurie J.] Albert Einstein Coll Med, Dept Pediat, Bronx, NY 10467 USA.
   [Gonzalez-Argoti, Tatiana; Bauman, Laurie J.] Albert Einstein Coll Med, Dept Psychiat, Bronx, NY 10467 USA.
   [Gonzalez-Argoti, Tatiana; Bauman, Laurie J.] Albert Einstein Coll Med, Dept Behav Sci, Bronx, NY 10467 USA.
   [Dolan, Siobhan M.] Icahn Sch Med Mt Sinai, 1176 Fifth Ave,9th Floor,Box 1170, New York, NY 10029 USA.
RP Dolan, SM (通讯作者)，Icahn Sch Med Mt Sinai, Dept Obstet Gynecol & Reprod Sci, New York, NY 10029 USA.; Dolan, SM (通讯作者)，Mt Sinai Hlth Syst, 1176 Fifth Ave,9th Floor,Box 1170, New York, NY 10029 USA.; Dolan, SM (通讯作者)，Icahn Sch Med Mt Sinai, 1176 Fifth Ave,9th Floor,Box 1170, New York, NY 10029 USA.
EM siobhan.dolan@mssm.edu
FU Office of Research on Women's Health [3R01MH107297-03S1, R01MH107297];
   NIMH Center Grant [P30-MH43520]
FX This research was supported by the Office of Research on Women's Health
   Grant 3R01MH107297-03S1 (MPIs Bauman and Mantell R01MH107297). Dr.
   Mantell was also supported by a NIMH Center Grant P30-MH43520 (Principal
   Investigator: Robert H. Remien, PhD).
CR [Anonymous], NIH STUDY FINDS LONG
   Auerbach C., 2003, QUALITATIVE DATA INT
   Auerbach JD, 2015, AIDS PATIENT CARE ST, V29, P102, DOI 10.1089/apc.2014.0142
   Calabrese SK, 2020, AIDS PATIENT CARE ST, V34, P132, DOI 10.1089/apc.2019.0242
   Centers for Disease Control and Prevention, 2018, HIV SURV REP, V31
   Coelho LE, 2019, LANCET HIV, V6, pE788, DOI 10.1016/S2352-3018(19)30238-3
   Cramer JA, 1996, OBSTET GYNECOL, V88, pS4, DOI 10.1016/0029-7844(96)00248-7
   Dedoose, 2016, DED VERS 7 0 23
   Dehlendorf C, 2019, NEW YORK TIMES
   Dehlendorf C, 2010, AM J OBSTET GYNECOL, V203, DOI 10.1016/j.ajog.2010.05.009
   Dehlin JM, 2019, JMIR PUBLIC HLTH SUR, V5, P162, DOI 10.2196/12822
   Gruskin S, 2019, SEX REPROD HLTH MATT, V27, P29, DOI 10.1080/26410397.2019.1593787
   Harden KP, 2014, PERSPECT PSYCHOL SCI, V9, P455, DOI 10.1177/1745691614535934
   Higgins JA, 2016, AM J PUBLIC HEALTH, V106, P1932, DOI 10.2105/AJPH.2016.303393
   HIV Epidemiology Program, 2019, HIV SURVEILLANCE ANN
   Holt K, 2020, AM J OBSTET GYNECOL, V222, pS878, DOI 10.1016/j.ajog.2019.11.1279
   Huang YLA, 2018, MMWR-MORBID MORTAL W, V67, P1147, DOI 10.15585/mmwr.mm6741a3
   Sales JM, 2019, JAIDS-J ACQ IMM DEF, V81, P414, DOI 10.1097/QAI.0000000000002057
   Secura GM, 2010, AM J OBSTET GYNECOL, V203, DOI 10.1016/j.ajog.2010.04.017
   Seidman D, 2016, CONTRACEPTION, V93, P463, DOI 10.1016/j.contraception.2015.12.018
   Siegler AJ, 2018, ANN EPIDEMIOL, V28, P841, DOI 10.1016/j.annepidem.2018.06.005
NR 21
TC 0
Z9 0
U1 1
U2 1
PU BMC
PI LONDON
PA CAMPUS, 4 CRINAN ST, LONDON N1 9XW, ENGLAND
EI 1742-4755
J9 REPROD HEALTH
JI Reprod. Health
PD APR 7
PY 2022
VL 19
IS 1
AR 92
DI 10.1186/s12978-022-01393-y
PG 8
WC Public, Environmental & Occupational Health
WE Science Citation Index Expanded (SCI-EXPANDED); Social Science Citation Index (SSCI)
SC Public, Environmental & Occupational Health
GA 0I9PF
UT WOS:000779743300002
PM 35392943
OA Green Published, gold
DA 2022-08-26
ER

PT J
AU Pagkas-Bather, J
   Brewer, R
   Bouris, A
AF Pagkas-Bather, Jade
   Brewer, Russell
   Bouris, Alida
TI Status-Neutral Interventions to Support Health Equity for Black Sexual
   Minority Men
SO CURRENT HIV/AIDS REPORTS
LA English
DT Article
DE Status-neutral interventions; Black sexual minority men; HIV Continuum
   of Care; PrEP Continuum of Care; Person-centered approaches; Social
   determinants of health
ID RANDOMIZED CONTROLLED-TRIAL; HIV PREVENTION INTERVENTION; UNITED-STATES;
   PARTICIPATORY RESEARCH; MEDICATION ADHERENCE; SOCIAL RELATIONSHIPS;
   NETWORK SUPPORT; CARE; HIV/AIDS; RISK
AB Purpose of Review Status-neutral care, a person-centered approach to healthcare not predicated on HIV serostatus, may improve health equity among Black sexual minority men (BSMM). We reviewed current status-neutral, HIV, and Pre-Exposure Prophylaxis (PrEP) interventions, and coded each for social-ecological focus and use of six approaches: (1) person-centered, (2) anti-stigma, (3) social support, (4) the social determinants of health (SDOH), (5) community engagement, and (6) multi-sectoral partnerships. Recent Findings We reviewed 25 studies, of which 3 were status-neutral. Nineteen studies utilized person-centered approaches, with several employing BSMM peers. For SDOH, financial incentives and reducing clinic-level barriers to care improved cascade outcomes. Direct text messaging, anti-stigma, social support, community-engagement, and multi-sectoral partnerships also improved outcomes in some studies. Few status-neutral programs exist and additional research is needed to identify key intervention components and mechanisms of influence. Programs targeting SDOH and multiple social-ecological levels offer promise for providing holistic care to BSMM, while addressing HIV prevention and treatment and health equity.
C1 [Pagkas-Bather, Jade; Brewer, Russell; Bouris, Alida] Univ Chicago, Chicago Ctr HIV Eliminat, Biol Sci Div, Chicago, IL 60637 USA.
   [Pagkas-Bather, Jade; Brewer, Russell] Univ Chicago, Dept Med, 5841 S Maryland Ave, Chicago, IL 60637 USA.
   [Bouris, Alida] Univ Chicago, Crown Family Sch Social Work Policy & Practice, Chicago, IL 60637 USA.
RP Bouris, A (通讯作者)，Univ Chicago, Chicago Ctr HIV Eliminat, Biol Sci Div, Chicago, IL 60637 USA.; Bouris, A (通讯作者)，Univ Chicago, Crown Family Sch Social Work Policy & Practice, Chicago, IL 60637 USA.
EM abouris@uchicago.edu
CR Abara W, 2015, J RELIG HEALTH, V54, P122, DOI 10.1007/s10943-013-9789-8
   Alio Amina P, 2020, Int J MCH AIDS, V9, P136, DOI 10.21106/ijma.331
   Andersson GZ, 2020, LANCET HIV, V7, pE129, DOI 10.1016/S2352-3018(19)30343-1
   Andrasik MP, 2014, AM J PUBLIC HEALTH, V104, P708, DOI 10.2105/AJPH.2013.301653
   Arnold EA, 2021, JAIDS-J ACQ IMM DEF, V88, pS6, DOI 10.1097/QAI.0000000000002805
   Babel RA, 2021, AIDS BEHAV, V25, P3574, DOI 10.1007/s10461-021-03262-4
   Belden M, 2022, AIDS CARE, V34, P60, DOI 10.1080/09540121.2021.1978379
   Bogart LM, 2017, ANN BEHAV MED, V51, P868, DOI 10.1007/s12160-017-9910-4
   Bouris A, 2017, AIDS BEHAV, V21, P3618, DOI 10.1007/s10461-017-1954-8
   Bowleg L, 2013, SEX ROLES, V68, P754, DOI 10.1007/s11199-012-0152-4
   Brantley AD, 2018, PUBLIC HEALTH REP, V133, p75S, DOI 10.1177/0033354918793096
   Brewer R, 2019, J RACIAL ETHN HEALTH, V6, P775, DOI 10.1007/s40615-019-00576-x
   Bronfenbrenner U., 1979, ECOLOGY HUMAN DEV EX
   Burns PA, 2020, J RACIAL ETHN HEALTH, V7, P193, DOI 10.1007/s40615-019-00691-9
   Carter JW., 2022, EVAL PROGRAM PLANN, V90, P101981, DOI [10.1016/j.evalprogplan.2021.101981, DOI 10.1016/J.EVALPROGPLAN.2021.101981]
   Centers for Disease Control and Prevention, 2021, HIV US DEP AR
   Centers for Disease Control and Prevention, 2018, HIV YOUTH
   Chen YT, 2020, J URBAN HEALTH, V97, P728, DOI 10.1007/s11524-020-00425-x
   Christodoulou J, 2020, AIDS BEHAV, V24, P1207, DOI 10.1007/s10461-019-02721-3
   Colasanti Jonathan, 2018, Open Forum Infect Dis, V5, pofy104, DOI 10.1093/ofid/ofy104
   Colson PW, 2020, AIDS BEHAV, V24, P3436, DOI 10.1007/s10461-020-02901-6
   Cordova D., 2015, JMIR MHEALTH UHEALTH, V3, pe106, DOI [DOI 10.2196/MHEALTH.4620], 10.2196/mhealth.4620]
   da Silva DT, 2021, JAIDS-J ACQ IMM DEF, V86, P191, DOI 10.1097/QAI.0000000000002548
   Daskalakis DC, DEAR COLLEAGUES INFO
   De Jesus M, 2018, PUBLIC HEALTH REP, V133, p28S, DOI 10.1177/0033354918801353
   Desrosiers A, 2019, AIDS BEHAV, V23, P105, DOI 10.1007/s10461-018-2264-5
   Duncan DT, 2019, INT J ENV RES PUB HE, V16, DOI 10.3390/ijerph16111922
   Dworkin MS, 2019, AIDS EDUC PREV, V31, P17, DOI 10.1521/aeap.2019.31.1.17
   Ehrenkranz P, 2021, JAIDS-J ACQ IMM DEF, V86, P147, DOI 10.1097/QAI.0000000000002549
   English D, 2020, HEALTH PSYCHOL, V39, P220, DOI 10.1037/hea0000837
   Fauci AS, 2019, JAMA-J AM MED ASSOC, V321, P844, DOI 10.1001/jama.2019.1343
   Frost DM, 2016, AM J ORTHOPSYCHIAT, V86, P91, DOI 10.1037/ort0000117
   Gant Z, 2014, PLOS ONE, V9, DOI 10.1371/journal.pone.0107701
   Garofalo R, 2016, AIDS BEHAV, V20, P1049, DOI 10.1007/s10461-015-1192-x
   Goldhammer H, 2021, LANCET HIV, V8, pE776, DOI 10.1016/S2352-3018(21)00241-1
   Griffin JP, 2006, J HEALTH CARE POOR U, V17, P44, DOI 10.1353/hpu.2006.0042
   Grimsrud A, 2016, J INT AIDS SOC, V19, DOI 10.7448/IAS.19.1.21484
   Gunn JKL, 2022, AIDS BEHAV, V26, P51, DOI 10.1007/s10461-021-03358-x
   Harawa NT, 2020, AIDS EDUC PREV, V32, P311, DOI 10.1521/aeap.2020.32.4.311
   Hermanstyne KA, 2018, JAIDS-J ACQ IMM DEF, V78, P163, DOI 10.1097/QAI.0000000000001645
   Hightow-Weidman L, 2021, AIDS BEHAV, V25, P2599, DOI 10.1007/s10461-021-03222-y
   Hightow-Weidman L, 2017, PLOS ONE, V12, DOI 10.1371/journal.pone.0179688
   Hosek SG, 2018, AIDS BEHAV, V22, P2650, DOI 10.1007/s10461-018-2034-4
   HOUSE JS, 1988, SCIENCE, V241, P540, DOI 10.1037/0003-066X.59.8.676
   Imahashi M, 2019, AIDS CARE, V31, P1533, DOI 10.1080/09540121.2019.1601672
   Jeffries WL, 2019, AIDS BEHAV, V23, P340, DOI 10.1007/s10461-019-02687-2
   Kapogiannis BG, 2020, JAIDS-J ACQ IMM DEF, V84, P92, DOI 10.1097/QAI.0000000000002308
   Karris MY, 2020, CURR OPIN HIV AIDS, V15, P142, DOI 10.1097/COH.0000000000000605
   Kelly JA, 2020, AIDS CARE, V32, pS40, DOI 10.1080/09540121.2020.1739207
   Kerr J, 2021, J RACIAL ETHN HEALTH, V8, P901, DOI 10.1007/s40615-020-00848-x
   Lassiter JM, 2014, J RELIG HEALTH, V53, P178, DOI 10.1007/s10943-012-9668-8
   Lauby JL, 2012, AIDS BEHAV, V16, P508, DOI 10.1007/s10461-011-0002-3
   Leplege A, 2007, DISABIL REHABIL, V29, P1555, DOI 10.1080/09638280701618661
   Mackenzie S, 2019, CULT HEALTH SEX, V21, P175, DOI 10.1080/13691058.2018.1459845
   Maulsby C, 2015, AIDS BEHAV, V19, P2097, DOI 10.1007/s10461-015-1015-0
   McCree DH, 2016, PUBLIC HEALTH REP, V131, P526, DOI 10.1177/0033354916662209
   MCLEROY KR, 1988, HEALTH EDUC QUART, V15, P351, DOI 10.1177/109019818801500401
   McNulty MC, 2018, AIDS, V32, P407, DOI 10.1097/QAD.0000000000001733
   Metzl JM, 2014, SOC SCI MED, V103, P126, DOI 10.1016/j.socscimed.2013.06.032
   Moitra E, 2017, AIDS BEHAV, V21, P2641, DOI 10.1007/s10461-017-1780-z
   Myers JE, 2018, OPEN FORUM INFECT DI, V5, DOI 10.1093/ofid/ofy097
   National Institutes of Health, FISC YEAR 2022 END H
   Nelson LE, 2016, J URBAN HEALTH, V93, P170, DOI 10.1007/s11524-015-0020-y
   Neumann MS, 2018, PLOS ONE, V13, DOI 10.1371/journal.pone.0204599
   Pantelic M, 2019, BMJ GLOB HEALTH, V4, DOI 10.1136/bmjgh-2018-001285
   Pantelic M, 2018, J INT AIDS SOC, V21, DOI 10.1002/jia2.25167
   Patel RR, 2020, CLIN CHEM, V66, P406, DOI 10.1093/clinchem/hvz010
   Prevention Access Campaign, 2017, AB
   Quinn K, 2016, CULT HEALTH SEX, V18, P524, DOI 10.1080/13691058.2015.1091509
   Quinn K, 2016, AIDS BEHAV, V20, P51, DOI 10.1007/s10461-015-1200-1
   Quinn KG, 2022, SOC SCI MED, V295, DOI 10.1016/j.socscimed.2019.112779
   Ramos SR, 2022, INT J ENV RES PUB HE, V19, DOI 10.3390/ijerph19084489
   Ransome Y, 2016, HEALTH PLACE, V42, P148, DOI 10.1016/j.healthplace.2016.09.004
   Robinson R, 2015, COCHRANE DB SYST REV, DOI 10.1002/14651858.CD010090.pub2
   Salimi Y, 2012, INT J PREVENTIVE MED, V3, P386
   Schneider JA, 2021, JAIDS-J ACQ IMM DEF, V86, P31, DOI 10.1097/QAI.0000000000002518
   Sullivan PS, 2019, CURR HIV-AIDS REP, V16, P259, DOI 10.1007/s11904-019-00447-4
   Sutton MY, 2017, PLOS ONE, V12, DOI 10.1371/journal.pone.0170714
   Tanner AE, 2018, AIDS PATIENT CARE ST, V32, P450, DOI 10.1089/apc.2018.0060
   Tapp H, 2013, J COMP EFFECT RES, V2, P405, DOI [10.2217/CER.13.45, 10.2217/cer.13.45]
   U.S. Centers for Disease Control and Prevention, 2020, HIV INF RISK PREV TE, DOI DOI 10.2105/AJPH.2016.303180
   Valdiserri RO, 2019, AIDS BEHAV, V23, P2899, DOI 10.1007/s10461-019-02496-7
   Vincent W, 2019, AIDS BEHAV, V23, P2803, DOI 10.1007/s10461-019-02630-5
   Wallerstein N, 2021, AM J COMMUN PSYCHOL, V67, P251, DOI 10.1002/ajcp.12530
   Watson Christopher Chauncey, 2020, Int J Environ Res Public Health, V17, DOI 10.3390/ijerph17030871
   Wheeler DP, 2019, J INT AIDS SOC, V22, DOI 10.1002/jia2.25223
   Whiteley L, 2018, AIDS CARE, V30, P21, DOI 10.1080/09540121.2018.1503224
NR 87
TC 0
Z9 0
U1 0
U2 0
PU SPRINGER
PI NEW YORK
PA ONE NEW YORK PLAZA, SUITE 4600, NEW YORK, NY, UNITED STATES
SN 1548-3568
EI 1548-3576
J9 CURR HIV-AIDS REP
JI Curr. Hiv/Aids Rep.
PD AUG
PY 2022
VL 19
IS 4
BP 265
EP 280
DI 10.1007/s11904-022-00610-4
EA JUL 2022
PG 16
WC Infectious Diseases
WE Science Citation Index Expanded (SCI-EXPANDED)
SC Infectious Diseases
GA 2W6FX
UT WOS:000821358300001
PM 35794447
DA 2022-08-26
ER

PT J
AU Turpin, RE
   Hawthorne, DJ
   Rosario, AD
AF Turpin, Rodman E.
   Hawthorne, David J.
   Rosario, Andre D.
TI Pre-Exposure Prophylaxis Interventions among Black Sexual Minority Men:
   A Systematic Literature Review
SO INTERNATIONAL JOURNAL OF ENVIRONMENTAL RESEARCH AND PUBLIC HEALTH
LA English
DT Article
DE LGBTQ; HIV; prevention; experiment; review
ID RANDOMIZED CONTROLLED-TRIAL; STIGMA; GAY; HEALTH; RACISM; CARE
AB Background: Interventions to promote HIV pre-exposure prophylaxis (PrEP) among Black sexual minority men (BSMM) are especially important, given the disproportionate HIV incidence and relatively low uptake of PrEP among BSMM. Methods: We conducted a systematic literature review to identify the characteristics of interventions between 2016 and 2021 promoting PrEP use among BSMM. We synthesized these studies based on sample size, location, the use of peer-based delivery, and key intervention targets. Results: Of the starting total 198 articles, 10 were included in the final review, with the majority of included studies being randomized controlled trials. We identified providing PrEP access, PrEP counseling, HIV and PrEP education, linkage to general health care, and peer-based support as key successful intervention components. The starkest difference between interventions with and without demonstrated PrEP improvements was the outcome: all interventions focused on PrEP initiation led to large improvements, but those focused on PrEP adherence did not. No other factors demonstrated distinct differences between successful and unsuccessful interventions. Conclusion: We identified notable differences in intervention efficacy between PrEP initiation and PrEP adherence outcomes; PrEP adherence is necessary for optimal HIV prevention. Future interventions promoting and measuring PrEP adherence, with a focus on cultural competence and peer components, are recommended.
C1 [Turpin, Rodman E.] Univ Maryland, Sch Publ Hlth, Dept Epidemiol & Biostat, College Pk, MD 20742 USA.
   [Hawthorne, David J.] Univ Maryland, Sch Publ Hlth, Dept Behav & Community Hlth, College Pk, MD 20742 USA.
   [Rosario, Andre D.] Howard Univ Hosp, Dept Psychiat & Behav Sci, Washington, DC 20060 USA.
RP Turpin, RE (通讯作者)，Univ Maryland, Sch Publ Hlth, Dept Epidemiol & Biostat, College Pk, MD 20742 USA.
EM rturpin@umd.edu; davidjh@umd.edu; arosario@huhosp.org
OI Turpin, Rodman/0000-0003-0457-5584
FU University of Maryland Prevention Research Center [U48 DP006382];
   Centers for Disease Control and Prevention (CDC)
FX FundingThis work was supported by the University of Maryland Prevention
   Research Center, cooperative agreement #U48 DP006382 from the Centers
   for Disease Control and Prevention (CDC). Any interpretations and
   opinions expressed herein are solely those of the authors and may not
   reflect those of the CDC.
CR Amico KR, 2019, AIDS BEHAV, V23, P1812, DOI 10.1007/s10461-018-2291-2
   Arnold EA, 2014, CULT HEALTH SEX, V16, P710, DOI 10.1080/13691058.2014.905706
   Barry MC, 2018, AIDS CARE, V30, pS27, DOI 10.1080/09540121.2018.1510106
   Boone MR, 2016, AIDS CARE, V28, P764, DOI 10.1080/09540121.2016.1164801
   Bowleg L, 2017, J SEX RES, V54, P577, DOI 10.1080/00224499.2017.1295300
   CDC, 2020, HIV SURVEILL S, V26, P20
   CDC, 2018, HIV SURV 2017
   Colson PW, 2020, AIDS BEHAV, V24, P3436, DOI 10.1007/s10461-020-02901-6
   da Silva DT, 2021, JAIDS-J ACQ IMM DEF, V86, P191, DOI 10.1097/QAI.0000000000002548
   Dafna Kanny W.J., 2019, RACIALETHNIC DISPARI
   Desrosiers A, 2019, AIDS BEHAV, V23, P105, DOI 10.1007/s10461-018-2264-5
   Dyer TV, 2020, SEX TRANSM DIS, V47, P571, DOI 10.1097/OLQ.0000000000001208
   Earnshaw VA, 2021, J HEALTH PSYCHOL, V26, P465, DOI 10.1177/1359105318820101
   Eaton LA, 2018, J BEHAV MED, V41, P458, DOI 10.1007/s10865-018-9922-y
   Eke AN, 2019, AIDS BEHAV, V23, P2361, DOI 10.1007/s10461-019-02499-4
   English D, 2018, PSYCHOL VIOLENCE, V8, P669, DOI 10.1037/vio0000218
   Fields E, 2016, PEDIATR CLIN N AM, V63, P1091, DOI 10.1016/j.pcl.2016.07.009
   Franks J, 2018, AIDS BEHAV, V22, P1139, DOI 10.1007/s10461-017-1964-6
   Golub SA, 2019, AIDS BEHAV, V23, P1917, DOI 10.1007/s10461-018-2376-y
   Harawa NT, 2020, AIDS EDUC PREV, V32, P311, DOI 10.1521/aeap.2020.32.4.311
   Harrell S.P., 1997, PSYCHOMETRIC PROPERT
   Hotton AL, 2018, J GAY LESBIAN SOC SE, V30, P64, DOI 10.1080/10538720.2017.1408518
   Hussen SA, 2018, AIDS BEHAV, V22, P3024, DOI 10.1007/s10461-018-2105-6
   Hussen SA, 2015, AIDS PATIENT CARE ST, V29, P77, DOI 10.1089/apc.2014.0117
   Kelly JA, 2020, AIDS CARE, V32, pS40, DOI 10.1080/09540121.2020.1739207
   Klein Hugh, 2019, Int Public Health J, V11, P185
   Li L, 2013, AIDS EDUC PREV, V25, P327, DOI 10.1521/aeap.2013.25.4.327
   Liberati A, 2009, BMJ-BRIT MED J, V339, DOI [10.1136/bmj.b2700, 10.1371/journal.pmed.1000100, 10.7326/0003-4819-151-4-200908180-00136]
   McCarthy E., 2016, UNDERSTANDING HIVAID, P217
   McConnell Elizabeth A, 2018, Psychol Sex Orientat Gend Divers, V5, P1, DOI 10.1037/sgd0000265
   Meyer Ilan H, 2016, Psychol Sex Rev, V7, P81
   Orom H, 2017, J RACIAL ETHN HEALTH, V4, P819, DOI 10.1007/s40615-016-0284-2
   Patel VV, 2018, JMIR RES PROTOC, V7, DOI 10.2196/11375
   Quinn K, 2019, SOC SCI MED, V232, P86, DOI 10.1016/j.socscimed.2019.04.042
   Quinn K, 2019, AIDS BEHAV, V23, P1951, DOI 10.1007/s10461-018-2375-z
   Quinn KG, 2020, ARCH SEX BEHAV, V49, P2117, DOI 10.1007/s10508-020-01683-1
   Quinn KG, 2020, ARCH SEX BEHAV, V49, P2129, DOI 10.1007/s10508-019-01593-x
   Rosengren AL, 2019, AIDS EDUC PREV, V31, P523, DOI 10.1521/aeap.2019.31.6.523
   Salerno JP, 2020, J ASSOC NURSE AIDS C, V31, P466, DOI 10.1097/JNC.0000000000000111
   Schneider JA, 2021, JAIDS-J ACQ IMM DEF, V86, P31, DOI 10.1097/QAI.0000000000002518
   Siegler AJ, 2020, AIDS BEHAV, V24, P2637, DOI 10.1007/s10461-020-02820-6
   Souleymanov R, 2020, ETHNIC HEALTH, V25, P525, DOI 10.1080/13557858.2018.1439895
   Storholm ED, 2019, AIDS BEHAV, V23, P3384, DOI 10.1007/s10461-019-02572-y
   Wheeler DP, 2019, J INT AIDS SOC, V22, DOI 10.1002/jia2.25223
   Zapolski TCB, 2019, MINDFULNESS, V10, P168, DOI 10.1007/s12671-018-0963-7
NR 45
TC 0
Z9 0
U1 0
U2 0
PU MDPI
PI BASEL
PA ST ALBAN-ANLAGE 66, CH-4052 BASEL, SWITZERLAND
EI 1660-4601
J9 INT J ENV RES PUB HE
JI Int. J. Environ. Res. Public Health
PD FEB
PY 2022
VL 19
IS 4
AR 1934
DI 10.3390/ijerph19041934
PG 11
WC Environmental Sciences; Public, Environmental & Occupational Health
WE Science Citation Index Expanded (SCI-EXPANDED); Social Science Citation Index (SSCI)
SC Environmental Sciences & Ecology; Public, Environmental & Occupational
   Health
GA ZT4HT
UT WOS:000769119800001
PM 35206120
OA Green Published, gold
DA 2022-08-26
ER

PT J
AU Anwar, A
   Helou, M
   Hervol, J
   Levine, AD
AF Anwar, Alex
   Helou, Michelle
   Hervol, Jessica
   Levine, Alan D.
TI Impact of Caveolin-Mediated Endocytosis on the Trafficking of HIV within
   the Colonic Barrier
SO JOURNAL OF VIROLOGY
LA English
DT Article
DE HIV; transcytosis; intestinal epithelial cells; lipid rafts; lysosomes;
   transepithelial resistance; human immunodeficiency virus
ID HUMAN-IMMUNODEFICIENCY-VIRUS; GENITAL EPITHELIAL-CELLS; TRANSCYTOSIS;
   CACO-2; TYPE-1; INFECTION; MUCOSAL; IGA; INTERNALIZATION; CHOLESTEROL
AB Despite the success of combination antiretroviral therapy in suppressing HIV replication and the emergence and effectiveness of PrEP-based prevention strategies, in 2018, 37,968 people in the United States received a new HIV diagnosis, accompanied by 15,820 deaths. While the annual number of new diagnoses decreased 7% from 2014 to 2018, 14% of people with HIV did not know they were infected.
   In the United States, most new cases of human immunodeficiency virus (HIV) belong to the at-risk group of gay and bisexual men. Developing therapies to reverse viral latency and prevent spread is paramount for the HIV cure agenda. In gay and bisexual men, a major, yet poorly characterized, route of HIV entry is via transport across the colonic epithelial barrier. While colonic tears and paracellular transport contribute to infection, we hypothesize that HIV entry through the colonic mucosa proceeds via a process known as transcytosis, involving (i) virion binding to the apical surface of the colonic epithelium, (ii) viral endocytosis, (iii) transport of virions across the cell, and (iv) HIV release from the basolateral membrane. Using Caco-2 colonic epithelial cells plated as a polarized monolayer in transwells, we characterized the mechanism of HIV transport. After exposing the monolayer to HIV apically, reverse transcription quantitative PCR (RT-qPCR) of the viral genome present in the basolateral chamber revealed that transport is dose dependent, cooperative, and inefficient, with released virus first detectable at 12 h. Inefficiency may be associated with >50% decline in detectable intracellular virus that correlates temporally with increased association of the virion with lysosomal-associated membrane protein 1 (LAMP-1+) endosomes. Microscopy revealed green fluorescent protein (GFP)-labeled HIV within the confines of the epithelial monolayer, with no virus detectable between cells, suggesting that viral transport is transcellular. Treatment of the monolayer with endocytosis inhibitors, cholesterol reducing agents, and small interfering RNA (siRNA) to caveolin showed that viral endocytosis is mediated by caveolin-coated endosomes contained in lipid rafts. These results indicate that HIV transport across the intestinal epithelial barrier via transcytosis is a viable mechanism for viral spread and a potential therapeutic target. IMPORTANCE Despite the success of combination antiretroviral therapy in suppressing HIV replication and the emergence and effectiveness of PrEP-based prevention strategies, in 2018, 37,968 people in the United States received a new HIV diagnosis, accompanied by 15,820 deaths. While the annual number of new diagnoses decreased 7% from 2014 to 2018, 14% of people with HIV did not know they were infected. Gay and bisexual men accounted for 69% of all HIV diagnoses and 83% of diagnoses among males. Due to the scope of the HIV epidemic, determining and understanding precise routes of infection and the mechanisms of viral spread are paramount to ending the epidemic. Since transcellular transport of HIV across an intact colonic epithelial barrier is poorly understood, our overall goal is to characterize the molecular events involved in HIV transcytosis across the intestinal epithelial cell.
C1 [Anwar, Alex; Helou, Michelle; Hervol, Jessica; Levine, Alan D.] Case Western Reserve Univ, Dept Mol Biol & Microbiol, Cleveland, OH 44106 USA.
   [Levine, Alan D.] Case Western Reserve Univ, Dept Pathol, Cleveland, OH 44106 USA.
   [Levine, Alan D.] Case Western Reserve Univ, Dept Pharmacol, Cleveland, OH 44106 USA.
   [Levine, Alan D.] Case Western Reserve Univ, Dept Med, Cleveland, OH 44106 USA.
   [Levine, Alan D.] Case Western Reserve Univ, Dept Pediat, Cleveland, OH 44106 USA.
   [Levine, Alan D.] Case Western Reserve Univ, Dept Biol Sci, Cleveland, OH 44106 USA.
   [Levine, Alan D.] Case Western Reserve Univ, CWRU Ctr Excellence Impact Subst Use HIV, Cleveland, OH 44106 USA.
RP Levine, AD (通讯作者)，Case Western Reserve Univ, Dept Mol Biol & Microbiol, Cleveland, OH 44106 USA.; Levine, AD (通讯作者)，Case Western Reserve Univ, Dept Pathol, Cleveland, OH 44106 USA.; Levine, AD (通讯作者)，Case Western Reserve Univ, Dept Pharmacol, Cleveland, OH 44106 USA.; Levine, AD (通讯作者)，Case Western Reserve Univ, Dept Med, Cleveland, OH 44106 USA.; Levine, AD (通讯作者)，Case Western Reserve Univ, Dept Pediat, Cleveland, OH 44106 USA.; Levine, AD (通讯作者)，Case Western Reserve Univ, Dept Biol Sci, Cleveland, OH 44106 USA.; Levine, AD (通讯作者)，Case Western Reserve Univ, CWRU Ctr Excellence Impact Subst Use HIV, Cleveland, OH 44106 USA.
EM alan.levine@case.edu
OI Levine, Alan/0000-0002-5706-0667
FU NIDA of the National Institutes of Health [DP1 DA037997]; NIAID [P30
   AI036219]; NIAID of the NIH [T32 AI127201]; Source at Case Western
   Reserve University
FX Research was supported by NIDA of the National Institutes of Health
   under award DP1 DA037997 and NIAID to the CWRU/UH Center for AIDS
   Research - P30 AI036219. A.A. was supported by NIAID of the NIH under
   award number T32 AI127201, and M.H. and J.H. received summer research
   funding from Source at Case Western Reserve University. No author has
   any financial, professional, or personal conflict of interest. All
   authors provided final approval of version submitted.
CR Bobardt MD, 2007, J VIROL, V81, P395, DOI 10.1128/JVI.01303-06
   Bomsel M, 1997, NAT MED, V3, P42, DOI 10.1038/nm0197-42
   Bomsel M, 2003, NAT REV MOL CELL BIO, V4, P57, DOI 10.1038/nrm1005
   Breuza L, 2002, J CELL SCI, V115, P4457, DOI 10.1242/jcs.00130
   Cammisotto Philippe G, 2010, Int J Cell Biol, V2010, P928169, DOI 10.1155/2010/928169
   Carias AM, 2013, J VIROL, V87, P11388, DOI 10.1128/JVI.01377-13
   Carter GC, 2009, VIROLOGY, V386, P192, DOI 10.1016/j.virol.2008.12.031
   Cavarelli M, 2020, HUM VACC IMMUNOTHER, V16, P2018, DOI 10.1080/21645515.2020.1765622
   Cavarelli M, 2014, AM J REPROD IMMUNOL, V71, P537, DOI 10.1111/aji.12245
   Cavarelli M, 2013, EMBO MOL MED, V5, P776, DOI 10.1002/emmm.201202232
   Connell BJ, 2013, FRONT IMMUNOL, V4, DOI 10.3389/fimmu.2013.00385
   Costa J, 2019, FRONT BIOENG BIOTECH, V7, DOI 10.3389/fbioe.2019.00144
   Daecke J, 2005, J VIROL, V79, P1581, DOI 10.1128/JVI.79.3.1581-1594.2005
   Dale BM, 2011, METHODS, V53, P20, DOI 10.1016/j.ymeth.2010.06.018
   Devito C, 2000, J IMMUNOL, V165, P5170, DOI 10.4049/jimmunol.165.9.5170
   Di Pasquale G, 2006, MOL THER, V13, P506, DOI 10.1016/j.ymthe.2005.11.007
   Ewers H, 2011, CSH PERSPECT BIOL, V3, DOI 10.1101/cshperspect.a004721
   Ferraretto A, 2018, BIOSCIENCE REP, V38, DOI 10.1042/BSR20171497
   Ferreira VH, 2015, J INFECT DIS, V211, P1745, DOI 10.1093/infdis/jiu832
   Gonzalez OA, 2016, J INFECT DIS, V214, P1221, DOI 10.1093/infdis/jiw354
   Gonzalez SM, 2019, FRONT IMMUNOL, V10, DOI 10.3389/fimmu.2019.00144
   Gupta S, 2013, PLOS PATHOG, V9, DOI 10.1371/journal.ppat.1003776
   Hall A, 2010, J PHYS CHEM B, V114, P7797, DOI 10.1021/jp912175d
   Harrop HA, 1998, GLYCOBIOLOGY, V8, P131, DOI 10.1093/glycob/8.2.131
   HASHIMOTO K, 1993, CYTOTECHNOLOGY, V13, P175, DOI 10.1007/BF00749813
   Hocini H, 1999, J INFECT DIS, V179, pS448, DOI 10.1086/314802
   Kinlock BL, 2014, PLOS ONE, V9, DOI 10.1371/journal.pone.0096760
   Kumari S, 2010, CELL RES, V20, P256, DOI 10.1038/cr.2010.19
   Lea T., 2015, IMPACT FOOD BIOACTIV, P103, DOI DOI 10.1007/978-3-319-16104-4_10
   Lorin V, 2017, MUCOSAL IMMUNOL, V10, P829, DOI 10.1038/mi.2017.39
   Maher D, 2005, P NATL ACAD SCI USA, V102, P11504, DOI 10.1073/pnas.0500848102
   Minority HIV/AIDS Fund, 2019, END HIV EPID US
   Minority HIV/AIDS Fund, 2018, HIV PREV
   Nyasae LK, 2003, MOL BIOL CELL, V14, P2689, DOI 10.1091/mbc.E02-12-0816
   PEREZ JH, 1988, BIOCHEM J, V251, P763, DOI 10.1042/bj2510763
   Permanyer M, 2010, TRENDS MICROBIOL, V18, P543, DOI 10.1016/j.tim.2010.09.003
   Razani B, 2002, PHARMACOL REV, V54, P431, DOI 10.1124/pr.54.3.431
   RODERIQUEZ G, 1995, J VIROL, V69, P2233, DOI 10.1128/JVI.69.4.2233-2239.1995
   ROTHBERG KG, 1992, CELL, V68, P673, DOI 10.1016/0092-8674(92)90143-Z
   Ruprecht RM, 2017, CURR OPIN HIV AIDS, V12, P222, DOI 10.1097/COH.0000000000000369
   Sambuy Y, 2005, CELL BIOL TOXICOL, V21, P1, DOI 10.1007/s10565-005-0085-6
   Sarrazin S, 2011, CSH PERSPECT BIOL, V3, DOI 10.1101/cshperspect.a004952
   Shacklett Barbara L, 2010, Curr Infect Dis Rep, V12, P19, DOI 10.1007/s11908-009-0072-9
   SIMONS K, 1985, ANNU REV CELL BIOL, V1, P243, DOI 10.1146/annurev.cb.01.110185.001331
   Snoeck V, 2006, VET RES, V37, P455, DOI 10.1051/vetres:2006010
   Soreng K, 2018, INT REV CEL MOL BIO, V336, P1, DOI 10.1016/bs.ircmb.2017.07.001
   Stoddard E, 2009, J VIROL, V83, P8596, DOI 10.1128/JVI.00744-09
   Tugizov SM, 2013, J VIROL, V87, P8179, DOI 10.1128/JVI.00443-13
   Tuma PL, 2003, PHYSIOL REV, V83, P871, DOI 10.1152/physrev.00001.2003
   UNDERDOWN BJ, 1989, IMMUNOL INVEST, V18, P287, DOI 10.3109/08820138909112243
   Vidricaire G, 2007, J MOL BIOL, V368, P1267, DOI 10.1016/j.jmb.2007.03.003
   Vogel U, 1998, J CELL SCI, V111, P825
   Yasen A, 2018, VIROLOGY, V515, P92, DOI 10.1016/j.virol.2017.12.012
   Yasen A, 2017, PLOS PATHOG, V13, DOI 10.1371/journal.ppat.1006247
NR 54
TC 0
Z9 0
U1 2
U2 2
PU AMER SOC MICROBIOLOGY
PI WASHINGTON
PA 1752 N ST NW, WASHINGTON, DC 20036-2904 USA
SN 0022-538X
EI 1098-5514
J9 J VIROL
JI J. Virol.
PD APR 13
PY 2022
VL 96
IS 7
AR e00202-22
DI 10.1128/jvi.00202-22
PG 13
WC Virology
WE Science Citation Index Expanded (SCI-EXPANDED)
SC Virology
GA 0N9AZ
UT WOS:000783123600020
PM 35297667
OA Green Published
DA 2022-08-26
ER

PT J
AU Surratt, HL
   Yeager, HJ
   Adu, A
   Gonzalez, EA
   Nelson, EO
   Walker, T
AF Surratt, Hilary L.
   Yeager, Hannah J.
   Adu, Akosua
   Gonzalez, Evelyn A.
   Nelson, Elizabeth O.
   Walker, Tamara
TI Pre-Exposure Prophylaxis Barriers, Facilitators and Unmet Need Among
   Rural People Who Inject Drugs: A Qualitative Examination of Syringe
   Service Program Client Perspectives
SO FRONTIERS IN PSYCHIATRY
LA English
DT Article
DE HIV prevention; people who inject drugs; PrEP; stigma; rural;
   implementation science
ID HIV PREVENTION; UNITED-STATES; INFECTION; RISK; CARE; IMPLEMENTATION;
   OXYMORPHONE; OUTBREAK; EXCHANGE; INDIANA
AB BackgroundPeople who inject drugs (PWID) are at high risk for HIV infection, yet in rural areas PWID are understudied with respect to prevention strategies. Kentucky is notable for heavy rural HIV burden and increasing rates of new HIV diagnoses attributable to injection drug use. Despite high need and the strong evidence for Pre-Exposure Prophylaxis (PrEP) as a gold-standard biomedical HIV prevention tool, scale up has been limited among PWID in Kentucky and elsewhere. This paper explores individual, environmental, and structural barriers and facilitators of PrEP care from the perspective of PWID in rural Kentucky. MethodsData are drawn from an ongoing NIH-funded study designed to adapt and integrate a PrEP initiation intervention for high-risk PWID at point of care in two rural syringe service programs (SSPs) in southeastern Kentucky. As part of this initiative, a qualitative study guided by PRISM (Practical, Robust, Implementation, and Sustainability Model) was undertaken to gather SSP client perspectives on intervention needs related to PrEP, competing needs related to substance use disorder, as well as tangible supports for and barriers to PrEP uptake. Recruitment and interviews were conducted during September-November 2021 with 26 SSP clients, 13 from each of the two SSP sites. A semi-structured guide explored injection behaviors, SSP use, knowledge of PrEP, perceived barriers to PrEP, as well as aspects of the risk environment (e.g., housing instability, community stigma) that may impact PrEP uptake. Interviews were digitally recorded, transcribed verbatim and verified by project staff. A detailed coding scheme was developed and applied by independent coders using NVivo. Coded transcripts were synthesized to identify salient themes in the data using the principles of thematic analysis All study procedures were approved by the University IRB. ResultsParticipants were 96% white, 42% female, with a median age of 41 years (range 21-62); all reported injection use within the past month. Overall, we found low PrEP awareness among this sample, yet interest in PrEP was high, with several indicating PrEP is urgently needed. Clients reported overwhelmingly positive experiences at the SSPs, considering them trusted and safe locations to receive health services, and were enthusiastic about the integration of co-located PrEP services. Lack of basic HIV and PrEP knowledge and health literacy were in evidence, which contributed to common misperceptions about personal risk for HIV. Situational risks related to substance use disorder, particularly in the context of withdrawal symptoms and craving, often lead to heightened HIV injection and sexual risk behaviors. Stigma related to substance use and HIV arose as a concern for PrEP uptake, with several participants reflecting that privacy issues would impact their preferences for education, prescribing and monitoring of PrEP. Noted tangible barriers included inconsistent access to phone service and transportation. Primary supports included high levels of insurance coverage, consistent pharmacy access, and histories with successful medication management for other health conditions. ConclusionsDrawing on the critical perspectives of people with substance use disorder, our findings provide important and actionable information on individual and environmental barriers and facilitators of PrEP uptake among rural PWID at high risk for HIV infection.
   These data will drive the adaptation and implementation of a client-centered approach to integrated PrEP care within rurally located SSP settings to address unmet needs for PrEP care.
C1 [Surratt, Hilary L.; Adu, Akosua; Nelson, Elizabeth O.; Walker, Tamara] Univ Kentucky, Dept Behav Sci, Lexington, KY 40506 USA.
   [Surratt, Hilary L.; Gonzalez, Evelyn A.] Univ Kentucky, Ctr Drug & Alcohol Res, Lexington, KY 40506 USA.
   [Yeager, Hannah J.] Univ Rochester, Dept Anthropol, Rochester, NY USA.
RP Surratt, HL (通讯作者)，Univ Kentucky, Dept Behav Sci, Lexington, KY 40506 USA.; Surratt, HL (通讯作者)，Univ Kentucky, Ctr Drug & Alcohol Res, Lexington, KY 40506 USA.
EM hilary.surratt@uky.edu
FU NIH [R34DA053140]
FX Funding This study was funded by NIH Grant Number R34DA053140.
CR Allen ST, 2020, AIDS BEHAV, V24, P1942, DOI 10.1007/s10461-019-02767-3
   Baker P, 2020, EPIDEMIOL REV, V42, P27, DOI 10.1093/epirev/mxaa010
   Bazzi AR, 2018, AIDS PATIENT CARE ST, V32, P529, DOI 10.1089/apc.2018.0126
   Benbow S, 2019, CAN J NURS RES, V51, P202, DOI 10.1177/0844562119859138
   Biello KB, 2018, HARM REDUCT J, V15, DOI 10.1186/s12954-018-0263-5
   Bolinski R, 2019, TRANSL BEHAV MED, V9, P1224, DOI 10.1093/tbm/ibz129
   Braun V., 2006, QUAL RES PSYCHOL, V3, P77, DOI [10.1191/1478088706qp063oa, https://doi.org/10.1191/1478088706qp063oa]
   Carpenter, 2016, DIAGONALLY IMPLICIT
   Centers for Disease Control Prevention, COR INDM END HIV EP
   Cloud DH, 2019, INT J DRUG POLICY, V72, P47, DOI 10.1016/j.drugpo.2019.05.006
   Conrad C, 2015, MMWR-MORBID MORTAL W, V64, P443
   Crowley JS., 2019, BIG IDEAS ISSUE BRIE
   Degenhardt L, 2017, LANCET GLOB HEALTH, V5, pE1192, DOI 10.1016/S2214-109X(17)30375-3
   Edhlund B., 2016, YOUR GUIDE LEADING Q
   Ellis K, 2020, FRONT SOCIOL, V5, DOI 10.3389/fsoc.2020.593925
   Fauci AS, 2020, NEW ENGL J MED, V383, P1, DOI 10.1056/NEJMp1916753
   Feldstein AC, 2008, JT COMM J QUAL PATIE, V34, P228, DOI 10.1016/S1553-7250(08)34030-6
   Friedman SR, 2017, AIDS BEHAV, V21, P2561, DOI 10.1007/s10461-016-1578-4
   Furukawa NW, 2022, PUBLIC HEALTH REP, V137, P25, DOI 10.1177/0033354921994202
   Garfein RS, 2007, AIDS, V21, P1923, DOI 10.1097/QAD.0b013e32823f9066
   Gowing L, 2008, COCHRANE DB SYST REV, DOI 10.1002/14651858.CD004145.pub3
   Hibbard JH, 2004, HEALTH SERV RES, V39, P1005, DOI 10.1111/j.1475-6773.2004.00269.x
   Hoth AB, 2019, SEX TRANSM DIS, V46, P507, DOI 10.1097/OLQ.0000000000001017
   Hubach RD, 2017, AIDS EDUC PREV, V29, P315, DOI 10.1521/aeap.2017.29.4.315
   Jarlais DC, 2005, AM J PUBLIC HEALTH, V95, P1439, DOI 10.2105/AJPH.2003.036517
   Marshall BDL, 2009, BMC PUBLIC HEALTH, V9, DOI 10.1186/1471-2458-9-7
   Mayer Kenneth H, 2015, J Int AIDS Soc, V18, P19980, DOI 10.7448/IAS.18.4.19980
   Meade CS, 2010, JAIDS-J ACQ IMM DEF, V55, P65, DOI 10.1097/QAI.0b013e3181d916db
   Neaigus A, 2008, J URBAN HEALTH, V85, P309, DOI 10.1007/s11524-008-9271-1
   Pagkas-Bather J, 2020, BMC PUBLIC HEALTH, V20, DOI 10.1186/s12889-020-8325-5
   Paquette CE, 2018, DRUG ALCOHOL DEPEN, V188, P239, DOI 10.1016/j.drugalcdep.2018.03.049
   Peters PJ, 2016, NEW ENGL J MED, V375, P229, DOI 10.1056/NEJMoa1515195
   Pitasi MA, 2019, MMWR-MORBID MORTAL W, V68, P561, DOI 10.15585/mmwr.mm6825a2
   Rhodes T, 2009, INT J DRUG POLICY, V20, P193, DOI 10.1016/j.drugpo.2008.10.003
   Roberts K, 2019, BMC MED RES METHODOL, V19, DOI 10.1186/s12874-019-0707-y
   Samoff E, 2020, AM J PUBLIC HEALTH, V110, P394, DOI 10.2105/AJPH.2019.305490
   Schafer KR, 2017, JAIDS-J ACQ IMM DEF, V75, P35, DOI [10.1097/QAI.0000000000001329, 10.1097/qai.0000000000001329]
   Schranz AJ, 2018, CURR HIV-AIDS REP, V15, P245, DOI 10.1007/s11904-018-0393-0
   Sekhon M, 2017, BMC HEALTH SERV RES, V17, DOI 10.1186/s12913-017-2031-8
   Sherman SG, 2019, DRUG ALCOHOL DEPEN, V195, P148, DOI 10.1016/j.drugalcdep.2018.08.014
   Siegler AJ, 2019, AM J PUBLIC HEALTH, V109, P1216, DOI [10.2105/ajph.2019.305172, 10.2105/AJPH.2019.305172]
   Siegler AJ, 2018, ANN EPIDEMIOL, V28, P841, DOI 10.1016/j.annepidem.2018.06.005
   Strathdee SA, 2015, INT J DRUG POLICY, V26, pS27, DOI 10.1016/j.drugpo.2014.09.001
   Strathdee SA, 2010, LANCET, V376, P268, DOI 10.1016/S0140-6736(10)60743-X
   Sullivan PS, 2019, CURR HIV-AIDS REP, V16, P259, DOI 10.1007/s11904-019-00447-4
   Surratt HL, 2021, DRUG ALCOHOL DEPEN, V226, DOI 10.1016/j.drugalcdep.2021.108878
   Surratt HL, 2020, AM J PUBLIC HEALTH, V110, P34, DOI 10.2105/AJPH.2019.305333
   Surratt HL, 2020, J RURAL HEALTH, V36, P224, DOI 10.1111/jrh.12388
   Surratt HL., 2020, 23 INT AIDS C
   Torrens M, 2020, BMC INFECT DIS, V20, DOI 10.1186/s12879-020-05426-4
   Vogt RL, 1998, AM J PUBLIC HEALTH, V88, P1403, DOI 10.2105/AJPH.88.9.1403
   Walters SM, 2022, AIDS BEHAV, V26, P1308, DOI 10.1007/s10461-021-03488-2
   West Virginia Office of Epidemiology Prevention Services, 2020, INCR HIV OUTBR HUM I
   White W., 2008, COUNSELOR, V9, P22
   Wood TJ, 2018, PATIENT PREFER ADHER, V12, P919, DOI 10.2147/PPA.S157003
   World Health Organization, 2015, GUID WHEN STAT ANT T
   World Health Organization, 2016, CONS GUID HIV PREV D
   Zhang HL, 2018, JAIDS-J ACQ IMM DEF, V77, P72, DOI 10.1097/QAI.0000000000001546
NR 58
TC 0
Z9 0
U1 1
U2 1
PU FRONTIERS MEDIA SA
PI LAUSANNE
PA AVENUE DU TRIBUNAL FEDERAL 34, LAUSANNE, CH-1015, SWITZERLAND
SN 1664-0640
J9 FRONT PSYCHIATRY
JI Front. Psychiatry
PD MAY 30
PY 2022
VL 13
AR 905314
DI 10.3389/fpsyt.2022.905314
PG 13
WC Psychiatry
WE Science Citation Index Expanded (SCI-EXPANDED); Social Science Citation Index (SSCI)
SC Psychiatry
GA 2B4OP
UT WOS:000810169600001
PM 35706473
OA Green Published, gold
DA 2022-08-26
ER

PT J
AU Groves, AK
   Vadaketh, J
   Raziano, VT
   Nkwihoreze, H
   Short, WR
   Momplaisir, F
AF Groves, Allison K.
   Vadaketh, Jessica
   Raziano, Valerie T.
   Nkwihoreze, Hervette
   Short, William R.
   Momplaisir, Florence
TI Preexposure Prophylaxis Acceptability Among Pregnant Individuals and
   Implications for Human Immunodeficiency Virus Prevention
SO OBSTETRICS AND GYNECOLOGY
LA English
DT Article; Proceedings Paper
CT Inter-CFAR HIV and Women's Symposium
CY OCT 12-13, 2021
CL ELECTR NETWORK
SP CFAR
ID WOMEN; PREP; HIV; KNOWLEDGE; ATTITUDES; PREFERENCES; RISK; SAFETY; KENYA
AB OBJECTIVE: To understand perspectives on and preferences for preexposure prophylaxis (PrEP) for pregnant individuals who are at risk for human immunodeficiency virus (HIV) infection. METHODS: In this qualitative study, we purposively sampled and conducted in-depth interviews with pregnant participants at risk of HIV infection (indicated by a recent sexually transmitted infection [STI]) from a U.S. urban obstetrics clinic. Interview questions focused on perceived HIV risk, knowledge and perceptions of PrEP, and preferences for different PrEP formulations. We coded data using deductive and inductive codes, created matrices to explore patterns in findings, and wrote memos to interpret emergent themes. RESULTS: Twenty patients were enrolled. Median age of the participants was 24 years (interquartile range 19-26 years), 95.0% were African American, 65.0% were high school graduates, and 70.0% had unplanned pregnancies. Participants had low knowledge of PrEP and most saw themselves at low to no risk of HIV acquisition, despite their recent STI. Further, participants' low HIV risk perception and medication safety concerns reduced PrEP acceptability. Moreover, very few had discussed PrEP with their obstetrician-gynecologists (ob-gyns) during antenatal care, which further affected perceived acceptability. However, participants who did discuss PrEP with their ob-gyns had favorable perceptions of it. These participants indicated that they would choose a formulation based on individual preferences, which were largely shaped by perceived ease of use, acceptability, and prior experience with other medication regimens. CONCLUSION: Obstetrician-gynecologists may play an important role in increasing pregnant individuals' knowledge of and access to PrEP during pregnancy among those who are at risk of HIV acquisition. To maximize uptake and adherence during this time, PrEP formulations should be tailored to individual preferences. Prevention of HIV during this critical life transition is important not only for the long-term health and well-being of pregnant individuals and their infants, but to the plan to end the HIV epidemic in the United States by 2030.
C1 [Groves, Allison K.] Drexel Univ, Dornsife Sch Publ Hlth, Philadelphia, PA 19104 USA.
   Univ Penn, Perelman Sch Med, Philadelphia, PA 19104 USA.
RP Groves, AK (通讯作者)，Drexel Univ, Dornsife Sch Publ Hlth, Philadelphia, PA 19104 USA.
EM aligroves@drexel.edu
CR Alessi EJ, 2022, ETHNIC HEALTH, V27, P800, DOI 10.1080/13557858.2020.1817342
   American College of Obstetricians and Gynecologists, 2014, OBSTET GYNECOL, V123, P1133, DOI DOI 10.1097/01.AOG.0000446855.78026.21
   Auerbach JD, 2015, AIDS PATIENT CARE ST, V29, P102, DOI 10.1089/apc.2014.0142
   Bayigga L, 2019, AM J OBSTET GYNECOL, V220, P155, DOI 10.1016/j.ajog.2018.10.014
   Bernard H. Russell, 2013, SOCIAL RES METHODS Q, Vsecond
   Bradley E, 2019, J WOMENS HEALTH, V28, P1272, DOI 10.1089/jwh.2018.7353
   Calabrese SK, 2020, AIDS PATIENT CARE ST, V34, P132, DOI 10.1089/apc.2019.0242
   Carter MR, 2019, J PRIM CARE COMMUNIT, V10, DOI 10.1177/2150132719878526
   Celum C, 2021, PLOS MED, V18, DOI 10.1371/journal.pmed.1003670
   Centers for Disease Control and Prevention, HIV WOM HIV DIAGN
   Centers for Disease Control and Prevention (CDC), 2016, HIV SURV REP, V28
   DiTullio DJ, 2019, INT J STD AIDS, V30, P1063, DOI 10.1177/0956462419863216
   Fonner VA, 2016, AIDS, V30, P1973, DOI 10.1097/QAD.0000000000001145
   Gray RH, 2005, LANCET, V366, P1182, DOI 10.1016/S0140-6736(05)67481-8
   Hanscom B, 2016, JAIDS-J ACQ IMM DEF, V73, P606, DOI 10.1097/QAI.0000000000001160
   Harris Philippa, 2021, Lancet HIV, V8, P129, DOI 10.1016/S2352-3018(21)00029-1
   Hill LM, 2021, PLOS ONE, V16, DOI 10.1371/journal.pone.0253280
   Hirschhorn LR, 2020, JAIDS-J ACQ IMM DEF, V84, P497, DOI 10.1097/QAI.0000000000002377
   HIV.gov, PREEXP PROPH PREP RE
   HPTN, HPTN 084 STUD DEM SU
   Hsieh HF, 2005, QUAL HEALTH RES, V15, P1277, DOI 10.1177/1049732305276687
   Kinuthia J, 2020, LANCET HIV, V7, pE38, DOI 10.1016/S2352-3018(19)30335-2
   Kinuthia J, 2017, JAIDS-J ACQ IMM DEF, V74, P142, DOI 10.1097/QAI.0000000000001225
   Lambert CC, 2018, J ASSOC NURSE AIDS C, V29, P835, DOI 10.1016/j.jana.2018.03.005
   Larsen A, 2022, JAIDS-J ACQ IMM DEF, V89, P34, DOI 10.1097/QAI.0000000000002814
   Lincoln Y.S., 1986, NEW DIRECTIONS PROGR, V1986, P73, DOI [DOI 10.1002/EV.1427, 10.1002/ev.1427]
   Luecke EH, 2016, J INT AIDS SOC, V19, DOI 10.7448/IAS.19.1.20875
   Meyer J, 2021, PATIENT PREFER ADHER, V15, P1913, DOI 10.2147/PPA.S315543
   Minnis AM, 2019, JAIDS-J ACQ IMM DEF, V80, P394, DOI [10.1097/QAI.0000000000001945, 10.1097/qai.0000000000001945]
   Mofenson LM, 2017, AIDS, V31, P213, DOI 10.1097/QAD.0000000000001313
   O'Connell HR, 2021, J WOMENS HEALTH, V30, P121, DOI 10.1089/jwh.2019.8217
   Philbin MM, 2021, AIDS BEHAV, V25, P667, DOI 10.1007/s10461-020-03023-9
   Rosenthal L, 2020, ETHNIC HEALTH, V25, P367, DOI 10.1080/13557858.2018.1439896
   Rutledge R, 2018, AIDS CARE, V30, P1282, DOI 10.1080/09540121.2018.1447079
   Saldana J., 2013, QUALITATIVE DATA ANA
   Scott RK, 2022, AIDS CARE, V34, P201, DOI 10.1080/09540121.2021.1916870
   Sewell WC, 2019, AIDS CARE, V31, P675, DOI 10.1080/09540121.2018.1533234
   Shen MJ, 2018, J RACIAL ETHN HEALTH, V5, P117, DOI 10.1007/s40615-017-0350-4
   Teitelman AM, 2021, J ASSOC NURSE AIDS C, V32, P188, DOI 10.1097/JNC.0000000000000233
   The PHASES Working Group, END EV GAP PREGN WOM
   Thomson KA, 2018, J INFECT DIS, V218, P16, DOI 10.1093/infdis/jiy113
   Turner L, 2018, J ASSOC NURSE AIDS C, V29, P83, DOI 10.1016/j.jana.2017.11.002
   U.S. Food and Drug Administration , FDA APPR 1 INJ TREAT
   Vazquez L, 2019, AIDS PATIENT CARE ST, V33, P214, DOI 10.1089/apc.2018.0242
   Velloza J, 2020, J INT AIDS SOC, V23, DOI 10.1002/jia2.25463
   World Health Organization, 2017, WHO TECHN BRIEF PREV
   World Health Organization, CONSOLIDATED GUIDELI
NR 47
TC 0
Z9 0
U1 0
U2 0
PU LIPPINCOTT WILLIAMS & WILKINS
PI PHILADELPHIA
PA TWO COMMERCE SQ, 2001 MARKET ST, PHILADELPHIA, PA 19103 USA
SN 0029-7844
J9 OBSTET GYNECOL
JI Obstet. Gynecol.
PD APR
PY 2022
VL 139
IS 4
BP 537
EP 544
DI 10.1097/AOG.0000000000004709
PG 8
WC Obstetrics & Gynecology
WE Science Citation Index Expanded (SCI-EXPANDED); Social Science Citation Index (SSCI); Conference Proceedings Citation Index - Science (CPCI-S)
SC Obstetrics & Gynecology
GA 1G8CM
UT WOS:000796078000009
PM 35271549
DA 2022-08-26
ER

PT J
AU Brin, C
   Palich, R
   Godefroy, N
   Simon, A
   Robert, J
   Bebear, C
   Sougakoff, W
   Agher, R
   Caumes, E
   Monsel, G
AF Brin, Cecile
   Palich, Romain
   Godefroy, Nagisa
   Simon, Anne
   Robert, Jerome
   Bebear, Cecile
   Sougakoff, Wladimir
   Agher, Rachid
   Caumes, Eric
   Monsel, Gentiane
TI Clinical, epidemiological and therapeutic characteristics of Mycoplasma
   genitalium infection in a French STI center
SO INFECTIOUS DISEASES NOW
LA English
DT Article
ID MEN; SEX; PREVALENCE; COHORT
AB Objectives: We report the characteristics of Mycoplasma genitalium (MG) infection in patients from a STI center in Paris. We evaluated outcomes after treatment.
   Methods: We included all patients tested for MG, Chlamydia trachomatis (CT) and Neisseria gonorrhoeae (NG) infection in our center from January 2017 to December 2018, using multiplex PCR on urine specimen, vaginal or rectal swabs. We collected data regarding sex, age, HIV status, PrEP use, sexual behavior, NG and CT co-infection, symptoms and treatment.
   Results: MG infection prevalence was 7% (397/5586) (95% CI 6.4-7.8). It ranged from 4.6% in patients consulting for routine STI testing (3.9% in women, 5% in men), to 16% in HIV-positive patients and 25% in PrEP users. Among the 397 MG infected patients, 351 (88%) were asymptomatic and 87 (22%) were co-infected with NG or CT. Among the 270 (68%) treated patients, 249 (92%) received azithromycin. Failure rate was 74% in the 103 patients tested post-treatment. Treatment failure tended to be higher with azithromycin single dose than with 5-day azithromycin (88% vs. 70%; P= 0.07). Azithromycin and moxifloxacin were used as second-line treatment in 24 and 23 patients, respectively. Post-treatment PCR remained positive in 55% of the 44 tested patients with a better eradication rate with moxifloxacin than with azithromycin (70% vs. 33%; P= 0.04).
   Conclusion: MG infection is highly prevalent in PrEP users and HIV-positive patients and is mostly asymptomatic. Management of MG infection should be tailored and adapted to the risk of antibiotic resistance and reinfection.
C1 [Brin, Cecile; Palich, Romain; Godefroy, Nagisa; Agher, Rachid; Caumes, Eric; Monsel, Gentiane] Sorbonne Univ, Hop Univ Pitie Salpetriere Charles Foix, AP HP, Serv Malad Infect & Trop, Paris, France.
   [Simon, Anne; Monsel, Gentiane] Sorbonne Univ, Hop Univ Pitie Salpetriere Charles Foix, AP HP, Ctr Sante Sexuelle CeGIDD,Ctr Gratuit & Informat, Paris, France.
   [Robert, Jerome; Sougakoff, Wladimir] Sorbonne Univ, GH AP HP, Ctr Immunol & Malad Infect, Inserm U1135 E2,Lab Bacteriol Hyg, Site Pitie, Paris, France.
   [Bebear, Cecile] CHU Bordeaux, Ctr Natl Reference IST Bacteriennes, Lab Bacteriol, Bordeaux, France.
   [Palich, Romain; Caumes, Eric] Sorbonne Univ, Inst Pierre Louis Epidemiol & Sante Publ iPLESP, INSERM, Paris, France.
RP Brin, C (通讯作者)，Sorbonne Univ, Hop Univ Pitie Salpetriere Charles Foix, AP HP, Serv Malad Infect & Trop, Paris, France.
EM cecileannebrin@gmail.com
RI Palich, Romain/ABZ-1131-2022; ROBERT, Jérôme/C-3993-2011
OI Palich, Romain/0000-0003-0047-0101; ROBERT, Jérôme/0000-0002-9380-0570
CR Baumann L, 2018, SEX TRANSM INFECT, V94, P254, DOI 10.1136/sextrans-2017-053384
   Bebear C., 2018, RAPPORT CNR IST
   Broad CE, 2021, SEX TRANSM INFECT, V97, P63, DOI 10.1136/sextrans-2019-054356
   Cina M, 2019, SEX TRANSM INFECT, V95, P328, DOI 10.1136/sextrans-2018-053823
   Cohen CR, 2007, SEX TRANSM DIS, V34, P274, DOI 10.1097/01.olq.0000237860.61298.54
   Couldwell DL, 2018, SEX TRANSM INFECT, V94, P406, DOI 10.1136/sextrans-2017-053480
   Deborde M, 2019, MED MALADIES INFECT, V49, P347, DOI 10.1016/j.medmal.2019.03.007
   Dionne-Odom J, 2018, CLIN INFECT DIS, V66, P796, DOI 10.1093/cid/cix853
   Doyle M, 2020, OPEN FORUM INFECT DI, V7, DOI 10.1093/ofid/ofaa291
   Durukan D, 2020, EMERG INFECT DIS, V26, P1870, DOI 10.3201/eid2608.191806
   Durukan D, 2020, CLIN INFECT DIS, V71, P1461, DOI 10.1093/cid/ciz1031
   Gnanadurai R, 2020, MICROBIOL-SGM, V166, P21, DOI 10.1099/mic.0.000830
   Gratrix J, 2017, BMJ OPEN, V7, DOI 10.1136/bmjopen-2017-016300
   Jansen K, 2020, BMC INFECT DIS, V20, DOI 10.1186/s12879-020-4831-4
   Lau A, 2015, CLIN INFECT DIS, V61, P1389, DOI 10.1093/cid/civ644
   Le Roy C, 2016, EMERG INFECT DIS, V22, P1677, DOI 10.3201/eid2209.160446
   Lis R, 2015, CLIN INFECT DIS, V61, P418, DOI 10.1093/cid/civ312
   Manhart LE, 2020, J CLIN MICROBIOL, V58, DOI 10.1128/JCM.00165-20
   Mobley VL, 2012, SEX TRANSM DIS, V39, P706, DOI 10.1097/OLQ.0b013e318255de03
   Pugliese P, 2009, HIV MED, V10, P504, DOI 10.1111/j.1468-1293.2009.00719.x
   Rekha S, 2019, MICROB PATHOGENESIS, V129, P183, DOI 10.1016/j.micpath.2019.02.006
   Savio ML, 1996, MICROBIOLOGICA, V19, P203
   Soni S, 2010, SEX TRANSM INFECT, V86, P21, DOI 10.1136/sti.2009.038190
   Sonnenberg P, 2015, INT J EPIDEMIOL, V44, P1982, DOI 10.1093/ije/dyv194
   Svenstrup HF, 2014, BMJ OPEN, V4, DOI 10.1136/bmjopen-2013-003947
   Taylor-Robinson D, 2011, CLIN MICROBIOL REV, V24, P498, DOI 10.1128/CMR.00006-11
   TULLY JG, 1981, LANCET, V1, P1288
   Zhao JJ, 2020, CLIN INFECT DIS, V71, P2027, DOI 10.1093/cid/ciaa344
NR 28
TC 0
Z9 0
U1 0
U2 1
PU ELSEVIER FRANCE-EDITIONS SCIENTIFIQUES MEDICALES ELSEVIER
PI ISSY-LES-MOULINEAUX
PA 65 RUE CAMILLE DESMOULINS, CS50083, 92442 ISSY-LES-MOULINEAUX, FRANCE
SN 2666-9927
EI 2666-9919
J9 INFECT DIS NOW
JI Infect. Dis. Now
PD FEB
PY 2022
VL 52
IS 1
BP 13
EP 17
DI 10.1016/j.idnow.2021.09.003
PG 5
WC Infectious Diseases
WE Science Citation Index Expanded (SCI-EXPANDED)
SC Infectious Diseases
GA YP4TJ
UT WOS:000748616200003
PM 34547546
OA Bronze
DA 2022-08-26
ER

PT J
AU Roy, K
   Himelfarb, A
   Karrah, K
   Porterfield, L
   Paremoer, L
   Serag, H
   Lee, WC
AF Roy, Khushali
   Himelfarb, Aliayah
   Karrah, Kapil
   Porterfield, Laura
   Paremoer, Lauren
   Serag, Hani
   Lee, Wei-Chen
TI The Social, Behavioral, and Ethical Modalities of COVID-19 on HIV Care
   in South Africa: A Systematic Review
SO INTERNATIONAL JOURNAL OF ENVIRONMENTAL RESEARCH AND PUBLIC HEALTH
LA English
DT Review
DE HIV; COVID-19; district health information system; service delivery;
   stigma; lockdown; ART disruptions; clinic visits
ID AIDS; TUBERCULOSIS; PREVENTION; PREVALENCE; SERVICES; LOCKDOWN; IMPACT
AB The profound public health impact of the novel outbreak of the SARS-CoV-2 virus in 2019 has been unparalleled in the last century. Rapid spread of the disease and a high death toll fueled the development and global rollout of effective vaccines regardless of the massive inequitable access. However, some public health measures intended to control COVID-19 have had collateral effects on the control of other infectious diseases. In this systematic review, we analyze the impact of the COVID-19 pandemic on efforts to control HIV in South Africa, emphasizing the social, ethical, and behavioral ramifications. The SCOPUS, PubMed, Ovid, PsychINFO, and Cochrane Library databases were searched for publications between March 2020 and January 2022. Of the 854 articles identified, 245 were found duplicated, and 609 were screened, 241 of which were potentially eligible, and 15 of which were ultimately included. Although no studies on the ethical implications were eligible for our study criteria due to insufficient primary data to perform an analysis on, we explored this topic in the Discussion section of this paper. We confirm declines in ART, PrEP, and HIV testing during the initial lockdown period, with slight variations across the South African provinces. Protecting routine services and reducing the disease burden on high-risk nations such as South Africa is imperative moving forward with the pandemic.
C1 [Roy, Khushali] Univ Texas Med Branch, Sch Med, Galveston, TX 77555 USA.
   [Himelfarb, Aliayah] Weill Cornell Med, Dept Psychiat, New York, NY 10021 USA.
   [Karrah, Kapil] MedCiti Med Inst, Coll Med, Ghanpur 501401, Telangana, India.
   [Porterfield, Laura] Univ Texas Med Branch, Dept Family Med, Galveston, TX 77555 USA.
   [Paremoer, Lauren] Univ Cape Town, Dept Polit Studies, ZA-7700 Cape Town, South Africa.
   [Serag, Hani; Lee, Wei-Chen] Univ Texas Med Branch, Dept Internal Med, Galveston, TX 77555 USA.
RP Roy, K (通讯作者)，Univ Texas Med Branch, Sch Med, Galveston, TX 77555 USA.
EM khroy@utmb.edu
CR Baeten JM, 2012, NEW ENGL J MED, V367, P399, DOI 10.1056/NEJMoa1108524
   Beksinska M, 2020, PLOS ONE, V15, DOI 10.1371/journal.pone.0236984
   Benade M, 2022, BMC HEALTH SERV RES, V22, DOI 10.1186/s12913-022-07714-y
   Bogart LM, 2013, AIDS CARE, V25, P843, DOI 10.1080/09540121.2012.729808
   Bolarinwa OA, 2021, ARCH PUBLIC HEALTH, V79, DOI 10.1186/s13690-021-00701-5
   Boulle A, 2021, CLIN INFECT DIS, V73, pE2005, DOI 10.1093/cid/ciaa1198
   cdc, MOVING UNAIDS 90 90
   Committee on Behavioral and Social Sciences in Medical School Curricula, 2004, IMPR MED ED, VVolume 52-86
   Danel C, 2015, NEW ENGL J MED, V373, P808, DOI 10.1056/NEJMoa1507198
   Davey DLJ, 2020, LANCET HIV, V7, pE735, DOI 10.1016/S2352-3018(20)30226-5
   Dorward J, 2021, LANCET HIV, V8, pe158, DOI 10.1016/S2352-3018(20)30359-3
   Earnshaw VA, 2018, J INT AIDS SOC, V21, DOI 10.1002/jia2.25198
   El-Krab R, 2022, GLOB PUBLIC HEALTH, V17, P1, DOI 10.1080/17441692.2021.2005113
   Fassin D, 2003, BMJ-BRIT MED J, V326, P495, DOI 10.1136/bmj.326.7387.495
   Grimsrud A, 2021, J INT AIDS SOC, V24, DOI 10.1002/jia2.25704
   Heywood M, 2009, J HUM RIGHTS PRACT, V1, P14, DOI 10.1093/jhuman/hun006
   Jarolimova J, 2021, AIDS BEHAV, V25, P3967, DOI 10.1007/s10461-021-03307-8
   Jensen C, 2021, SAMJ S AFR MED J, V111, P114, DOI [10.7196/SAMJ.2021.v111i2.15243, 10.7196/samj.2021.v111i2.15243]
   Jiamsakul A, 2016, TROP MED INT HEALTH, V21, P662, DOI 10.1111/tmi.12690
   Kenyon C, 2008, AJAR-AFR J AIDS RES, V7, P29, DOI 10.2989/AJAR.2008.7.1.4.432
   Kharsany Ayesha B M, 2016, Open AIDS J, V10, P34, DOI 10.2174/1874613601610010034
   Kruse FM, 2020, INT J HEALTH POLICY, V9, P423, DOI 10.34172/ijhpm.2020.67
   Mash Robert, 2021, S Afr Fam Pract (2004), V63, pe1, DOI 10.4102/safp.v63i1.5274
   Mastroianni A.C., 1994, WOMEN HLTH RES, V10
   McKinlay J., 2013, SOCIOL HEALTH ILL, V7
   Mojola SA, 2022, GLOB PUBLIC HEALTH, V17, P13, DOI 10.1080/17441692.2020.1851743
   Mutyambizi C, 2021, SAMJ S AFR MED J, V111, P1181, DOI 10.7196/SAMJ.2021.v111i12.15822
   Naicker CL, 2020, BMC INFECT DIS, V20, DOI 10.1186/s12879-020-05255-5
   Nandi PL, 2000, ARCH SURG-CHICAGO, V135, P22, DOI 10.1001/archsurg.135.1.22
   Nattrass N, 2013, SOCIOL HEALTH ILL, V35, P113, DOI 10.1111/j.1467-9566.2012.01480.x
   Parker A, 2020, SAMJ S AFR MED J, V110, P982, DOI [10.7196/SAMJ.2020.v110i10.15067, 10.7196/samj.2020.v110i10.15067]
   Pillay Y, 2021, SAMJ S AFR MED J, V111, P714, DOI 10.7196/SAMJ.2021.v111i8.15786
   Rees K, 2021, SAMJ S AFR MED J, V111, P309, DOI 10.7196/SAMJ.2021.v111i4.15434
   Rossouw TM, 2020, SAMJ S AFR MED J, V110, P625, DOI 10.7196/SAMJ.2020.v110i7.14857
   Saguy A., 2013, SOCIOL HEALTH ILL, V9th
   Short SE, 2015, CURR OPIN PSYCHOL, V5, P78, DOI 10.1016/j.copsyc.2015.05.002
   Siedner MJ, 2020, BMJ OPEN, V10, DOI 10.1136/bmjopen-2020-043763
   Simelela N, 2015, CURR HIV-AIDS REP, V12, P256, DOI 10.1007/s11904-015-0259-7
   Thurlow J, 2009, J INT AIDS SOC, V12, DOI 10.1186/1758-2652-12-18
   UNAIDS, IMP COVID 19 RESP SU
   Vawda Y.A., 2020, SSRN ELECT J ECONBIZ, V103, P3559478, DOI [10.2139/ssrn.3559478, DOI 10.2139/SSRN.3559478]
   Venkatesh KK, 2012, HEALTH AFFAIR, V31, P1429, DOI 10.1377/hlthaff.2012.0210
   Watkins JA, 2021, BMJ OPEN, V11, DOI 10.1136/bmjopen-2020-044065
   WHO WHO, 2019, REC HIV SELF TEST EV
NR 44
TC 0
Z9 0
U1 0
U2 0
PU MDPI
PI BASEL
PA ST ALBAN-ANLAGE 66, CH-4052 BASEL, SWITZERLAND
EI 1660-4601
J9 INT J ENV RES PUB HE
JI Int. J. Environ. Res. Public Health
PD AUG
PY 2022
VL 19
IS 15
AR 9766
DI 10.3390/ijerph19159766
PG 19
WC Environmental Sciences; Public, Environmental & Occupational Health
WE Science Citation Index Expanded (SCI-EXPANDED); Social Science Citation Index (SSCI)
SC Environmental Sciences & Ecology; Public, Environmental & Occupational
   Health
GA 3R8DB
UT WOS:000839135500001
PM 35955119
OA gold, Green Accepted
DA 2022-08-26
ER

PT J
AU Floyd, S
   Mulwa, S
   Magut, F
   Gourlay, A
   Mthiyane, N
   Kamire, V
   Osindo, J
   Otieno, M
   Chimbindi, N
   Ziraba, A
   Phillips-Howard, P
   Kwaro, D
   Shahmanesh, M
   Birdthistle, I
AF Floyd, Sian
   Mulwa, Sarah
   Magut, Faith
   Gourlay, Annabelle
   Mthiyane, Nondumiso
   Kamire, Vivienne
   Osindo, Jane
   Otieno, Moses
   Chimbindi, Natsayi
   Ziraba, Abdhalah
   Phillips-Howard, Penelope
   Kwaro, Daniel
   Shahmanesh, Maryam
   Birdthistle, Isolde
CA DREAMS Impact Evaluation Study Tea
TI DREAMS impact on HIV status knowledge and sexual risk among cohorts of
   young women in Kenya and South Africa
SO AIDS
LA English
DT Article
DE adolescent girls and young women; Africa; cohort studies; combination
   HIV prevention; HIV; HIV infections; impact evaluation
ID INFECTION; PEOPLE
AB Objectives: We sought evidence of DREAMS' impact on uptake of services and sexual risk among adolescent-girls-and-young-women (AGYW). Design: Cohorts of AGYW aged 13-22 years were randomly selected in 2017-2018 and followed-up to 2019; 1081 in Nairobi, Kenya;1171 in Gem, western Kenya;and 2184 in uMkhanyakude, South Africa. Methods: Outcomes were knowledge of HIV status, condomless sex (past 12 months), lifetime partners, transactional sex (past 12 months), and awareness and use of condoms and pre-exposure-prophylaxis (PrEP). Using a causal inference framework, we estimated the proportions with each outcome if all vs. none were DREAMS invitees by 2018. Results: Among AGYW followed up in 2019, the percentage invited to DREAMS by 2018 was 74, 57, and 53% in Nairobi, Gem, and uMkhanyakude, respectively. By 2018, the estimated percentages of AGYW who would know their HIV status, comparing the scenarios that all vs. none were DREAMS invitees, were 86 vs. 56% in Nairobi, 80 vs. 68% in Gem, and 56 vs. 49% in uMkhanyakude. By 2019, awareness of condoms and PrEP was high among DREAMS invitees, but recent participation in condom promotion activities was less than 50% and recent PrEP use was around 0-10%. In Gem, there was evidence of a reduction attributable to DREAMS in condomless sex, and among younger AGYW in the number of lifetime partners;in Nairobi evidence of a reduction in condomless sex among sexually active older AGYW;and in uMkhanya-kude no evidence that DREAMS changed these outcomes. Conclusion: Alongside sustaining high levels of knowledge of HIV status, more is needed to link AGYW into prevention methods such as PrEP and condoms. Comprehensive HIV prevention promotes safer sexual partnerships, but poverty, social norms, and inequalities limit AGYW's prevention choices.
C1 [Floyd, Sian; Mulwa, Sarah; Gourlay, Annabelle; Birdthistle, Isolde] London Sch Hyg & Trop Med, Fac Epidemiol & Populat Hlth, Keppel St, London, England.
   [Mulwa, Sarah; Osindo, Jane; Ziraba, Abdhalah] Africa Populat & Hlth Res Ctr, Nairobi, Kenya.
   [Magut, Faith; Kamire, Vivienne; Otieno, Moses; Kwaro, Daniel] Kenya Govt Med Res Ctr, Ctr Global Hlth Res, Kisumu, Kenya.
   [Mthiyane, Nondumiso; Chimbindi, Natsayi; Shahmanesh, Maryam] Africa Hlth Res Inst, Kwa Zulu, South Africa.
   [Phillips-Howard, Penelope] Univ Liverpool Liverpool Sch Trop Med, Dept Clin Sci, Liverpool, Merseyside, England.
   [Shahmanesh, Maryam] UCL, Inst Global Hlth, London, England.
RP Floyd, S (通讯作者)，London Sch Hyg & Trop Med, Keppel St, London WC1E 7HT, England.
EM sian.floyd@lshtm.ac.uk
FU NUHDSS; SIDA [54100113]; National Institutes of Health
   [5R01MH114560-03]; Wellcome Trust [082384/Z/07/Z]
FX The African Population and Health Research Center would like to
   acknowledge the support and cooperation of the community under the
   NUHDSS. The Africa Health Research Institute would also like to
   acknowledge the support and help of the research assistants who
   collected the data, and research administrators, especially A. Jalazi
   and S. Mbili, for their commitment to the study. We also extend our
   appreciation to our research community including the community advisory
   boards in uMkhanyakude district.; Partner institutions also received
   funding for their demographic surveillance platforms and associated data
   collection activities (but their funders did not influence the
   evaluation study design, analysis, data interpretation, decision to
   publish or writing of the manuscript): The African Population and Health
   Research Center acknowledges the generous financial support to the
   NUHDSS, within which the DREAMS Impact Evaluation is nested and which
   enabled identification of study participants. The NUHDSS is partly
   funded by SIDA: Grant #54100113. The Africa Health Research Institute
   acknowledges that this work was supported by the National Institutes of
   Health under award number 5R01MH114560-03. The Africa Health Research
   Institute is also supported by a grant from the Wellcome Trust
   (082384/Z/07/Z).
CR Ali MM, 2018, REPROD HEALTH, V15, DOI 10.1186/s12978-018-0576-6
   Aral SO, 2004, SEX TRANSM INFECT, V80, P8, DOI 10.1136/sti.2004.011866
   Atieno H., 2021, R4P
   Baisley K, 2018, PLOS ONE, V13, DOI 10.1371/journal.pone.0208689
   Birdthistle I, 2019, LANCET GLOB HEALTH, V7, pE1521, DOI 10.1016/S2214-109X(19)30410-3
   Birdthistle I, 2018, BMC PUBLIC HEALTH, V18, DOI 10.1186/s12889-018-5789-7
   Byanyima W, 2021, R4P
   Chimbindi N, 2022, AIDS CARE, V34, P232, DOI 10.1080/09540121.2021.1902933
   Chimbindi N, 2020, J INT AIDS SOC, V23, DOI 10.1002/jia2.25575
   Chimbindi N, 2018, PLOS ONE, V13, DOI 10.1371/journal.pone.0208243
   Chimbindi N, 2018, PLOS ONE, V13, DOI 10.1371/journal.pone.0203193
   Delany-Moretlwe S, 2021, J INT AIDS SOC, V24
   Delany-Moretlwe S, 2021, R4P
   Francis SC, 2018, PLOS MED, V15, DOI 10.1371/journal.pmed.1002512
   Gourlay A, 2019, BMC PUBLIC HEALTH, V19, DOI 10.1186/s12889-019-7766-1
   Green K, 2021, R4P
   Ho QA, 2021, R4P
   Indravudh PP, 2017, AIDS, V31, pS203, DOI 10.1097/QAD.0000000000001516
   Kerr-Wilson A., 2020, WHAT WORKS PREVENT V
   Madiang D, 2021, R4P
   Mannell J, 2019, J INT AIDS SOC, V22, DOI 10.1002/jia2.25380
   Matambanadzo P., 2021, R4P
   Mavedzenge SN, 2014, JAIDS-J ACQ IMM DEF, V66, pS154, DOI 10.1097/QAI.0000000000000178
   Monasch R, 2006, WHO TECH REP SER, V938, P15
   Musau A, 2021, R4P
   Nelson K, 2021, R4P
   Opito R, 2021, R4P
   PEPFAR, 2021, PEPFAR DREAMS GUID
   Pettifor A, 2018, J INT AIDS SOC, V21, DOI 10.1002/jia2.25134
   Pettifor A, 2016, LANCET GLOB HEALTH, V4, pE978, DOI [10.1016/s2214-109x(16)30253-4, 10.1016/S2214-109X(16)30253-4]
   Phanuphak N, 2021, R4P
   Rodrigues J., 2021, R4P
   Saul J, 2018, PLOS ONE, V13, DOI 10.1371/journal.pone.0208167
   Segal K., 2021, R4P
   Shahmanesh M, 2020, AIDS
   Shahmanesh M, 2021, BMC PUBLIC HEALTH, V21, DOI 10.1186/s12889-021-11399-z
   UNAIDS, 2018, T SEX HIV RISK AN AC
   UNAIDS,, 2019, WOM HIV A SPOTL AD G, P20
   UNAIDS, 2018, KNOWL IS POW KNOW YO
   UNAIDS, 2016, ALL END AD AIDS EP P
   UNAIDS, 2011, HIV SOC PROT GUID NO
   United States Department of State, DREAMS PARTN
   Vandormael A, 2019, NAT COMMUN, V10, DOI 10.1038/s41467-019-13473-y
   Wamoyi J, 2018, REPROD HEALTH, V15, DOI 10.1186/s12978-018-0650-0
   Wamoyi J, 2014, REPROD HEALTH, V11, DOI 10.1186/1742-4755-11-88
   Wamoyi J, 2011, ARCH SEX BEHAV, V40, P5, DOI 10.1007/s10508-010-9646-8
   Wong VJ, 2017, AIDS, V31, pS191, DOI 10.1097/QAD.0000000000001539
   Zuma T, 2019, FRONT PUBLIC HEALTH, V7, DOI 10.3389/fpubh.2019.00336
NR 48
TC 1
Z9 1
U1 3
U2 3
PU LIPPINCOTT WILLIAMS & WILKINS
PI PHILADELPHIA
PA TWO COMMERCE SQ, 2001 MARKET ST, PHILADELPHIA, PA 19103 USA
SN 0269-9370
EI 1473-5571
J9 AIDS
JI Aids
PD JUN 15
PY 2022
VL 36
IS SUPPL 1
SU 1
BP S61
EP S73
DI 10.1097/QAD.0000000000003157
PG 13
WC Immunology; Infectious Diseases; Virology
WE Science Citation Index Expanded (SCI-EXPANDED)
SC Immunology; Infectious Diseases; Virology
GA 2Q1NU
UT WOS:000820196400007
PM 35766576
OA Green Published, Green Accepted, hybrid
DA 2022-08-26
ER

PT J
AU Mathur, S
   Mishra, R
   Mahapatra, B
   Heck, CJ
   Okal, J
AF Mathur, Sanyukta
   Mishra, Raman
   Mahapatra, Bidhubhusan
   Heck, Craig J.
   Okal, Jerry
TI Assessing layered HIV prevention programming: optimizing outcomes for
   adolescent girls and young women
SO AIDS
LA English
DT Article
DE condom; HIV prevention; Kenya; multicomponent intervention; regression
   tree; sexual behaviour; sexual violence; transactional sex
ID RURAL WESTERN KENYA; PARENTING INTERVENTION; MATTER; RISK; CALL; SEX
AB Objective: To assess how exposure to multiple, layered interventions predicts HIV-related outcomes among adolescent girls (15-19 years) and young women (20-24 years) in Kenya. Design: Survey data from adolescent girls and young women (n = 736) with 14-16 months of engagement with DREAMS, a comprehensive HIV prevention program that provides a range of health education, life skills, social protection, and social and behaviour change interventions. Methods: Nonparametric recursive partitioning technique - classification and regression tree (CART) - to identify the best predictors (DREAMS interventions) for achieving the desired HIV-related outcomes (consistent condom use and no transactional sex or sexual violence). Results: Among adolescent girls, schooling support reduced the likelihood of engaging in transactional sex, whereas schooling support and exposure to parenting program reduced the likelihood experiencing sexual violence. Likelihood of consistent condom use increased among adolescent girls with exposure to preexposure prophylaxis (PrEP), schooling support, and the violence prevention programming. Among young women, multiple pathways reduced the likelihood of engaging in transactional sex: exposure to the male sexual partner program; exposure to the youth fund program; exposure to the violence prevention program; or exposure/engagement with schooling support, parenting programming, and the youth fund program. For young women, consistent condom use increased with schooling support and male partner engagement. Additionally, engagement in violence prevention program and male partner engagement increased the likelihood of not experiencing sexual violence among young women. Conclusion: Exposure to a combination of DREAMS interventions predicted outcomes that can reduce HIV risk among AGYW, though the pathways differed by outcome and age group.
C1 [Mathur, Sanyukta] Populat Council, Washington, DC USA.
   [Mishra, Raman] Populat Council Consulting Private Ltd, New Delhi, India.
   [Mahapatra, Bidhubhusan] Populat Council, New Delhi, India.
   [Okal, Jerry] Populat Council, Nairobi, Kenya.
RP Mathur, S (通讯作者)，4301 Connecticut Ave NW,Suite 280, Washington, DC 20008 USA.
EM smathur@popcouncil.org
OI Mishra, Raman/0000-0001-8257-6019
FU Bill & Melinda Gates Foundation [OPP1150068, OPP1136778]
FX the study was funded by the Bill & Melinda Gates Foundation, Grant
   Numbers OPP1150068 and OPP1136778.
CR Abramsky T, 2014, BMC MED, V12, DOI 10.1186/s12916-014-0122-5
   [Anonymous], REFL AIDS 2020 DREAM
   Banerjee A., 2019, Working Paper Series - National Bureau of Economic Research (Massachusetts), DOI 10.3386/w26096
   Chimbindi N, 2018, PLOS ONE, V13, DOI 10.1371/journal.pone.0208243
   Dehne KL, 2016, LANCET HIV, V3, pE323, DOI 10.1016/S2352-3018(16)30035-2
   DREAMS Partnership, US DEP STAT
   Eisinger RW, 2018, EMERG INFECT DIS, V24, P413, DOI 10.3201/eid2403.171797
   Gibbs A, 2017, GLOBAL HEALTH ACTION, V10, DOI 10.1080/16549716.2017.1290427
   Gichane MW, 2020, AIDS BEHAV, V24, P3376, DOI 10.1007/s10461-020-02910-5
   Gift TL, 2016, SEX TRANSM DIS, V43, pS8, DOI 10.1097/OLQ.0000000000000330
   Glennerster R, 2011, ACCESS QUALITY KENYA
   Gourlay A, 2019, BMC PUBLIC HEALTH, V19, DOI 10.1186/s12889-019-7766-1
   Gupta GR, 2008, LANCET, V372, P764, DOI 10.1016/S0140-6736(08)60887-9
   Kamala BA, 2017, AIDS EDUC PREV, V29, P105, DOI 10.1521/aeap.2017.29.2.105
   Krisch M, 2019, ADOLESC RES REV, V4, P115, DOI 10.1007/s40894-019-00107-z
   Krzywinksi M, 2017, NAT METHODS, V14, P757, DOI 10.1038/nmeth.4370
   Li Y, 2014, J INT AIDS SOC, V17, DOI 10.7448/IAS.17.1.18845
   Loh WY, 2014, INT STAT REV, V82, P329, DOI 10.1111/insr.12016
   Mathur S, 2022, BMJ OPEN, V12, DOI 10.1136/bmjopen-2020-047843
   Mathur S, 2020, INT J PUBLIC HEALTH, V65, P399, DOI 10.1007/s00038-020-01350-1
   Mathur S, 2018, PLOS ONE, V13, DOI 10.1371/journal.pone.0203929
   Miller KS., FAMILIES MATTER PROG
   MTV Shuga, MTV STAYING AL FDN
   NASCOP,, 2020, KENPHIA PREL 2018 RE
   Oruko K, 2015, PLOS ONE, V10, DOI 10.1371/journal.pone.0144321
   Piot P, 2008, LANCET, V372, P845, DOI 10.1016/S0140-6736(08)60888-0
   Poulsen MN, 2010, AIDS EDUC PREV, V22, P273, DOI 10.1521/aeap.2010.22.4.273
   PRAAGMAN J, 1985, EUR J OPER RES, V19, P144, DOI 10.1016/0377-2217(85)90321-2
   Pronyk P., 2013, OPTIONS GLOBAL BEST
   Pulerwitz J, 2018, PLOS ONE, V13, DOI 10.1371/journal.pone.0199733
   Santelli JS, 2015, GLOB SOC WELFARE, V2, P87, DOI 10.1007/s40609-015-0029-x
   Santelli JS, 2013, JAIDS-J ACQ IMM DEF, V63, P393, DOI 10.1097/QAI.0b013e3182926795
   Saul J, 2018, PLOS ONE, V13, DOI 10.1371/journal.pone.0208167
   SPSS Inc, PASW STAT
   UNAIDS,, 2019, WOM HIV A SPOTL AD G, P20
   UNAIDS, 2020, WE VE GOT POW WOM AD
   USAID, POW DREAMS HIV PREV
   Vandenhoudt H, 2010, AIDS EDUC PREV, V22, P328, DOI 10.1521/aeap.2010.22.4.328
   Youth Enterprise Development Fund, US
NR 39
TC 1
Z9 1
U1 1
U2 1
PU LIPPINCOTT WILLIAMS & WILKINS
PI PHILADELPHIA
PA TWO COMMERCE SQ, 2001 MARKET ST, PHILADELPHIA, PA 19103 USA
SN 0269-9370
EI 1473-5571
J9 AIDS
JI Aids
PD JUN 15
PY 2022
VL 36
IS SUPPL 1
SU 1
BP S75
EP S83
DI 10.1097/QAD.0000000000003242
PG 9
WC Immunology; Infectious Diseases; Virology
WE Science Citation Index Expanded (SCI-EXPANDED)
SC Immunology; Infectious Diseases; Virology
GA 2Q1NU
UT WOS:000820196400008
PM 35766577
DA 2022-08-26
ER

PT J
AU Patel, P
   Sato, K
   Bhandari, N
   Kanagasabai, U
   Schelar, E
   Cooney, C
   Eakle, R
   Klucking, S
   Toiv, N
   Saul, J
AF Patel, Pragna
   Sato, Kimi
   Bhandari, Neeta
   Kanagasabai, Udhayashankar
   Schelar, Erin
   Cooney, Caroline
   Eakle, Robyn
   Klucking, Sara
   Toiv, Nora
   Saul, Janet
CA PEPFAR PrEP Stakeholders
TI From policy to practice: uptake of pre-exposure prophylaxis among
   adolescent girls and young women in United States President's Emergency
   Plan for AIDS Relief-supported countries, 2017-2020
SO AIDS
LA English
DT Article
DE adolescent girls and young women; HIV prevention; pre-exposure
   prophylaxis
ID ANTIRETROVIRAL PROPHYLAXIS
AB Background: The US President's Emergency Plan for AIDS Relief's (PEPFAR) first implemented pre-exposure prophylaxis (PrEP) for HIV prevention through the Determined, Resilient, Empowered, AIDS-Free, Mentored and Safe (DREAMS) partnership in 2016. PrEP is a critical intervention to achieve the main objective of DREAMS, reducing new HIV infections among 15-14 year old adolescent girls and young women (AGYW) in 15 high HIV burdened countries. Methods: We describe uptake of PrEP among AGYW in PEPFAR. Most PrEP programs screened persons who tested HIV-negative for eligibility and offered PrEP as part of combination prevention with follow-up, including repeat HIV testing and counseling, at 3-month intervals. Platforms providing comprehensive services for AGYW were also leveraged. We examined two PEPFAR monitoring indicators, using the FY20Q4 Monitoring, Evaluation, Reporting (MER) indicator dataset to assess progress in PrEP uptake, and descriptive narratives to understand successes and challenges from fiscal year 2017 to 2020. To assess coverage, we calculated the PrEP to Need ratio (PnR) using a published methodology. Results: From FY2017 to FY2020, 576570 total clients initiated PrEP and the number of PEPFAR countries offering PrEP doubled from 12 to 24. Of 360073 (62% of total) initiations among women, 52% were among AGYW with steady increases from year to year. Among all AGYW, 20-24-year-old women represented a significantly higher proportion of PrEP initiators than adolescents (15-19years) (64 versus 36%, P < 0.05). Of all 186985 PrEP initiations among AGYW, 99% were in DREAMS countries. Barriers, such as low demand and adherence, were addressed through outreach efforts, including mobile sites, use of technology to educate and support AGYW, media campaigns, and engaging peers in program implementation. We saw a 2.5-fold increase in PrEP uptake among AGYW from 2018 to 2019; by 2020, all DREAMS countries were implementing PrEP. However, PrEP coverage among AGYW in DREAMS countries remains low (PnR range: 0-4.1); only two have a PnR greater than 1 where there were more PrEP users than new HIV diagnoses. Conclusion: PrEP uptake among AGYW has grown since 2016; however, challenges remain. Tools to improve adherence are needed to improve PrEP persistence among AGYW. National policies to facilitate greater PrEP uptake among adolescents would be beneficial. A greater need for PrEP in DREAMS countries is evident and if realized, will contribute to epidemic control.
C1 [Patel, Pragna; Kanagasabai, Udhayashankar] Ctr Dis Control & Prevent, Div Global HIV & TB, Atlanta, GA 30329 USA.
   [Sato, Kimi] Peace Corps, Off Global Hlth & HIV, Washington, DC USA.
   [Bhandari, Neeta; Cooney, Caroline; Klucking, Sara; Toiv, Nora; Saul, Janet] Dept State, Off Global Aids Coordinator & Hlth Diplomacy, Washington, DC USA.
   [Schelar, Erin; Eakle, Robyn] US Agcy Int Dev, Washington, DC 20523 USA.
RP Patel, P (通讯作者)，Ctr Dis Control & Prevent, Ctr Global Hlth, Div Global HIV & TB, 1600 Clifton Rd, Atlanta, GA 30329 USA.
EM plp3@cdc.gov
CR AVAC, YEARS AHEAD BIOM PRE
   AVAC, PREPWATCH GLOB PREP
   AVAC PrEPWatch, USAID MICR PROD INTR
   Baeten JM, 2012, NEW ENGL J MED, V367, P399, DOI 10.1056/NEJMoa1108524
   Celum CL, 2019, J INT AIDS SOC, V22, DOI 10.1002/jia2.25298
   Choopanya K, 2013, LANCET, V381, P2083, DOI 10.1016/S0140-6736(13)61127-7
   Gilead, GIVING ACCESS
   Grant RM, 2010, NEW ENGL J MED, V363, P2587, DOI 10.1056/NEJMoa1011205
   Haberer Jessica E, 2019, J Int Assoc Provid AIDS Care, V18, p2325958219831011, DOI 10.1177/2325958219831011
   Hill LM, 2020, J INT AIDS SOC, V23, DOI 10.1002/jia2.25502
   Maseko B, 2020, PLOS ONE, V15, DOI 10.1371/journal.pone.0226062
   Moreira DN, 2020, INT J LAW PSYCHIAT, V71, DOI 10.1016/j.ijlp.2020.101606
   Mugwanya KK, 2019, PLOS MED, V16, DOI 10.1371/journal.pmed.1002885
   Nel A, 2016, NEW ENGL J MED, V375, P2133, DOI 10.1056/NEJMoa1602046
   Saul J, 2018, PLOS ONE, V13, DOI 10.1371/journal.pone.0208167
   Shiau S, 2020, AIDS BEHAV, V24, P2244, DOI 10.1007/s10461-020-02871-9
   Siegler AJ, 2018, ANN EPIDEMIOL, V28, P841, DOI 10.1016/j.annepidem.2018.06.005
   Sila J, 2020, AIDS PATIENT CARE ST, V34, P336, DOI 10.1089/apc.2020.0037
   Supervie V, 2011, SCI REP-UK, V1, DOI 10.1038/srep00185
   Thigpen MC, 2012, NEW ENGL J MED, V367, P423, DOI 10.1056/NEJMoa1110711
   Tsondai PR, 2017, J INT AIDS SOC, V20, DOI 10.7448/IAS.20.5.21649
   UNAIDS, 2016, UPD PREEXP PROPHYL
   UNAIDS, 2019, GLOB HIV AIDS STAT 2
   UNAIDS, 2019, GLOB AIDS UPD 2019 C
   UNAIDS. Global AIDS Monitoring, 2018, GLOB AIDS MON 2018
   United States Census Bureau, GLOB MAPP SUBN POP S
   Were D, 2020, J INT AIDS SOC, V23, DOI 10.1002/jia2.25537
   WHO, WHO EXP REC OR PREEX
   World Health Organization, HIV PREEXPS PROPHYL
NR 29
TC 1
Z9 1
U1 1
U2 1
PU LIPPINCOTT WILLIAMS & WILKINS
PI PHILADELPHIA
PA TWO COMMERCE SQ, 2001 MARKET ST, PHILADELPHIA, PA 19103 USA
SN 0269-9370
EI 1473-5571
J9 AIDS
JI Aids
PD JUN 15
PY 2022
VL 36
IS SUPPL 1
SU 1
BP S15
EP S26
DI 10.1097/QAD.0000000000003103
PG 12
WC Immunology; Infectious Diseases; Virology
WE Science Citation Index Expanded (SCI-EXPANDED)
SC Immunology; Infectious Diseases; Virology
GA 2Q1NU
UT WOS:000820196400003
PM 35766572
OA hybrid
DA 2022-08-26
ER

PT J
AU Koole, JCD
   de la Court, F
   Welkers, MRA
   Yap, K
   Stalenhoef, JE
   Jurriaans, S
   de Vries, HJC
   Op de Coul, ELM
   Prins, M
   Hoornenborg, E
AF Koole, Jeffrey C. D.
   de la Court, Feline
   Welkers, Matthijs R. A.
   Yap, Kenneth
   Stalenhoef, Janneke E.
   Jurriaans, Suzanne
   de Vries, Henry J. C.
   Op de Coul, Eline L. M.
   Prins, Maria
   Hoornenborg, Elske
TI HIV-1-infection in a man who has sex with men despite self-reported
   excellent adherence to pre-exposure prophylaxis, the Netherlands, August
   2021: be alert to emtricitabine/tenofovir-resistant strain transmission
SO EUROSURVEILLANCE
LA English
DT Article
ID RISK; HIV
AB In August 2021, a man who has sex with men was diagnosed with HIV-1 infection despite using event-driven pre-exposure prophylaxis for over 2 years with self-reported excellent adherence. Sequencing iden-tified resistance-associated mutations (RAM) M184V and K65R, conferring resistance to emtricitabine and tenofovir, and RAM V108I and E138A. Background RAM prevalence was two of 164 (1.2%) new HIV diagnoses in Amsterdam (2017-19). We reiterate the need for frequent HIV testing among PrEP users and additional testing in case of symptoms.
C1 [Koole, Jeffrey C. D.; de la Court, Feline; Welkers, Matthijs R. A.; Yap, Kenneth; de Vries, Henry J. C.; Prins, Maria; Hoornenborg, Elske] Publ Hlth Serv Amsterdam, Dept Infect Dis, Amsterdam, Netherlands.
   [Welkers, Matthijs R. A.; Jurriaans, Suzanne] Amsterdam UMC, Dept Med Microbiol & Infect Prevent, Amsterdam, Netherlands.
   [Stalenhoef, Janneke E.] OLVG, Dept Internal Med, Amsterdam, Netherlands.
   [de Vries, Henry J. C.] Univ Amsterdam, Locat Acad Med Ctr, Amsterdam Inst Infect & Immun AII, Dept Dermatol,Amsterdam UMC, Amsterdam, Netherlands.
   [Op de Coul, Eline L. M.] Natl Inst Publ Hlth & Environm RIVM, Ctr Infect Dis Control, Bilthoven, Netherlands.
   [Prins, Maria] Univ Amsterdam, Amsterdam Infect & Immun Inst AII, Dept Infect Dis, Amsterdam UMC, Amsterdam, Netherlands.
RP Koole, JCD (通讯作者)，Publ Hlth Serv Amsterdam, Dept Infect Dis, Amsterdam, Netherlands.
EM jkoole@ggd.amsterdam.nl
CR Ambrosioni J., LANCET HIV, V8, DOI [10.1016/S2352, DOI 10.1016/S2352]
   Cohen SE., 2018, LANCET HIV
   Colby DJ, 2018, CLIN INFECT DIS, V67, P962, DOI 10.1093/cid/ciy321
   Fonner VA, 2016, AIDS, V30, P1973, DOI 10.1097/QAD.0000000000001145
   Hoornenborg E, 2019, LANCET HIV, V6, pE447, DOI 10.1016/S2352-3018(19)30136-5
   Hoornenborg E, 2017, LANCET HIV, V4, pE522, DOI 10.1016/S2352-3018(17)30132-7
   Jongen VW, 2021, J INT AIDS SOC, V24, DOI 10.1002/jia2.25708
   Knox DC, 2017, NEW ENGL J MED, V376, P501, DOI 10.1056/NEJMc1611639
   Lehman DA, 2015, J INFECT DIS, V211, P1211, DOI 10.1093/infdis/jiu677
   Markowitz M, 2017, JAIDS-J ACQ IMM DEF, V76, pE104, DOI 10.1097/QAI.0000000000001534
   Molina JM, 2015, NEW ENGL J MED, V373, P2237, DOI 10.1056/NEJMoa1506273
   Panel on Antiretroviral Guidelines for Adults and Adolescents, 2022, GUIDELINES USE ANTIR
   Rodger AJ, 2019, LANCET, V393, P2428, DOI 10.1016/S0140-6736(19)30418-0
   Thaden JT, 2018, AIDS, V32, pF1, DOI 10.1097/QAD.0000000000001825
   The Dutch Association of HIV-treating physici.ans (NVHB), 2019, RICHTL HIV HIV TREAT
   Urbanus AT, 2017, PREP DOSSIER PREEXPO
   Zheng JH, 2016, J PHARMACEUT BIOMED, V122, P16, DOI 10.1016/j.jpba.2016.01.038
NR 17
TC 0
Z9 0
U1 0
U2 0
PU EUR CENTRE DIS PREVENTION & CONTROL
PI STOCKHOLM
PA TOMTEBODAVAGEN 11A, STOCKHOLM, 171 83, SWEDEN
SN 1025-496X
EI 1560-7917
J9 EUROSURVEILLANCE
JI Eurosurveillance
PD APR 7
PY 2022
VL 27
IS 14
AR 2200275
DI 10.2807/1560-7917.ES.2022.27.14.2200275
PG 4
WC Infectious Diseases
WE Science Citation Index Expanded (SCI-EXPANDED)
SC Infectious Diseases
GA 0W9YE
UT WOS:000789373100003
PM 35393931
OA Green Published, gold
DA 2022-08-26
ER

PT J
AU Koppe, U
   Seifried, J
   Marcus, U
   Albrecht, S
   Jansen, K
   Jessen, H
   Gunsenheimer-Bartmeyer, B
   Bremer, V
AF Koppe, Uwe
   Seifried, Janna
   Marcus, Ulrich
   Albrecht, Stefan
   Jansen, Klaus
   Jessen, Heiko
   Gunsenheimer-Bartmeyer, Barbara
   Bremer, Viviane
TI HIV, STI and renal function testing frequency and STI history among
   current users of self-funded HIV pre-exposure prophylaxis, a
   cross-sectional study, Germany, 2018 and 2019
SO EUROSURVEILLANCE
LA English
DT Article
ID SEXUALLY-TRANSMITTED INFECTIONS; UNITED-STATES; HIGH-RISK; ORAL SEX;
   MEN; GONORRHEA; CHLAMYDIA; HEALTH
AB Introduction: Users of pre-exposure prophylaxis (PrEP) require periodic testing for HIV, sexually transmitted infections (STI) and renal function. Before PrEP was made free of charge through statutory health insurance in late 2019, PrEP users in Germany had to pay for testing themselves. Aim: We investigated self-reported HIV, STI and renal function testing frequencies among self-funded PrEP users in Germany, factors associated with infrequent testing, and STI diagnoses.Methods: A cross-sectional anonymous online survey in 2018 and 2019 recruited current PrEP users via dating apps for men who have sex with men (MSM), a PrEP community website, anonymous testing sites and friends. We used descriptive methods and logistic regression for analysis. Results: We recruited 4,848 current PrEP users. Median age was 37 years (interquartile range (IQR): 30-45), 88.7% identified as male, and respectively 26.3%, 20.9% and 29.2% were tested less frequently for HIV, STI and renal function than recommended. Participants with lower STI testing frequency were significantly less likely to report STI diagnoses during PrEP use, especially among those with many partners and inconsistent condom use. Factors most strongly associated with infrequent testing included not getting tested before starting PrEP, using PrEP from informal sources and on-demand/intermittent PrEP use. Discussion: In a setting of self-funded PrEP, many users obtained medical tests less frequently than recommended, which can lead to missed diagnoses. Barriers to testing should be addressed to enable proper medical supervision. The suitability of testing frequencies to PrEP users with less frequent risk exposures needs to be evaluated.
C1 [Koppe, Uwe; Seifried, Janna; Marcus, Ulrich; Jansen, Klaus; Gunsenheimer-Bartmeyer, Barbara; Bremer, Viviane] Robert Koch Inst, Dept Infect Dis Epidemiol, Berlin, Germany.
   [Albrecht, Stefan] Robert Koch Inst, Dept Epidemiol & Hlth Monitoring, Berlin, Germany.
   [Jessen, Heiko] Praxis Jessen2 & Kollegen, Berlin, Germany.
RP Koppe, U (通讯作者)，Robert Koch Inst, Dept Infect Dis Epidemiol, Berlin, Germany.
EM koppeu@rki.de
OI Koppe, Uwe/0000-0001-9718-5811
CR Aguirrebengoa OA, 2021, PLOS ONE, V16, DOI 10.1371/journal.pone.0245925
   Bundesministerium fuer Gesundheit (BMG), 2019, GES ANSPR HIV PRAEXP
   CDC, 2018, PREEXP PROPH PREV HI
   Chandra C., 2020, Clinical Infectious Diseases, V73, pe2261, DOI 10.1093/cid/ciaa1033
   Chapin-Bardales J, 2020, JAIDS-J ACQ IMM DEF, V85, P430, DOI 10.1097/QAI.0000000000002482
   Chow EPF, 2019, J INT AIDS SOC, V22, DOI 10.1002/jia2.25354
   Chow EPF, 2016, SEX TRANSM INFECT, V92, P532, DOI 10.1136/sextrans-2015-052502
   Cornelisse VJ, 2019, OPEN FORUM INFECT DI, V6, DOI 10.1093/ofid/ofz287
   Deutsche AIDS Gesellschaft (DAIG), 2018, DTSCH OST LEITL HIV
   Drak D, 2019, PLOS ONE, V14, DOI 10.1371/journal.pone.0210106
   Edwards S, 1998, SEX TRANSM INFECT, V74, P95, DOI 10.1136/sti.74.2.95
   European Medicines Agency (EMA), TRUV SUMM PROD CHAR
   Grant RM, 2010, NEW ENGL J MED, V363, P2587, DOI 10.1056/NEJMoa1011205
   Grulich AE, 2018, LANCET HIV, V5, pE629, DOI 10.1016/S2352-3018(18)30215-7
   Hofmann A, 2020, BUNDESGESUNDHEITSBLA, V63, P1262, DOI 10.1007/s00103-020-03210-y
   Huang YLA, 2018, J INFECT DIS, V217, P617, DOI 10.1093/infdis/jix595
   Jansen K, 2020, BMC INFECT DIS, V20, DOI 10.1186/s12879-020-4831-4
   Jenness SM, 2017, CLIN INFECT DIS, V65, P712, DOI 10.1093/cid/cix439
   Jotwani V, 2018, JAIDS-J ACQ IMM DEF, V78, P169, DOI 10.1097/QAI.0000000000001654
   Kojima N, 2021, CLIN INFECT DIS, V73, pE3181, DOI 10.1093/cid/ciaa1272
   Koppe U, 2021, 18 EUR AIDS C LOND
   Koppe U, 2019, J INT AIDS SOC, V22, DOI 10.1002/jia2.25395
   Marcus U, 2021, PLOS ONE, V16, DOI 10.1371/journal.pone.0248582
   McCormack S, 2016, LANCET, V387, P53, DOI 10.1016/S0140-6736(15)00056-2
   Molina JM, 2015, NEW ENGL J MED, V373, P2237, DOI 10.1056/NEJMoa1506273
   Molina JM, 2017, LANCET HIV, V4, pE402, DOI 10.1016/S2352-3018(17)30089-9
   O'Halloran C, 2019, EUROSURVEILLANCE, V24, P14, DOI 10.2807/1560-7917.ES.2019.24.48.1900693
   Paul Ehrlich Institute (PHE), HIV SELF TESTS
   Robert Koch Institute (RKI), 2018, GEM TESTST 2017 ZIET
   Rusie LK, 2018, CLIN INFECT DIS, V67, P283, DOI 10.1093/cid/ciy160
   Saini R, 2010, J GLOB INFECT DIS, V2, P57, DOI 10.4103/0974-777X.59252
   Spinelli MA, 2018, OPEN FORUM INFECT DI, V5, DOI 10.1093/ofid/ofy099
   Traeger MW, 2019, JAMA-J AM MED ASSOC, V321, P1380, DOI 10.1001/jama.2019.2947
   van Dijk M, 2021, AIDS BEHAV, V25, P1236, DOI 10.1007/s10461-020-03085-9
   van Wifferen F, 2021, SEX TRANSM INFECT, V97, P607, DOI 10.1136/sextrans-2020-054741
   World Health Organization, 2016, CONSOLIDATED GUIDELI
NR 36
TC 0
Z9 0
U1 1
U2 1
PU EUR CENTRE DIS PREVENTION & CONTROL
PI STOCKHOLM
PA TOMTEBODAVAGEN 11A, STOCKHOLM, 171 83, SWEDEN
SN 1025-496X
EI 1560-7917
J9 EUROSURVEILLANCE
JI Eurosurveillance
PD APR 7
PY 2022
VL 27
IS 14
AR 2100503
DI 10.2807/1560-7917.ES.2022.27.14.2100503
PG 13
WC Infectious Diseases
WE Science Citation Index Expanded (SCI-EXPANDED)
SC Infectious Diseases
GA 0W9YE
UT WOS:000789373100004
PM 35393929
OA Green Published, gold
DA 2022-08-26
ER

PT J
AU Streeck, H
   Jansen, K
   Crowell, TA
   Esber, A
   Jessen, HK
   Cordes, C
   Scholten, S
   Schneeweiss, S
   Brockmeyer, N
   Spinner, CD
   Bickel, M
   Esser, S
   Hartikainen, J
   Stoehr, A
   Lehmann, C
   Marcus, U
   Vehreschild, JJ
   Knorr, A
   Brillen, AL
   Tiemann, C
   Robb, ML
   Michael, NL
AF Streeck, Hendrik
   Jansen, Klaus
   Crowell, Trevor A.
   Esber, Allahna
   Jessen, Heiko K.
   Cordes, Christiane
   Scholten, Stefan
   Schneeweiss, Stephan
   Brockmeyer, Norbert
   Spinner, Christoph D.
   Bickel, Markus
   Esser, Stefan
   Hartikainen, Jukka
   Stoehr, Albrecht
   Lehmann, Clara
   Marcus, Ulrich
   Vehreschild, Joerg Janne
   Knorr, Alexandra
   Brillen, Anna-Lena
   Tiemann, Carsten
   Robb, Merlin L.
   Michael, Nelson L.
TI HIV pre-exposure prophylaxis was associated with no impact on sexually
   transmitted infection prevalence in a high-prevalence population of
   predominantly men who have sex with men, Germany, 2018 to 2019
SO EUROSURVEILLANCE
LA English
DT Article
ID MYCOPLASMA-GENITALIUM; NONGONOCOCCAL URETHRITIS; CHLAMYDIA; GONORRHEA
AB Introduction: Despite increased use of pre-exposure prophylaxis (PrEP) in Germany, HIV infection rates are not declining and little is known about how this prevention method affects the prevalence of sexually transmitted infections (STI) among men who have sex with men (MSM). Aim: We studied, in a large mutticentre cohort, STI point prevalence, co-infection rates, anatomical location and influence of PrEP. Methods: The BRAHMS study was a prospective cohort study conducted at io sites in seven major German cities that enrolled MSM reporting increased sexual risk behaviour. At screening visits, MSM were tested for Mycoplasma genitalium (MG), Neisseria gonorrhoeae (NG), Chlamydia trachomatis (CT) and Treponema pallidum (TP), and given a behavioural questionnaire. With binomial regression, we estimated prevalence ratios (PR) and 95% confidence intervals (CI) for the association of PrEP and STI. Results: We screened 1,043 MSM in 2018 and 2019, with 53.0% currently using PrEP. At screening, 37o participants (35.5%) had an STI. The most common pathogen was MG in 198 (19.0%) participants, followed by CT (n =133; 12.8%), NG (n =105; 10.1%) and TP (n =37; 3.5%). Among the 370 participants with at least one STI, 14.6% (n=54) reported STI-related symptoms. Infection prevalence was highest at anorectal site (13.4% MG, 6.5% NG, 10.2% CT). PrEP use was not statistically significant in adjusted models for STI (PR: 1.10; 95% CI: 0.91-1.32), NG/CT, only NG or only CT. Conclusions: Prevalence of asymptomatic STI was high, and PrEP use did not influence STI prevalence in MSM eligible for PrEP according to national guidelines.
C1 [Streeck, Hendrik] Univ Bonn, Univ Hosp, Inst Virol, Bonn, Germany.
   [Streeck, Hendrik; Esser, Stefan; Knorr, Alexandra; Brillen, Anna-Lena] Univ Duisburg Essen, Inst HIV Res, Essen, Germany.
   [Jansen, Klaus; Marcus, Ulrich] Robert Koch Inst, Berlin, Germany.
   [Crowell, Trevor A.; Esber, Allahna; Robb, Merlin L.; Michael, Nelson L.] US Mil HIV Res Program, Silver Spring, MD USA.
   [Crowell, Trevor A.; Esber, Allahna; Robb, Merlin L.] Henry M Jackson Fdn Adv Mil Med, Bethesda, MD USA.
   [Brockmeyer, Norbert] Ruhr Univ Bochum, Ctr Sexual Hlth & Med, Dept Dermatol Venereol & Allergol, Bochum, Germany.
   [Brockmeyer, Norbert] WIR Walk Ruhr, Ctr Sexual Hlth & Med, Bochum, Germany.
   [Spinner, Christoph D.] Tech Univ Munich, Univ Hosp Rechts Isar, Sch Med, Dept Internal Med 2, Munich, Germany.
   [Bickel, Markus] Infektiologikum Frankfurt, Frankfurt, Germany.
   [Esser, Stefan] Univ Duisburg Essen, Univ Hosp Essen, HPSTD Clin, Essen, Germany.
   [Stoehr, Albrecht] Inst Interdisciplinary Med, Hamburg, Germany.
   [Lehmann, Clara] Univ Cologne, Cologne, Germany.
   [Vehreschild, Joerg Janne; Tiemann, Carsten] Lab Krone, Bad Salzuflen, Germany.
   [Michael, Nelson L.] Walter Reed Army Inst Res, Silver Spring, MD USA.
RP Streeck, H (通讯作者)，Univ Bonn, Univ Hosp, Inst Virol, Bonn, Germany.; Streeck, H (通讯作者)，Univ Duisburg Essen, Inst HIV Res, Essen, Germany.
EM hstreeck@uni-bonn.de
RI Crowell, Trevor A./W-3904-2019
OI Crowell, Trevor A./0000-0001-5947-265X; Esber,
   Allahna/0000-0001-5337-0126; Spinner, Christoph/0000-0002-3875-5367
FU U.S. Military HIV Research Program (MHRP) [W81XWH-11-2-0174,
   W81XWH-18-2-0040]; US Army Medical Research and Development Command
   [W81XWH-18-C-0077]; Pharmaceutical Systems PMO, HIV Vaccine Program;
   Bundesministerium fur Gesundheit (BMG); Division of AIDS (DAIDS);
   National Institutes of Health (NIH)
FX We are grateful to all study participants. We thank the BRAHMS study
   team for executing this important work. This study was supported by the
   U.S. Military HIV Research Program (MHRP) under cooperative agreements
   between the U.S. Army and the Henry M. Jackson Foundation for the
   Advancement of Military Medicine (W81XWH-11-2-0174; W81XWH-18-2-0040)
   with support from the US Army Medical Research and Development Command
   (W81XWH-18-C-0077), Pharmaceutical Systems PMO, HIV Vaccine Program, the
   Bundesministerium fur Gesundheit (BMG) and the Division of AIDS (DAIDS),
   National Institutes of Health (NIH). The views expressed are those of
   the authors and should not be construed to represent the positions of
   the U.S. Army or the Department of Defense. We thank Hologic for
   providing laboratory diagnostic support to the study.
CR Baumann L, 2018, SEX TRANSM INFECT, V94, P254, DOI 10.1136/sextrans-2017-053384
   Bercot B, 2021, CLIN INFECT DIS, V73, pE2127, DOI 10.1093/cid/ciaa1832
   Beymer MR, 2018, SEX TRANSM INFECT, V94, P457, DOI 10.1136/sextrans-2017-053377
   Bissessor M, 2016, CLIN MICROBIOL INFEC, V22, P260, DOI 10.1016/j.cmi.2015.11.016
   Broad CE, 2021, SEX TRANSM INFECT, V97, P63, DOI 10.1136/sextrans-2019-054356
   Brooks RA, 2012, AIDS PATIENT CARE ST, V26, P87, DOI 10.1089/apc.2011.0283
   Crowell TA, 2020, SEX TRANSM DIS, V47, P202, DOI 10.1097/OLQ.0000000000001105
   Dumke R, 2020, PATHOGENS, V9, DOI 10.3390/pathogens9010012
   European Centre for Disease Prevention and Control, 2015, HIV STI PREV MEN WHO
   Getman D, 2016, J CLIN MICROBIOL, V54, P2278, DOI 10.1128/JCM.01053-16
   Jansen K, 2020, BMC INFECT DIS, V20, DOI 10.1186/s12879-020-4831-4
   Keshinro B, 2016, J INT AIDS SOC, V19, DOI 10.7448/IAS.19.1.21270
   Latimer RL, 2020, SEX TRANSM INFECT, V96, P10, DOI 10.1136/sextrans-2019-054058
   McCormack S, 2016, LANCET, V387, P53, DOI 10.1016/S0140-6736(15)00056-2
   McGowin CL, 2012, INFECT IMMUN, V80, P3842, DOI 10.1128/IAI.00819-12
   Moi H, 2009, SEX TRANSM INFECT, V85, P15, DOI 10.1136/sti.2008.032730
   Montano MA, 2019, AIDS BEHAV, V23, P548, DOI 10.1007/s10461-018-2252-9
   Noret M, 2018, AIDS, V32, P2161, DOI 10.1097/QAD.0000000000001939
   Ong JJ, 2019, JAMA NETW OPEN, V2, DOI 10.1001/jamanetworkopen.2019.17134
   PHILLIPS DM, 1992, AIDS RES HUM RETROV, V8, P1863, DOI 10.1089/aid.1992.8.1863
   Pond MJ, 2014, CLIN INFECT DIS, V58, P631, DOI 10.1093/cid/cit752
   Read TRH, 2019, EMERG INFECT DIS, V25, P719, DOI 10.3201/eid2504.181258
   Ribeiro S, 2019, INT J STD AIDS, V30, P951, DOI 10.1177/0956462419855484
   SASAKI Y, 1993, AIDS RES HUM RETROV, V9, P775, DOI 10.1089/aid.1993.9.775
   Spornraft-Ragaller P, 2020, INFECTION, V48, P259, DOI 10.1007/s15010-019-01386-3
   TULLY JG, 1986, J INFECT DIS, V153, P1046, DOI 10.1093/infdis/153.6.1046
   Turner AN, 2013, SEX TRANSM DIS, V40, P433, DOI 10.1097/OLQ.0b013e31828fd163
   Werner RN, 2018, PLOS ONE, V13, DOI 10.1371/journal.pone.0208107
   World Health Organization, 2018, REPORT GLOBAL SEXUAL
   Zhang SM, 2000, FEMS IMMUNOL MED MIC, V27, P43, DOI 10.1111/j.1574-695X.2000.tb01410.x
NR 30
TC 0
Z9 0
U1 1
U2 1
PU EUR CENTRE DIS PREVENTION & CONTROL
PI STOCKHOLM
PA TOMTEBODAVAGEN 11A, STOCKHOLM, 171 83, SWEDEN
SN 1025-496X
EI 1560-7917
J9 EUROSURVEILLANCE
JI Eurosurveillance
PD APR 7
PY 2022
VL 27
IS 14
AR 2100591
DI 10.2807/1560-7917.ES.2022.27.14.2100591
PG 9
WC Infectious Diseases
WE Science Citation Index Expanded (SCI-EXPANDED)
SC Infectious Diseases
GA 0W9YE
UT WOS:000789373100001
PM 35393933
OA Green Published, gold
DA 2022-08-26
ER

PT J
AU Schmidt, MA
   Dickerson, JF
   O'Keeffe-Rosetti, MC
   Salas, SB
   Donald, JL
   Tao, GY
AF Schmidt, Mark A.
   Dickerson, John F.
   O'Keeffe-Rosetti, Maureen C.
   Salas, Suzanne B.
   Donald, Judy L.
   Tao, Guoyu
TI Sexually Transmitted Infection Testing, Prevalence, and Treatment Among
   Individuals Receiving HIV Preexposure Prophylaxis Within an Integrated
   Healthcare Delivery System
SO SEXUALLY TRANSMITTED DISEASES
LA English
DT Article
ID UNITED-STATES; GONORRHEA; MEN; SEX
AB Background Initial and follow-up sexually transmitted infection (STI) and human immunodeficiency virus (HIV) testing are recommended when taking HIV preexposure prophylaxis (PrEP). We assessed STI services before and after PrEP initiation among persons 18 years or older. Methods We conducted this retrospective cohort study at a US integrated healthcare delivery system. We measured HIV/STI testing rates, STI prevalence and treatment at 3 time points: (1) at PrEP initiation, (2) at 120 days, and (3) at 210 days. Results Of 685 PrEP initiators, 67.2% continued PrEP use at 120 days and 49.5% at 210 days. Of PrEP users, HIV and STI testing were greater than 85% and greater than 80%, respectively, at all 3 time points. Prevalence for any chlamydia, rectal chlamydia, and any gonorrhea, rectal gonorrhea, or pharyngeal gonorrhea was always high at the 120 days and 210 days (eg, 6.9%, 10.5%, 6.7%, 5.0%, and 5.2%, respectively, at the 120 days for continuous PrEP users). Over 90% of all individuals who tested positive for chlamydia and gonorrhea received antibiotic pharmacy fills within 7 days at 120 and 210 days. Monthly PrEP-related pharmacy cost was about $2259 to $2659. The proportion of the total medical cost that was PrEP-related pharmacy was about 82% for PrEP continuous users. Conclusions Although HIV/STI testing rates were high, they can still be improved during HIV PrEP management. High STI prevalence after PrEP initiation in this study suggests that patients taking PrEP are at risk of acquiring an STI. Interventions to improve STI services during PrEP management are continuously needed.
C1 [Schmidt, Mark A.; Dickerson, John F.; O'Keeffe-Rosetti, Maureen C.; Salas, Suzanne B.; Donald, Judy L.] Kaiser Permanente Northwest, Ctr Hlth Res Kaiser, Portland, OR USA.
   [Tao, Guoyu] Ctr Dis Control & Prevent, Atlanta, GA USA.
RP Tao, GY (通讯作者)，NCHHSTP, Ctr Dis Control & Prevent, Div STD Prevent, 1600 Clifton Rd NE,US 12-2, Atlanta, GA 30333 USA.
EM Mark.A.Schmidt@kpchr.org; John.F.Dickerson@kpchr.org;
   Maureen.Rosetti@kpchr.org; suzannesalas3@gmail.com;
   Judy.L.Donald@kpchr.org; gat3@cdc.gov
FU US Centers for Disease Control and Prevention [75D30119P06529]
FX This work was supported by a contract fromthe US Centers for Disease
   Control and Prevention (contract number: 75D30119P06529).
CR Beymer MR, 2018, SEX TRANSM INFECT, V94, P457, DOI 10.1136/sextrans-2017-053377
   Chan PA, 2016, J INT AIDS SOC, V19, DOI 10.7448/IAS.19.1.20903
   Chan SS, 2020, PLOS MED, V17, DOI 10.1371/journal.pmed.1003072
   Coy KC, 2019, J INT AIDS SOC, V22, DOI 10.1002/jia2.25252
   Dombrowski JC, 2018, SEX TRANSM DIS, V45, pE62, DOI [10.1097/olq.0000000000000823, 10.1097/OLQ.0000000000000823]
   Fauci AS, 2019, JAMA-J AM MED ASSOC, V321, P844, DOI 10.1001/jama.2019.1343
   Furukawa NW, 2020, ANN INTERN MED, V173, P799, DOI 10.7326/M20-0786
   Hojilla JC, 2021, JAMA NETW OPEN, V4, DOI 10.1001/jamanetworkopen.2021.22692
   Huang YLA, 2021, CLIN INFECT DIS, V72, P379, DOI 10.1093/cid/ciaa037
   Huang YLA, 2018, J INFECT DIS, V217, P617, DOI 10.1093/infdis/jix595
   Irie WC, 2022, AIDS BEHAV, V26, P2212, DOI 10.1007/s10461-021-03571-8
   Jansen K, 2020, BMC INFECT DIS, V20, DOI 10.1186/s12879-020-4831-4
   Jenness SM, 2017, CLIN INFECT DIS, V65, P712, DOI 10.1093/cid/cix439
   Kay ES, 2020, AM J PUBLIC HEALTH, V110, P61, DOI 10.2105/AJPH.2019.305389
   Kiefer Elizabeth M, 2021, Hawaii J Health Soc Welf, V80, P148
   Mayer KH, 2020, ADV THER, V37, P1778, DOI 10.1007/s12325-020-01295-0
   Ong JJ, 2021, J INT AIDS SOC, V24, DOI 10.1002/jia2.25673
   Owens DK, 2019, JAMA-J AM MED ASSOC, V321, P2203, DOI 10.1001/jama.2019.6390
   Saberi P, 2022, OPEN FORUM INFECT DI, V9, DOI 10.1093/ofid/ofab657
   Schumacher C, 2020, CLIN INFECT DIS, V71, P2637, DOI 10.1093/cid/ciz1145
   Tao GY, 2021, SEX TRANSM DIS, V48, P515, DOI 10.1097/OLQ.0000000000001339
   Tao GY, 2021, SEX TRANSM DIS, V48, P167, DOI 10.1097/OLQ.0000000000001290
   Tao J, 2021, AIDS PATIENT CARE ST, V35, P271, DOI 10.1089/apc.2021.0074
   Tseng CW, 2020, JAMA NETW OPEN, V3, DOI 10.1001/jamanetworkopen.2020.2739
   U.S. Food and Drug Administration, 2021, USFDA
   U.S. Food and Drug Administration, 2019, FDA CLEARS 1 DIAGNOS
   United States Public Health Service, 2018, PREEXPOSURE PROHYLAX
   Volk JE, 2015, CLIN INFECT DIS, V61, P1601, DOI 10.1093/cid/civ778
   Weston EJ, 2018, MMWR-MORBID MORTAL W, V67, P473, DOI 10.15585/mmwr.mm6716a4
   Workowski KA, 2015, MMWR RECOMM REP, V64, P1
NR 30
TC 0
Z9 0
U1 0
U2 0
PU LIPPINCOTT WILLIAMS & WILKINS
PI PHILADELPHIA
PA TWO COMMERCE SQ, 2001 MARKET ST, PHILADELPHIA, PA 19103 USA
SN 0148-5717
EI 1537-4521
J9 SEX TRANSM DIS
JI Sex. Transm. Dis.
PD SEP
PY 2022
VL 49
IS 9
BP 616
EP 621
DI 10.1097/OLQ.0000000000001665
PG 6
WC Infectious Diseases
WE Science Citation Index Expanded (SCI-EXPANDED)
SC Infectious Diseases
GA 3U2EM
UT WOS:000840785400007
PM 35724111
DA 2022-08-26
ER

PT J
AU Bragazzi, NL
   Khamisy-Farah, R
   Tsigalou, C
   Mahroum, N
AF Bragazzi, Nicola Luigi
   Khamisy-Farah, Rola
   Tsigalou, Christina
   Mahroum, Naim
TI HIV Pre-exposure Prophylaxis and Its Impact on the Gut Microbiome in Men
   Having Sex With Men
SO FRONTIERS IN MICROBIOLOGY
LA English
DT Review
DE HIV; AIDS; prevention; prophylaxis; gut microbiome; men having sex with
   men
ID TENOFOVIR DISOPROXIL FUMARATE
AB HIV/AIDS still imposes a high epidemiological and societal burden. Together with antiretroviral therapy, pre-exposure prophylaxis (PrEP) represents a fundamental tool in the fight against HIV/AIDS. PrEP is considered effective and safe, even though it may affect organs like the kidney, bone, and liver, as shown by randomized clinical trials (RCTs). These side effects may be mediated by alterations of the gut microbiome. Whilst the impact of the human rectal and vaginal microbiome on HIV prevention has been highly investigated among women, less is known about its effect among men having sex with men (MSM), a vulnerable population at high risk for HIV and disproportionately affected by HIV/AIDS. In the present paper, we will overview the effects of PrEP on the gut microbiota in MSM. Mining PubMed/MEDLINE, we identified three studies that have found significant changes affecting the gut microbiota. However, these shifts in the gut microbiome composition are variable, probably due to methodological differences, even though all studies reviewed in the present overview consistently report aberrations at the level of the gut microbiota. More data are needed, especially concerning the long-term side effects of PrEP: despite the studies included being a high-quality RCT, and two well-designed cross-sectional studies, evidence related to the impact of HIV PrEP on the gut microbiome in MSM is scarce and based on small populations. A better understanding of the interactions between the gut microbiota, sexual orientation/identity, and HIV prevention is expected to improve PrEP adherence and devise strategies to counteract PrEP-related side effects.
C1 [Bragazzi, Nicola Luigi] York Univ, Dept Math & Stat, Lab Ind & Appl Math LIAM, Toronto, ON, Canada.
   [Khamisy-Farah, Rola] Clalit Hlth Serv, Akko, Israel.
   [Khamisy-Farah, Rola] Bar Ilan Univ, Azrieli Fac Med, Safed, Israel.
   [Tsigalou, Christina] Democritus Univ Thrace, Dept Med, Lab Microbiol, Alexandroupolis, Greece.
   [Mahroum, Naim] Istanbul Medipol Univ, Int Sch Med, Istanbul, Turkey.
RP Bragazzi, NL (通讯作者)，York Univ, Dept Math & Stat, Lab Ind & Appl Math LIAM, Toronto, ON, Canada.
EM bragazzi@yorku.ca
OI Mahroum, Naim/0000-0002-7919-1326
CR Araujo-Perez F, 2012, GUT MICROBES, V3, P530, DOI 10.4161/gmic.22157
   Baranek B, 2020, ANTIVIR THER, V25, P21, DOI 10.3851/IMP3346
   Bhardwaj A, 2022, FRONT MICROBIOL, V12, DOI 10.3389/fmicb.2021.812466
   Bodkhe R, 2019, THER ADV MUSCULOSKEL, V11, DOI 10.1177/1759720X19844632
   Brown TT, 2011, ANTIVIR THER, V16, P1063, DOI 10.3851/IMP1874
   Chen YY, 2019, J TRANSL MED, V17, DOI 10.1186/s12967-018-1756-4
   Coleman SL, 2020, GUT MICROBES, V11, P610, DOI 10.1080/19490976.2019.1700756
   Delpino MV, 2020, FRONT ENDOCRINOL, V11, DOI 10.3389/fendo.2020.00502
   Ding K, 2020, AGING DIS, V11, P438, DOI 10.14336/AD.2019.0523
   Dube MP, 2018, SCI REP-UK, V8, DOI 10.1038/s41598-018-33524-6
   Estcourt C, 2021, AIDS, V35, P665, DOI 10.1097/QAD.0000000000002790
   Fan Y, 2021, NAT REV MICROBIOL, V19, P55, DOI 10.1038/s41579-020-0433-9
   Farcasanu M, 2018, CURR HIV-AIDS REP, V15, P30, DOI 10.1007/s11904-018-0380-5
   Flint HJ, 2012, NAT REV GASTRO HEPAT, V9, P577, DOI 10.1038/nrgastro.2012.156
   Frank TD, 2019, LANCET HIV, V6, pE831, DOI 10.1016/S2352-3018(19)30196-1
   Fulcher JA, 2019, OPEN FORUM INFECT DI, V6, DOI 10.1093/ofid/ofz463
   Glassner KL, 2020, J ALLERGY CLIN IMMUN, V145, P16, DOI 10.1016/j.jaci.2019.11.003
   Grulich AE, 2018, LANCET HIV, V5, pE629, DOI 10.1016/S2352-3018(18)30215-7
   Haaland RE, 2018, J INT AIDS SOC, V21, DOI 10.1002/jia2.25199
   Hobby GP, 2019, AM J PHYSIOL-RENAL, V316, pF1211, DOI 10.1152/ajprenal.00298.2018
   Hughes SM, 2020, CELL REP MED, V1, DOI 10.1016/j.xcrm.2020.100096
   Imahashi M, 2021, SCI REP-UK, V11, DOI 10.1038/s41598-020-80247-8
   Jahagirdar D, 2021, LANCET HIV, V8, pE633, DOI 10.1016/S2352-3018(21)00152-1
   Karim SSA, 2019, J INT AIDS SOC, V22, DOI 10.1002/jia2.25300
   Kim YS, 2021, INFECT CHEMOTHER, V53, P686, DOI 10.3947/ic.2021.0136
   Koay WLA, 2018, CURR OPIN HIV AIDS, V13, P61, DOI [10.1097/COH.0000000000000434, 10.1097/coh.0000000000000434]
   Kohler JJ, 2011, LAB INVEST, V91, P852, DOI 10.1038/labinvest.2011.48
   Li SX, 2019, PLOS PATHOG, V15, DOI 10.1371/journal.ppat.1007611
   Liang Q, 2020, FRONT MICROBIOL, V11, DOI 10.3389/fmicb.2020.571847
   Ling ZX, 2016, SCI REP-UK, V6, DOI 10.1038/srep30673
   Mandala J, 2014, BMC PHARMACOL TOXICO, V15, DOI 10.1186/2050-6511-15-77
   Mugwanya KK, 2016, EXPERT OPIN DRUG SAF, V15, P265, DOI 10.1517/14740338.2016.1128412
   Noguera-Julian M, 2016, EBIOMEDICINE, V5, P135, DOI 10.1016/j.ebiom.2016.01.032
   Pacifici R, 2018, CSH PERSPECT MED, V8, DOI 10.1101/cshperspect.a031203
   Pandey A, 2019, LANCET HIV, V6, pE809, DOI 10.1016/S2352-3018(19)30230-9
   Perler BK, 2021, AIDS BEHAV, V25, P2005, DOI 10.1007/s10461-020-03130-7
   Pluta R, 2021, INT J MOL SCI, V22, DOI 10.3390/ijms22020915
   Ribeiro ABDTM, 2017, EUR J MICROBIOL IMMU, V7, P158, DOI 10.1556/1886.2017.00016
   Rinninella E, 2019, MICROORGANISMS, V7, DOI 10.3390/microorganisms7010014
   Romano S, 2021, NPJ PARKINSONS DIS, V7, DOI 10.1038/s41531-021-00156-z
   Schaefer R, 2022, LANCET HIV, V9, pE242, DOI 10.1016/S2352-3018(22)00004-2
   Sortino O, 2020, OPEN FORUM INFECT DI, V7, DOI 10.1093/ofid/ofz367
   Spinelli MA, 2019, AIDS RES HUM RETROV, V35, P788, DOI [10.1089/aid.2018.0297, 10.1089/AID.2018.0297]
   Spinner CD, 2016, INFECTION, V44, P151, DOI 10.1007/s15010-015-0850-2
   Stavropoulou E, 2021, FRONT MED-LAUSANNE, V7, DOI 10.3389/fmed.2020.620102
   Tortora SC, 2022, WORLD J GASTRO ONCOL, V14, P375, DOI 10.4251/wjgo.v14.i2.375
   Tuddenham SA, 2020, CLIN INFECT DIS, V70, P615, DOI 10.1093/cid/ciz258
   Valdes AM, 2018, BMJ-BRIT MED J, V361, DOI 10.1136/bmj.j2179
   Velloza J, 2017, CURR HIV-AIDS REP, V14, P153, DOI 10.1007/s11904-017-0362-z
   Vujkovic-Cvijin I, 2020, NAT COMMUN, V11, DOI 10.1038/s41467-020-16222-8
   Wang R, 2021, CELL MOL IMMUNOL, V18, P4, DOI 10.1038/s41423-020-00592-6
   Zhou J, 2020, FRONT CELL INFECT MI, V10, DOI 10.3389/fcimb.2020.00434
   Zhou Jin, 2021, Hepatoma Res, V7, P11, DOI 10.20517/2394-5079.2020.134
NR 53
TC 0
Z9 0
U1 1
U2 1
PU FRONTIERS MEDIA SA
PI LAUSANNE
PA AVENUE DU TRIBUNAL FEDERAL 34, LAUSANNE, CH-1015, SWITZERLAND
EI 1664-302X
J9 FRONT MICROBIOL
JI Front. Microbiol.
PD JUN 23
PY 2022
VL 13
AR 922887
DI 10.3389/fmicb.2022.922887
PG 7
WC Microbiology
WE Science Citation Index Expanded (SCI-EXPANDED)
SC Microbiology
GA 2S5PG
UT WOS:000821843400001
PM 35814651
OA Green Published, gold
DA 2022-08-26
ER

PT J
AU Asiago-Reddy, EA
   McPeak, J
   Scarpa, R
   Braksmajer, A
   Ruszkowski, N
   McMahon, J
   London, AS
AF Asiago-Reddy, Elizabeth A.
   McPeak, John
   Scarpa, Riccardo
   Braksmajer, Amy
   Ruszkowski, Nicola
   McMahon, James
   London, Andrew S.
TI Perceived access to PrEP as a critical step in engagement: A qualitative
   analysis and discrete choice experiment among young men who have sex
   with men
SO PLOS ONE
LA English
DT Article
ID HIV RISK BEHAVIOR; PREVENTION; AWARENESS
AB Young Men who have Sex with Men (MSM) continue to face disproportionate HIV risk. Despite its well accepted role in HIV prevention, pre-exposure prophylaxis (PrEP) uptake remains below desired goals. Systemic barriers to PrEP access, including insurance complexity, cost, and wait times to start PrEP may contribute to low PrEP engagement. We conducted in-depth interviews and designed a discrete choice experiment (DCE) to assess preferences for and barriers to PrEP access in the United States. Methods: We conducted in-depth interviews with 18 MSM aged 18-30 years old who were not on PrEP and created a DCE based on the results. For the DCE, a convenience sample of young MSM in the United States who reported recent condomless anal sex was recruited through social media applications. Consenting participants provided sociodemographic information and responded to a series of 10 choice tasks about PrEP access. Preferences were analyzed utilizing marginal willingness-to-pay (mWTP) methods. Results: In-depth interviews revealed preferences for highly effective PrEP and concerns about barriers to access due to insurance coverage and privacy. The online DCE was completed by 236 eligible MSM aged 18-30. The most-preferred PrEP package-with all elements significantly preferred over other options-was insurance covered, could be maintained confidential from parents and employers, was available immediately, and had an online option. Need to take out new insurance or add a supplemental insurance in order to cover PrEP significantly detracted from willingness to pay for a PrEP program. Attributes most associated with willingness to pay for PrEP were PrEP being covered by an insurance the client already has and insurance coverage that was private. Conclusions: Young MSM at high risk for HIV in the United States who are not currently on PrEP showed strong preferences for PrEP options that were covered by insurance and could be kept confidential from parents and employers. Lack of these options may present major barriers to PrEP access among young MSM who are at particularly high risk. Rapid access to PrEP, as well as the option of receiving some care online, may also enhance PrEP uptake.
C1 [Asiago-Reddy, Elizabeth A.] SUNY Upstate Med Univ Hosp, Dept Med, Div Infect Dis, Syracuse, NY 13210 USA.
   [McPeak, John; London, Andrew S.] Syracuse Univ, Maxwell Sch Citizenship & Publ Affairs, Syracuse, NY USA.
   [Scarpa, Riccardo] Univ Waikato, Waikato Management Sch, Waikato, New Zealand.
   [Braksmajer, Amy] SUNY Coll Geneseo, Dept Sociol, Geneseo, NY 14454 USA.
   [Ruszkowski, Nicola] SUNY Upstate Med Univ Hosp, Dept Pediat, Div Infect Dis, Syracuse, NY USA.
   [McMahon, James] Univ Rochester, Sch Nursing, Rochester, NY USA.
RP Asiago-Reddy, EA (通讯作者)，SUNY Upstate Med Univ Hosp, Dept Med, Div Infect Dis, Syracuse, NY 13210 USA.
EM reddye@upstate.edu
RI ; Scarpa, Riccardo/C-6691-2009
OI Asiago-Reddy, Elizabeth/0000-0002-0690-6474; Scarpa,
   Riccardo/0000-0001-6449-5389
FU U.S. National Institutes of Health (NIH.gov) [P30 AI078498]
FX EAR received P30AI078498 from the U.S. National Institutes of Health
   (NIH.gov). Other team members, AB, NR, AK, JOM received direct or
   subcontracted reimbursement from this grant for work on this research.
   JMM received salary support as co-director of the University of
   Rochester Center for AIDS Research, funded on P30 AI078498
   (https://www.niaid.nih.gov/).The funders had no role in study design,
   data collection and analysis, decision to publish, or preparation of the
   manuscript.
CR [Anonymous], 2005, APPL SIMULATION METH
   Arnold T, 2017, PLOS ONE, V12, DOI 10.1371/journal.pone.0172354
   Asiago-Reddy Elizabeth, 2018, 22 INT AIDS C
   Bhargava S, 2015, JAMA-J AM MED ASSOC, V314, P2505, DOI 10.1001/jama.2015.15176
   Creswell J.W, 2014, QUAL INQ, V3
   Doblecki-Lewis S, 2017, JAIDS-J ACQ IMM DEF, V74, P531, DOI 10.1097/QAI.0000000000001236
   Dubov A, 2019, AIDS CARE, V31, P545, DOI 10.1080/09540121.2018.1557590
   Eaton LA, 2017, PREV SCI, V18, P505, DOI 10.1007/s11121-017-0756-6
   English Abigail, 2016, AMA J Ethics, V18, P279, DOI 10.1001/journalofethics.2016.18.3.pfor4-1603
   Finlayson T, 2019, MMWR-MORBID MORTAL W, V68, P597, DOI 10.15585/mmwr.mm6827a1
   Greene WE., 1990, ECONOMETRIC ANAL
   Hazlewood GS, 2018, RHEUM DIS CLIN N AM, V44, P337, DOI 10.1016/j.rdc.2018.01.009
   Kanny D, 2019, MMWR-MORBID MORTAL W, V68, P801, DOI 10.15585/mmwr.mm6837a2
   Kirzinger A., 2019, DATA NOTE AM CHALLEN
   Kleij KS, 2017, BMC HEALTH SERV RES, V17, DOI 10.1186/s12913-017-2433-7
   Koo Malcolm, 2005, J Med Internet Res, V7, pe6, DOI 10.2196/jmir.7.1.e6
   Kuteesa MO, 2019, AIDS BEHAV, V23, P2674, DOI 10.1007/s10461-019-02418-7
   Macapagal K, 2019, PREP AWARENESS UPTAK
   Mikati T, 2019, C RETR OPP INF SEATT
   Mimiaga MJ, 2010, DRUG ALCOHOL DEPEN, V110, P30, DOI 10.1016/j.drugalcdep.2010.01.017
   Minnis AM, 2019, JAIDS-J ACQ IMM DEF, V80, P394, DOI [10.1097/QAI.0000000000001945, 10.1097/qai.0000000000001945]
   Moore KL, 2019, AM J EMERG MED, V37, P1206, DOI 10.1016/j.ajem.2018.11.015
   Morin SF, 2005, JAIDS-J ACQ IMM DEF, V40, P226, DOI 10.1097/01.qai.0000166375.16222.eb
   Owens DK, 2019, JAMA-J AM MED ASSOC, V321, P2203, DOI 10.1001/jama.2019.6390
   Polsky D, 2009, NEW ENGL J MED, V361, P437, DOI 10.1056/NEJMp0905297
   Quaife M, 2018, MED DECIS MAKING, V38, P120, DOI 10.1177/0272989X17729376
   Regmi K, 2018, PHARMACOECON-OPEN, V2, P5, DOI 10.1007/s41669-017-0025-4
   Revelt D, 1999, CUSTOMER SPECIFIC TA
   Rubin HJ, 2005, QUALITATIVE INTERVIE
   Serota DP, 2019, J INT AIDS SOC, V22, DOI 10.1002/jia2.25399
   Shrestha R, 2018, AIDS BEHAV, V22, P1228, DOI 10.1007/s10461-017-1851-1
   STRUTZEL E, 1968, NURS RES, V17, P364
   Sullivan PS, 2015, ANN EPIDEMIOL, V25, P445, DOI 10.1016/j.annepidem.2015.03.006
   Teitcher JEF, 2015, J LAW MED ETHICS, V43, P116, DOI 10.1111/jlme.12200
   Tipirneni R, 2018, JAMA NETW OPEN, V1, DOI 10.1001/jamanetworkopen.2018.4796
   U.S. Centers for Disease Control and Prevention, 2020, HIV US DEP AR
   U.S. Centers for Medicare & Medicaid Services, 2020, YOUNG AD AFF CAR ACT
   Whitty JA, 2018, PATIENT, V11, P301, DOI 10.1007/s40271-017-0288-y
   Wisk LE, 2018, JAMA PEDIATR, V172, P209, DOI 10.1001/jamapediatrics.2017.3927
   Woolf-King SE, 2013, J URBAN HEALTH, V90, P948, DOI 10.1007/s11524-013-9820-0
NR 40
TC 0
Z9 0
U1 0
U2 0
PU PUBLIC LIBRARY SCIENCE
PI SAN FRANCISCO
PA 1160 BATTERY STREET, STE 100, SAN FRANCISCO, CA 94111 USA
SN 1932-6203
J9 PLOS ONE
JI PLoS One
PD JAN 26
PY 2022
VL 17
IS 1
AR e0258530
DI 10.1371/journal.pone.0258530
PG 21
WC Multidisciplinary Sciences
WE Science Citation Index Expanded (SCI-EXPANDED)
SC Science & Technology - Other Topics
GA 3D9IN
UT WOS:000829607600004
PM 35081116
OA gold, Green Published
DA 2022-08-26
ER

PT J
AU Sullivan, PS
   Siegler, AJ
AF Sullivan, Patrick Sean
   Siegler, Aaron Julius
TI What will it take to meet UNAIDS targets for preexposure prophylaxis
   users?
SO CURRENT OPINION IN INFECTIOUS DISEASES
LA English
DT Review
DE equity; persistence; preexposure prophylaxis; uptake
ID RACIAL DISPARITIES; RISK PERCEPTION; UNITED-STATES; HIV INCIDENCE; WHITE
   MEN; PREP; WOMEN; BLACK; ASSOCIATIONS; IMPACT
AB Purpose of review Preexposure prophylaxis (PrEP) is a critical strategy to curb new HIV infections globally. National and global targets have been set for people starting PrEP. However, global PrEP initiations fell short of UNAIDS 2020 targets, and reflection is needed on how we set and meet targets for PrEP use. Recent findings Recent literature documents challenges to meeting ambitious goals for PrEP coverage in multiple phases of PrEP: PrEP initiations are limited by gaps in the identification of those who might benefit from PrEP. Conversely, getting PrEP to those who need it most is threatened by inaccurate risk perception and HIV and PrEP stigma. Once people are on PrEP, a substantial number discontinue PrEP in the first year (the 'PrEP Cliff'), a finding that is robust across groups of PrEP users (e.g., women, men who have sex with men, transwomen) and across global prevention settings. Further, PrEP inequities - by which we refer to utilization of PrEP in a specific group that is not commensurate with their epidemic risk - threaten the overall population benefit of PrEP because those at highest risk of acquiring HIV are not adequately protected. To realize global goals for PrEP utilization and impact, we must address multiple points of PrEP delivery programs that address not just PrEP starts, but also retention in PrEP and measurement and accountability to PrEP equity. We call for new approaches to better identify PrEP candidates, suggest additional research to address the known and consistent reasons for PrEP discontinuations, and advocate for metrics to measure and be accountable to PrEP equity.
C1 [Sullivan, Patrick Sean; Siegler, Aaron Julius] Emory Univ, Rollins Sch Publ Hlth, Dept Epidemiol, Atlanta, GA 30322 USA.
RP Sullivan, PS (通讯作者)，1518 Clifton Rd NE, Atlanta, GA 30322 USA.
EM pssulli@emory.edu
OI Siegler, Aaron/0000-0001-5553-7540
FU Center for AIDS Research at Emory University [P30AI050409]; National
   Institutes of Health [R01MH122341, R01DA045612]
FX This work was supported by the Center for AIDS Research at Emory
   University (P30AI050409). This work was supported by the National
   Institutes of Health (R01MH122341, R01DA045612)
CR Ahsan Ullah A K M, 2011, J Int Assoc Physicians AIDS Care (Chic), V10, P97, DOI 10.1177/1545109710381926
   Avalos A., 2017, BOTSWANA PREEXPOSURE
   Baral S, 2019, LANCET HIV, V6, pE632, DOI 10.1016/S2352-3018(19)30226-7
   Barnighausen K, 2021, CULT HEALTH SEX, V23, P1198, DOI 10.1080/13691058.2020.1770333
   Bavinton BR, 2021, LANCET PUBLIC HEALTH, V6, pE528, DOI 10.1016/S2468-2667(21)00112-2
   Bernays S., 2021, REMAKING HIV PREVENT, P1, DOI [10.1007/978-3-030-69819-5_1, DOI 10.1007/978-3-030-69819-5_1]
   Beyrer C, 2022, J LAW MED ETHICS, V50, P24, DOI 10.1017/jme.2022.31
   Biello KB, 2019, JMIR RES PROTOC, V8, DOI 10.2196/10694
   Blumenthal J, 2021, CLIN INFECT DIS, V73, P1149, DOI 10.1093/cid/ciab328
   Calabrese SK, 2020, CURR HIV-AIDS REP, V17, P579, DOI 10.1007/s11904-020-00533-y
   Celum C, 2021, PLOS MED, V18, DOI 10.1371/journal.pmed.1003670
   Chakrapani V, 2022, AIDS CARE, V34, P301, DOI 10.1080/09540121.2021.1887801
   Chan PA, 2016, J INT AIDS SOC, V19, DOI 10.7448/IAS.19.1.20903
   Coleman R, 2018, SEX HEALTH, V15, P485, DOI 10.1071/SH18147
   Coy KC, 2019, J INT AIDS SOC, V22, DOI 10.1002/jia2.25252
   Davey DLJ., EARLY PREEXPOSURE PR, V2021, DOI [10.1101/2021.05.04.21256514, DOI 10.1101/2021.05.04.21256514]
   Davey DLJ, 2020, LANCET HIV, V7, pE735, DOI 10.1016/S2352-3018(20)30226-5
   Doucet M, 2016, CAN RESPIR J, V2016, DOI 10.1155/2016/7518287
   Elsesser SA., 2015, AIDS BEHAV, V20, P1
   Goedel WC, 2020, AIDS, V34, P1509, DOI 10.1097/QAD.0000000000002577
   Golub SA, 2018, CURR HIV-AIDS REP, V15, P190, DOI 10.1007/s11904-018-0385-0
   Hall EW, 2020, J INT AIDS SOC, V23, DOI 10.1002/jia2.25653
   Haukoos JS, 2021, AIDS PATIENT CARE ST, V35, P211, DOI 10.1089/apc.2021.0012
   Hill LM, 2020, J INT AIDS SOC, V23, DOI 10.1002/jia2.25502
   Huang YLA, 2021, CLIN INFECT DIS, V72, P379, DOI 10.1093/cid/ciaa037
   Jackson GY, 2022, CULT HEALTH SEX, V24, P642, DOI 10.1080/13691058.2021.1877824
   Jones J, 2020, JMIR RES PROTOC, V9, DOI 10.2196/16231
   Jones J, 2017, SEX TRANSM DIS, V44, P297, DOI [10.1097/olq.0000000000000596, 10.1097/OLQ.0000000000000596]
   Jones J, 2014, SPRINGERPLUS, V3, DOI 10.1186/2193-1801-3-708
   Kimani M, 2021, PLOS ONE, V16, DOI 10.1371/journal.pone.0244226
   Krakower DS, 2019, LANCET HIV, V6, pE696, DOI 10.1016/S2352-3018(19)30139-0
   Marcus JL, 2019, LANCET HIV, V6, pE688, DOI 10.1016/S2352-3018(19)30137-7
   Maughan-Brown B, 2017, BMC PUBLIC HEALTH, V18, DOI 10.1186/s12889-017-4593-0
   Morgan E, 2018, AIDS BEHAV, V22, P3645, DOI 10.1007/s10461-018-2125-2
   Nieto O, 2020, PLOS ONE, V15, DOI 10.1371/journal.pone.0241340
   O'Byrne Patrick, 2020, J Int Assoc Provid AIDS Care, V19, p2325958220939763, DOI 10.1177/2325958220939763
   Ongolly FK, 2021, JAIDS-J ACQ IMM DEF, V87, pE150, DOI 10.1097/QAI.0000000000002625
   Plotzker R, 2017, JAIDS-J ACQ IMM DEF, V76, P473, DOI 10.1097/qai.0000000000001536
   Rolle CP, 2019, AIDS BEHAV, V23, P296, DOI 10.1007/s10461-019-02654-x
   Rosengren-Hovee AL, 2021, AIDS BEHAV, V25, P2054, DOI 10.1007/s10461-020-03135-2
   Sarr M, 2020, INT J STD AIDS, V31, P1063, DOI 10.1177/0956462420943704
   Schaefer R, 2019, AIDS BEHAV, V23, P2199, DOI 10.1007/s10461-018-2374-0
   Sewell WC, 2020, AIDS EDUC PREV, V32, P392, DOI 10.1521/aeap.2020.32.5.392
   Siegler AJ, 2020, ANN EPIDEMIOL, V45, P24, DOI 10.1016/j.annepidem.2020.03.013
   Siegler AJ, 2020, AM J PUBLIC HEALTH, V110, P267, DOI 10.2105/AJPH.2019.305514
   Siegler AJ, 2019, JMIR RES PROTOC, V8, DOI 10.2196/13982
   Siegler AJ, 2018, ANN EPIDEMIOL, V28, P841, DOI 10.1016/j.annepidem.2018.06.005
   Spinelli MA., 2018, C RETR OPP INF BOST
   Sullivan PS, 2020, J INT AIDS SOC, V23, DOI 10.1002/jia2.25591
   Sullivan PS, 2018, SEX HEALTH, V15, P522, DOI 10.1071/SH18103
   Sullivan PS, 2017, JMIR MHEALTH UHEALTH, V5, DOI 10.2196/mhealth.7199
   Sullivan PS, 2015, ANN EPIDEMIOL, V25, P445, DOI 10.1016/j.annepidem.2015.03.006
   Sullivan PS, 2020, J MED INTERNET RES, V22, DOI 10.2196/23173
   Sullivan PS, 2019, JMIR RES PROTOC, V8, DOI 10.2196/16439
   Sullivan PS., CROI 2021 C RETR OPP
   UNAIDS, 2017, HIV PREV 2020 ROADM
   Whitfield THF, 2018, AIDS BEHAV, V22, P3566, DOI 10.1007/s10461-018-2045-1
   Wilton J, 2016, J INT AIDS SOC, V19, DOI 10.7448/IAS.19.1.20777
   World Health Organization, WHO IMPL TOOL PREEXP
   Xie L, 2019, AIDS BEHAV, V23, P2784, DOI 10.1007/s10461-019-02587-5
   Zarwell M, 2021, AIDS BEHAV, V25, P1063, DOI 10.1007/s10461-020-03064-0
NR 61
TC 0
Z9 0
U1 2
U2 2
PU LIPPINCOTT WILLIAMS & WILKINS
PI PHILADELPHIA
PA TWO COMMERCE SQ, 2001 MARKET ST, PHILADELPHIA, PA 19103 USA
SN 0951-7375
EI 1473-6527
J9 CURR OPIN INFECT DIS
JI Curr. Opin. Infect. Dis.
PD FEB
PY 2022
VL 35
IS 1
BP 1
EP 8
DI 10.1097/QCO.0000000000000809
PG 8
WC Infectious Diseases
WE Science Citation Index Expanded (SCI-EXPANDED)
SC Infectious Diseases
GA YG3SC
UT WOS:000742411400002
PM 34879049
DA 2022-08-26
ER

PT J
AU Mansoor, LE
   Lewis, L
   Naicker, CL
   Harkoo, I
   Dawood, H
   Naidoo, K
   Gengiah, TN
   Samsunder, N
   Beesham, I
   Karim, SSA
   Karim, QA
AF Mansoor, Leila E.
   Lewis, Lara
   Naicker, Cherise L.
   Harkoo, Ishana
   Dawood, Halima
   Naidoo, Kalendri
   Gengiah, Tanuja N.
   Samsunder, Natasha
   Beesham, Ivana
   Abdool Karim, Salim S.
   Abdool Karim, Quarraisha
TI Prospective study of oral pre-exposure prophylaxis initiation and
   adherence among young women in KwaZulu-Natal, South Africa
SO JOURNAL OF THE INTERNATIONAL AIDS SOCIETY
LA English
DT Article
DE comprehensive HIV prevention package; HIV incidence; implementation
   study; oral pre-exposure prophylaxis (PrEP); PrEP adherence; PrEP
   initiation
ID HIV-INFECTION; TENOFOVIR; EMTRICITABINE
AB Introduction Oral tenofovir disoproxil fumarate/emtricitabine pre-exposure prophylaxis (PrEP), introduced into South Africa (SA) in 2016, has increasingly become part of HIV prevention standard of care. Given the urgent need for increased HIV prevention efforts for young women in SA, we conducted an implementation study to explore oral PrEP initiation and adherence, and the impact of oral PrEP on HIV incidence in this group. Methods This prospective cohort study (CAPRISA 082) was conducted at two sites (urban and rural) in KwaZulu-Natal, between March 2016 and February 2018. HIV-negative, sexually active women, aged 18-30 years, were enrolled and followed for approximately 10 months. Oral PrEP was offered as part of a comprehensive HIV prevention package. Adherence to oral PrEP was measured using pill counts and tenofovir-diphosphate (TFV-DP) levels. Characteristics of oral PrEP initiators versus non-initiators were compared using risk ratios. HIV incidence rates were measured using Poisson regression. Results Of 425 women enrolled, 262 (62%) initiated oral PrEP. Uptake was significantly higher at the rural site compared to the urban site (78% [n = 203/259] vs. 36% [n = 59/166], respectively, p-value<0.001). Approximately 25% and 50% had stopped using oral PrEP by 3 and 12 months post-initiation, respectively. Median pill count adherence was 90% (interquartile range: 81-97%); however, TFV-DP was only detected in 13% of samples tested, that is 56/431 samples from 97 (37%) participants who initiated oral PrEP. In total, 11 women seroconverted yielding an HIV incidence rate of 2.81 per 100 person-years (95% confidence interval: 1.40-5.03). Nine of 11 seroconverters had initiated oral PrEP; however, all showed drug levels equivalent to taking one to zero tablets per week. Among women who initiated oral PrEP, >50% had discontinued using oral PrEP by study end, with side effects, such as diarrhoea, nausea, headaches and rash, being the most frequent reason for discontinuation. Conclusions Despite moderate oral PrEP initiation and high pill count adherence, adherence as measured by TFV-DP levels was low and early discontinuation was high. The overall HIV incidence rate was high underscoring the critical need to address barriers to oral PrEP initiation, adherence and continued use, as well as expanding HIV prevention options for young women.
C1 [Mansoor, Leila E.; Lewis, Lara; Naicker, Cherise L.; Harkoo, Ishana; Dawood, Halima; Naidoo, Kalendri; Gengiah, Tanuja N.; Samsunder, Natasha; Abdool Karim, Salim S.; Abdool Karim, Quarraisha] Univ Kwazulu Natal, Nelson R Mandela Sch Med, Ctr AIDS Programme Res South Africa CAPRISA, 2nd Floor,K RITH Tower Bldg,Private Bag 107, ZA-4013 Durban, South Africa.
   [Beesham, Ivana] Univ Witwatersrand, Fac Hlth Sci, Durban, South Africa.
   [Abdool Karim, Salim S.; Abdool Karim, Quarraisha] Columbia Univ, Mailman Sch Publ Hlth, Dept Epidemiol, New York, NY USA.
RP Mansoor, LE (通讯作者)，Univ Kwazulu Natal, Nelson R Mandela Sch Med, Ctr AIDS Programme Res South Africa CAPRISA, 2nd Floor,K RITH Tower Bldg,Private Bag 107, ZA-4013 Durban, South Africa.
EM leila.mansoor@caprisa.org
OI Gengiah, Tanuja/0000-0002-3405-5128
CR Anderson PL, 2012, SCI TRANSL MED, V4, DOI 10.1126/scitranslmed.3004006
   AVAC, PREP WATCH
   AVAC, PREP WATCH SNAPSH PR
   Avert, 2020, WOM GIRLS
   Baeten JM, 2012, NEW ENGL J MED, V367, P399, DOI 10.1056/NEJMoa1108524
   Baeten JM, 2019, LANCET, V394, P303, DOI 10.1016/S0140-6736(19)31288-7
   Be in the know, 2020, GLANC HIV S AFR
   Beesham I, 2021, AIDS BEHAV, V25, P1112, DOI 10.1007/s10461-020-03072-0
   Castillo-Mancilla JR, 2013, AIDS RES HUM RETROV, V29, P384, DOI [10.1089/aid.2012.0089, 10.1089/AID.2012.0089]
   Celum C., 2019, 10 IAS C HIV SCI 201
   Celum CBE., 2021, HIVR4P 2021
   Celum CL, 2019, J INT AIDS SOC, V22, DOI 10.1002/jia2.25298
   Delany-Moretlwe S., 2018, EVIDENCE BRIEF EMPOW
   Gill K, 2020, LANCET CHILD ADOLESC, V4, P875, DOI 10.1016/S2352-4642(20)30248-0
   Gombe MM, 2020, PLOS ONE, V15, DOI 10.1371/journal.pone.0227632
   Grant RM, 2010, NEW ENGL J MED, V363, P2587, DOI 10.1056/NEJMoa1011205
   Gray G, 2019, SAMJ S AFR MED J, V109, P36, DOI 10.7196/SAMJ.2019.v109i11b.14264
   Gray G., 2020, C RETR OPP INF CROI
   Karim QA, 2010, CLIN INFECT DIS, V50, pS122, DOI 10.1086/651483
   Laher F, 2020, BMC PUBLIC HEALTH, V20, DOI 10.1186/s12889-020-09785-0
   Marrazzo JM, 2015, NEW ENGL J MED, V372, P509, DOI 10.1056/NEJMoa1402269
   Mugwanya KK, 2019, PLOS MED, V16, DOI 10.1371/journal.pmed.1002885
   Sidebottom D, 2018, BMC INFECT DIS, V18, DOI 10.1186/s12879-018-3463-4
   South African National Department of Health, 2017, GUID EXP COMB PREV T
   Thigpen MC, 2012, NEW ENGL J MED, V367, P423, DOI 10.1056/NEJMoa1110711
   UNAIDS, GLOB HIV AIDS STAT 2
   UNAIDS, 2019, COUNTR FACT SHEETS S
   Van Damme L, 2012, NEW ENGL J MED, V367, P411, DOI 10.1056/NEJMoa1202614
   World Health Organization, 2017, WHO TECHN BRIEF PREV
   World Health Organization, 2015, GUID WHEN STAT ANT T
NR 30
TC 0
Z9 0
U1 0
U2 0
PU JOHN WILEY & SONS LTD
PI CHICHESTER
PA THE ATRIUM, SOUTHERN GATE, CHICHESTER PO19 8SQ, W SUSSEX, ENGLAND
EI 1758-2652
J9 J INT AIDS SOC
JI J. Int. AIDS Soc.
PD JUL
PY 2022
VL 25
IS 7
AR e25957
DI 10.1002/jia2.25957
PG 10
WC Immunology; Infectious Diseases
WE Science Citation Index Expanded (SCI-EXPANDED)
SC Immunology; Infectious Diseases
GA 2Q0NP
UT WOS:000820126500001
PM 35785472
OA Green Published
DA 2022-08-26
ER

PT J
AU Phillips, AN
   Bershteyn, A
   Revill, P
   Bansi-Matharu, L
   Kripke, K
   Boily, MC
   Martin-Hughes, R
   Johnson, LF
   Mukandavire, Z
   Jamieson, L
   Meyer-Rath, G
   Hallett, TB
   ten Brink, D
   Kelly, SL
   Nichols, BE
   Bendavid, E
   Mudimu, E
   Taramusi, I
   Smith, J
   Dalal, S
   Baggaley, R
   Crowley, S
   Terris-Prestholt, F
   Godfrey-Faussett, P
   Mukui, I
   Jahn, A
   Case, KK
   Havlir, D
   Petersen, M
   Kamya, M
   Koss, CA
   Balzer, LB
   Apollo, T
   Chidarikire, T
   Mellors, JW
   Parikh, UM
   Godfrey, C
   Cambiano, V
AF Phillips, Andrew N.
   Bershteyn, Anna
   Revill, Paul
   Bansi-Matharu, Loveleen
   Kripke, Katharine
   Boily, Marie-Claude
   Martin-Hughes, Rowan
   Johnson, Leigh F.
   Mukandavire, Zindoga
   Jamieson, Lise
   Meyer-Rath, Gesine
   Hallett, Timothy B.
   ten Brink, Debra
   Kelly, Sherrie L.
   Nichols, Brooke E.
   Bendavid, Eran
   Mudimu, Edinah
   Taramusi, Isaac
   Smith, Jennifer
   Dalal, Shona
   Baggaley, Rachel
   Crowley, Siobhan
   Terris-Prestholt, Fern
   Godfrey-Faussett, Peter
   Mukui, Irene
   Jahn, Andreas
   Case, Kelsey K.
   Havlir, Diane
   Petersen, Maya
   Kamya, Moses
   Koss, Catherine A.
   Balzer, Laura B.
   Apollo, Tsitsi
   Chidarikire, Thato
   Mellors, John W.
   Parikh, Urvi M.
   Godfrey, Catherine
   Cambiano, Valentina
CA HIV Modelling Consortium
TI Cost-effectiveness of easy-access, risk-informed oral pre-exposure
   prophylaxis in HIV epidemics in sub-Saharan Africa: a modelling study
SO LANCET HIV
LA English
DT Article
ID RESISTANCE
AB Background Approaches that allow easy access to pre-exposure prophylaxis (PrEP), such as over-the-counter provision at pharmacies, could facilitate risk-informed PrEP use and lead to lower HIV incidence, but their cost-effectiveness is unknown. We aimed to evaluate conditions under which risk-informed PrEP use is cost-effective.
   Methods We applied a mathematical model of HIV transmission to simulate 3000 setting-scenarios reflecting a range of epidemiological characteristics of communities in sub-Saharan Africa. The prevalence of HIV viral load greater than 1000 copies per mL among all adults (HIV positive and negative) varied from 1.1% to 7.4% (90% range). We hypothesised that if PrEP was made easily available without restriction and with education regarding its use, women and men would use PrEP, with sufficient daily adherence, during so-called seasons of risk (ie, periods in which individuals are at risk of acquiring infection). We refer to this as risk-informed PrEP. For each setting-scenario, we considered the situation in mid-2021 and performed a pairwise comparison of the outcomes of two policies: immediate PrEP scale-up and then continuation for 50 years, and no PrEP. We estimated the relationship between epidemic and programme characteristics and cost-effectiveness of PrEP availability to all during seasons of risk. For our base-case analysis, we assumed a 3-monthly PrEP cost of US$29 (drug $11, HIV test $4, and $14 for additional costs necessary to facilitate education and access), a cost-effectiveness threshold of $500 per disability-adjusted life-year (DALY) averted, an annual discount rate of 3%, and a time horizon of 50 years. In sensitivity analyses, we considered a costeffectiveness threshold of $100 per DALY averted, a discount rate of 7% per annum, the use of PrEP outside of seasons of risk, and reduced uptake of risk-informed PrEP.
   Findings In the context of PrEP scale-up such that 66% (90% range across setting-scenarios 46-81) of HIV-negative people with at least one non-primary condomless sex partner take PrEP in any given period, resulting in 2.6% (0.9-6.0) of all HIV negative adults taking PrEP at any given time, risk-informed PrEP was predicted to reduce HIV incidence by 49% (23-78) over 50 years compared with no PrEP. PrEP was cost-effective in 71% of all setting scenarios, and cost-effective in 76% of setting-scenarios with prevalence of HIV viral load greater than 1000 copies per mL among all adults higher than 2%. In sensitivity analyses with a $100 per DALY averted cost-effectiveness threshold, a 7% per year discount rate, or with PrEP use that was less well risk-informed than in our base case, PrEP was less likely to be cost-effective, but generally remained cost-effective if the prevalence of HIV viral load greater than 1000 copies per mL among all adults was higher than 3%. In sensitivity analyses based on additional setting scenarios in which risk-informed PrEP was less extensively used, the HIV incidence reduction was smaller, but the cost-effectiveness of risk-informed PrEP was undiminished.
   Interpretation Under the assumption that making PrEP easily accessible for all adults in sub-Saharan Africa in the context of community education leads to risk-informed use, PrEP is likely to be cost-effective in settings with prevalence of HIV viral load greater than 1000 copies per mL among all adults higher than 2%, suggesting the need for implementation of such approaches, with ongoing evaluation.
   Funding US Agency for International Development, US President's Emergency Plan for AIDS Relief, and Bill & Melinda Gates Foundation. Copyright (C) 2022 The Author(s). Published by Elsevier Ltd. This is an Open Access article under the CC BY 4.0 license.
C1 [Phillips, Andrew N.; Bansi-Matharu, Loveleen; Smith, Jennifer; Cambiano, Valentina] UCL, Inst Global Hlth, London NW3 2PF, England.
   [Bershteyn, Anna] NYU, Grossman Sch Med, Dept Populat Hlth, New York, NY USA.
   [Revill, Paul] Univ York, Ctr Hlth Econ, York, N Yorkshire, England.
   [Kripke, Katharine] Avenir Hlth, Takoma Pk, MD USA.
   [Boily, Marie-Claude; Hallett, Timothy B.; Case, Kelsey K.] Imperial Coll London, Dept Infect Dis Epidemiol, London, England.
   [Boily, Marie-Claude; Hallett, Timothy B.] Imperial Coll London, MRC Ctr Global Infect Dis Anal, Sch Publ Hlth, London, England.
   [Martin-Hughes, Rowan; ten Brink, Debra; Kelly, Sherrie L.] Burnet Inst, Melbourne, Vic, Australia.
   [Johnson, Leigh F.] Univ Cape Town, Ctr Infect Dis Epidemiol & Res, Cape Town, South Africa.
   [Mukandavire, Zindoga] Emirates Aviat Univ, Ctr Data Sci & Artificial Intelligence, Dubai, U Arab Emirates.
   [Jamieson, Lise; Meyer-Rath, Gesine; Nichols, Brooke E.] Univ Witwatersrand, Fac Hlth Sci, Sch Clin Med, Dept Internal Med,Hlth Econ & Epidemiol Res Off H, Johannesburg, South Africa.
   [Jamieson, Lise; Nichols, Brooke E.] Amsterdam Univ Med Ctr, Dept Med Microbiol, Amsterdam, Netherlands.
   [Meyer-Rath, Gesine; Nichols, Brooke E.] Boston Univ, Sch Publ Hlth, Dept Global Hlth, Boston, MA USA.
   [Bendavid, Eran] Stanford Univ, Dept Med, Stanford, CA 94305 USA.
   [Mudimu, Edinah] Univ South Africa, Dept Decis Sci, Pretoria, South Africa.
   [Taramusi, Isaac] Natl AIDS Council, Harare, Zimbabwe.
   [Dalal, Shona; Baggaley, Rachel] WHO, Geneva, Switzerland.
   [Crowley, Siobhan] Global Fund Fight AIDS TB & Malaria, Geneva, Switzerland.
   [Terris-Prestholt, Fern; Godfrey-Faussett, Peter] Joint UN Programme HIV AIDS, Geneva, Switzerland.
   [Godfrey-Faussett, Peter] London Sch Hyg & Trop Med, London, England.
   [Mukui, Irene] Drugs Neglected Dis Initiat, Nairobi, Kenya.
   [Jahn, Andreas] Minist Hlth, Lilongwe, Malawi.
   [Havlir, Diane; Koss, Catherine A.] Univ Calif San Francisco, Dept Med, San Francisco, CA 94143 USA.
   [Petersen, Maya] Univ Calif Berkeley, Sch Publ Hlth, Div Biostat, Berkeley, CA 94720 USA.
   [Petersen, Maya] Univ Calif Berkeley, Sch Publ Hlth, Div Epidemiol, Berkeley, CA 94720 USA.
   [Kamya, Moses] Makerere Univ, Dept Med, Kampala, Uganda.
   [Kamya, Moses] Infect Dis Res Collaborat, Kampala, Uganda.
   [Balzer, Laura B.] Univ Massachusetts, Sch Publ Hlth & Hlth Sci, Dept Biostatistks & Epidemiol, Amherst, MA 01003 USA.
   [Apollo, Tsitsi] Minist Hlth & Child Care, Harare, Zimbabwe.
   [Chidarikire, Thato] Natl Dept Hlth, Pretoria, South Africa.
   [Mellors, John W.; Parikh, Urvi M.] Univ Pittsburgh, Dept Med, Div Infect Dis, Pittsburgh, PA USA.
   [Godfrey, Catherine] Dept State, Off Global AIDS Coordinator, Washington, DC USA.
RP Phillips, AN (通讯作者)，UCL, Inst Global Hlth, London NW3 2PF, England.
EM andrew.phillips@ucl.ac.uk
OI Hallett, Timothy/0000-0002-9681-0424
FU US Agency for International Development, US President's Emergency Plan
   for AIDS Relief; Bill & Melinda Gates Foundation
FX US Agency for International Development, US President's Emergency Plan
   for AIDS Relief, and Bill & Melinda Gates Foundation.
CR Alistar SS, 2014, BMC MED, V12, DOI 10.1186/1741-7015-12-46
   Bershteyn A, 2020, J INT AIDS SOC, V23, DOI 10.1002/jia2.25527
   Case KK, 2019, J INT AIDS SOC, V22, DOI 10.1002/jia2.25390
   Centre for Health Economics, 2016, INF DEC GLOB HLTH CO
   Clinton Health Access Initiative, 2021, HIV MID YEAR MARK ME
   Electronic Medicines Compendium, TRUV FILM COAT TABL
   Fonner VA, 2016, AIDS, V30, P1973, DOI 10.1097/QAD.0000000000001145
   Gibas KM, 2019, DRUGS, V79, P609, DOI 10.1007/s40265-019-01108-x
   Grant H, 2020, SEX TRANSM DIS, V47, P767, DOI 10.1097/OLQ.0000000000001253
   Heffron R, 2018, GATES OPEN RES, V1, P3, DOI [10.12688/gatesopenres.12752.1, DOI 10.12688/GATESOPENRES.12752.1]
   Irvine C, 2015, CLIN INFECT DIS, V60, pS165, DOI 10.1093/cid/civ069
   Jamieson L, 2020, AIDS, V34, P883, DOI 10.1097/QAD.0000000000002486
   Koss CA, 2021, PLOS MED, V18, DOI 10.1371/journal.pmed.1003492
   Koss CA, 2020, LANCET HIV, V7, pE249, DOI 10.1016/S2352-3018(19)30433-3
   Lehman DA, 2015, J INFECT DIS, V211, P1211, DOI 10.1093/infdis/jiu677
   McGillen JB, 2016, J INT AIDS SOC, V19, DOI 10.7448/IAS.19.7.21104
   Mudimu E, 2020, PLOS ONE, V15, DOI 10.1371/journal.pone.0244761
   Parikh UM, 2016, CURR OPIN HIV AIDS, V11, P49, DOI 10.1097/COH.0000000000000209
   Phillips AN, 2020, LANCET HIV, V7, pE193, DOI 10.1016/S2352-3018(19)30400-X
   Phillips AN, 2021, J INFECT DIS, V223, P1345, DOI 10.1093/infdis/jiz667
   Pretorius C, 2020, J INT AIDS SOC, V23, DOI 10.1002/jia2.25451
   Roberts DA, 2019, J INT AIDS SOC, V22, DOI 10.1002/jia2.25296
   Stankevitz K, 2020, AIDS, V34, P1801, DOI 10.1097/QAD.0000000000002598
   The Joint United Nations Programme on HIV/AIDS (UNAIDS), 2013, INTEGRATION MENTAL H
   UNAIDs, 2021, EST COMM LED MON HIV
   van Vliet MM, 2019, J INT AIDS SOC, V22, DOI 10.1002/jia2.25427
   WHO, 2016, CONGUID UANT DRU
   WHO, 2019, WHO CONS GUID SELF C
   Woods B, 2015, COUNTRY LEVEL COST E
NR 29
TC 3
Z9 3
U1 2
U2 2
PU ELSEVIER INC
PI SAN DIEGO
PA 525 B STREET, STE 1900, SAN DIEGO, CA 92101-4495 USA
SN 2352-3018
J9 LANCET HIV
JI Lancet HIV
PD MAY
PY 2022
VL 9
IS 5
BP E353
EP E362
PG 10
WC Immunology; Infectious Diseases
WE Science Citation Index Expanded (SCI-EXPANDED)
SC Immunology; Infectious Diseases
GA 2S6WF
UT WOS:000821930300014
PM 35489378
OA Green Published, Green Accepted
DA 2022-08-26
ER

PT J
AU Mulatu, MS
   Jr, JWC
   Flores, SA
   Benton, S
   Galindo, CA
   Johnson, WD
   Wilkes, AL
   Prather, C
AF Mulatu, Mesfin S.
   Jr, Jarvis W. Carter
   Flores, Stephen A.
   Benton, Shaliondel
   Galindo, Carla A.
   Johnson, Wayne D.
   Wilkes, Aisha L.
   Prather, Cynthia
TI Expanding PrEP Services for Men Who Have Sex With Men and Transgender
   Persons Through Health Department Programs: Key Processes and Outcomes
   From Project PrIDE, 2015-2019
SO PUBLIC HEALTH REPORTS
LA English
DT Article; Early Access
DE Data to Care; pre-exposure prophylaxis; men who have sex with men;
   transgender persons; cross-jurisdiction monitoring and evaluation;
   Project PrIDE
ID HIV PREEXPOSURE PROPHYLAXIS; UNITED-STATES; AWARENESS; BLACK; CARE;
   PREVENTION; WOMEN
AB Objective: Pre-exposure prophylaxis (PrEP) Implementation, Data to Care, and Evaluation (PrIDE) was a demonstration project implemented by 12 state and local health departments during 2015-2019 to expand PrEP services for men who have sex with men (MSM) and transgender persons at risk for HIV infection. We describe findings from the cross-jurisdictional evaluation of the project. Methods: We analyzed work plans, annual progress reports, and aggregate quantitative program data submitted by funded health departments (n = 12) to identify key activities implemented and summarize key project outcomes. Results: PrIDE jurisdictions implemented multiple health equity-focused activities to expand PrEP services to priority populations, including building program capacity, conducting knowledge and awareness campaigns, providing PrEP support services, and addressing barriers to PrEP use. Overall, PrIDE jurisdictions identified 44 813 persons with PrEP indications. Of these, 74.8% (n = 33 500) were referred and 33.1% (n = 14 821) were linked to PrEP providers, and 25.3% (n = 11 356) were prescribed PrEP. Most persons prescribed PrEP were MSM or transgender persons (87.9%) and persons from racial and ethnic minority groups (65.6%). However, among persons with PrEP indications, non-Hispanic Black/African American persons (14.9% of 18 782) were less likely than non-Hispanic White persons (31.0% of 11 633) to be prescribed PrEP (z = -33.57; P < .001). Conclusions: PrIDE jurisdictions successfully expanded PrEP services for MSM, transgender persons, and racial and ethnic minority groups by implementing health equity-focused activities that addressed barriers to PrEP services. However, PrEP prescription was generally low, with significant disparities by demographic characteristics. Additional targeted interventions are needed to expand PrEP services, achieve equity in PrEP use, and contribute to ending the HIV epidemic in the United States.
C1 [Mulatu, Mesfin S.; Jr, Jarvis W. Carter; Flores, Stephen A.; Benton, Shaliondel; Galindo, Carla A.; Johnson, Wayne D.; Wilkes, Aisha L.; Prather, Cynthia] Ctr Dis Control & Prevent, Natl Ctr HIV AIDS Viral Hepatitis STD & TB Preven, Div HIV AIDS Prevent, Atlanta, GA 30333 USA.
RP Mulatu, MS (通讯作者)，Ctr Dis Control & Prevent, Natl Ctr HIV AIDS Viral Hepatitis STD & TB Preven, Div HIV AIDS Prevent, Program Evaluat Branch, 1600 Clifton Rd NE,MS US8-5, Atlanta, GA 30333 USA.
EM mmulatu@cdc.gov
OI Galindo, Carla/0000-0001-6652-1384
CR AIDSVu, 2021, 2012 2019 COUNT PREP
   Becasen JS, 2019, AM J PUBLIC HEALTH, V109, pE1, DOI 10.2105/AJPH.2018.304727
   Beyrer C, 2022, J LAW MED ETHICS, V50, P24, DOI 10.1017/jme.2022.31
   Bhatia R, 2018, SEX TRANSM DIS, V45, P50, DOI 10.1097/OLQ.0000000000000690
   Cahill S, 2017, AIDS CARE, V29, P1351, DOI 10.1080/09540121.2017.1300633
   Carter JW., 2022, EVAL PROGRAM PLANN, V90, P101981, DOI [10.1016/j.evalprogplan.2021.101981, DOI 10.1016/J.EVALPROGPLAN.2021.101981]
   Centers for Disease Control and Prevention, 2021, HIV SURVEILLANCE REP, P32
   Centers for Disease Control and Prevention, PROJ PRIDE
   Centers for Disease Control and Prevention, 2015, FUND OPP ANN PS15 15
   Centers for Disease Control and Prevention, 2021, HIV SURVEILLANCE SUP, V26
   Chou R, 2019, JAMA-J AM MED ASSOC, V321, P2214, DOI 10.1001/jama.2019.2591
   Clement ME, 2019, AIDS PATIENT CARE ST, V33, P366, DOI 10.1089/apc.2019.0054
   Deutsch MB, 2015, LANCET HIV, V2, pE512, DOI 10.1016/S2352-3018(15)00206-4
   Dubov A, 2018, AM J MENS HEALTH, V12, P1843, DOI 10.1177/1557988318797437
   Eaton LA, 2017, PREV SCI, V18, P505, DOI 10.1007/s11121-017-0756-6
   Ezennia O, 2019, AIDS BEHAV, V23, P2654, DOI 10.1007/s10461-019-02641-2
   Fauci AS, 2019, JAMA-J AM MED ASSOC, V321, P844, DOI 10.1001/jama.2019.1343
   Fields EL, 2022, EVAL PROGRAM PLANN, V90, DOI 10.1016/j.evalprogplan.2021.101978
   Finlayson T, 2019, MMWR-MORBID MORTAL W, V68, P597, DOI 10.15585/mmwr.mm6827a1
   Frank L, 2022, EVAL PROGRAM PLANN, V90, DOI 10.1016/j.evalprogplan.2021.101966
   Golub SA, 2018, CURR HIV-AIDS REP, V15, P190, DOI 10.1007/s11904-018-0385-0
   Greene GJ, 2022, EVAL PROGRAM PLANN, V90, DOI 10.1016/j.evalprogplan.2021.101977
   Holder CL, 2019, J NATL MED ASSOC, V111, P625, DOI 10.1016/j.jnma.2019.08.001
   Kamitani E, 2020, JAIDS-J ACQ IMM DEF, V84, P379, DOI 10.1097/QAI.0000000000002345
   Kanny D, 2019, MMWR-MORBID MORTAL W, V68, P801, DOI 10.15585/mmwr.mm6837a2
   Kelley CF, 2015, CLIN INFECT DIS, V61, P1590, DOI 10.1093/cid/civ664
   Kim H, 2017, RES NURS HEALTH, V40, P23, DOI 10.1002/nur.21768
   Lelutiu-Weinberger C, 2016, JAIDS-J ACQ IMM DEF, V73, P547, DOI 10.1097/QAI.0000000000001140
   Long A, 2022, EVAL PROGRAM PLANN, V90, DOI 10.1016/j.evalprogplan.2021.101979
   Marshall B., 2021, EVAL PROGRAM PLANN, DOI DOI 10.1016/J.EVALPROGPLAN.2021.101980
   Marshall Brittany, 2022, Eval Program Plann, V90, P101982, DOI 10.1016/j.evalprogplan.2021.101982
   Mayer KH, 2020, ADV THER, V37, P1778, DOI 10.1007/s12325-020-01295-0
   Meerwijk EL, 2017, AM J PUBLIC HEALTH, V107, pE1, DOI 10.2105/AJPH.2016.303578
   Nakelsky S, 2022, EVAL PROGRAM PLANN, V90, DOI 10.1016/j.evalprogplan.2021.101988
   Nunn AS, 2017, AIDS, V31, P731, DOI 10.1097/QAD.0000000000001385
   Parrish KC, 2022, EVAL PROGRAM PLANN, V90, DOI 10.1016/j.evalprogplan.2021.101998
   Petroll AE, 2017, AIDS BEHAV, V21, P1256, DOI 10.1007/s10461-016-1625-1
   Pichon LC, 2022, EVAL PROGRAM PLANN, V90, DOI 10.1016/j.evalprogplan.2021.101989
   Pinto RM, 2018, AIDS BEHAV, V22, P3681, DOI 10.1007/s10461-018-2184-4
   Poteat T, 2019, JAIDS-J ACQ IMM DEF, V82, P131, DOI 10.1097/QAI.0000000000002112
   Purcell David W, 2012, Open AIDS J, V6, P98, DOI 10.2174/1874613601206010098
   Roach M, 2022, EVAL PROGRAM PLANN, V90, DOI 10.1016/j.evalprogplan.2021.101997
   Rosenberg ES, 2018, ANN EPIDEMIOL, V28, P865, DOI 10.1016/j.annepidem.2018.04.008
   Salabarria-Pena Y., 2021, EVAL PROGRAM PLANN, DOI DOI 10.1016/J.EVALPROGPLAN.2021.101999
   Salabarria-Pena Y, 2022, EVAL PROGRAM PLANN, V90, DOI 10.1016/j.evalprogplan.2021.101996
   Sandelowski M, 2000, RES NURS HEALTH, V23, P334, DOI 10.1002/1098-240X(200008)23:4<334::AID-NUR9>3.0.CO;2-G
   Sevelius JM, 2020, JAIDS-J ACQ IMM DEF, V84, P437, DOI 10.1097/QAI.0000000000002403
   Sullivan PS, 2019, CURR HIV-AIDS REP, V16, P259, DOI 10.1007/s11904-019-00447-4
   Sullivan PS, 2018, ANN EPIDEMIOL, V28, P833, DOI 10.1016/j.annepidem.2018.06.009
   White House Office of National AIDS Policy, 2015, NAT HIV AIDS STRAT U
NR 50
TC 0
Z9 0
U1 3
U2 3
PU SAGE PUBLICATIONS INC
PI THOUSAND OAKS
PA 2455 TELLER RD, THOUSAND OAKS, CA 91320 USA
SN 0033-3549
EI 1468-2877
J9 PUBLIC HEALTH REP
JI Public Health Rep.
AR 00333549211058173
DI 10.1177/00333549211058173
EA JAN 2022
PG 12
WC Public, Environmental & Occupational Health
WE Science Citation Index Expanded (SCI-EXPANDED); Social Science Citation Index (SSCI)
SC Public, Environmental & Occupational Health
GA YP9YR
UT WOS:000748976100001
PM 35023401
DA 2022-08-26
ER

PT J
AU Driver, R
   Kalichman, SC
AF Driver, Redd
   Kalichman, Seth C.
TI Precarious Manhood and Intentions to Initiate Preexposure Prophylaxis
   Among Black Sexual Minority Men
SO HEALTH PSYCHOLOGY
LA English
DT Article
DE masculinity; attitudes; HIV; preexposure prophylaxis; Black sexual
   minority men
ID GENDER-ROLE CONFLICT; HIV PREVENTION; MEDICAL MISTRUST; SOCIAL NETWORK;
   RISK BEHAVIOR; HEALTH-CARE; CONDOM USE; PREP; MASCULINITY; AWARENESS
AB Objective: The use of preexposure prophylaxis (PrEP) to prevent HIV infection is significantly low among Black sexual minority men (BSMM), although this group experiences the greatest HIV burden in the United States. One contextual factor suggested to impact BSMM's HIV prevention efforts is the concern about, and adherence to, cultural conceptions and expectations of masculinity. The present study sought to better understand the association between masculinity and PrEP uptake by examining associations between gender-relevant beliefs and perceptions, and intentions to initiate PrEP among a sample of BSMM residing in the U.S. South. Method: Participants (N = 114) completed assessments of precarious manhood beliefs, attitudes toward PrEP, concerns about PrEP use impacting support from social networks, projected perceptions of masculinity, and intentions to initiate PrEP. Results: Precarious manhood beliefs were associated with greater intention to initiate PrEP; however, the indirect path of this association through attitudes toward PrEP was associated with lower intentions to initiate PrEP. In a hierarchical regression model, projected perceptions of masculinity were associated with intentions to initiate PrEP over and above other factors considered. Specifically, believing that one will be perceived as less masculine for seeking PrEP was associated with lower intentions to initiate PrEP. Conclusions: Findings suggest that BSMM's construal of masculinity in relation to HIV and PrEP is associated with intentions to initiate PrEP. Implications for increasing PrEP uptake among BSMM are discussed.
C1 [Driver, Redd] New York State Psychiat Inst & Hosp, HIV Ctr Clin & Behav Studies, New York, NY 10032 USA.
   [Driver, Redd] Columbia Univ, New York, NY 10032 USA.
   [Driver, Redd] Columbia Univ, Dept Psychiat, New York, NY USA.
   [Kalichman, Seth C.] Univ Connecticut, Dept Psychol Sci, Storrs, CT USA.
RP Driver, R (通讯作者)，New York State Psychiat Inst & Hosp, HIV Ctr Clin & Behav Studies, New York, NY 10032 USA.; Driver, R (通讯作者)，Columbia Univ, New York, NY 10032 USA.
EM ld2996@cumc.columbia.edu
OI Driver, Redd/0000-0002-7699-6321
FU National Institute of Mental Health [T32MH074387, T32MH019139]
FX The authors disclose receipt of the following financial support for the
   research, authorship, and/or publication of this article. The project
   described was supported by Award T32MH074387 (Principal Investigator,
   Seth C. Kalichman) and T32MH019139 from the National Institute of Mental
   Health. The content is solely the responsibility of the authors and does
   not necessarily represent the official views of the National Institute
   of Mental Health or the National Institutes of Health. The authors
   declare that there is no conflict of interest.
CR Arscott J, 2020, AIDS BEHAV, V24, P173, DOI 10.1007/s10461-019-02607-4
   Baeten JM, 2012, NEW ENGL J MED, V367, P399, DOI 10.1056/NEJMoa1108524
   Bolin JH, 2014, J EDUC MEAS, V51, P335, DOI 10.1111/jedm.12050
   Bonett S, 2020, AIDS BEHAV, V24, P2781, DOI 10.1007/s10461-020-02798-1
   Braly AM, 2018, PSYCHOL MEN MASCULIN, V19, DOI 10.1037/men0000135
   Brooks RA, 2020, J URBAN HEALTH, V97, P679, DOI 10.1007/s11524-019-00371-3
   Cahill S, 2017, AIDS CARE, V29, P1351, DOI 10.1080/09540121.2017.1300633
   Carlos JA, 2010, AIDS EDUC PREV, V22, P430, DOI 10.1521/aeap.2010.22.5.430
   CATANIA JA, 1990, PSYCHOL BULL, V108, P339, DOI 10.1037/0033-2909.108.3.339
   Centers for Disease Control and Prevention, 2019, AFR AM GAY BIS MEN
   Courtenay WH, 2000, SOC SCI MED, V50, P1385, DOI 10.1016/S0277-9536(99)00390-1
   Dittus PJ, 2018, J ADOLESCENT HEALTH, V62, P52, DOI 10.1016/j.jadohealth.2017.07.017
   Driver R, 2022, PSYCHOL MEN MASCULIN, V23, P26, DOI 10.1037/men0000374
   Driver R, 2021, J HEALTH PSYCHOL, V26, P2908, DOI 10.1177/1359105320941236
   Eaton LA, 2017, PREV SCI, V18, P505, DOI 10.1007/s11121-017-0756-6
   Eaton LA, 2015, AM J PUBLIC HEALTH, V105, pE75, DOI 10.2105/AJPH.2014.302322
   Fauci AS, 2019, JAMA-J AM MED ASSOC, V321, P844, DOI 10.1001/jama.2019.1343
   Fields EL, 2012, J ADOLESCENT HEALTH, V50, P296, DOI 10.1016/j.jadohealth.2011.07.007
   Fields EL, 2015, AM J PUBLIC HEALTH, V105, P122, DOI 10.2105/AJPH.2013.301866
   Finlayson T, 2019, MMWR-MORBID MORTAL W, V68, P597, DOI 10.15585/mmwr.mm6827a1
   Garcia J, 2016, GLOB PUBLIC HEALTH, V11, P1026, DOI 10.1080/17441692.2015.1134616
   Garcia J, 2015, CONTEMP CLIN TRIALS, V45, P244, DOI 10.1016/j.cct.2015.10.005
   Grant RM, 2010, NEW ENGL J MED, V363, P2587, DOI 10.1056/NEJMoa1011205
   Hermanstyne KA, 2018, JAIDS-J ACQ IMM DEF, V78, P163, DOI 10.1097/QAI.0000000000001645
   IBM Corp, 2019, IBM SPSS STAT V26 20
   Jaspal R, 2019, J HIV-AIDS SOC SERV, V18, P197, DOI 10.1080/15381501.2019.1596861
   King HL, 2014, AIDS BEHAV, V18, P1722, DOI 10.1007/s10461-014-0845-5
   Lelutiu-Weinberger C, 2016, JAIDS-J ACQ IMM DEF, V73, P547, DOI 10.1097/QAI.0000000000001140
   Levant RF, 1996, PROF PSYCHOL-RES PR, V27, P259, DOI 10.1037/0735-7028.27.3.259
   MacKinnon DP, 2007, ANNU REV PSYCHOL, V58, P593, DOI 10.1146/annurev.psych.58.110405.085542
   Malebranche DJ, 2012, AIDS BEHAV, V16, P2051, DOI 10.1007/s10461-011-0055-3
   Murray A, 2018, AM J MENS HEALTH, V12, P180, DOI 10.1177/1557988317742231
   Napper LE, 2012, AIDS BEHAV, V16, P1075, DOI 10.1007/s10461-011-0003-2
   Nydegger LA, 2021, AIDS BEHAV, V25, P582, DOI 10.1007/s10461-020-03015-9
   O'Neil JM, 2008, COUNS PSYCHOL, V36, P358, DOI 10.1177/0011000008317057
   Ogunbajo A, 2021, AIDS BEHAV, V25, P2301, DOI 10.1007/s10461-021-03159-2
   Ojikutu BO, 2018, AIDS BEHAV, V22, P3576, DOI 10.1007/s10461-018-2067-8
   Pleck JH, 1995, NEW PSYCHOL MEN, P11, DOI DOI 10.1037/0735-7028.27.3.259
   Quinn K, 2019, SOC SCI MED, V232, P86, DOI 10.1016/j.socscimed.2019.04.042
   Quinn K, 2019, AIDS BEHAV, V23, P1951, DOI 10.1007/s10461-018-2375-z
   Schroder KEE, 2003, ANN BEHAV MED, V26, P76, DOI 10.1207/S15324796ABM2602_02
   Scott HM, 2014, AIDS BEHAV, V18, P913, DOI 10.1007/s10461-013-0608-8
   Trope Y, 2010, PSYCHOL REV, V117, P440, DOI 10.1037/a0018963
   Tucker JS, 2012, J ADOLESCENT HEALTH, V51, P386, DOI 10.1016/j.jadohealth.2012.01.015
   Valdiserri RO, 2018, AIDS BEHAV, V22, P2033, DOI 10.1007/s10461-018-2135-0
   Vandello J.A., 2018, HDB MENS HLTH DISPAR
   Vandello JA, 2013, J SOC ISSUES, V69, P303, DOI 10.1111/josi.12016
   Vandello JA, 2013, PSYCHOL MEN MASCULIN, V14, P101, DOI 10.1037/a0029826
   Vandello JA, 2008, J PERS SOC PSYCHOL, V95, P1325, DOI 10.1037/a0012453
   Walsh JL, 2019, AIDS BEHAV, V23, P1904, DOI 10.1007/s10461-018-2371-3
NR 50
TC 0
Z9 0
U1 0
U2 0
PU AMER PSYCHOLOGICAL ASSOC
PI WASHINGTON
PA 750 FIRST ST NE, WASHINGTON, DC 20002-4242 USA
SN 0278-6133
EI 1930-7810
J9 HEALTH PSYCHOL
JI Health Psychol.
PD JUL
PY 2022
VL 41
IS 7
BP 474
EP 483
DI 10.1037/hea0001194
EA MAY 2022
PG 10
WC Psychology, Clinical; Psychology
WE Science Citation Index Expanded (SCI-EXPANDED); Social Science Citation Index (SSCI)
SC Psychology
GA 2E7GI
UT WOS:000797150700001
PM 35587889
DA 2022-08-26
ER

PT J
AU Songtaweesin, WN
   Pornpaisalsakul, K
   Kawichai, S
   Wacharachaisurapol, N
   Wongharn, P
   Yodkitudomying, C
   Panichnantakul, P
   Theerawit, T
   Pankam, T
   Puthanakit, T
AF Songtaweesin, Wipaporn N.
   Pornpaisalsakul, Krittaporn
   Kawichai, Surinda
   Wacharachaisurapol, Noppadol
   Wongharn, Prissana
   Yodkitudomying, Chatnapa
   Panichnantakul, Pantila
   Theerawit, Tuangtip
   Pankam, Tippawan
   Puthanakit, Thanyawee
TI Sexually transmitted infections incidence in young Thai men who have sex
   with men and transgender women using HIV pre-exposure prophylaxis
SO INTERNATIONAL JOURNAL OF STD & AIDS
LA English
DT Article
DE sexually transmitted diseases; HIV pre-exposure prophylaxis; syphilis;
   young men who have sex with men; young transgender women
ID RISK COMPENSATION; CONDOM USE; PREP; MSM; CHLAMYDIA; GONORRHEA; BEHAVIOR
AB Background Sexually transmitted infections are a major public health issue worldwide. HIV pre-exposure prophylaxis (PrEP) use among youth may be associated with increased incidence of sexually transmitted infections (STIs). Objectives To measure the prevalence and incidence of STIs among young men who have sex with men (YMSM) and young transgender women (YTGW) using PrEP. Methods A prospective cohort of 15- to 19-year-old YMSM and YTGW with HIV risk defined as inconsistent condom use and/or multiple sex partners were enrolled. Participants were provided daily oral tenofovir disoproxil fumarate/emtricitabine. STI screening was done at baseline and month 6 for syphilis, urine, and anal swab nucleic acid amplification testing for C. trachomatis (CT) and N. gonorrheaoe (NG). Results From March 2018 to June 2019, 200 adolescents (147 MSM and 53 TGW) with a median (IQR) age of 18 years (17-19) were enrolled. STI prevalence was 22.5% (95% CI 16.7-28.3). STI incidence was 25.2 per 100 person-years (95% CI 14.7, 40.3). Factors associated with STI incidence were self-reported >2 sex partners in the past month (unadjusted rate ratio [uRR] 4.6, 95% CI 1.0, 20.6), and moderate PrEP adherence (uRR 7.3, 95% CI 1.6, 32.6). Conclusions STI incidence in YMSM and YTGW PrEP users was high at approximately one in five. Regular screening and treatment of STIs should be implemented in youth HIV prevention packages.
C1 [Songtaweesin, Wipaporn N.; Pornpaisalsakul, Krittaporn; Kawichai, Surinda; Wacharachaisurapol, Noppadol; Wongharn, Prissana; Yodkitudomying, Chatnapa; Theerawit, Tuangtip; Puthanakit, Thanyawee] Chulalongkorn Univ, Ctr Excellence Pediat Infect Dis & Vaccines, Bangkok, Thailand.
   [Songtaweesin, Wipaporn N.; Puthanakit, Thanyawee] Chulalongkorn Univ, Fac Med, Dept Pediat, Bangkok, Thailand.
   [Pornpaisalsakul, Krittaporn] Inst HIV Res & Innovat, Bangkok, Thailand.
   [Wacharachaisurapol, Noppadol] Chulalongkorn Univ, Fac Med, Dept Pharmacol, Clin Pharmacokinet & Pharmacogen Res Unit, Bangkok, Thailand.
   [Panichnantakul, Pantila] McGill Univ, Fac Med, Dept Anat & Cell Biol, Montreal, PQ, Canada.
   [Pankam, Tippawan] Thai Red Cross AIDS Res Ctr, Thai Red Cross Anonymous Clin, Bangkok, Thailand.
RP Songtaweesin, WN (通讯作者)，Chulalongkorn Univ, Ctr Excellence Pediat Infect Dis & Vaccines, Vaccines Fac Med, 9th Floor Sor Kor Bldg, Bangkok 10330, Thailand.
EM wipaporn.n@chula.ac.th
OI Yodkitudomying, Chatnapa/0000-0003-1187-1023; Kawichai,
   Surinda/0000-0003-0189-4125
FU CIPHER [2017/472-SON]; Chulalongkorn University Ratchadapisek Sompotch
   Fund, Faculty of Medicine [61/037]; Chulalongkorn University
   Ratchadapisek Sompotch Postdoctoral Fellowship Fund [; Chulalongkorn
   University C2F Fund; Center of Excellence in Transgender Health,
   Chulalongkorn University; FHI360; LINKAGES
FX The author(s) disclosed receipt of the following financial support for
   the research, authorship, and/or publication of this article: This study
   was supported by the CIPHER Grant ID 2017/472-SON; FHI360; LINKAGES; The
   Chulalongkorn University Ratchadapisek Sompotch Fund, Faculty of
   Medicine (Grant number 61/037); The Chulalongkorn University
   Ratchadapisek Sompotch Postdoctoral Fellowship Fund [Dr Songtaweesin];
   The Chulalongkorn University C2F Fund [Dr Kawichai] and The Center of
   Excellence in Transgender Health, Chulalongkorn University.
CR Abbott SD., 2021, BIOLINE SYPHILIS 30
   Anderson PL, 2018, ANTIMICROB AGENTS CH, V62, DOI 10.1128/AAC.01710-17
   [Anonymous], 2021, J INT AIDS SOC, V24
   Elecsys R., 2021, SYPHILIS IMMUNOASSAY
   Gorgos L., 2020, PERSISTENTLY HIGH RA
   Grant RM, 2014, LANCET INFECT DIS, V14, P820, DOI 10.1016/S1473-3099(14)70847-3
   Greco D., 2020, AIDS 2020 23 INT AID
   Hickey A., 2020, AIDS 2020 23 INT AID
   Hiransuthikul A, 2019, INT J STD AIDS, V30, P140, DOI 10.1177/0956462418799213
   Hojilla JC, 2016, AIDS BEHAV, V20, P1461, DOI 10.1007/s10461-015-1055-5
   Jenness SM, 2017, CLIN INFECT DIS, V65, P712, DOI 10.1093/cid/cix439
   Korenromp EL, 2002, INT J STD AIDS, V13, P91, DOI 10.1258/0956462021924712
   Lal L, 2017, AIDS, V31, P1709, DOI [10.1097/QAD.0000000000001519, 10.1097/qad.0000000000001519]
   Lewis LM, 2000, J AM COLL HEALTH, V49, P19, DOI 10.1080/07448480009596278
   Liu AY, 2016, JAMA INTERN MED, V176, P75, DOI 10.1001/jamainternmed.2015.4683
   Macro-VueTM BD.RPR Card Tests, 18 MM CIRCL QUAL QUA
   McCormack S, 2016, LANCET, V387, P53, DOI 10.1016/S0140-6736(15)00056-2
   McManus H, 2020, JAMA NETW OPEN, V3, DOI 10.1001/jamanetworkopen.2020.30806
   Montano MA, 2019, AIDS BEHAV, V23, P548, DOI 10.1007/s10461-018-2252-9
   Newcomb ME, 2018, JAIDS-J ACQ IMM DEF, V77, P358, DOI 10.1097/QAI.0000000000001604
   Nguyen MX, 2018, INT J STD AIDS, V29, P505, DOI 10.1177/0956462417738680
   Ong JJ, 2019, JAMA NETW OPEN, V2, DOI 10.1001/jamanetworkopen.2019.17134
   Pagkas-Bather J, 2021, JAIDS-J ACQ IMM DEF, V87, P769, DOI 10.1097/QAI.0000000000002646
   PARHAM CE, 1984, J CLIN MICROBIOL, V20, P434, DOI 10.1128/JCM.20.3.434-437.1984
   Ramautarsing RA, 2020, J INT AIDS SOC, V23, DOI 10.1002/jia2.25540
   Sagaon-Teyssier L, 2016, AIDS CARE, V28, P48, DOI 10.1080/09540121.2016.1146653
   Schumacher C., 2019, SEXUALLY TRANSMITTED
   Sena AC, 2011, CLIN INFECT DIS, V53, P1092, DOI 10.1093/cid/cir671
   Shalit P., 2020, AIDS 2020 23 INT C
   Songtaweesin WN, 2020, J INT AIDS SOC, V23, DOI 10.1002/jia2.25564
   Stoltey JE, 2015, SEX HEALTH, V12, P103, DOI 10.1071/SH14174
   Traeger MW, 2019, JAMA-J AM MED ASSOC, V321, P1380, DOI 10.1001/jama.2019.2947
   Traeger MW, 2018, CLIN INFECT DIS, V67, P676, DOI 10.1093/cid/ciy182
   Underhill K, 2015, ANN BEHAV MED, V49, P151, DOI 10.1007/s12160-014-9651-6
   Nguyen VK, 2018, AIDS, V32, P523, DOI 10.1097/QAD.0000000000001718
   Ward H, 2010, CURR OPIN HIV AIDS, V5, P305, DOI 10.1097/COH.0b013e32833a8844
   Werner RN, 2018, PLOS ONE, V13, DOI 10.1371/journal.pone.0208107
   Workowski KA, 2015, MMWR RECOMM REP, V64, P1
   World Health Organization, 2018, REPORT GLOBAL SEXUAL
   World Health Organization (WHO), 2016, REP GLOB SEX TRANSM
   Zeggagh J., 2020, AIDS 2020 23 INT AID
NR 41
TC 0
Z9 0
U1 1
U2 1
PU SAGE PUBLICATIONS LTD
PI LONDON
PA 1 OLIVERS YARD, 55 CITY ROAD, LONDON EC1Y 1SP, ENGLAND
SN 0956-4624
EI 1758-1052
J9 INT J STD AIDS
JI Int. J. STD AIDS
PD APR
PY 2022
VL 33
IS 5
BP 447
EP 455
AR 09564624211056749
DI 10.1177/09564624211056749
EA MAR 2022
PG 9
WC Immunology; Infectious Diseases
WE Science Citation Index Expanded (SCI-EXPANDED); Social Science Citation Index (SSCI)
SC Immunology; Infectious Diseases
GA 0I8MP
UT WOS:000770024800001
PM 35282719
DA 2022-08-26
ER

PT J
AU Garett, R
   Young, SD
AF Garett, Renee
   Young, Sean D.
TI The Impact of Misinformation and Health Literacy on HIV Prevention and
   Service Usage
SO JANAC-JOURNAL OF THE ASSOCIATION OF NURSES IN AIDS CARE
LA English
DT Article
DE COVID-19; health seeking behaviors; HIV; pre-exposure prophylaxis;
   social media
ID SOCIAL MEDIA
C1 [Garett, Renee] ElevateU, Irvine, CA USA.
   [Young, Sean D.] Univ Calif Irvine, Dept Emergency Med, Irvine, CA 92697 USA.
   [Young, Sean D.] Univ Calif Irvine, Inst Predict Technol, Dept Informat, Irvine, CA 92697 USA.
RP Young, SD (通讯作者)，Univ Calif Irvine, Dept Emergency Med, Irvine, CA 92697 USA.; Young, SD (通讯作者)，Univ Calif Irvine, Inst Predict Technol, Dept Informat, Irvine, CA 92697 USA.
EM syoung5@hs.uci.edu
FU National Institute of Mental Health of the National Institutes of Health
   [RO1MH106415]
FX This publication was supported by the National Institute of Mental
   Health of the National Institutes of Health under Award Number
   RO1MH106415 (PI: S. Young). The content is solely the responsibility of
   the authors and does not necessarily represent the official views of the
   National Institutes of Health. The authors wish to thank Romina Romero
   for her assistance on previous versions of this manuscript.
CR Albarracin D, 2018, J MED INTERNET RES, V20, DOI 10.2196/jmir.9959
   Ayres S., 2020, LOS ANGELES TIMES
   Betts D., 2020, KEY TRENDS AGENCY VI
   Brennen J.S., 2020, TYPES SOURCES CLAIMS, P13
   Cahill S, 2017, AIDS CARE, V29, P1351, DOI 10.1080/09540121.2017.1300633
   Card KG, 2019, AIDS BEHAV, V23, P1877, DOI 10.1007/s10461-018-2332-x
   Carrieri V, 2019, HEALTH ECON, V28, P1377, DOI 10.1002/hec.3937
   Chen YY, 2018, J MED INTERNET RES, V20, DOI 10.2196/jmir.9370
   Furr A., 2020, BREITBART 0203
   Gottfried J, 2020, 3 IN 10 AM ARE VERY
   Grov C, 2021, AIDS BEHAV, V25, P1396, DOI 10.1007/s10461-020-02977-0
   Institute of Medicine, 2004, HLTH LITERACY PRESCR, DOI [10.17226/10883, DOI 10.17226/10883]
   IRETON Cherilyn, 2018, JOURN FAK NEWS DIS H
   Kalichman SC, 2012, AIDS RES THER, V9, DOI 10.1186/1742-6405-9-1
   Kim HK, 2020, SCI COMMUN, V42, P586, DOI 10.1177/1075547020959670
   Mitchell A., 2020, PEW RES CTR JOU 0730
   Nokes KM, 2018, APPL NURS RES, V42, P70, DOI 10.1016/j.apnr.2018.06.002
   Rodger H., 2020, HERALD 0820
   Romm Tony, 2019, WASH POST
   Salman A, 2016, J IMMIGR MINOR HEALT, V18, P447, DOI 10.1007/s10903-015-0198-9
   Smaldone F, 2020, EUR MANAG J, V38, P19, DOI 10.1016/j.emj.2019.12.001
   Stocking G., 2020, MANY AMERICANS GET N
   Sumida N., 2018, DISTINGUISHING FACTU
   Waszak PM, 2018, HEALTH POLICY TECHN, V7, P115, DOI 10.1016/j.hlpt.2018.03.002
   Yigzaw KY, 2020, J MED INTERNET RES, V22, DOI 10.2196/13120
   Young SD, 2020, AIDS BEHAV, V24, P2000, DOI 10.1007/s10461-020-02924-z
   Young SD, 2020, HELIYON, V6, DOI 10.1016/j.heliyon.2020.e03471
   Young SD, 2012, AIDS BEHAV, V16, P1743, DOI 10.1007/s10461-012-0251-9
NR 28
TC 2
Z9 2
U1 1
U2 1
PU LIPPINCOTT WILLIAMS & WILKINS
PI PHILADELPHIA
PA TWO COMMERCE SQ, 2001 MARKET ST, PHILADELPHIA, PA 19103 USA
SN 1055-3290
EI 1552-6917
J9 J ASSOC NURSE AIDS C
JI J. Assoc. Nurses Aids Care
PD JAN-FEB
PY 2022
VL 33
IS 1
BP E1
EP E5
DI 10.1097/JNC.0000000000000298
PG 5
WC Nursing
WE Science Citation Index Expanded (SCI-EXPANDED); Social Science Citation Index (SSCI)
SC Nursing
GA YX2DA
UT WOS:000753917200002
PM 34939991
DA 2022-08-26
ER

PT J
AU Besombes, J
   Souala, F
   Bouguen, G
   Guyader, D
   Grolhier, C
   Thibault, V
   Pronier, C
AF Besombes, Juliette
   Souala, Faouzi
   Bouguen, Guillaume
   Guyader, Dominique
   Grolhier, Claire
   Thibault, Vincent
   Pronier, Charlotte
TI Acute hepatitis B virus infection despite vaccination in a patient
   treated by infliximab: a case report
SO BMC GASTROENTEROLOGY
LA English
DT Article
DE Hepatitis B; Immunocompromised; Vaccination; Immune escape; Infliximab;
   Acute hepatitis
ID CROHNS-DISEASE; REACTIVATION; MANAGEMENT; THERAPY; NEED
AB Background Despite an effective vaccine, hepatitis B remains a major global health problem due to its significant morbidity and mortality. Vaccination in immunosuppressed patients such as those treated for an inflammatory bowel disease (IBD) can be less effective. This case describes an uncommon original diagnosis of an acute hepatitis B infection occurring in a vaccinated but immunocompromised IBD patient under long-term infliximab treatment. A low anti-HBs titer and the presence of HBsAg escape mutations are possible hypotheses to explain this unexpected infection. Case presentation A 28-year-old Caucasian male, regularly followed-up for a Crohn's disease treated by infliximab, was regularly screened for sexually transmissible infections because of at-risk behaviors. Despite a correct immunization scheme against hepatitis B virus (HBV), an active HBV infection was diagnosed during one of those screenings. Retrospective testing of a sample collected 6 months earlier was in favor of an evolution from an acute hepatitis B toward a chronic hepatitis B. The patient has always had a low anti-HBs antibody levels (near the threshold of 10 IU/L) possibly explaining his infection. In addition, HBV sequencing revealed a genotype A2 HBV strain, carrying the sD144A substitution on the S protein, known as a potential immune escape variant. Dual therapy combining tenofovir disoproxil fumarate and emtricitabine, active against HBV but also efficient as an HIV pre-exposure prophylaxis, was initiated. Ten months after treatment initiation, all surrogate biochemical and virological endpoints for HBV functional cure were achieved. Treatment and periodical monitoring are being maintained. Conclusion Emphasis should be placed on HBV screening, vaccination and regular monitoring of patients under long-term immunosuppressive therapy, particularly those with at-risk behaviors.
C1 [Besombes, Juliette; Grolhier, Claire; Thibault, Vincent; Pronier, Charlotte] Univ Rennes, Pontchaillou Univ Hosp, Dept Virol, INSERM,EHESP,IRSET,UMR S 1085, Rennes, France.
   [Souala, Faouzi] Pontchaillou Univ Hosp, Infect Dis & Intens Care Unit, Rennes, France.
   [Bouguen, Guillaume] Univ Rennes, Pontchaillou Univ Hosp, Dept Hepatogastroenterol, UMR 991, Rennes, France.
   [Guyader, Dominique] Univ Rennes, Pontchaillou Univ Hosp, Dept Liver Dis SMF, UMR 1241, Rennes, France.
RP Pronier, C (通讯作者)，Univ Rennes, Pontchaillou Univ Hosp, Dept Virol, INSERM,EHESP,IRSET,UMR S 1085, Rennes, France.
EM charlotte.pronier@chu-rennes.fr
CR Axiaris G, 2021, WORLD J GASTROENTERO, V27, P3762, DOI 10.3748/wjg.v27.i25.3762
   Baddley JW, 2018, CLIN MICROBIOL INFEC, V24, pS10, DOI 10.1016/j.cmi.2017.12.025
   Esteve M, 2004, GUT, V53, P1363, DOI 10.1136/gut.2004.040675
   European Assoc Study Liver, 2017, J HEPATOL, V67, P370, DOI 10.1016/j.jhep.2017.03.021
   Hall AJ, 2010, HEPATOLOGY, V51, P1485, DOI 10.1002/hep.23674
   HYAMS KC, 1995, CLIN INFECT DIS, V20, P992, DOI 10.1093/clinids/20.4.992
   Loomba R, 2017, GASTROENTEROLOGY, V152, P1297, DOI 10.1053/j.gastro.2017.02.009
   Ni F, 1995, RES VIROLOGY, V146, P397, DOI 10.1016/0923-2516(96)80899-5
   Pol S, 2013, LIVER INT, V33, P182, DOI 10.1111/liv.12055
   Pratt PK, 2018, INFLAMM BOWEL DIS, V24, P380, DOI 10.1093/ibd/izx001
   Reddy KR, 2015, GASTROENTEROLOGY, V148, P215, DOI 10.1053/j.gastro.2014.10.039
   Revill PA, 2020, NAT REV GASTRO HEPAT, V17, P618, DOI 10.1038/s41575-020-0296-6
   Solay AH, 2019, HUM VACC IMMUNOTHER, V15, P1177, DOI 10.1080/21645515.2019.1574151
   Thibault V, 2017, J CLIN VIROL, V89, P14, DOI 10.1016/j.jcv.2017.02.001
   Ueno Y, 2005, DIGEST DIS SCI, V50, P163, DOI 10.1007/s10620-005-1295-8
NR 15
TC 0
Z9 0
U1 0
U2 0
PU BMC
PI LONDON
PA CAMPUS, 4 CRINAN ST, LONDON N1 9XW, ENGLAND
EI 1471-230X
J9 BMC GASTROENTEROL
JI BMC Gastroenterol.
PD JUN 29
PY 2022
VL 22
IS 1
AR 322
DI 10.1186/s12876-022-02397-5
PG 5
WC Gastroenterology & Hepatology
WE Science Citation Index Expanded (SCI-EXPANDED)
SC Gastroenterology & Hepatology
GA 2O0MX
UT WOS:000818764100002
PM 35768794
OA gold, Green Published
DA 2022-08-26
ER

PT J
AU Kapoor, A
   Mussa, A
   Diseko, M
   Mayondi, G
   Mabuta, J
   Mmalane, M
   Makhema, J
   Morroni, C
   Lockman, S
   Zash, R
   Shapiro, R
AF Kapoor, Andrew
   Mussa, Aamirah
   Diseko, Modiegi
   Mayondi, Gloria
   Mabuta, Judith
   Mmalane, Mompati
   Makhema, Joseph
   Morroni, Chelsea
   Lockman, Shahin
   Zash, Rebecca
   Shapiro, Roger
TI Cross-sectional trends in HIV prevalence among pregnant women in
   Botswana: an opportunity for PrEP?
SO JOURNAL OF THE INTERNATIONAL AIDS SOCIETY
LA English
DT Article
DE HIV surveillance; pregnancy; HIV pre-exposure prophylaxis; Botswana; HIV
   epidemiology; HIV prevention
ID PREEXPOSURE PROPHYLAXIS; INJECTABLE CABOTEGRAVIR; ADOLESCENT GIRLS;
   YOUNG-WOMEN; INFECTION; PREVENTION; MEN; SEX
AB Introduction Young women in sub-Saharan Africa are at particularly high risk of HIV acquisition. Recent shifts towards "test and treat" strategies have potential to reduce transmission in this age group but have not been widely studied outside of clinical trials. Using data from nationwide surveillance among pregnant women in Botswana, where a "test and treat" program was implemented in 2016, we describe trends in HIV prevalence over time and highlight opportunities for targeted prevention. Methods The Tsepamo study abstracted data from obstetric records of all women delivering at eight government hospitals in Botswana between 2015 and 2019, accounting for 45% of all births in the country (n = 120,755). We used a stratified analysis to identify prevalence trends and evaluated decreases in HIV prevalence over time using the Cochrane-Armitage test for linear trend. A multivariable logistic regression analysis was also performed to identify factors associated with declines in HIV prevalence. Results Overall HIV prevalence was 24.1% among 120,755 women who delivered during the study period. Prevalence differed by site of delivery, ranging from 16.1% to 28.2%, and increased markedly with age. Lower educational attainment (adjusted odds ratio [aOR] = 3.28; 95% confidence interval [CI] 3.07-3.50) and being unmarried (aOR = 1.98; 95% CI 1.88-2.08) were associated with HIV infection. HIV prevalence was 10.0% with a first pregnancy, 21.0% with a second and 39.2% with a third or greater (aOR = 2.20; for any prior pregnancy; 95% CI 2.10-2.29). The same age-adjusted trends were seen when data were limited to women aged 15-24, with a two- to three-fold increase in HIV prevalence between a first and third pregnancy. Prevalence decreased linearly during the 5-year study period from 25.8% to 22.7% (p <0.001). Among age-specific strata, the greatest absolute decline occurred in those aged 35-39, with an 8.7% absolute decrease in HIV prevalence from 2015 to 2019. Minimal declines were seen in those 15-24, with a decrease of only 1.5% over the same period. Conclusions While overall trends in Botswana show HIV prevalence declining among pregnant women, prevalence among the youngest age group has remained stagnant. Preventative interventions utilizing pre-exposure prophylaxis should be prioritized during the high-risk period surrounding a woman's first pregnancy.
C1 [Kapoor, Andrew; Zash, Rebecca; Shapiro, Roger] Beth Israel Deaconess Med Ctr, Div Infect Dis, 110 Francis St,Lowry Med Off Bldg,Suite GB, Boston, MA 02215 USA.
   [Kapoor, Andrew; Lockman, Shahin; Zash, Rebecca; Shapiro, Roger] Harvard Med Sch, Boston, MA 02115 USA.
   [Mussa, Aamirah; Diseko, Modiegi; Mayondi, Gloria; Mabuta, Judith; Mmalane, Mompati; Makhema, Joseph; Morroni, Chelsea; Lockman, Shahin; Zash, Rebecca; Shapiro, Roger] Botswana Harvard AIDS Inst Partnership, Gaborone, Botswana.
   [Morroni, Chelsea] Univ Edinburgh, Ctr Reprod Hlth, Edinburgh, Midlothian, Scotland.
   [Lockman, Shahin; Zash, Rebecca; Shapiro, Roger] Harvard TH Chan Sch Publ Hlth, Dept Immunol & Infect Dis, Boston, MA USA.
   [Lockman, Shahin] Brigham & Womens Hosp, Div Infect Dis, 75 Francis St, Boston, MA 02115 USA.
RP Kapoor, A (通讯作者)，Beth Israel Deaconess Med Ctr, Div Infect Dis, 110 Francis St,Lowry Med Off Bldg,Suite GB, Boston, MA 02215 USA.
EM kkapoor@hsph.harvard.edu
OI Zash, Rebecca/0000-0001-5707-421X
FU U.S. National Institutes of Health [NIH/NICHD R01HD080471, R01HD095766,
   K23 HD088230]
FX The Tsepamo study was funded by the U.S. National Institutes of Health
   Funding (NIH/NICHD R01HD080471, R01HD095766 and K23 HD088230). The
   funding source had no role in the design and conduct of the study; data
   collection, analysis, reporting; and decision to submit the manuscript
   for publication.
CR Abuogi LL, 2018, J VIRUS ERAD, V4, P33
   Baeten JM, 2012, NEW ENGL J MED, V367, P399, DOI 10.1056/NEJMoa1108524
   Celum C, 2021, PLOS MED, V18, DOI 10.1371/journal.pmed.1003670
   Davey DJ, 2018, PLOS ONE, V13, DOI 10.1371/journal.pone.0192982
   Dellar RC, 2015, J INT AIDS SOC, V18, P64, DOI 10.7448/IAS.18.2.19408
   Ghys PD, 2006, SEX TRANSM INFECT, V82, pI52, DOI 10.1136/sti.2005.016428
   Grant RM, 2010, NEW ENGL J MED, V363, P2587, DOI 10.1056/NEJMoa1011205
   Gray RH, 2005, LANCET, V366, P1182, DOI 10.1016/S0140-6736(05)67481-8
   Hallett TB, 2008, PLOS MED, V5, P611, DOI 10.1371/journal.pmed.0050080
   Hallett TB, 2010, AIDS, V24, P147, DOI 10.1097/QAD.0b013e32833062dc
   Hamda SG., 2020, J INT ASS PROVID AID, V19, P1
   Havlir D, 2020, J INT AIDS SOC, V23, DOI 10.1002/jia2.25455
   Hayes RJ, 2019, NEW ENGL J MED, V381, P207, DOI 10.1056/NEJMoa1814556
   Iwuji C, 2018, J INT AIDS SOC, V21, DOI 10.1002/jia2.25112
   Karim QA, 2017, JAIDS-J ACQ IMM DEF, V75, pS17, DOI [10.1097/qai.0000000000001316, 10.1097/QAI.0000000000001316]
   Karim SSA, 2019, LANCET GLOB HEALTH, V7, pE1470, DOI 10.1016/S2214-109X(19)30404-8
   Kharsany Ayesha B M, 2016, Open AIDS J, V10, P34, DOI 10.2174/1874613601610010034
   Landovitz RJ, 2020, LANCET HIV, V7, pE472, DOI 10.1016/S2352-3018(20)30106-5
   Mahy M, 2019, AIDS, V33, pS203, DOI 10.1097/QAD.0000000000002321
   Makhema J, 2019, NEW ENGL J MED, V381, P230, DOI 10.1056/NEJMoa1812281
   Marrazzo JM, 2015, NEW ENGL J MED, V372, P509, DOI 10.1056/NEJMoa1402269
   Marzinke MA, 2021, J INFECT DIS, V224, P1581, DOI 10.1093/infdis/jiab152
   Matlho K, 2019, AJAR-AFR J AIDS RES, V18, P18, DOI 10.2989/16085906.2018.1552162
   McIntyre JA, 2005, LANCET, V366, P1141, DOI 10.1016/S0140-6736(05)67458-2
   Moodley D, 2009, AIDS, V23, P1255, DOI 10.1097/QAD.0b013e32832a5934
   Moretlwe SD., 2021, J INT AIDS SOC, V24, P8
   Patel P., 2020, C RETROVIRUSES OPPOR
   Sakarovitch C, 2007, STAT MED, V26, P320, DOI 10.1002/sim.2540
   Sheng B, 2017, AIDS, V31, pS87, DOI 10.1097/QAD.0000000000001428
   Slogrove AL, 2018, CURR OPIN HIV AIDS, V13, P170, DOI [10.1097/coh.0000000000000449, 10.1097/COH.0000000000000449]
   The World Health Organization, 2017, UNAIDS COUNTR PROF B
   Van Damme L, 2012, NEW ENGL J MED, V367, P411, DOI 10.1056/NEJMoa1202614
   Zash R, 2017, JAMA PEDIATR, V171, DOI 10.1001/jamapediatrics.2017.2222
NR 33
TC 0
Z9 0
U1 0
U2 0
PU JOHN WILEY & SONS LTD
PI CHICHESTER
PA THE ATRIUM, SOUTHERN GATE, CHICHESTER PO19 8SQ, W SUSSEX, ENGLAND
EI 1758-2652
J9 J INT AIDS SOC
JI J. Int. AIDS Soc.
PD MAR
PY 2022
VL 25
IS 3
AR e25892
DI 10.1002/jia2.25892
PG 9
WC Immunology; Infectious Diseases
WE Science Citation Index Expanded (SCI-EXPANDED)
SC Immunology; Infectious Diseases
GA ZY3NJ
UT WOS:000772494400001
PM 35324084
OA gold, Green Published
DA 2022-08-26
ER

PT J
AU Patel, N
   Blumenthal, J
   Dube, MP
   Hood, A
   Bolan, R
   Morris, S
AF Patel, Nimish
   Blumenthal, Jill
   Dube, Michael P.
   Hood, Allison
   Bolan, Robert
   Morris, Sheldon
TI Method of Calculating Renal Function Estimates Could Inappropriately
   Exclude Transgender Patients Receiving Gender-Affirming Hormone Therapy
   from Pre-Exposure Prophylaxis Eligibility
SO LGBT HEALTH
LA English
DT Article; Early Access
DE HIV; kidney; pre-exposure prophylaxis; prevention; renal; transgender
ID CREATININE CLEARANCE; SERUM CREATININE; PERFORMANCE; PREDICTION;
   EQUATIONS; ADULTS
AB Purpose: Despite the importance of reliable renal function estimation among the growing transgender population, research describing the variability of existing equations is scarce. Study objectives were to (1) quantify the range of renal function estimates that would be observed if different gender coefficients are used in the estimating equations, (2) compare estimates of renal function (creatinine clearance [CLCR] or estimated glomerular filtration rate [GFR]) between users and nonusers of gender-affirming therapies, and (3) quantify the proportion of subjects who would be deemed ineligible for tenofovir disoproxil fumarate/emtricitabine (TDF/FTC) for pre-exposure prophylaxis (PrEP) based on the gender coefficient used.Methods: A retrospective analysis was performed among transgender PrEP users enrolled in a multicenter observational study between June 2017 and October 2021. The primary outcome was estimated kidney function, defined using calculated CLCR or GFR before initiating TDF/FTC for PrEP based on the three most commonly used estimating equations.Results: A total of 258 participants were evaluated. Median differences in renal function ranged from 13 to 25 mL/min based on which gender coefficient and equation was used. Regardless of the method used to compute renal function, there were significant differences between users and nonusers of gender-affirming therapy. There were 17 (6.6%) participants where at least one of the methods would potentially render them ineligible to receive TDF/FTC for PrEP.Conclusions: Renal function estimates vary considerably with different estimating equations in the transgender population and are modified by use of gender-affirming therapy. These variations could result in exclusion from drug therapies such as TDF/FTC for PrEP.
C1 [Patel, Nimish] Univ Calif San Diego, Skaggs Sch Pharm & Pharmaceut Sci, La Jolla, CA 92093 USA.
   [Blumenthal, Jill; Morris, Sheldon] Univ Calif San Diego, Dept Med, La Jolla, CA 92093 USA.
   [Dube, Michael P.] Univ Southern Calif, Dept Med, Keck Sch Med, Los Angeles, CA 90007 USA.
   [Hood, Allison] Purdue Univ, Dept Biol Sci, W Lafayette, IN 47907 USA.
   [Bolan, Robert] Los Angeles LGBT Ctr, Los Angeles, CA USA.
RP Patel, N (通讯作者)，Univ Calif San Diego, Skaggs Sch Pharm & Pharmaceut Sci, La Jolla, CA 92093 USA.
EM nipatel@health.ucsd.edu
OI Patel, Nimish/0000-0003-0921-549X
CR [Anonymous], 2020, HIV SURV REP, P31
   Baxmann AC, 2008, CLIN J AM SOC NEPHRO, V3, P348, DOI 10.2215/CJN.02870707
   Brennan A, 2011, AIDS, V25, P1603, DOI 10.1097/QAD.0b013e32834957da
   Bretherton I, 2021, THER ADV ENDOCRINOL, V12, DOI 10.1177/2042018820985681
   COCKCROFT DW, 1976, NEPHRON, V16, P31, DOI 10.1159/000180580
   Collister D, 2021, CAN J KIDNEY HEALTH, V8, DOI 10.1177/2054358120985379
   Doublier S, 2011, KIDNEY INT, V79, P404, DOI 10.1038/ki.2010.398
   Drak D, 2019, PLOS ONE, V14, DOI 10.1371/journal.pone.0210106
   Froissart M, 2005, J AM SOC NEPHROL, V16, P763, DOI 10.1681/ASN.2004070549
   Gounden V., 2020, RENAL FUNCTION TESTS
   Grubbs V, 2020, CLIN J AM SOC NEPHRO, V15, P1201, DOI 10.2215/CJN.00690120
   Jue JS, 2020, CURR UROL REP, V21, DOI 10.1007/s11934-020-0953-x
   Khan S, 2017, OPEN FORUM INFECT DI, V4, DOI 10.1093/ofid/ofx149
   Klaver M, 2017, ANDROLOGIA, V49, DOI 10.1111/and.12660
   Levey AS, 2009, ANN INTERN MED, V150, P604, DOI 10.7326/0003-4819-150-9-200905050-00006
   Levey AS, 1999, ANN INTERN MED, V130, P461, DOI 10.7326/0003-4819-130-6-199903160-00002
   Murty M S N, 2013, Indian J Nephrol, V23, P180, DOI 10.4103/0971-4065.111840
   Nitsch D, 2014, NEPHROL DIAL TRANSPL, V29, P1110, DOI 10.1093/ndt/gft518
   PERRONE RD, 1992, CLIN CHEM, V38, P1933
   Pi-Sunyer FX, 1998, OBES RES, V6, p51S
   Reisner SL, 2019, J INT AIDS SOC, V22, DOI 10.1002/jia2.25391
   Research, 2012, AIDS POLICY LAW, V27, P1
   Safer JD, 2019, NEW ENGL J MED, V381, P2451, DOI 10.1056/NEJMcp1903650
   Schwartz GJ, 2009, CLIN J AM SOC NEPHRO, V4, P1832, DOI 10.2215/CJN.01640309
   Shoker A, 2006, CLIN NEPHROL, V66, P89
   Traynor J, 2006, BMJ-BRIT MED J, V333, P733, DOI 10.1136/bmj.38975.390370.7C
   Venter Willem D.F., 2018, South. Afr. j. HIV med. (Online), V19, P1, DOI 10.4102/sajhivmed.v19i1.817
   Verhave JC, 2004, J AM SOC NEPHROL, V15, P1316
   Webb AJ, 2020, AM J HEALTH-SYST PH, V77, P427, DOI 10.1093/ajhp/zxz355
   Whitley CT, 2017, CLIN CHEM, V63, P1680, DOI 10.1373/clinchem.2016.268839
NR 30
TC 0
Z9 0
U1 0
U2 0
PU MARY ANN LIEBERT, INC
PI NEW ROCHELLE
PA 140 HUGUENOT STREET, 3RD FL, NEW ROCHELLE, NY 10801 USA
SN 2325-8292
EI 2325-8306
J9 LGBT HEALTH
JI LGBT Health
DI 10.1089/lgbt.2021.0219
EA FEB 2022
PG 8
WC Public, Environmental & Occupational Health
WE Science Citation Index Expanded (SCI-EXPANDED); Social Science Citation Index (SSCI)
SC Public, Environmental & Occupational Health
GA ZH1NR
UT WOS:000760713700001
PM 35196473
DA 2022-08-26
ER

PT J
AU Hassan, A
   San Agustin, HG
   Burke, L
   Kofron, R
   Corado, K
   Bolan, R
   Landovitz, RJ
   Dube, MP
   Morris, SR
AF Hassan, Adiba
   San Agustin, Harold Glenn
   Burke, Leah
   Kofron, Ryan
   Corado, Katya
   Bolan, Robert
   Landovitz, Raphael J.
   Dube, Michael P.
   Morris, Sheldon R.
TI Low incidence and prevalence of hepatitis C in two cohorts of HIV
   pre-exposure prophylaxis adherence interventions in men who have sex
   with men in Southern California
SO JOURNAL OF VIRAL HEPATITIS
LA English
DT Article
DE hepatitis C; MSM (men who have sex with men); PrEP
ID VIRUS-INFECTION; POSITIVE MEN; RISK; TENOFOVIR; MSM
AB HIV pre-exposure prophylaxis (PrEP) has been associated with incident hepatitis C virus (HCV) infection in men who have sex with men (MSM) due to decreased condom use. We examined rates of HCV among MSM and transgender women at high-risk of HIV on PrEP in Southern California using data from two trials (NCT01761643 and NCT01781806). Five of 599 participants (0.84%, 95% CI, 0.27-1.93) had HCV antibodies detected at entry. Factors associated with HCV seropositivity included being older (p = .002) and lower education level (p < .001). HCV-positive participants had no reported cases of sexually transmitted infection (rectal, urethral or pharyngeal gonorrhoea and/or chlamydia) at entry while HCV-negative participants had a prevalence of 18% (95% CI, 15%-21%). There were no significant differences in substance use and sexual risk behaviour between HCV-positive and HCV-negative participants 1-3 months prior to entry. Among early PrEP adopters, incident HCV did not occur despite ongoing condomless intercourse. Screening intervals for HCV in MSM on PrEP should be led by a risk behaviour assessment.
C1 [Hassan, Adiba; Burke, Leah; Morris, Sheldon R.] Univ Calif San Diego, Dept Med, 220 Dickinson St,Suite A, San Diego, CA 92103 USA.
   [Hassan, Adiba] Univ Calif Los Angeles, Dept Epidemiol, Fielding Sch Publ Hlth, Los Angeles, CA USA.
   [San Agustin, Harold Glenn; Dube, Michael P.] Univ Southern Calif, Dept Med, Los Angeles, CA 90007 USA.
   [Kofron, Ryan; Landovitz, Raphael J.] Univ Calif Los Angeles, Dept Med, Los Angeles, CA 90024 USA.
   [Corado, Katya] UCLA, Med Ctr, Div HIV Med, Lundquist Inst Biomed Innovat Harbor, Torrance, CA 90509 USA.
   [Bolan, Robert] Los Angeles LGBT Ctr, Los Angeles, CA USA.
RP Burke, L (通讯作者)，Univ Calif San Diego, Dept Med, 220 Dickinson St,Suite A, San Diego, CA 92103 USA.
EM lbburke@health.ucsd.edu
OI Burke, Leah/0000-0001-8220-3263
FU California HIV/AIDS Research Program [EI-11-SD-005]; California HIV
   Research Program [EI11-LA-002]; Center for HIV Identification,
   Prevention, and Treatment (CHIPTS) NIMH [MH58107]; UCLA Center for AIDS
   Research (CFAR) [5P30AI028697]; National Center for Advancing
   Translational Sciences through UCLA CSTI [UL1TR000124]; Gilead Sciences
FX Data for this analysis were collected as part of the California
   Collaborative Treatment Group 595 study supported by the California
   HIV/AIDS Research Program EI-11-SD-005. PATH-PrEP demonstration study
   was funded by the California HIV Research Program EI11-LA-002 with
   additional support from the Center for HIV Identification, Prevention,
   and Treatment (CHIPTS) NIMH grant MH58107; the UCLA Center for AIDS
   Research (CFAR) grant 5P30AI028697; and the National Center for
   Advancing Translational Sciences through UCLA CSTI Grant UL1TR000124.
   Gilead Sciences provided drug supply and additional support for some
   drug-assay testing. RJL received honoraria and travel support from
   Gilead Sciences.
CR Cachay ER., 2019, OPEN FORUM INFECT DI, V6
   Castillo-Mancilla JR, 2013, AIDS RES HUM RETROV, V29, P384, DOI [10.1089/aid.2012.0089, 10.1089/AID.2012.0089]
   Chew KW., 2015, HEPATITIS C MEN WHO
   Fauci AS, 2019, JAMA-J AM MED ASSOC, V321, P844, DOI 10.1001/jama.2019.1343
   Fierer Daniel S., 2011, Morbidity and Mortality Weekly Report, V60, P945
   Ghosn J, 2004, HIV MED, V5, P303, DOI 10.1111/j.1468-1293.2004.00225.x
   Grant RM, 2010, NEW ENGL J MED, V363, P2587, DOI 10.1056/NEJMoa1011205
   Hagan H, 2015, AIDS, V29, P2335, DOI 10.1097/QAD.0000000000000834
   Hassan A, 2018, SEX TRANSM INFECT, V94, P508, DOI 10.1136/sextrans-2017-053484
   Hoornenborg E, 2020, J HEPATOL, V72, P855, DOI 10.1016/j.jhep.2019.11.022
   Hoornenborg E, 2018, AIDS, V32, P1527, DOI [10.1097/qad.0000000000001874, 10.1097/QAD.0000000000001874]
   Houlihan CF, 2012, AIDS, V26, P2211, DOI 10.1097/QAD.0b013e328358d908
   Ireland G, 2017, SEX TRANSM INFECT, V93, P404, DOI 10.1136/sextrans-2016-052876
   Jin FY, 2021, LANCET GASTROENTEROL, V6, P39, DOI 10.1016/S2468-1253(20)30303-4
   Jordan AE, 2017, INT J STD AIDS, V28, P145, DOI 10.1177/0956462416630910
   Landovitz RJ, 2017, JAIDS-J ACQ IMM DEF, V76, P501, DOI [10.1097/QAI.0000000000001538, 10.1097/qai.0000000000001538]
   Milam J, 2019, JAIDS-J ACQ IMM DEF, V80, pE9, DOI 10.1097/QAI.0000000000001885
   Moore DJ, 2018, CLIN INFECT DIS, V66, P1566, DOI 10.1093/cid/cix1055
   NIJMEIJER BM, 2019, J INT AIDS SOC, V22, DOI DOI 10.1002/JIA2.25348
   Prestage GP, 2009, SEX TRANSM INFECT, V85, P70, DOI 10.1136/sti.2008.031120
   Remis RS, 2016, PLOS ONE, V11, DOI 10.1371/journal.pone.0158090
   Richardson D, 2008, J INFECT DIS, V197, P1213, DOI 10.1086/533454
   van de Laar TJW, 2011, SEX TRANSM DIS, V38, P102, DOI 10.1097/OLQ.0b013e3181ec9de5
   van de Laar TJW, 2010, AIDS, V24, P1799, DOI 10.1097/QAD.0b013e32833c11a5
   Vanhommerig JW, 2015, OPEN FORUM INFECT DI, V2, DOI 10.1093/ofid/ofv115
   Volk JE, 2015, CLIN INFECT DIS, V61, P1601, DOI 10.1093/cid/civ778
   Volk JE, 2015, CLIN INFECT DIS, V60, P1728, DOI 10.1093/cid/civ129
   Wynn A, 2021, PLOS ONE, V16, DOI 10.1371/journal.pone.0251635
NR 28
TC 0
Z9 0
U1 0
U2 0
PU WILEY
PI HOBOKEN
PA 111 RIVER ST, HOBOKEN 07030-5774, NJ USA
SN 1352-0504
EI 1365-2893
J9 J VIRAL HEPATITIS
JI J. Viral Hepatitis
PD JUL
PY 2022
VL 29
IS 7
BP 529
EP 535
DI 10.1111/jvh.13678
EA APR 2022
PG 7
WC Gastroenterology & Hepatology; Infectious Diseases; Virology
WE Science Citation Index Expanded (SCI-EXPANDED)
SC Gastroenterology & Hepatology; Infectious Diseases; Virology
GA 1X8DD
UT WOS:000781638200001
PM 35357767
DA 2022-08-26
ER

PT J
AU Liu, P
   Stewart, L
   Short, WR
   Koenig, H
AF Liu, Peter
   Stewart, Leslie
   Short, William R.
   Koenig, Helen
TI Metrics of HIV Pre-exposure Prophylaxis (PrEP) Implementation Before and
   After a Multidisciplinary Task Force at an Academic Institution
SO QUALITY MANAGEMENT IN HEALTH CARE
LA English
DT Article
DE HIV prevention; pre-exposure prophylaxis; PrEP; sexually transmitted
   infections
ID ANTIRETROVIRAL PROPHYLAXIS; CARE; PREVENTION; FACILITATORS;
   TRANSMISSION; PROVIDERS; BARRIERS; USERS; MEN
AB Background and Objectives: There is a paucity of guidance on HIV pre-exposure prophylaxis (PrEP) implementation in an academic medical center. The objectives of this study were to describe interventions by a multidisciplinary PrEP task force at an academic medical center and compare metrics of PrEP implementation pre- and post-creation of this entity. Methods: The interventions of the task force are described within the rubric of the PrEP care continuum. Participants were adults prescribed PrEP for greater than or equal to 30 days at 9 clinical sites across a university health system. Metrics of PrEP implementation were compared over 12-month intervals before and after the creation of the task force. Results: An increased proportion of participants had HIV testing within 7 days of new PrEP prescriptions (92% vs 63%, P < .001) and were prescribed PrEP in increments of 90 days or shorter (74% vs 56%, P < .001) after the creation of the task force. There were higher rates of testing for bacterial sexually transmitted infections in men who had sex with men and transgender women in the post-intervention compared with pre-intervention period. Conclusions: A multidisciplinary team that focuses on optimizing PrEP delivery along each step of the care continuum may facilitate PrEP scale-up and best practices in an academic setting.
C1 [Liu, Peter; Short, William R.; Koenig, Helen] Univ Penn, Div Infect Dis, 51 N 39th St,Med Arts Bldg, Philadelphia, PA 19104 USA.
   [Stewart, Leslie] Indian Hlth Serv, Chinle, AZ USA.
   [Stewart, Leslie] Univ Penn, Perelman Sch Med, Philadelphia, PA 19104 USA.
RP Liu, P (通讯作者)，Univ Penn, Div Infect Dis, 51 N 39th St,Med Arts Bldg, Philadelphia, PA 19104 USA.
EM peter.liu@pennmedicine.upenn.edu; leslieastewart@gmail.com;
   william.short@pennmedicine.upenn.edu;
   helen.koenig@pennmedicine.upenn.edu
CR [Anonymous], QUICK FACTS PHILADEL
   Baeten JM, 2012, NEW ENGL J MED, V367, P399, DOI 10.1056/NEJMoa1108524
   Centers for Disease Control and Prevention, 2020, HIV SURVEILL SUPPLEM, V25, P1
   Choopanya K, 2013, LANCET, V381, P2083, DOI 10.1016/S0140-6736(13)61127-7
   Eaton LA, 2018, JAIDS-J ACQ IMM DEF, V79, P339, DOI 10.1097/QAI.0000000000001822
   Edelman EJ, 2020, PREV MED REP, V17, DOI 10.1016/j.pmedr.2019.101012
   Finkel D, 2020, OPEN FORUM INFECT DI, V7, pS520
   Gibas KM, 2019, DRUGS, V79, P609, DOI 10.1007/s40265-019-01108-x
   Grant RM, 2010, NEW ENGL J MED, V363, P2587, DOI 10.1056/NEJMoa1011205
   Hannaford A, 2018, AIDS BEHAV, V22, P1080, DOI 10.1007/s10461-017-2011-3
   Havens JP, 2019, OPEN FORUM INFECT DI, V6, DOI 10.1093/ofid/ofz365
   Hoenigl M, 2020, CLIN INFECT DIS, V71, pE135, DOI 10.1093/cid/ciz1093
   Hojilla JC, 2018, AIDS BEHAV, V22, P1096, DOI 10.1007/s10461-017-2009-x
   Kamis KF, 2019, OPEN FORUM INFECT DI, V6, DOI 10.1093/ofid/ofz310
   Kanny D, 2019, MMWR-MORBID MORTAL W, V68, P801, DOI 10.15585/mmwr.mm6837a2
   Kirby T, 2020, LANCET INFECT DIS, V20, P781, DOI 10.1016/S1473-3099(20)30497-7
   Krakower D, 2014, AIDS BEHAV, V18, P1712, DOI 10.1007/s10461-014-0839-3
   Lee SS, 2018, INT J INFECT DIS, V77, P105, DOI 10.1016/j.ijid.2018.10.018
   Li ZH, 2019, MMWR-MORBID MORTAL W, V68, P267
   Marcus JL, 2019, AIDS CARE, V31, P536, DOI 10.1080/09540121.2018.1533238
   Misra K, 2019, AM J PUBLIC HEALTH, V109, P1212, DOI [10.2105/AJPH.2019.305155, 10.2105/ajph.2019.305155]
   Moorthy GS, 2020, CURR CLIN PHARMACOL, V15, P102, DOI 10.2174/1574884714666191111125348
   Nunn AS, 2017, AIDS, V31, P731, DOI 10.1097/QAD.0000000000001385
   Patel RR, 2018, LGBT HEALTH, V5, P250, DOI 10.1089/lgbt.2017.0101
   Powell VE, 2019, CURR INFECT DIS REP, V21, DOI 10.1007/s11908-019-0685-6
   Raifman J, 2019, AIDS BEHAV, V23, P2706, DOI 10.1007/s10461-019-02462-3
   Saberi Parya, 2018, JMIR Form Res, V2, DOI 10.2196/formative.8623
   Schueler K, 2019, AIDS BEHAV, V23, P1893, DOI 10.1007/s10461-019-02411-0
   Scott HM, 2019, AIDS, V33, P2189, DOI 10.1097/QAD.0000000000002347
   Sherman MD, 2014, LGBT HEALTH, V1, P185, DOI 10.1089/lgbt.2014.0008
   Siemieniuk RAC, 2015, AIDS PATIENT CARE ST, V29, P431, DOI 10.1089/apc.2015.0014
   Spinelli MA, 2018, JAIDS-J ACQ IMM DEF, V79, P347, DOI 10.1097/QAI.0000000000001828
   Spinelli MA, 2018, OPEN FORUM INFECT DI, V5, DOI 10.1093/ofid/ofy099
   Sullivan PS, 2019, CURR HIV-AIDS REP, V16, P259, DOI 10.1007/s11904-019-00447-4
   Touger R, 2019, CURR HIV-AIDS REP, V16, P113, DOI 10.1007/s11904-019-00430-z
   US Public Health Service, PREEXP PROPH PREV HI
   Weiss G, 2018, PLOS ONE, V13, DOI 10.1371/journal.pone.0200338
   Weiss K., 2018, GEOGRAPHIC ACCESS PR
NR 38
TC 1
Z9 1
U1 0
U2 0
PU LIPPINCOTT WILLIAMS & WILKINS
PI PHILADELPHIA
PA TWO COMMERCE SQ, 2001 MARKET ST, PHILADELPHIA, PA 19103 USA
SN 1063-8628
EI 1550-5154
J9 QUAL MANAG HEALTH CA
JI Qual. Manag. Health Care
PD JUL-SEP
PY 2022
VL 31
IS 3
BP 170
EP 175
DI 10.1097/QMH.0000000000000332
PG 6
WC Health Care Sciences & Services; Health Policy & Services
WE Science Citation Index Expanded (SCI-EXPANDED); Social Science Citation Index (SSCI)
SC Health Care Sciences & Services
GA 2G8NR
UT WOS:000813844900010
PM 35727768
DA 2022-08-26
ER

PT J
AU Ssemata, AS
   Bwalya, C
   Muhumuza, R
   Ndekezi, D
   Mbewe, M
   Simwinga, M
   Bond, V
   Seeley, J
AF Ssemata, Andrew Sentoogo
   Bwalya, Chiti
   Muhumuza, Richard
   Ndekezi, Denis
   Mbewe, Madalitso
   Simwinga, Musonda
   Bond, Virginia
   Seeley, Janet
TI Assessing knowledge, acceptability and social implications of a
   peer-to-peer HIV self-testing kit distribution model among adolescents
   aged 15-24 in Zambia and Uganda-HISTAZU: a mixed-method study protocol
SO BMJ OPEN
LA English
DT Article
DE HIV & AIDS; Quality in health care; PRIMARY CARE; PUBLIC HEALTH;
   QUALITATIVE RESEARCH
ID TECHNOLOGY ACCEPTANCE MODEL; HPTN 071 POPART; QUALITATIVE RESEARCH;
   RANDOMIZED-TRIAL; YOUNG-PEOPLE; COMMUNITIES; POPULATION; CARE
[truncated: 2,430,813 more chars]
