# Supplementary material for: Knowledge domain and emerging trends in HIV pre-exposure prophylaxis: A visualization analysis via CiteSpace
Source: Front Microbiol. 2023 Mar 16;14:1099132. doi: 10.3389/fmicb.2023.1099132 (PMC10060873; doi:10.3389/fmicb.2023.1099132)
Supplement: Supplementary file 1 [file Data_Sheet_1.ZIP › log.txt]

Total Records Found: 4255
2910	Article
25	Correction
207	Editorial Material
101	Letter
548	Meeting Abstract
26	News Item
438	Review
---------------------------------------------------------
Total Unique Records (Article + Review): 3348
Duplicates: 0
Discarded: 907

-------------------------------------------------------
Years: 19
2004	2
2005	2
2006	4
2007	5
2008	7
2009	8
2010	28
2011	49
2012	90
2013	125
2014	132
2015	145
2016	222
2017	252
2018	375
2019	457
2020	506
2021	544
2022	395

2004	D:\图表数据\CS\output\download2004u2pt1.txt
2005	D:\图表数据\CS\output\download2005u2pt1.txt
2006	D:\图表数据\CS\output\download2006u4pt1.txt
2007	D:\图表数据\CS\output\download2007u5pt1.txt
2008	D:\图表数据\CS\output\download2008u7pt1.txt
2009	D:\图表数据\CS\output\download2009u8pt1.txt
2010	D:\图表数据\CS\output\download2010u28pt1.txt
2011	D:\图表数据\CS\output\download2011u49pt1.txt
2012	D:\图表数据\CS\output\download2012u90pt1.txt
2013	D:\图表数据\CS\output\download2013u125pt1.txt
2014	D:\图表数据\CS\output\download2014u132pt1.txt
2015	D:\图表数据\CS\output\download2015u145pt1.txt
2016	D:\图表数据\CS\output\download2016u222pt1.txt
2017	D:\图表数据\CS\output\download2017u252pt1.txt
2018	D:\图表数据\CS\output\download2018u375pt1.txt
2019	D:\图表数据\CS\output\download2019u457pt1.txt
2020	D:\图表数据\CS\output\download2020u506pt1.txt
2020	D:\图表数据\CS\output\download2020u506pt2.txt
2021	D:\图表数据\CS\output\download2021u544pt1.txt
2021	D:\图表数据\CS\output\download2021u544pt2.txt
2022	D:\图表数据\CS\output\download2022u395pt1.txt

Total unique records exported: 3348
WOS Records found: 4255
WOS Records retained: 3348
Scopus Records retained: 0
CSSCI Records retained: 0
Dimensions Records retained: 0
Overlapped Records: 0

####### STATISTICS #########
Total: 4255
   AB: 3377	79.365456%
  DOI: 3721	87.45006%
 PMID: 3586	84.27732%
   DE: 2595	60.987076%
   ID: 3364	79.05993%
   WC: 4255	100.0%
   SC: 4255	100.0%
   CR: 3679	86.46298%
   RR: 0	0.0%
   XX: 0	0.0%
   YY: 0	0.0%
   ZZ: 0	0.0%

############################
